# Supplementary material for: Narrow funnel-like interaction energy distribution is an indicator of specific protein interaction partner
Source: iScience. 2023 May 20;26(6):106911. doi: 10.1016/j.isci.2023.106911 (PMC10250834; doi:10.1016/j.isci.2023.106911)
Supplement: Data S1. Information of pairs of kinases and their interacting partner and pairs of E3 ubiquitin ligases and their substrates retrived from databases; related to Figure 1 [file mmc2.xlsx]

## Sheet: Rosettadock_Kinase_pair
Kinase-Substrate pair								Kinase-Random substrate pair
	Kinase uniprot ID	Kinase uniprot entry name	Kinase domain	Substrate uniprot ID	Substrate uniprot entry name	Reference pubmed ID	Resources		Kinase uniprot ID	Kinase uniprot entry name	Random partner uniprot ID	Substrate uniprot entry name
1	P04049	RAF1_HUMAN		P01112	RASH_HUMAN	9523700;9261098;9154803;9150145;9144171;9099670;8670882;8628317;8530446;8332195;8332187;8307946;8035810;7969158;7862125;7730360;7523381;22169110;20482850;20178605;19222999;19063885;18273062;18073111;17367534;16803888;16041367;15688026;15664191;15031288;14	Reactome_Fls;Reactome;MolCon;MINT;iRefIndex;IntAct;APID	1	P30279	CCND2_HUMAN	P19438	TNR1A_HUMAN
2	O14920	IKKB_HUMAN	CYLD_phos_site	P25963	IKBA_HUMAN	9891086;9721103;9520446;9346485;20482850;19345327;16888014;16818647;16737960;16365431;16319058;16286467;15856023;15808510;15657099;15574499;15084260;14743216;9520446;14743216;12429743;12054687;11527961;11368781;11158290;10889159;10807933;10527519;10085062	Spike;Reactome_Fls;iRefIndex;IntAct;APID	2	P21860	ERBB3_HUMAN	P01133	EGF_HUMAN
3	P00533	EGFR_HUMAN	G-alpha	P62993	GRB2_HUMAN	9050991;9020117;8940013;8887653;8647858;8305738;7527043;7518560;7510700;21278788;20482850;17367534;16799092;16729043;16713569;12648464;7518560;8887653;11084343;16317285;11726515;16273093;15657067;14679214;1322798;12577067;11960376;10085134	Spike;Reactome_Fls;Reactome;MINT;IntAct;I2D_IMEx;APID	3	P35968	VGFR2_HUMAN	P20936	RASA1_HUMAN
4	P01112	RASH_HUMAN		P04049	RAF1_HUMAN	9523700;9261098;9154803;9144171;9099670;8670882;8628317;8332195;8332187;7523381;8332187;7969158;7862125;20482850;20178605;19696784;19222999;19063885;18273062;18073111;16803888;15657099;12620389;12379659;10922060;10783161;10545207;10369681	Spike;Reactome_Fls;MolCon;MINT;iRefIndex;IntAct;DIP	4	P11802	CDK4_HUMAN	P43403	ZAP70_HUMAN
5	P14635	CCNB1_HUMAN		P06493	CDK1_HUMAN	9891079;9515786;9247342;9001210;8463339;8070405;2570636;20228808;19879842;18408765;18337751;1833185;17679094;16784539;16159883;15016823;14681455;12839990;12775724;12612082;12397081;11559705;10973963;10716937;10373560;10362260	iRefIndex;IntAct;DIP;APID	5	Q00534	CDK6_HUMAN	Q14653	IRF3_HUMAN
6	P24941	CDK2_HUMAN		P38936	CDN1A_HUMAN	9858587;9840943;9736735;9284049;8756624;8641969;8242751;8101826;23455922;20587660;20482850;17418410;17367534;16962592;16765349;15890360;15657099;15647383;15557281;15232106;12839982;12417722;11175348;10878006	Reactome_Fls;Reactome;MINT;iRefIndex;IntAct;APID	6	P50613	CDK7_HUMAN	P19438	TNR1A_HUMAN
7	O15111	IKKA_HUMAN		P25963	IKBA_HUMAN	9891086;9346485;9252186;9244310;20482850;16286467;15922746;15856023;15782119;15657099;14743216;9520446;9244310;14743216;12637324;12486103;12054687;11809792;11527961;10733566;10527519;10469655;10085062;10074115	UniProt;Spike;Reactome_Fls;iRefIndex;IntAct	7	Q14653	IRF3_HUMAN	Q9Y4K3	TRAF6_HUMAN
8	P24941	CDK2_HUMAN		P24864	CCNE1_HUMAN	9891079;9840943;9472014;8756624;23455922;21092281;20587660;19470470;17367534;17254967;16223725;15557281;15178429;15004009;14536078;1388288;12839982;12096339;11259605;11175348;10908655;10827081;10330164	Spike;Reactome;MINT;iRefIndex;IntAct;DIP;APID	8	P12643	BMP2_HUMAN	Q04206	TF65_HUMAN
9	P11802	CDK4_HUMAN	Rb_C	P24385	CCND1_HUMAN	9837900;9447971;9380698;9372967;9228064;9106657;8756624;8662825;8259215;7739547;7568034;20482850;19470470;19237565;18537972;16613857;15735718;15657099;15232106;12006580;11360184;10908655;10580009	Reactome_Fls;MINT;iRefIndex;IntAct;DIP;APID	9	P41743	KPCI_HUMAN	P51946	CCNH_HUMAN
10	P50750	CDK9_HUMAN		O60563	CCNT1_HUMAN	9499409;9491887;23455922;21729782;20153263;18566585;18483487;17643375;17367534;16980611;15546612;15528190;15107825;14580347;12944466;12832472;12588988;11689688;11145967;10983978;10958691;10656684;10574912	Reactome;MINT;iRefIndex;IntAct;APID	10	P28482	MK01_HUMAN	Q13094	LCP2_HUMAN
11	P45983	MK08_HUMAN		P05412	JUN_HUMAN	9774977;8994040;8654373;8621542;8137421;8001819;19527717;18617513;18003900;16824735;16533805;16291755;16007099;15894542;14633987;12963725;12167088;12052834;11809792;11479302;10393177	UniProt;MINT;iRefIndex;IntAct;DIP;APID	11	P45985	MP2K4_HUMAN	O15111	IKKA_HUMAN
12	O14920	IKKB_HUMAN	CYLD_phos_site	O15111	IKKA_HUMAN	9751060;9346485;9346484;9346241;21903422;20482850;16319058;16286467;15856023;15749833;15657099;15173580;14743216;12486103;12210728;11971985;11864612;11585904;10195894	UniProt;Reactome_Fls;MINT;iRefIndex;IntAct;APID	12	Q14155	ARHG7_HUMAN	P38936	CDN1A_HUMAN
13	Q13153	PAK1_HUMAN	FXMRP1_C_core	P63000	RAC1_HUMAN	21454543;21167153;21029865;20936779;20810653;19732720;19596003;19270716;17367534;17245428;16630611;16492808;15688026;15289329;12879077;12650940;11950930;11134022;11030651	UniProt;Reactome;MINT;IntAct;DIP;APID	13	Q00534	CDK6_HUMAN	P30281	CCND3_HUMAN
14	Q14790	CASP8_HUMAN		Q13546	RIPK1_HUMAN	22274400;22173242;21525013;21458669;19524513;19524512;18485876;17367534;17047155;14681455;12887920;12884866;12842894;10469655;11042193;11002417;11002422;8657102;11002417	Spike;Reactome;iRefIndex;IntAct;APID	14	Q13546	RIPK1_HUMAN	O15392	BIRC5_HUMAN
15	O15111	IKKA_HUMAN		O14920	IKKB_HUMAN	9891086;9751060;9721103;9346485;9346484;21903422;20434986;17367534;16713569;14743216;11971985;9751060;16286467;14743216;12486103;12351658;11057907;10968790	UniProt;Spike;Reactome;MINT;iRefIndex;IntAct;DIP	15	O43187	IRAK2_HUMAN	P48059	LIMS1_HUMAN
16	P51617	IRAK1_HUMAN	Pellino	Q9Y4K3	TRAF6_HUMAN	9374458;8837778;20482850;17785432;17367534;16951367;16024789;15894263;15657099;12242293;11960013;11518704;11287640;11259596;10920205;10383454;11518704;10383454	Spike;Reactome_Fls;Reactome;MINT;iRefIndex;IntAct;APID	16	P00533	EGFR_HUMAN	P48059	LIMS1_HUMAN
17	O60563	CCNT1_HUMAN		P50750	CDK9_HUMAN	9499409;9491887;20482850;20153263;19914168;19818711;19387490;18566585;18483487;17700062;15657099;15546612;15107825;12944466;12832472;12588988;10958691;10574912	Spike;Reactome_Fls;MINT;iRefIndex;IntAct;DIP	17	P19174	PLCG1_HUMAN	P48059	LIMS1_HUMAN
18	P01133	EGF_HUMAN		P00533	EGFR_HUMAN	9725626;8663535;8420971;8413296;7925442;2790960;20458382;18427122;17697999;12620237;12297050;3494473;12297050;12093292;11684674;10970856;10497195;10085134	Spike;MINT;iRefIndex;DIP;APID	18	O15111	IKKA_HUMAN	P24864	CCNE1_HUMAN
19	O15111	IKKA_HUMAN		Q99558	M3K14_HUMAN	9520446;9346485;9244310;20482850;16498412;16286467;15657099;15173580;14743216;9244310;14743216;11278268;10887201;10713178;10094049;10072079	Spike;Reactome_Fls;MINT;iRefIndex;IntAct;APID	19	P15056	BRAF_HUMAN	P19174	PLCG1_HUMAN
20	Q9Y4K3	TRAF6_HUMAN		O43318	M3K7_HUMAN	19820695;19112497;18758450;17367534;16543409;16517750;16410796;14633987;12609980;12496252;11809792;11518704;11259596;10921914;10882101;10094049	Spike;Reactome;MINT;iRefIndex;IntAct;APID	20	O15524	SOCS1_HUMAN	Q04206	TF65_HUMAN
21	P17181	INAR1_HUMAN		P29597	TYK2_HUMAN	9733772;9461596;8628273;8524272;7559568;7526154;20482850;18474601;17367534;16189514;10523853;15657099;15356134;15337770;14647450;10523853	Spike;Reactome_Fls;Reactome;MINT;iRefIndex;APID	21	P49336	CDK8_HUMAN	P68400	CSK21_HUMAN
22	P24864	CCNE1_HUMAN		P24941	CDK2_HUMAN	9891079;9840943;8756624;8560263;21092281;20482850;17254967;16223725;15657099;15004009;14681455;1388288;12839982;12529437;10477583;10330164	Spike;Reactome_Fls;MolCon;iRefIndex;IntAct	22	O60566	BUB1B_HUMAN	P36894	BMR1A_HUMAN
23	P67870	CSK2B_HUMAN		P68400	CSK21_HUMAN	9571630;9188720;7768894;21968188;21282530;20482850;17367534;15657099;15218032;14667819;12769847;11710515;11574463;10799509;10094392	UniProt;Reactome_Fls;Reactome;MINT;iRefIndex;IntAct;APID	23	P15692	VEGFA_HUMAN	O43318	M3K7_HUMAN
24	P68400	CSK21_HUMAN	RIG-I_C-RD	P67870	CSK2B_HUMAN	9571630;9188720;21988832;21968188;21282530;20482850;19011756;16713569;14667819;10094392;15657099;14667819;12769847;10799509;10094392	UniProt;Spike;Reactome_Fls;MINT;iRefIndex;IntAct	24	P15056	BRAF_HUMAN	Q99836	MYD88_HUMAN
25	P49023	PAXI_HUMAN		Q05397	FAK1_HUMAN	9756887;9658172;9442086;9422762;9418872;9054445;8922390;7561682;21741599;20482850;15657099;11919182;11514617;11278329;10330411	UniProt;Reactome_Fls;MBInfo;iRefIndex;IntAct;APID	25	P45973	CBX5_HUMAN	P24864	CCNE1_HUMAN
26	Q13153	PAK1_HUMAN	FXMRP1_C_core	P60953	CDC42_HUMAN	9705280;8107774;7744004;23455922;21167153;21029865;20936779;19596003;17367534;15657099;12879077;12650940;12606577;10802735;10224076	Reactome;MINT;iRefIndex;IntAct;APID	26	O14920	IKKB_HUMAN	Q13263	TIF1B_HUMAN
27	P27986	P85A_HUMAN	Pkinase_C	P09619	PGFRB_HUMAN	9153411;8670861;8564419;8382612;7692233;7680644;7536927;7486683;18508856;17367534;1330535;1314164;11896612;11710529;10752619	Reactome;MINT;iRefIndex;Interoporc;DIP	27	P63104	1433Z_HUMAN	Q16539	MK14_HUMAN
28	O15111	IKKA_HUMAN		Q04206	TF65_HUMAN	8246997;12842894;8246997;21903422;20482850;17367534;16382138;15994554;15845455;15657099;15489227;14743216;12842894;10521409	Spike;Reactome_Fls;Reactome;MINT;iRefIndex;IntAct;APID	28	P18031	PTN1_HUMAN	Q13094	LCP2_HUMAN
29	P00533	EGFR_HUMAN	G-alpha	P04626	ERBB2_HUMAN	21278786;20482850;17307140;16843263;16713569;10572067;12648464;16516204;16516204;16207817;15657099;15657067;11500850;10572067	Spike;Reactome_Fls;MINT;iRefIndex;IntAct;APID	29	P41743	KPCI_HUMAN	P35968	VGFR2_HUMAN
30	P24385	CCND1_HUMAN		P11802	CDK4_HUMAN	9837900;9106657;8662825;21242975;18537972;17517622;17367534;17205132;17081987;15232106;7568034;15232106;14681455;10580009	Spike;Reactome;iRefIndex;IntAct;I2D_IMEx	30	P04049	RAF1_HUMAN	Q02750	MP2K1_HUMAN
31	P46734	MP2K3_HUMAN	Pkinase	Q16539	MK14_HUMAN	9841871;8622669;7839144;7750576;20482850;17367534;17255949;16189514;17255949;15657099;12589052;12384504;11426938;11279118	Spike;Reactome_Fls;Reactome;iRefIndex;APID	31	O43318	M3K7_HUMAN	P63000	RAC1_HUMAN
32	Q12933	TRAF2_HUMAN		Q13546	RIPK1_HUMAN	8702708;8612133;8702708;18981220;8612133;21810480;20577214;20482850;19815541;16603398;15657099;15258597;11479302;10795740	UniProt;Spike;Reactome_Fls;iRefIndex	32	O43187	IRAK2_HUMAN	Q9UBE8	NLK_HUMAN
33	P04626	ERBB2_HUMAN	PUMA	P21860	ERBB3_HUMAN	7592681;7538656;21278786;21075308;20482850;20227043;19411071;19060928;17426253;16843263;15657099;11173924;10572067	Spike;Reactome_Fls;iRefIndex;IntAct;I2D_IMEx;APID	33	P17181	INAR1_HUMAN	Q13546	RIPK1_HUMAN
34	O43318	M3K7_HUMAN	Calcipressin	Q9NYJ8	TAB2_HUMAN	20482850;20200282;19026643;17367534;17158449;16845370;15657099;15590691;14743216;14670075;14633987;12609980;11259596	Reactome_Fls;Reactome;MINT;iRefIndex;IntAct;APID	34	P12643	BMP2_HUMAN	Q04206	TF65_HUMAN
35	P16333	NCK1_HUMAN		Q13153	PAK1_HUMAN	9755165;10805734;8824201;8798379;20482850;17367534;16490784;15784622;15657099;11278553;11157752;10805734;10330411	Spike;Reactome_Fls;Reactome;MINT;iRefIndex;APID	35	P45973	CBX5_HUMAN	Q13094	LCP2_HUMAN
36	P30281	CCND3_HUMAN		P11802	CDK4_HUMAN	9106657;21988832;20482850;17517622;16189514;15232106;10477583;16189514;16096642;15232106;14681455;14641107;11896535	Spike;Reactome_Fls;iRefIndex;IntAct	36	O15524	SOCS1_HUMAN	P35968	VGFR2_HUMAN
37	Q02750	MP2K1_HUMAN	HLH	P04049	RAF1_HUMAN	8621729;8248196;19197339;9677429;19197339;17979178;17724343;15866172;14724641;1326789;11604401;11226259;10757792	Spike;MINT;IntAct;APID	37	Q14164	IKKE_HUMAN	P21675	TAF1_HUMAN
38	P63104	1433Z_HUMAN		P04049	RAF1_HUMAN	9153224;8601312;8085158;7939632;7935795;20679480;20052757;19049963;17367534;16306228;14688280;11697890;10887173	Reactome;MINT;IntAct	38	P27986	P85A_HUMAN	P04049	RAF1_HUMAN
39	P18031	PTN1_HUMAN		P06213	INSR_HUMAN	8999839;19029027;17481567;17159996;17092689;16926280;16582879;16271887;15588987;14722096;12237455;11579209;11163213	MINT;IntAct	39	Q16667	CDKN3_HUMAN	P60953	CDC42_HUMAN
40	P25963	IKBA_HUMAN		O15111	IKKA_HUMAN	9751059;9520446;9252186;9244310;21765415;17367534;16286467;14743216;12730857;12486103;10733566;10094049	UniProt;Reactome;MINT;iRefIndex;IntAct;InnateDB_IMEx;DIP;APID	40	P00533	EGFR_HUMAN	Q9UHD2	TBK1_HUMAN
41	O60566	BUB1B_HUMAN		Q12834	CDC20_HUMAN	20482850;20360068;19407811;17367534;16647857;15525512;15525512;12196507;11907259;11535616;11274370;11030144	Spike;Reactome_Fls;Reactome;MINT;iRefIndex;IntAct;APID	41	Q02750	MP2K1_HUMAN	P51946	CCNH_HUMAN
42	P11802	CDK4_HUMAN	Rb_C	P42772	CDN2B_HUMAN	9163429;9111314;23455922;21900206;20482850;19447967;17367534;16189514;16169070;16189514;16169070;15657099	Spike;Reactome_Fls;Reactome;MINT;iRefIndex;IntAct;APID	42	P17181	INAR1_HUMAN	P42772	CDN2B_HUMAN
43	P00533	EGFR_HUMAN	G-alpha	P01133	EGF_HUMAN	8413296;2790960;21439278;20482850;18427122;17697999;17367534;15657099;12620237;12297050;12093292;10085134	Reactome_Fls;Reactome;MINT;iRefIndex;IntAct;DIP	43	P06493	CDK1_HUMAN	P38936	CDN1A_HUMAN
44	O14757	CHK1_HUMAN		P30304	MPIP1_HUMAN	9278511;20482850;18480045;17367534;17292828;15657099;15311285;14752276;18480045;12963847;12759351;12399544	Spike;Reactome_Fls;Reactome;iRefIndex;IntAct	44	P06239	LCK_HUMAN	Q7RTN6	STRAA_HUMAN
45	P19784	CSK22_HUMAN		P67870	CSK2B_HUMAN	7768894;23455922;20482850;19011756;17367534;16713569;14667819;10094392;15657099;14667819;10799509;10094392	Spike;Reactome_Fls;Reactome;iRefIndex;IntAct	45	P38936	CDN1A_HUMAN	P51948	MAT1_HUMAN
46	Q05397	FAK1_HUMAN		P12931	SRC_HUMAN	7529876;7515480;21034468;17525734;17367534;16966330;16291744;12615911;12558988;12387730;11980671;10085298	Reactome;MolCon;MINT;iRefIndex;APID	46	O43187	IRAK2_HUMAN	P29597	TYK2_HUMAN
47	O14920	IKKB_HUMAN	CYLD_phos_site	O14920	IKKB_HUMAN	9891086;9520446;9346485;21399639;17367534;16365431;16319058;14743216;12351658;11585904;10807933;10195894	Reactome;MINT;iRefIndex;IntAct;APID	47	Q05397	FAK1_HUMAN	P78396	CCNA1_HUMAN
48	P20226	TBP_HUMAN		P21675	TAF1_HUMAN	9858607;9674425;9603525;9153318;9045704;7958900;7680771;20482850;17884155;15657099;15564746;11564863	Reactome_Fls;MINT;iRefIndex;IntAct;APID	48	P17181	INAR1_HUMAN	Q9NPB6	PAR6A_HUMAN
49	Q9UHD2	TBK1_HUMAN		Q14653	IRF3_HUMAN	21903422;18636086;18583960;17599067;17018283;16155125;15841462;15749911;15695821;15367631;12702806;12692549	UniProt;MINT;iRefIndex;IntAct;APID	49	P18031	PTN1_HUMAN	P21675	TAF1_HUMAN
50	Q9NYJ8	TAB2_HUMAN		O43318	M3K7_HUMAN	22081109;21903422;19026643;18180283;17384642;17158449;16845370;16603398;14743216;14670075;14633987;10882101	MINT;iRefIndex;IntAct;DIP	50	P30281	CCND3_HUMAN	P43403	ZAP70_HUMAN
51	P15692	VEGFA_HUMAN		P35968	VGFR2_HUMAN	9556609;8631822;8621427;22897854;20482850;20145116;17367534;16763549;15657099;12716911;11333271	Reactome_Fls;Reactome;MINT;iRefIndex;IntAct;DIP;APID	51	P45985	MP2K4_HUMAN	P68400	CSK21_HUMAN
52	P11802	CDK4_HUMAN	Rb_C	P30281	CCND3_HUMAN	9447971;9106657;20482850;19237555;16189514;15657099;15232106;14641107;11896535;11360184;10342870	Reactome_Fls;MINT;iRefIndex;IntAct;DIP;APID	52	Q14653	IRF3_HUMAN	P42772	CDN2B_HUMAN
53	P00533	EGFR_HUMAN	G-alpha	P12931	SRC_HUMAN	21278788;20935677;20624308;20482850;17367534;16713569;10075741;16273093;15657099;10971656;10777553	Spike;Reactome_Fls;Reactome;MolCon;iRefIndex;I2D_IMEx	53	P03372	ESR1_HUMAN	Q16539	MK14_HUMAN
54	P06239	LCK_HUMAN	1-cysPrx_C	P43403	ZAP70_HUMAN	9685404;7539035;20482850;17998387;17367534;16461343;16189514;10556826;10318843;10556826;10318843	Spike;Reactome_Fls;Reactome;MINT;iRefIndex;IntAct	54	Q05397	FAK1_HUMAN	P01112	RASH_HUMAN
55	P60953	CDC42_HUMAN		Q13153	PAK1_HUMAN	7744004;20936779;21070974;8107774;20936779;20482850;15657099;12879077;12606577;11157984;10802735	Spike;Reactome_Fls;MINT;MBInfo;iRefIndex;IntAct	55	Q13153	PAK1_HUMAN	P24863	CCNC_HUMAN
56	Q13158	FADD_HUMAN		Q13546	RIPK1_HUMAN	21458669;21183682;20482850;19524513;18485876;17367534;16585540;16227629;15657099;11464215;11002422	Spike;Reactome_Fls;Reactome;iRefIndex;IntAct;DIP	56	P11802	CDK4_HUMAN	O15111	IKKA_HUMAN
57	Q00535	CDK5_HUMAN		Q15078	CD5R1_HUMAN	9038181;8090221;20482850;17591690;16189514;15890360;15689152;15657099;14521924;11583627;11389014	Spike;Reactome_Fls;iRefIndex;IntAct;APID	57	P04626	ERBB2_HUMAN	Q13546	RIPK1_HUMAN
58	P50613	CDK7_HUMAN	Pkinase	P51946	CCNH_HUMAN	8692842;8521818;8521393;8078587;7533895;20482850;17643375;17367534;15657099;15328539;15220921	Reactome_Fls;Reactome;iRefIndex;IntAct;APID	58	P35968	VGFR2_HUMAN	P19174	PLCG1_HUMAN
59	P21860	ERBB3_HUMAN		P27986	P85A_HUMAN	22439932;21075308;20482850;20227043;16273093;10572067;16273093;15657099;11546794;10572067;10383151	Spike;Reactome_Fls;iRefIndex;IntAct;APID	59	P01112	RASH_HUMAN	Q12933	TRAF2_HUMAN
60	P15336	ATF2_HUMAN		Q15759	MK11_HUMAN	20482850;17380123;17367534;17254968;15304344;15192015;14734562;9235954;17254968;17380123;14734562	Spike;Reactome_Fls;Reactome;iRefIndex;APID	60	O14920	IKKB_HUMAN	P06400	RB_HUMAN
61	P09619	PGFRB_HUMAN		P19174	PLCG1_HUMAN	8890167;8443409;8388538;7876130;7689724;7592796;7486683;2173144;20482850;17367534;15657099	Reactome_Fls;Reactome;iRefIndex;DIP;APID	61	P11802	CDK4_HUMAN	P20936	RASA1_HUMAN
62	P49841	GSK3B_HUMAN		O15169	AXIN1_HUMAN	9734785;9482734;23455922;21988832;21242974;19303846;17601533;17318191;16199882;12511557;10488109	iRefIndex;IntAct;I2D_IMEx;APID	62	P60953	CDC42_HUMAN	P43403	ZAP70_HUMAN
63	O43318	M3K7_HUMAN	Calcipressin	Q9UBE8	NLK_HUMAN	20482850;15764709;11071635;10377264;15082531;7693453;10391247;10823839;12709429;11404460;15640443	Spike;Reactome_Fls;IntAct	63	P00533	EGFR_HUMAN	Q12834	CDC20_HUMAN
64	P28482	MK01_HUMAN	SNF2_N	Q02750	MP2K1_HUMAN	20482850;17367534;17255949;12697810;11823456;11741894;11352917;11266467;11226259;11134045;10757792	Reactome_Fls;Reactome;APID	64	O43187	IRAK2_HUMAN	P45983	MK08_HUMAN
65	P56945	BCAR1_HUMAN		P12931	SRC_HUMAN	9148935;17367534;15866871;12972425;12615911;12397603;11593413;11514617;10739664;10487518;10085298	Reactome;APID	65	Q14155	ARHG7_HUMAN	O15524	SOCS1_HUMAN
66	Q15831	STK11_HUMAN		Q7RTN6	STRAA_HUMAN	20562859;20482850;19513107;17367534;15733851;15561763;14676191;12805220;15733851;12805220	Spike;Reactome_Fls;Reactome;MINT;iRefIndex;IntAct;DIP	66	P27361	MK03_HUMAN	P36894	BMR1A_HUMAN
67	Q16667	CDKN3_HUMAN		P24941	CDK2_HUMAN	9840943;8242751;8242750;8127873;7569954;12745075;11781350;11463386;11355576;18319725	Spike;MINT;iRefIndex;IntAct;DIP;APID	67	P12931	SRC_HUMAN	P67870	CSK2B_HUMAN
68	O14757	CHK1_HUMAN		P30307	MPIP3_HUMAN	9278511;20482850;17367534;17035231;16705183;16330544;15705874;15657099;11836499;10681541	UniProt;Spike;Reactome_Fls;Reactome;iRefIndex;IntAct	68	P00533	EGFR_HUMAN	Q13546	RIPK1_HUMAN
69	O15111	IKKA_HUMAN		P19838	NFKB1_HUMAN	20482850;19442713;17367534;16713569;14743216;15657099;14743216;12482991;11976329;10469655	Spike;Reactome_Fls;Reactome;iRefIndex;DIP;APID	69	P25963	IKBA_HUMAN	P19838	NFKB1_HUMAN
70	O14920	IKKB_HUMAN	CYLD_phos_site	Q99558	M3K14_HUMAN	9520446;9346485;20482850;15657099;15173580;14743216;11278268;10733566;10713178;10195894	Spike;Reactome_Fls;iRefIndex;IntAct;DIP;APID	70	P19174	PLCG1_HUMAN	P14635	CCNB1_HUMAN
71	Q13418	ILK_HUMAN		P48059	LIMS1_HUMAN	23455922;19074270;18339839;17367534;17353931;16189514;15565145;12167643;11331308;10022929	Spike;Reactome;iRefIndex;IntAct;DIP;APID	71	P06400	RB_HUMAN	O43318	M3K7_HUMAN
72	P04049	RAF1_HUMAN		Q02750	MP2K1_HUMAN	20482850;19197339;17979178;17724343;17367534;17053865;8621729;8394352;18337766;1326789	Spike;Reactome_Fls;Reactome;MINT;IntAct;DIP	72	O43318	M3K7_HUMAN	P48059	LIMS1_HUMAN
73	P04049	RAF1_HUMAN		P31946	1433B_HUMAN	8702721;7935795;7644510;20482850;16189514;15657099;12620389;12360521;10848612;10620507	Spike;Reactome_Fls;iRefIndex;IntAct;DIP;APID	73	P20226	TBP_HUMAN	P67870	CSK2B_HUMAN
74	P15056	BRAF_HUMAN	NEXCaM_BD	P27348	1433T_HUMAN	8668348;20482850;17979178;17353931;16713569;17353931;15324660;15657099;15324660;10854065	Spike;Reactome_Fls;iRefIndex;IntAct;APID	74	Q13546	RIPK1_HUMAN	Q12933	TRAF2_HUMAN
75	P30279	CCND2_HUMAN		P11802	CDK4_HUMAN	9325318;7739547;17517622;16189514;10477583;15065884;11896535;11360184;11358847;11291051	Spike;iRefIndex;IntAct;DIP;APID	75	P27986	P85A_HUMAN	P06493	CDK1_HUMAN
76	P12931	SRC_HUMAN	Mst1_SARAH	P00533	EGFR_HUMAN	20935677;17284441;17158602;11983694;10971656;10777553;10358079;10075741;18789131;19377510	Spike;MINT;iRefIndex;I2D_IMEx;APID	76	Q13546	RIPK1_HUMAN	Q9UHD2	TBK1_HUMAN
77	O14920	IKKB_HUMAN	CYLD_phos_site	P19838	NFKB1_HUMAN	20482850;17367534;16713569;10469655;15657099;14743216;12482991;11158290;10835356;10469655	Spike;Reactome_Fls;Reactome;iRefIndex;APID	77	P15692	VEGFA_HUMAN	P45983	MK08_HUMAN
78	P27361	MK03_HUMAN		Q02750	MP2K1_HUMAN	9733512;9006895;8626767;8226933;20482850;19197339;18508856;17367534;11134045;10748187	Reactome_Fls;Reactome;Interoporc;DIP;APID	78	P27361	MK03_HUMAN	Q99836	MYD88_HUMAN
79	Q16539	MK14_HUMAN		P15336	ATF2_HUMAN	9707433;9305639;9207092;7535770;19324872;18508856;17380123;15569672;11279118;10581204	Spike;MINT;iRefIndex;Interoporc;APID	79	P50613	CDK7_HUMAN	P09619	PGFRB_HUMAN
80	Q13546	RIPK1_HUMAN		P19438	TNR1A_HUMAN	8612133;7538908;22817896;19524513;18329793;17367534;16611992;15115707;11002422;10356400	Spike;Reactome;iRefIndex;IntAct;DIP	80	P01112	RASH_HUMAN	P21860	ERBB3_HUMAN
81	P03372	ESR1_HUMAN		P12931	SRC_HUMAN	7539106;20935677;20482850;17921256;17400812;17284441;11564893;11032808;11013076;10454579	Reactome_Fls;iRefIndex;I2D_IMEx;DIP;APID	81	P19784	CSK22_HUMAN	P68400	CSK21_HUMAN
82	P45973	CBX5_HUMAN		Q13263	TIF1B_HUMAN	21888893;20562864;19498464;15882967;15657099;12411497;12154074;11336697;10562550;10330177	UniProt;Spike;MINT;iRefIndex;IntAct	82	O15524	SOCS1_HUMAN	Q04206	TF65_HUMAN
83	P24941	CDK2_HUMAN		P78396	CCNA1_HUMAN	9041194;8565853;7969176;20482850;17367534;15657099;15159402;11884610;10652300;10559988	Reactome_Fls;Reactome;iRefIndex;APID	83	Q15831	STK11_HUMAN	P06493	CDK1_HUMAN
84	P50613	CDK7_HUMAN	Pkinase	P51948	MAT1_HUMAN	9840937;9130708;8692842;8521818;8521393;20482850;17643375;15328539;15220921;12527756	Reactome_Fls;iRefIndex;IntAct;APID	84	Q16667	CDKN3_HUMAN	P63000	RAC1_HUMAN
85	P49336	CDK8_HUMAN	STAT1_TAZ2bind	P24863	CCNC_HUMAN	9734358;9710619;9150135;7568034;20098423;15657099;15175163;11867769;11416138;10024883	iRefIndex;IntAct;DIP;APID	85	Q15831	STK11_HUMAN	O14920	IKKB_HUMAN
86	P00533	EGFR_HUMAN	G-alpha	P20936	RASA1_HUMAN	8647858;2176151;20482850;1850098;1633149;16273093;1633149;16273093;15657099;1385407	Spike;Reactome_Fls;iRefIndex;APID	86	O15524	SOCS1_HUMAN	Q16539	MK14_HUMAN
87	Q99683	M3K5_HUMAN		Q99683	M3K5_HUMAN	9743501;21771788;19805025;17937911;17541429;16316999;14761963;11920685;11689443;11416155	iRefIndex;IntAct;DIP;APID	87	Q12933	TRAF2_HUMAN	P06493	CDK1_HUMAN
88	P19419	ELK1_HUMAN		P27361	MK03_HUMAN	9155018;9130707;9020136;8208531;20482850;17367534;16291755;15782123;15657099;10431817	Reactome_Fls;Reactome;iRefIndex;APID	88	Q13418	ILK_HUMAN	P29597	TYK2_HUMAN
89	P31946	1433B_HUMAN		P04049	RAF1_HUMAN	8702721;8085158;7935795;7882972;7644510;19595761;17367534;12620389;12360521;11697890	Reactome;MINT;iRefIndex;IntAct	89	P25963	IKBA_HUMAN	P06493	CDK1_HUMAN
90	O43187	IRAK2_HUMAN		Q9Y4K3	TRAF6_HUMAN	9374458;10383454;9374458;21903422;20482850;17367534;15657099;12659850;10383454	Spike;Reactome_Fls;Reactome;MINT;iRefIndex;IntAct;APID	90	Q14653	IRF3_HUMAN	P19838	NFKB1_HUMAN
91	Q96GD4	AURKB_HUMAN		Q9NQS7	INCE_HUMAN	20482850;19357306;17956729;17367534;16239925;15657099;15630414;15249581;12925766	Spike;Reactome_Fls;Reactome;iRefIndex;DIP;APID	91	O15111	IKKA_HUMAN	P43403	ZAP70_HUMAN
92	P12643	BMP2_HUMAN		P36894	BMR1A_HUMAN	20860622;20482850;19804412;17367534;15064755;11263668;10881198;10880444;10692589	Spike;Reactome_Fls;Reactome;MINT;IntAct;APID	92	P38936	CDN1A_HUMAN	P62993	GRB2_HUMAN
93	P11362	FGFR1_HUMAN	Iso_dh	Q8WU20	FRS2_HUMAN	9660748;21765395;20482850;17367534;16189514;15657099;11877385;11090629;10629055	Spike;Reactome_Fls;Reactome;MINT;iRefIndex;APID	93	O60566	BUB1B_HUMAN	P67870	CSK2B_HUMAN
94	P06213	INSR_HUMAN		P35568	IRS1_HUMAN	8662806;8626379;7935368;20482850;17367534;16582879;15870194;15657099;11606564	Spike;Reactome_Fls;Reactome;MINT;iRefIndex;IntAct	94	Q08881	ITK_HUMAN	Q9UHD2	TBK1_HUMAN
95	P51617	IRAK1_HUMAN	Pellino	Q99836	MYD88_HUMAN	20482850;17367534;17276401;16951367;16024789;10383454;15657099;10854325;10383454	Spike;Reactome_Fls;Reactome;MINT;iRefIndex;IntAct	95	P12931	SRC_HUMAN	P51946	CCNH_HUMAN
96	Q08881	ITK_HUMAN	PH	Q13094	LCP2_HUMAN	20482850;17420479;17367534;15657099;15388330;10636929;10556826;10636929;10556826	Spike;Reactome_Fls;Reactome;MINT;iRefIndex;APID	96	P19784	CSK22_HUMAN	P06493	CDK1_HUMAN
97	Q14653	IRF3_HUMAN		Q9UHD2	TBK1_HUMAN	21903422;20482850;18818105;18583960;17367534;16281057;15841462;14679297;12692549	UniProt;Reactome_Fls;Reactome;iRefIndex;IntAct;DIP	97	P12643	BMP2_HUMAN	P19784	CSK22_HUMAN
98	P41743	KPCI_HUMAN		Q9NPB6	PAR6A_HUMAN	20482850;17367534;17057644;16189514;15657099;15590654;14676191;11260256;11257119	Reactome_Fls;Reactome;MINT;iRefIndex;IntAct	98	P04049	RAF1_HUMAN	P09619	PGFRB_HUMAN
99	O43318	M3K7_HUMAN	Calcipressin	Q8N5C8	TAB3_HUMAN	17384642;17367534;17158449;15657099;14743216;14633987;14743216;14670075;14633987	Spike;Reactome;MINT;iRefIndex;APID	99	Q9UHD2	TBK1_HUMAN	P06493	CDK1_HUMAN
100	P08581	MET_HUMAN		P14210	HGF_HUMAN	8380735;22897854;20482850;17981115;17804794;1655405;15657099;15167892;15161915	Reactome_Fls;iRefIndex;IntAct;DIP;APID	100	O43318	M3K7_HUMAN	Q12933	TRAF2_HUMAN
101	Q13546	RIPK1_HUMAN		Q12933	TRAF2_HUMAN	9020361;8702708;8612133;21282461;17367534;16713569;8612133;12887920;11479302	Spike;Reactome;MINT;iRefIndex;APID	101	O43318	M3K7_HUMAN	P24941	CDK2_HUMAN
102	P00519	ABL1_HUMAN		P46109	CRKL_HUMAN	9820532;9067577;8978305;8083188;7926767;7493940;20482850;16443220;15657099	Reactome_Fls;MINT;iRefIndex;APID	102	P24864	CCNE1_HUMAN	Q9UHD2	TBK1_HUMAN
103	P24941	CDK2_HUMAN		P06400	RB_HUMAN	8756624;20418918;14627988;19225156;16189514;10542199;15241418;15003538;10938106	Spike;iRefIndex;IntAct;APID	103	P06239	LCK_HUMAN	Q02750	MP2K1_HUMAN
104	P62993	GRB2_HUMAN		P00533	EGFR_HUMAN	7527043;7518560;21706016;21278786;16273093;1322798;12577067;11896612;10229072	MINT;IntAct;I2D_IMEx;DIP	104	Q9Y4K3	TRAF6_HUMAN	P19838	NFKB1_HUMAN
105	Q14164	IKKE_HUMAN	Pellino	Q14653	IRF3_HUMAN	20482850;18818105;18636086;17367534;16281057;15367631;14679297;12702806;12692549	Reactome_Fls;Reactome;iRefIndex;APID	105	P06493	CDK1_HUMAN	Q13153	PAK1_HUMAN
106	Q14155	ARHG7_HUMAN		Q13153	PAK1_HUMAN	9726964;16628223;11157752;20936779;16628223;16407834;16101281;12006652;11157752	Spike;MINT;iRefIndex;APID
107	Q13153	PAK1_HUMAN	FXMRP1_C_core	Q13153	PAK1_HUMAN	7618083;20936779;17367534;16278681;11804587;11382770;10995762;10980699;10975528	Reactome;iRefIndex;IntAct;APID
108	P06493	CDK1_HUMAN		P14635	CCNB1_HUMAN	9515786;8070405;2570636;20482850;17367534;17283331;15657099;10973963;10716937	Reactome_Fls;Reactome;iRefIndex
109	O15524	SOCS1_HUMAN		O60674	JAK2_HUMAN	9202126;20482850;19287004;15657099;11971965;11713228;10455112;10421843;10064597	Reactome_Fls;MINT;iRefIndex
110	P45985	MP2K4_HUMAN	Pkinase	P45983	MK08_HUMAN	9661668;20482850;16533805;15998799;14504284;12788955;12391307;11707464;10713157	Reactome_Fls;iRefIndex;APID
111	P18031	PTN1_HUMAN		P12931	SRC_HUMAN	17974954;17367534;17092689;16537444;16115959;15866871;12857726;12468645;11007774	Reactome;MINT;APID
112	P12931	SRC_HUMAN	Mst1_SARAH	P03372	ESR1_HUMAN	20935677;17363140;17284441;15784253;15140878;14963108;14766010;11564893;11032808	MINT;iRefIndex;I2D_IMEx
113	P00519	ABL1_HUMAN		Q8IZP0	ABI1_HUMAN	9593709;9010225;8943360;20482850;18328268;17101133;12672821;11418237	UniProt;Reactome_Fls;MINT;iRefIndex;IntAct;APID
114	O14920	IKKB_HUMAN	CYLD_phos_site	Q12933	TRAF2_HUMAN	21782231;20482850;19150425;18362886;17367534;16713569;15657099;11359906	Spike;Reactome_Fls;Reactome;iRefIndex;IntAct;APID
115	O43187	IRAK2_HUMAN		Q99836	MYD88_HUMAN	9374458;10383454;9374458;20482850;17367534;15657099;12659850;10383454	Spike;Reactome_Fls;Reactome;MINT;iRefIndex;APID
116	P11802	CDK4_HUMAN	Rb_C	P38936	CDN1A_HUMAN	9106657;8999999;20482850;17367534;16962592;15695403;15657099;15232106	Reactome_Fls;Reactome;MINT;iRefIndex;IntAct
117	P38936	CDN1A_HUMAN		P11802	CDK4_HUMAN	9106657;8999999;8756624;8242751;20102411;16962592;15232106;11254741	MINT;iRefIndex;IntAct;DIP;APID
118	Q15078	CD5R1_HUMAN		Q00535	CDK5_HUMAN	9038181;8090221;17367534;17036052;15689152;14521924;11583627;10903889	Spike;Reactome;iRefIndex;IntAct;DIP
119	P67870	CSK2B_HUMAN		P19784	CSK22_HUMAN	9571630;9188720;7768894;21988832;15218032;14667819;10799509;10094392	MINT;iRefIndex;IntAct;DIP;APID
120	P16333	NCK1_HUMAN		P09619	PGFRB_HUMAN	9362449;8890167;7692233;17367534;16189514;1333047;11027258;10026169	Spike;Reactome;MINT;iRefIndex;APID
121	P04049	RAF1_HUMAN		P06400	RB_HUMAN	9819434;21139044;20482850;16189514;15657099;15485920;10523633;10486249	Spike;Reactome_Fls;iRefIndex;IntAct;APID
122	P06400	RB_HUMAN		P21675	TAF1_HUMAN	9858607;9242374;7724524;20482850;16713569;9858607;15657099;11126356	Spike;Reactome_Fls;iRefIndex;DIP;APID
123	P35968	VGFR2_HUMAN	Profilin	P15692	VEGFA_HUMAN	9556609;8631822;8621427;22897854;17367534;16763549;15657099;11333271	Spike;Reactome;iRefIndex;IntAct;DIP
124	P00533	EGFR_HUMAN	G-alpha	P21860	ERBB3_HUMAN	22439932;21278786;20482850;15657099;10572067;12648464;10572067;10527633	Spike;Reactome_Fls;iRefIndex;IntAct
125	P00533	EGFR_HUMAN	G-alpha	P27986	P85A_HUMAN	20482850;17367534;16713569;19531499;8662998;16273093;15657099;1372092	Spike;Reactome_Fls;Reactome;iRefIndex
126	O60674	JAK2_HUMAN		O15524	SOCS1_HUMAN	9344848;9202126;17367534;11971965;11713228;10975987;10455112;10064597	Spike;Reactome;iRefIndex;APID
127	P06239	LCK_HUMAN	1-cysPrx_C	P43405	KSYK_HUMAN	8798676;8621719;7539035;7513017;20482850;16189514;8621719;15657099	Spike;Reactome_Fls;MINT;iRefIndex
128	P19419	ELK1_HUMAN		P28482	MK01_HUMAN	8586671;8208531;20482850;17367534;16291755;15657099;15655247;12594221	Reactome_Fls;Reactome;iRefIndex;APID
129	Q00534	CDK6_HUMAN	Rb_C	P24385	CCND1_HUMAN	9380698;17517622;15232106;12867429;12006580;11739795;11360184;10580009	MINT;IntAct;APID
130	P19174	PLCG1_HUMAN		P00533	EGFR_HUMAN	9207933;9020117;7993895;7693694;2176151;2173144;16273093;12061819	MINT;iRefIndex;APID
131	Q99836	MYD88_HUMAN		P51617	IRAK1_HUMAN	17785432;17367534;17228323;16024789;12538665;11976320;10854325;10383454	Reactome;iRefIndex;APID

## Sheet: Rosettadock_E3ubiquitinligase
E3 ubiquitin ligase-Substrate pair							E3 ubiquitin ligase-Random substrate pair
	E3 ubiquitin ligase uniprot ID	E3 ubiquitin ligase uniprot entry name	Substrate uniprot ID	Substrate uniprot entry name	E3 ubiquitin ligase type	Reference pubmed ID		E3 ubiquitin ligase uniprot ID	E3 ubiquitin ligase uniprot entry name	Substrate uniprot ID	Substrate uniprot entry name
1	Q00987	MDM2_HUMAN	P04637	P53_HUMAN	RING	10207051	1	Q00987	MDM2_HUMAN	Q8N2W9	PIAS4_HUMAN
2	Q00987	MDM2_HUMAN	P38936	CDN1A_HUMAN	RING	10698510	2	Q9HCE7	SMUF1_HUMAN	Q96A08	H2B1A_HUMAN
3	Q9HCE7	SMUF1_HUMAN	O15105	SMAD7_HUMAN	HECT	11278251	3	Q12834	CDC20_HUMAN	Q14203	DCTN1_HUMAN
4	Q12834	CDC20_HUMAN	P14635	CCNB1_HUMAN	CDC20	11285280	4	P98170	XIAP_HUMAN	P00533	EGFR_HUMAN
5	P98170	XIAP_HUMAN	P42574	CASP3_HUMAN	RING	11447297	5	Q969H0	FBXW7_HUMAN	Q13049	TRI32_HUMAN
6	Q969H0	FBXW7_HUMAN	P24864	CCNE1_HUMAN	F-box	11533444	6	O15344	TRI18_HUMAN	O14640	DVL1_HUMAN
7	O15344	TRI18_HUMAN	P67775	PP2AA_HUMAN	RING	11685209	7	Q9UKV5	AMFR2_HUMAN	Q99816	TS101_HUMAN
8	Q9UKV5	AMFR2_HUMAN	P04234	CD3D_HUMAN	RING	11724934	8	Q96EP1	CHFR_HUMAN	Q96J02	ITCH_HUMAN
9	Q96EP1	CHFR_HUMAN	P53350	PLK1_HUMAN	RING	11807090	9	Q13490	BIRC2_HUMAN	P42224	STAT1_HUMAN
10	Q13490	BIRC2_HUMAN	Q12933	TRAF2_HUMAN	RING	11907583	10	Q12933	TRAF2_HUMAN	P04637	P53_HUMAN
11	Q12933	TRAF2_HUMAN	Q13489	BIRC3_HUMAN	RING	11907583	11	Q96J02	ITCH_HUMAN	O14746	TERT_HUMAN
12	P98170	XIAP_HUMAN	Q9NR28	DBLOH_HUMAN	RING	12121969	12	Q86YT6	MIB1_HUMAN	P16104	H2AX_HUMAN
13	Q96J02	ITCH_HUMAN	P00533	EGFR_HUMAN	HECT	12226085	13	Q86TM6	SYVN1_HUMAN	Q13490	BIRC2_HUMAN
14	Q86YT6	MIB1_HUMAN	P53355	DAPK1_HUMAN	RING	12351649	14	Q96PU5	NED4L_HUMAN	P48200	IREB2_HUMAN
15	Q96PU5	NED4L_HUMAN	P37088	SCNNA_HUMAN	HECT	12522688	15	Q13489	BIRC3_HUMAN	P35226	BMI1_HUMAN
16	Q13489	BIRC3_HUMAN	Q9NR28	DBLOH_HUMAN	RING	12525502	16	A6NLU0	RFPLA_HUMAN	Q8NEG5	ZSWM2_HUMAN
17	A6NLU0	RFPLA_HUMAN	P14635	CCNB1_HUMAN	RING	12525704	17	Q5T0T0	MARH8_HUMAN	P63000	RAC1_HUMAN
18	Q5T0T0	MARH8_HUMAN	P42081	CD86_HUMAN	RING	12582153	18	Q9NPC3	CIP1_HUMAN	Q14790	CASP8_HUMAN
19	Q9NPC3	CIP1_HUMAN	P14635	CCNB1_HUMAN	RING	12612082	19	Q8NHY2	RFWD2_HUMAN	P04637	P53_HUMAN
20	Q8NHY2	RFWD2_HUMAN	P03956	MMP1_HUMAN	Other	12615916	20	O75928	PIAS2_HUMAN	O14746	TERT_HUMAN
21	O75928	PIAS2_HUMAN	P42224	STAT1_HUMAN	RING	12764129	21	Q7Z419	R144B_HUMAN	Q5VSY0	GKAP1_HUMAN
22	Q7Z419	R144B_HUMAN	P38936	CDN1A_HUMAN	RING	12853982	22	Q8WZ73	RFFL_HUMAN	Q13114	TRAF3_HUMAN
23	Q9NW38	FANCL_HUMAN	Q9BXW9	FACD2_HUMAN	RING	12973351	23	Q9P2P5	HECW2_HUMAN	P07196	NFL_HUMAN
24	Q9Y4X5	ARI1_HUMAN	O60573	IF4E2_HUMAN	RING	14623119	24	Q9NW38	FANCL_HUMAN	P35226	BMI1_HUMAN
25	Q9HCE7	SMUF1_HUMAN	P61586	RHOA_HUMAN	HECT	14657501	25	Q8WY64	MYLIP_HUMAN	P35226	BMI1_HUMAN
26	Q76N89	HECW1_HUMAN	O14640	DVL1_HUMAN	HECT	14684739	26	Q9Y4X5	ARI1_HUMAN	P03956	MMP1_HUMAN
27	O95155	UBE4B_HUMAN	P54252	ATX3_HUMAN	UBOX	14749733	27	P15918	RAG1_HUMAN	Q8NEG5	ZSWM2_HUMAN
28	Q13490	BIRC2_HUMAN	Q9NR28	DBLOH_HUMAN	RING	14960576	28	Q76N89	HECW1_HUMAN	Q96FA3	PELI1_HUMAN
29	Q8WZ73	RFFL_HUMAN	Q14790	CASP8_HUMAN	RING	15069192	29	O95155	UBE4B_HUMAN	Q14164	IKKE_HUMAN
30	Q969K3	RNF34_HUMAN	Q14790	CASP8_HUMAN	RING	15069192	30	P78317	RNF4_HUMAN	Q9H211	CDT1_HUMAN
31	Q6UWE0	LRSM1_HUMAN	Q99816	TS101_HUMAN	RING	15256501	31	Q969K3	RNF34_HUMAN	Q9BVG3	TRI62_HUMAN
32	Q96PU5	NED4L_HUMAN	O00141	SGK1_HUMAN	HECT	15576372	32	Q6UWE0	LRSM1_HUMAN	Q9NR28	DBLOH_HUMAN
33	Q969Q1	TRI63_HUMAN	P19429	TNNI3_HUMAN	RING	15601779	33	Q969Q1	TRI63_HUMAN	P12830	CADH1_HUMAN
34	Q96J02	ITCH_HUMAN	O15350	P73_HUMAN	HECT	15678106	34	P36406	TRI23_HUMAN	P42574	CASP3_HUMAN
35	P36406	TRI23_HUMAN	Q9Y4K3	TRAF6_HUMAN	RING	15684077	35	Q9UHC7	MKRN1_HUMAN	P25490	TYY1_HUMAN
36	Q9UHC7	MKRN1_HUMAN	O14746	TERT_HUMAN	RING	15805468	36	Q96AX9	MIB2_HUMAN	P0C0S8	H2A1_HUMAN
37	Q96AX9	MIB2_HUMAN	P47989	XDH_HUMAN	RING	15824097	37	O43791	SPOP_HUMAN	P42574	CASP3_HUMAN
38	O43791	SPOP_HUMAN	P35226	BMI1_HUMAN	Other	15897469	38	Q6VVB1	NHLC1_HUMAN	P61586	RHOA_HUMAN
39	Q6VVB1	NHLC1_HUMAN	O95278	EPM2A_HUMAN	RING	15930137	39	Q14258	TRI25_HUMAN	P53355	DAPK1_HUMAN
40	Q14258	TRI25_HUMAN	P03372	ESR1_HUMAN	RING	16144914	40	Q9P253	VPS18_HUMAN	Q9BZY9	TRI31_HUMAN
41	Q9UKV5	AMFR2_HUMAN	O15503	INSI1_HUMAN	RING	16168377	41	Q9BYM8	HOIL1_HUMAN	Q9NYY3	PLK2_HUMAN
42	Q9P253	VPS18_HUMAN	Q9NYY3	PLK2_HUMAN	RING	16203730	42	O75150	BRE1B_HUMAN	Q8N2W9	PIAS4_HUMAN
43	O75150	BRE1B_HUMAN	Q96A08	H2B1A_HUMAN	RING	16307923	43	Q9H6Y7	RN167_HUMAN	P03956	MMP1_HUMAN
44	Q9H6Y7	RN167_HUMAN	Q96BI1	S22AI_HUMAN	RING	16314844	44	P35226	BMI1_HUMAN	Q13489	BIRC3_HUMAN
45	P35226	BMI1_HUMAN	P04908	H2A1B_HUMAN	RING	16359901	45	Q06587	RING1_HUMAN	Q99741	CDC6_HUMAN
46	Q06587	RING1_HUMAN	P0C0S8	H2A1_HUMAN	RING	16359901	46	Q9Y3I1	FBX7_HUMAN	Q14164	IKKE_HUMAN
47	Q9HCE7	SMUF1_HUMAN	P63000	RAC1_HUMAN	HECT	16472676	47	Q8NEG5	ZSWM2_HUMAN	O15350	P73_HUMAN
48	Q9Y3I1	FBX7_HUMAN	Q13490	BIRC2_HUMAN	F-box	16510124	48	Q99496	RING2_HUMAN	O95278	EPM2A_HUMAN
49	Q969H0	FBXW7_HUMAN	Q13490	BIRC2_HUMAN	F-box	16510124	49	Q8WVD3	RN138_HUMAN	P55061	BI1_HUMAN
50	Q99496	RING2_HUMAN	P0C0S8	H2A1_HUMAN	RING	16702407	50	Q96CA5	BIRC7_HUMAN	P21580	TNAP3_HUMAN
51	P35226	BMI1_HUMAN	Q99496	RING2_HUMAN	RING	16710298	51	Q13049	TRI32_HUMAN	P19429	TNNI3_HUMAN
52	Q96CA5	BIRC7_HUMAN	Q9NR28	DBLOH_HUMAN	RING	16729033	52	Q9NZJ0	DTL_HUMAN	P15056	BRAF_HUMAN
53	P35226	BMI1_HUMAN	Q96QV6	H2A1A_HUMAN	RING	16751658	53	Q9H0M0	WWP1_HUMAN	P26358	DNMT1_HUMAN
54	Q13049	TRI32_HUMAN	Q8N2W9	PIAS4_HUMAN	RING	16816390	54	Q6TDP4	KLH17_HUMAN	Q04206	TF65_HUMAN
55	Q86TM6	SYVN1_HUMAN	O00141	SGK1_HUMAN	RING	16847254	55	Q96EP0	RNF31_HUMAN	P62805	H4_HUMAN
56	Q9NZJ0	DTL_HUMAN	Q9H211	CDT1_HUMAN	DWD	16861906	56	Q9UKT5	FBX4_HUMAN	Q96A08	H2B1A_HUMAN
57	Q9H0M0	WWP1_HUMAN	P04637	P53_HUMAN	HECT	16924229	57	Q8TEB7	RN128_HUMAN	P52565	GDIR1_HUMAN
58	Q00987	MDM2_HUMAN	P12830	CADH1_HUMAN	RING	16980628	58	Q149N8	SHPRH_HUMAN	Q13002	GRIK2_HUMAN
59	Q6TDP4	KLH17_HUMAN	Q13002	GRIK2_HUMAN	BTB_3	17062563	59	Q9Y4K3	TRAF6_HUMAN	P17252	KPCA_HUMAN
60	Q96EP0	RNF31_HUMAN	P17252	KPCA_HUMAN	RING	17069764	60	O14543	SOCS3_HUMAN	Q12933	TRAF2_HUMAN
61	Q96EP0	RNF31_HUMAN	P05771	KPCB_HUMAN	RING	17069764	61	Q96DX5	ASB9_HUMAN	Q96BI1	S22AI_HUMAN
62	Q9UKT5	FBX4_HUMAN	P24385	CCND1_HUMAN	F-box	17081987	62	Q9UKT8	FBXW2_HUMAN	P00533	EGFR_HUMAN
63	Q8TEB7	RN128_HUMAN	P52565	GDIR1_HUMAN	RING	17114425	63	O60858	TRI13_HUMAN	O00141	SGK1_HUMAN
64	Q8WZ73	RFFL_HUMAN	P04637	P53_HUMAN	RING	17121812	64	Q8N2W9	PIAS4_HUMAN	Q9HCE7	SMUF1_HUMAN
65	Q969K3	RNF34_HUMAN	P04637	P53_HUMAN	RING	17121812	65	Q96EQ8	RN125_HUMAN	Q15836	VAMP3_HUMAN
66	Q149N8	SHPRH_HUMAN	P12004	PCNA_HUMAN	RING	17130289	66	Q96JY6	PDLI2_HUMAN	P16104	H2AX_HUMAN
67	O14543	SOCS3_HUMAN	Q9Y286	SIGL7_HUMAN	SOCS_VHL_BC-box	17138568	67	Q9UKA1	FBXL5_HUMAN	Q99741	CDC6_HUMAN
68	Q96DX5	ASB9_HUMAN	P12277	KCRB_HUMAN	SOCS_VHL_BC-box	17148442	68	Q9P2J3	KLHL9_HUMAN	O60573	IF4E2_HUMAN
69	Q9UKT8	FBXW2_HUMAN	P24864	CCNE1_HUMAN	F-box	17298674	69	Q9NWZ3	IRAK4_HUMAN	P78317	RNF4_HUMAN
70	O60858	TRI13_HUMAN	P04234	CD3D_HUMAN	RING	17314412	70	Q8IYU2	HACE1_HUMAN	Q9UNE0	EDAR_HUMAN
71	Q8N2W9	PIAS4_HUMAN	P25490	TYY1_HUMAN	RING	17353273	71	Q8WV44	TRI41_HUMAN	P63000	RAC1_HUMAN
72	Q14258	TRI25_HUMAN	O95786	DDX58_HUMAN	RING	17392790	72	O14508	SOCS2_HUMAN	P17252	KPCA_HUMAN
73	Q96EQ8	RN125_HUMAN	O95786	DDX58_HUMAN	RING	17460044	73	O76064	RNF8_HUMAN	Q96PU5	NED4L_HUMAN
74	Q96JY6	PDLI2_HUMAN	Q04206	TF65_HUMAN	SINGLE_OTHER	17468759	74	Q9P2N7	KLH13_HUMAN	Q13489	BIRC3_HUMAN
75	Q9UKA1	FBXL5_HUMAN	Q14203	DCTN1_HUMAN	F-box	17532294	75	P62877	RBX1_HUMAN	P24385	CCND1_HUMAN
76	Q9P2J3	KLHL9_HUMAN	Q96GD4	AURKB_HUMAN	BTB_3	17543862	76	Q9C035	TRIM5_HUMAN	Q96PU5	NED4L_HUMAN
77	Q9NWZ3	IRAK4_HUMAN	Q96FA3	PELI1_HUMAN	SINGLE_OTHER	17675297	77	Q969U6	FBXW5_HUMAN	Q14653	IRF3_HUMAN
78	Q12834	CDC20_HUMAN	P38936	CDN1A_HUMAN	CDC20	17679094	78	Q9UII4	HERC5_HUMAN	O94979	SC31A_HUMAN
79	Q8IYU2	HACE1_HUMAN	P24385	CCND1_HUMAN	HECT	17694067	79	Q8IYM9	TRI22_HUMAN	O14757	CHK1_HUMAN
80	Q86TM6	SYVN1_HUMAN	P04637	P53_HUMAN	RING	17828301	80	Q9C040	TRIM2_HUMAN	Q12933	TRAF2_HUMAN
81	Q8WV44	TRI41_HUMAN	P05771	KPCB_HUMAN	RING	17893151	81	Q9Y577	TRI17_HUMAN	P12004	PCNA_HUMAN
82	O14508	SOCS2_HUMAN	O15524	SOCS1_HUMAN	Other	17898043	82	Q9NQ86	TRI36_HUMAN	Q12981	SEC20_HUMAN
83	O76064	RNF8_HUMAN	P0C0S8	H2A1_HUMAN	RING	18001824	83	Q14527	HLTF_HUMAN	P52565	GDIR1_HUMAN
84	O76064	RNF8_HUMAN	P16104	H2AX_HUMAN	RING	18001824	84	Q9BZY9	TRI31_HUMAN	O94979	SC31A_HUMAN
85	O76064	RNF8_HUMAN	Q96QV6	H2A1A_HUMAN	RING	18001824	85	Q8IUD6	RN135_HUMAN	O60784	TOM1_HUMAN
86	Q9P2N7	KLH13_HUMAN	P14635	CCNB1_HUMAN	BTB_3	18075312	86	Q9P2G9	KLHL8_HUMAN	P22392	NDKB_HUMAN
87	Q9P2J3	KLHL9_HUMAN	P14635	CCNB1_HUMAN	BTB_3	18075312	87	O15524	SOCS1_HUMAN	P12004	PCNA_HUMAN
88	P62877	RBX1_HUMAN	P23443	KS6B1_HUMAN	RING	18279656	88	P0C2W1	FBSP1_HUMAN	P35222	CTNB1_HUMAN
89	Q96PU5	NED4L_HUMAN	Q99816	TS101_HUMAN	HECT	18321968	89	Q9NRD1	FBX6_HUMAN	O00635	TRI38_HUMAN
90	Q969U6	FBXW5_HUMAN	P49815	TSC2_HUMAN	F-box	18381890	90	Q8TDB6	DTX3L_HUMAN	P22392	NDKB_HUMAN
91	O43791	SPOP_HUMAN	P03372	ESR1_HUMAN	Other	18414007	91	O15164	TIF1A_HUMAN	P12277	KCRB_HUMAN
92	Q9UII4	HERC5_HUMAN	P22392	NDKB_HUMAN	HECT	18535780	92	Q9UJP4	KLH21_HUMAN	Q96BI1	S22AI_HUMAN
93	Q9C040	TRIM2_HUMAN	P07196	NFL_HUMAN	RING	18687884	93	Q8WU17	RN139_HUMAN	Q5VSY0	GKAP1_HUMAN
94	Q9NZJ0	DTL_HUMAN	P38936	CDN1A_HUMAN	DWD	18703516	94	Q9C026	TRIM9_HUMAN	Q9H211	CDT1_HUMAN
95	Q9BYM8	HOIL1_HUMAN	Q14653	IRF3_HUMAN	RING	18711448	95	Q6PCD5	RFWD3_HUMAN	Q9UNE0	EDAR_HUMAN
96	Q9Y577	TRI17_HUMAN	Q14653	IRF3_HUMAN	RING	18711448	96	O60907	TBL1X_HUMAN	Q14790	CASP8_HUMAN
97	Q9NQ86	TRI36_HUMAN	Q14653	IRF3_HUMAN	RING	18711448	97	O75382	TRIM3_HUMAN	Q5VSY0	GKAP1_HUMAN
98	Q14527	HLTF_HUMAN	P12004	PCNA_HUMAN	RING	18719106	98	Q9Y2M5	KLH20_HUMAN	P05771	KPCB_HUMAN
99	O76064	RNF8_HUMAN	P12004	PCNA_HUMAN	RING	18948756	99	Q5XUX0	FBX31_HUMAN	P61586	RHOA_HUMAN
100	Q9P2G9	KLHL8_HUMAN	Q13702	RAPSN_HUMAN	BTB_3	19158078	100	Q13263	TIF1B_HUMAN	P10415	BCL2_HUMAN
101	O15524	SOCS1_HUMAN	Q04206	TF65_HUMAN	SOCS_VHL_BC-box	19339690	101	Q96T88	UHRF1_HUMAN	Q9UNE0	EDAR_HUMAN
102	Q9UHC7	MKRN1_HUMAN	P38936	CDN1A_HUMAN	RING	19536131	102	Q9NZS9	BFAR_HUMAN	Q12981	SEC20_HUMAN
103	Q9UHC7	MKRN1_HUMAN	P04637	P53_HUMAN	RING	19536131	103	P21580	TNAP3_HUMAN	P10415	BCL2_HUMAN
104	P0C2W1	FBSP1_HUMAN	O15350	P73_HUMAN	F-box	19581926	104	Q8TCQ1	MARH1_HUMAN	O15503	INSI1_HUMAN
105	O00623	PEX12_HUMAN	P50542	PEX5_HUMAN	RING	19687296	105	O00635	TRI38_HUMAN	Q8NEG5	ZSWM2_HUMAN
106	Q9NRD1	FBX6_HUMAN	O14757	CHK1_HUMAN	F-box	19716789	106	Q9H469	FXL15_HUMAN	Q9Y286	SIGL7_HUMAN
107	Q9UKA1	FBXL5_HUMAN	P48200	IREB2_HUMAN	F-box	19762596	107	Q96GF1	RN185_HUMAN	P24385	CCND1_HUMAN
108	Q8TDB6	DTX3L_HUMAN	P62805	H4_HUMAN	RING	19818714	108	Q96PU4	UHRF2_HUMAN	Q9NR28	DBLOH_HUMAN
109	Q86TM6	SYVN1_HUMAN	Q9UKV5	AMFR_HUMAN	RING	19835843	109	Q9UKC9	FBXL2_HUMAN	P17252	KPCA_HUMAN
110	O15164	TIF1A_HUMAN	P04637	P53_HUMAN	RING	19844164	110	P14373	TRI27_HUMAN	Q13489	BIRC3_HUMAN
111	Q9UJP4	KLH21_HUMAN	Q96GD4	AURKB_HUMAN	BTB_3	19995937	111	Q53G59	KLH12_HUMAN	P00533	EGFR_HUMAN
112	Q8WU17	RN139_HUMAN	O15503	INSI1_HUMAN	RING	20068067	112	Q9Y2E6	DTX4_HUMAN	P15056	BRAF_HUMAN
113	Q13490	BIRC2_HUMAN	Q13114	TRAF3_HUMAN	RING	20097753	113	Q8NC42	RN149_HUMAN	Q14790	CASP8_HUMAN
114	Q13490	BIRC2_HUMAN	Q9Y4K3	TRAF6_HUMAN	RING	20097753	114	Q6Q0C0	TRAF7_HUMAN	P98170	XIAP_HUMAN
115	Q13489	BIRC3_HUMAN	Q13114	TRAF3_HUMAN	RING	20097753	115	O60784	TOM1_HUMAN	P67775	PP2AA_HUMAN
116	Q13489	BIRC3_HUMAN	Q9Y4K3	TRAF6_HUMAN	RING	20097753	116	Q9HCM9	TRI39_HUMAN	Q9UHD2	TBK1_HUMAN
117	P62877	RBX1_HUMAN	P03372	ESR1_HUMAN	RING	20130088	117	Q13114	TRAF3_HUMAN	Q8WY64	MYLIP_HUMAN
118	Q6PCD5	RFWD3_HUMAN	P04637	P53_HUMAN	RING	20173098	118	Q86XS8	GOLI_HUMAN	Q96PU5	NED4L_HUMAN
119	Q86YT6	MIB1_HUMAN	Q9UNE0	EDAR_HUMAN	RING	20176925	119	Q9UKT7	FBXL3_HUMAN	P23443	KS6B1_HUMAN
120	O60907	TBL1X_HUMAN	P35222	CTNB1_HUMAN	F-box	20181957	120	Q6PCT2	FXL19_HUMAN	P04637	P53_HUMAN
121	O75382	TRIM3_HUMAN	Q5VSY0	GKAP1_HUMAN	RING	20352094	121	Q96FA3	PELI1_HUMAN	P0C0S8	H2A1_HUMAN
122	Q00987	MDM2_HUMAN	O14746	TERT_HUMAN	RING	20453884	122	Q9UK96	FBX10_HUMAN	P10415	BCL2_HUMAN
123	Q5XUX0	FBX31_HUMAN	P24385	CCND1_HUMAN	F-box	20664978
124	Q96PU5	NED4L_HUMAN	O14964	HGS_HUMAN	HECT	20675381
125	Q9HCE7	SMUF1_HUMAN	P54252	ATX3_HUMAN	HECT	20804422
126	Q9HCE7	SMUF1_HUMAN	Q9BYM8	HOIL1_HUMAN	HECT	20804422
127	Q9HCE7	SMUF1_HUMAN	P17252	KPCA_HUMAN	HECT	20804422
128	Q9HCE7	SMUF1_HUMAN	Q9UHD2	TBK1_HUMAN	HECT	20804422
129	Q9HCE7	SMUF1_HUMAN	O60784	TOM1_HUMAN	HECT	20804422
130	Q6R327	RICTR_HUMAN	O00141	SGK1_HUMAN	RING	20832730
131	Q13263	TIF1B_HUMAN	P04637	P53_HUMAN	RING	20864041
132	Q96JY6	PDLI2_HUMAN	P42224	STAT1_HUMAN	SINGLE_OTHER	20889505
133	P35226	BMI1_HUMAN	P16104	H2AX_HUMAN	RING	20921134
134	Q96T88	UHRF1_HUMAN	P26358	DNMT1_HUMAN	RING	21045206
135	Q9NZS9	BFAR_HUMAN	P55061	BI1_HUMAN	RING	21068390
136	Q86TM6	SYVN1_HUMAN	P04234	CD3D_HUMAN	RING	21199683
137	Q8TCQ1	MARH1_HUMAN	P42081	CD86_HUMAN	RING	21220452
138	Q9BYM8	HOIL1_HUMAN	Q14258	TRI25_HUMAN	RING	21292167
139	Q96EP0	RNF31_HUMAN	O95786	DDX58_HUMAN	RING	21292167
140	Q96PU4	UHRF2_HUMAN	P24864	CCNE1_HUMAN	RING	21952639
141	Q9UKC9	FBXL2_HUMAN	P30281	CCND3_HUMAN	F-box	22024926
142	P14373	TRI27_HUMAN	O00750	P3C2B_HUMAN	RING	22128329
143	Q53G59	KLH12_HUMAN	O94979	SC31A_HUMAN	BTB_3	22358839
144	Q9Y2E6	DTX4_HUMAN	Q9UHD2	TBK1_HUMAN	RING	22388039
145	Q8NC42	RN149_HUMAN	P15056	BRAF_HUMAN	RING	22628551
146	Q9NW38	FANCL_HUMAN	P35222	CTNB1_HUMAN	RING	22653977
147	Q00987	MDM2_HUMAN	O95376	ARI2_HUMAN	RING	22940738
148	Q96J02	ITCH_HUMAN	Q13490	BIRC2_HUMAN	HECT	23109427
149	O60784	TOM1_HUMAN	Q99741	CDC6_HUMAN	Other	23129771
150	Q9HCM9	TRI39_HUMAN	P04637	P53_HUMAN	RING	23213260
151	Q13114	TRAF3_HUMAN	Q14164	IKKE_HUMAN	RING	23308279
152	Q86XS8	GOLI_HUMAN	Q15836	VAMP3_HUMAN	RING	23353890
153	Q9UKT7	FBXL3_HUMAN	Q16526	CRY1_HUMAN	F-box	23452855
154	Q6PCT2	FXL19_HUMAN	P63000	RAC1_HUMAN	F-box	23512198
155	Q96FA3	PELI1_HUMAN	Q13114	TRAF3_HUMAN	RING	23603814
156	Q9H0M0	WWP1_HUMAN	Q9Y4K3	TRAF6_HUMAN	HECT	23799152
157	Q6PCT2	FXL19_HUMAN	P61586	RHOA_HUMAN	F-box	23871831
158	Q9UK96	FBX10_HUMAN	P10415	BCL2_HUMAN	F-box	24008983

## Sheet: Hdock_Kinase_pair
Kinase-Substrate pair								Kinase-Random substrate pair
	Kinase uniprot ID	Kinase uniprot entry name	Kinase domain	Substrate uniprot ID	Substrate uniprot entry name	Reference pubmed ID	Resources		Kinase uniprot ID	Kinase uniprot entry name	Random partner uniprot ID	Substrate uniprot entry name
1	P04049	RAF1_HUMAN		P01112	RASH_HUMAN	9523700;9261098;9154803;9150145;9144171;9099670;8670882;8628317;8530446;8332195;8332187;8307946;8035810;7969158;7862125;7730360;7523381;22169110;20482850;20178605;19222999;19063885;18273062;18073111;17367534;16803888;16041367;15688026;15664191;15031288;14	Reactome_Fls;Reactome;MolCon;MINT;iRefIndex;IntAct;APID	1	P30279	CCND2_HUMAN	P19438	TNR1A_HUMAN
2	O14920	IKKB_HUMAN	CYLD_phos_site	P25963	IKBA_HUMAN	9891086;9721103;9520446;9346485;20482850;19345327;16888014;16818647;16737960;16365431;16319058;16286467;15856023;15808510;15657099;15574499;15084260;14743216;9520446;14743216;12429743;12054687;11527961;11368781;11158290;10889159;10807933;10527519;10085062	Spike;Reactome_Fls;iRefIndex;IntAct;APID	2	P21860	ERBB3_HUMAN	P01133	EGF_HUMAN
3	P00533	EGFR_HUMAN	G-alpha	P62993	GRB2_HUMAN	9050991;9020117;8940013;8887653;8647858;8305738;7527043;7518560;7510700;21278788;20482850;17367534;16799092;16729043;16713569;12648464;7518560;8887653;11084343;16317285;11726515;16273093;15657067;14679214;1322798;12577067;11960376;10085134	Spike;Reactome_Fls;Reactome;MINT;IntAct;I2D_IMEx;APID	3	P35968	VGFR2_HUMAN	P20936	RASA1_HUMAN
4	P01112	RASH_HUMAN		P04049	RAF1_HUMAN	9523700;9261098;9154803;9144171;9099670;8670882;8628317;8332195;8332187;7523381;8332187;7969158;7862125;20482850;20178605;19696784;19222999;19063885;18273062;18073111;16803888;15657099;12620389;12379659;10922060;10783161;10545207;10369681	Spike;Reactome_Fls;MolCon;MINT;iRefIndex;IntAct;DIP	4	P11802	CDK4_HUMAN	P43403	ZAP70_HUMAN
5	P14635	CCNB1_HUMAN		P06493	CDK1_HUMAN	9891079;9515786;9247342;9001210;8463339;8070405;2570636;20228808;19879842;18408765;18337751;1833185;17679094;16784539;16159883;15016823;14681455;12839990;12775724;12612082;12397081;11559705;10973963;10716937;10373560;10362260	iRefIndex;IntAct;DIP;APID	5	Q00534	CDK6_HUMAN	Q14653	IRF3_HUMAN
6	P24941	CDK2_HUMAN		P38936	CDN1A_HUMAN	9858587;9840943;9736735;9284049;8756624;8641969;8242751;8101826;23455922;20587660;20482850;17418410;17367534;16962592;16765349;15890360;15657099;15647383;15557281;15232106;12839982;12417722;11175348;10878006	Reactome_Fls;Reactome;MINT;iRefIndex;IntAct;APID	6	P50613	CDK7_HUMAN	P19438	TNR1A_HUMAN
7	O15111	IKKA_HUMAN		P25963	IKBA_HUMAN	9891086;9346485;9252186;9244310;20482850;16286467;15922746;15856023;15782119;15657099;14743216;9520446;9244310;14743216;12637324;12486103;12054687;11809792;11527961;10733566;10527519;10469655;10085062;10074115	UniProt;Spike;Reactome_Fls;iRefIndex;IntAct	7	Q14653	IRF3_HUMAN	Q9Y4K3	TRAF6_HUMAN
8	P24941	CDK2_HUMAN		P24864	CCNE1_HUMAN	9891079;9840943;9472014;8756624;23455922;21092281;20587660;19470470;17367534;17254967;16223725;15557281;15178429;15004009;14536078;1388288;12839982;12096339;11259605;11175348;10908655;10827081;10330164	Spike;Reactome;MINT;iRefIndex;IntAct;DIP;APID	8	P12643	BMP2_HUMAN	Q04206	TF65_HUMAN
9	P11802	CDK4_HUMAN	Rb_C	P24385	CCND1_HUMAN	9837900;9447971;9380698;9372967;9228064;9106657;8756624;8662825;8259215;7739547;7568034;20482850;19470470;19237565;18537972;16613857;15735718;15657099;15232106;12006580;11360184;10908655;10580009	Reactome_Fls;MINT;iRefIndex;IntAct;DIP;APID	9	P41743	KPCI_HUMAN	P51946	CCNH_HUMAN
10	P50750	CDK9_HUMAN		O60563	CCNT1_HUMAN	9499409;9491887;23455922;21729782;20153263;18566585;18483487;17643375;17367534;16980611;15546612;15528190;15107825;14580347;12944466;12832472;12588988;11689688;11145967;10983978;10958691;10656684;10574912	Reactome;MINT;iRefIndex;IntAct;APID	10	P28482	MK01_HUMAN	Q13094	LCP2_HUMAN
11	P45983	MK08_HUMAN		P05412	JUN_HUMAN	9774977;8994040;8654373;8621542;8137421;8001819;19527717;18617513;18003900;16824735;16533805;16291755;16007099;15894542;14633987;12963725;12167088;12052834;11809792;11479302;10393177	UniProt;MINT;iRefIndex;IntAct;DIP;APID	11	P45985	MP2K4_HUMAN	O15111	IKKA_HUMAN
12	O14920	IKKB_HUMAN	CYLD_phos_site	O15111	IKKA_HUMAN	9751060;9346485;9346484;9346241;21903422;20482850;16319058;16286467;15856023;15749833;15657099;15173580;14743216;12486103;12210728;11971985;11864612;11585904;10195894	UniProt;Reactome_Fls;MINT;iRefIndex;IntAct;APID	12	Q14155	ARHG7_HUMAN	P38936	CDN1A_HUMAN
13	Q13153	PAK1_HUMAN	FXMRP1_C_core	P63000	RAC1_HUMAN	21454543;21167153;21029865;20936779;20810653;19732720;19596003;19270716;17367534;17245428;16630611;16492808;15688026;15289329;12879077;12650940;11950930;11134022;11030651	UniProt;Reactome;MINT;IntAct;DIP;APID	13	Q00534	CDK6_HUMAN	P30281	CCND3_HUMAN
14	Q14790	CASP8_HUMAN		Q13546	RIPK1_HUMAN	22274400;22173242;21525013;21458669;19524513;19524512;18485876;17367534;17047155;14681455;12887920;12884866;12842894;10469655;11042193;11002417;11002422;8657102;11002417	Spike;Reactome;iRefIndex;IntAct;APID	14	Q13546	RIPK1_HUMAN	O15392	BIRC5_HUMAN
15	O15111	IKKA_HUMAN		O14920	IKKB_HUMAN	9891086;9751060;9721103;9346485;9346484;21903422;20434986;17367534;16713569;14743216;11971985;9751060;16286467;14743216;12486103;12351658;11057907;10968790	UniProt;Spike;Reactome;MINT;iRefIndex;IntAct;DIP	15	O43187	IRAK2_HUMAN	P48059	LIMS1_HUMAN
16	P51617	IRAK1_HUMAN	Pellino	Q9Y4K3	TRAF6_HUMAN	9374458;8837778;20482850;17785432;17367534;16951367;16024789;15894263;15657099;12242293;11960013;11518704;11287640;11259596;10920205;10383454;11518704;10383454	Spike;Reactome_Fls;Reactome;MINT;iRefIndex;IntAct;APID	16	P00533	EGFR_HUMAN	P48059	LIMS1_HUMAN
17	O60563	CCNT1_HUMAN		P50750	CDK9_HUMAN	9499409;9491887;20482850;20153263;19914168;19818711;19387490;18566585;18483487;17700062;15657099;15546612;15107825;12944466;12832472;12588988;10958691;10574912	Spike;Reactome_Fls;MINT;iRefIndex;IntAct;DIP	17	P19174	PLCG1_HUMAN	P48059	LIMS1_HUMAN
18	P01133	EGF_HUMAN		P00533	EGFR_HUMAN	9725626;8663535;8420971;8413296;7925442;2790960;20458382;18427122;17697999;12620237;12297050;3494473;12297050;12093292;11684674;10970856;10497195;10085134	Spike;MINT;iRefIndex;DIP;APID	18	O15111	IKKA_HUMAN	P24864	CCNE1_HUMAN
19	O15111	IKKA_HUMAN		Q99558	M3K14_HUMAN	9520446;9346485;9244310;20482850;16498412;16286467;15657099;15173580;14743216;9244310;14743216;11278268;10887201;10713178;10094049;10072079	Spike;Reactome_Fls;MINT;iRefIndex;IntAct;APID	19	P15056	BRAF_HUMAN	P19174	PLCG1_HUMAN
20	Q9Y4K3	TRAF6_HUMAN		O43318	M3K7_HUMAN	19820695;19112497;18758450;17367534;16543409;16517750;16410796;14633987;12609980;12496252;11809792;11518704;11259596;10921914;10882101;10094049	Spike;Reactome;MINT;iRefIndex;IntAct;APID	20	O15524	SOCS1_HUMAN	Q04206	TF65_HUMAN
21	P17181	INAR1_HUMAN		P29597	TYK2_HUMAN	9733772;9461596;8628273;8524272;7559568;7526154;20482850;18474601;17367534;16189514;10523853;15657099;15356134;15337770;14647450;10523853	Spike;Reactome_Fls;Reactome;MINT;iRefIndex;APID	21	P49336	CDK8_HUMAN	P68400	CSK21_HUMAN
22	P24864	CCNE1_HUMAN		P24941	CDK2_HUMAN	9891079;9840943;8756624;8560263;21092281;20482850;17254967;16223725;15657099;15004009;14681455;1388288;12839982;12529437;10477583;10330164	Spike;Reactome_Fls;MolCon;iRefIndex;IntAct	22	O60566	BUB1B_HUMAN	P36894	BMR1A_HUMAN
23	P67870	CSK2B_HUMAN		P68400	CSK21_HUMAN	9571630;9188720;7768894;21968188;21282530;20482850;17367534;15657099;15218032;14667819;12769847;11710515;11574463;10799509;10094392	UniProt;Reactome_Fls;Reactome;MINT;iRefIndex;IntAct;APID	23	P15692	VEGFA_HUMAN	O43318	M3K7_HUMAN
24	P00533	EGFR_HUMAN	G-alpha	P00533	EGFR_HUMAN	22579287;21480528;21278786;20946980;20029029;20007378;19563760;18427122;18042729;17367534;16777603;15284455;14576349;12297050;11279102	Reactome;MINT;iRefIndex;IntAct;I2D_IMEx;DIP;APID	24	P15056	BRAF_HUMAN	Q99836	MYD88_HUMAN
25	P68400	CSK21_HUMAN	RIG-I_C-RD	P67870	CSK2B_HUMAN	9571630;9188720;21988832;21968188;21282530;20482850;19011756;16713569;14667819;10094392;15657099;14667819;12769847;10799509;10094392	UniProt;Spike;Reactome_Fls;MINT;iRefIndex;IntAct	25	P45973	CBX5_HUMAN	P24864	CCNE1_HUMAN
26	P49023	PAXI_HUMAN		Q05397	FAK1_HUMAN	9756887;9658172;9442086;9422762;9418872;9054445;8922390;7561682;21741599;20482850;15657099;11919182;11514617;11278329;10330411	UniProt;Reactome_Fls;MBInfo;iRefIndex;IntAct;APID	26	O14920	IKKB_HUMAN	Q13263	TIF1B_HUMAN
27	Q13153	PAK1_HUMAN	FXMRP1_C_core	P60953	CDC42_HUMAN	9705280;8107774;7744004;23455922;21167153;21029865;20936779;19596003;17367534;15657099;12879077;12650940;12606577;10802735;10224076	Reactome;MINT;iRefIndex;IntAct;APID	27	P63104	1433Z_HUMAN	Q16539	MK14_HUMAN
28	P27986	P85A_HUMAN	Pkinase_C	P09619	PGFRB_HUMAN	9153411;8670861;8564419;8382612;7692233;7680644;7536927;7486683;18508856;17367534;1330535;1314164;11896612;11710529;10752619	Reactome;MINT;iRefIndex;Interoporc;DIP	28	Q13158	FADD_HUMAN	P43403	ZAP70_HUMAN
29	O15111	IKKA_HUMAN		Q04206	TF65_HUMAN	8246997;12842894;8246997;21903422;20482850;17367534;16382138;15994554;15845455;15657099;15489227;14743216;12842894;10521409	Spike;Reactome_Fls;Reactome;MINT;iRefIndex;IntAct;APID	29	P18031	PTN1_HUMAN	Q13094	LCP2_HUMAN
30	P00533	EGFR_HUMAN	G-alpha	P04626	ERBB2_HUMAN	21278786;20482850;17307140;16843263;16713569;10572067;12648464;16516204;16516204;16207817;15657099;15657067;11500850;10572067	Spike;Reactome_Fls;MINT;iRefIndex;IntAct;APID	30	P41743	KPCI_HUMAN	P35968	VGFR2_HUMAN
31	P24385	CCND1_HUMAN		P11802	CDK4_HUMAN	9837900;9106657;8662825;21242975;18537972;17517622;17367534;17205132;17081987;15232106;7568034;15232106;14681455;10580009	Spike;Reactome;iRefIndex;IntAct;I2D_IMEx	31	P04049	RAF1_HUMAN	Q02750	MP2K1_HUMAN
32	P46734	MP2K3_HUMAN	Pkinase	Q16539	MK14_HUMAN	9841871;8622669;7839144;7750576;20482850;17367534;17255949;16189514;17255949;15657099;12589052;12384504;11426938;11279118	Spike;Reactome_Fls;Reactome;iRefIndex;APID	32	O43318	M3K7_HUMAN	P63000	RAC1_HUMAN
33	Q12933	TRAF2_HUMAN		Q13546	RIPK1_HUMAN	8702708;8612133;8702708;18981220;8612133;21810480;20577214;20482850;19815541;16603398;15657099;15258597;11479302;10795740	UniProt;Spike;Reactome_Fls;iRefIndex	33	O43187	IRAK2_HUMAN	Q9UBE8	NLK_HUMAN
34	P04626	ERBB2_HUMAN	PUMA	P21860	ERBB3_HUMAN	7592681;7538656;21278786;21075308;20482850;20227043;19411071;19060928;17426253;16843263;15657099;11173924;10572067	Spike;Reactome_Fls;iRefIndex;IntAct;I2D_IMEx;APID	34	P17181	INAR1_HUMAN	Q13546	RIPK1_HUMAN
35	O43318	M3K7_HUMAN	Calcipressin	Q9NYJ8	TAB2_HUMAN	20482850;20200282;19026643;17367534;17158449;16845370;15657099;15590691;14743216;14670075;14633987;12609980;11259596	Reactome_Fls;Reactome;MINT;iRefIndex;IntAct;APID	35	P12643	BMP2_HUMAN	Q04206	TF65_HUMAN
36	P16333	NCK1_HUMAN		Q13153	PAK1_HUMAN	9755165;10805734;8824201;8798379;20482850;17367534;16490784;15784622;15657099;11278553;11157752;10805734;10330411	Spike;Reactome_Fls;Reactome;MINT;iRefIndex;APID	36	P45973	CBX5_HUMAN	Q13094	LCP2_HUMAN
37	Q02750	MP2K1_HUMAN	HLH	P04049	RAF1_HUMAN	8621729;8248196;19197339;9677429;19197339;17979178;17724343;15866172;14724641;1326789;11604401;11226259;10757792	Spike;MINT;IntAct;APID	37	Q14164	IKKE_HUMAN	P21675	TAF1_HUMAN
38	P63104	1433Z_HUMAN		P04049	RAF1_HUMAN	9153224;8601312;8085158;7939632;7935795;20679480;20052757;19049963;17367534;16306228;14688280;11697890;10887173	Reactome;MINT;IntAct	38	P27986	P85A_HUMAN	P04049	RAF1_HUMAN
39	P18031	PTN1_HUMAN		P06213	INSR_HUMAN	8999839;19029027;17481567;17159996;17092689;16926280;16582879;16271887;15588987;14722096;12237455;11579209;11163213	MINT;IntAct	39	Q16667	CDKN3_HUMAN	P60953	CDC42_HUMAN
40	P25963	IKBA_HUMAN		O15111	IKKA_HUMAN	9751059;9520446;9252186;9244310;21765415;17367534;16286467;14743216;12730857;12486103;10733566;10094049	UniProt;Reactome;MINT;iRefIndex;IntAct;InnateDB_IMEx;DIP;APID	40	P00533	EGFR_HUMAN	Q9UHD2	TBK1_HUMAN
41	O60566	BUB1B_HUMAN		Q12834	CDC20_HUMAN	20482850;20360068;19407811;17367534;16647857;15525512;15525512;12196507;11907259;11535616;11274370;11030144	Spike;Reactome_Fls;Reactome;MINT;iRefIndex;IntAct;APID	41	Q02750	MP2K1_HUMAN	P51946	CCNH_HUMAN
42	P11802	CDK4_HUMAN	Rb_C	P42772	CDN2B_HUMAN	9163429;9111314;23455922;21900206;20482850;19447967;17367534;16189514;16169070;16189514;16169070;15657099	Spike;Reactome_Fls;Reactome;MINT;iRefIndex;IntAct;APID	42	P17181	INAR1_HUMAN	P42772	CDN2B_HUMAN
43	P00533	EGFR_HUMAN	G-alpha	P01133	EGF_HUMAN	8413296;2790960;21439278;20482850;18427122;17697999;17367534;15657099;12620237;12297050;12093292;10085134	Reactome_Fls;Reactome;MINT;iRefIndex;IntAct;DIP	43	P06493	CDK1_HUMAN	P38936	CDN1A_HUMAN
44	O14757	CHK1_HUMAN		P30304	MPIP1_HUMAN	9278511;20482850;18480045;17367534;17292828;15657099;15311285;14752276;18480045;12963847;12759351;12399544	Spike;Reactome_Fls;Reactome;iRefIndex;IntAct	44	P06239	LCK_HUMAN	Q7RTN6	STRAA_HUMAN
45	P19784	CSK22_HUMAN		P67870	CSK2B_HUMAN	7768894;23455922;20482850;19011756;17367534;16713569;14667819;10094392;15657099;14667819;10799509;10094392	Spike;Reactome_Fls;Reactome;iRefIndex;IntAct	45	P38936	CDN1A_HUMAN	P51948	MAT1_HUMAN
46	Q05397	FAK1_HUMAN		P12931	SRC_HUMAN	7529876;7515480;21034468;17525734;17367534;16966330;16291744;12615911;12558988;12387730;11980671;10085298	Reactome;MolCon;MINT;iRefIndex;APID	46	O43187	IRAK2_HUMAN	P29597	TYK2_HUMAN
47	O14920	IKKB_HUMAN	CYLD_phos_site	O14920	IKKB_HUMAN	9891086;9520446;9346485;21399639;17367534;16365431;16319058;14743216;12351658;11585904;10807933;10195894	Reactome;MINT;iRefIndex;IntAct;APID	47	Q05397	FAK1_HUMAN	P78396	CCNA1_HUMAN
48	P20226	TBP_HUMAN		P21675	TAF1_HUMAN	9858607;9674425;9603525;9153318;9045704;7958900;7680771;20482850;17884155;15657099;15564746;11564863	Reactome_Fls;MINT;iRefIndex;IntAct;APID	48	P17181	INAR1_HUMAN	Q9NPB6	PAR6A_HUMAN
49	Q9UHD2	TBK1_HUMAN		Q14653	IRF3_HUMAN	21903422;18636086;18583960;17599067;17018283;16155125;15841462;15749911;15695821;15367631;12702806;12692549	UniProt;MINT;iRefIndex;IntAct;APID	49	P18031	PTN1_HUMAN	P21675	TAF1_HUMAN
50	Q9NYJ8	TAB2_HUMAN		O43318	M3K7_HUMAN	22081109;21903422;19026643;18180283;17384642;17158449;16845370;16603398;14743216;14670075;14633987;10882101	MINT;iRefIndex;IntAct;DIP	50	P30281	CCND3_HUMAN	P43403	ZAP70_HUMAN
51	P15692	VEGFA_HUMAN		P35968	VGFR2_HUMAN	9556609;8631822;8621427;22897854;20482850;20145116;17367534;16763549;15657099;12716911;11333271	Reactome_Fls;Reactome;MINT;iRefIndex;IntAct;DIP;APID	51	P45985	MP2K4_HUMAN	P68400	CSK21_HUMAN
52	P11802	CDK4_HUMAN	Rb_C	P30281	CCND3_HUMAN	9447971;9106657;20482850;19237555;16189514;15657099;15232106;14641107;11896535;11360184;10342870	Reactome_Fls;MINT;iRefIndex;IntAct;DIP;APID	52	Q14653	IRF3_HUMAN	P42772	CDN2B_HUMAN
53	P00533	EGFR_HUMAN	G-alpha	P12931	SRC_HUMAN	21278788;20935677;20624308;20482850;17367534;16713569;10075741;16273093;15657099;10971656;10777553	Spike;Reactome_Fls;Reactome;MolCon;iRefIndex;I2D_IMEx	53	P03372	ESR1_HUMAN	Q16539	MK14_HUMAN
54	P06239	LCK_HUMAN	1-cysPrx_C	P43403	ZAP70_HUMAN	9685404;7539035;20482850;17998387;17367534;16461343;16189514;10556826;10318843;10556826;10318843	Spike;Reactome_Fls;Reactome;MINT;iRefIndex;IntAct	54	Q05397	FAK1_HUMAN	P01112	RASH_HUMAN
55	P60953	CDC42_HUMAN		Q13153	PAK1_HUMAN	7744004;20936779;21070974;8107774;20936779;20482850;15657099;12879077;12606577;11157984;10802735	Spike;Reactome_Fls;MINT;MBInfo;iRefIndex;IntAct	55	Q13153	PAK1_HUMAN	P24863	CCNC_HUMAN
56	Q13158	FADD_HUMAN		Q13546	RIPK1_HUMAN	21458669;21183682;20482850;19524513;18485876;17367534;16585540;16227629;15657099;11464215;11002422	Spike;Reactome_Fls;Reactome;iRefIndex;IntAct;DIP	56	P11802	CDK4_HUMAN	O15111	IKKA_HUMAN
57	Q96GD4	AURKB_HUMAN		O15392	BIRC5_HUMAN	19357306;17681274;17099693;17681274;17099693;16291752;14610074;12925766;12419797;11976319;11516652	Spike;iRefIndex;IntAct;DIP;APID	57	P04626	ERBB2_HUMAN	Q13546	RIPK1_HUMAN
58	Q00535	CDK5_HUMAN		Q15078	CD5R1_HUMAN	9038181;8090221;20482850;17591690;16189514;15890360;15689152;15657099;14521924;11583627;11389014	Spike;Reactome_Fls;iRefIndex;IntAct;APID	58	P35968	VGFR2_HUMAN	P19174	PLCG1_HUMAN
59	P50613	CDK7_HUMAN	Pkinase	P51946	CCNH_HUMAN	8692842;8521818;8521393;8078587;7533895;20482850;17643375;17367534;15657099;15328539;15220921	Reactome_Fls;Reactome;iRefIndex;IntAct;APID	59	P01112	RASH_HUMAN	Q12933	TRAF2_HUMAN
60	P21860	ERBB3_HUMAN		P27986	P85A_HUMAN	22439932;21075308;20482850;20227043;16273093;10572067;16273093;15657099;11546794;10572067;10383151	Spike;Reactome_Fls;iRefIndex;IntAct;APID	60	O14920	IKKB_HUMAN	P06400	RB_HUMAN
61	P15336	ATF2_HUMAN		Q15759	MK11_HUMAN	20482850;17380123;17367534;17254968;15304344;15192015;14734562;9235954;17254968;17380123;14734562	Spike;Reactome_Fls;Reactome;iRefIndex;APID	61	Q96GD4	AURKB_HUMAN	P14210	HGF_HUMAN
62	P09619	PGFRB_HUMAN		P19174	PLCG1_HUMAN	8890167;8443409;8388538;7876130;7689724;7592796;7486683;2173144;20482850;17367534;15657099	Reactome_Fls;Reactome;iRefIndex;DIP;APID	62	P11802	CDK4_HUMAN	P20936	RASA1_HUMAN
63	P49841	GSK3B_HUMAN		O15169	AXIN1_HUMAN	9734785;9482734;23455922;21988832;21242974;19303846;17601533;17318191;16199882;12511557;10488109	iRefIndex;IntAct;I2D_IMEx;APID	63	P60953	CDC42_HUMAN	P43403	ZAP70_HUMAN
64	O43318	M3K7_HUMAN	Calcipressin	Q9UBE8	NLK_HUMAN	20482850;15764709;11071635;10377264;15082531;7693453;10391247;10823839;12709429;11404460;15640443	Spike;Reactome_Fls;IntAct	64	P00533	EGFR_HUMAN	Q12834	CDC20_HUMAN
65	P28482	MK01_HUMAN	SNF2_N	Q02750	MP2K1_HUMAN	20482850;17367534;17255949;12697810;11823456;11741894;11352917;11266467;11226259;11134045;10757792	Reactome_Fls;Reactome;APID	65	O43187	IRAK2_HUMAN	P45983	MK08_HUMAN
66	P56945	BCAR1_HUMAN		P12931	SRC_HUMAN	9148935;17367534;15866871;12972425;12615911;12397603;11593413;11514617;10739664;10487518;10085298	Reactome;APID	66	Q14155	ARHG7_HUMAN	O15524	SOCS1_HUMAN
67	P25963	IKBA_HUMAN		O14920	IKKB_HUMAN	9751059;22037600;21765415;21399639;17367534;16365431;16319058;14743216;12486103;10320352	UniProt;Reactome;MINT;iRefIndex;IntAct;InnateDB_IMEx;DIP	67	P27361	MK03_HUMAN	P36894	BMR1A_HUMAN
68	Q15831	STK11_HUMAN		Q7RTN6	STRAA_HUMAN	20562859;20482850;19513107;17367534;15733851;15561763;14676191;12805220;15733851;12805220	Spike;Reactome_Fls;Reactome;MINT;iRefIndex;IntAct;DIP	68	P12931	SRC_HUMAN	P67870	CSK2B_HUMAN
69	Q16667	CDKN3_HUMAN		P24941	CDK2_HUMAN	9840943;8242751;8242750;8127873;7569954;12745075;11781350;11463386;11355576;18319725	Spike;MINT;iRefIndex;IntAct;DIP;APID	69	P00533	EGFR_HUMAN	Q13546	RIPK1_HUMAN
70	O14757	CHK1_HUMAN		P30307	MPIP3_HUMAN	9278511;20482850;17367534;17035231;16705183;16330544;15705874;15657099;11836499;10681541	UniProt;Spike;Reactome_Fls;Reactome;iRefIndex;IntAct	70	P25963	IKBA_HUMAN	P19838	NFKB1_HUMAN
71	O15111	IKKA_HUMAN		P19838	NFKB1_HUMAN	20482850;19442713;17367534;16713569;14743216;15657099;14743216;12482991;11976329;10469655	Spike;Reactome_Fls;Reactome;iRefIndex;DIP;APID	71	P19174	PLCG1_HUMAN	P14635	CCNB1_HUMAN
72	O14920	IKKB_HUMAN	CYLD_phos_site	Q99558	M3K14_HUMAN	9520446;9346485;20482850;15657099;15173580;14743216;11278268;10733566;10713178;10195894	Spike;Reactome_Fls;iRefIndex;IntAct;DIP;APID	72	P06400	RB_HUMAN	O43318	M3K7_HUMAN
73	Q13418	ILK_HUMAN		P48059	LIMS1_HUMAN	23455922;19074270;18339839;17367534;17353931;16189514;15565145;12167643;11331308;10022929	Spike;Reactome;iRefIndex;IntAct;DIP;APID	73	O43318	M3K7_HUMAN	P48059	LIMS1_HUMAN
74	P04049	RAF1_HUMAN		Q02750	MP2K1_HUMAN	20482850;19197339;17979178;17724343;17367534;17053865;8621729;8394352;18337766;1326789	Spike;Reactome_Fls;Reactome;MINT;IntAct;DIP	74	P20226	TBP_HUMAN	P67870	CSK2B_HUMAN
75	P30279	CCND2_HUMAN		P11802	CDK4_HUMAN	9325318;7739547;17517622;16189514;10477583;15065884;11896535;11360184;11358847;11291051	Spike;iRefIndex;IntAct;DIP;APID	75	Q13546	RIPK1_HUMAN	Q12933	TRAF2_HUMAN
76	P12931	SRC_HUMAN	Mst1_SARAH	P00533	EGFR_HUMAN	20935677;17284441;17158602;11983694;10971656;10777553;10358079;10075741;18789131;19377510	Spike;MINT;iRefIndex;I2D_IMEx;APID	76	P27986	P85A_HUMAN	P06493	CDK1_HUMAN
77	O14920	IKKB_HUMAN	CYLD_phos_site	P19838	NFKB1_HUMAN	20482850;17367534;16713569;10469655;15657099;14743216;12482991;11158290;10835356;10469655	Spike;Reactome_Fls;Reactome;iRefIndex;APID	77	Q13546	RIPK1_HUMAN	Q9UHD2	TBK1_HUMAN
78	P27361	MK03_HUMAN		Q02750	MP2K1_HUMAN	9733512;9006895;8626767;8226933;20482850;19197339;18508856;17367534;11134045;10748187	Reactome_Fls;Reactome;Interoporc;DIP;APID	78	P15692	VEGFA_HUMAN	P45983	MK08_HUMAN
79	Q16539	MK14_HUMAN		P15336	ATF2_HUMAN	9707433;9305639;9207092;7535770;19324872;18508856;17380123;15569672;11279118;10581204	Spike;MINT;iRefIndex;Interoporc;APID	79	P27361	MK03_HUMAN	Q99836	MYD88_HUMAN
80	Q13546	RIPK1_HUMAN		P19438	TNR1A_HUMAN	8612133;7538908;22817896;19524513;18329793;17367534;16611992;15115707;11002422;10356400	Spike;Reactome;iRefIndex;IntAct;DIP	80	P50613	CDK7_HUMAN	P09619	PGFRB_HUMAN
81	P03372	ESR1_HUMAN		P12931	SRC_HUMAN	7539106;20935677;20482850;17921256;17400812;17284441;11564893;11032808;11013076;10454579	Reactome_Fls;iRefIndex;I2D_IMEx;DIP;APID	81	P01112	RASH_HUMAN	P21860	ERBB3_HUMAN
82	P45973	CBX5_HUMAN		Q13263	TIF1B_HUMAN	21888893;20562864;19498464;15882967;15657099;12411497;12154074;11336697;10562550;10330177	UniProt;Spike;MINT;iRefIndex;IntAct	82	P19784	CSK22_HUMAN	P68400	CSK21_HUMAN
83	P24941	CDK2_HUMAN		P78396	CCNA1_HUMAN	9041194;8565853;7969176;20482850;17367534;15657099;15159402;11884610;10652300;10559988	Reactome_Fls;Reactome;iRefIndex;APID	83	O15524	SOCS1_HUMAN	Q04206	TF65_HUMAN
84	P24941	CDK2_HUMAN		P24941	CDK2_HUMAN	8756328;8601310;7791211;17353931;17192257;14656438;12501191;12244298;12044161;10559988	iRefIndex;IntAct;DIP;APID	84	Q15831	STK11_HUMAN	P06493	CDK1_HUMAN
85	P50613	CDK7_HUMAN	Pkinase	P51948	MAT1_HUMAN	9840937;9130708;8692842;8521818;8521393;20482850;17643375;15328539;15220921;12527756	Reactome_Fls;iRefIndex;IntAct;APID	85	Q16667	CDKN3_HUMAN	P63000	RAC1_HUMAN
86	P49336	CDK8_HUMAN	STAT1_TAZ2bind	P24863	CCNC_HUMAN	9734358;9710619;9150135;7568034;20098423;15657099;15175163;11867769;11416138;10024883	iRefIndex;IntAct;DIP;APID	86	Q15831	STK11_HUMAN	O14920	IKKB_HUMAN
87	P00533	EGFR_HUMAN	G-alpha	P20936	RASA1_HUMAN	8647858;2176151;20482850;1850098;1633149;16273093;1633149;16273093;15657099;1385407	Spike;Reactome_Fls;iRefIndex;APID	87	O15524	SOCS1_HUMAN	Q16539	MK14_HUMAN
88	Q99683	M3K5_HUMAN		Q99683	M3K5_HUMAN	9743501;21771788;19805025;17937911;17541429;16316999;14761963;11920685;11689443;11416155	iRefIndex;IntAct;DIP;APID	88	Q12933	TRAF2_HUMAN	P06493	CDK1_HUMAN
89	P19419	ELK1_HUMAN		P27361	MK03_HUMAN	9155018;9130707;9020136;8208531;20482850;17367534;16291755;15782123;15657099;10431817	Reactome_Fls;Reactome;iRefIndex;APID	89	Q13418	ILK_HUMAN	P29597	TYK2_HUMAN
90	P31946	1433B_HUMAN		P04049	RAF1_HUMAN	8702721;8085158;7935795;7882972;7644510;19595761;17367534;12620389;12360521;11697890	Reactome;MINT;iRefIndex;IntAct	90	P25963	IKBA_HUMAN	P06493	CDK1_HUMAN
91	O43187	IRAK2_HUMAN		Q9Y4K3	TRAF6_HUMAN	9374458;10383454;9374458;21903422;20482850;17367534;15657099;12659850;10383454	Spike;Reactome_Fls;Reactome;MINT;iRefIndex;IntAct;APID	91	Q14653	IRF3_HUMAN	P19838	NFKB1_HUMAN
92	Q96GD4	AURKB_HUMAN		Q9NQS7	INCE_HUMAN	20482850;19357306;17956729;17367534;16239925;15657099;15630414;15249581;12925766	Spike;Reactome_Fls;Reactome;iRefIndex;DIP;APID	92	O15111	IKKA_HUMAN	P43403	ZAP70_HUMAN
93	P12643	BMP2_HUMAN		P36894	BMR1A_HUMAN	20860622;20482850;19804412;17367534;15064755;11263668;10881198;10880444;10692589	Spike;Reactome_Fls;Reactome;MINT;IntAct;APID	93	P38936	CDN1A_HUMAN	P62993	GRB2_HUMAN
94	P11362	FGFR1_HUMAN	Iso_dh	Q8WU20	FRS2_HUMAN	9660748;21765395;20482850;17367534;16189514;15657099;11877385;11090629;10629055	Spike;Reactome_Fls;Reactome;MINT;iRefIndex;APID	94	O60566	BUB1B_HUMAN	P67870	CSK2B_HUMAN
95	P06213	INSR_HUMAN		P35568	IRS1_HUMAN	8662806;8626379;7935368;20482850;17367534;16582879;15870194;15657099;11606564	Spike;Reactome_Fls;Reactome;MINT;iRefIndex;IntAct	95	Q08881	ITK_HUMAN	Q9UHD2	TBK1_HUMAN
96	P51617	IRAK1_HUMAN	Pellino	Q99836	MYD88_HUMAN	20482850;17367534;17276401;16951367;16024789;10383454;15657099;10854325;10383454	Spike;Reactome_Fls;Reactome;MINT;iRefIndex;IntAct	96	P12931	SRC_HUMAN	P51946	CCNH_HUMAN
97	Q08881	ITK_HUMAN	PH	Q13094	LCP2_HUMAN	20482850;17420479;17367534;15657099;15388330;10636929;10556826;10636929;10556826	Spike;Reactome_Fls;Reactome;MINT;iRefIndex;APID	97	P19784	CSK22_HUMAN	P06493	CDK1_HUMAN
98	Q14653	IRF3_HUMAN		Q9UHD2	TBK1_HUMAN	21903422;20482850;18818105;18583960;17367534;16281057;15841462;14679297;12692549	UniProt;Reactome_Fls;Reactome;iRefIndex;IntAct;DIP	98	P12643	BMP2_HUMAN	P19784	CSK22_HUMAN
99	P41743	KPCI_HUMAN		Q9NPB6	PAR6A_HUMAN	20482850;17367534;17057644;16189514;15657099;15590654;14676191;11260256;11257119	Reactome_Fls;Reactome;MINT;iRefIndex;IntAct	99	P04049	RAF1_HUMAN	P09619	PGFRB_HUMAN
100	O43318	M3K7_HUMAN	Calcipressin	Q8N5C8	TAB3_HUMAN	17384642;17367534;17158449;15657099;14743216;14633987;14743216;14670075;14633987	Spike;Reactome;MINT;iRefIndex;APID	100	Q9UHD2	TBK1_HUMAN	P06493	CDK1_HUMAN
101	P08581	MET_HUMAN		P14210	HGF_HUMAN	8380735;22897854;20482850;17981115;17804794;1655405;15657099;15167892;15161915	Reactome_Fls;iRefIndex;IntAct;DIP;APID	101	O43318	M3K7_HUMAN	Q12933	TRAF2_HUMAN
102	Q13546	RIPK1_HUMAN		Q12933	TRAF2_HUMAN	9020361;8702708;8612133;21282461;17367534;16713569;8612133;12887920;11479302	Spike;Reactome;MINT;iRefIndex;APID	102	O43318	M3K7_HUMAN	P24941	CDK2_HUMAN
103	P00519	ABL1_HUMAN		P46109	CRKL_HUMAN	9820532;9067577;8978305;8083188;7926767;7493940;20482850;16443220;15657099	Reactome_Fls;MINT;iRefIndex;APID	103	P24864	CCNE1_HUMAN	Q9UHD2	TBK1_HUMAN
104	P24941	CDK2_HUMAN		P06400	RB_HUMAN	8756624;20418918;14627988;19225156;16189514;10542199;15241418;15003538;10938106	Spike;iRefIndex;IntAct;APID	104	P06239	LCK_HUMAN	Q02750	MP2K1_HUMAN
105	P62993	GRB2_HUMAN		P00533	EGFR_HUMAN	7527043;7518560;21706016;21278786;16273093;1322798;12577067;11896612;10229072	MINT;IntAct;I2D_IMEx;DIP	105	Q9Y4K3	TRAF6_HUMAN	P19838	NFKB1_HUMAN
106	Q14164	IKKE_HUMAN	Pellino	Q14653	IRF3_HUMAN	20482850;18818105;18636086;17367534;16281057;15367631;14679297;12702806;12692549	Reactome_Fls;Reactome;iRefIndex;APID	106	P06493	CDK1_HUMAN	Q13153	PAK1_HUMAN
107	Q14155	ARHG7_HUMAN		Q13153	PAK1_HUMAN	9726964;16628223;11157752;20936779;16628223;16407834;16101281;12006652;11157752	Spike;MINT;iRefIndex;APID
108	Q13153	PAK1_HUMAN	FXMRP1_C_core	Q13153	PAK1_HUMAN	7618083;20936779;17367534;16278681;11804587;11382770;10995762;10980699;10975528	Reactome;iRefIndex;IntAct;APID
109	P06493	CDK1_HUMAN		P14635	CCNB1_HUMAN	9515786;8070405;2570636;20482850;17367534;17283331;15657099;10973963;10716937	Reactome_Fls;Reactome;iRefIndex
110	O15524	SOCS1_HUMAN		O60674	JAK2_HUMAN	9202126;20482850;19287004;15657099;11971965;11713228;10455112;10421843;10064597	Reactome_Fls;MINT;iRefIndex
111	P45985	MP2K4_HUMAN	Pkinase	P45983	MK08_HUMAN	9661668;20482850;16533805;15998799;14504284;12788955;12391307;11707464;10713157	Reactome_Fls;iRefIndex;APID
112	P18031	PTN1_HUMAN		P12931	SRC_HUMAN	17974954;17367534;17092689;16537444;16115959;15866871;12857726;12468645;11007774	Reactome;MINT;APID
113	P12931	SRC_HUMAN	Mst1_SARAH	P03372	ESR1_HUMAN	20935677;17363140;17284441;15784253;15140878;14963108;14766010;11564893;11032808	MINT;iRefIndex;I2D_IMEx
114	P00519	ABL1_HUMAN		Q8IZP0	ABI1_HUMAN	9593709;9010225;8943360;20482850;18328268;17101133;12672821;11418237	UniProt;Reactome_Fls;MINT;iRefIndex;IntAct;APID
115	O14920	IKKB_HUMAN	CYLD_phos_site	Q12933	TRAF2_HUMAN	21782231;20482850;19150425;18362886;17367534;16713569;15657099;11359906	Spike;Reactome_Fls;Reactome;iRefIndex;IntAct;APID
116	O43187	IRAK2_HUMAN		Q99836	MYD88_HUMAN	9374458;10383454;9374458;20482850;17367534;15657099;12659850;10383454	Spike;Reactome_Fls;Reactome;MINT;iRefIndex;APID
117	P11802	CDK4_HUMAN	Rb_C	P38936	CDN1A_HUMAN	9106657;8999999;20482850;17367534;16962592;15695403;15657099;15232106	Reactome_Fls;Reactome;MINT;iRefIndex;IntAct
118	P38936	CDN1A_HUMAN		P11802	CDK4_HUMAN	9106657;8999999;8756624;8242751;20102411;16962592;15232106;11254741	MINT;iRefIndex;IntAct;DIP;APID
119	Q15078	CD5R1_HUMAN		Q00535	CDK5_HUMAN	9038181;8090221;17367534;17036052;15689152;14521924;11583627;10903889	Spike;Reactome;iRefIndex;IntAct;DIP
120	P67870	CSK2B_HUMAN		P19784	CSK22_HUMAN	9571630;9188720;7768894;21988832;15218032;14667819;10799509;10094392	MINT;iRefIndex;IntAct;DIP;APID
121	P16333	NCK1_HUMAN		P09619	PGFRB_HUMAN	9362449;8890167;7692233;17367534;16189514;1333047;11027258;10026169	Spike;Reactome;MINT;iRefIndex;APID
122	P04049	RAF1_HUMAN		P06400	RB_HUMAN	9819434;21139044;20482850;16189514;15657099;15485920;10523633;10486249	Spike;Reactome_Fls;iRefIndex;IntAct;APID
123	P06400	RB_HUMAN		P21675	TAF1_HUMAN	9858607;9242374;7724524;20482850;16713569;9858607;15657099;11126356	Spike;Reactome_Fls;iRefIndex;DIP;APID
124	P35968	VGFR2_HUMAN	Profilin	P15692	VEGFA_HUMAN	9556609;8631822;8621427;22897854;17367534;16763549;15657099;11333271	Spike;Reactome;iRefIndex;IntAct;DIP
125	P00533	EGFR_HUMAN	G-alpha	P21860	ERBB3_HUMAN	22439932;21278786;20482850;15657099;10572067;12648464;10572067;10527633	Spike;Reactome_Fls;iRefIndex;IntAct
126	P00533	EGFR_HUMAN	G-alpha	P27986	P85A_HUMAN	20482850;17367534;16713569;19531499;8662998;16273093;15657099;1372092	Spike;Reactome_Fls;Reactome;iRefIndex
127	O60674	JAK2_HUMAN		O15524	SOCS1_HUMAN	9344848;9202126;17367534;11971965;11713228;10975987;10455112;10064597	Spike;Reactome;iRefIndex;APID
128	P06239	LCK_HUMAN	1-cysPrx_C	P43405	KSYK_HUMAN	8798676;8621719;7539035;7513017;20482850;16189514;8621719;15657099	Spike;Reactome_Fls;MINT;iRefIndex
129	P19419	ELK1_HUMAN		P28482	MK01_HUMAN	8586671;8208531;20482850;17367534;16291755;15657099;15655247;12594221	Reactome_Fls;Reactome;iRefIndex;APID
130	Q00534	CDK6_HUMAN	Rb_C	P24385	CCND1_HUMAN	9380698;17517622;15232106;12867429;12006580;11739795;11360184;10580009	MINT;IntAct;APID
131	P19174	PLCG1_HUMAN		P00533	EGFR_HUMAN	9207933;9020117;7993895;7693694;2176151;2173144;16273093;12061819	MINT;iRefIndex;APID
132	Q99836	MYD88_HUMAN		P51617	IRAK1_HUMAN	17785432;17367534;17228323;16024789;12538665;11976320;10854325;10383454	Reactome;iRefIndex;APID

## Sheet: Hdock_E3ubiquitinligase_pair
E3 ubiquitin ligase-Substrate pair							E3 ubiquitin ligase-Random substrate pair
	E3 ubiquitin ligase uniprot ID	E3 ubiquitin ligase uniprot entry name		Substrate uniprot ID	Substrate uniprot entry name	Reference pubmed ID		E3 ubiquitin ligase uniprot ID	E3 ubiquitin ligase uniprot entry name	Substrate uniprot ID	Substrate uniprot entry name
1	Q00987	MDM2_HUMAN	RING	P04637	P53_HUMAN	10207051	1	Q00987	MDM2_HUMAN	Q8N2W9	PIAS4_HUMAN
2	Q00987	MDM2_HUMAN	RING	P38936	CDN1A_HUMAN	10698510	2	Q9HCE7	SMUF1_HUMAN	Q96A08	H2B1A_HUMAN
3	Q00987	MDM2_HUMAN	RING	Q00987	MDM2_HUMAN	10892746	3	Q12834	CDC20_HUMAN	Q14203	DCTN1_HUMAN
4	Q9HCE7	SMUF1_HUMAN	HECT	O15105	SMAD7_HUMAN	11278251	4	P98170	XIAP_HUMAN	P00533	EGFR_HUMAN
5	Q12834	CDC20_HUMAN	CDC20	P14635	CCNB1_HUMAN	11285280	5	Q969H0	FBXW7_HUMAN	Q13049	TRI32_HUMAN
6	P98170	XIAP_HUMAN	RING	P42574	CASP3_HUMAN	11447297	6	O15344	TRI18_HUMAN	O14640	DVL1_HUMAN
7	Q969H0	FBXW7_HUMAN	F-box	P24864	CCNE1_HUMAN	11533444	7	Q9UKV5	AMFR2_HUMAN	Q99816	TS101_HUMAN
8	O15344	TRI18_HUMAN	RING	P67775	PP2AA_HUMAN	11685209	8	Q96EP1	CHFR_HUMAN	Q96J02	ITCH_HUMAN
9	Q9UKV5	AMFR2_HUMAN	RING	P04234	CD3D_HUMAN	11724934	9	Q13490	BIRC2_HUMAN	P42224	STAT1_HUMAN
10	Q96EP1	CHFR_HUMAN	RING	P53350	PLK1_HUMAN	11807090	10	Q12933	TRAF2_HUMAN	P04637	P53_HUMAN
11	Q13490	BIRC2_HUMAN	RING	Q12933	TRAF2_HUMAN	11907583	11	Q96J02	ITCH_HUMAN	O14746	TERT_HUMAN
12	Q12933	TRAF2_HUMAN	RING	Q13489	BIRC3_HUMAN	11907583	12	Q86YT6	MIB1_HUMAN	P16104	H2AX_HUMAN
13	P98170	XIAP_HUMAN	RING	Q9NR28	DBLOH_HUMAN	12121969	13	Q86TM6	SYVN1_HUMAN	Q13490	BIRC2_HUMAN
14	Q86TM6	SYVN1_HUMAN	RING	Q86TM6	SYVN1_HUMAN	12459480	14	Q96PU5	NED4L_HUMAN	P48200	IREB2_HUMAN
15	Q96PU5	NED4L_HUMAN	HECT	P37088	SCNNA_HUMAN	12522688	15	Q13489	BIRC3_HUMAN	P35226	BMI1_HUMAN
16	Q13489	BIRC3_HUMAN	RING	Q9NR28	DBLOH_HUMAN	12525502	16	A6NLU0	RFPLA_HUMAN	Q8NEG5	ZSWM2_HUMAN
17	A6NLU0	RFPLA_HUMAN	RING	P14635	CCNB1_HUMAN	12525704	17	Q5T0T0	MARH8_HUMAN	P63000	RAC1_HUMAN
18	Q5T0T0	MARH8_HUMAN	RING	P42081	CD86_HUMAN	12582153	18	Q9NPC3	CIP1_HUMAN	Q14790	CASP8_HUMAN
19	Q9NPC3	CIP1_HUMAN	RING	Q9NPC3	CIP1_HUMAN	12612082	19	Q8NHY2	RFWD2_HUMAN	P04637	P53_HUMAN
20	Q9NPC3	CIP1_HUMAN	RING	P14635	CCNB1_HUMAN	12612082	20	O75928	PIAS2_HUMAN	O14746	TERT_HUMAN
21	Q8NHY2	RFWD2_HUMAN	Other	P03956	MMP1_HUMAN	12615916	21	Q7Z419	R144B_HUMAN	Q5VSY0	GKAP1_HUMAN
22	O75928	PIAS2_HUMAN	RING	P42224	STAT1_HUMAN	12764129	22	Q8WZ73	RFFL_HUMAN	Q13114	TRAF3_HUMAN
23	Q7Z419	R144B_HUMAN	RING	P38936	CDN1A_HUMAN	12853982	23	Q9NW38	FANCL_HUMAN	P35226	BMI1_HUMAN
24	Q8WZ73	RFFL_HUMAN	RING	Q8WZ73	RFFL_HUMAN	12859687	24	Q8WY64	MYLIP_HUMAN	P35226	BMI1_HUMAN
25	P98170	XIAP_HUMAN	RING	P98170	XIAP_HUMAN	14523016	25	Q9Y4X5	ARI1_HUMAN	P03956	MMP1_HUMAN
26	Q8WY64	MYLIP_HUMAN	RING	Q8WY64	MYLIP_HUMAN	14550572	26	P15918	RAG1_HUMAN	Q8NEG5	ZSWM2_HUMAN
27	Q9Y4X5	ARI1_HUMAN	RING	O60573	IF4E2_HUMAN	14623119	27	Q969K3	RNF34_HUMAN	Q9BVG3	TRI62_HUMAN
28	Q9HCE7	SMUF1_HUMAN	HECT	P61586	RHOA_HUMAN	14657501	28	Q6UWE0	LRSM1_HUMAN	Q9NR28	DBLOH_HUMAN
29	P15918	RAG1_HUMAN	RING	P15918	RAG1_HUMAN	14671314	29	Q969Q1	TRI63_HUMAN	P12830	CADH1_HUMAN
30	Q6UWE0	LRSM1_HUMAN	RING	Q99816	TS101_HUMAN	15256501	30	P36406	TRI23_HUMAN	P42574	CASP3_HUMAN
31	Q96PU5	NED4L_HUMAN	HECT	O00141	SGK1_HUMAN	15576372	31	Q9UHC7	MKRN1_HUMAN	P25490	TYY1_HUMAN
32	Q969Q1	TRI63_HUMAN	RING	P19429	TNNI3_HUMAN	15601779	32	Q96AX9	MIB2_HUMAN	P0C0S8	H2A1_HUMAN
33	Q96J02	ITCH_HUMAN	HECT	O15350	P73_HUMAN	15678106	33	O43791	SPOP_HUMAN	P42574	CASP3_HUMAN
34	P36406	TRI23_HUMAN	RING	Q9Y4K3	TRAF6_HUMAN	15684077	34	Q6VVB1	NHLC1_HUMAN	P61586	RHOA_HUMAN
35	O43791	SPOP_HUMAN	Other	P35226	BMI1_HUMAN	15897469	35	Q14258	TRI25_HUMAN	P53355	DAPK1_HUMAN
36	Q6VVB1	NHLC1_HUMAN	RING	O95278	EPM2A_HUMAN	15930137	36	Q9P253	VPS18_HUMAN	Q9BZY9	TRI31_HUMAN
37	Q14258	TRI25_HUMAN	RING	P03372	ESR1_HUMAN	16144914	37	Q9BYM8	HOIL1_HUMAN	Q9NYY3	PLK2_HUMAN
38	Q9UKV5	AMFR2_HUMAN	RING	O15503	INSI1_HUMAN	16168377	38	O75150	BRE1B_HUMAN	Q8N2W9	PIAS4_HUMAN
39	Q9P253	VPS18_HUMAN	RING	Q9NYY3	PLK2_HUMAN	16203730	39	Q9H6Y7	RN167_HUMAN	P03956	MMP1_HUMAN
40	Q9BYM8	HOIL1_HUMAN	RING	P48200	IREB2_HUMAN	16275334	40	P35226	BMI1_HUMAN	Q13489	BIRC3_HUMAN
41	Q9H6Y7	RN167_HUMAN	RING	Q96BI1	S22AI_HUMAN	16314844	41	Q06587	RING1_HUMAN	Q99741	CDC6_HUMAN
42	P35226	BMI1_HUMAN	RING	P04908	H2A1B_HUMAN	16359901	42	Q9Y3I1	FBX7_HUMAN	Q14164	IKKE_HUMAN
43	Q06587	RING1_HUMAN	RING	P0C0S8	H2A1_HUMAN	16359901	43	Q8NEG5	ZSWM2_HUMAN	O15350	P73_HUMAN
44	Q9HCE7	SMUF1_HUMAN	HECT	P63000	RAC1_HUMAN	16472676	44	Q99496	RING2_HUMAN	O95278	EPM2A_HUMAN
45	Q9Y3I1	FBX7_HUMAN	F-box	Q13490	BIRC2_HUMAN	16510124	45	Q8WVD3	RN138_HUMAN	P55061	BI1_HUMAN
46	Q969H0	FBXW7_HUMAN	F-box	Q13490	BIRC2_HUMAN	16510124	46	Q96CA5	BIRC7_HUMAN	P21580	TNAP3_HUMAN
47	Q8NEG5	ZSWM2_HUMAN	RING	Q8NEG5	ZSWM2_HUMAN	16522193	47	Q13049	TRI32_HUMAN	P19429	TNNI3_HUMAN
48	Q99496	RING2_HUMAN	RING	P0C0S8	H2A1_HUMAN	16702407	48	Q9NZJ0	DTL_HUMAN	P15056	BRAF_HUMAN
49	P35226	BMI1_HUMAN	RING	Q99496	RING2_HUMAN	16710298	49	Q9H0M0	WWP1_HUMAN	P26358	DNMT1_HUMAN
50	Q8WVD3	RN138_HUMAN	RING	Q8WVD3	RN138_HUMAN	16714285	50	Q6TDP4	KLH17_HUMAN	Q04206	TF65_HUMAN
51	Q96CA5	BIRC7_HUMAN	RING	Q9NR28	DBLOH_HUMAN	16729033	51	Q96EP0	RNF31_HUMAN	P62805	H4_HUMAN
52	P35226	BMI1_HUMAN	RING	Q96QV6	H2A1A_HUMAN	16751658	52	Q9UKT5	FBX4_HUMAN	Q96A08	H2B1A_HUMAN
53	Q13049	TRI32_HUMAN	RING	Q8N2W9	PIAS4_HUMAN	16816390	53	Q8TEB7	RN128_HUMAN	P52565	GDIR1_HUMAN
54	Q86TM6	SYVN1_HUMAN	RING	O00141	SGK1_HUMAN	16847254	54	Q149N8	SHPRH_HUMAN	Q13002	GRIK2_HUMAN
55	Q9NZJ0	DTL_HUMAN	DWD	Q9H211	CDT1_HUMAN	16861906	55	Q9Y4K3	TRAF6_HUMAN	P17252	KPCA_HUMAN
56	Q9H0M0	WWP1_HUMAN	HECT	P04637	P53_HUMAN	16924229	56	O14543	SOCS3_HUMAN	Q12933	TRAF2_HUMAN
57	Q00987	MDM2_HUMAN	RING	P12830	CADH1_HUMAN	16980628	57	Q96DX5	ASB9_HUMAN	Q96BI1	S22AI_HUMAN
58	Q6TDP4	KLH17_HUMAN	BTB_3	Q13002	GRIK2_HUMAN	17062563	58	Q9UKT8	FBXW2_HUMAN	P00533	EGFR_HUMAN
59	Q9UKT5	FBX4_HUMAN	F-box	P24385	CCND1_HUMAN	17081987	59	O60858	TRI13_HUMAN	O00141	SGK1_HUMAN
60	Q8TEB7	RN128_HUMAN	RING	P52565	GDIR1_HUMAN	17114425	60	Q8N2W9	PIAS4_HUMAN	Q9HCE7	SMUF1_HUMAN
61	Q8WZ73	RFFL_HUMAN	RING	P04637	P53_HUMAN	17121812	61	Q96EQ8	RN125_HUMAN	Q15836	VAMP3_HUMAN
62	Q969K3	RNF34_HUMAN	RING	P04637	P53_HUMAN	17121812	62	Q96JY6	PDLI2_HUMAN	P16104	H2AX_HUMAN
63	Q9Y4K3	TRAF6_HUMAN	RING	Q9Y4K3	TRAF6_HUMAN	17135271	63	Q9UKA1	FBXL5_HUMAN	Q99741	CDC6_HUMAN
64	O14543	SOCS3_HUMAN	SOCS_VHL_BC-box	Q9Y286	SIGL7_HUMAN	17138568	64	Q9P2J3	KLHL9_HUMAN	O60573	IF4E2_HUMAN
65	Q96DX5	ASB9_HUMAN	SOCS_VHL_BC-box	P12277	KCRB_HUMAN	17148442	65	Q9NWZ3	IRAK4_HUMAN	P78317	RNF4_HUMAN
66	Q9UKT8	FBXW2_HUMAN	F-box	P24864	CCNE1_HUMAN	17298674	66	Q8IYU2	HACE1_HUMAN	Q9UNE0	EDAR_HUMAN
67	O60858	TRI13_HUMAN	RING	P04234	CD3D_HUMAN	17314412	67	Q8WV44	TRI41_HUMAN	P63000	RAC1_HUMAN
68	Q8N2W9	PIAS4_HUMAN	RING	P25490	TYY1_HUMAN	17353273	68	O14508	SOCS2_HUMAN	P17252	KPCA_HUMAN
69	Q14258	TRI25_HUMAN	RING	O95786	DDX58_HUMAN	17392790	69	O76064	RNF8_HUMAN	Q96PU5	NED4L_HUMAN
70	Q96EP1	CHFR_HUMAN	RING	Q96EP1	CHFR_HUMAN	17442268	70	Q9P2N7	KLH13_HUMAN	Q13489	BIRC3_HUMAN
71	Q96EQ8	RN125_HUMAN	RING	O95786	DDX58_HUMAN	17460044	71	P62877	RBX1_HUMAN	P24385	CCND1_HUMAN
72	Q96JY6	PDLI2_HUMAN	SINGLE_OTHER	Q04206	TF65_HUMAN	17468759	72	Q9C035	TRIM5_HUMAN	Q96PU5	NED4L_HUMAN
73	Q9UKA1	FBXL5_HUMAN	F-box	Q14203	DCTN1_HUMAN	17532294	73	Q969U6	FBXW5_HUMAN	Q14653	IRF3_HUMAN
74	Q9P2J3	KLHL9_HUMAN	BTB_3	Q96GD4	AURKB_HUMAN	17543862	74	Q8IYM9	TRI22_HUMAN	O14757	CHK1_HUMAN
75	Q96J02	ITCH_HUMAN	HECT	Q96J02	ITCH_HUMAN	17592138	75	Q9C040	TRIM2_HUMAN	Q12933	TRAF2_HUMAN
76	P35226	BMI1_HUMAN	RING	P0C0S8	H2A1_HUMAN	17620408	76	Q9Y577	TRI17_HUMAN	P12004	PCNA_HUMAN
77	Q9NWZ3	IRAK4_HUMAN	SINGLE_OTHER	Q96FA3	PELI1_HUMAN	17675297	77	Q9NQ86	TRI36_HUMAN	Q12981	SEC20_HUMAN
78	Q12834	CDC20_HUMAN	CDC20	P38936	CDN1A_HUMAN	17679094	78	Q8IUD6	RN135_HUMAN	O60784	TOM1_HUMAN
79	Q8IYU2	HACE1_HUMAN	HECT	P24385	CCND1_HUMAN	17694067	79	Q9P2G9	KLHL8_HUMAN	P22392	NDKB_HUMAN
80	Q86TM6	SYVN1_HUMAN	RING	P04637	P53_HUMAN	17828301	80	O15524	SOCS1_HUMAN	P12004	PCNA_HUMAN
81	Q8WV44	TRI41_HUMAN	RING	P05771	KPCB_HUMAN	17893151	81	P0C2W1	FBSP1_HUMAN	P35222	CTNB1_HUMAN
82	O14508	SOCS2_HUMAN	Other	O15524	SOCS1_HUMAN	17898043	82	O00623	PEX12_HUMAN	Q13490	BIRC2_HUMAN
83	Q13049	TRI32_HUMAN	RING	Q13049	TRI32_HUMAN	17987106	83	Q9NRD1	FBX6_HUMAN	O00635	TRI38_HUMAN
84	O76064	RNF8_HUMAN	RING	P0C0S8	H2A1_HUMAN	18001824	84	Q8TDB6	DTX3L_HUMAN	P22392	NDKB_HUMAN
85	O76064	RNF8_HUMAN	RING	P16104	H2AX_HUMAN	18001824	85	O15164	TIF1A_HUMAN	P12277	KCRB_HUMAN
86	O76064	RNF8_HUMAN	RING	Q96QV6	H2A1A_HUMAN	18001824	86	Q9UJP4	KLH21_HUMAN	Q96BI1	S22AI_HUMAN
87	Q9P2N7	KLH13_HUMAN	BTB_3	P14635	CCNB1_HUMAN	18075312	87	Q8WU17	RN139_HUMAN	Q5VSY0	GKAP1_HUMAN
88	Q9P2J3	KLHL9_HUMAN	BTB_3	P14635	CCNB1_HUMAN	18075312	88	Q9C026	TRIM9_HUMAN	Q9H211	CDT1_HUMAN
89	P62877	RBX1_HUMAN	RING	P23443	KS6B1_HUMAN	18279656	89	Q6PCD5	RFWD3_HUMAN	Q9UNE0	EDAR_HUMAN
90	Q9BYM8	HOIL1_HUMAN	RING	Q9BYM8	HOIL1_HUMAN	18303026	90	O60907	TBL1X_HUMAN	Q14790	CASP8_HUMAN
91	Q96PU5	NED4L_HUMAN	HECT	Q99816	TS101_HUMAN	18321968	91	O75382	TRIM3_HUMAN	Q5VSY0	GKAP1_HUMAN
92	O43791	SPOP_HUMAN	Other	P03372	ESR1_HUMAN	18414007	92	Q9Y2M5	KLH20_HUMAN	P05771	KPCB_HUMAN
93	Q96PU5	NED4L_HUMAN	HECT	Q96PU5	NED4L_HUMAN	18498246	93	Q5XUX0	FBX31_HUMAN	P61586	RHOA_HUMAN
94	Q9UII4	HERC5_HUMAN	HECT	P22392	NDKB_HUMAN	18535780	94	Q13263	TIF1B_HUMAN	P10415	BCL2_HUMAN
95	Q8IYM9	TRI22_HUMAN	RING	Q8IYM9	TRI22_HUMAN	18656448	95	Q96T88	UHRF1_HUMAN	Q9UNE0	EDAR_HUMAN
96	Q9C040	TRIM2_HUMAN	RING	P07196	NFL_HUMAN	18687884	96	Q9NZS9	BFAR_HUMAN	Q12981	SEC20_HUMAN
97	Q9NZJ0	DTL_HUMAN	DWD	P38936	CDN1A_HUMAN	18703516	97	Q8TCQ1	MARH1_HUMAN	O15503	INSI1_HUMAN
98	Q9BYM8	HOIL1_HUMAN	RING	Q14653	IRF3_HUMAN	18711448	98	O00635	TRI38_HUMAN	Q8NEG5	ZSWM2_HUMAN
99	Q9Y577	TRI17_HUMAN	RING	Q14653	IRF3_HUMAN	18711448	99	Q9H469	FXL15_HUMAN	Q9Y286	SIGL7_HUMAN
100	Q9NQ86	TRI36_HUMAN	RING	Q14653	IRF3_HUMAN	18711448	100	Q96GF1	RN185_HUMAN	P24385	CCND1_HUMAN
101	Q14527	HLTF_HUMAN	RING	P12004	PCNA_HUMAN	18719106	101	Q96PU4	UHRF2_HUMAN	Q9NR28	DBLOH_HUMAN
102	Q9BZY9	TRI31_HUMAN	RING	Q9BZY9	TRI31_HUMAN	18773414	102	Q9UKC9	FBXL2_HUMAN	P17252	KPCA_HUMAN
103	Q13490	BIRC2_HUMAN	RING	Q13490	BIRC2_HUMAN	18939944	103	P14373	TRI27_HUMAN	Q13489	BIRC3_HUMAN
104	Q13489	BIRC3_HUMAN	RING	Q13489	BIRC3_HUMAN	18939944	104	Q53G59	KLH12_HUMAN	P00533	EGFR_HUMAN
105	O76064	RNF8_HUMAN	RING	P12004	PCNA_HUMAN	18948756	105	Q9Y2E6	DTX4_HUMAN	P15056	BRAF_HUMAN
106	Q8IUD6	RN135_HUMAN	RING	O95786	DDX58_HUMAN	19017631	106	Q8NC42	RN149_HUMAN	Q14790	CASP8_HUMAN
107	Q9P2G9	KLHL8_HUMAN	BTB_3	Q13702	RAPSN_HUMAN	19158078	107	Q6Q0C0	TRAF7_HUMAN	P98170	XIAP_HUMAN
108	O15524	SOCS1_HUMAN	SOCS_VHL_BC-box	Q04206	TF65_HUMAN	19339690	108	O60784	TOM1_HUMAN	P67775	PP2AA_HUMAN
109	Q9UHC7	MKRN1_HUMAN	RING	P38936	CDN1A_HUMAN	19536131	109	Q9HCM9	TRI39_HUMAN	Q9UHD2	TBK1_HUMAN
110	Q9UHC7	MKRN1_HUMAN	RING	P04637	P53_HUMAN	19536131	110	Q13114	TRAF3_HUMAN	Q8WY64	MYLIP_HUMAN
111	P0C2W1	FBSP1_HUMAN	F-box	O15350	P73_HUMAN	19581926	111	Q86XS8	GOLI_HUMAN	Q96PU5	NED4L_HUMAN
112	O00623	PEX12_HUMAN	RING	P50542	PEX5_HUMAN	19687296	112	Q9BVG3	TRI62_HUMAN	Q9BVG3	TRI62_HUMAN
113	Q9NRD1	FBX6_HUMAN	F-box	O14757	CHK1_HUMAN	19716789	113	Q9UKT7	FBXL3_HUMAN	P23443	KS6B1_HUMAN
114	Q9UKA1	FBXL5_HUMAN	F-box	P48200	IREB2_HUMAN	19762596	114	Q6PCT2	FXL19_HUMAN	P04637	P53_HUMAN
115	Q8TDB6	DTX3L_HUMAN	RING	P62805	H4_HUMAN	19818714	115	Q96FA3	PELI1_HUMAN	P0C0S8	H2A1_HUMAN
116	Q86TM6	SYVN1_HUMAN	RING	Q9UKV5	AMFR_HUMAN	19835843	116	Q9UK96	FBX10_HUMAN	P10415	BCL2_HUMAN
117	Q9UJP4	KLH21_HUMAN	BTB_3	Q96GD4	AURKB_HUMAN	19995937
118	Q8WU17	RN139_HUMAN	RING	O15503	INSI1_HUMAN	20068067
119	Q9C026	TRIM9_HUMAN	RING	Q9C026	TRIM9_HUMAN	20085810
120	Q13490	BIRC2_HUMAN	RING	Q13114	TRAF3_HUMAN	20097753
121	Q13490	BIRC2_HUMAN	RING	Q9Y4K3	TRAF6_HUMAN	20097753
122	Q13489	BIRC3_HUMAN	RING	Q13114	TRAF3_HUMAN	20097753
123	Q13489	BIRC3_HUMAN	RING	Q9Y4K3	TRAF6_HUMAN	20097753
124	P62877	RBX1_HUMAN	RING	P03372	ESR1_HUMAN	20130088
125	Q6PCD5	RFWD3_HUMAN	RING	P04637	P53_HUMAN	20173098
126	O60907	TBL1X_HUMAN	F-box	P35222	CTNB1_HUMAN	20181957
127	Q00987	MDM2_HUMAN	RING	O14746	TERT_HUMAN	20453884
128	Q5XUX0	FBX31_HUMAN	F-box	P24385	CCND1_HUMAN	20664978
129	Q96PU5	NED4L_HUMAN	HECT	O14964	HGS_HUMAN	20675381
130	Q9HCE7	SMUF1_HUMAN	HECT	P54252	ATX3_HUMAN	20804422
131	Q9HCE7	SMUF1_HUMAN	HECT	Q9BYM8	HOIL1_HUMAN	20804422
132	Q9HCE7	SMUF1_HUMAN	HECT	Q9UHD2	TBK1_HUMAN	20804422
133	Q9HCE7	SMUF1_HUMAN	HECT	O60784	TOM1_HUMAN	20804422
134	Q13263	TIF1B_HUMAN	RING	P04637	P53_HUMAN	20864041
135	Q12933	TRAF2_HUMAN	RING	Q12933	TRAF2_HUMAN	20876871
136	Q96JY6	PDLI2_HUMAN	SINGLE_OTHER	P42224	STAT1_HUMAN	20889505
137	P35226	BMI1_HUMAN	RING	P16104	H2AX_HUMAN	20921134
138	Q96T88	UHRF1_HUMAN	RING	P26358	DNMT1_HUMAN	21045206
139	Q9NZS9	BFAR_HUMAN	RING	P55061	BI1_HUMAN	21068390
140	P21580	TNAP3_HUMAN	HECT	P21580	TNAP3_HUMAN	21095585
141	Q86TM6	SYVN1_HUMAN	RING	P04234	CD3D_HUMAN	21199683
142	Q8TCQ1	MARH1_HUMAN	RING	P42081	CD86_HUMAN	21220452
143	Q9BYM8	HOIL1_HUMAN	RING	Q14258	TRI25_HUMAN	21292167
144	Q96EP0	RNF31_HUMAN	RING	O95786	DDX58_HUMAN	21292167
145	Q96EP0	RNF31_HUMAN	RING	Q14258	TRI25_HUMAN	21292167
146	O00635	TRI38_HUMAN	RING	O00635	TRI38_HUMAN	21306652
147	Q53G59	KLH12_HUMAN	BTB_3	O94979	SC31A_HUMAN	22358839
148	Q9Y2E6	DTX4_HUMAN	RING	Q9UHD2	TBK1_HUMAN	22388039
149	Q8NC42	RN149_HUMAN	RING	P15056	BRAF_HUMAN	22628551
150	Q9NW38	FANCL_HUMAN	RING	P35222	CTNB1_HUMAN	22653977
151	Q99496	RING2_HUMAN	RING	Q99496	RING2_HUMAN	22910419
152	Q00987	MDM2_HUMAN	RING	O95376	ARI2_HUMAN	22940738
153	Q96J02	ITCH_HUMAN	HECT	Q13490	BIRC2_HUMAN	23109427
154	Q6Q0C0	TRAF7_HUMAN	DWD	P04637	P53_HUMAN	23128672
155	O60784	TOM1_HUMAN	Other	Q99741	CDC6_HUMAN	23129771
156	Q9HCM9	TRI39_HUMAN	RING	P04637	P53_HUMAN	23213260
157	Q13114	TRAF3_HUMAN	RING	Q14164	IKKE_HUMAN	23308279
158	Q13114	TRAF3_HUMAN	RING	Q9UHD2	TBK1_HUMAN	23308279
159	Q86XS8	GOLI_HUMAN	RING	Q15836	VAMP3_HUMAN	23353890
160	Q9BVG3	TRI62_HUMAN	RING	Q9BVG3	TRI62_HUMAN	23402750
161	Q9UKT7	FBXL3_HUMAN	F-box	Q16526	CRY1_HUMAN	23452855
162	Q6PCT2	FXL19_HUMAN	F-box	P63000	RAC1_HUMAN	23512198
163	Q96FA3	PELI1_HUMAN	RING	Q13114	TRAF3_HUMAN	23603814
164	Q9H0M0	WWP1_HUMAN	HECT	Q9Y4K3	TRAF6_HUMAN	23799152
165	Q6PCT2	FXL19_HUMAN	F-box	P61586	RHOA_HUMAN	23871831
166	Q9UK96	FBX10_HUMAN	F-box	P10415	BCL2_HUMAN	24008983
