# Supplementary material for: Narrow funnel-like interaction energy distribution is an indicator of specific protein interaction partner
Source: iScience. 2023 May 20;26(6):106911. doi: 10.1016/j.isci.2023.106911 (PMC10250834; doi:10.1016/j.isci.2023.106911)
Supplement: Data S3. Interaction energy and iRMS of 1,000 simulated docking structure of pairs of kinases and their interacting partner and pairs of E3 ubiquitin ligases generated using RosettaDock; related to Figures 1, 3, S1–S4, S9, and S10 [file mmc4.xlsx]

## Sheet: Kinase-interaction partner pair
	Kinase-Interaction partner pair 1		Kinase-Interaction partner pair 2		Kinase-Interaction partner pair 3		Kinase-Interaction partner pair 4		Kinase-Interaction partner pair 5		Kinase-Interaction partner pair 6		Kinase-Interaction partner pair 7		Kinase-Interaction partner pair 8		Kinase-Interaction partner pair 9		Kinase-Interaction partner pair 10		Kinase-Interaction partner pair 11		Kinase-Interaction partner pair 12		Kinase-Interaction partner pair 13		Kinase-Interaction partner pair 14		Kinase-Interaction partner pair 15		Kinase-Interaction partner pair 16		Kinase-Interaction partner pair 17		Kinase-Interaction partner pair 18		Kinase-Interaction partner pair 19		Kinase-Interaction partner pair 20		Kinase-Interaction partner pair 21		Kinase-Interaction partner pair 22		Kinase-Interaction partner pair 23		Kinase-Interaction partner pair 24		Kinase-Interaction partner pair 25
	Kinase	Interaction partner	Kinase	Interaction partner	Kinase	Interaction partner	Kinase	Interaction partner	Kinase	Interaction partner	Kinase	Interaction partner	Kinase	Interaction partner	Kinase	Interaction partner	Kinase	Interaction partner	Kinase	Interaction partner	Kinase	Interaction partner	Kinase	Interaction partner	Kinase	Interaction partner	Kinase	Interaction partner	Kinase	Interaction partner	Kinase	Interaction partner	Kinase	Interaction partner	Kinase	Interaction partner	Kinase	Interaction partner	Kinase	Interaction partner	Kinase	Interaction partner	Kinase	Interaction partner	Kinase	Interaction partner	Kinase	Interaction partner	Kinase
	P04049	P01112	O14920	P25963	P00533	P62993	P01112	P04049	P14635	P06493	P24941	P38936	O15111	P25963	P24941	P24864	P11802	P24385	P50750	O60563	P45983	P05412	O14920	O15111	Q13153	P63000	Q14790	Q13546	O15111	O14920	P51617	Q9Y4K3	O60563	P50750	P01133	P00533	O15111	Q99558	Q9Y4K3	O43318	P17181	P29597	P24864	P24941	P67870	P68400	P68400	P67870	P49023
	iRMS (Å)	Interaction Energy (kcal/mol)	iRMS (Å)	Interaction Energy (kcal/mol)	iRMS (Å)	Interaction Energy (kcal/mol)	iRMS (Å)	Interaction Energy (kcal/mol)	iRMS (Å)	Interaction Energy (kcal/mol)	iRMS (Å)	Interaction Energy (kcal/mol)	iRMS (Å)	Interaction Energy (kcal/mol)	iRMS (Å)	Interaction Energy (kcal/mol)	iRMS (Å)	Interaction Energy (kcal/mol)	iRMS (Å)	Interaction Energy (kcal/mol)	iRMS (Å)	Interaction Energy (kcal/mol)	iRMS (Å)	Interaction Energy (kcal/mol)	iRMS (Å)	Interaction Energy (kcal/mol)	iRMS (Å)	Interaction Energy (kcal/mol)	iRMS (Å)	Interaction Energy (kcal/mol)	iRMS (Å)	Interaction Energy (kcal/mol)	iRMS (Å)	Interaction Energy (kcal/mol)	iRMS (Å)	Interaction Energy (kcal/mol)	iRMS (Å)	Interaction Energy (kcal/mol)	iRMS (Å)	Interaction Energy (kcal/mol)	iRMS (Å)	Interaction Energy (kcal/mol)	iRMS (Å)	Interaction Energy (kcal/mol)	iRMS (Å)	Interaction Energy (kcal/mol)	iRMS (Å)	Interaction Energy (kcal/mol)	iRMS (Å)
1	25.276	-0.139	62.918	-10.402	32.081	-11.824	27.716	-7.798	28.581	-15.834	27.008	-19.556	35.751	-8.43	41.083	-6.782	23.387	-11.326	31.147	-8.564	17.153	-11.288	32.55	-9.077	21.378	-8.495	49.054	-10.166	42.416	-8.846	45.271	-9.761	49.275	-9.14	88.902	-20.026	55.516	-9.878	42.941	-16.86	49.333	-8.019	26.607	-12.365	25.885	-13.548	23.948	-9.596	31.009
2	23.486	-8.439	57.623	-0.412	74.422	-18.417	10.115	-12.768	24.572	-22.979	19.741	-15.301	35.638	-7.402	19.158	-19.123	19.726	-17.932	30.232	-11.277	17.063	-19.632	25.639	-7.968	22.161	-13.323	30.892	-11.339	63.976	-21.218	40.998	-11.922	36.501	-11.137	156.752	-7.055	28.393	-7.465	31.777	-17.767	36.052	-14.184	28.521	-13.876	21.967	-16.723	27.521	-11.721	23.369
3	26.264	-11.599	39.935	-13.863	55.535	-14.235	30.845	-6.504	35.014	-18.334	24.234	-4.732	16.846	-13.305	33.126	-6.911	23.591	-7.232	34.38	-14.717	32.309	-9.906	53.522	-11.433	29.553	-11.674	53.987	-13.407	62.581	-11.368	47.121	-6.382	22.053	-15.243	184.887	-7.854	51.819	-21.423	21.203	-14.4	40.934	-7.161	24.362	-11.837	26.985	-12.15	31.387	-7.793	42.406
4	29.033	-7.818	16.392	-15.807	47.307	-10.381	18.099	-9.33	25.389	-1.285	21.755	-12.599	32.322	-12.034	30.947	-8.023	20.384	-13.164	28.636	-10.019	19.584	-6.799	49.857	-9.582	38.285	-14.723	28.989	-14.307	33.71	-4.822	33.458	-21.189	31.291	-10.661	159.398	-8.955	78.263	-9.282	43.215	-15.501	53.365	-0.346	20.793	-9.984	17.486	-6.827	25.323	-10.269	35.888
5	24.658	-2.767	75.51	-11.09	37.219	-13.63	34.022	-5.925	13.725	-4.164	16.724	-6.787	56.964	-20.295	27.733	-20.823	18.916	-7.025	31.514	-15.145	23.792	-10.866	56.922	-14.804	30.883	-12.558	32.984	-7.049	54.743	-10.691	42.433	-13.977	48.06	-12.321	114.823	-12.937	90.945	-21.32	25.056	-14.104	41.761	-15.002	16.489	-11.03	20.512	-8.667	28.655	-10.869	54.45
6	26.084	-4.121	68.106	-14.073	32.739	-8.935	41.772	-12.947	21.624	-5.884	22.755	-7.973	35.736	-3.399	35.987	0	22.764	-0.595	36.809	-2.84	24.509	-8.556	93.538	-17.05	27.896	-10.795	33.093	-12.532	45.789	-5.015	38.021	-11.324	37.207	-5.306	83.353	-8.39	33.621	-8.033	30.853	-15.346	59.572	-11.845	10.423	-12.83	23.212	-13.692	17.298	-16.308	39.269
7	28.222	-12.042	64.462	-17.876	61.687	-11.143	27.825	-7.731	32.159	-8.625	16.989	-12.324	37.291	-17.274	40.09	-10.862	32.456	0	31.421	-9.658	22.037	-11.394	80.963	-15.864	39.005	-1.472	18.39	-16.176	28.429	-15.587	38.032	-12.65	38.915	-3.621	93.845	-11.739	52.189	-10.112	34.928	-20.767	64.27	-3.943	16.081	-11.747	37.403	-2.496	27.226	-15.841	16.736
8	33.354	-5.743	38.569	-5.295	26.966	-13.624	16.044	-6.448	36.566	-5.246	27.867	-9.738	38.536	-13.507	26.571	-4.165	28.855	-10.251	30.619	-7.15	28.806	-20.317	69.972	-11.055	22.899	-7.539	38.57	-15.843	33.442	-11.071	40.267	-9.871	29.984	-4.409	90.507	-7.739	38.026	-14.085	31.014	-14.409	106.404	-4.374	16.108	-17.42	27.905	-6.337	33.018	-6.028	24.961
9	28.41	-9.091	57.115	-14.244	39.662	-1.81	27.359	-11.609	26.646	-9.784	26.757	-16.444	20.211	-6.955	33.42	-5.444	27.298	-10.553	21.735	-10.735	19.353	-6.061	17.84	-13.297	22.42	-12.934	48.158	-11.844	78.495	-10.149	43.917	-9.67	29.638	-16.08	114.981	-0.423	37.42	-19.944	42.717	-5.76	29.712	-17.454	13.777	-11.242	24.41	-14.434	29.936	-10.879	56.182
10	17.964	-19.616	50.061	-7.056	22.225	-15.453	24.045	-8.315	19.577	-7.03	20.455	-11.142	30.892	-4.369	26.028	-13.694	23.018	-17.498	32.944	-9.395	26.774	-14.173	24.667	-9.964	32.312	-9.323	50.347	-10.123	34.521	-13.942	44.574	-11.467	27.725	-8.117	113.231	-7.865	28.731	-7.458	40.801	-7.119	43.238	-13.17	43.927	0	8.996	-15.373	22.825	-6.546	33.241
11	28.143	-15.903	23.424	-13.577	29.688	-18.66	32.165	-12.661	21.263	-10.837	23.886	-4.887	40.488	-7.809	21.222	-8.524	23.011	-19.279	29.01	-12.114	25.598	-11.596	59.788	0	31.718	-15.215	49.277	-14.35	52.496	-8.689	36.13	-9.08	27.242	-13.335	128.212	-7.711	54.45	-17.336	41.519	-5.306	36.122	-5.813	29.625	-0.071	19.633	-9.703	19.147	-9.347	43.521
12	24.499	-13.484	72.975	-13.712	55.274	-13.065	32.042	-12.808	18.178	-0.03	27.56	-10.988	41.971	-3.981	37.175	-6.024	26.149	-5.867	23.757	-9.401	25.984	-16.549	29.481	-17.279	23.259	-8.92	30.075	-15.528	46.386	-16.913	44.794	-10.177	36.35	-0.093	117.525	-16.326	50.313	-12.404	30.106	-8.406	27.688	-3.899	9.535	-9.879	28.222	-8.634	43.459	-6.398	35.611
13	30.989	-8.193	26.703	-7.96	54.005	-13.962	39.744	-5.639	20.32	-9.573	16.563	-15.107	24.159	-4.366	18.86	-13.948	25.373	-6.02	26.923	-14.997	22.065	-15.235	68.165	-6.488	36.526	-11.569	38.521	-2.35	24.264	-11.019	60.27	-12.102	27.534	-14.01	191.166	-12.711	77.352	-12.433	42.155	-11.987	43.919	-17.715	33.32	-9.988	22.606	-10.942	18.926	-13.058	44.938
14	37.507	-11.704	61.498	-15.728	24.404	-5.584	24.85	-12.044	33.647	-8.401	24.99	-10.154	31.326	-11.369	26.07	-16.351	23.808	-5.434	33.192	-20.758	27.281	-12.424	52.366	-5.662	15.094	-11.24	32.448	-6.525	23.687	-11.033	55.124	-13.146	25.638	-15.744	207.055	-11.592	66.81	-7.56	41.292	-7.33	42.198	-13.644	32.852	-8.752	37.68	-14.881	15.258	-4.984	74.818
15	20.579	-14.735	54.273	-10.766	32.373	-14.378	30.68	-11.047	38.025	-13.252	18.965	-9.289	52.762	-13.968	23.467	-19.501	25.525	-15.66	23.506	-11.046	32.088	-10.869	24.167	-15.803	16.633	-4.034	31.918	-10.835	98.107	-2.947	36.934	-9.837	29.73	-21.088	155.283	-2.163	42.016	-7.636	43.599	-6.778	42.893	-19.918	13.093	-1.748	28.649	-5.262	13.303	-15.865	21.861
16	27.212	-12.437	71.766	-10.631	29.748	-7.789	26.977	-9.745	40.588	-4.359	18.338	-9.98	35.297	-7.704	18.983	-8.546	22.752	-11.526	33.668	-5.901	28.715	-7.943	25.855	-2.597	35.354	-11.523	26.24	-8.629	56.06	-9.565	46.752	-8.189	27.836	-2.247	128.057	-7.553	51.167	-17.417	30.87	-24.524	36.306	-6.588	17.611	-3.814	23.738	-21.549	39.919	-9.166	34.421
17	41.37	-19.264	51.99	-16.264	49.717	-8.238	28.482	-13.351	41.021	-3.16	14.977	-14.627	32.232	-12.781	16.197	-12.78	26.877	-5.323	24.213	-17.779	28.855	-14.66	60.066	-12.048	20.402	-11.519	32.356	-14.565	25.109	-13.46	52.5	-0.56	43.425	-0.977	156.012	-6.603	75.398	-10.539	35.98	-5.933	29.098	-19.429	21.208	-12.16	28.671	-10.472	30.679	-8.215	38.884
18	14.698	-2.941	22.389	-20.196	37.537	-8.054	17.736	-5.963	21.289	-9.55	14.296	-2.512	42.667	-2.505	36.267	-17.2	19.225	-17.638	31.98	-10.999	32.087	-7.636	80.038	-12.788	24.894	-4.482	19.903	-5.08	57.048	-18.041	51.01	-9.978	34.593	-16.064	90.444	-9.981	42.365	-9.429	51.906	-16.868	50.987	-15.804	9.695	-11.759	23.276	-11.412	26.513	-3.804	44.133
19	39.617	-8.881	56.987	-12.574	38.777	-13.63	29.846	-10.131	20.532	-8.819	20.587	-10.446	44.629	-11.054	25.294	-6.586	18.893	-14.573	24.594	-12.318	21.636	-17.864	55.353	-4.732	16.536	-11.448	52.138	-5.078	31.185	-12.759	61.408	-5.65	36.854	-9.207	176.052	-14.257	90.588	-3.933	37.464	-15.211	60.834	-3.319	22.018	-6.652	14.345	-12.428	27.064	-6.915	41.358
20	21.956	-5.715	53.011	-4.845	65.813	-7.526	19.065	-12.135	18.568	-3.639	25.379	-6.714	32.3	-11.502	25.761	-12.975	29.301	-10.907	32.871	-2.514	24.84	-16.481	25.785	-9.11	23.45	-8.944	27.995	-12.92	27.62	-15.216	63.654	-2.771	41.832	-7.053	171.975	-20.844	41.005	-23.126	19.457	-13.467	38.668	-11.088	14.778	-9.632	24.852	-18.044	34.097	-9.815	37.689
21	33.731	-0.307	24.699	-10.05	37.623	-8.03	40.209	-8.03	20.574	-2.327	14.149	-12.257	25.394	-21.106	25.251	-6.22	23.122	-5.971	32.206	-12.519	21.998	-11.635	21.092	-11.639	24.939	-8.637	26.681	-13.365	28.145	-12.374	34.028	-9.268	32.06	-21.492	157.825	-14.664	67.74	-9.618	37.246	-20.186	48.123	-12.831	20.435	-10.752	23.415	-16.805	29.191	-12.052	47.099
22	37.73	-3.797	38.439	-13.308	33.842	-11.428	31.815	-6.702	20.61	-12.874	10.387	-18.116	10.195	-10.815	29.205	-13.556	29.235	-9.824	33.829	-9.86	24.281	-5.848	79.775	-9.663	24.263	-11.272	54.242	-17.151	66.095	-4.02	27.929	-13.746	33.879	-6.363	133.741	-8.276	39.752	-19.915	32.669	-11.615	56.26	-3.154	28.539	-13.002	37.496	-7.718	30.78	-9.531	45.437
23	29.303	-11.316	70.39	-10.251	68.814	-4.649	29.565	-8.971	20.14	-12.751	28.018	-11.699	30.82	-6.2	24.087	-12.223	15.161	-9.56	30.114	-6.927	30.795	-7.212	59.491	-6.312	23.882	-14.128	20.709	-19.158	51.423	-8.449	60.564	-17.391	22.277	-9.691	130.449	-7.801	28.367	-16.331	23.466	-13.117	55.08	-5.885	30.338	-12.028	20.485	-12.114	20.33	-9.996	125.246
24	22.34	-4.998	22.657	-5.391	41.152	-10.888	18.638	-13.902	20.447	-14.559	23.493	-9.464	24.105	-4.173	15.345	-13.304	31.687	-6.55	28.069	-11.927	30.486	-12.485	29.853	-4.418	17.203	-13.38	27.287	-16.296	47.082	-16.859	32.22	-18.793	46.597	-6.525	166.875	-8.96	26.821	-13.826	29.706	-8.893	18.583	-21.26	24.298	-15.826	28.734	-0.193	27.147	-16.357	40.31
25	28.473	-11.193	24.804	-11.615	51.791	-14.75	26.926	-14.65	36.693	-9.377	13.537	-11.522	29.457	-16.778	25.5	0	35.08	-5.637	24.66	-19.797	26.495	-6.25	18.681	-8.27	21.988	-14.615	47.699	-12.952	42.848	-12.794	47.195	-8.113	29.594	-15.457	88.26	-4.942	46.918	-8.34	36.314	-2.586	44.469	-15.411	25.22	-6.498	24.327	-13.696	18.083	-16.858	23.972
26	26.305	-11.966	76.36	-6.097	62.442	-11.612	16.978	-11.224	23.187	-11.957	22.138	-9.659	43.858	-6.367	25.25	-9.206	20.599	-8.405	20.424	-12.889	18.487	-13.765	35.465	-8.307	20.351	-16.591	43.727	-0.545	26.235	-11.289	30.818	-14.889	40.607	-4.009	94.179	-4.985	42.985	-12.301	38.394	-12.878	37.939	-8.53	25.408	-15.688	18.672	-6.657	26.871	-10.292	35.12
27	39.844	-12.423	25.99	-6.314	67.275	-9.646	29.634	-14.711	34.758	-7.479	24.357	-7.062	33.639	-19.379	17.058	-15.312	13.433	-6.752	38.33	-11.997	55.514	-4.246	49.463	-16.552	34.874	-9.58	21.276	-3.959	51.745	-7.599	57.897	-13.776	27.409	-4.876	165.602	-12.145	76.005	-16.841	33.22	-12.152	29.021	-4.58	27.289	-7.842	36.335	-12.123	18.241	-12.122	74.453
28	23.199	-14.375	45.13	-11.803	29.369	-13.486	36.012	-4.028	37.435	-11.438	25.895	-0.24	25.817	-9.143	24.666	-4.626	31.215	-8.402	26.953	-14.908	31.121	-18.657	77.415	-14.524	36.183	-8.777	26.774	-9.738	28.052	-6.113	40.318	-12.369	29.194	-11.999	142.521	-3.371	64.586	-14.428	34.609	-17.044	63.431	-7.381	27.868	-12.805	25.822	-5.685	23.924	-11.011	19.806
29	10.683	-18.332	29.53	-15.856	71.219	-14.685	32.292	-12.846	34.288	-11.27	24.834	-7.496	42.224	-16.265	23.989	-11.025	23.276	-9.299	33.896	-11.08	43.672	-11.103	34.242	-9.724	32.774	-17.832	20.533	-8.88	43.047	-3.062	23.508	-10.305	40.434	-6.484	182.215	-5.48	48.423	-13.531	33.769	-11.071	53.545	-6.671	28.035	-6.325	41.442	-4.244	26.804	-15.174	0
30	29.354	-22.595	46.216	-13.65	32.545	-3.738	32.965	-8.191	19.9	-10.03	20.243	-10.164	28.802	-12.409	23.691	-6.99	27.312	-4.298	34.492	-11.612	19.643	-13.953	78.067	-5.733	25.406	-12.946	33.817	-9.039	16.464	-9.991	51.122	-12.833	25.322	-4.902	120.494	-3.755	80.238	-9.053	33.437	-11.562	58.251	-27.564	24.393	-12.743	20.074	-6.036	36.939	-6.5	23.077
31	26.627	-7.148	60.054	-7.957	39.674	-8.843	28.896	-15.49	18.436	-17.989	25.112	-14.133	29.895	-12.267	20.837	-12.869	23.165	-10.323	38.771	-11.245	18.897	-13.168	17.405	-8.404	28.359	-9.605	19.662	-9.93	17.38	-8.197	30.757	-6.833	38.192	-11.13	147.736	-7.825	52.179	-16.52	47.062	-6.722	35.754	-12.592	21.343	-17.564	19.498	-4.974	30.25	-14.675	36.127
32	21.24	-12.09	34.02	-11.814	68.929	-10.739	29.203	-5.447	27.762	-9.59	22.616	-7.974	56.722	-3.102	13.209	-5.363	20.396	-7.623	39.638	-7.348	25.756	-12.241	66.122	-9.453	28.83	-5.345	28.398	-8.425	34.989	-13.975	33.005	-21.069	44.206	-0.698	164.262	-12.83	66.724	-6.647	28.005	-16.176	57.322	-8.652	31.986	-8.561	28.771	-10.722	32.272	-11.808	39.175
33	25.824	-9.476	28.078	-9.199	45.506	-9.139	24.209	-12.27	15.195	-11.806	19.97	-12.958	22.091	-8.178	33.059	-11.048	26.24	-11.951	33.632	-13.752	30.632	-5.317	76.689	-15.634	19.203	-5.881	35.119	-18.958	36.319	-10.937	42.95	-7.526	36.859	-15.139	72.742	-12.014	25.695	-11	37.409	-8.327	25.513	-7.926	25.436	-12.52	24.99	-17.459	22.866	-4.639	51.453
34	24.983	-9.191	28.395	-20.263	37.578	-15.776	35.961	-3.143	11.367	-8.923	32.375	0	52.711	-12.05	27.916	-7.544	29.846	-10.933	34.16	-8.029	24.883	-18.401	95.505	-14.033	13.669	-12.652	52.867	-10.763	39.819	-9.922	52.453	-12.936	27.051	-9.462	163.226	-8.926	24.381	-17.733	44.423	-10.039	43.638	-14.208	33.029	-10.041	15.899	-16.116	40.685	-10.71	45.015
35	34.337	-16.685	24.849	-12.028	23.638	-13.408	32.896	-6.363	14.732	-12.969	25.493	-8.977	36.32	-6.295	23.891	-12.227	20.231	-13.257	29.757	-5.293	27.682	-15.113	42.214	-8.686	13.705	-20.622	27.199	-14.907	25.369	-6.397	32.656	-10.183	32.702	-9.252	176.105	-11.879	61.23	-6.381	45.993	-15.997	49.152	-13.339	24.959	-9.641	21.148	-14.253	27.439	-0.785	77.564
36	15.25	-5.995	70.898	-12.826	35.881	-9.7	17.442	-18.204	29.74	-4.711	20.587	-7.632	61.686	-7.93	22.62	-3.191	22.871	-14.033	18.869	-11.039	31.715	-6.452	39.578	-10.532	22.674	-11.287	13.997	-8.302	32.717	-19.315	54.765	-16.744	30.55	-4.384	182.76	-12.947	23.068	-8.765	29.657	-4.067	26.704	-15.707	24.758	-9.238	14.01	-7.567	22.536	-8.759	61.53
37	40.169	-12.224	38.804	-11.936	39.933	-10.666	29.692	-21.305	38.032	-12.888	22.405	-3.823	31.462	-11.56	30.266	-9.103	22.411	-9.303	36.061	-5.599	31.451	-22.565	47.379	-0.408	30.47	-9.379	29.623	-11.678	63.021	-13.332	46.8	-9.06	36.698	-1.64846e-12	95.64	-16.712	77.357	-6.817	24.617	-18.985	33.675	-21.702	31.614	-13.064	12.685	-7.215	29.866	-16.352	27.362
38	21.52	-11.849	71.228	-10.716	41.622	-8.183	16.59	-7.03	39.927	-7.6	22.989	-10.435	39	-6.045	26.099	-9.278	25.133	-4.423	19.625	-21.966	17.854	-6.738	48.161	-14.819	26.016	-15.545	56.771	-11.53	48.142	-16.122	38.638	-12.691	9.801	-14.271	81.855	-18.592	56.507	-8.417	37.756	-8.423	41.799	-10.651	17.125	-18.622	20.866	-6.327	36.122	-6.555	53.243
39	27.091	-16.994	75.273	-4.348	39.635	-9.119	26.314	-14.015	27.259	-3.751	28.138	-20.007	33.006	-16.238	14.196	-7.486	22.761	-15.308	42.637	-5.821	34.651	-6.573	32.662	-6.325	24.095	-3.518	36.856	-8.045	39.328	-4.946	17.703	-10.883	38.318	-10.436	42.269	-15.254	67.226	-7.177	61.364	-5.449	45.488	-14.797	30.514	-10.516	20.063	-7.111	22.491	-4.996	61.46
40	28.097	-11.476	29.364	-15.083	35.535	-7.607	23.146	-13.422	23.622	-15.698	12.082	-18.132	30.68	-7.828	37.019	0.001	31.127	-9.576	36.94	-14.779	24.529	-10.912	54.83	-6.635	24.804	-9.387	18.82	-10.186	65.499	-6.91	46.484	-22.963	47.029	-8.472	193.426	-1.479	37.592	-5.635	37.194	-5.69	37.242	-9.782	39.289	-11.892	25.221	-8.917	41.481	-11.751	72.429
41	28.57	-9.433	67.817	-17.857	44.67	-9.444	23.773	-18.108	35.499	-2.066	23.726	-12.999	31.234	-14.38	21.142	-14.943	16.107	-15.037	33.015	-12.455	28.431	-10.818	59.999	-4.052	30.953	-10.238	32.207	-15.734	67.187	-9.316	62.419	-6.637	38.177	-11.119	121.232	-19.701	24.117	-15.358	33.943	-12.286	42.891	-7.442	33.11	-16.196	23.926	-16.817	23.659	-11.984	47.457
42	28.754	-9.154	33.279	-27.332	60.681	-10.009	26.19	-15.694	22.851	-15.581	13.722	-9.487	36.882	-11.135	22.727	-11.569	20.868	-15.819	35.174	-19.045	29.343	-10.899	85.356	-9.281	33.111	-8.329	31.74	-8.462	62.87	-12.054	33.431	-18.326	23.353	-12.282	171.607	-7.974	60.9	-8.64	29.846	-14.648	37.695	-11.234	23.996	-9.234	29.826	-12.511	40.93	-7.897	44.392
43	18.005	-16.122	67.876	-10.939	38.576	-10.849	36.476	-9.889	28.554	-8.733	20.769	-8.05	36.143	-11.231	15.432	-13.329	28.676	-7.697	32.464	-14.567	29.015	-8.385	40.892	-8.493	32.784	-12.749	22.051	-6.876	44.011	-15.791	41.817	-8.498	34.253	-15.12	172.612	0	52.261	-10.98	28.341	-11.141	50.243	-10.759	29.57	-4.591	28.439	-7.299	27.343	-7.635	70.138
44	19.184	-12.624	36.579	-0.234	10.183	-8.683	25.065	-4.034	26.481	-11.626	17.744	-8.029	29.828	-12.7	22.43	-14.761	25.889	-11.377	27.677	-14.134	26.782	-19.993	65.549	-22.579	31.649	-12.017	42.443	-11.68	29.326	-0.312	47.113	-12.491	39.587	-13.834	91.937	-6.513	19.87	-13.746	32.587	-12.3	59	-3.496	18.68	-16.126	23.711	-6.197	25.1	-7.021	31.272
45	20.842	-14.654	71.279	-11.916	24.584	-6.942	21.384	-8.562	24.728	-12.735	27.36	-9.484	45.684	-17.273	28.227	-15.965	27.549	-14.628	34.699	-14.041	28.627	-21.306	42.442	-6.781	23.425	-10.401	20.447	-0.611	47.303	-14.499	41.848	-17.334	42.882	-9.291	183.982	-13.934	59.137	-9.237	41.663	-3.614	61.311	-13.408	27.622	-1.571	24.4	-7.841	23.669	-15.215	56.456
46	29.345	-12.976	79.883	-17.449	43.155	-10.914	28.271	-2.088	27.882	-8.326	15.458	-11.176	46.301	-14.804	16.969	-0.407	32.164	-16.566	43.679	-5.626	28.523	-12.298	56.661	-7.565	33	-9.286	29.908	-9.881	66.782	-8.289	63.396	-19.87	40.518	0	72.904	-4.097	59.539	-19.831	24.947	-13.674	68.623	-5.775	33.882	-12.451	17.115	-8.892	31.221	-16.069	65.5
47	28.561	-5.076	31.414	-12.063	31.329	-10.487	30.346	-4.243	16.702	-1.484	10.165	-7.899	62.143	-5.568	54.759	0	24.147	-17.702	34.566	-7.524	25.538	-10.237	71.593	-16.185	34.884	-7.65	27.878	-10.254	38.763	-12.155	9.994	-4.486	49.206	-16.727	178.004	-10.09	75.074	-13.276	27.7	-25.162	21.749	-8.869	29.342	-5.244	39.43	-10.282	24.311	-4.618	44.563
48	37.217	-7.178	70.427	-3.98	58.566	-4.25	28.015	-15.48	21.764	-8.099	21.323	-3.572	41.994	-11.981	13.725	-16.499	23.172	-8.454	23.913	-9.836	19.125	-13.41	32.04	-10.335	19.974	-18.527	52.18	-7.371	70.305	-6.345	60.333	-9.273	28.057	-9.305	53.763	-3.396	28.123	-17.447	42.887	-16.977	32.092	-10.361	28.661	-15.331	23.596	-17.888	30.565	-10.152	78.005
49	24.31	-9.234	22.112	-4.649	69.468	-5.365	21.357	-3.699	28.345	-9.322	21.054	-9.531	44.671	-6.262	29.706	-5.286	37.45	0	27.588	-5.948	30.53	-5.512	65.395	-8.423	17.739	-5.244	39.135	-11.974	34.419	-11.943	43.878	-24.898	41.651	-10.494	179.597	-13.509	30.953	-21.72	24.051	-6.791	37.157	-6.253	20.679	-7.935	14.632	-14.553	39.146	-7.252	32.439
50	21.099	-10.93	70.824	-18.807	10.981	-11.291	21.956	-6.377	18.525	-7.258	24.742	-12.327	61.099	-16.52	25.819	-9.902	21.063	-9.076	16.365	-11.168	28.701	-14.807	90.769	-2.45	31.399	-3.891	28.04	-9.273	41.103	-11.582	40.603	-12.996	36.953	-6.653	130.639	-9.353	67.463	-11.442	37.734	-15.111	29.871	-12.863	23.792	-7.03	30.689	-12.351	27.252	-11.784	44.616
51	36.969	-20.396	29.922	-9.297	54.958	-13.573	28.308	-13.208	37.591	-10.081	15.947	-2.955	35.111	-5.468	26.776	-16.231	24.666	-15.628	26.403	-13.752	31.181	-11.948	63.738	-10.219	18.09	-12.968	17.36	-6.359	64.848	-5.613	44.593	-12.873	38.631	-4.011	182.352	-14.112	60.087	-6.304	36.786	-2.983	55.988	-12.526	15.32	-12.976	27.666	-14.818	23.871	-12.258	50.996
52	35.388	-12.896	52.331	-11.449	33.803	-3.847	32.526	-14.092	35.315	-16.869	28.506	-12.309	30.926	-7.493	31.636	-8.632	16.982	-11.256	32.271	-13.631	32.888	-21.9	63.314	-9.621	25.107	-6.695	24.78	-16.556	38.9	-8.621	27.794	-13.436	24.712	-9.761	150.099	-15.274	50.5	-5.127	28.71	-21.361	46.311	-16.31	18.616	-13.408	14.905	-6.778	36.976	0	58.166
53	27.073	-13.387	62.278	-2.052	32.372	-2.912	24.539	-10.462	26.157	-15.7	23.861	-8.263	22.903	-13.812	23.757	-13.727	23.024	-13.421	32.55	-10.927	32.905	-6.919	64.103	-7.853	26.641	-8.718	15.272	-5.157	49.94	-3.644	33.962	-16.231	32.96	-12.967	151.919	-20.96	41.514	-10.339	40.87	-14.622	44.26	-16.599	19.554	-11.401	21.684	-10.272	30.8	-9.703	26.443
54	22.1	-20.675	81.08	-9.464	62.913	-10.056	30.21	-12.522	29.718	-8.909	17.055	-9.849	43.239	-14.857	22.27	-14.655	24.189	-11.937	29.102	-14.027	20.933	-13.794	52.222	-8.34	20.683	-9.78	29.077	-9.688	58.86	-5.175	19.979	-16.192	34.621	-10.551	36.09	-15.28	80.378	-10.856	34.665	-18.304	20.614	-16.003	15.114	-10.128	26.689	-12.94	18.27	-17.305	24.886
55	24.841	-11.958	25.731	-12.999	23.778	-3.999	24.586	-8.716	15.099	-7.589	18.358	-15.734	51.16	-0.49	17.796	-8.614	29.727	-6.931	24.489	-8.71	28.952	-9.531	40.411	-14.781	17.235	-16.13	17.057	-21.294	63.826	-5.423	23.173	-13.292	28.5	-19.226	187.44	-4.278	78.626	-5.497	33.817	-13.174	53.671	-11.468	27.963	-7.915	24.861	-12.692	25.898	-16.105	27.608
56	15.35	-11.182	33.117	-9.194	32.82	-20.405	19.738	-15.065	23.783	-8.071	13.206	-19.571	29.363	-9.964	27.933	-17.239	20.695	-18.614	36.613	-0.112	25.821	-17.493	71.017	-16.839	24.474	-15.955	27.88	-6.433	31.454	-10.344	34.908	-14.044	32.436	-29.453	173.585	-8.604	42.505	-5.087	30.889	-20.324	70.714	-9.545	15.787	-16.04	30.272	-11.97	22.644	-6.506	64.256
57	20.794	-16.744	30.352	-11.871	55.565	-3.274	30.06	-15.297	16.972	-9.194	22.095	-10.365	33.749	-10.504	24.991	-11.145	26.89	-7.702	37.194	-8.704	21.058	-4.539	42.109	-15.662	24.585	-5.591	39.65	-8.651	29.614	-13.885	47.274	-10.953	26.203	-22.352	157.244	-9.789	71.177	-8.909	23.892	-19.262	42.573	-11.985	18.188	-12.736	31.107	-10.334	15.993	-9.33	76.469
58	29.835	-14.393	35.018	-16.532	17.356	-11.173	19.983	-10.163	25.574	-12.946	22.931	-13.351	38.721	-10.144	19.546	-8.503	27.804	-15.37	21.678	-8.849	28.476	-7.966	42.287	-3.644	24.404	-2.423	31.199	-14.821	33.288	-11.222	43.308	-4.724	38.959	-8.157	160.775	-5.313	35.325	-5.403	53.238	-11.41	24.2	-11.107	22.591	-8.344	20.287	-5.338	26.644	-13.791	70.365
59	18.127	-13.88	72.191	-12.174	75.084	-9.459	31.094	-12.113	39.821	-6.499	16.009	-13.018	36.715	-11.353	32.928	-3.7	27.991	-17.487	32.316	-10.315	32.434	-14.266	64.239	-11.591	16.762	-14.616	55.04	-17.243	48.142	-4.925	64.51	-10.717	30.704	-2.15	69.744	-7.263	31.731	-9.182	24.395	-12.684	62.384	-13.178	17.101	-21.263	22.548	-12.153	30.224	-11.181	69.645
60	23.276	-7.288	71.631	-17.258	41.818	-3.116	28.028	-10.455	39.761	-10.759	16.525	-22.546	47.86	-12.77	22.062	-7.017	23.796	-1.786	35.496	-6.985	34.435	-9.657	77.069	-20.264	28.895	-2.336	20.795	-9.122	34.545	-9.447	54.232	-11.231	35.144	-13.235	118.961	-7.445	77.175	-14.542	38.45	-7.921	49.254	-11.897	20.121	-8.38	31.464	-14.089	28.774	-10.306	35.544
61	19.935	-9.512	74.1	-10.308	27.835	-13.794	21.802	-14.355	23.578	-6.046	21.384	-9.396	34.971	-12.563	15.71	-10.848	21.009	-10.514	27.59	-4.012	22.734	-20.284	34.017	-10.978	20.918	-10.511	32.292	-15.47	43.303	-9.135	48.772	-8.173	33.563	-11.087	159.84	-15.258	56.83	-14.017	38.162	-7.501	47.258	-6.096	16.664	-7.203	26.259	-6.318	27.755	-10.792	30.542
62	25.485	-15.357	71.977	-7.155	21.262	-11.682	29.092	-7.641	30.169	-11.502	22.966	-9.871	33.627	-13.737	27.084	-8.727	17.333	-18.706	28.982	-15.063	36.459	-15.843	70.552	-11.662	27.438	-9.354	26.324	-17.337	56.689	-13.253	45.173	-7.574	28.349	-11.721	86.183	-8.537	59.028	-8.949	22.485	-0.556	39.724	-11.469	24.187	-10.238	16.89	-4.087	23.82	-12.754	56.406
63	38.802	-11.636	27.496	-9.448	43.038	-12.798	8.296	-15.001	23.233	-13.767	28.474	-11.905	29.827	-9.63	28.591	-5.333	25.498	-9.686	30.872	-3.609	30.359	-8.968	56.093	-13.302	21.633	-15.035	30.278	-10.589	54.663	-9.698	46.274	-14.872	37.556	-13.462	138.032	-6.718	42.877	-12.917	38.461	-6.849	46.577	-9.293	19.952	-15.603	22.71	-4.704	23.689	-10.2	58.234
64	39.813	-16.488	42.81	-22.494	71.603	-7.118	30.074	-10.871	26.725	-9.277	18.504	-9.974	20.086	-21.153	24.404	-10.483	21.332	-9.676	26.723	-20.472	26.63	-15.017	56.516	-8.593	24.233	-7.266	53.413	-12.048	39.664	-9.737	36.514	-14.296	26.583	-9.387	184.831	-18.466	44.915	-3.372	42.589	-22.969	52.956	-7.875	25.83	-6.098	19.15	-11.874	30.087	-11.499	27.834
65	25.171	-7.146	28.729	-10.952	62.923	-8.703	30.214	-19.12	34.948	-5.785	17.255	-7.555	51.292	-14.59	35.96	-0.22	26.177	-5.282	30.447	-23.044	23.184	-11.935	46.721	-9.198	23.696	-12.306	16.803	-5.716	45.896	-20.984	36.531	-9.742	47.154	-10.443	143.46	-5.324	25.313	-12.089	31.3	-14.126	30.678	-9.434	25.311	-10.473	22.783	-8.494	45.425	-10.16	59.652
66	10.801	-7.918	56.1	-7.852	58.537	-4.087	19.064	-14.296	24.495	-8.741	19.108	-11.102	32.71	-15.182	26.408	-8.315	26.345	-0.59	31.564	-13.599	20.63	-16.777	71.724	-8.463	26.172	-9.124	27.913	-12.164	52.886	-12.221	50.13	-6.051	28.862	-5.169	201.032	-5.738	58.918	-11.532	28.111	-17.139	49.251	-9.399	17.135	-10.554	42.01	-6.096	22.344	-4.515	65.491
67	32.575	-10.819	31.713	-21.583	50.344	-13.744	19.787	-11.465	39.468	-16.213	24.043	-10.869	51.922	-14.29	22.296	-13.325	26.128	-18.184	29.54	-20.093	20.923	-1.089	44.608	-21.441	31.224	-4.437	26.659	-7.05	43.515	-16.413	47.416	-18.932	28.973	-15.925	180.519	-4.015	65.066	-9.59	17.851	-0.977	28.351	-12.323	39.04	-12.591	29.479	-15.909	10.876	-14.658	27.246
68	35.284	-7.502	46.224	-20.757	21.662	-6.325	28.755	-12.418	18.243	-6.633	18.721	-7.103	40.668	-19.194	25.322	-16.382	25.638	-7.289	21.147	-14.835	13.597	-11.423	55.959	-7.288	15.566	-12.998	31.395	-14.464	33.047	-8.023	36.608	-7.499	26.806	-15.26	89.395	-4.722	70.914	-6.241	40.932	-9.87	40.297	-20.932	19.982	-12.11	25.219	-8.4	30.943	-7.696	83.564
69	26.487	-15.698	25.844	-15.621	53.192	-4.898	27.77	-9.315	16.575	-14.842	21.649	-11.937	39.707	-4.347	36.772	-11.685	16.901	-8.237	22.786	-0.001	51.041	-2.645	39.895	-12.263	21.937	-6.183	18.27	-11.652	39.866	-9.737	30.972	-10.554	28.333	-16.97	150.01	-10.313	70.683	-7.942	39.598	-10.92	48.911	-8.684	63.232	0	11.691	-9.109	33.812	-8.516	48.446
70	32.302	-8.837	50.591	-17.443	37.53	-14.367	26.909	-15.46	29.132	-7.796	20.688	-10.841	24.052	-12.878	19.742	-6.011	23.141	-0.765	30.755	-16.906	62.831	-16.406	44.67	-11.726	26.141	-9.201	19.278	-21.605	39.547	-21.857	32.793	-6.338	41.313	-3.111	176.983	-6.926	45.577	-9.199	47.136	-10.691	59.632	-6.573	19.707	-7.6	17.947	-6.263	39.008	-4.669	68.952
71	21.222	-14.39	29.112	-10.965	40.407	-8.866	14.369	-20	37.011	-3.838	20.947	-2.525	37.11	-10.526	28.182	-4.552	14.747	-11.828	34.962	-5.537	32.375	-10.786	39.992	-20.116	18.492	-10.701	31.968	-8.086	75.694	-12.963	17.782	-15.131	28.353	-10.542	128.163	-16.544	51.437	-20.626	33.639	-21.621	62.558	-7.37	17.224	-16.819	17.374	-9.75	25.39	-13.322	77.517
72	18.774	-10.055	33.168	-7.585	34.98	-7.358	23.387	-11.972	17.502	-13.221	24.789	-11.788	27.682	-13.546	28.078	-10.13	21.525	-10.835	29.551	-12.285	21.583	-19.764	33.704	-12.356	20.762	-10.169	30.867	-4.935	63.931	-7.466	37.597	-19.458	31.137	-6.314	64.148	-5.002	58.937	-13.78	52.94	0	39.93	-7.114	16.712	-7.817	21.146	-16.056	37.012	-11.22	50.457
73	17.915	-18.543	65.689	-6.23	36.472	-12.579	18.271	-5.703	27.314	-9.217	16.529	-10.348	38.9	-8.494	31.902	-10.643	33.536	-4.223	18.968	-15.223	27.738	-12.377	73.956	-11.746	34.638	-9.667	28.727	-4	38.671	-3.943	54.1	-11.707	45.367	-7.905	174.593	-6.016	48.566	-19.157	46.624	-20.1	59.805	-18.535	27.519	-4.976	9.375	-6	35.216	-4.276	115.43
74	26.064	-19.701	23.398	-18.108	40.084	-3.134	27.729	-8.529	27.375	-7.451	25.381	-13.122	50.656	-19.73	18.237	-16.437	27.524	-12.377	29.269	-17.207	20.44	-12.289	24.985	-4.391	19.464	-3.622	45.382	-10.537	29.368	-10.41	36.188	-8.921	41.774	-13.068	126.641	-14.931	79.755	-9.365	42.98	-5.075	31.709	-9.602	21.172	-7.2	16.841	-3.097	19.622	-16.811	62.289
75	32.348	-11.497	31.165	-8.833	70.579	-13.239	29.544	-15.513	27.01	-20.57	14.893	-13.534	42.195	-16.277	29.022	-6.539	24.95	-14.014	33.503	-15.707	37.912	-10.983	54.122	-7.955	25.009	-9.16	22.429	-10.128	65.296	-3.733	42.444	-14.339	39.066	-13.987	131.557	-10.02	79.769	-7.757	36.732	-8.406	48.427	-10.054	23.829	-9.525	19.273	-13.906	35.259	-15.613	58.327
76	27.43	-17.545	32.059	-8.243	68.479	-7.343	26.5	-11.153	37.602	-12.358	23.605	-17.655	40.866	-15.691	23.334	-6.369	22.603	-10.198	30.808	-5.027	30.146	-9.095	23.684	-14.443	32.616	-11.622	33.871	-10.67	35.791	-6.404	51.738	-15.47	28.629	-21.523	183.652	-2.913	43.774	-7.395	29.88	-9.144	43.88	-7.144	32.501	-4.773	37.658	-11.958	29.858	-10.018	53.9
77	19.477	-11.149	38.683	-12.211	37.212	-6.565	22.515	-7.77	40.016	-12.778	30.02	-5.149	31.771	-7.676	37.654	-2.291	23.348	-8.825	33.197	-4.848	27.315	-17.07	41.716	-8.836	29.429	-3.999	47.556	-13.948	104.47	-9.005	35.267	-6.019	25.614	-3.233	199.706	-0.605	81.064	-10.256	29.372	-18.704	32.381	-3.104	21.936	-15.775	25.174	-8.219	25.771	-4.566	51.371
78	28.98	-7.315	36.289	-9.032	41.249	-7.743	19.819	-11.685	38.043	-5.142	21.451	-10.812	0	-26.907	25.513	-9.044	20.812	-9.114	33.984	-7.322	26.442	-9.295	76.711	-20.78	28.063	-17.371	23.475	-12.495	28.228	-8.297	28.157	-15.893	36.453	-12.69	160.376	-9.027	66.291	-12.615	46.759	-15.583	35.479	-21.035	26.385	-5.333	19.469	-14.771	31.641	-12.941	59.641
79	19.044	-14.231	35.026	-16.319	46.899	-16.721	28.303	-15.168	21.043	-7.15	20.657	-11.229	57.552	-8.543	22.563	-10.451	24.832	-6.41	25.024	-16.822	21.538	-10.936	63.603	-7.29	25.03	-11.597	39.478	-13.428	31.661	-7.056	28.178	-19.455	40.448	-12.191	166.609	-4.093	68.176	-9.581	57.738	-9.692	59.444	-16.761	29.26	-11.521	20.587	-0.713	45.155	-3.613	59.193
80	32.186	-10.535	8.595	-14.194	46.473	-6.668	30.703	-7.5	36.775	-11.749	20.693	-8.391	35.479	-9.364	26.751	-3.608	23.319	-13.565	26.085	-17.191	31.716	-13.291	27.916	-14.338	36.427	-13.223	47.625	-12.823	28.881	-9.389	37.821	-11.69	42.238	-9.678	158.112	-7.818	65.908	-8.648	36.423	-19.488	34.947	-14.387	10.709	-7.358	31.063	-14.306	37.885	-2.357	69.138
81	38.067	-2.89	43.64	-18.412	33.339	-7.982	24.61	-14.965	13.605	-17.625	18.343	-7.966	38.749	-19.185	29.179	-0.019	16.319	-3.65	11.916	-4.37	41.123	-11.692	64.859	-10.073	26.486	-8.796	24.315	-5.339	69.563	-12.338	42.708	-11.646	50.367	-8.156	87.59	-9.294	99.909	-10.208	35.226	-12.439	38.752	-10.316	23.527	-6.78	19.217	-14.55	23.391	-12.05	81.192
82	28.543	-7.585	50.653	-15.467	69.186	-5.067	30.357	-6.745	29.935	-8.116	27.908	-9.828	32.222	-11.525	22.114	-13.702	17.814	-11.687	26.879	-12.648	51.46	0	78.205	-3.898	26.998	-9.162	37.893	-9.147	31.962	-19.058	31.937	-7.456	34.365	-13.939	155.65	-15.054	44.506	-11.544	57.6	-13.967	26.524	-20.708	39.647	-10.795	16.084	-11.485	26.345	-17.433	34.631
83	23.403	-5.145	44.871	-6.348	42.567	-14.247	28.74	-17.041	21.124	-16.638	20.694	-7.488	40.969	-13.513	27.282	-10.912	24.098	-8.546	37.662	-3.957	29.713	-13.739	26.545	-19.472	17.117	-8.769	26.098	-20.392	48.37	-8.714	29.736	-6.796	32.006	-9.791	55.905	-10.544	54.494	-1.014	46.121	-8.911	29.45	-15.425	20.581	-11.965	23.127	-9.924	23.357	-4.454	72.601
84	38.287	-3.235	66.495	-9.293	33.617	-16.44	34.485	-3.011	17.271	-16.328	21.071	-6.873	38.684	-7.2	25.157	-10.017	21.138	-11.666	25.177	-10.344	25.498	-10.678	67.103	-8.503	29.713	-15.42	16.32	-11.231	59.174	-0.132	44.114	-12.826	31.567	-11.115	127.381	-7.033	86.585	-15.057	33.77	-5.974	54.136	-10.919	29.161	-4.131	16.745	-10.018	25.691	-11.028	17.848
85	24.696	-8.443	61.296	-2.044	35.954	-9.488	21.148	-7.616	0	-27.56	31.81	-12.935	65.279	-7.392	26.299	-8.04	25.075	-16.736	30.608	-9.659	21.258	-14.82	43.554	-9.795	23.87	-4.908	24.471	-12.788	37.092	-6.029	27.571	-6.284	14.318	-13.601	172.384	-9.547	36.207	-12.674	28.344	-11.235	68.669	-9.413	20.485	-14.729	44.141	-3.582	21.694	-8.116	20.723
86	31.142	-8.81	33.023	-4.573	56.939	-9.744	17.365	-20.884	15.94	-9.519	20.591	-6.951	48.922	-18.373	14.982	-11.794	20.285	-11.729	35.784	-1.029	35.608	-11.24	24.84	-10.018	30.062	-8.172	43.503	-7.637	39.1	-9.155	28.003	-7.999	35.244	-11.578	155.806	-13.636	26.195	-11.787	61.649	-10.054	52.875	-10.222	21.79	-15.662	28.113	-8.449	25.203	-10.871	34.225
87	39.519	-9.48	65.299	-12.925	27.648	-16.077	34.78	-14.73	11.235	-10.476	17.165	-23.008	33.379	-7.668	21.706	-2.769	19.783	-10.812	38.973	-7.279	40.292	0	69.501	-8.904	31.91	-5.399	35.602	-5.203	24.481	-3.378	44.795	-11.528	27.501	-4.361	161.958	-18.578	41.538	-15.753	36.991	-18.02	29.97	-12.543	23.504	-0.347	31.857	-2.855	28.349	-11.001	45.818
88	18.068	-7.426	27.137	-13.808	31.076	-4.531	30.839	-9.547	28.133	-13.728	14.894	-7.66	29.662	-13.309	26.007	-8.186	25.572	-12.291	28.733	-16.761	46.129	-1.827	64.553	-12.748	29.521	-11.215	21.277	-19.767	32.457	-13.536	34.332	-19.303	37.779	-4.066	193.609	-7.227	39.97	-16.763	42.074	-12.77	52.091	-14.051	28.881	-19.825	24.045	-10.095	24.725	-11.473	40.308
89	33.022	-8.699	56.813	-6.606	38.124	-11.307	16.389	-20.948	31.278	-11.259	27.213	-9.727	33.183	-18.702	18.696	-5.849	17.521	-10.18	34.837	-10.4	22.223	-6.903	30.282	-14.652	30.105	-3.555	50.641	-6.26	35.235	-8.217	63.361	-11.722	38.895	-11.276	170.389	-5.107	78.172	-15.667	46.95	-10.277	36.47	-11.213	27.417	-14.006	24.797	-15.413	34.042	-9.618	74.913
90	26.217	-2.701	69.034	-21.588	25.54	-4.37	24.621	-9.854	14.202	-13.602	15.421	-12.153	31.633	-16.733	22.635	-13.005	26.503	-22.427	31.885	-8.262	18.628	-13.563	61.616	-9.722	28.121	-12.627	31.492	-14.572	57.177	-10.19	58.461	0	37.538	-12.947	126.178	-16.317	44.272	-6.279	46.849	-12.5	58.928	-5.855	16.068	-14.182	21.684	-9.886	30.763	-6.901	68.565
91	30.933	-8.341	21.616	-16.734	46.588	-6.14	28.856	-3.65	30.883	-13.28	20.268	-11.04	75.151	-2.683	31.469	-4.248	22.713	-13.032	33.175	-5.263	49.462	-11.65	80.753	-13.603	18.024	-16.321	42.722	-6.069	74.443	-5.035	53.067	-8.528	36.701	-18.032	148.245	-6.355	71.561	-7.027	33.855	-12.485	42.998	-12.118	32.116	-4.479	10.419	-19.186	29.609	-4.697	25.548
92	17.458	-11.456	69.987	-18.777	51.277	-7.285	28.148	-5.803	17.139	-7.69	22.163	-10.654	26.1	-10.417	30.875	-13.284	27.697	-7.753	21.713	-11.375	21.56	-11.419	41.164	-4.612	9.534	-10.059	26.835	-9.897	42.051	-4.917	32.833	-2.076	31.521	-1.589	134.959	-4.799	61.98	-2.762	24.608	-16.014	35.373	-8.381	24.328	-13.371	20.104	-13.831	27.274	-8.495	61.876
93	29.1	-4.233	61.839	-6.529	35.243	-11.932	26.304	-18.96	25.504	-8.492	18.549	-11.996	33.436	-7.206	29.365	-9.949	26.509	-4.541	19.992	-13.867	28.742	-4.018	75.423	-4.811	18.543	-11.572	52.239	-15.881	73.831	-4.689	30.588	-11.728	47.023	-4.63	148.6	-5.698	50.717	-11.188	38.816	-17.031	54.433	-10.558	17.824	-4.133	28.837	-2.048	30.644	-16.523	15.978
94	28.231	-8.592	71.91	0	37.342	-9.076	24.686	-13.334	16.69	-2.965	20.2	-8.041	57.066	-18.761	28.623	-9.042	22.434	-6.158	25.867	-16.88	18.149	-10.029	81.037	-16.154	30.128	-11.518	50.615	-5.381	57.692	-1.461	37.107	-9.228	38.102	-18.348	48.557	-23.375	26.747	-10.472	38.207	-12.227	50.686	-20.892	25.216	-4.771	15.811	-11.413	37.581	-3.334	26.184
95	21.833	-8.939	38.989	-14.548	37.395	-13.283	23.096	-16.162	24.26	-13.624	26.269	-2.506	63.386	-9.221	27.411	-9.675	16.908	-17.255	29.699	-11.037	25.054	-14.334	40.268	-9.669	21.219	-10.744	18.568	-5.328	20.038	-12.473	44.203	-7.75	41.773	-10.758	50.5	-11.289	58.385	-9.981	19.946	-13.716	29.613	-7.908	13.303	-9.973	15.819	-10.017	37.367	-9.577	67.928
96	30.266	-11.331	48.292	0	58.246	-8.712	18.364	-11.372	31.111	-8.193	18.1	-11.549	35.804	-18.327	26.116	-7.379	21.734	-17.485	34.383	-16.364	29.213	-7.494	66.609	-12.02	15.751	-15.489	46.483	-14.45	25.892	-8.739	32.679	-10.701	27.264	-17.701	175.668	-10.068	56.139	-14.934	54.116	-15.024	33.051	-7.692	22.315	-14.189	19.983	-15.945	29.309	-14.038	35.133
97	33.028	-0.482	31.83	-9.339	37.699	-7.997	23.085	-14.997	25.717	-12.837	19.138	-14.445	33.246	-17.901	25.012	-10.235	23.307	-8.235	33.76	-13.137	27.612	-14.893	43.946	-6.081	43.341	0	20.907	-3.143	58.241	-15.848	34.525	-16.568	50.754	-1.47793e-12	167.904	-15.033	57.594	-7.009	25.926	-11.53	37.946	-6.333	24.192	-14.991	25.225	-12.251	26.054	-14.999	47.776
98	15.652	-9.59	32.067	-7.47	44.064	-8.004	31.671	-10.417	17.553	-9.563	21.156	-10.206	24.936	-2.414	17.514	-3.743	24.172	-3.104	38.935	-7.334	21.995	-12.92	34.601	-17.539	17.937	-13.173	28.098	-8.576	57.488	-4.206	34.914	-6.372	40.637	-6.358	178.806	-6.549	28.722	-10.528	40.369	-15.339	33.999	-12.153	16.152	-12.873	21.211	-18.362	27.758	-12.555	29.498
99	24.043	-6.911	43.888	-17.155	60.447	-5.414	23.164	-15.145	34.01	-10.885	24.577	-12.338	55.08	-6.604	22.919	-7.835	19.833	-15.244	34.258	-8.899	33.106	-7.733	24.168	-18.693	28.98	-14.424	56.613	-8.939	41.586	-5.213	42.17	-6.857	38.801	-13.932	96.307	-15.006	68.824	-8.037	44.435	-17.934	45.495	-9.037	30.56	-5.289	42.277	-0.016	23.654	-10.097	44.533
100	15.345	-9.311	36.674	-10.51	36.37	-4.044	29.215	-11.387	22.567	-14.008	16.447	-21.569	35.586	-14.943	21.261	-14.873	16.321	-21.176	38.154	-15.245	28.926	-8.95	55.533	-26.258	32.279	-7.007	28.426	-16.683	61.695	-11.787	49.447	-10.191	37.185	-0.71	121.242	-11.919	85.74	-13.008	42.112	-9.577	35.419	-9.485	24.593	-9.705	25.618	-11.536	33.169	-14.465	35.28
101	21.801	-10.652	49.46	-9.828	67.83	-8.721	26.132	-12.819	29.944	-4.494	26.563	-6.968	24.308	-6.626	20.028	-9.691	17.419	-14.609	26.322	-0.388	24	-11.686	48.772	-16.382	18.675	-9.844	54.731	-3.325	29.905	-6.923	27.541	-15.747	35.176	-4.999	114.041	-12.457	43.998	-14.091	36.664	-4.743	47.639	-10.232	29.899	-13.461	28.432	-11.472	35.317	-8.244	49.282
102	25.025	-14.476	23.854	-15.499	32.93	-5.511	35.414	-14.674	16.174	-7.309	20.497	-1.616	41.657	-12.771	18.051	-13.414	21.14	-12.729	44.666	-5.113	36.164	-19.037	48.389	-4.519	20.893	-1.922	22.333	-22.788	47.412	-14.467	55.393	-4.148	42.174	-18.439	161.155	-22.615	59.89	-3.742	42.97	-6.912	43.138	-13.744	26.255	-5.836	36.402	-7.698	32.541	-9.122	83.543
103	31.232	-7.999	56.631	-2.556	48.108	-5.701	28.504	-15.809	34.052	-13.499	17.335	-10.641	54.412	-11.309	29.158	-5.93	17.111	-14.571	34.534	-9.592	26.503	-18.089	49.397	-8.638	33.296	-21.846	28.27	-13.635	19.061	-20.733	58.415	-19.227	32.588	-16.228	199.592	-12.56	69.998	-22.521	43.082	-15.747	58.181	-10.839	24.231	-4.919	26.839	-12.94	24.221	0	143.381
104	19.878	-0.123	37.215	-12.321	55.119	-7.698	41.373	-7.927	27.335	-10.473	19.455	-7.898	35.05	-8.277	29.863	-8.457	25.794	-11.327	26.358	-7.525	17.492	-9.067	53.934	-18.628	20.808	-3.455	36.285	-12.269	54.765	-13.681	39.409	-7.926	24.039	-13.085	173.802	-3.219	32.677	-14.74	46.612	-14.923	32.389	-5.669	30.357	-12.692	26.305	-10.914	34.162	-12.698	60.729
105	29.513	-8.003	47.125	-15.352	58.647	-4.411	30.917	-12.719	20.128	-12.131	18.328	-11.729	42.293	-13.652	28.775	-9.606	0	-26.235	30.114	-21.813	27.867	-13.729	76.139	-23.753	22.428	-8.621	33.067	-11.8	27.993	-20.185	29.397	-4.735	37.551	-14.883	86.98	-10.385	70.452	-14.495	49.189	-15.565	39.715	-4.564	31.175	-16.805	16.615	-11.127	31.092	-5.018	72.503
106	34.787	-18.817	46.433	-9.823	32.845	-7.94	34.852	-7.409	19.274	-10.605	20.852	-14.476	40.895	0	21.918	-24.15	24.971	-11.738	23.008	-15.606	18.004	-15.876	20.663	-4.408	43.29	0	20.771	-18.768	52.217	-2.898	47.065	-10.098	37.21	-15.995	83.417	-1.418	44.69	-6.436	37.745	-10.991	33.578	-9.364	30.468	-8.439	26.141	-9.855	16.43	-12.858	69.562
107	19.859	-12.23	47.125	-10.383	25.614	-13.172	22.773	-16.739	25.025	-6.479	12.078	-10.665	43.261	-9.37	23.212	-5.285	25.637	-19.621	26.704	-6.791	19.233	-19.067	24.975	-16.748	24.27	-17.974	38.318	-16.845	37.47	-1.712	50.324	-10.06	35.024	-16.18	123.891	-6.283	76.43	-9.319	38.287	-8.654	39.869	-19.881	23.47	-15.129	23.965	-11.448	23.767	-11.572	24.034
108	22.497	-12.83	38.146	-16.13	59.279	-9.719	25.81	-9.398	21.813	-3.957	19.453	-7.717	33.785	-3.503	17.037	-9.575	19.598	-9.655	24.314	-11.972	0	-36.661	23.362	-7.247	7.912	-12.233	34.427	-8.615	77.144	-8.289	54.356	-6.722	43.312	-1.521	70.676	-18.679	38.768	-6.522	17.148	-14.606	52.569	-5.372	25.379	-8.716	24.467	-5.157	22.254	-11.39	106.397
109	19.71	-12.163	50.835	-9.327	65.336	-6.144	19.074	-17.127	12.071	-15.37	13.03	-5.777	34.567	-9.103	20.887	-12.245	16.209	-7.137	20.044	-4.828	27.857	-13.348	65.487	-8.251	27.966	-13.073	25.71	-9.147	78.713	-14.175	61.479	-11.706	36.155	-6.938	198.318	-1.186	46.4	-12.345	37.298	-15.469	71.162	-0.323	26.041	-2.3	26.342	-8.38	24.956	-7.648	61.492
110	43.633	-8	30.048	-6.849	35.749	-7.736	27.736	-8.808	36.32	-11.315	25.216	-6.984	31.998	-12.47	30.601	-9.437	11.188	-3.799	34.341	-12.022	33.941	-9.187	20.631	-8.55	23.482	-0.001	17.482	-12.717	30.494	-5.529	41.82	-8.747	37.004	-17.147	192.04	-15.314	91.59	-10.964	42.48	-16.336	43.034	-12.444	19.687	-1.092	20.827	-10.726	31.695	-0.207	17.996
111	24.983	-6.675	26.385	-7.317	49.543	-8.424	15.203	-18.51	37.773	-6.473	25.971	-7.967	31.909	-7.44	20.771	-4.57	22.968	-13.241	28.757	-18.195	31.818	-9.345	61.81	-20.704	20.315	-3.742	43.781	-9.681	47.331	-4.654	31.624	-0.778	26.586	-6.756	130.059	-13.053	40.959	-16.9	26.232	-13.819	54.959	-9.149	29.368	-9.705	14.047	-0.988	28.267	-11.916	66.488
112	38.401	-11.27	54.673	-10.636	40.757	-5.671	45.913	-0.847	33.763	-8.599	26.49	-7.322	38.807	-8.063	21.556	-8.848	26.92	-9.057	22.906	-6.61	18.008	-10.787	34.481	-12.107	21.121	-5.708	38.447	-4.721	52.054	-14.562	43.909	-10.147	32.135	-12.801	158.937	-7.834	46.399	-9.536	45.89	-13.693	45.584	-10.563	22.583	-14.08	37.093	-0.001	25.687	-5.535	44.624
113	21.646	-12.021	69.853	-8.939	29.06	-10.699	40.667	-6.87	26.264	-3.557	22.016	-7.432	20.03	-5.049	27.207	-13.531	28.658	-8.781	22.66	-6.055	29.807	-12.295	30.31	-3.504	22.041	-8.97	40.227	-10.478	53.956	-13.931	30.77	-14.888	26.407	-8.608	106.618	-7.751	56.983	-15.294	24.876	-18.751	29.489	-8.617	31.183	-4.053	23.078	-12.679	26.441	-13.404	36.51
114	40.03	-11.104	85.363	-16.602	54.017	-9.636	12.97	-13.649	22.907	-8.889	20.588	-11.375	33.54	-1.926	24.234	-10.399	10.396	-10.53	18.468	-20.218	25.991	-12.591	55.275	-5.48	30.803	-8.395	23.75	-8.511	49.033	-12.614	27.413	-12.887	37.095	-8.918	166.57	-15.499	33.169	-13.214	61.126	-9.54	46.729	-10.537	23.135	-7.286	22.456	-7.471	24.335	-10.161	75.049
115	41.878	-3.95	54.314	-11.951	22.482	-9.299	27.945	-13.843	23.983	-3.883	18.463	-3.062	53.176	-9.102	14.846	-9.59	32.249	-8.549	34.332	-9.79	31.355	-12.625	25.273	-6.536	23.803	-8.354	20.417	-5.32	57.614	-4.103	41.261	-14.212	24.315	-9.841	108.591	-5.818	37.429	-12.912	37.401	-7.807	34.294	-14.341	28.373	-8.564	12.647	-16.641	28.026	-17.08	29.46
116	25.413	-9.019	46.226	-11.349	59.674	-8.322	31.243	-6.333	35.297	1.19371e-12	23.93	-9.286	51.283	-9.663	26.232	-6.247	22.807	-3.752	33.03	-10.045	21.535	-12.735	53.598	-23.118	12.045	-9.967	58.52	-9.445	64.456	-10.219	48.427	-13.336	35.53	-7.425	131.42	-3.442	78.91	-5.323	33.277	-10.191	35.047	-6.812	22.95	-12.558	20.613	-15.43	25.244	-3.437	39.086
117	19.051	-17.071	21.997	-16.473	23.637	-5.784	16.057	-12.438	16.685	-4.91	27.022	-9.73	25.685	-11.331	28.2	-13.113	20.376	-7.107	28.109	-8.601	38.123	-4.131	69.331	-0.004	28.714	-2.567	33.8	-9.047	29.429	-19.951	41.095	-9.253	44.099	-9.156	114.692	-10.487	30.033	-17.635	48.486	-11.252	66.583	-8.398	23.121	-7.677	24.767	-3.94	26.261	-14.835	19.956
118	32.959	-4.153	60.772	-13.173	39.343	-16.144	17.759	-9.765	31.115	-4.469	21.277	-4.564	44.569	-10.658	37.621	-5.876	23.31	-10.049	37.149	-6.331	24.91	-13.168	37.749	-16.623	17.2	-6.881	38.302	-8.356	67.867	-24.74	41.547	-16.12	32.814	-6.509	128.111	-19.576	32.277	-5.627	37.197	-10.985	42.631	-15.539	7.513	-15.07	18.286	-7.41	25.417	-16.72	69.571
119	38.125	-10.612	68.276	-8.501	59.144	-8.057	21.443	-8.232	26.213	-6.512	15.335	-17.722	56.79	-8.487	34.219	-12.892	30.742	-2.072	22.122	-13.199	23.381	-6.872	39.026	-1.945	19.824	-9.258	34.611	-11.035	27.469	-18.054	41.611	-17.674	34.772	-7.935	105.633	-12.49	48.832	-13.856	14.15	-12.888	70.297	-3.937	13.27	-10.143	29.15	-16.684	21.692	-8.33	73.499
120	26.786	-7.58	25.275	-23.899	66.654	-9.044	25.244	-0.001	20.156	-10.052	18.678	-9.988	33.097	-12.052	35.893	-9.293	16.805	-13.866	49.245	0	28.245	-8.43	43.665	-8.193	18.648	-14.801	22.279	-13.194	60.693	-4.24	53.322	-8.568	37.248	-11.77	116.935	-12.755	72.345	-11.915	33.2	-21.98	61.004	-3.092	18.734	-6.584	28.105	-15.473	48.891	-1.831	48.798
121	27.537	-4.387	30.663	-6.945	32.165	-9.871	18.397	-1.457	37.736	-12.797	19.354	-9.618	40.69	-6.371	10.655	-9.951	28.476	-8.44	28.006	-6.406	31.486	-14.285	54.223	-6.48	21.59	-14.621	42.912	-15.946	52.51	-13.083	34.792	-19.117	26.106	-15.867	146.029	-7.456	38.848	-15.27	47.941	-5.822	48.607	-14.348	21.007	-9.293	17.127	-8.967	35.682	-1.799	23.588
122	22.277	-11.801	54.339	-11.933	49.621	-12.215	22.032	-18.759	25.073	-14.855	23.986	-5.773	32.655	-8.746	37.501	0	24.941	-16.415	36.097	-13.842	43.799	-13.749	90.78	-10.438	40.23	-4.314	31.708	-11.144	40.287	-3.195	47.995	-18.95	28.462	-16.71	184.768	-0.809	31.75	-14.976	23.269	-10.339	43.641	-8.509	22.591	-8.822	18.628	-8.382	27.924	-7.008	47.932
123	21.176	-10.635	59.935	-12.164	50.125	-12.837	22.474	-13.338	25.323	-5.737	29.873	-14.673	23.829	-8.566	23.203	-9.869	20.921	-26.1	21.448	-14.717	19.952	-10.323	86.13	-17.691	26.92	-2.999	40.096	-16.615	28.252	-14.075	43.11	-11.238	29.209	-10.132	182.616	-10.845	43.345	-6.181	42.824	-10.882	49.263	-15.916	40.676	-13.905	19.128	-8.831	20.051	-9.665	46.28
124	39.109	-4.859	51.11	-8.237	44.701	-10.83	34.378	-9.587	37.633	-11.356	13.091	-5.542	20.505	-14.612	31.876	-14.77	23.616	-10.391	21.738	-12.569	36.41	-12.981	26.712	-12.317	23.666	-15.919	31.48	-4.877	64.443	-5.73	45.51	-2.236	4.409	-20.849	116.162	-13.465	74.607	-10.964	37.375	-8.479	56.589	-5.683	28.098	-10.352	17.115	-5.965	28.021	-19.593	79.676
125	29	-9.931	26.448	-7.688	18.12	-16.07	19.423	-12.519	26.371	-14.672	12.682	-6.296	27.327	-6.974	21.792	-5.527	31.85	-7.905	35.052	-8.18	26.832	-13.839	33.628	-12.355	13.764	-8.829	41.711	-17.225	32.577	-20.62	49.473	-9.816	27.888	-3.674	153.162	-13.692	49.821	-4.427	26.642	-7.873	57.745	-11.786	41.883	0	28.378	-13.235	29.233	-0.018	47.818
126	29.097	-5.925	55.03	-8.85	33.637	-5.783	22.343	-8.139	19.252	-18.733	24.269	-10.386	47.165	-5.265	29.385	-9.584	15.582	-22.225	34.458	-0.306	51.682	-15.306	71.722	-9.843	34.084	-7.634	38.941	-6.269	40.502	-7.286	40.538	-17.863	28.905	-11.457	121.112	-12.467	25.48	-8.067	34.208	-12.29	55.057	-15.122	27.632	-6.14	38.756	-13.118	12.946	-4.508	54.038
127	34.425	-11.62	20.601	-22.004	45.181	-20.033	28.576	-8.388	23.385	-9.319	27.774	-8.912	40.85	-5.052	27.948	-11.24	24.964	-7.278	29.404	-1.845	21.99	-14.084	78.438	-1.989	31.538	-4.985	30.01	-7.737	58.681	-15.7	42.886	-19.099	35.452	-4.566	87.247	-8.156	77.866	-15.787	49.446	-8.299	21.405	-11.978	19.843	-17.268	29.759	-9.61	37.24	-2.071	34.296
128	18.654	-18.567	55.823	-4.445	33.76	-12.382	31.319	-18.806	29.341	-9.565	16.528	-11.714	42.122	-14.502	24.046	-17.32	24.271	-23.349	36.692	-9.618	32.682	-8.62	30.207	-15.701	23.2	-13.424	53.945	-12.147	76.452	-14.61	41.795	-20.844	39.366	-6.208	195.88	-6.326	73.035	-10.715	59.22	-3.196	31.946	-11.93	25.613	-3.965	22.762	-10.242	31.726	-7.892	90.766
129	20.322	-15.045	30.304	-18.054	37.199	-6.511	27.262	-13.86	30.116	-11.163	24.815	-6.303	27.516	-7.397	20.287	-11.847	19.573	-21.368	29.276	-11.662	34.388	-5.933	71.284	-17.383	20.05	-8.458	32.36	-15.95	39.775	-13.796	41.609	-12.006	43.83	-6.645	186.168	-10.071	30.116	-17.389	25.632	-9.016	55.409	-19.294	19.091	-8.928	28.689	-16.657	0	-25.367	24.365
130	32.68	-5.595	36.574	-11.518	34.398	-4.932	23.569	-4.247	20.421	-14.314	21.441	-12.747	35.502	-14.204	19.573	-10.339	27.06	-11.051	23.839	-13.531	32.857	-8.115	41.5	-10.108	27.297	-2.798	19.353	-12.745	56.152	-11.987	50.544	-3.837	31.678	-10.977	173.038	-13.302	57.197	-14.215	29.215	-24.795	28.542	-7.868	27.231	-13.54	42.544	-1.452	25.768	-10.868	50.713
131	25.656	-6.385	65.08	-0.315	57.578	-8.79	29.54	-7.826	25.531	-5.108	22.862	-10.788	20.495	-5.483	22.293	-1.426	25.667	-2.344	47.856	0	30.755	-8.977	49.215	-5.148	15.58	-14.71	38.735	-17.482	48.413	-11.353	154.759	0	32.465	-18.783	123.79	-6.251	65.001	-7.446	44.993	-4.559	19.581	-13.146	28.783	-7.287	26.341	-11.821	21.24	-5.576	33.774
132	30.937	-9.103	54.718	-2.215	38.569	-8.258	14.023	-16.924	21.746	-13.324	25.421	-11.535	31.539	-12.911	26.302	-4.692	21.942	-15.332	28.733	-8.645	18.393	-14.55	40.317	-1.988	31.196	-6.399	36.948	-13.713	73.441	-18.509	48.323	-11.963	36.287	-11.868	86.975	-4.568	43.768	-13.352	30.733	-5.33	47.933	-14.4	15.405	-4.916	23.285	-16.333	25.731	-13.802	77.852
133	26.8	-7.605	49.272	-7.543	33.776	-15.2	15.191	-17.503	25.554	-10.42	22.572	-7.116	17.071	-10.854	24.911	-8.276	12.994	-10.323	31.106	-8.099	29.257	-10.121	65.639	-13.796	21.272	-14.795	24.135	-1.676	53.608	-13.643	26.938	-17.893	35.527	-14.297	181.352	-2.988	35.286	-5.004	43.585	-5.252	26.033	-15.707	25.551	-6.561	20.026	-9.811	32.928	-12.91	52.826
134	29.71	-13.507	55.32	-7.619	46.595	-10.897	31.275	-14.292	18.5	-9.086	21.068	-11.908	45.491	0	27.742	-20.739	15.504	-10.507	23.348	-12.798	24.104	-5.942	62.193	-6.913	35.199	-7.294	26.525	-10.273	78.336	-19.037	49.028	-10.82	34.145	-7.155	52.9	-7.662	61.861	-5.93	25.537	-16.572	31.973	-12.422	17.675	-7.249	19.056	-12.407	29.366	-12.664	52.25
135	32.648	-10.37	26.313	-13.425	54.989	-16.11	25.047	-6.783	26.482	-11.093	20.073	-7.965	28.376	-5.944	27.627	-18.946	20.915	-8.867	25.938	-12.843	18.976	-20.128	64.402	-11.743	24.427	-10.106	42.637	-10.619	60.177	-14	49.979	-2.74	32.163	-8.418	96.03	-13.497	33.785	-13.676	34.448	-14.695	60.789	-10.356	16.518	-7.093	25.443	-16.67	15.075	-16.092	31.789
136	28.702	-21.208	25.376	-11.452	48.291	-10.38	24.569	-4.558	41.41	-6.894	23.988	-4.611	52.018	-14.77	33.646	-15.669	30.041	-13.151	30.361	-7.095	36.308	-13.86	29.635	-6.012	18.042	-12.955	30.376	-13.929	38.211	-6.916	40.114	-8.692	45.484	-11.848	170.92	-9.239	74.42	-10.837	37.134	-9.358	45.719	-6.015	35.564	-13.985	22.392	-18.649	22.305	-8.031	74.75
137	27.331	-19.248	30.994	-4.19	35.071	-10.603	22.511	-9.171	30.383	-8.843	24.154	-13.88	43.087	-1.739	27.944	-11.017	19.498	-8.876	23.869	-4.817	38.621	-16.204	49.659	-2.011	24.243	-12.711	25.953	-15.996	65.09	-20.16	53.349	-11.212	48.296	-8.775	104.671	-6.237	65.151	-4.66	24.042	-11.987	47.754	-11.38	17.528	-12.152	31.347	-5.552	30.638	-15.523	121.478
138	37.791	-7.865	25.563	-13.332	37.05	-3.142	29.403	-10.75	24.578	-4.796	24.84	-18.178	33.715	-19.018	18.81	-8.086	26.118	-11.795	35.683	-13.873	27.381	-9.617	22.903	-7.946	17.226	-10.17	31.642	-6.647	83.866	-18.859	22.061	-7.276	31.585	-10.262	125.856	-10.311	56.92	-3.566	44.488	-2.04	44.171	-7.304	23.563	-9.222	19.793	-15.268	25.332	-11.135	35.852
139	35.902	-0.693	56.495	-7.597	20.333	-9.814	21.132	-22.197	20.96	-11.188	12.37	-4.511	30.963	-6.345	30.84	-10.238	26.654	-16.021	21.162	-13.269	29.836	-15.18	26.574	-9.129	22.659	-14.524	21.405	-11.612	39.603	-11.535	53.624	-4.82	46.276	-12.108	121.897	-9.217	26.829	-14.945	30.47	-6.082	47.948	-1.128	23.629	-8.986	19.208	-11.969	28.025	-9.187	77.468
140	27.742	-11.072	44.342	-17.644	44.194	-2.244	34.132	-5.898	31.921	-3.963	19.927	-11.203	47.436	-11.916	20.709	-9.949	19.62	-7.804	37.14	-7.263	20.144	-15.795	21.269	-16.111	29.325	-10.881	21.207	-21.413	41.074	-3.997	53.927	-10.216	26.614	-8.234	78.065	-5.398	70.382	-3.679	38.131	-10.033	56.414	-14.188	28.99	-3.166	19.23	-4.537	27.528	-8.688	65.561
141	14.259	-11.378	57.384	-4.331	38.049	-15.065	32.927	-12.833	22.069	-19.422	19.465	-13.21	29.548	-6.533	23.013	-16.815	29.635	-10.884	29.695	-9.815	30.834	-7.09	32.551	-10.719	21.742	-7.001	23.701	-10.659	29.702	-11.281	46.688	-16.693	25.233	-11.294	189.603	-14.311	85.404	-5.547	36.906	-16.989	55.122	-7.934	23.885	-11.854	16.56	-13.487	24.469	-5.291	54.106
142	28.743	-14.608	72.141	-0.118	29.821	-15.338	27.999	-13.821	25.442	-4.577	21.225	-12.885	27.936	-4.507	29.748	-11.378	18.211	-15.113	24.803	-18.958	20.492	-16.568	42.016	-14.112	23.748	-11.821	26.419	-12.435	30.361	-3.964	39.611	-19.097	43.933	-12.63	111.959	-10.553	50.131	-15.073	35.01	-13.808	27.981	-13.637	29.76	-16.028	23.883	-8.581	22.209	-15.57	30.652
143	20.483	-18.656	24.25	-11.189	34.278	-10.462	32.704	-14.86	24.717	-4.495	24.314	-4.702	60.482	-8.081	31.005	-3.576	25.176	-11.02	32.749	-11.555	33.041	-8.295	17.013	-9.786	26.558	-2.496	30.793	-10.387	36.751	-6.875	25.077	-20.249	32.378	-6.479	186.857	-8.801	36.9	-9.909	41.677	-13.54	51.098	-16.654	24.832	-16.01	19.374	-10.529	41.852	-15.754	70.382
144	25.986	-4.617	25.748	-6.457	69.532	-10.73	44.232	-6.706	24.928	-3.113	18.053	-12.864	32.263	-9.742	34.732	-11.21	22.396	-11.681	37.73	-11.415	29.35	-10.854	26.952	-4.329	19.183	-8.436	33.183	-9.659	77.131	-10.322	32.988	-9.965	49.817	-10.992	158.355	-8.697	61.017	-1.829	38.258	-14.339	11.296	-16.194	33.62	-14.175	20.474	-13.213	32.009	-10.381	32.233
145	22.518	-8.379	27.367	-13.073	61.133	-2.579	22.377	-14.228	10.182	-10.974	10.306	-17.863	70.62	-14.324	14.217	-13.803	27.812	-16.502	40.744	-10.556	35.265	-15.169	41.727	-19.122	22.405	-14.652	28.72	-14.341	81.381	-9.677	49.432	-18.671	36.732	0.001	83.322	-13.574	73.212	-8.862	26.841	-13.338	34.547	-10.867	33.482	-14.188	20.46	-8.412	25.717	-17.75	32.249
146	35.469	-9.181	30.39	-6.688	61.91	-8.372	0	-26.277	37.651	-4.526	22.29	-9.175	28.236	-23.62	20.484	-4.358	20.931	-4.941	55.015	0	27.978	-12.643	60.732	-15.032	38.705	-9.858	27.899	-6.864	40.612	-15.876	30.655	-15.359	30.094	-8.878	96.749	-4.946	27.612	-11.713	35.39	-10.072	22.519	-5.303	30.161	-6.538	21.321	-6.477	37.334	-11.363	38.284
147	42.962	-5.172	69.299	-8.029	36.129	-6.393	17.822	-7.574	26.192	-8.106	22.347	-10.664	42.132	-13.521	28.785	-10.36	25.263	-1.691	15.336	-5.134	33.991	0	44.171	-12.489	24.332	-6.585	53.651	-6.264	39.064	-7.63	53.862	-6.714	35.077	-12.91	160.504	-13.461	68.776	-10.865	38.25	-15.834	50.205	-3.62	28.886	-11.546	27.366	-10.605	23.827	-15.124	67.82
148	34.271	-7.723	32.134	-9.605	14.234	-8.888	28.255	-10.359	24.153	-10.2	19.714	-13.534	29.22	-13.406	28.317	-14.942	19.575	-8.518	20.503	-6.844	40.182	-7.648	30.894	-10.942	37.286	-16.681	29.944	-1.831	85.849	-6.486	46.429	-12.017	19.51	-11.187	163.29	-8.584	60.575	-4.253	32.964	-6.685	49.555	-11.178	20.868	-14.598	28.99	-5.772	19.812	-7.858	43.598
149	21.812	-14.623	32.057	-1.828	16.478	-13.069	31.297	-4.282	31.309	-1.295	21.519	-8.982	28.134	-8.648	27.127	-8.515	22.906	-12.756	21.761	-8.919	34.674	-27.858	66.914	-10.722	22.832	-16.541	29.836	-6.722	66.454	-17.152	58.862	-16.683	24.126	-17.629	178.223	-16.906	89.967	-19.434	45.25	-13.645	67.217	-3.809	31.801	-12.39	20.934	-19.927	33.343	-15.081	31.556
150	37.727	-7.383	71.941	-13.878	65.307	-6.006	34.012	-8.699	18.168	-10.104	19.071	-17.474	67.361	-8.757	33.436	-4.435	24.171	-13.376	25.076	-2.284	28.616	-7.012	68.296	-4.883	32.417	-9.159	23.306	-2.185	24.469	-13.339	45.888	-7.118	33.758	-5.498	166.279	-9.744	66.499	-7.6	40.499	-13.972	63.456	-11.483	31.206	-8.85	37.564	-8.388	26.233	-8.112	75.811
151	22.919	-11.058	45.194	-14.247	40.15	-7.007	26.92	-14.421	24.053	-1.893	21.337	-10.219	30.504	-7.394	29.211	-13.686	42.093	0	32.556	-2.628	26.034	-11.446	21.391	-9.861	35.372	-8.988	24.318	-12.431	31.489	-7.391	54.495	-3.647	32.797	-7.929	45.61	-2.815	65.326	-12.206	36.373	-14.629	93.499	-8.998	19.859	-6.674	28.352	-7.361	25.417	-7.278	63.736
152	38.518	-10.375	45.729	-8.291	28.167	-5.529	29.6	-8.902	22.278	-12.983	20.125	-7.658	37.723	-4.367	24.263	-1.39	27.768	-11.351	26.186	-11.348	24.387	-5.158	22.612	-7.638	28.854	-8.223	49.371	-11.087	57.776	-14.15	44.615	-15.837	37.598	-10.927	147.272	-4.309	29.136	-7.831	47.72	-16.9	37.663	-6.719	31.787	-16.709	23.754	-12.033	33.087	-5.321	21.001
153	26.569	-12.745	57.347	-11.618	28.767	-12.892	28.365	-6.712	18.672	-11.897	21.652	-13.934	61.459	-13.847	7.452	-15.628	25.286	-12.906	23.002	-7.982	26.871	-7.859	37.381	-23.14	26.637	-3.702	34.14	-19.448	40.464	-10.121	36.637	-9.513	29.614	-10.851	98.387	-5.458	98.147	-5.437	23.399	-15.43	28.838	-11.75	27.255	-11.965	15.222	-8.272	22.556	-11.733	22.2
154	24.269	-12.262	56.65	-3.157	25.108	-15.744	22.488	-18.767	21.026	-7.792	22.845	-7.469	34.019	-9.186	24.932	-7.822	32.686	-9.32	36.071	-9.764	24.817	-14.957	25.747	-7.099	27.401	-9.127	20.067	-7.388	54.656	-0.808	29.36	-10.795	29.041	-3.169	158.243	-10.955	53.229	-11.719	42.649	-21.119	30.314	-2.844	24.266	-8.023	21.332	-8.726	20.233	-8.998	39.385
155	29.7	-10.356	63.87	-11.854	67.106	-5.612	25.662	-8.661	27.154	-12.382	24.78	-6.048	21.385	-13.527	20.062	-10.129	20.411	-22.796	22.087	-14.536	28.159	-9.162	31.747	-11.87	21.851	-12.866	54.927	-14.612	65.339	-6.494	51.483	-8.986	45.278	-0.001	157.481	-10.928	88.815	-14.124	42.283	-16.844	45.15	-11.237	27.805	-9.407	25.196	-13.049	29.567	-9.828	25.777
156	25.998	-7.01	41.99	-11.182	55.742	-8.934	29.375	-3.429	23.582	-14.04	27.991	-6.129	39.577	-11.322	20.73	-8.673	23.655	-12.167	31.24	-11.329	24.677	-9.908	55.194	-4.311	33.596	-12.091	53.688	-16.625	55.02	-12.987	34.99	-8.123	43.973	-10.086	182.569	-25.91	76.667	-9.853	39.417	-11.973	56.643	-7.681	37.537	-9.417	20.963	-7.533	29.149	-10.614	43.241
157	26.467	-7.338	24.871	-14.992	54.287	-7.953	32.382	-11.196	29.233	-5.405	21.948	-14.357	19.411	-13.831	23.289	-17.759	22.196	-9.586	39.569	-3.45	27.127	-22.785	60.546	-10.076	20.697	-8.513	23.276	-4.821	51.097	-14.382	41.388	-14.707	40.585	-1.754	165.776	-8.729	43.901	-17.668	46.858	-4.454	45.427	-12.858	30.54	-9.44	22.096	-11.853	16.553	-20.836	18.993
158	13.516	-11.49	23.531	-14.076	60.345	-9.801	29.468	-11.656	22.88	-21.208	23.692	-4.578	69.803	-15.695	23.43	-9.458	27.055	-8.847	14.195	-6.038	37.009	-9.896	23.413	-9.625	25.283	-9.487	53.187	-14.007	60.787	-10.773	45.216	-20.184	36.914	-3.866	137.268	-14.949	95.73	-9.006	39.64	-14.464	47.835	-13.269	27.847	-15.697	19.636	-10.849	33.905	-3.074	59.878
159	21.908	-5.314	58.115	-8.781	73.983	-14.138	26.991	-5.695	28.93	-1.261	17.839	-4.354	35.553	-11.473	27.801	-14.463	21.232	-22.787	26.135	-6.526	22.657	-17.627	76.488	-4.417	34.71	-14.167	13.809	-9.407	66.358	-5.464	56.123	-4.214	25.519	-9.694	82.68	-11.449	35.449	-18.727	47.474	-10.476	28.69	-14.404	12.698	-15.156	6.989	-14.682	25.354	-16.013	44.439
160	23.914	-2.096	43.499	-11.743	36.63	-8.05	29.968	-10.561	16.571	-17.411	20.904	-11.49	63.907	-21.864	24.147	-6.827	17.184	-17.098	38.82	-5.66	47.57	-2.71	22.402	-11.419	19.597	-19.969	38.329	-12.717	28.657	-14.872	15.069	-10.057	33.774	-4.299	110.84	-20.288	59.926	-8.397	40.252	-18.638	48.562	-8.453	26.613	-13.133	17.567	-8.109	31.657	-12.242	58.865
161	31.067	-18.407	19.941	-10.331	53.087	-12.419	23.546	-7.165	28.261	-18.122	16.219	-16.687	21.855	-9.349	12.874	-4.392	20.433	-13.692	30.854	-12.493	25.244	-12.864	50.572	-9.856	22.95	-4.973	17.726	-25.302	40.915	-7.994	32.407	-7.758	40.467	-10.393	184.827	-9.45	24.862	-6.001	21.764	-14.459	42.153	-8.412	27.111	-12.641	21.455	-14.91	27.081	-6.243	75.991
162	27.281	-6.789	30.36	-24.696	58.361	-9.09	21.918	-3.849	32.873	-9.606	22.933	-5.143	37.076	-0.13	28.391	-12.135	19.702	-13.568	35.213	-14.668	27.737	-10.547	56.592	-12.305	21.723	-3.458	42.325	-13.329	11.806	-8.472	36.818	-13.061	33.631	-6.882	104.612	-20.312	71.997	-9.726	27.595	-16.055	75.878	-11.886	22.847	-7.832	21.947	-8.185	17.049	-8.185	68.426
163	14.775	-11.286	19.538	-9.991	27.781	-10.104	18.27	-3.103	21.222	-10.875	15.235	-5.485	32.546	-7.579	27.025	-12.1	21.397	-10.298	27.49	-10.15	28.837	-16.257	49.972	-10.828	31.216	-13.572	58.51	-15.878	51.717	-9.531	57.362	-13.635	34.262	-6.742	165.336	-10.527	76.087	-21.242	32.443	-13.786	25.835	-15.854	32.063	-11.043	29.269	-10.633	25.061	-5.012	49.355
164	15.863	-7.508	21.276	-7.744	38.412	-7.06	24.88	-7.097	19.038	-14.611	10.699	-8.046	34.375	-0.744	22.411	-6.226	21.367	-7.946	37.52	-5.105	28.645	-12.341	62.488	-9.827	21.505	-5.396	48.712	-8.365	53.849	-2.136	47.695	-18.736	37.219	-15.566	183.301	-3.407	55.401	-13.241	30.85	-20.559	38.489	-14.948	31.474	-12.439	23.434	-14.457	22.541	-11.994	20.641
165	21.896	-11.524	26.195	-10.451	77.904	0	41.007	-18.48	27.207	-11.803	28.715	-15.154	23.044	-22.496	25.983	-1.272	21.148	-12.269	35.659	-10.345	44.589	-21.439	32.649	-5.67	29.728	-14.345	34.886	-9.44	41.491	-16.325	32.58	-19.63	22.312	-8.505	146.457	-17.257	28.041	-17.428	50.376	-23.784	38.085	-7.086	22.565	-8.311	30.486	-8.145	28.853	-11.164	97.851
166	19.693	-20.097	60.058	-8.525	65.261	-8.462	28.19	-11.338	32.165	-14.179	20.045	-9.047	59.794	-11.604	21.941	-13.34	22.729	-4.551	28.879	-8.914	21.86	-12.23	62.145	-16.837	16.27	-17.081	27.976	-7.378	61.996	-13.825	48.324	-7.743	25.601	-7.896	102.983	-6.745	66.788	-12.885	40.139	-14.524	36.533	-12.426	27.329	-14.22	20.552	-4.577	29.073	-14.647	119.432
167	21.241	-8.454	45.515	-4.077	27.063	-9.616	28.3	-6.314	39.378	-11.017	24.17	-7.077	34.848	-14.989	29.985	-11.117	27.257	-9.175	36.376	-15.782	26.199	-5.794	15.671	-18.34	28.547	-13.154	53.621	-15.707	44.032	-12.307	36.357	-16.881	37.712	-18.899	175.013	-11.375	58.994	-4.419	30.404	-16.587	16.632	-14.74	29.297	-12.775	12.202	-7.578	14.571	-10.658	52.368
168	26.688	-7.724	46.052	-10.68	39.562	-4.153	29.982	-13.419	17.865	-15.997	18.751	-10.541	28.631	-17.192	34.313	-14.25	31.349	-7.586	19.737	-22.103	22.486	-5.01	26.924	-10.518	31.86	-11.495	26.222	-17.794	70.518	-9.529	55.767	-13.221	35.358	-15.078	158.459	-11.427	37.927	0	52.751	-11.162	35.435	-3.361	14.974	-9.616	34.809	-8.019	35.408	-13.791	76.453
169	37.001	-8.402	22.849	-20.401	53.255	-9.495	29.825	-14.251	24.432	-6.928	17.752	-12.14	38.109	-12.976	35.069	-11.663	22.866	-9.171	29.792	-5.298	23.757	-14.423	11.348	-4.963	15.795	-17.032	21.462	-11.449	38.811	-9.896	48.562	-8.059	41.979	-16.016	187.327	-16.811	60.358	-10.084	31.98	-15.746	51.597	-11.076	20.12	-7.401	32.158	-12.027	21.223	-14.516	75.545
170	33.357	-17.889	52.259	-12.313	56.216	-7.21	25.935	-6.798	33.906	-13.281	22.232	-0.795	29.584	-6.136	24.563	-5.393	31.327	-6.538	28.081	-15.553	28.452	-7.951	36.591	-15.067	23.141	-10.862	24.368	-14.293	47.669	-7.908	43.134	-9.051	31.989	-9.151	129.416	-9.655	49.904	-11.239	39.126	-12.483	55.438	-9.353	19.84	-6.866	25.576	-5.338	19.378	-16.598	17.543
171	12.906	-17.942	57.418	-14.009	26.005	-8.491	31.779	-8.723	23.428	-7.468	16.182	-4.704	23.144	-16.099	29.793	-15.739	26.191	-4.405	27.002	-5.628	17.323	-8.711	57.987	-18.968	29.437	-11.309	28.101	-11.263	62.96	-2.257	18.437	-13.663	20.071	-4.579	41.889	-11.337	82.281	-13.994	31.084	-20.57	51.194	-6.355	28.055	-11.258	21.095	-11.865	33.45	-7.691	70.818
172	28.438	-5.554	52.246	-12.896	56.722	-6.003	13.432	-11.214	17.485	-0.713	22.957	0	45.689	-11.977	28.938	-10.104	21.108	-14.627	22.168	-12.453	18.356	-16.785	35.84	-12.539	30.221	-5.011	24.546	-8.836	39.579	-15.295	49.808	-7.781	48.416	-22.45	168.51	-12.857	65.843	-2.231	36.008	-15.098	51.148	-7.799	26.601	-13.246	15.864	-10.893	35.126	-5.081	17.637
173	28.504	-8.112	38.807	-14.194	27.9	-14.062	28.433	-6.756	28.031	-15.47	25.028	-12.281	34.319	-2.325	26.197	-10.063	25.299	-6.918	24.549	-7.343	38.631	-12.601	80.719	-0.303	30.815	-7.039	37.795	-22.241	35.218	-13.535	35.577	-7.388	24.882	-8.058	174.606	-3.656	93.412	-9.941	45.65	-12.367	45.947	-15.17	18.147	-12.77	25.726	-15.819	30.967	-17.607	139.87
174	26.75	-18.496	71.956	-10.269	58.25	0.001	28.138	-15.01	25.395	-3.263	19.461	-14.189	36.396	-13.618	21.857	-3.912	16.735	-12.995	23.399	-11.479	28.298	-13.237	39.969	-9.882	23.226	-16.394	31.952	-0.811	51.038	-5.882	29.057	-8.722	37.796	-12.757	174.411	-5.973	43.303	-18.085	30.197	-16.4	53.981	-6.758	22.164	-8.778	16.448	-9.07	39.478	-6.647	32.981
175	28.852	-13.778	18.894	-14.427	67.926	-6.604	28.351	-4.223	34.748	-9.415	26.272	-5.752	32.108	-6.315	36.035	-3.663	19.116	-10.509	35.358	-11.256	27.7	-4.454	45.65	-26.566	23.189	-0.666	60.488	-7.85	71.216	-8.841	39.745	-12.296	36.208	-12.252	191.262	-6.795	56.722	-13.508	35.913	-16.291	55.842	-10.979	22.336	-15.795	24.295	-8.437	26.998	-6.898	47.655
176	23.319	-11.886	21.926	-12.2	39.269	-18.178	28.739	-1.847	21.382	-7.463	29.177	-12.353	36.236	-13.426	31.605	-6.93	20.855	-14.268	25.025	-9.205	40.966	-5.122	18.358	-13.939	24.812	-12.465	19.882	-5.933	37.883	-19.523	35.89	-5.704	28.454	-13.07	173.993	-6.464	61.998	-7.117	26.183	-28.461	53.036	-18.557	28.425	-7.192	25.873	-9.146	34.981	-11.094	32.942
177	13.451	-14.082	72.441	-13.519	41.482	-8.672	18.823	-12.385	20.039	-11.968	18.808	-10.909	42.583	-0.054	31.061	-10.011	25.286	-15.35	28.691	-9.696	16.774	-14.992	46.195	-6.205	15.084	-8.662	61.789	-10.352	46.041	-14.379	45.004	-15.685	36.064	-6.083	171.35	-7.849	27.968	-10.93	33.634	-10.207	39.284	-2.371	27.617	-7.876	18.139	-14.922	24.293	-7.103	57.528
178	23.193	-6.776	25.258	-21.202	53.993	-5.814	25.002	-14.551	30.529	-13.491	25.162	-11.539	26.311	-11.228	23.611	-10.929	23.94	-6.351	35.205	-10.406	27.65	-15.062	29.96	-4.674	23.5	-6.909	28.139	-8.275	32.737	-4.636	48.686	-13.43	34.606	-12.235	95.408	-10.515	56.054	-12.785	45.695	-3.744	52.02	-7.281	23.819	-9.277	22.501	-8.545	37.653	0	45.716
179	38.353	-5.866	78.686	-8.103	47.532	-10.418	25.869	-3.282	38.29	-11.498	20.74	-16.073	23.955	-9.61	24.621	-13.782	32.521	-7.274	26.153	-10.061	22.519	-13.222	49.619	-7.15	25.417	-12.939	21.087	-11.458	17.761	-7.073	49.053	-9.835	52.445	-11.983	89.808	-10.353	85.475	-10.164	38.184	-12.74	45.228	-12.027	17.753	-13.289	20.462	-12.206	21.69	-10.53	24.719
180	39.929	-8.124	26.379	-6.508	78.167	-16.091	29.511	-5.049	20.64	-5.331	22.792	-17.599	28.817	-9.198	26.774	-14.995	24.794	-16.092	20.83	-21.344	55.116	-11.257	71.62	-10.4	22.41	-17.982	31.02	-16.797	64.423	-7.993	51.123	-7.928	39.239	-6.532	117.351	-12.218	51.811	-7.253	35.001	-21.63	26.892	-6.782	24.819	-15.738	24.555	-7.768	27.003	-14.869	45.929
181	15.864	-18.3	24.885	-12.842	34.069	-2.81	25.831	-11.692	16.23	-11.013	17.787	-21.349	38.371	-8.714	27.471	-15.882	16.74	-12.075	38.009	-8.751	40.706	-7.476	42.383	-9.171	25.991	-12.771	27.279	-8.076	26.514	-11.449	39.905	-10.758	31.294	-7.839	180.755	-11.595	57.297	-7.503	51.767	-3.655	48.551	-15.552	23.089	-18.196	23.553	-10.935	35.725	-4.854	20.867
182	11.734	-9.034	23.203	-13.794	18.068	-11.273	25.059	-7.225	28.681	-7.84	19.844	-3.742	28.6	-20.062	20.121	-8.154	29.436	-9.655	34.248	-13.265	39.489	-10.761	65.79	-4.806	13.309	-22.277	33.568	-13.314	50.664	-18.033	44.401	-18.756	38.544	-13.689	163.554	-13.301	57.264	-15.529	34.613	-6.126	30.391	-9.591	26.166	-10.814	27.218	-12.545	22.479	-5.197	74.134
183	19.847	-11	74.725	-11.092	56.378	-9.521	25.282	-3.494	23.849	-11.974	24.887	-13.086	26.169	-13.457	27.144	-8.809	12.076	-10.06	20.604	-15.127	32.183	-14.259	77.449	-8.672	15.782	-14.026	40.701	-8.697	36.3	-12.313	0	-28.188	39.544	-3.281	179.901	-9.004	57.771	-8.549	28.106	-18.445	66.897	-10.381	32.626	-7.949	16.711	-11.242	32.009	-14.094	14.274
184	24.315	-11.343	25.694	-6.771	30.895	-9.599	8.674	-8.51	25.02	-17.57	18.817	-8.62	36.917	-17.185	28.904	-14.343	25.834	-13.474	32.109	-14.372	27.565	-10.706	72.249	0	24.828	-2.54	37.733	-13.669	22.365	-14.522	44.251	-0.105	43.846	-5.649	130.112	-6.252	34.047	-11.735	32.626	-24.657	25.56	-9.153	23.058	-19.876	18.193	-8.819	19.339	-11.41	28.434
185	32.547	-13.868	43.615	-4.001	31.896	-13.536	25.551	-4.868	25.99	-9.965	31.767	-7.127	33.409	-15.382	23.2	-8.042	19.383	-6.71	24.048	-7.288	19.251	-12.56	27.587	-13.779	15.818	-10.324	47.553	-2.457	67.607	-12.235	49.181	-16.568	29.558	-12.735	157.857	-8.969	26.791	-20.572	19.711	-23.013	56.545	-12.672	11.57	-11.497	24.182	-8.481	19.466	-19.011	9.445
186	17.05	-1.091	58.273	-9.596	57.197	-6.954	27.478	-12.62	18.451	-8.452	24.226	-9.759	54.194	-17.24	21.333	-14.812	24.958	-23.043	44.415	-0.427	38.363	-4.132	25.33	-11.519	32.739	-15.539	41.826	-8.771	44.178	-9.626	43.519	-14.304	31.588	-15.012	133.345	-9.59	29.074	-9.672	40.586	-18.6	55.399	-9.837	24.61	-12.253	29.084	-12.17	22.534	-7.424	60.811
187	23.767	-4.995	22.735	-7.571	34.938	-8.263	25.002	-11.009	23.463	-6.472	24.841	-6.54	38.885	-12.949	16.679	-13.687	27.689	-14.052	86.661	0	25.481	-12.613	84.803	-7.86	34.074	-8.37	23.804	-19.034	34.318	-10.986	33.754	-8.414	44.083	-5.983	99.576	-13.049	22.222	-12.039	52.105	-0.13	53.103	-10.794	21.897	-2.088	36.979	-1.9	19.842	-6.267	33.612
188	27.203	-4.159	59.397	-8.688	30.938	-10.761	30.041	-15.319	43.875	-4.878	14.328	-3.76	37.321	-10.693	23.494	-12.792	23.597	-3.085	32.177	-11.787	22.487	-12.454	57.483	-15.717	18.725	-14.694	27.356	-1.516	79.236	-9.33	44.324	-15.045	32.653	-16.539	217.741	-17.035	29.186	-10.134	42.829	-10.982	73.576	-7.105	24.91	-11.317	32.578	-7.994	33.67	-10.554	70.384
189	22.324	-5.365	61.311	-14.612	63.683	-19.708	23.692	-23.78	12.502	-15.549	17.312	-11.023	48.98	-16.47	20.892	-6.04	18.794	-10.02	32.8	-13.301	28.73	-13.667	32.281	-1.822	31.058	-11.46	20.157	-10.265	40.587	-11.26	54.746	-13.23	29.151	-3.501	107.542	-12.918	56.199	-19.065	41.57	-7.875	38.326	-7.205	16.026	-11.009	21.251	-3.442	35.573	-0.305	47.498
190	45.4	-8.34	66.944	-13.923	37.932	-11.429	26.721	-8.594	23.049	-4.162	16.861	-8.536	28.251	-17.546	32.416	-7.546	26.881	-14.543	23.412	-8.124	26.338	-11.156	25.245	-12.171	30.738	-9.924	45.26	-19.603	77.368	-16.335	43.312	-12.058	39.22	-9.867	67.434	-3.654	35.429	-16.831	46.103	-5.676	33.899	-7.965	25.444	-11.839	37.735	-2.305	29.781	-7.801	76.237
191	25.515	-10.277	33.708	-16.133	40.422	-9.385	29.577	-13.671	28.163	-13.547	26.816	-8.98	28.888	-6.598	20.3	-16.68	24.454	-7.538	38	-2.747	40.009	-11.231	73.504	-6.57	24.016	-6.733	17.967	-8.835	33.536	-19.494	47.727	-15.173	40.353	-15.442	129.105	-6.996	62.106	-14.911	26.826	-18.458	59.394	-11.483	24.787	-13.569	31.182	-8.732	30.576	-10.83	29.375
192	17.445	-9.108	65.415	-12.914	31.652	-13.286	39.62	-5.522	25.148	-12.956	25.725	-10.628	41.2	-11.46	21.869	-13.028	9.155	-8.105	35.721	-13.671	27.659	-14.986	50.533	-7.964	29.055	-9.803	27.656	-15.913	25.561	-11.354	34.755	-7.366	24.894	-19.247	51.945	-9.365	40.246	-26.467	33.396	-9.399	44.491	-10.728	12.389	-11.867	29.362	-8.215	25.472	-9.369	52.528
193	27.981	-3.687	69.554	-16.291	19.73	-6.732	16.953	-8.375	24.232	-11.502	19.993	-5.28	36.662	-8.784	28	-5.078	18.818	-14.149	20.612	-6.798	28.934	-17.582	59.891	-5.473	21.869	-12.736	47.191	-9.294	60.964	-17.588	61.81	-6.245	47.735	-3.548	99.293	-13.101	74.249	-15.263	35.912	-5.809	34.053	-11.477	33.4	-7.684	33.566	-4.522	10.555	-10.287	35.828
194	20.331	-10.539	72.661	-11.784	54.748	-0.841	20.635	-18.654	25.7	-7.208	21.505	-15.799	22.859	-12.65	23.289	-14.355	25.579	-18.036	44.488	-10.214	28.129	-15.745	51.503	-15.599	27.301	-8.509	19.33	-24.515	54.475	-7.06	38.052	-14.74	37.278	-10.554	167.759	-7.541	73.811	-9.071	42.706	-8.514	83.885	-10.339	19.441	-3.469	26.021	-7.172	42.933	-6.08	35.859
195	15.103	-14.039	22.745	-14.212	51.561	-10.576	23.143	0	28.413	-9.507	31.591	-9.654	27.21	-17.209	32.926	-7.453	20.281	-13.398	43.357	-5.235	21.083	-9.66	38.322	-15.63	30.835	-9.319	37.263	-6.692	35.47	-16.115	48.054	-10.274	23.515	-17.437	144.841	-21.103	63.669	-3.159	38.319	-8.409	50.81	-6.886	12.633	-10.132	22.073	-7.894	17.949	-17.929	71.89
196	42.828	-7.196	62.398	-11.279	23.756	-2.209	37.109	0	37.644	-4.346	17.421	-8.54	38.461	-18.276	23.828	-9.631	26.105	-0.735	22.089	-8.742	20.413	-15.67	28.088	-22.25	39.577	-7.733	37.858	-16.013	62.403	-14.034	31.291	-10.992	23.22	-12.89	89.467	-8.829	38.845	-3.094	40.216	-18.839	35.604	-10.043	24.014	-9.522	41.974	-9.264	26.217	-6.519	13.294
197	25.529	-7.849	49.869	-7.93	22.013	-3.845	21.49	-11.416	31.737	-4.366	14.121	-7.396	37.447	-10.967	27.301	-8.384	19.38	-6.437	36.906	-9.425	32.351	-6.39	57.977	-10.307	20.16	-13.678	38.608	-14.105	31.427	-12.729	45.608	-12.071	32.601	-9.806	202.694	-9.104	65.669	-17.72	45.659	-12.076	67.791	-14.839	31.167	-10.829	17.994	-5.641	26.291	-15.93	50.859
198	15.684	-12.934	27.755	-3.326	27.961	-12.867	24.486	-9.965	27.164	-12.513	22.189	-18.064	40.108	-12.77	27.242	-13.88	19.354	-10.515	17.063	-15.668	37.265	-22.36	68.454	-14.23	23.424	-7.392	56.464	-14.197	24.377	-14.588	41.542	-22.148	23.48	-5.687	207.912	-9.533	52.672	-14.374	28.534	-11.899	39.878	-14.721	29.336	-6.093	26.932	-5.911	27.98	-13.746	63.743
199	22.942	-14.879	35.349	-15.222	38.253	-15.508	31.005	-8.295	23.984	-11.257	24.389	-12.989	28.181	-14.357	27.836	-9.038	19.296	-13.548	28.976	-5.409	33.077	-10.177	36.192	-16.888	24.243	-2.076	49.505	-13.87	67.164	-9.409	63.822	-7.049	44.887	-7.573	181.12	-11.086	56.878	-12.075	40.931	-10.588	50.756	-9.267	23.241	-13.651	3.811	-5.605	16.733	-13.345	34.517
200	34.704	-16.285	28.427	-21.048	41.214	-9.373	17.839	-9.368	28.581	-10.152	21.456	-3.601	35.787	-10.457	30.004	-6.753	28.124	-12.107	24.261	-12.799	25.3	-5.694	24.162	-14.819	25	-14.122	17.177	-7.46	50.405	-11.748	42.479	-8.308	39.721	-17.268	95.732	-8.236	36.735	-12.872	40.151	-8.709	28.15	-10.906	23.719	-13.522	26.083	-12.27	25.635	-13.108	45.294
201	28.709	-6.532	62.267	0	32.452	-8.743	33.347	-8.599	16.891	-9.033	18.03	-13.227	43.762	-12.663	22.77	-13.616	23.601	-6.156	29.724	-9.48	26.005	-9.57	63.822	-16.033	23.753	-8.495	47.648	-5.631	59.198	-8.091	51.345	-10.988	29.28	-11.311	129.005	-10.721	42.561	-11.231	38.851	-22.665	61.208	-9.964	28.854	-20.782	25.643	-14.574	27.748	-5.192	20.504
202	23.988	-7.888	55.344	-7.561	35.647	-16.473	30.522	-11.167	16.221	-4.381	24.917	-12.117	31.698	-12.508	22.282	-12.397	18.118	-5.394	27.371	-16.441	30.287	-12.285	21.371	-13.676	12.265	-15.416	15.105	-12.318	73.685	-10.836	41.549	-8.688	15.381	-10.056	41.32	-12.525	59.254	-15.21	28.001	-9.616	33.066	-7.113	20.112	-18.893	24.263	-10.463	32.04	-7.607	46.239
203	31.604	-5.061	32.751	-9.936	35.928	-10.496	20.82	-6.882	12.682	-9.924	24.482	-18.415	41.897	-12.685	29.584	-5.462	24.288	-14.078	28.849	-14.475	30.722	-10.602	24.094	-8.43	16.455	-5.51	33.904	-8.228	33.053	-18.12	43.945	-13.739	26.64	-6.889	189.081	-5.174	23.802	-17.602	38.649	-11.946	55.16	-11.697	15.687	-14.221	23.218	-8.026	35.105	-5.82	62.137
204	39.088	-13.073	30.229	-5.88	38.471	-4.101	24.849	-8.144	19.577	-6.189	23.52	-20.707	67.405	-5.816	31.716	-13.755	29.137	-15.005	35.515	-17.67	22.127	-8.847	51.246	-11.618	15.32	-13.303	40.736	-15.302	51.945	-3.675	38.109	-7.527	30.786	-15.235	162.496	-5.949	47.829	-2.192	13.568	-11.314	17.608	-8.721	13.178	-21.585	21.037	-16.292	23.867	-15.331	37.875
205	21.877	-16.646	22.148	-2.573	51.912	-13.271	32.402	-7.85	29.676	-5.915	22.375	-15.426	45.409	-5.824	19.552	-7.858	21.583	-10.793	41.986	-2.541	25.091	-16.178	17.207	-4.874	26.497	-13.7	50.864	-11.721	68.191	-14.962	41.618	-16.795	48.289	-4.164	200.11	-7.368	26.455	-10.319	30.264	-19.948	46.82	-15.417	33.495	-15.972	20.709	-10.14	28.39	-12.486	40.521
206	24.142	-11.457	32.668	-3.476	52.827	-10.385	35.314	-4.738	27.211	-9.799	21.758	-7.718	43.334	-13.64	35.368	-11.937	24.99	-11.359	23.369	-12.692	28.321	-11.105	30.317	-14.409	32.393	-13.015	28.686	-10.006	37.006	-17.461	49.103	-4.748	32.149	-5.329	46.255	-13.476	37.43	-11.946	37.952	-8.459	41.51	-5.848	20.979	-8.653	16.934	-6.833	25.366	-15.451	33.025
207	14.949	-6.214	26.175	-18.309	41.938	-11.458	30.29	-13.547	38.183	-6.528	24.263	-10.915	32.875	-9.668	28.426	-13.617	22.582	-5.906	33.007	-15.242	24.686	-5.349	45.531	-8.009	38.239	-14.369	23.703	-8.371	56.313	-1.365	41.568	-17.652	28.333	-32.601	94.037	-6.704	66.823	-7.805	45.777	-18.273	42.532	-8.598	24.878	-9.352	26.409	-3.898	21.409	-12.693	27.245
208	32.347	-10.06	22.278	-6.62	65.198	-10.38	17.332	-10.678	23.473	-6.364	21.848	-16.106	29.141	-14.133	23.433	-21.789	19.912	-8.741	21.468	-12.388	47.348	-14.138	53.173	-10.683	20.298	-18.783	19.833	-13.451	53.646	-10.851	36.084	-11.402	36.162	-10.328	185.506	-5.537	70.669	-19.033	47.236	-8.497	28.859	-19.008	14.709	-19.642	25.777	-7.955	20.382	-9.428	50.354
209	44.039	-7.794	58.617	-7.844	67.188	-9.984	32.648	-10.963	12.627	-14.135	17.233	-11.057	27.89	-1.845	28.449	-8.624	28.455	-16.629	33.133	-8.828	18.267	-17.494	58.17	-3.344	30.361	-6.307	28.116	-4.422	74.602	-16.462	51.802	-13.869	50.59	-7.556	201.468	-7.235	51.461	-12.063	41.207	-15.474	40.132	-9.468	13.427	-16.56	25.265	-6.792	26.469	-10.099	41.249
210	27.72	-11.223	69.49	-10.379	20.641	-6.696	21.086	-8.035	19.73	-10.313	20.25	0	48.085	-10.724	24.72	-7.698	23.693	-8.295	29.479	-7.883	20.029	-12.33	64.42	-13.43	34.025	-11.207	51.107	-4.808	56.228	-17.551	52.332	-10.094	45.205	-3.231	205.202	-12.846	36.728	-5.567	27.345	-10.044	44.125	-2.975	14.86	-4.362	21.29	-8.661	39.362	-14.725	24.409
211	23.124	-9.153	27.304	-10.751	42.862	-12.357	31.672	-11.366	26.868	-11.786	18.184	-9.411	36.027	-11.428	21.123	-14.334	23.221	-8.464	24.149	-16.714	24.582	-5.829	75.066	-6.164	38.968	-12.597	30.014	-9.938	68.129	-6.572	43.555	-9.044	38.682	-3.607	155.415	-7.724	26.69	-25.851	45.233	-0.462	33.744	-23.591	26.787	-12.046	26.06	-12.665	30.631	-14.871	25.328
212	23.033	-10.024	62.922	-13.758	33.442	-4.286	22.157	-15.971	19.286	-6.599	20.562	-1.328	29.277	-13.622	22.36	-3.742	27.516	-15.155	27.9	-12.922	24.797	-13.493	55.662	-15.601	14.559	-9.919	26.977	-12.018	34.019	-13.66	55.492	-13.422	32.158	-13.52	167.403	-7.939	89.359	-12.166	35.954	-13.203	70.96	-10.159	27.991	-4.902	24.609	-5.111	26.196	-16.688	64.157
213	27.734	-10.518	34.841	-2.106	15.607	-12.54	35.049	-12.223	19.671	-16.704	20.49	-12.636	31.187	-10.075	22.165	-14.802	22.204	-21.173	26.84	-12.374	27.783	-2.689	19.226	-10.181	25.508	-13.098	16.876	-16.096	38.524	-5.2	40.017	-12.572	32.371	-8.533	153.308	-10.2	37.636	-15.849	39.601	-9.204	72.552	-9.427	17.045	-9.613	22.08	-13.682	24.157	-7.741	32.573
214	28.484	-3.814	27.772	-7.183	35.332	-10.313	28.107	-10.734	12.506	-10.409	15.02	-5.405	62.669	-7.914	25.234	-12.556	21.327	-6.836	27.591	-2.741	22.106	-4.161	43.141	-15.409	18.307	-4.82	17.978	-17.979	37.023	-14.587	54.172	-10.549	33.615	-9.988	182.543	-8.907	66.613	-11.737	34.488	-18.475	23.237	-16.025	29.8	-13.93	26.675	-6.213	20.081	-13.092	62.717
215	24.245	-18.791	54.759	-1.979	32.217	-8.516	17.716	-5.468	22.13	-18.805	26.301	-6.664	34.4	-7.818	21.842	-12.458	24.66	-10.027	36.247	-11.781	22.568	-10.267	44.727	-12.813	30.033	-15.757	35.78	-15.335	16.475	-25.342	36.126	-13.455	23.599	-10.471	203.004	-3.069	48.047	-12.604	46.787	0	55.458	-13.165	30.894	-4.275	22.125	-12.461	31.206	-8.073	59.571
216	20.895	-12.09	27.154	-6.741	37.937	-4.217	31.68	-18.46	37.157	-12.425	31.572	-10.237	55.092	-5.365	17.873	-5.958	30.162	-5.535	30.885	-8.983	34.662	-3.247	81.072	-10.802	25.271	-7.034	51.527	-4.363	34.116	-13.274	59.556	-1.1	41.596	-10.165	151.44	-13.391	88.153	-6.852	40.335	-7.644	61.501	-9.553	21.83	-5.888	24.216	-8.41	18.424	-13.408	59.503
217	37.303	-11.31	28.84	-6.975	62.464	-6.216	22.336	-16.936	20.133	-5.901	21.852	-9.872	49.287	-8.671	26.675	-8.604	30.128	-7.878	36.634	-12.593	26.383	-8.738	61.67	-4.78	26.787	-11.318	27.844	-9.838	66.726	-4.571	41.402	-11.288	28.259	-13.49	136.703	-15.741	65.422	-9.915	36.489	-11.781	53.677	-13.591	23.485	-10.298	17.882	-8.995	31.064	-7.973	22.769
218	20.937	-14.666	61.212	-10.733	40.605	-6.693	28.462	-7.343	14.364	-7.336	21.279	-12.71	58.904	0	21.907	-4.015	22.329	-20.669	38.161	-13.122	25.105	-19.462	47.309	-11.9	25.957	-9.361	32.875	-12.536	66.566	-4.592	44.367	-19.94	26.115	-18.212	73.052	-7.802	49.068	-14.699	38.806	-5.182	63.106	-0.422	31.945	-9.199	23.729	-9.327	22.454	-7.635	50.219
219	33.77	-9.176	47.842	-11.794	44.934	-11.982	29.867	-14.859	27.113	-12.954	22.858	-8.416	41.575	-7.836	31.719	-13.921	30.363	-0.603	24.163	-6.011	37.278	-23.031	61.726	-4.629	18.115	-11.978	34.073	-15.586	48.83	-14.014	31.72	-8.723	40.467	-12.492	194.782	-25.696	32.765	-8.649	19.32	-10.244	39.301	-6.364	19.537	-23.309	13.036	-9.903	21.752	-8.335	64.453
220	29.406	-14.24	73.863	-8.527	67.461	-9.156	33.853	-9.911	27.926	-9.538	30.174	-14.717	25.875	-3.009	27.876	-11.31	25.423	-9.703	30.653	-16.752	33.005	-8.611	31.504	-14.565	14.293	-17.473	29.021	-7.85	60.256	-3.545	41.573	-16.123	30.08	-20.501	129.968	-11.865	60.372	-7.665	47.664	-8.264	50.653	-21.543	27.701	-8.341	25.96	-13.871	31.37	-11.948	66.097
221	24.815	-11.194	17.552	-10.244	62.07	-5.69	29.441	-10.428	37.095	-21.372	20.74	-11.321	41.498	-11.979	23.961	-11.391	29.318	-10.667	24.382	-8.995	37.901	-4.715	56.181	-9.536	22.471	-8.64	31.455	-12.614	37.17	-8.579	35.817	-21.56	29.882	-13.248	154.949	-11.976	48.398	-14.141	34.359	-9.046	26.78	-3.405	36.742	-0.001	26.892	-7.36	18.662	-4.869	69.057
222	33.144	-11.039	25.952	-10.212	37.276	-7.399	23.403	-17.129	6.736	-10.957	17.204	-10.042	30.067	-16.906	31.432	-9.27	16.675	-7.88	37.079	-3.279	34.757	-12.918	38.096	-6.201	13.912	-12.532	26.605	-16.554	64.822	-15.108	43.159	-5.367	27.024	-12.966	116.338	-10.783	62.234	-10.02	30.88	-17.003	42.08	-13.937	21.576	-15.458	28.81	-7.252	18.522	-10.279	31.945
223	25.851	-7.63	67.139	-9.863	37.573	-18.256	30.145	-13.063	25.958	-23.891	22.494	-9.796	61.982	-5.492	29.459	-5.32	21.82	-11.58	24.964	-14.323	32.405	-14.111	44.717	-14.148	10.432	-20.462	23.365	-14.008	29.397	-15.076	49.822	-0.417	28.478	-15.178	145.192	-15.886	29.79	-18.244	47.08	-16.43	53.85	-6.245	26.873	-14.88	24.921	-14.484	27.055	-7.404	39.718
224	20.955	-14.006	33.979	-11.786	53.028	-9.287	23.714	-11.405	24.016	-12.98	25.073	-21.004	28.819	-10.937	28.088	-9.954	21.559	-18.066	26.305	-9.655	25.169	-10.682	55.286	-8.212	19.021	-6.849	38.49	-12.275	32.359	-9.084	30.488	-14.532	24.349	-15.476	114.073	-24.448	30.677	-11.399	20.275	-14.08	28.822	-12.513	29.304	-12.431	24.282	-12.043	23.124	-8.777	31.513
225	28.083	-12.889	84.222	-11.473	29.075	-1.817	33.19	-12.62	31.178	-1.521	19.028	-13.596	43.922	-12.784	25.524	-13.175	21.956	-9.965	26.242	-17.389	28.565	-9.648	53.187	-14.727	30.841	-5.733	16.951	-9.549	43.936	-2.444	49.55	-5.043	37.458	-17.369	116.301	-7.317	49.415	-5.912	33.978	-7.425	57.449	-11.272	22.936	-12.824	24.135	-4.77	16.261	-11.989	34.097
226	24.006	-8.816	60.171	-11.798	36.348	-16.865	24.538	-12.138	33.071	-9.693	17.482	-10.75	42.09	-5.981	28.391	-7.357	21.333	-4.555	20.272	-13.259	30.849	-17.463	46.575	-12.242	31.432	-9.368	35.246	-20.516	51.3	-3.37	62.206	-15.18	34.276	-7.428	123.585	-13.044	39.861	-3.642	25.668	-16.024	27.693	-5.913	29.148	-12.958	21.907	-7.808	30.252	-8.946	67.868
227	25.799	-8.14	56.721	-14.308	67.092	-5.758	22.114	-9.179	30.967	-19.959	10.44	-9.58	31.329	-9.012	11.418	-16.8	24.807	-7.693	26.101	-17.417	23.998	-11.504	31.443	-8.834	16.708	-13.387	61.037	-14.629	27.551	-1.497	27.446	-19.592	25.157	-19.943	114.04	-16.009	21.539	-18.226	30.112	-17.024	33.171	-7.602	30.381	-15.706	26.171	-13.797	25.535	-15.827	31.34
228	27.989	-6.929	70.439	-11.508	45.439	-11.53	28.827	-3.493	24.648	-3.693	13.844	-2.466	29.675	-9.898	25.934	-8.501	23.733	-3.897	28.794	-4.335	18.326	-16.403	75.907	-3.622	20.205	-16.238	26.98	-12.319	23.748	-11.59	35.535	-7.139	43.36	-19.695	190.96	-11.395	56.704	-3.729	0	-30.281	48.128	-0.544	17.808	-5.754	25.278	-7.783	22.946	-6.217	67.853
229	26.604	-12.141	34.562	-8.955	26.799	-12.099	37.157	0	27.041	-0.045	16	-12.217	54.147	-17.329	25.654	-18.263	26.908	-4.855	14.771	-13.676	33.318	-9.678	42.103	-6.796	19.164	-23.058	28.368	-10.836	73.301	-8.115	36.491	-10.191	32.326	-6.25	103.511	-6.865	38.852	-13.82	26.43	-12.816	49.369	-9.797	30.579	-6.418	10.686	-10.952	25.815	-16.034	36.302
230	17.995	-11.878	30.731	-9.417	46.365	-16.265	22.194	-12.676	27.054	-12.056	15.409	-12.307	49.28	-14.658	21.437	-9.133	22.845	-12.376	32.691	-10.285	29.829	-14.574	56.687	-14.545	38.304	-7.62	47.65	-11.632	84.824	-9.401	38.973	-9.732	44.372	-13.175	181.457	-20.865	14.627	-22.782	28.749	-19.341	37.701	-9.022	23.605	-17.213	22.972	-7.153	26.795	-20.324	72.99
231	18.538	-12.923	24.198	-11.464	30.088	-12.296	16.716	-2.5	28.632	-9.094	18.551	-12.044	28.501	-8.999	24.011	-7.166	25.185	-14.444	32.208	-16.581	25.539	-13.289	56.251	-13.173	26.16	-15.036	28.911	-2.4	38.433	-6.658	36.989	-13.201	30.088	-12.599	136.096	-12.774	47.117	-1.876	53.723	-19.239	28.551	-12.506	13.963	-9.002	20.054	-9.24	18.067	-8.434	60.829
232	16.307	-13.767	66.756	-8.627	41.836	-11.518	26.583	-14.716	28.238	-7.012	22.443	-6.297	8.145	-8.582	15.248	-17.203	21.324	-11.857	35.636	-16.188	51.791	-9.448	54.734	-10.974	26.24	-15.147	18.512	-20.492	57.021	-3.771	55.878	-4.708	29.476	-13.023	158.672	-11.411	82.694	-8.796	34.811	-16.778	28.618	-11.52	39.446	-4.513	27.617	-20.798	26.231	-4.555	59.473
233	23.813	-5.468	44.868	-10.078	32.196	-3.685	15.892	-16.045	23.513	-16.254	21.593	-11.856	39.387	-13.615	25.627	-6.576	30.412	-10.79	25.725	-8.53	24.566	-11.386	44.354	-2.488	13.58	-10.974	19.967	-20.453	33.506	-16.053	30.433	-17.901	27.855	-8.317	180.74	-18.045	59.504	-13.913	40.154	-9.677	40.289	-12.432	25.772	-6.544	9.058	-6.536	28.14	-9.508	82.24
234	32.071	-2.2	50.332	-11.801	60.498	-4.586	29.154	-10.279	20.493	0	21.215	-6.854	31.648	-8.518	30.281	-16.482	31.158	-6.772	25.268	-11.897	21.943	-5.391	72.284	-9.047	18.998	-7.9	28.728	-10.022	45.206	-13.448	38.59	-22.806	45.829	-12.888	144.131	-4.165	31.647	-9.493	26.273	-15.91	77.528	-6.753	27.087	-7.718	20.179	-6.119	32.033	-8.629	63.298
235	28.982	-13.05	67.009	-17.933	54.225	-13.186	46.017	-1.595	26.025	-6.384	25.327	-14.95	24.169	-8.311	21.144	-8.093	20.048	-10.527	24.479	-10.188	29.233	-13.258	27.67	-13.06	20.031	-8.928	16.083	-5.383	47.346	-7.08	53.134	-13.797	35.514	-8.851	159.986	-13.129	65.576	-12.283	34.34	-12.715	67.359	-8.075	25.626	-3.998	24.069	-7.182	30.22	-15.843	55.763
236	16.301	-15.389	20.209	-12.302	54.053	-4.014	24.998	-12.217	27.381	-12.55	12.37	-9.813	40.273	-3.458	24.229	-7.369	21.657	-13.545	21.745	-17.659	29.526	-13.101	55.151	-9.002	22.69	-16.075	36.492	-9.037	63.366	-10.224	53.847	-9.268	28.74	-13.891	115.461	-12.554	64.944	-13.071	43.97	-8.522	60.903	-10.761	20.434	-12.277	20.111	-15.285	31.11	-5.973	82.94
237	37.58	-8.849	43.24	-3.802	37.29	-14.411	16.825	-21.771	29.412	-15.02	24.533	-11.493	32.226	-16.088	25.285	-3.424	22.345	-12.981	23.212	-20.506	17.868	-12.129	30.568	-8.306	17.449	-8.244	15.696	-6.941	51.255	-0.893	21.709	-8.04	38.208	-11.259	210.079	-19.868	63.729	-5.417	29.098	-10.874	22.948	-15.211	20.737	-11.777	23.047	-7.43	26.342	-11.61	61.823
238	26.121	-12.79	28.368	-15.524	35.189	-9.493	39.033	-10.38	27.929	-11.613	26.725	-6.136	28.43	-13.199	22.103	-17.6	26.05	-8.969	34.292	-7.98	30.086	-17.884	74.829	-9.054	20.425	-11.113	40.501	-16.822	72.641	-22.281	27.812	-8.959	36.719	-12.383	221.823	-15.529	52.25	-20.214	45.924	-9.585	44.172	-10.766	27.78	-9.188	25.552	-7.311	25.173	-4.705	63.561
239	20.504	-9.344	17.606	-0.913	20.063	-6.144	17.488	-14.776	32.08	-4.053	18.351	-6.259	33.544	-4.912	29.492	-6.272	25.432	-7.479	24.341	-11.35	25.944	-20.56	33.264	-7.707	20.841	-11.564	32.637	-15.951	29.656	-9.921	31.895	-15.174	38.022	-10.369	185.362	-12.918	74.173	-9.817	38.918	-7.499	68.112	-8.297	30.866	0	28.393	-13.614	37.357	-6.001	59.642
240	42.826	-8.688	31.369	-15.078	70.673	-7.578	25.157	-8.505	23.688	-14.777	15.378	-20.321	61.204	-14.832	16.971	-13.753	24.265	-6.665	29.69	-22.863	36.079	-10.703	79.884	-6.343	20.127	-14.503	23.053	-5.459	36.438	-8.728	53.011	-4.349	20.379	-2.875	167.8	-6.39	42.352	-10.145	37.366	-4.335	65.251	-9.41	33.216	-5.698	26.295	-6.022	24.228	-4.995	53.6
241	21.361	-12.474	27.276	-13.267	36.994	-4.835	30.016	-8.619	24.29	-9.312	16.999	-12.675	34.502	-14.165	20.113	-14.086	21.331	-12.154	17.478	-11.772	19.922	-8.64	39.922	-7.403	27.306	-12.885	34.237	-8.929	71.836	-5.62	25.797	-27.725	36.668	-8.062	107.54	-1.251	63.258	-14.066	32.333	-18.165	23.022	-10.682	19.521	-9.692	22.797	-11.056	31.02	-13.152	23.696
242	18.413	-18.505	67.052	-12.402	68.186	-7.184	29.888	-2.068	22.47	-13.33	24.5	-12.266	41.078	-13.784	30.303	-2.097	26.087	0	30.546	-0.079	31.336	-9.594	43.785	-13.086	19.089	-8.962	26.592	-4.234	74.017	-4.871	46.071	-11.997	34.939	-8.551	178.68	-12.426	73.703	-13.437	19.757	-15.848	87.383	-12.375	35.235	-5.823	17.973	-9.417	31.08	-6.235	69.578
243	31.058	-10.693	71.014	-11.169	37.441	-2.965	30.054	-9.424	24.178	-13.711	18.994	0	52.319	-7.616	24.301	-18.829	12.336	-16.096	34.028	-12.819	31.218	-9.542	15.346	-13.235	33.73	-9.359	21.986	-6.778	41.028	-11.031	37.951	-12.49	39.568	-7.847	155.953	-15.601	65.587	-11.721	42.835	-10.772	46.731	-14.83	21.206	-9.657	16.078	-11.029	31.488	-10.473	38.325
244	27.073	-10.895	56.615	-24.472	29.728	-6.591	27.331	-1.63	17.489	-10.847	12.533	-17.847	44.581	-19.232	26.449	-3.194	31.21	-7.484	29.688	-15.939	38.56	-17.196	35.636	-6.572	24.7	-6.615	35.533	-13.616	60.355	-6.071	64.203	-4.407	61.587	6.82121e-13	170.237	-7.927	74.631	-12.969	34.171	-10.621	51.607	-17.605	24.232	-6.274	28.923	-13.938	24.787	-3.935	42.272
245	29.023	-7.508	22.237	-19.192	68.857	-2.023	17.424	-10.809	14.736	-6.555	22.071	-13.488	32.809	-10.017	24.909	-4.536	21.184	-6.686	36.138	-13.389	42.14	-9.376	32.673	-5.204	30.443	-13.489	40.734	-8.124	86.394	-4.047	37.577	-8.022	37.004	-7.51	145.82	-7.341	65.715	-16.699	42.62	-7.355	40.982	-14.797	18.401	-19.069	16.911	-2.703	26.873	-15.667	29.572
246	27.397	-13.7	43.846	-12.73	47.146	-7.941	27.013	-5.516	22.348	-14.749	16.565	-11.124	31.488	-9.478	20.279	-8.884	27.376	-9.805	36.841	-11.796	41.145	-14.856	49.769	-3.473	18.471	-13.681	18.981	-19.661	46.899	-10.759	45.203	-21.264	38.765	-13.395	196.523	-9.247	83.352	-4.508	23.526	-11.003	23.256	-5.503	26.408	-19.587	25.263	-14.882	36.709	-13.874	25.918
247	23.689	-18.278	31.075	-11.967	66.061	-5.731	28.597	-9.205	40.789	-7.919	24.54	-2.182	41.081	-12.121	26.441	-12.131	23.596	-7.228	35.49	-4.05	20.523	-10.554	60.939	-1.889	21.995	-3.574	43.992	-7.972	30.783	-16.489	44.448	-14.439	49.749	-7.657	62.704	-11.42	36.153	-19.414	29.485	-19.374	33.346	-15.823	29.937	-8.91	12.859	-6.748	26.692	-11.031	58.497
248	39.665	-10.258	61.017	-6.568	40.594	-4.629	20.524	-7.724	18.676	-9.78	20.139	-11.753	33.497	-5.573	20.951	-11.815	25.797	-6.906	36.344	-0.56	27.015	-13.204	82.313	-6.134	29.645	-6.454	28.62	-5.468	53.76	-0.572	43.873	-14.385	45.523	-10.234	166.511	-18.892	68.421	-7.606	56.007	-17.425	54.517	-7.619	27.819	-11.912	27.038	-14.991	21.051	-7.768	55.944
249	31.214	-4.193	35.067	-8.813	50.75	0.001	27.754	-4.377	28.177	-12.563	17.824	-10.234	27.628	-17.103	29.395	-5.115	27.318	-10.933	30.658	-12.269	19.309	-12.505	27.524	-10.3	19.775	-11.698	43.92	-9.851	6.647	-11.04	36.046	-26.777	26.121	-4.828	147.409	-10.328	78.578	-0.611	32.909	-7.499	66.616	-6.457	35.827	-11.098	19.357	-7.58	26.935	-11.446	67.788
250	33.796	-8.627	78.658	-4.757	70.931	-7.9	21.619	-7.862	46.302	-13.344	25.693	-6.901	40.592	-5.219	25.835	-8.497	19.634	-8.099	24.152	-0.042	32.244	-12.724	27.046	-7.008	33.809	-6.244	46.491	-10.892	89.484	-3.429	49.58	-18.58	34.755	-10.638	119.28	-9.739	49.923	-17.358	35.228	-13.531	62.457	-5.21	29.759	-4.916	39.561	-16.129	19.742	-10.223	70.861
251	26.402	-11.826	41.263	-7.975	37.632	-12.806	20.724	-8.233	17.721	-15.824	23.493	-8.539	65.753	-10.378	29.502	-11.498	28.592	-10.566	33.972	-10.25	22.848	-12.858	21.614	-6.528	26.553	-9.785	28.698	-12.516	41.511	-8.671	41.637	-13.89	33.524	-15.714	186.047	-10.945	45.97	-10.363	43.871	-16.031	53.776	-10.683	26.889	-13.911	41.303	-15.849	23.502	-10.151	58.739
252	44.646	-9.389	29.371	-13.893	62.528	-9.323	33	-12.578	40.486	-15.457	26.873	-5.817	35.219	-10.767	23.825	-13.09	25.344	-16.141	29.474	-3.362	50.109	-17.545	69.225	-5.093	21.125	-8.665	27.903	-12.327	49.673	-9.572	38.238	-7.582	28.838	-22.699	132.3	-5.766	46.523	-14.7	30.498	-13.774	83.746	0.001	16.708	-4.283	18.707	-11.193	22.5	-2.28	23.995
253	35.748	-13.965	26.34	-8.276	39.51	-13.085	37.753	-1.675	26.531	-3.421	23.823	-14.109	43.892	-8.168	20.258	-16.24	28.328	-12.614	30.515	-17.728	40.859	-9.227	40.512	-9.007	37.989	-6.8	33.713	-11.428	53.395	-10.88	42.342	-4.546	33.119	-9.021	193.484	-8.715	26.75	-5.208	26.886	-11.736	16.647	-11.499	27.108	-4.937	25.972	-14.989	33.266	-4.428	89.826
254	38.084	-11.598	69.42	-14.879	27.459	-7.775	17.208	-16.623	21.549	-9.139	17.248	-10.423	38.647	-7.099	30.159	-9.945	7.532	-19.9	38.228	-12.852	21.464	-16.011	52.11	-13.645	23.189	-13.374	27.616	-20.821	23.767	-8.339	54.838	-11.736	29.467	-9.544	85.731	-11.182	61.972	-9.045	32.474	-19.571	27.677	-3.448	24.602	-14.428	24.024	-9.701	22.187	-2.907	18.43
255	8.482	-5.743	32.358	-12.585	63.976	-15.237	32.419	-5.134	26.309	-17.949	21.8	-15.909	31.785	-15.463	34.289	-15.743	26.793	-15.71	28.247	-13.73	34.491	-6.903	37.411	-3.557	29.944	-3.99	15.108	-6.446	38.336	-7.285	42.743	-8.211	38.823	-1.505	167.827	-12.836	80.024	-12.151	36.355	-20.333	33.588	-16.76	20.044	-15.615	16.804	-11.903	23.467	-11.063	22.345
256	20.027	-14.391	28.16	-4.725	55.024	-11.367	32.567	-0.2	37.249	-4.497	23.473	-19.761	29.154	-6.085	27.237	-9.108	35.052	0	30.694	-10.976	25.959	-15.449	28.795	-11.239	19.083	-10.864	41.727	-10.229	35.077	-8.857	47.473	-11.878	50.842	-12.433	214.586	-17.481	59.993	-9.963	38.359	-12.307	47.847	-3.32	26.18	-8.139	18.469	-13.025	34.878	-5.125	72.641
257	27.935	-19.175	59.365	-9.04	47.599	-16.225	31.479	-14.332	26.395	-10.158	18.647	-16.757	33.248	-12.226	22.565	-9.927	25.015	-8.201	23.98	-5.572	22.268	-10.691	43.14	-14.453	23.222	-10.671	18.21	-5.34	27.598	-12.548	48.148	-11.129	29.618	-10.595	204.803	-7.097	48.06	-15.62	40.942	-7.223	27.805	-8.956	21.32	-21.493	15.945	-7.003	31.252	-9.087	10.826
258	30.063	-2.591	56.749	-8.462	39.494	-21.609	21.087	-9.356	18.283	-12.5	16.653	-7.135	29.324	-14.028	18.97	-17.716	24.412	-11.506	29.067	-11.482	9.234	-9.83	71.901	-7.122	27.293	-10.083	31.871	-6.35	49.087	-7.255	45.483	-11.769	34.798	-23.061	137.379	-14.271	34.191	-18.68	35.852	-16.089	48.532	-11.179	20.21	-7.519	28.987	-5.989	23.259	-14.382	72.646
259	41.334	-8.988	60.309	-13.351	36.795	-15.689	27.57	-10.343	23.876	-16.193	20.474	-6.67	68.898	-5.047	25.426	-17.052	22.271	-9.543	28.564	-4.589	24.992	-10.043	53.378	-15.977	27.897	-16.486	21.36	-13.704	33.069	-15.522	55.59	-7.815	37.234	-11.206	134.289	-11.042	76.273	-12.448	26.714	-19.084	53.533	0	20.763	-19.821	15.253	-11.175	9.46	-17.139	69.582
260	24.066	-10.089	39.541	-16.469	69.766	-12.31	15.534	-8.703	13.586	-8.635	28.843	-4.14	33.588	-10.299	21.757	-10.378	33.951	-8.749	34.826	-5.858	31.132	-5.877	30.136	-8.588	9.878	-5.319	31.527	-16.427	65.215	-12.599	42.214	-11.948	39.253	-7.311	136.369	-4.904	37.821	-12.378	27.061	-20.875	60.843	-10.37	32.731	-6.541	23.687	-10.407	25.383	-8.724	14.512
261	22.509	-9.933	44.071	-15.146	37.871	-10.456	33.506	-10.762	18.549	-11.571	17.024	-16.309	36.774	-12.235	20.183	-10.655	25.218	-1.03	25.902	-15.868	14.025	-18.164	52.208	-8.392	36.101	-8.542	27.738	-19.802	74.47	-15.814	36.38	-9.508	26.234	-14.227	83.358	-10.754	80.116	-15.894	54.033	-14.336	44.857	-12.732	21.255	-21.558	3.391	-8.56	34.724	-3.8	28.624
262	29.203	-3.328	37.375	-7.192	37.306	-13.314	21.872	-11.052	23.184	-9.997	28.386	-5.663	43.701	-7.378	33.132	-8.827	26.052	-20.083	35.568	-2.311	15.175	-14.53	41.992	-11.444	15.653	-9.22	30.618	-7.258	89.698	-9.24	58.264	-16.377	45.539	-10.825	202.227	-8.065	67.358	-11.361	39.417	-11.936	61.481	-12.291	21.051	-13.341	12.413	-4.019	25.819	-10.463	36.586
263	32.305	-4.263	65.471	-11.404	33.339	-9.086	28.869	-11.506	15.288	-13.179	24.412	-12.294	31.888	-3.275	32.712	-4.166	22.287	-12.135	31.179	-16	29.311	-6.747	63.169	-12.494	24.786	-9.834	45.025	-15.607	39.673	-3.005	26.439	-8.713	36.196	-10.924	134.192	-8.418	58.93	-5.867	37.114	-12.921	36.996	-9.466	23.839	-10.766	34.672	-3.932	32.971	-11.84	43.382
264	21.942	-11.841	50.756	-9.025	32.569	-7.421	25.207	-7.06	25.79	-10.331	30.561	-1.684	27.221	-10.971	24.855	-7.001	16.936	-16.488	27.544	-13.87	19.847	-12.646	42.431	-9.246	22.359	-6.758	53.497	-10.783	36.552	-11.313	26.44	-14.507	20.881	-10.572	92.9	-3.377	84.997	-7.614	40.312	-15.354	35.469	-12.877	20.19	-12.577	38.907	-6.354	13.483	-17.713	64.187
265	32.066	-12.199	33.54	-21.482	24.637	-9.8	26.78	-16.411	32.09	-8.574	15.475	-15.262	31.847	-4.989	22.938	-2.943	23.903	-13.321	21.407	-15.015	19.512	-8.982	31.097	-8.556	36.214	-4.355	22.522	-14.515	49.776	-21.743	54.996	-5.053	32.338	-10.831	109.433	-14.82	62.768	-10.654	41.73	-21.123	51.327	-2.481	17.522	-13.512	30.143	-3.895	25.264	-11.595	73.089
266	27.386	-8.121	23.913	-13.826	37.683	-8.2	21.377	-14.783	27.532	-3.669	22.327	-8.751	32.879	-13.376	27.374	-9.88	10.485	-13.413	34.706	-12.736	23.128	-6.561	42.06	-14.476	28.493	-21.991	43.676	-7.113	58.759	-2.811	38.664	-7.863	34.634	-9.06	104.771	-11.276	52.707	-11.466	42.617	-3.157	34.651	-11.816	23.097	-9.779	24.057	-3.485	37.899	-3.324	67.943
267	29.516	-9.683	26.43	-13.403	31.24	-9.778	32.36	-6.536	26.687	-8.371	25.517	-0.718	21.307	-12.109	18.855	-17.284	26.651	-7.861	29.887	-6.449	21.377	-20.745	63.373	-8.442	35.013	-16.826	38.957	-8.92	27.339	-8.62	47.926	-9.166	37.167	-7.771	186.589	-7.175	45.63	-15.221	30.623	-13.703	36.562	-8.673	33.981	-3.14	24.227	-14.669	30.296	-4.85	9.956
268	14.202	-13.826	28.511	-11.726	29.103	-10.481	28.891	-15.691	26.569	-13.592	18.48	-6.261	35.816	-20.001	16.158	-6.646	29.884	-9.587	34.304	-14.034	22.005	-6.71	55.091	-15.531	19.203	-5.959	35.399	-7.725	35.625	-12.373	32.466	-9.38	47.574	-6.499	173.521	-12.297	22.264	-10.357	30.134	-13.344	29.258	-8.573	20.048	-11.339	16.834	-13.804	22.482	-11.516	68.133
269	42.35	-6.416	26.599	-3.276	33.149	-11.663	26.718	-8.372	25.3	-13.142	22.01	-3.346	21.36	-18.301	30.768	-5.068	19.158	-10.357	34.536	-10.807	38.801	-12.861	70.292	-6.896	20.93	-16.818	37.05	-7.838	38.801	-9.876	59.402	-12.046	50.056	-3.305	93.843	-8.852	69.035	-2.782	25.338	-15.361	49.298	-13.846	27.715	-24.86	15.172	-16.529	31.688	-11.779	79.535
270	19.856	-13.035	72.123	-9.596	29.121	-4.734	31.624	-13.215	25.429	-13.195	20.381	-9.263	36.519	-13.825	23.039	-15.786	21.565	-14.65	27.181	-3.166	23.712	-6.306	68.229	-11.956	23.849	-17.767	34.856	-11.898	50.276	-15.275	51.277	-5.178	33.55	-3.295	141.679	-11.737	46.332	-7.322	39.765	-11.761	41.216	-12.405	40.563	0	25.985	-15.777	23.823	-11.867	42.166
271	19.652	-17.663	27.65	-19.493	32.432	-11.905	11.85	-8.498	27.95	-9.636	20.111	-5.785	33.726	-12.444	28.971	-19.075	21.945	-13.374	26.426	-9.632	29.345	-17.951	45.747	-1.353	23.919	-6.698	23.037	-9.911	34.895	-6.631	28.003	-18.419	41.369	-17.704	42.781	-12.792	49.629	-15.606	39.876	0	35.718	-6.631	33.902	-6.073	23.93	-7.131	31.656	-6.825	24.57
272	22.071	-14.31	76.593	-2.303	31.186	-10.066	33.12	-11.74	26.583	-5.355	24.107	-20.147	20.516	-10.58	14.349	-12.593	20.182	-10.135	36.025	-16.129	31.571	-14.664	68.313	-8.275	23.484	-7.075	42.082	-1.215	41.094	-7.636	42.363	-8.702	46.247	-3.361	132.257	-6.845	60.735	-10.1	29.235	-7.568	52.618	-16.247	34.15	-2.234	26.56	-5.748	21.541	-17.231	82.406
273	33.448	-16.482	21.227	-9.435	37.122	0	36.417	-0.424	19.782	-12.961	17.258	-10.088	29.001	-8.346	23.742	-13.09	18.692	-16.034	22.673	-10.54	36.68	-5.526	30.105	-12.099	19.086	-2.121	54.626	-7.184	62.078	-21.436	45.526	-10.899	24.324	-10.81	170.583	-5.36	89.839	-11.877	26.829	-9.299	65.136	-13.61	35.003	-4.626	23.649	-16.959	41.274	-7.03	54.954
274	35.243	-13.367	81.697	-9.717	30.602	-8.044	28.314	-16.547	28.44	-9.254	24.317	-9.029	36.978	-13.288	27.364	-8.91	27.645	-9.175	38.765	-5.403	32.478	-14.922	81.413	-9.906	14.316	-24.642	23.04	-12.386	40.799	-14.617	39.168	-11.343	33.337	-7.549	170.544	-13.447	73.813	-8.578	21.229	-5.884	57.869	-10.879	31.586	-5.088	20.556	-10.545	31.374	-2.793	75.11
275	32.575	-17.027	68.483	-13.582	37.254	-5.269	24.402	-8.677	28.578	-8.994	18.859	-5.987	30.646	-13.929	28.798	-12.453	23.28	-9.439	42.092	-2.975	23.376	-16.922	26.272	-12.685	13.176	-10.909	36.921	-21.868	23.579	-5.533	44.205	-1	48.271	-16.625	170.126	-10.253	90.12	-4.009	26.845	-17.04	43.932	-15.309	28.735	-3.966	22.737	-3.794	31.989	-13.594	116.101
276	14.241	-11.365	77.736	-14.992	38.741	-7.471	21.226	-19.302	39.925	-10.067	16.309	-10.624	36.664	-3.946	28.012	-8.056	22.981	-7.747	31.34	-18.879	45.232	-2.697	36.842	-17.32	17.94	-9.772	26.133	-12.844	63.701	-4.802	45.42	-8.214	31.419	-0.782	114.557	-7.54	82.533	-11.588	32.015	-12.198	40.269	-14.068	31.279	-12.945	18.529	-12.795	22.225	-8.242	66.179
277	17.154	-11.812	76.33	-14.142	22.031	-17.39	17.746	-6.003	19.768	-8.492	18.35	-7.38	34.05	-6.675	23.298	-15.277	22.558	-6.593	23.673	-3.454	27.382	-11.51	23.04	-13.124	30.309	-10.721	25.637	-12.997	39.253	-12.423	45.027	-17.178	36.137	-5.016	147.946	-10.819	32.334	-4.656	33.035	-11.617	61.42	-11.438	31.497	-0.806	22.614	-11.999	24.065	-7.483	28.719
278	30.906	-9.058	47.864	-3.34	34.207	-8.568	21.949	-14.922	39.093	-7.31	14.399	-9.192	30.004	-14.982	22.265	-10.721	16.72	-9.893	46.147	-5.673	29.626	-5.667	50.922	-7.615	27.198	-6.041	28.474	-19.189	32.963	-10.434	50.497	-13.095	31.705	-6.976	58.145	-13.617	96.377	-1.56	33.276	-13.586	45.592	-3.706	26.961	-8.621	27.418	-6.718	14.869	-8.503	30.966
279	28.883	-10.029	73.627	-8.316	20.059	-10.191	29.804	-13.734	25.598	-5.253	22.872	-10.477	39.493	-15.402	22.748	-12.868	24.952	-11.468	25.911	-2.712	38.214	-12.931	22.361	-9.827	18.859	-16.745	22.879	-10.078	77.18	-11.721	34.317	-9.056	32.489	-19.868	72.245	-10.107	76.602	-5.284	46.575	-12.647	20.927	-3.047	24.866	-11.935	25.11	-22.355	25.11	-9.404	28.774
280	37.949	-12.577	31.227	-14.323	65.055	-10.69	32.448	-7.871	24.688	-2.768	16.836	-9.959	39.462	-0.001	19.368	-13.351	22.165	-13.607	36.239	-6.338	30.238	-8.55	25.472	-16.969	34.147	-10.248	29.204	-5.129	43.319	-9.471	38.664	-17.3	44.984	-5.68434e-13	143.737	-5.423	72.932	-8.565	33.393	-14.041	58.791	-15.223	22.28	-7.044	23.606	-8.62	24.96	-9.825	21.171
281	32.787	-16.023	51.042	-4.052	34.721	-17.456	22.705	-14.919	24.55	-17.796	15.611	-8.258	40.962	-10.472	20.725	-7.939	27.055	-5.32	24.216	-14.731	17.978	-12.078	28.142	-17.551	22.701	-12.405	36.735	-2.095	36.971	-7.296	44.094	-13.852	27.559	-10.28	135.813	-2.546	76.868	-11.634	23.925	-14.651	51.796	-10.783	25.146	-12.224	24.245	-17.762	29.833	-10.519	40.308
282	36.338	-10.508	29.771	-12.998	37.335	-15.473	31.063	-5.977	33.311	-14.723	32.255	-5.744	30.284	-10.655	21.119	-11.423	25.369	-19.702	24.923	-9.113	41.673	0	55.318	-9.341	22.709	-10.934	22.952	-14.037	33.793	-14.853	33.47	-4.93	41.515	-9.501	93.483	-10.694	45.303	-4.709	43.457	-5.386	25.852	-12.174	22.907	-12.865	28.029	-2.969	42.707	-8.203	28.301
283	19.312	-5.848	24.801	-6.52	52.83	-4.508	27.161	-6.767	27.518	-12.732	27.139	-10.341	36.885	-1.771	21.004	-9.033	23.399	-13.431	36.225	-13.387	30.738	-21.816	96.727	-5.482	30.487	-3.109	30.834	-12.99	43.588	-15.403	41.533	-7.431	25.047	-5.003	129.553	-8.185	71.32	-19.773	42.441	-21.679	32.144	-10.553	10.516	-20.033	28.484	-12.923	26.921	-5.838	61.018
284	37.553	-4.223	56.975	-4.811	18.277	-5.088	23.259	-6.219	36.694	-7.067	23.406	-2.928	36.648	-7.979	32.449	-11.355	24.125	-7.409	33.511	-15.99	36.578	-6.195	46.429	-11.421	17.692	-10.333	30.512	-14.108	111.707	-4.782	56.205	-10.418	21.763	-2.95	83.377	-14.508	59.24	-12.516	28.946	-14.463	52.657	-9.586	26.135	-9.851	26.685	-3.605	27.741	-5.809	59.498
285	18.143	-6.476	46.979	-5.823	46.397	-10.609	22.367	-11.89	29.519	-16.884	27.971	-10.439	10.424	-11.09	26.259	-15.218	19.389	-9.86	36.781	-13.784	34.635	-11.549	63.964	-10.543	18.032	-2.933	26.445	-7.152	46.521	-9.184	44.237	-13.517	40.024	-6.088	118.522	-7.211	50.869	-14.088	42.074	-9.526	48.478	-4.055	20.723	-4.198	16.836	-9.045	21.705	-12.775	81.873
286	20.647	-18.677	48.187	-15.806	46.475	-7.377	22.165	-16.226	20.137	-8.755	12.123	-11.104	43.901	-16.265	21.224	-7.342	18.595	-8.377	43.218	-5.813	36.746	-12.731	23.678	-16.616	23.154	-14.838	37.584	-13.917	48.862	-17.841	36.834	-0.472	32.595	-18.107	122.139	-14.42	29.82	-8.811	33.186	-11.691	43.166	-10.189	21.269	-5.603	23.467	-11.306	19.453	-14.304	38.843
287	32.208	-16.64	27.489	-12.151	35.046	-14.546	26.662	-8.785	26.999	-5.871	19.129	-8.888	26.946	-12.343	26.45	-8.683	18.619	-6.612	35.053	-9.005	24.414	-12.005	34.562	-10.838	26.345	-21.591	34.118	-11.948	65.158	-14.049	37.177	-7.219	41.535	-8.058	112.583	-14.913	28.441	-7.413	30.512	-16.97	31.308	-13.486	15.335	-6.855	22.757	-10.404	25.18	-24.737	53.257
288	39.001	-3.139	69.794	-12.492	31.82	-17.697	18.913	-13.252	31.565	-12.175	23.812	-14.005	48.348	-9.953	24.132	-17.807	19.837	-12.658	24.992	-15.956	25.602	-10.523	63.024	-11.21	18.272	-15.564	30.256	-16.09	100.472	-13.095	38.09	-10.667	38.724	-11.215	99.481	-7.086	69.277	-7.363	25.971	-15.555	45.922	-9.099	27.186	-3.274	30.748	-11.604	39.876	-4.063	56.212
289	22.491	-8.346	38.054	-11.677	32.434	-18.577	19.177	-14.102	21.507	-8.062	43.134	0	44.077	-8.751	17.997	-13.58	25.626	-9.593	26.701	-5.822	27.214	-16.742	32.769	-5.509	30.779	-7.815	25.587	-23.166	45.095	-11.786	46.596	-8.194	36.402	-15.736	138.359	-12.122	51.331	-8.069	37.019	-16.442	35.977	-11.522	27.961	-9.352	19.243	-9.382	22.746	-9.916	52.787
290	23.074	-6.852	31.448	-8.962	43.656	-2.553	23.934	-17.881	27.654	-12.355	17.317	-5.496	30.455	-0.41	25.277	-16.348	30.315	-10.39	21.245	-11.898	14.19	-16.975	28.434	-11.62	32.91	-0.068	29.611	-15.123	62.359	-6.606	25.254	-10.268	29.262	-7.268	135	-13.329	67.32	-11.311	36.247	-13.231	25.905	-10.689	31.071	-8.17	19.374	-4.719	43.518	-11.54	49.559
291	33.279	-6.106	63.253	-19.913	36.714	-7.961	21.282	-4.911	19.612	-8.484	20.661	-11.182	4	-11.894	31.209	-12.087	21.368	-7.935	41.543	-6.905	24.923	-8.649	18.087	-25.052	27.904	-14.768	36.707	-5.216	38.032	-8.064	47.057	-16.15	24.988	-12.748	123.151	-6.91	36.911	-10.945	39.387	-4.883	47.708	-16.406	27.669	-8.508	23.89	-2.604	25.549	-8.54	71.599
292	33.156	-9.878	46.134	-15.602	63.552	-10.403	32.909	-13.363	14.02	-8.794	19.861	-9.585	32.991	-12.525	30.437	-6.314	17.14	-21.851	34.018	-7.248	24.551	-1.609	52.859	-13.631	25.961	-14.742	33.195	-13.763	58.861	-8.332	35.661	-4.68	37.321	-8.367	183.995	-0.003	28.684	-9.857	24.659	-9.455	25.868	-6.695	18.43	-15.707	19.135	-11.427	24.734	-3.51	79.542
293	22.664	-3.228	58.552	-12.093	35.844	-4.483	38.574	-3.266	21.757	-7.193	16.221	-11.524	57.029	-9.925	29.275	-3.115	22.228	-9.567	34.196	-8.937	29	-8.968	40.634	-9.357	22.719	-8.702	29.786	-10.05	43.901	-6.523	43.842	-11.694	25.795	-8.442	154.521	-14.942	48.237	-11.738	37.687	-14.243	27.957	-2.571	22.266	-12.212	16.58	-12.792	26.635	-10.466	126.189
294	29.026	-20.361	53.562	-15.649	53.003	-3.383	29.913	-16.656	22.026	-14.795	23.394	-10.231	54.721	-11.339	30.284	-14.831	17.786	-0.479	10.014	-17.444	27.131	-7.467	25.667	-7.684	27.452	-10.965	54.951	-8.549	34.511	-18.429	29.588	-19.443	25.14	-0.605	104.534	-10.212	42.511	-10.056	43.649	-13.092	43.714	-12.017	29.24	-4.316	19.454	-5.705	26.936	-11.942	61.207
295	28.521	-17.188	41.511	-2.162	21.592	-17.422	13.894	-5.725	22.979	-10.69	25.392	-4.826	39.173	0	24.626	-9.663	32.557	-7.784	28.621	-6.433	31.702	-3.596	53.297	-23.432	29.825	-9.952	50.596	-10.281	75.246	-8.176	29.619	-19.783	27.317	-12.211	182.102	-16.384	22.115	-17.27	19.871	-11.294	46.791	-9.971	34.53	-8.891	24.092	-8.33	25.221	-9.485	34.895
296	24.156	-14.907	67.158	-5.366	62.323	-8.486	21.634	-15.416	26.52	-25.466	13.717	-4.344	29.389	-14.305	22.15	-11.967	23.331	-14.896	31.008	-10.493	39.5	-8.722	23.456	-17.004	16.43	-9.818	22.675	-0.199	51.564	-10.665	29.374	-10.355	19.541	-13.943	179.774	-16.51	79.702	-10.945	30.772	-12.481	53.162	-10.941	30.531	-16.374	26.929	-14.159	27.896	-12.384	37.713
297	29.708	-9.379	69.665	-12.993	42.046	-8.281	32.317	-3.474	27.351	-19.439	31.962	-9.873	74.582	-7.506	32.923	-17.476	25.111	-19.117	31.407	-17.326	30.172	-7.731	42.563	-11.944	29.218	-12.342	40.195	-4.141	36.225	-11.8	28.098	-11.257	41.274	-11.179	135.125	-9.412	43.298	-8.598	34.375	-16.96	47.91	-15.977	25.342	-6.813	29.505	-9.976	17.174	-9.165	39.709
298	26.969	-11.226	68.138	-13.744	17.075	-17.197	21.26	-10.664	26.186	-6.229	21.106	-8.196	31.83	-14.113	23.536	-5.212	26.105	-17.357	27.488	-10.741	31.172	-13.477	33.342	-12.557	27.74	-9.803	23.149	-12.476	52.981	-10.394	33.408	-7.987	40.798	-15.513	185.668	-10.986	28.309	-18.929	54.507	-16.329	65.214	-0.234	17.713	-18.111	13.544	-12.919	23.258	-16.835	32.337
299	26.822	-15.927	31.067	-17.454	26.022	-9.976	24.678	-13.844	23.881	-15.332	20.922	-1.042	39.704	-15.025	26.604	-15.472	25.542	-9.801	38.673	-11.644	21.476	-16.013	16.273	-7.885	32.436	-10.098	16.282	-9.857	29.962	-12.505	42.002	-5.924	37.84	-8.118	141.964	-9.755	58.527	-14.576	43.507	-9.485	28.563	-20.191	27.455	-18.602	24.187	-12.49	22.786	-3.53	52.806
300	25.442	-4.454	51.726	-7.492	43.316	-8.682	35.17	-3.237	36.466	0	9.689	-11.45	24.691	-11.172	14.258	-14.06	24.906	-5.612	30.812	-8.177	31.987	-21.774	72.399	-10.952	27.208	-3.94	43.103	-5.643	32.925	-7.799	24.745	-16.074	27.335	-9.488	129.172	-5.928	39.531	-18.452	29.046	-4.274	43.527	-8.882	26.24	-10.734	28.223	-9.88	12.834	-18.581	70.782
301	23.323	-13.739	38.786	-17.255	27.424	-3.462	20.792	-14.65	27.572	-3.772	12.347	-15.105	29.776	-11.874	28.313	-20.145	21.559	-10.993	33.251	-6.246	30.726	-15.327	35.052	-12.47	19.452	-6.729	16.194	-16.265	46.419	-8.981	39.676	-14.867	31.522	-11.348	116.414	-10.33	66.449	-16.139	48.638	-9.51	25.407	-4.896	17.481	-5.569	19.029	-9.602	26.898	-9.043	65.713
302	29.829	-5.48	19.867	-3.929	69.996	-7.732	32.682	-8.883	35.817	-7.961	17.11	-9.432	66.541	-11.094	26.391	-10.506	28.137	-14.035	30.399	-6.5	18.4	-23.742	71.632	-7.985	18.658	-9.569	18.442	-9.739	40.699	-10.482	43.57	-15.309	45.799	-8.972	189.172	-10.521	54.283	-5.302	36.08	-17.522	70.956	-11.065	33.384	-10.161	20.768	-13.353	32.011	-1.655	16.048
303	39.703	-9.802	72.129	-13.175	57.014	-9.196	26.1	-10.114	41.327	-14.151	14.405	-13.628	29.711	-11.479	17.754	-5.993	21.663	-7.775	37.71	-14.038	30.198	-14.063	47.617	-15.307	16.065	-14.109	29.275	-4.534	59.699	-14.717	24.351	-10.708	34.349	-13.971	153.093	-5.645	49.358	-16.594	34.503	-18.334	47.429	-9.277	23.156	-12.337	27.083	-7.913	22.317	-7.361	61.943
304	23.976	-14.028	84.865	-8.767	62.251	-15.788	16.709	-5.044	25.248	-13.947	13.896	-10.309	32.152	-23.323	37.974	-2.002	23.581	-1.641	24.258	-14.632	28.707	-12.219	28.709	-10.771	28.805	-14.161	42.579	-8.985	70.06	-7.875	15.252	-9.875	29.045	-6.778	128.856	-4.939	36.833	-13.341	41.209	-7.581	54.202	-3.305	23.391	-8.851	11.969	-21.606	28.868	-16.153	29.061
305	36.185	-10.663	54.894	-7.743	66.434	-7.016	30.848	-2.547	12.094	-0.039	18.384	-8.124	54.084	-9.271	21.113	-15.702	22.703	-4.686	26.384	-14.598	24.097	-16.378	76.664	-4.749	31.057	-5.015	47.493	-17.054	58.733	-12.858	29.772	-11.985	26.712	-18.799	182.296	-15.532	76.398	-10.51	24.91	-21.157	53.635	-12.079	22.517	-16.288	13.767	-8.086	28.432	-11.75	52.708
306	26.45	-6.329	32.456	-18.911	29.192	-14.773	20.531	-19.049	27.329	-5.354	25.394	-2.34	27.529	-12.345	28.457	-9.09	26.15	-16.79	27.408	-9.649	25.29	-13.641	39.642	-6.326	30.369	-19.984	25.675	-11.825	26.126	-13.429	35.053	-9.103	51.737	-12.366	117.37	-8.387	56.051	-8.899	25.648	-16.621	37.966	-20.275	23.712	-14.524	25.619	-17.297	15.406	-13.256	63.667
307	35.75	-11.368	31.973	-12.079	32.965	-13.013	27.726	-20.711	34.647	-5.464	22.3	-12.74	21.453	-11.957	20.438	-16.105	20.972	-13.9	27.602	-13.548	26.719	-13.154	61.34	-18.256	23.473	-5.135	32.239	-10.475	37.328	-6.92	40.941	-14.146	32.511	-19.66	202.531	-5.471	73.43	-13.731	36.117	-13.859	24.382	-13.608	35.644	-1.759	24.385	-9.006	20.329	-12.655	61.243
308	21.973	-8.756	63.091	-7.708	57.169	-12.067	17.736	-13.241	34.582	-6.192	13.958	-16.816	26.304	-15.133	23.655	-14.715	25.02	-21.782	26.18	-7.79	24.028	-8.37	33.784	-17.032	28.064	-13.402	23.589	-14.524	76.03	0	40.985	-13.88	37.02	-8.728	85.088	-14.987	62.134	-15.313	19.299	-18.028	47.012	-3.935	30.416	-8.042	20.056	-12.637	29.77	-3.829	51.343
309	19.535	-8.07	50.116	-7.906	26.774	-7.782	34.397	-4.08	24.001	-4.37	19.702	-2.947	67.174	-11.466	18.226	-12.632	28.118	-4.623	29.371	-7.032	29.672	-1.538	72.312	-16.075	23.778	-14.952	22.949	-14.877	39.611	-11.193	59.759	-0.265	30.417	-9.946	190.243	-17.911	102.855	-9.517	38.713	-10.93	37.149	-10.423	26.406	-7.447	12.328	-6.683	26.65	-11.714	51.116
310	24.717	-14.707	75.462	-8.742	33.437	-8.397	31.587	-1.51	17.822	-19.393	19.843	-9.785	23.568	-14.842	35.356	-14.012	21.304	-7.804	29.029	-14.466	24.21	-20.054	40.853	-5.887	16.407	-13.876	27.444	-17.644	38.352	-12.896	25.226	-16.718	28.623	-10.284	193.589	-12.508	34.904	-16.012	34.954	-14.433	20.89	-1.68	29.53	-22.783	38.176	-13.205	22.979	-15.015	68.307
311	45.115	-11.967	24.087	-3.816	27.73	-7.353	22.747	-9.018	20.1	-5.889	15.138	-20.486	39.042	-8.268	19.21	-15.158	20.676	-12.546	27.101	-11.481	28.524	-8.453	21.178	-17.003	14.084	-8.267	41.35	-9.996	35.56	-10.532	34.033	-14.278	38.872	-9.116	116.527	-15.545	73.296	-19.046	30.897	-13.682	31.136	-6.211	22.292	-6.141	19.866	-11.235	31.078	-10.948	16.148
312	22.295	-9.309	67.962	-15.973	45.132	-12.199	28.547	-10.276	27.913	-12.778	20.678	-8.911	23.792	-8.172	34.65	-8.494	27.779	-8.382	35.173	-13.705	7.205	-10.102	26.791	-2.068	22.126	-7.942	24.173	-13.695	40.289	-9.469	33.554	-3.029	34.694	-11.693	87.231	-2.141	76.855	-0.719	27.09	-17.358	40.991	-2.766	17.079	-15.578	38.456	-5.271	9.039	-14.755	37.449
313	28.526	-6.753	69.269	-5.384	32.821	-13.078	34.331	-3.822	13.388	-4.478	24.466	-16.077	39.254	-14.648	34.546	-8.778	19.878	-11.164	32.061	-6.186	37.465	0	60.524	-15.624	25.336	-7.45	34.653	-14.453	30.79	-13.238	36.764	-13.871	22.519	-15.518	141.363	-9.915	26.431	-11.42	16.084	-22.212	61.661	-1.856	26.594	-13.817	20.869	-14.44	29.896	-7.408	18.153
314	24.799	-7.881	26.328	-12.295	31.763	-11.052	22.9	-9.466	17.451	-21.018	20.023	-8.101	24.36	-12.827	26.778	-14.174	30.177	-10.302	33.163	-2.978	32.776	-16.413	69.594	-10.174	34.533	-8.408	52.001	-13.487	33.536	-14.125	36.5	-19.88	40.58	-11.728	117.538	-12.616	78.452	-6.483	27.945	-22.418	58.766	-13.065	22.314	-12.788	37.929	-6.975	20.29	-8.04	68.795
315	28.068	-2.659	26.484	-7.793	27.667	-9.877	19.979	-11.184	17.788	-22.973	18.648	-0.491	30.881	-5.913	26.943	-9.287	29.953	-10.446	22.225	-3.496	23.986	-11.042	46.402	-10.868	28.656	-16.45	29.276	-6.607	55.165	-3.881	34.273	-8.483	44.099	-8.918	169.251	-15.276	67.523	-6.091	57.934	-14.785	48.273	-4.284	22.476	-14.846	42.674	-2.809	20.543	-11.139	46.678
316	22.772	-9.718	27.965	-6.948	54.742	-11.715	21.366	-9.932	25.37	-18.026	17.788	-8.25	38.277	-8.304	33.339	-22.68	22.985	-18.963	12.235	-17.529	27.031	-8.366	23.771	-10.9	20.747	-12.522	26.758	-7.293	50.996	-10.321	29.54	-2.914	36.547	-8.924	144.442	-3	30.729	-6.436	23.41	-20.705	41.406	-9.654	28.067	-4.062	30.041	-10.233	30.459	-10.221	33.918
317	30.389	-21.376	13.514	-2.629	36.264	-8.354	33.71	-15.886	37.368	-4.576	15.531	-15.623	25.238	-18.898	29.053	-14.444	19.117	-12.259	32.616	-8.627	22.974	-19.543	53.598	-7.473	17.881	-6.694	32.459	-14.049	62.546	-13.899	23.367	-11.975	31.427	-4.831	114.255	-12.554	23.881	-13.835	36.618	-17.05	49.709	-10.361	18.327	-7.588	31.639	-6.198	28.18	-11.518	31.154
318	24.093	-11.595	36.956	-14.323	19.802	-22.327	20.86	-8.665	20.972	-7.816	10.6	-6.451	35.188	-16.369	17.411	-6.502	23.054	-5.452	32.366	-9.954	26.471	-12.448	22.436	-11.665	15.702	-23.279	43.46	-12.24	40.03	-16.244	43.266	-6.886	33.151	-11.758	112.827	-14.617	15.66	-12.273	66.548	-4.171	51.328	-5.597	28.709	-7.3	24.646	-4.723	27.92	-12.475	72.893
319	34.063	-10.261	44.099	-17.945	45.186	-11.246	26	-10.69	42.899	-10.048	24.731	-6.009	27.935	-14.315	29.487	-5.746	26.454	-9.044	21.154	-11.41	36.246	-16.823	31.236	-6.11	29.328	-4.05	33.565	-6.835	27.897	-10.564	52.72	-22.27	30.117	-2.901	80.722	-8.147	76.021	-9.733	38.073	-17.48	66.635	-5.615	18.156	-12.708	27.133	-12.741	39.021	-17.674	82.995
320	44.004	-17.127	62.859	-5.682	8.947	-14.699	18.875	-16.664	25.102	-2.309	16.635	-12.821	26.181	-8.412	31.485	-9.857	20.533	-14.309	32.635	-11.806	34.086	-12.255	29.144	-14.83	26.548	-12.672	30.463	-7.858	35.795	-14.262	44.547	-5.006	34.005	-17.979	92.247	-8.114	46.184	-8.499	30.508	-14.775	30.871	-12.767	18.011	-16.741	9.44	-7.793	22.864	-6.684	64.313
321	46.316	-8.389	25.268	0.001	29.684	-5.628	30.89	-17.24	19.209	-0.057	22.371	-3.877	21.65	-11.37	26.594	-9.167	26.39	-6.993	31.385	-8.97	28.115	-7.102	25.339	-11.763	23.872	-8.236	56.377	-6.254	47.722	-20.542	43.841	-23.415	48.048	-14.265	184.442	-5.885	36.775	-14.535	28.429	-16.95	38.26	-19.945	24.272	-9.043	26.923	-4.519	26.101	-8.341	43.953
322	29.543	-15.184	23.392	-17.254	31.776	-8.681	24.62	-8.806	25.239	-15.922	24.681	-6.409	31.654	-9.738	30.061	-13.6	26.998	-9.838	32.935	-7.945	30.233	-10.634	22.917	-10.967	23.624	-8.466	37.397	-21.291	26.441	-7.979	49.411	-7.903	38.822	-7.702	64.284	-24.368	57.147	-9.865	23.871	-13.893	35.145	-12.849	18.356	-20.339	22.744	-3.945	32.871	-17.782	39.466
323	25.089	-7.588	25.333	-13.292	58.663	-12.368	21.585	-3.968	25.75	-13.907	24.361	-13.079	42.59	-4.604	38.326	-16.488	20.603	-3.6	44.151	-5.631	34.284	-9.651	41.618	-6.543	27.856	-7.173	45.843	-12.718	77.378	-4.017	45.782	-16.494	40.883	-3.455	169.664	-10.799	72.72	-7.297	36.242	-8.502	53.581	-14.435	17.25	-6.318	24.289	-16.075	22.258	-8.138	63.44
324	26.544	-9.597	23.771	-13.909	37.943	-4.429	30.532	-16.288	38.498	-12.119	21.936	-14.678	35.408	-8.146	24.999	-15.239	22.173	-14.467	19.478	-14.823	39.229	-7.612	56.315	-13.04	30.983	-8.347	21.224	-7.54	47.016	-15.984	53.041	-18.889	53.499	-14.043	165.797	-13.503	46.811	-8.639	41.733	-19.049	22.614	-8.532	18.402	-12.881	28.261	-12.877	25.556	-6.947	26.56
325	43.422	-9.492	65.631	-8.451	22.148	-13.248	21.607	-19.174	23.529	-7.621	26.381	-9.028	39.017	-7.053	28.37	-11.551	28.754	-7.223	26.341	-11.277	37.35	-14.897	0	-30.425	19.822	-10.918	18.31	-7.756	63.892	-15.205	47.701	-12.801	44.928	-8.878	182.884	-3.647	86.495	-14.09	28.794	-14.341	38.701	-7.966	21.141	-16.191	29.803	-5.722	24.779	-2.779	38.714
326	0	-26.698	28.266	-8.044	27.415	-6.712	31.191	-6.014	24.189	-10.852	17.341	-11.352	22.812	-10.359	21.307	-12.234	27.63	-5.588	20.415	-11.231	45.23	-1.473	62.042	-7.628	15.138	-15.087	38.193	-16.332	13.953	-9.239	36.262	-18.848	44.081	-14.915	176.67	-11.429	64.579	-12.215	38.572	-13.256	37.702	-14.027	22.091	0	22.112	-2.776	29.437	-11.44	70.544
327	29.753	-14.51	68.37	-2.268	36.983	-10.512	15.795	-11.411	41.51	-14.482	25.405	-0.506	55.016	-22.716	20.454	-9.993	24.463	-7.429	47.062	0	27.779	-27.386	31.724	-9.912	18.373	-6.639	16.247	-12.26	61.157	-3.714	21.997	-12.73	28.045	-10.509	58.138	-10.799	41.427	-12.622	35.047	-10.533	32.584	-10.338	20.861	-11.257	21.037	-0.005	25.878	-11.826	44.411
328	31.1	-11.646	48.509	-4.76	65.988	-6.973	22.373	-14.371	23.359	-7.424	23.525	-6.065	35.953	-11.83	26.831	-9.403	28.662	-12.854	36.381	-0.972	18.47	-15.408	34.542	-3.796	34.641	-12.008	43.268	-13.433	24.154	-5.784	28.551	-10.714	40.019	-14.906	181.082	-12.339	34.487	-3.285	47.447	-16.483	60.384	-4.976	17.983	-5.291	19.3	-5.102	23.362	-3.076	64.807
329	26.981	-11.688	61.102	-11.17	63.04	-4.034	29.725	-6.461	35.005	-9.569	15.983	-12.699	26.853	-18.63	29.436	-10.695	22.32	-19.25	19.456	-15.315	44.484	-9.35	51.63	-10.272	22.035	-12.683	42.552	-1.587	45.241	-12.536	31.836	-19.934	42.964	-11.775	94.282	-8.947	62.417	-11.562	34.524	-9.342	27.533	-8.638	31.769	-11.219	20.999	-7.641	30.283	-7.985	72.557
330	15.558	-15.339	52.459	-11.049	32.794	-9.329	24.18	-14.324	19.526	-6.706	16.281	-16.982	36.671	-7.093	23.564	-13.087	24.616	-3.497	28.709	-6.296	30.666	-4.797	36.775	-10.391	31.984	-4.498	33.537	-5.53	38.207	-4.982	50.235	-23.404	33.676	-6.152	59.199	-12.804	33.192	-3.998	44.039	-14.31	41.283	-0.756	23.88	-14.933	19.667	-15.405	25.349	-15.188	75.531
331	45.716	-9.662	42.954	-6.735	36.311	-4.736	42.898	-1.685	29.348	-16.045	25.72	-4.678	31.683	-10.067	28.92	-7.134	26.404	-10.379	37.909	-13.962	23.64	-8.47	29.039	-7.94	20.6	-10.503	20.518	-10.039	32.897	-4.695	38.666	-13.29	29.385	-9.817	179.974	-11.472	65.491	-9.168	37.752	-14.72	33.768	-19.64	34.336	-5.032	19.978	-13.289	19.109	-5.703	78.962
332	20.76	-20.886	71.405	-7.619	61.89	-7.902	28.117	-3.687	30.289	-5.232	10.192	-5.029	30.666	-6.036	33.884	-9.395	19.37	-17.677	41.991	-12.516	46.201	-9.801	26.642	-3.646	25.371	-7.606	31.815	-8.169	51.803	-4.194	48.867	-14.029	32.696	-7.71	151.029	-11.345	62.009	-8.055	22.736	-6.956	25.974	-8.726	25.611	-7.816	23.982	-9.455	28.11	-6.762	80.84
333	23.712	-14.2	81.148	-6.264	57.424	-5.095	27.387	-11.202	25.832	-11.256	18.417	-10.233	44.599	-7.624	27.811	-13.097	24.194	-14.441	19.236	-17.358	24.167	-14.579	33.058	-9.976	26.668	-11.757	20.261	-2.954	27.747	-13.511	62.794	-18.06	28.618	-15.722	102.538	-8.702	74.257	-17.485	22.475	-13.875	45.154	-5.532	22.206	-5.11	23.773	-10.905	33.07	-7.491	32.221
334	31.298	-7.694	50.863	-8.051	44.232	-6.78	19.322	-11.868	30.583	-0.467	16.294	-5.905	40.919	-2.116	30.843	-5.824	31.123	-13.509	34.75	-7.682	51.285	-12.935	64.816	-1.705	16.559	-10.927	44.004	-15.77	40.155	-9.737	42.898	-1.651	37.746	0	152.744	-14.619	47.813	-10.528	26.77	-17.242	46.149	-6.523	32.015	-11.528	22.309	-16.958	20.978	-8.989	57.551
335	8.542	-9.426	44.809	-6.741	43.969	-9.345	27.042	-18.634	31.29	-14.209	13.476	-13.079	40.867	-5.709	19.227	-0.869	31.054	-22.024	32.948	-8.415	27.052	-15.115	21.463	-9.486	36.121	-7.023	40.113	-15.781	36.628	-11.806	29.59	-10.451	24.109	-9.864	185.029	-6.037	24.464	-9.712	59.547	-15.092	41.398	-2.169	23.885	-6.548	22.131	-14.338	20.564	-17.762	54.184
336	28.634	-17.777	67.711	-12.244	66.133	-3.747	30.457	-7.035	12.404	-20.272	15.53	-6.606	40.19	-12.661	33.546	-0.041	22.99	-6.01	22.945	-11.812	20.395	-9.632	35.155	-12.916	15.673	-8.919	30.325	0	67.225	-8.304	27.281	-0.623	29.137	-7.513	177.613	-13.054	31.402	-6.5	35.216	-24.026	80.003	-13.254	18.458	-6.594	26.259	-14.506	23.63	-9.872	31.486
337	20.698	-9.666	70.079	-13.897	44.45	-8.554	17.374	-20.898	15.726	-14.272	9.615	-9.658	43.74	-16.316	24.36	-13.899	26.93	-9.504	25.025	-7.087	29.543	-16.008	34.572	-16.62	21.969	-7.849	26.667	-8.8	66.83	-10.323	45.628	-13.721	26.263	-16.855	153.865	-16.081	80.237	-8.04	41.278	-12.806	39.056	-10.867	23.52	-6.731	24.494	-10.522	29.116	-1.485	28.824
338	26.939	-11.832	31.59	-11.049	43.457	-13.51	24.81	-6.814	31.241	-12.869	20.29	-9.136	37.159	-15.685	32.789	-14.72	27.067	-19.729	25.443	-4.688	29.658	-8.016	25.953	-15.203	19.462	-11.124	38.301	-7.279	37.702	-10.441	50.731	-12.896	27.242	-4.158	169.606	-26.339	28.118	-13.514	26.941	-10.693	49.027	-12.081	22.303	-6.713	25.119	-3.889	28.227	-1.207	38.46
339	18.739	-20.825	69.867	-10.377	35.294	-3.467	21.093	-8.194	21.02	-25.936	14.726	-5.786	30.882	-16.388	24.338	-10.371	21.998	-9.772	29.747	-11.72	18.878	-8.254	67.708	-15.063	21.482	-8.78	11.484	-17.243	59.868	-13.574	34.311	-11.495	34.98	-10.205	143.42	-17.145	40.775	-18.49	27.67	-11.228	40.589	-21.804	20.328	-12.709	37.733	-11.938	38.724	-11.448	59.93
340	19.381	-23.366	53.319	-6.338	32.582	-6.142	28.045	-7.111	24.241	-13.348	15.446	-17.61	28.461	-13.182	26.104	-10.764	24.07	-18.441	32.896	-10.96	25.68	-20.722	36.962	-8.157	21.064	-3.738	19.856	-23.641	79.276	-3.949	42.443	-12.975	30.514	-4.703	188.502	-16.209	53.988	-20.307	39.135	-12.653	41.933	-5.195	20.71	-12.337	22.48	-13.847	22.632	-6.103	63.25
341	15.998	-13.745	51.384	-8.12	22.933	-12.744	27.472	-16.214	25.562	-8.205	23.408	-5.912	37.838	0	32.361	-4.263	24.722	-10.898	20.72	-10.64	26.913	-17.789	68.611	-9.058	26.277	-12.32	51.9	-4.044	65.026	-7.96	36.744	-9.511	47.669	-7.68	134.555	-4.543	55.456	-12.603	47.994	-8.656	40.88	-10.172	23.969	-14.251	10.961	-8.354	45.085	-7.787	41.174
342	24.307	-17.732	74.716	0	52.163	-9.884	31.613	-13.241	38.379	-13.313	26.383	-14.557	22.2	-5.358	18.569	-9.697	28.055	-13.422	30.624	-7.837	27.357	-13.103	71.889	-11.654	21.853	-9.818	37.73	-7.189	79.249	-9.283	34.959	-3.343	34.702	-20.828	175.751	-12.523	31.101	-13.564	33.926	-12.169	41.636	-4.468	18.844	-4.247	30.58	-9.618	29.145	-9.293	69.867
343	18.869	-16.634	28.69	-6.964	34.163	-3.869	24.968	-14.298	39.248	-14.31	23.568	-10.323	26.424	-6.453	29.737	-7.811	25.993	-9.635	23.17	-15.976	26.611	-6.661	18.182	-7.233	30.086	-4.824	40.727	-0.396	38.26	-11.486	52.47	-12.741	33.951	-14.282	108.999	-10.982	18.366	-8.637	30.173	-13.396	34.758	-10.177	22.983	-12.433	28.484	-4.516	31.169	-15.338	33.626
344	25.496	-8.924	29.313	-15.446	61.749	-9.416	22.779	-23.338	18.84	-15.233	24.756	-13.018	38.988	-10.967	24.31	-11.061	19.905	-17.886	32.275	-3.543	25.127	-13.81	33.492	-12.416	23.743	-16.193	26.967	-11.281	96.987	-7.302	47.619	-12.963	28.42	-12.06	187.593	-4.541	60.963	-6.811	46.087	-6.102	51.874	-8.014	25.194	-22.592	19.936	-6.878	28.248	-7.154	48.886
345	26.384	-10.269	45.119	-13.973	45.837	-12.032	33.937	-5.045	28.365	-3.082	23.635	-9.999	27.962	-15.336	24.896	-6.786	21.211	-0.263	28.111	-14.631	42.806	-0.194	64.664	-11.988	15.87	-10.274	26.896	-21.878	39.749	-5.47	41.756	-13.946	47.487	-4.637	195.387	-4.676	37.728	-11.861	49.192	-5.91	35.897	-14.462	29.714	-9.898	25.66	-13.36	25.569	-9.052	28.254
346	36.193	-11.67	25.578	-6.207	28.641	-8.379	21.701	-7.875	19.049	-16.527	20.628	-4.513	33.517	0	22.548	-9.761	20.725	-4.956	29.285	-23.799	22.203	-13.786	27.569	-8.673	29.956	-11.063	25.202	-9.876	75.356	-8.706	39.249	-8.502	39.897	-5.867	144.778	-13.556	88.573	-13.324	38.462	-15.08	50.727	-0.267	12.417	-18.012	27.237	-16.453	24.04	-12.824	80.366
347	34.185	-9.374	34.087	-17.327	32.817	-18.81	17.01	-13.344	24.071	-10.938	18.378	-21.172	59.657	-10.665	24.299	-7.793	22.196	-15.412	24.417	-8.148	34.22	-6.774	95.155	-9.817	15.352	-6.383	53.588	-10.065	29.177	-12.188	35.104	-4.789	35.981	-4.379	121.93	-10.236	41.683	-6.781	31.817	-11.177	54.143	-4.269	34.335	-4.641	23.845	-4.797	34.585	-1.247	52.555
348	33.691	-15.403	48.184	-5.634	57.382	-7.786	18.555	-9.028	27.117	-18.052	25.665	-8.634	39.083	-10.385	17.549	-5.769	23.061	-5.515	32.739	-9.582	28.29	-16.131	38.148	-21.31	17.13	-5.196	26.026	-7.306	42.17	-8.565	52.488	-6.385	41.202	-10.165	89.571	-4.819	54.741	-15.458	41.92	-8.415	45.028	-9.74	16.065	-19.928	38.996	-4.052	29.891	-6.886	14.637
349	22.128	-20.563	36.927	-9.362	66.322	-4.583	18.585	-19.036	19.828	-6.162	20.078	-1.426	34.601	-9.703	27.745	-9.131	30.737	-7.302	30.332	-12.718	21.838	-2.904	15.098	-23.918	31.027	-10.749	17.543	-18.146	47.177	-13.659	27.067	-12.744	25.827	-11.655	198.883	-9.306	32.174	-3.928	37.418	-9.079	19.929	-9.668	37.786	-1.411	18.847	-1.972	17.016	-14.994	42.613
350	37.319	-17.479	36.104	-18.361	21.982	-5.43	26.36	-9.513	39.427	-16.523	16.92	-19.735	34.405	-6.609	32.451	-17.661	30.754	-2.834	36.911	-16.05	28.513	-10.033	15.998	-7.207	20.239	-11.949	33.424	-16.381	73.059	-10.727	50.435	-5.678	31.106	-16.093	192.383	-5.436	44.137	-9.554	26.911	-1.238	38.866	-14.432	25.635	-14.562	20.991	-8.013	19.594	-14.716	50.524
351	26.013	-24.751	70.037	-7.515	45.96	-5.282	39.265	-4.057	21.672	-14.922	23.362	-9.141	60.366	-13.153	23.231	-7.537	25.545	-14.286	20.967	-23.024	31.513	-8.908	64.643	-1.764	10.364	-15.975	41.521	-14.278	32.989	-7.996	41.688	-11.985	28.058	-13.734	142.679	-11.552	53.866	-12.181	47.193	-11.824	49.144	-9.25	21.527	-12.381	23.578	-7.871	21.388	-14.917	72.323
352	20.948	-23.789	52.371	-7.027	20.879	-3.947	25.537	-16.932	22.333	-10.864	24.848	-10.833	33.211	-6.154	24.141	-13.994	20.544	-8.299	13.756	-17.59	27.197	-20.837	88.968	-12.77	30.36	-18.75	22.371	-11.75	39.844	-3.429	39.943	-11.234	29.529	-19.924	189.308	-4.65	51.829	-9.165	27.747	-10.157	39.341	-14.737	30.656	-15.26	22.063	-20.655	35.666	-7.279	60.771
353	30.017	-8.238	68.697	-12.964	16.752	-3.43	21.621	-10.683	30.978	-8.033	15.322	-10.76	39.32	-10.069	29.592	-6.694	29.769	-8.603	32.561	-18.605	27.108	-8.788	31.52	-10.651	26.552	-0.132	24.453	-20.477	83.233	-2.963	44.976	-10.761	27.171	-10.065	187.483	-12.753	55.594	-13.902	55.003	-6.539	70.092	-6.828	31.454	-10.269	39.244	-7.675	23.553	-7.494	46.415
354	29.915	-7.982	58.213	-13.55	63.183	-11.219	25.927	-20.203	29.186	-8.115	14.117	-13.356	35.135	-16.867	12.029	-2.389	23.822	-14.801	27.408	-8.703	42.33	-6.58	44.899	-14.388	23.274	-7.412	17.374	-7.217	26.02	-10.207	41.087	-6.616	38.087	-11.465	65.74	-11.498	65.021	-16.442	31.529	-11.641	34.543	-3.378	17.164	-13.262	24.669	-8.011	32.847	-14.837	54.794
355	27.372	-3.846	46.039	-9.194	37.025	-5.408	16.679	-6.639	30.991	-9.985	23.155	-6.352	40.646	-10.709	29.818	-10.82	30.359	-11.386	33.461	-12.809	30.372	-12.768	23.499	-9.214	11.821	-13.656	25.089	-17.808	35.523	-12.555	21.185	-3.663	28.819	-22.181	172.531	-10.496	34.093	-20.721	40.122	-8.92	43.779	-16.494	19.913	-1.502	26.613	-2.403	21.847	-13.816	29.87
356	24.395	-10.887	27.714	-19.835	24.767	-16.597	30.932	-6.904	16.78	-15.19	23.415	-12.519	54.986	0	29.487	-8.389	23.336	-13.822	39.067	-7.255	22.808	-13.486	37.87	-7.932	16.038	-6.76	29.689	-7.988	78.351	-2.616	42.293	-15.372	32.936	-11.262	141.188	-9.99	82.623	-8.377	33.077	-11.147	47.876	-9.514	23.279	-12.765	27.128	-15.396	30.66	-11.108	67.234
357	30.931	-2.106	36.998	-13.975	63.887	-10.344	25.971	-12.463	25.575	-6.223	23.534	-14.088	26.561	-9.78	21.123	-6.002	21.906	-4.697	29.354	-10.045	30.649	-16.65	57.094	-11.487	29.582	-8.581	28.497	-13.056	40.864	-10.738	50.216	-18.756	53.181	-6.155	83.912	-8.558	37.316	-12.844	37.072	-3.827	41.025	-11.874	4.657	-10.664	18.82	-9.414	27.885	-13.084	46.286
358	35.61	-7.142	50.469	-9.162	25.624	-16.539	30.097	-5.2	27.632	-13.878	26.31	-8.56	39.486	-16.323	21.631	-9.379	28.515	-9.34	32.306	-5.267	26.529	-18.977	67.261	-14.12	29.586	-4.928	31.013	-17.025	38.318	-3.834	40.013	-12.733	46.858	-8.057	151.055	-13.838	66.993	-8.481	41.289	-15.437	48.914	-12.999	23.392	-1.555	21.77	-9.427	27.707	-12.664	76.351
359	43.003	-6.303	42.998	-6.255	28.925	-6.815	29.36	-6.105	22.598	-12.325	22.658	-5.546	42.789	-9.802	34.075	-15.875	28.389	-16.036	32.645	-10.147	36.28	-7.909	68.547	-4.978	17.093	-1.448	58.822	-11.42	75.765	-7.912	48.707	-3.654	40.201	-17.625	126.465	-11.912	58.442	-17.538	32.383	-10.95	39.822	-9.156	18.993	-12.315	16.239	-7.412	28.392	-4.795	47.406
360	29.277	-15.23	69.321	-9.137	36.652	-8.252	33.968	-8.461	25.794	-13.321	25.214	-10.68	53.517	-9.482	35.672	-12.296	26.912	-6.748	34.188	-8.312	19.478	-6.742	46.828	-19.574	21.661	-18.002	23.233	-1.639	27.633	-12.221	42.63	-13.264	38.623	-6.95	129.818	-17.566	37.677	-8.86	48.906	-8.345	22.93	-8.242	19.41	-11.497	26.81	-14.163	28.84	-11.551	51.876
361	18.411	-10.668	70.607	-6.718	60.391	-10.766	47.132	-1.533	23.578	-11.973	22.652	-8.419	36.031	-14.95	22.209	-12.014	20.604	-12.487	37.252	-4.471	27.805	-13.57	47.126	-10.076	22.192	-10.561	39.259	-12.945	47.191	-2.126	30.987	-13.944	26.347	-7.476	191.415	-2.276	33.947	-7.698	30.763	-6.025	41.861	-9.629	28.943	-10.285	26.339	-9.889	16.007	-13.026	37.668
362	32.324	-16.973	22.826	-16.347	44.758	-11.045	19.756	-15.166	36.848	-2.212	18.308	-11.104	33.288	-7.367	14.186	-13.78	18.94	-14.114	31.474	-5.706	32.617	-0.719	38.157	-8.145	18.131	-7.561	39.987	-6.124	46.279	-18.075	49.814	-11.189	33.948	-11.493	136.637	-9.382	37.897	-0.536	25.132	-10.759	60.84	-6.292	22.296	-4.694	21.456	-3.315	26.299	-7.915	66.838
363	31.319	-8.293	47.101	-13.695	27.851	-10.785	25.053	-5.506	31.402	-17.609	18.732	-10.006	26.236	-12.799	23.091	-15.637	26.869	-12.36	16.892	-17.826	52.433	-3.97	41.086	-3.175	27.427	-11.169	32.062	-8.518	26.135	-10.16	44.072	-15.244	28.41	-7.253	138.475	-10.963	90.122	-12.063	23.08	-17.046	57.002	-7.983	24.831	-3.872	22.148	-3.385	28.467	-6.386	28.305
364	13.196	-6.832	18.897	-16.894	59.499	-6.694	13.758	-19.135	32.52	-9.855	16.227	-22.061	38.335	-8.519	26.781	-4.433	27.864	-8.175	34.321	-6.109	26.48	-14.806	38.667	-4.777	29.142	-10.376	31.192	-13.826	25.435	-11.833	36.585	-0.443	19.547	-10.185	201.816	-10.676	86.884	-9.091	25.929	-15.481	56.822	-9.046	13.991	-15.242	21.369	-1.968	30.466	-12.356	41.307
365	22.859	-12.028	63.269	-12.741	53.891	-3.077	36.287	-14.54	31.577	-12.181	15.54	-4.809	51.326	-11.928	23.192	-14.043	18.526	-7.751	32.261	-4.061	26.561	-10.157	45.622	-20.386	26.13	-4.885	22.686	-13.084	46.296	-12.822	54.863	-8.01	32.913	-13.557	157.143	-1	59.426	-14.923	47.938	-7.977	39.145	-20.428	27.312	-4.361	23.173	-5.295	26.49	-21.739	52.84
366	24.583	-10.746	67.704	-6.057	60.699	-8.098	28.183	-12.583	21.541	-12.953	14.3	-15.71	31.106	-13.584	26.83	-7.205	30.069	-9.203	34.477	-9.879	31.592	-15.751	63.469	-10.241	22.68	-10.757	13.558	-8.505	41.342	-4.449	42.817	-13.778	18.929	-14.797	171.249	-8.009	12.663	-17.31	40.932	-14.961	43.086	-20.424	28.234	-8.1	19.777	-5.942	24.217	-3.134	57.91
367	13.325	-9.19	54.518	-11.756	39.662	-7.263	16.067	-9.062	19.82	-8.721	26.421	-10.7	44.643	-11.08	24.655	-20.96	24.096	-7.53	37.884	-5.6	22.13	-8.719	43.527	-10.564	28.482	-8.527	20.147	-7.141	46.864	-8.819	40.726	-14.069	28.144	-5.778	126.205	-23.848	74.712	-12.143	39.313	-16.528	60.236	-15.082	18.436	-6.623	25.682	-10.295	31.081	-3.719	51.571
368	20.297	-14.433	55.246	-3.068	70.623	-0.541	26.531	-11.953	24.385	-12.553	20.937	-11.984	32.096	-15.477	17.353	-6.836	22.748	-16.065	27.241	-19.963	21.609	-10.46	19.993	-12.007	14.943	-8.285	44.298	-2.082	33.735	-8.754	39.522	-16.829	40.165	-5.771	0	-29.184	93.411	-7.582	46.225	-3.914	11.484	-16.927	31.694	-4.495	36.13	-14.815	33.339	-8.246	51.081
369	23.311	-11.325	59.245	-6.533	64.278	-14.017	27.355	-5.786	26.507	-5.298	22.333	-16.913	44.461	-14.078	34.516	-4.088	27.323	-19.223	36.286	-7.06	25.528	-18.094	27.554	-2.778	30.242	-12.776	20.17	-8.252	99.048	-10.307	52.729	-3.807	38.496	-0.463	88.193	-7.287	86.408	-8.025	24.217	-10.691	67.018	-4.429	19.194	-6.352	25.064	-10.519	23.228	-15.123	45.527
370	25.465	-19.508	17.394	-12.586	54.171	-8.588	19.201	-11.415	25.138	-7.117	21.938	-9.011	43.627	-19.58	23.856	-5.286	20.449	-1.719	33.889	-10.988	24.278	-11.782	28.035	-14.231	20.959	-13.017	19.587	-4.265	46.98	-15.839	48.303	-8.372	29.733	-26.076	92.617	-14.369	65.982	-12.722	28.006	-12.24	47.724	-17.606	29.589	-16.261	27.513	-6.735	27.46	-10.029	23.503
371	19.424	-7.228	31.212	-9.4	67.354	-4.594	27.765	-3.565	21.544	-8.869	16.32	-12.326	28.448	-11.813	23.922	-4.218	30.818	-11.845	31.895	-3.572	18.048	-8.515	36.627	-15.064	16.156	-10.29	50.693	-10.786	39.147	-4.698	39.039	-9.473	33.01	-12.897	184.536	-7.287	73.056	-2.542	36.753	-5.188	35.132	-11.473	15.331	-12.228	24.424	-5.565	30.399	-7.104	43.283
372	31.2	-13.201	50.063	-16.957	39.026	-18.374	31.115	-6.918	27.704	-16.94	15.078	-18.103	34.775	-8.944	17.038	-11.047	23.138	-2.051	26.515	-15.333	22.658	-10.418	50.226	-2.219	34.277	-9.376	40.025	-12.906	65.024	-6.572	53.908	-4.321	40.52	-7.936	79.685	-8.776	38.092	-14.607	46.155	-2.444	53.718	-12.166	26.024	-11.007	39.7	-6.325	22.756	-17.205	75.378
373	36.943	-6.353	51.334	-13.291	38.38	-13.47	25.955	-15.688	23.525	-20.084	16.266	-12.8	69.477	-6.91	31.171	-18.853	7.527	-11.577	30.267	-5.029	20.239	-9.805	48.306	-12.228	33.852	-3.058	30.424	-11.563	39.418	-5.81	37.765	-7.193	34.771	-7.055	161.07	-14.603	70.182	-4.285	14.169	-14.107	38.575	-12.954	21.699	-13.724	40.83	-0.25	36.981	-7.604	67.881
374	21.337	-8.483	57.182	-7.759	37.283	-7.964	30.364	-10.807	26.104	-13.782	22.47	-7.11	61.674	-12.21	29.185	-6	32.306	-13.296	37.806	-10.023	23.918	-14.028	46.869	-13.499	24.466	-7.232	33.558	-11.933	65.038	-8.206	59.142	-4.107	43.108	-11.242	64.085	-12.49	25.905	-1.744	58.788	-0.03	30.539	-19.689	27.208	-10.723	40.975	-12.447	28.647	-1.582	107.843
375	38.256	-11.268	44.175	-15.85	44.533	-5.661	30.502	-17.093	34.982	-15.494	25.306	-4.941	53.929	-14.6	23.804	-10.114	29.526	-17.77	40.409	-12.958	29.68	-14.259	62.132	-3.354	23.763	-6.411	42.852	-8.105	55.25	-14.004	27.654	-11.75	43.05	-2.459	186.626	-9.817	52.162	-7.931	51.106	-16.536	25.549	-14.505	34.69	-12.246	20.531	-12.925	26.467	-8.46	79.924
376	25.374	-9.902	24.569	-10.514	35.691	-8.389	29.619	-5.654	20.452	-8.178	15.273	-12.952	21.289	-5.386	32.014	-8.737	26.366	-12.311	38.048	-4.27	23.49	-15.829	25.544	-5.625	27.828	-16.865	36.835	-14.025	36.556	-13.328	31.073	-10.797	36.939	-12.368	95.031	-9.524	30.216	-11.204	32.387	-22.649	52.15	-9.458	18.624	-15.604	26.118	-19.095	34.545	-11.936	64.344
377	18.513	-9.277	70.469	-13.082	28.825	-5.669	15.829	-8.619	28.022	-10.658	23.875	-19.655	71.937	-13.139	25.327	-5.001	20.317	-18.367	19.331	-11.804	24.64	-17.843	66.887	-12.303	30.725	-12.833	38.997	-13.043	82.121	-14.347	32.475	-3.087	41.381	-9.052	120.861	-19.33	52.975	-7.702	32.292	-24.62	42.432	-12.001	30.226	-7.662	28.894	-11.733	31.381	-7.935	24.87
378	17.674	-21.289	69.711	-6.633	69.217	-7.073	23.849	-9.329	18.933	-7.907	22.096	-8.612	28.205	-6.711	26.14	-12.546	22.54	-8.937	28.374	-8.751	38.641	-7.932	27.449	-12.303	25.38	-14.704	26.133	-13.446	28.363	-4.274	39.742	-8.677	17.817	-9.536	194.773	-15.035	36.117	-20.142	36.096	-13.18	60.725	-9.476	29.831	-17.132	25.978	-12.141	34.297	-15.472	13.611
379	21.966	-21.784	26.83	-9.576	56.809	-11.517	39.012	-7.343	20.419	-11.444	26.533	-8.973	50.577	-12.082	24.072	-21.199	23.447	-10.939	20.156	-6.669	29.953	-21.058	29.827	-8.499	20.168	-8.005	27.223	-9.362	73.676	-12.413	47.8	-7.706	25.672	-9.533	160.709	-8.962	55.898	-10	24.349	-13.052	24.417	-9.954	30.272	-7.936	3.348	-11.098	37.894	-12.962	70.92
380	26.594	-11.48	43.63	-7.706	44.187	-17.285	35.657	-11.39	24.018	-14.469	18.103	-16.999	34.977	-11.875	31.098	-9.691	30.965	-3.317	35.35	-8.872	27.622	-8.734	60.103	-14.419	21.226	-5.645	47.593	-4.467	63.306	-10.749	39.225	-22.374	23.451	-15.26	137.632	-8.426	35.065	-20.481	40.555	-12.723	45.062	-18.601	17.903	-17.886	30.216	-10.674	19.556	-6.308	55.352
381	25.055	-10.052	31.238	-11.752	32.62	-13.726	31.573	-8.481	27.202	-8.867	16.395	-12.528	26.194	-14.284	20.125	-14.805	25.498	-10.363	31.178	-10.703	24.419	-15.292	21.863	-15.808	28.88	-16.354	34.351	-13.012	21.49	-21.279	54.911	-3.356	54.315	-0.042	150.433	-8.672	77.745	-5.187	55.273	-15.675	24.286	-14.044	32.642	-12.029	26.779	-6.582	27.956	-10.559	46.284
382	37.457	-10.1	37.755	-14.366	47.375	-5.498	33.412	-18.48	33.897	-5.553	21.399	-7.128	41.925	-7.459	32.06	-7.215	12.193	-5.949	24.582	-7.911	38.611	-13.864	40.455	-10.429	23.199	-10.391	37.254	-10.643	31.83	-15.326	38.697	-9.392	28.802	-15.347	160.199	-6.116	97.516	-9.867	26.534	-7.522	42.37	-6.192	32.051	-12.417	23.587	-21.052	37.019	-18.544	29.843
383	17.021	-12.348	27.977	-20.677	26.579	-16.23	23.588	-4.832	31.411	-6.436	20.901	-9.177	31.666	-15.964	29.352	-4.049	28.162	-12.577	36.568	-24.711	31.846	-9.628	33.096	-14.295	16.803	-8.764	28.415	-6.446	39.069	-20.41	44.313	-16.943	36.661	-9.816	154.926	-3.634	68.351	-13.892	32.722	-20.383	39.786	-12.872	34.808	-5.591	23.735	-14.188	11.908	-4.832	87.674
384	16.504	-7.323	87.824	-5.611	71.073	-5.797	35.215	-3.753	31.737	-4.795	23.46	-8.031	32.442	-12.031	37.575	-5.692	25.854	-10.182	40.533	-0.349	35.989	-7.619	43.136	-9.164	27.948	-16.109	39.955	-14.126	37.321	-15.797	42.082	-18.513	30.744	-12.808	62.836	-11.319	66.355	-9.379	49.353	-4.968	41.097	-13.802	33.193	-7.345	20.335	-6.139	31.801	-1.363	24.243
385	27.855	-10.556	24.871	-13.071	39.298	-7.029	20.522	-12.26	39.663	-6.179	15.054	-13.463	29.214	-9.377	26.846	-13.266	25.65	-6.689	27.857	-11.796	29.08	-18.497	26.27	-19.49	30.869	-13.433	27.132	-22.751	28.428	-9.848	37.218	-20.493	26.181	-8.052	181.256	-18.839	71.3	-8.819	46.862	-15.916	53.088	-12.402	27.901	-12.529	17.901	-14.078	27.026	-7.521	55.701
386	20.149	-18.336	28.836	-15.102	43.643	-6.506	32.163	-9.108	30.624	-8.792	14.826	-10.237	52.478	-16.036	31.231	-6.972	33.345	-8.56	37.999	-11.919	27.518	-2.629	21.176	-5.688	24.519	-14.313	42.289	-10.331	51.139	0	40.066	-19.706	28.245	-10.082	165.291	-6.445	62.827	-23.04	32.407	-10.527	49.271	-12.647	23.804	-12.945	28.433	-5.555	27.003	-8.994	54.175
387	30.96	-7.092	79.439	-12.607	34.89	-4.247	22.629	-7.831	28.601	-9.973	28.228	-4.096	33.461	-10.797	26.321	-16.668	20.658	-23.319	33.681	-11.404	26.899	-16.576	86.112	-9.794	29.526	-5.067	50.27	-6.726	75.104	-17.547	35.72	-18.46	35.782	-18.339	66.657	-10.07	70.332	-10.079	35.341	-19.23	47.058	-6.02	26.51	-9.769	25.024	-6.844	29.572	-7.166	56.458
388	22.09	-9.87654e-13	35.152	-16.849	26.71	-15.029	16.156	-20.627	34.099	-5.087	14.148	-9.914	35.761	-13.525	26.122	-6.181	22.914	-1.868	33.715	-9.647	31.867	-16.461	34.285	-5.819	13.86	-10.087	48.878	-0.997	49.578	-8.53	49.727	-7.878	32.704	-17.673	55.981	-7.532	48.98	-14.106	30.785	-11.307	47.567	-8.356	26.349	-12.211	15.125	-2.512	27.496	-18.419	22.792
389	21.158	-15.68	63.062	-16.065	51.766	-14.423	26.422	-6.102	26.048	-10.72	20.275	-7.531	30.365	-12.933	25.688	-16.857	26.031	-13.295	24.562	-5.538	37.417	-15.712	63.846	-14.809	24.157	-11.452	25.455	-13.857	21.199	-18.638	47.895	-15.607	32.931	-0.651	180.549	-8.515	63.949	-5.999	20.599	-14.522	58.79	-7.18	23.752	-11.841	26.552	-7.45	27.307	-8.56	28.012
390	39.515	-8.841	35.865	-15.667	37.893	-11.781	31.509	-7.004	24.381	-9.307	19.16	-2.962	29.948	-12.467	26.037	-13.852	32.223	-4.004	34.813	-8.764	25.674	-14.067	29.814	-17.282	23.795	-14.691	12.72	-16.564	48.309	-9.885	56.682	-11.226	30.671	-8.551	154.619	-7.469	54.51	-15.519	43.471	-11.977	76.604	-9.833	29.666	-15.123	34.171	-6.874	26.798	-5.469	76.973
391	19.751	-8.112	66.564	-16.138	28.334	-9.453	24.036	-5.85	17.623	-8.538	12.71	-8.468	44.447	-14.349	20.858	-7.172	12.587	-5.282	24.062	-18.957	32.233	-8.462	76.776	-10.836	25.958	-6.59	19.656	-14.247	29.906	-14.969	36.182	-11.251	26.693	-9.067	191.483	-15.52	39.772	-10.141	37.016	-24.193	57.586	-21.734	28.972	-5.501	16.213	-7.044	26.651	-21.677	61.77
392	20.609	-17.191	28.195	-8.041	25.31	-7.29	24.852	-15.959	28.002	-3.55	20.947	-7.226	49.779	-2.162	32.123	-11.413	20.385	-9.076	34.583	-8.636	30.509	-17.561	28.484	-9.656	25.457	-8.647	30.664	-13.737	55.188	-17.368	43.692	-11.199	28.495	-19.245	107.935	-9.013	74.108	-11.26	33.27	-10.162	46.566	-12.182	32.274	-6.726	20.904	-17.268	26.999	-6.352	50.204
393	23.687	-6.169	75.018	-12.659	40.561	-12.02	19.173	-8.493	24.854	-15.442	12.706	-6.911	34.578	-8.972	20.592	-6.276	26.416	-10.549	44.159	-3.728	18.931	-1.177	53.27	-10.813	18.511	-11.146	19.123	-14.046	18.19	-11.728	40.465	-7.324	15.991	-10.1	152.382	-11.831	0	-27.545	33.85	-9.938	52.854	-9.554	30.758	-9.784	19.191	-13.327	33.381	-9.657	89.146
394	31.478	-14.834	28.935	-5.358	43.308	-11.468	27.433	-7.252	22.627	-16.936	22.116	-9.361	39.742	-11.023	22.314	-11.391	14.724	-10.576	32.743	-3.786	26.004	-15.825	39.582	-19.602	29.546	-8.411	26.005	-12.619	26.547	-3.018	21.537	-1.59162e-11	42.401	-15.573	156.072	-10.383	77.851	-13.195	58.007	-6.353	31.293	-9.327	32.405	-14.638	38.118	-8.506	26.494	-7.041	61.663
395	26.052	-7.565	70.457	-21.593	31.586	-5.267	21.56	-8.803	29.838	-0.001	16.052	-7.084	60.571	-14.929	28.912	-13.509	29.532	-10.363	25.267	-3.886	14.641	-19.865	64.376	-17.37	35.67	-10.804	41.529	-7.194	37.357	-15.506	51.272	-5.377	49.525	-17.413	164.637	-13.981	25.983	-16.173	41.56	-13.856	40.299	-8.678	19.653	-9.505	23.469	-11.905	25.971	-6.438	26.425
396	26.053	-3.981	72.89	-11.365	57.539	-17.481	26.535	-13.629	27.821	-11.599	27.231	-14.012	32.789	-6.506	21.661	-6.532	23.481	-6.287	18.167	-6.986	16.424	-16.692	31.164	-9.799	26.26	-9.246	55.406	-8.16	74.054	-3.318	55.477	-19.968	35.756	-12.944	146.23	-8.156	91.159	-9.271	35.641	-13.717	34.225	-11.127	32.707	-7.003	26.898	-7.806	36.074	-18.429	51.54
397	21.31	-15.628	55.477	-4.82	29.351	-6.676	34.643	-11.839	17.777	-4.257	12.848	-2.78	43.103	-14.945	30.051	-9.69	25.481	-11.982	32.128	-2.918	19.5	-12.345	63.296	-17.554	32.56	-12.813	53.213	-7.809	43.139	-8.036	50.456	-10.062	30.927	-14.6	151.311	-2.395	34.047	-19.12	27.516	-28.167	52.615	-12.077	22.886	-18.904	23.444	-13.739	34.13	-9.908	87.555
398	36.024	-14.622	33.444	-8.759	26.441	-12.363	33.584	-11.064	34.632	-3.022	21.547	-13.88	32.892	-9.922	31.036	-7.491	24.708	-4.681	27.987	-15.784	20.67	-10.79	83.891	-17.301	30.978	-4.341	44.197	-13.879	34.263	-16.454	30.182	-11.856	31.775	-10.228	173.648	-21.754	68.556	-16.138	28.496	-13.393	40.582	-12.263	22.416	-10.57	26.239	-3.62	24.355	-10.84	74.187
399	19.464	-12.914	35.451	-11.123	27.432	-11.265	23.823	-5.207	34.209	-0.73	27.645	-8.303	40.543	-4.066	27.171	-10.491	16.518	-13.51	30.911	-21.122	31.861	-22.817	54.862	-8.556	33.09	-8.996	49.344	-7.255	33.732	-14.703	52.622	-10.229	22.207	-8.71	148.79	-11.957	95.213	-10.289	48.635	-4.558	55.857	-16.032	26.023	-16.659	29.397	-8.935	22.414	-15.584	25.185
400	37.632	-9.782	78.022	-10.779	46.522	-17.203	27.513	-12.298	30.616	-6.272	25.729	-1.298	51.066	-19.627	21.832	-0.096	25.934	-10.287	37.307	-3.356	38.645	-18.181	47.844	-11.757	13.694	-16.191	28.097	-14.075	59.44	-0.287	27.527	-9.971	35.945	-18.657	216.021	-0.581	29.031	-19.389	44.464	-7.315	65.488	-4.287	31.902	-13.03	24.042	-15.68	25.819	-8.673	20.579
401	27.321	-18.334	67.431	-10.205	67.642	-5.928	15.723	-12.534	30.278	-12.155	23.041	-14.544	29.159	-12.235	23.806	-11.733	24.175	-2.912	19.034	-11.014	22.917	-2.516	62.267	-18.796	15.821	-9.443	27.304	-3.531	36.323	-14.727	50.784	-20.117	21.106	-6.985	79.789	-8.219	77.886	-8.844	25.047	-19.627	46.565	-9.699	23.995	-15.158	18.596	-1.64	30.659	-15.154	19.987
402	15.688	-17.249	31.64	-5.39	65.574	-4.918	29.169	-8.526	16.687	-18.694	26.117	-12.217	40.986	-12.656	18.52	-9.069	27.975	-7.338	33.051	-5.334	30.861	-17.733	71.714	-1.901	22.711	-1.797	33.084	-10.139	28.638	-4.858	48.53	-11.507	29.337	-9.004	208.331	-0.716	47.426	-7.176	27.475	-20.046	33.612	-11.838	12.265	-8.782	21.033	-10.597	36.19	-12.412	72.724
403	31.064	-12.962	26.089	-14.641	33.071	-7.899	20.722	-8.915	19.646	-8.589	27.606	-8.318	31.726	-8.827	27.026	-5.993	31.208	-8.129	43.546	-4.957	29.858	-7.383	50.947	-6.031	28.347	-13.559	31.71	-4.283	45.154	-20.027	52.826	-26.79	39.984	-5.525	165.842	-8.101	66.047	-14.704	18.617	-12.997	28.277	-13.106	19.994	-9	14.413	-11.147	34.772	-13.624	62.424
404	16.447	-15.219	54.945	-10.364	26.354	-9.265	33.205	-7.535	17.392	-10.557	29.085	-7.233	42.725	-8.071	18.224	-11.822	19.311	-11.502	34.629	-15.074	27.002	-24.771	49.838	-8.622	27.768	-7.627	22.846	-16.39	53.844	-10.739	58.943	-4.768	54.234	-2.459	60.122	-10.834	41.835	-23.058	32.35	-9.136	49.874	-7.363	22.284	-15.175	22.42	-14.169	28.853	-9.514	38.799
405	41.374	-13.303	59.241	-7.115	67.398	-9.171	25.144	-6.142	22.848	-12.24	23.3	-4.943	46.417	-7.353	25.34	-8.243	7	-7.542	34.561	-7.709	25.322	-1.338	69.993	-7.962	19.317	-17.149	35.832	-0.098	29.829	-11.861	21.597	-14.043	0	-36.558	139.597	-14.397	95.581	-13.175	40.241	-19.96	59.321	-10.336	28.832	-19.956	30.813	-11.158	31.239	-11.053	78.959
406	25.977	-10.429	23.129	-5.822	47.838	-13.449	33.107	-0.46	33.046	-6.728	17.398	-7.367	50.987	-10.822	29.831	-7.722	25.608	-5.109	38.419	-8.36	33.607	-2.227	16.927	-5.584	20.274	-5.335	28.393	-11.988	49.567	-9.168	36.711	-16.337	40.202	-9.832	177.177	-11.63	24.148	-4.971	42.03	-9.499	30.515	-13.751	23.426	-11.124	24.36	-12.922	39.461	-13.657	146.597
407	23.98	-11.055	59.038	-10.352	52.786	-20.546	30.01	-2.883	30.554	-11.971	19.413	-6.973	32.914	-8.216	30.68	-10.24	19.526	-13.344	40.952	-10.381	24.946	-10.698	66.769	-12.64	18.547	-9.826	46.295	-17.972	38.89	-7.682	27.28	-7.315	35.537	-11.571	174.366	-11.11	26.642	-17.316	34.837	-14.102	52.05	-12.211	30.975	-10.096	23.591	-7.005	35.497	-10.72	62.794
408	20.956	-15.171	20.219	-15.947	43.383	-8.526	32.996	-6.061	23.654	-16.34	23.479	-7.934	19.237	-10.89	28.23	-12.468	21.378	-16.742	26.193	-9.823	22.038	-12.505	37.884	-4.395	31.641	-10.094	42.321	-9.69	64.149	-20.381	25.394	-10.941	29.985	-13.332	195.871	-7.969	47.819	-14.459	26.89	-4.425	40.828	-5.271	37.216	0	24.994	-14.248	22.317	-5.351	25.909
409	35.405	-15.157	71.894	-12.894	23.994	-9.505	33.571	-13.192	17.093	-8.507	22.893	-10.358	38.525	-10.821	21.167	-10.537	13.992	-13.968	32.723	-2.804	30.685	-13.153	69.017	-6.714	19.649	-8.427	35.072	-14.431	45.595	-15.945	47.835	-5.64	26.325	-2.989	131.23	-5.605	37.666	-16.952	46.258	-8.591	37.222	-16.437	23.835	-16.966	38.456	-14.362	39.522	-15.882	32.74
410	20.158	-17.353	42.04	-17.127	36.915	-15.987	21.95	-7.854	32.018	-3.915	24.62	-7.805	27.465	-19.155	25.023	-5.006	28.451	-17.584	32.544	-10.796	29.627	-5.599	85.768	0	32.197	-7.142	47.587	-11.228	46.534	-9.945	51.339	-16.85	27.739	-11.942	141.176	-8.193	32.895	-8.928	29.522	-7.227	60.026	-11.41	22.792	-10.78	22.634	-10.588	30.798	-5.463	66.49
411	14.788	-7.014	31.572	-12.71	37.203	-5.956	15.906	-6.869	13.385	-4.285	17.762	-11.378	48.044	-11.085	23.167	-16.47	26.017	-8.36	18.372	-14.184	29.59	-12.912	20.959	-11.9	34.68	-9.137	42.923	-10.638	74.929	-3.975	39.404	-11.935	33.483	-12.946	194.099	-5.282	78.284	-3.23	30.447	-19.62	36.648	-9.065	16.265	-11.522	13.595	-13.67	29.562	-13.966	63.24
412	37.932	-9.528	28.701	-13.866	23.229	-10.444	20.941	-9.333	36.085	-11.195	19.879	-14.399	48.338	-5.915	31.224	-10.586	28.45	-5.629	26.67	-14.071	16.335	-13.402	30.48	-20.417	22.515	-11.496	42.919	-12.548	28.683	-11.838	55.826	-0.264	39.581	-18.406	202.153	-6.331	83.215	-8.96	52.807	-7.452	51.417	-5.416	29.172	-13.356	19.72	-7.952	40.343	-0.986	47.309
413	25.53	0	72.449	-6.877	30.38	-17.746	24.77	-15.839	28.787	-1.42109e-12	19.443	-13.616	20.199	-11.421	26.131	-19.013	23.591	-13.342	28.356	-12.886	28.857	-2.008	21.388	-14.4	29.509	-18.983	31.768	-15.99	36.615	-5.94	47.768	-12.615	31.97	-13.841	171.475	-6.895	79.775	-5.067	37.754	-11.422	30.515	-13.478	11.685	-14.716	36.242	-5.109	33.322	-11.138	57.095
414	20.487	-24.515	40.954	-19.374	36.262	-5.59	29.371	-10.177	19.049	-6.865	25.03	-9.851	45.554	-16.66	26.643	-9.82	22.639	-13.298	26.092	-14.11	29.718	-18.16	23.019	-10.876	27.014	-7.981	39.046	-12.958	36.323	-12.769	46.568	-6.996	39.117	-10.559	171.624	-5.74	43.076	-10.489	40.615	-9.236	49.356	-18.559	22.898	-10.571	17.059	-8.852	32.873	-9.04	20.826
415	27.681	-12.61	64.739	-13.986	30.713	-19.208	27.453	-14.348	19.067	-10.856	17.95	-22.087	64.092	-3.772	31.378	-15.399	27.424	-14.76	32.47	-12.038	18.272	-17.219	29.193	-5.339	30.947	-10.733	36.854	-16.662	63.802	-19.534	29.546	-20.324	44.675	-4.879	131.549	-8.327	48.095	-12.307	13.465	-22.554	30.984	-7.33	25.676	-19.268	19.123	-10.637	20.207	-9.49	84.736
416	22.928	-14.819	52.379	-3.643	46.751	-15.315	20.396	-0.793	30.846	-10.591	15.651	-10.654	25.709	-8.576	27.907	-15.474	26.83	-11.359	28.808	-8.795	29.083	-10.442	83.891	-14.062	15.865	-10.16	36.681	-0.201	46.559	-4.161	61.217	-18.894	30.584	-2.343	138.312	-11.586	63.171	-9.542	28.463	-7.545	7.713	-11.414	31.998	-1.412	20.529	-11.137	20.278	-12.426	73.696
417	27.37	-6.806	30.333	-13.377	62.279	-8.011	35.924	-7.959	26.124	-12.653	14.472	-3.423	33.618	-7.237	31.639	-4.531	28.693	-9.165	31.68	-5.213	39.953	-16.958	21.07	-15.897	24.732	-7.576	19.726	-6.875	58.335	-20.969	53.85	-18.528	21.163	-19.877	218.46	-11.375	51.1	-7.107	25.35	-15.48	63.036	-5.732	23.391	-12.225	22.238	-13.288	18.353	-9.644	51.92
418	20.203	-13.219	23.066	-19.639	37.022	-10.839	27.62	-7.521	27.209	-18.096	19.461	-9.494	26.539	-7.782	20.403	-13.903	22.329	-16.386	38.181	-12.179	29.605	-10.681	33.299	-9.499	41.794	-9.122	38.932	-12.054	34.163	-16.835	37.939	-23.701	42.03	-10.03	204.404	-4.945	23.508	-7.752	30.925	-16.683	40.651	-19.114	22.386	-5.392	26.506	-7.969	30.856	-1.904	51.679
419	12.764	-16.185	42.238	-5.8	45.873	-15.447	24.114	-8.809	29.899	-4.503	19.319	-6.099	26.356	-14.94	11.453	-13.534	25.419	-13.995	28.424	-14.372	23.193	-6.05	20.394	-16.855	35.363	-7.923	21.328	-10.856	40.248	-16.009	13.297	-13.136	24.139	-1.368	175.527	-14.02	47.084	-9.536	29.442	-7.524	57.03	-17.228	26.674	-7.571	25.395	-14.884	22.434	-6.977	48.433
420	25.854	-16.321	25.069	-9.129	58.466	-15.505	23.062	-11.198	19.053	-3.269	18.199	-10.44	38.254	-3.925	24.586	-11.905	19.014	-14.476	22.936	-13.305	28.835	-14.306	43.08	-1.431	34.343	-0.091	0	-32.005	36.607	-19.79	46.83	-0.092	36.455	-20.028	191.918	-17.579	84.555	-9.851	43.436	-7.246	22.833	-9.008	25.351	-4.912	16.982	-6.809	19.604	-9.292	26.469
421	19.126	-4.848	22.055	-14.247	53.904	-15.002	32.604	-14.836	31.057	-13.206	25.136	-9.974	29.029	-21.862	35.462	-4.052	28.535	-8.365	43.9	-4.752	29.396	-5.283	65.82	-5.114	39.691	-8.415	45.436	-12.739	45.205	-7.165	39.254	-6.965	30.677	-15.44	187.915	-11.288	29.942	-18.467	34.429	-5.157	30.127	-13.429	29.849	-10.189	22.077	-3.15	31.812	-2.679	66.511
422	16.921	-14.938	25.634	-8.932	31.363	-12.691	13.087	0	27.097	-12.569	22.921	-11.805	41.82	-11.011	23.163	-13.749	30.895	-8.254	27.061	-15.365	40.513	-17.386	32.523	-11.819	26.157	-2.96	51.266	-12.638	67.254	-16.115	35.985	-23.328	24.176	-12.743	197.013	-6.779	50.744	-4.774	33.121	-10.126	48.494	-14.809	26.263	-13.983	27.781	-10.426	17.096	-23.414	73.911
423	29.361	-4.304	27.481	-18.17	46.186	-13.749	55.361	0	9.896	-14.44	17.287	-8.154	30.931	-10.807	26.945	-11.751	27.16	-9.795	30.05	-6.294	27.117	-15.309	29.324	-15.758	17.072	-11.737	32.225	-9.392	49.934	-11.072	32.739	-14.765	41.828	-12.966	87.313	-16.615	56.633	-10.61	35.7	-22.412	18.331	-8.512	21.727	-10.664	20.165	-8.873	14.241	-8.644	34.346
424	15.557	-15.51	80.798	-8.51	57.408	-10.429	22.219	-15.921	19.906	-12.802	17.166	-1.009	66.947	-5.342	23.813	-12.554	29.98	-9.717	41.603	-12.5	50.167	0	51.677	0	25.727	-16.261	48.551	-14.253	55.532	-9.501	46.732	-7.923	31.945	-21.92	66.531	-9.665	51.126	-12.574	38.528	-8.78	26.237	-5.667	14.034	-7.614	20.915	-9.313	28.876	-17.685	24.643
425	31.983	-12.237	57.872	-13.926	20.114	-12.35	33.069	-8.989	23.749	-8.482	16.042	-17.681	65.503	-8.471	36.62	0	30.438	-4.307	35.934	-9.78	42.869	-6.252	18.966	-10.711	19.206	-14.119	33.861	-5.831	53.889	-11.059	45.33	-11.529	42.709	-10.289	157.617	-16.225	40.71	-13.282	44.046	-4.429	28.269	-7.888	30.118	-18.499	25.159	-18.39	36.175	-7.113	75.508
426	43.146	-6.542	37.347	-10.418	35.816	-6.73	36.087	-5.992	19.185	-12.814	15.182	-8.243	64.562	-12.517	27.913	-10.931	19.46	-13.7	34.872	-10.805	21.575	-6.463	51.297	-14.496	37.311	-8.681	44.371	-7.027	77.467	-4.321	48.658	-12.383	32.336	-11.017	142.296	-11.14	53.957	-14.424	35.089	-28.979	51.605	-1.42	23.675	-5.819	22.975	-5.034	35.676	-2.803	61.878
427	17.023	-11.789	62.644	-9.726	70.109	-8.926	21.608	-6.123	25.853	-13.189	28.889	-9.241	44.102	-3.462	22.751	-13.036	21.455	-11.378	26.351	-22.973	17.422	-20.448	41.482	-19.782	32.686	-17.591	39.449	-1.571	43.987	-8.534	43.21	-12.709	49.818	-5.26	130.003	-10.187	88.576	-11.798	34.095	-11.113	90.414	-8.839	30.353	-3.926	25.321	-9.573	23.43	-6.728	56.34
428	27.358	-6.936	54.077	-9.456	36.473	-10.196	22.383	-15.291	31.255	-11.517	14.976	-13.924	24.781	-6.933	27.279	-8.385	20.323	-8.974	34.058	-8.387	25.82	-19.444	57.885	-4.128	30.527	-11.819	27.452	-10.353	51.744	-14.7	40.569	-3.099	51.658	-7.491	118.157	-4.14	75.926	-9.47	30.976	-16.406	30.834	-8.697	9.979	-8.087	23.436	-14.146	34.835	-5.079	28.596
429	25.394	-5.998	29.617	-4.045	45.442	-12.13	32.264	-9.483	22.366	-8.208	15.039	-14.086	66.666	-17.078	33.214	-10.87	29.164	-15.187	31.287	-6.54	17.782	-11.139	58.188	-11.561	26.172	-0.87	17.256	-23.67	38.279	-7.911	38.412	-3.325	34.998	-17.342	167.237	-3.995	25.52	-0.411	24.798	-14.523	98.059	0	32.042	-11.963	22.065	-16.132	27.193	-6.625	17.064
430	24.197	-12.174	21.56	-14.44	36.963	-10.491	19.968	0	9.044	-12.774	21.271	-5.76	29.243	-8.417	37.582	-18.255	24.384	-10.653	25.354	-5.32	27.579	-10.158	63.846	-14.153	35.854	-15.741	42.405	-9.029	74.66	-7.639	30.189	-8.007	44.959	-6.754	192.825	-23.562	34.053	-13.931	33.266	-9.399	51.688	-11.615	32.26	-6.715	29.241	-11.306	19.927	-8.37	29.196
431	23.773	-12.342	20.388	-12.265	62.654	-3.628	26.994	-8.18	30.108	-5.568	24.697	-10.433	41.644	-16.466	20.427	-5.015	21.816	-14.195	29.32	-6.361	30.709	-6.546	23.571	-23.798	33.958	-3.737	24.267	-9.742	70.908	-5.516	29.126	-14.62	28.257	-9.752	191.106	-4.318	78.42	-12.51	30.235	-10.265	25.314	-6.294	39.832	-9.252	22.709	-7.474	22.365	-13.69	26.874
432	18.19	-6.572	83.327	-9.292	30.776	-4.137	29.781	-18.023	23.854	-13.328	21.483	-7.419	25.361	-10.321	30.637	-3.513	24.201	-6.32	24.36	-10.664	41.846	-15.813	73.988	-9.432	21.664	-9.922	28.005	-11.279	51.771	-11.185	29.013	-18.298	32.535	-10.624	125.07	-11.812	68.698	-15.205	31.807	-17.649	93.113	-0.459	22.412	-11.918	20.651	-12.352	31.138	-8.282	72.881
433	21.829	-0.792	50.512	-8.194	66.387	-15.465	35.529	-7.415	29.279	-5.545	21.041	-14.568	51.309	-17.857	24.32	-7.011	23.296	-13.381	27.156	-12.53	33.834	-7.459	68.287	-14.435	18.755	-9.328	27.675	-18.344	63.134	-9.19	52.642	-10.045	39.809	-13.872	171.506	-13.829	101.554	-14.405	36.424	-20.066	41.201	-11.284	30.252	-15.181	32.354	-9.71	24.065	-10.293	62.772
434	27.147	-13.903	64.552	-11.25	27.762	-11.302	37.003	-8.685	34.962	-4.442	23.348	-8.147	23.949	-14.403	28.943	-16.216	33.595	-6.576	34.167	-7.735	26.095	-14.785	32.658	-9.457	18.34	-7.478	34.169	-10.244	33.498	-7.671	45.902	-10.761	36.019	-13.485	185.61	-6.573	50.511	-11.486	13.841	-15.499	29.922	-4.41	31.746	-23.365	25.14	-8.249	31.431	-18.255	65.069
435	20.15	-3.286	69.903	-11.72	34.41	-2.488	19.313	-11.332	21	-14.51	18.763	-13.144	35.547	-9.935	24.76	-20.95	17.311	-17.172	37.151	-10.728	19.705	-18.106	37.698	-9.182	31.428	-6.85	51.85	-11.143	43.173	-12.223	44.517	-21.477	26.519	-12.84	87.118	-12.378	47.826	-4.948	31.884	-14.694	29.118	-6.5	17.032	-7.58	21.211	-4.674	25.494	-15.394	29.527
436	24.306	-7.238	43.512	-11.068	20.127	-15.612	11.858	-7.208	13.298	-13.677	29.579	-11.465	37.229	-11.161	15.548	-7.332	26.947	-17.025	31.488	-15.377	23.022	-16.373	87.838	-14.439	28.973	-4.03	42.847	-13.127	28.009	-1.321	52.115	-4.423	30.05	-11.8	175.384	-5.77	57.288	-9.724	28.196	-12.39	26.378	-0.935	21.268	-16.716	19.49	-8.485	16.78	-15.316	36.199
437	23.23	-7.18	19.713	-13.171	35.481	-6.192	21.215	-8.813	31.916	-10.916	34.041	-4.096	50.719	-6.743	23.194	-6.526	22.963	-21.732	28.718	-9.538	24.941	-14.347	68.915	-13.91	21.814	-6.482	21.194	-15.329	49.552	-13.343	44.714	-7.817	38.4	-10.818	193.542	0	38.191	-4.593	32.208	-5.999	59.678	-1.719	25.933	-18.515	25.505	-20.232	23.114	-7.507	55.305
438	29.881	-12.9	43.893	-10.806	37.521	-1.725	37.523	-10.315	31.553	-10.988	17.197	-14.332	48.431	-2.586	16.996	-11.216	12.75	-14.561	37.986	0.001	20.071	-14.387	31.265	-16.005	36.942	-9.278	44.739	-8.101	33.309	-6.937	52.688	-12.525	39.075	-6.318	138.711	-7.137	49.502	-6.773	43.254	-12.564	50.479	-19.345	17.271	-11.861	13.598	-14.117	29.174	-5.933	22.01
439	24.001	-16.466	26.159	-20.867	36.18	-11.838	10.03	-16.665	21.412	-7.026	25.194	-17.366	37.246	-6.04	31.379	-13.306	24.842	-11.062	40.086	-10.799	7.158	-10.339	36.278	-5.397	29.357	-9.506	48.569	-5.629	32.272	-8.397	37.616	-14.001	33.282	-4.366	116.946	-21.713	56.23	-11.765	47.207	-12.355	31.521	-12.018	35.966	-2.177	22.843	-10.583	33.123	-17.977	53.905
440	31.472	-11.8	28.389	-20.331	65.072	-16.956	25.153	-18.904	32.612	-8.606	17.301	-18.125	20.537	-5.233	28.931	-6.322	20.559	-8.208	34.588	-15.203	27.355	-15.347	41.881	-2.875	20.243	-15.197	38.086	-18.308	36.07	-10.045	53.268	-17.325	36.491	-17.976	183.154	-17.731	59.355	-5.171	36.546	-13.745	51.096	-14.663	19.845	-9.629	19.694	-8.5	29.877	-14.101	77.579
441	21.604	-0.079	16.956	-4.868	44.861	-5.102	25.563	-10.986	21.293	-13.373	25.34	-8.069	22.786	-9.178	20.634	-12.879	20.439	-11.009	34.362	-14.418	19.615	-9.791	32.182	-12.115	28.009	-13.231	31.81	-14.739	35.235	-7.074	30.612	-21.904	42.403	-4.029	120.587	-13.257	43.538	-16.583	35.304	-14.462	36.848	-10.938	24.377	-10.92	22.597	-11.567	27.456	-11.991	72.029
442	26.234	-15.865	53.659	-7.438	56.907	-11.958	38.964	-5.725	27.105	-17.662	19.961	-9.083	32.479	-2.489	25.378	-2.701	24.417	-21.941	32.072	-7.271	44.695	-0.001	24.269	-10.362	18.701	-10.317	47.561	-11.153	33.157	-10.416	32.399	-18.596	28.577	-11.106	194.76	-10.419	31.311	-16.886	49.159	-4.173	33.496	-10.687	26.164	-10.353	25.685	-8.122	28.43	-2.855	63.271
443	28.982	-15.766	22.063	-10.021	40.914	-11.103	29.784	-10.721	33.553	-12.946	26.801	-5.605	33.475	-10.73	31.617	-16	17.594	-17.894	35.355	-12.302	25.517	-13.66	34.227	-6.745	27.293	-15.831	43.634	-19.601	37.146	-8.606	49.533	-5.823	32.626	-7.529	209.342	-17.292	51.143	-10.5	47.36	-9.776	28.086	-12.662	33.472	-10.3	21.801	-12.345	22.258	-10.999	40.295
444	37.915	-8.414	60.034	-10.991	47.172	-14.48	22.182	-14.971	15.889	-5.342	23.101	-16.45	60.492	-6.871	31.367	-14.668	20.273	-4.421	44.012	-4.832	27.112	-18.889	34.248	-4.366	24.521	-3.917	18.136	-11.395	38.23	-10.77	44.92	-9.568	46.835	-8.661	201.714	-7.67	81.093	-11.376	40.995	-14.236	54.008	-3.45	23.77	-17.321	26.26	-9.323	12.268	-5.586	75.371
445	25.502	-11.84	25.775	-8.895	57.55	-6.979	12.839	-13.074	22.816	-5.293	33.202	-3.639	47.912	-13.81	26.98	-10.323	20.882	-10.936	27.959	-8.292	20.701	-7.77	50.756	-7.83	17.79	-10.294	38.817	0	5.937	-13.786	32.046	-14.261	38.518	-7.026	162.26	-11.112	27.184	-9.167	33.578	-13.959	79.68	-4.93	31.188	-12.952	0	-25.737	28.226	-10.961	31.065
446	36.154	-8.615	41.891	-12.084	40.899	-3.54	23.483	-4.865	21.478	-12.708	25.069	-12.969	60.467	-4.239	20.854	-4.82	22.189	-7.076	34.369	-6.348	27.19	-7.928	44.296	-21.044	29.053	-12.733	35.426	-6.271	29.127	-15.675	26.58	-19.475	25.883	-14.257	183.46	-19.557	64.166	-11.721	32.33	-14.426	36.126	-3.975	25.701	-6.709	22.245	-18.149	34.902	-10.555	35.879
447	26.277	-5.442	41.939	-11.432	38.665	-5.834	31.627	-4.17	29.817	-10.206	17.234	-18.672	29.995	-7.832	28.018	-22.149	23.323	-1.436	28.587	-6.221	26.87	-7.607	54.225	-13.091	17.389	-6.979	44.372	-24.396	29.021	-5.672	45.539	-13.179	39.639	-15.569	173.917	-18.709	79.343	-8.231	23.776	-11.92	67.043	-4.118	20.139	-15.021	20.022	-10.343	29.224	-7.481	96.743
448	34.582	-8.2	59.931	-4.841	57.329	-10.862	20.229	-12.113	39.231	-17.21	33.717	-8.11	27.295	-8.179	16.845	-8.427	23.345	-6.343	27.524	-8.015	23.814	-8.037	90.385	-0.218	26.133	-12.012	23.521	-13.018	19.03	-6.228	17.113	-9.87	26.433	-8.359	202.827	-11.164	80.817	-10.575	27.119	-8.623	25.451	-11.869	32.757	-6.705	25.108	-10.603	30.936	-5.047	23.172
449	33.866	-10.537	30.753	-8.459	47.145	-17.597	20.847	-13.88	22.347	-14.3	18.324	-10.091	26.82	-8.904	21.525	-8.623	25.092	-7.59	32.121	-7.364	27.336	-10.116	35.507	-5.576	28.611	-3.013	21.992	-8.875	38.79	-13.221	30.869	-12.567	33.358	-12.201	197.863	-12.156	34.847	-11.929	31.885	-11.053	49.442	-7.506	19.988	-14.433	26.192	-4.547	23.615	-5.027	61.161
450	24.297	-8.313	20.462	-10.652	16.634	-13.593	24.676	-1.554	38.625	-7.402	20.307	-8.721	18.382	-12.517	32.204	-2.344	22.942	-3.721	31.285	-13.071	19.789	-16.169	80.514	-12.039	17.599	-12.297	51.092	-11.6	57.036	-16.542	42.314	-9.375	31.948	-16.932	48.47	-11.703	45.629	-15.17	32.194	-10.232	38.289	-10.27	21.742	-12.586	17.828	-12.776	27.042	-6.607	28.591
451	21.891	-6.188	65.065	-11.059	32.281	-14.445	28.652	-6.737	34.998	-9.376	24.718	-12.079	29.608	-16.125	21.015	-20.498	20.539	-15.117	36.937	-5.044	19.585	-15.041	79.893	-11.83	20.626	-4.36	28.671	-11.347	30.458	-12.564	47.165	-14.956	24.802	-14.33	173.387	-6.878	28.171	-10.014	54.179	-11.046	23.371	-9.347	13.359	-0.289	14.515	-10.898	24.402	-6.085	75.298
452	22.967	-8.117	18.996	-7.765	42.438	-1.921	32.853	-9.03	30.204	-13.835	24.997	-5.958	27.317	-8.745	21.821	-13.925	23.551	-4.001	20.634	-21.716	37.863	0	24.459	-17.928	31.664	5.40012e-13	44.704	-2.711	54.998	-12.758	29.261	-14.482	28.374	-11.35	117.823	-11.636	72.129	-6.052	27.787	-14.136	25.572	-14.038	25.964	-20.539	38.248	-8.912	32.578	-6.144	61.834
453	28.372	-8.82	39.411	-9.608	40.751	-5.959	22.661	-12.925	18.722	-16.409	25.565	-6.743	42.727	-8.812	28.603	-15.749	30.236	-3.137	22.083	-20.021	34.989	-20.993	37.012	-6.519	25.7	-2.605	32.54	-5.815	27.508	-11.988	44.057	-11.323	20.643	-6.593	138.245	-4.491	84.482	-7.842	22.767	-17.63	56.786	-4.26	23.257	-0.177	26.806	-10.867	16.542	-8.4	29.845
454	27.197	-12.133	60.03	-10.185	27.289	-15.149	32.196	-17.231	25.989	-11.021	17.914	-8.546	31.433	-13.443	19.655	-18.103	32.688	-2.227	22.132	-10.366	31.226	-5.976	26.999	-3.889	18.915	-11.484	45.398	-7.973	40.819	-8.864	28.449	-10.296	31.607	-10.563	176.496	-5.362	73.189	-13.87	44.085	-9.508	26.602	-7.557	31.921	-8.427	31.466	-4.402	27.244	-7.047	138.018
455	15.762	-18.776	30.939	-12.779	35.94	-25.992	16.112	-18.337	26.76	-11.362	22.406	-12.697	36.434	-0.579	23.262	-13.17	23.086	-5.055	38.029	-9.892	19.42	-15.061	55.246	-17.538	36.567	-13.09	14.912	-12.059	64.082	-13.304	53.604	-5.914	30.74	-8.754	77.59	-2.152	45.356	-10.86	53.048	-6.899	24.396	-7.855	20.596	-17.224	25.684	-15.226	20.787	-5.623	61.893
456	18.502	-12.482	24.227	-18.315	60.936	-8.445	15.26	-4.059	25.586	-12.333	27.151	-5.336	39.835	-3.495	24.557	-10.031	21.689	-14.132	29.206	-11.459	42.425	-10.341	42.51	-4.142	16.52	-8.914	48.986	-17.429	34.14	-10.631	37.352	-15.947	40.497	-10.948	205.38	-3.582	37.181	-7.116	53.403	-8.721	58.531	-17.675	20.706	-13.668	19.865	-10.525	24.008	-11.692	60.519
457	20.337	-8.441	68.406	-6.116	69.342	-0.17	28.542	-13.6	28.966	-15.483	18.715	-10.241	29.691	-9.005	17.932	-9.279	25.658	-9.389	32.086	-11.629	15.867	-17.519	40.33	-8.707	27.405	-10.921	16.877	-9.135	42.068	-14.454	50.104	-9.51	26.732	-12.723	151.708	-9.691	90.167	-6.155	33.363	-21.393	44.644	-7.885	36.05	-6.929	19.708	-12.31	19.601	-10.004	75.541
458	27.373	-14.513	62.163	-7.605	52.691	-4.092	29.644	-14.012	20.872	-13.1	19.234	-8.031	37.646	-9.952	25.935	-9.818	32.814	-11.937	22.731	-14.944	28.899	-9.544	57.875	-0.069	31.675	-16.85	21.189	-11.298	56.246	-17.764	33.636	-13.632	38.204	-16.601	130.107	-12.467	57.243	-8.108	34.182	-8.656	56.663	-13.203	29.285	-7.933	26.418	-8.374	18.789	-5.099	69.199
459	20.7	-16.054	72.27	-1.011	32.669	-11.773	24.775	-13.969	18.396	-4.184	31.31	0	54.224	-5.624	21.644	-4.481	32.11	-12.039	27.578	-5.082	41.086	-13.406	83.819	-7.176	22.773	-7.748	38.811	-18.452	43.963	-4.644	48.074	-11.847	32.363	-8.45	169.621	-11.893	38.942	-11.7	61.254	0	50.137	-8.475	24.189	-8.382	30.918	-18.999	23.138	-13.247	26.762
460	28.761	-21.468	65.74	-11.598	40.956	-8.819	28.447	-17.136	17.685	-7.379	18.658	-13.967	23.303	-12.006	16.535	-14.334	19.25	-12.903	15.438	-12.505	21.324	-19.068	43.044	-8.192	14.581	-23.224	31.193	-7.474	46.736	-16.207	46.695	-18.565	39.906	-12.425	205.908	-11.148	72.731	-9.061	50.128	-9.799	47.745	-9.584	13.814	-11.942	24.839	-13.528	29.37	-8.249	58.834
461	35.101	-8.168	108.075	0.001	30.607	-3.948	27.108	-15.408	22.703	-14.478	25.853	-3.768	79.124	-1.694	25.324	-14.15	29.415	-7.817	20.639	-13.331	26.28	-15.207	56.729	-24.736	28.475	-8.331	24.274	-10.655	30.116	-22.141	25.494	-11.353	26.117	-11.997	139.699	-16.811	82.297	-18.38	26.658	-17.828	54.563	-8.704	26.485	-0.001	20.474	-5.382	34.846	-8.793	38.663
462	33.852	-8.864	44.426	-14.229	56.463	-4.725	20.974	-4.159	15.461	-12.33	21.696	-6.883	65.477	-8.607	25.143	-9.238	22.081	-9.919	27.376	-12.626	29.667	-12.575	17.379	-12.644	22.623	-10.4	29.216	-7.412	39.162	-6.247	39.177	-6.994	45.677	-16.178	141.449	-7.984	44.381	-17.428	39.479	-18.577	53.559	-7.196	29.461	-5.913	27.499	-11.219	30.639	-17.82	31.389
463	27.902	-4.98	56.436	-8.947	32.957	-9.628	14.278	-11.512	33.53	-4.56	16.376	-19.272	26.989	-11.379	14.499	-14.005	18.26	-13.929	22.306	-21.361	31.987	-21.095	30.336	-6.159	24.579	-8.384	31.063	-10.404	43.723	-12.26	50.87	-7.17	42.903	-1.526	173.037	-7.777	77.739	-6.52	15.624	-17.213	33.26	-12.144	27.219	-10.755	24.2	-14.68	29.546	-7.976	55.609
464	39.077	-6.541	81.526	-8.553	27.672	-9.626	32.909	-14.247	22.096	-7.865	20.328	-9.082	25.926	-18.283	34.911	-15.163	22.241	-19.626	27.871	-5.322	21.463	-12.845	39.32	-7.604	26.375	-5.159	19.62	-13.588	40.223	-9.171	30.767	-18.087	23.933	-4.354	106.275	-10.503	75.149	-8.746	27.228	-20.289	47.262	-3.461	27.218	-17.14	18.2	-7.267	25.359	-14.564	42.178
465	14.508	-14.358	76.084	-15.886	31.683	-9.036	23.14	-13.708	27.033	-1.569	23.966	-13.672	29.834	-3.995	33.12	-11.819	21.707	-2.808	31.544	-8.72	24.756	-12.646	21.73	-16.484	15.679	-13.545	36.954	-9.159	18.944	-14.028	37.629	-12.9	33.745	-2.607	121.989	-8.521	26.254	-12.177	26.759	-21.379	31.355	-5.671	23.822	-8.736	15.303	-9.467	28.058	-11.313	121.061
466	38.086	-6.233	29.103	-19.14	26.026	-13.594	35.861	-8.05	21.199	-15.919	8.681	-5.989	38.04	-12.731	38.71	-7.873	24.106	-19.899	19.393	-15.515	29.127	-7.364	22.401	-11.382	28.681	-8.784	14.84	-5.362	79.194	-9.73	33.72	-13.706	37.527	-16.682	104.68	-4.142	35.815	-13.426	52.459	-9.111	47.803	-10.468	28.78	-9.003	19.812	-13.379	28.884	-8.089	65.832
467	21.359	-13.913	24.244	-6.983	41.682	-6.823	29.222	-7.001	41.62	-14.392	27.219	-6.365	31.873	-22.759	22.454	-9.201	33.497	-3.503	32.707	-6.971	17.625	-15.9	87.871	-0.284	31.187	-5.75	21.344	-18.65	32.239	-3.674	51.916	-2.41	21.488	-8.71	140.791	-17.012	47.469	-14.343	47.685	-4.806	52.888	-12.363	22.845	-11.758	36.224	-9.046	29.824	-11.719	106.607
468	24.005	-12.737	69.564	-4.909	67.831	-0.71	30.956	-9.629	20.199	-10.353	21.532	-3.656	50.9	-3.297	22.065	-9.831	19.054	-11.882	35.455	-1.2	23.842	-13.496	22.105	-13.987	15.349	-5.389	67.934	-4.83	33.075	-19.027	36.901	-11.608	34.119	-0.442	191.04	-11.325	83.14	-7.778	40.043	-18.051	53.88	-10.482	23.588	-14.583	16.393	-2.913	29.476	-11.537	22.677
469	32.058	-22.222	53.375	-14.021	46.332	-11.761	22.011	-7.763	18.011	-22.22	22.363	-11.593	15.665	-7.143	26.538	-13.351	29.508	-9.576	26.492	-5.973	29.717	-7.979	51.243	-7.112	15.975	-11.162	22.841	-15.099	75.488	-8.644	49.513	-14.954	39.651	-12.319	188.394	-7.939	73.428	-14.417	29.393	-9.393	37.682	-15.956	25.702	-7.001	27.147	-8.66	20.39	-7.82	65.643
470	23.167	-9.542	37.295	-15.174	69.953	-11.088	39.468	-10.093	30.017	-15.021	27.45	-7.926	26.285	-12.656	23.59	-5.998	20.348	-17.569	33.967	-10.293	18.594	-15.827	38.24	-12.535	26.981	-9.286	17.487	-11.359	32.362	-16.487	31.541	-20.664	39.827	-5.422	193.002	-11.116	22.87	-11.407	43.638	-8.754	49.689	-8.552	31.96	-13.646	28.908	-12.433	32.39	-16.697	22.131
471	28.593	-9.299	77.998	-12.882	48.594	-7.959	29.794	-5.732	20.764	-17.803	20.786	-18.301	36.399	-10.66	27.022	-6.773	27.909	-15.714	34.037	-4.11	39.289	-11.393	29.18	-7.185	25.871	-10.5	36.511	-5.875	39.982	-15.751	50.248	-0.001	26.559	-11.326	187.652	-13.086	64.041	-14.837	32.841	-8.397	43.813	-3.296	29.415	-11.3	22.809	-12.236	24.624	-4.827	73.783
472	26.376	-8.762	35.398	-8.52	20.793	-8.542	30.535	-21.474	22.146	-6.61	17.965	-22.782	25.306	-9.034	27.097	-7.584	27.601	-14.16	24.152	-7.172	19.226	0	84.35	-14.582	25.617	-7.647	19.33	-15.427	31.365	-16.88	29.087	-24.115	37.606	-13.058	124.193	-9.314	34.454	-9.318	31.569	-0.203	28.038	-20.423	26.772	-6.975	20.104	-10.703	33.062	-11.899	19.893
473	29.717	-10.627	22.861	-21.939	32.123	-11.505	26.465	-18.492	39.519	-13.888	16.686	-5.713	48.965	-14.729	28.254	-15.562	28.329	-12.16	38.259	-7.208	36.911	-14.95	92.465	-4.984	14.873	-14.694	51.457	-18.805	60.861	-18.595	28.284	-8.391	13.982	-6.1	176.614	-5.332	87.116	-8.882	32.067	-16.24	59.918	-11.336	15.093	-6.932	14.741	-6.319	36.165	-8.289	73.132
474	28.521	-2.157	55.338	-8.386	44.746	-11.486	23.912	-10.657	29.366	-15.255	22.932	-12.928	21.147	-9.113	30.867	-9.611	17.442	-12.084	45.456	-9.261	31.476	-17.424	63.131	-2.167	34.083	-8.712	47.558	-4.673	37.53	-10.419	24.387	-11.282	29.473	-12.814	50.281	-9.745	74.312	-20.738	42.282	-10.842	34.179	-16.174	27.98	-12.96	31.983	-4.182	27.539	-6.178	19.849
475	25.27	-11.938	66.368	-15.88	25.293	-8.44	28.438	-12.9	19.228	-6.477	19.627	-8.922	53.802	-2.543	23.63	-6.805	29.683	-0.256	22.074	-11.265	23.782	-12.857	56.17	-4.71	21.925	-11.359	28.739	-10.452	28.558	-8.924	58.228	0.001	34.275	-13.543	188.877	-11.62	23.955	-17.514	27.784	-9.45	30.763	-3.601	15.837	-10.466	10.224	-10.714	26.541	-7.936	78.084
476	27.057	-4.292	37.143	-12.068	45.582	-12.849	26.301	-6.928	30.404	-1.709	24.389	-5.833	31.989	-14.814	35.594	-11.606	22.743	-7.956	17.967	-14.117	38.996	-11.372	23.634	-3.622	25.95	-20.053	31.848	-14.207	69.233	-8.454	41.188	-15.644	42.931	-17.389	99.832	-16.167	86.787	-11.022	47.38	-13.589	36.963	-15.255	27.302	-2.796	28.247	-9.269	29.203	-5.003	69.066
477	29.032	-8.781	24.612	-8.788	55.832	-15.023	25.491	-12.266	17.226	-4.279	17.083	-17.561	61.493	-16.61	21.557	-17.082	25.825	-17.527	24.932	-17.96	28.316	-9.033	24.654	-17.56	33.024	-14.202	32.162	-11.647	42.836	-9.081	55.849	-10.394	34.537	-10.763	90.12	-9.174	23.651	-13.817	45.055	-11.907	78.787	-8.16	27.097	-16.673	19.135	-9.445	31.941	-4.59	119.831
478	38.076	-9.932	20.045	-4.898	28.527	-10.632	30.061	-12.692	24.766	-12.044	19.794	-0.277	34.617	-16.188	16.225	-9.248	17.158	-4.736	32.621	-11.199	30.566	-13.25	53.591	-6.56	27.087	-7.375	24.731	-3.899	55.702	-5.906	45.52	-9.214	45.53	-6.415	178.264	-14.608	49.29	-6.614	33.275	-12.462	61.822	-4.967	17.104	-5.24	23.062	-4.367	34.372	-5.684	67.078
479	31.647	-9.63	65.241	-9.134	34.103	-3.679	36.251	-12.951	11.884	-16.939	19.112	-11.433	36.153	-6.781	23.329	-13.089	24.471	-4.838	24.322	-8.19	22.881	-12.149	39.186	-1.568	33.078	-10.653	51.452	-15.661	84.176	-4.617	55.717	-12.589	29.184	-9.527	154.962	-1.918	40.546	-15.648	41.447	-17.874	32.102	-11.67	21.734	-16.093	22.845	-1.944	39.238	-8.741	41.876
480	38.745	-6.16	54.544	-13.906	27.879	-8.876	19.1	-12.477	32.15	-9.347	20.301	-12.283	28.229	-8.633	25.491	-14.074	25.964	-13.465	32.972	-7.859	23.288	-13.569	51.918	-15.867	12.164	-12.013	28.578	-8.536	37.116	-14.869	37.169	-9.736	35.689	-10.96	190.71	-7.982	47.7	-5.31	33.238	-10.21	39.162	-6.171	28.974	-6.107	17.663	-5.448	23.888	-7.363	54.912
481	27.349	-4.596	22.819	-15.397	64.733	-12.711	35.409	-9.6	22.213	-7.196	20.516	-0.495	64.666	-9.764	32.026	-10.894	19.77	-6.069	20.028	-15.735	43.279	-9.391	69.323	-9.898	28.782	-9.941	29.172	-16.929	42.64	-10.309	64.345	-13.978	34.096	-14.735	179.054	-14.316	52.562	-15.708	47.975	-12.62	50.681	-14.875	17.791	-13.225	25.117	-10.622	23.418	-4.279	118.772
482	18.436	-12.629	60.16	-25.397	34.764	-4.263	17.422	-17.734	21.466	-13.988	26.797	-13.425	39.669	-17.515	21.989	-8.876	31.177	-5.695	42.472	-8.251	21.916	-21.249	62.446	-2.621	31.622	-5.916	39.436	-6.543	53.615	-7.999	31.509	-16.716	30.703	-13.249	114.925	-7.219	75.218	-10.656	44.003	-12.866	52.936	-18.911	22.104	-13.012	16.256	-10.184	34.253	-8.054	19.517
483	28.588	-10.775	31.879	-11.756	69.372	-5.157	29.896	-6.001	41.072	-10.83	14.879	-5.755	37.906	-7.535	15.695	-4.3	15.933	-9.858	27.057	-16.291	26.665	-14.897	18.14	-6.22	31.321	-17.722	40.178	-2.679	76.74	-7.798	42.638	-8.49	31.414	-9.86	53.663	-6.417	83.729	-5.173	55.502	-8.879	35.51	-4.74	20.556	-6.039	21.057	-16.795	26.725	-2.472	50.052
484	28.99	-5.165	74.518	-4.702	45.251	-11.744	21.356	-0.187	23.105	-17.503	20.438	-14.613	32.575	-14.05	24.289	-3.724	28.895	-2.898	32.529	-12.505	36.373	-15.715	32.512	-8.984	19.967	-5.289	36.601	-15.251	86.237	-6.4	43.499	-6.18	28.745	-11.466	115.521	-19.738	60.419	-8.202	41.011	-10.702	61.688	-17.332	28.344	-13.996	30.549	-12.334	24.634	-8.157	57.711
485	23.007	-12.867	27.868	-6.889	55.079	-3.963	29.015	-13.643	23.008	-17.423	17.492	-14.435	25.151	-13.582	30.92	-13.242	23.928	-5.837	20.28	-7.566	22.761	-5.86	39.601	-3.224	32.471	-13.823	30.793	-10.578	47.309	-5.07	41.323	-7.979	26.46	-16.028	147.761	-12.117	49.528	-5.484	44.248	-7.456	41.899	-11.992	24.504	-16.938	14.165	-6.845	22.034	-1.773	27.736
486	17.125	-14.577	52.756	-11.164	34.44	-11.462	46.078	0	32.073	-7.384	18.427	-14.401	40.222	-11.146	29.109	-12.623	27.635	-10.489	24.944	-9.181	20.397	-10.946	64.426	-8.967	21.173	-20.39	52.592	-17.246	46.912	-16.08	37.761	-16.166	40.734	-14.013	61.516	-12.138	41.175	-9.547	47.23	-18.228	56.25	-9.543	23.217	-10.866	20.498	-12.741	34.969	-7.809	60.454
487	24.102	-14.725	45.575	-7.111	55.679	-6.167	27.505	-8.759	33.75	-11.353	20.58	-2.427	43.643	-10.479	25.66	-14.881	30.517	-14.015	28.575	-8.807	16.686	-12.63	33.772	-19.148	37.335	-13.615	18.302	-9.581	106.683	-12.796	47.82	-3.156	47.608	-10.264	178.04	-0.549	88.287	-19.088	38.748	-14	63.854	-3.522	19.931	-1.038	23.718	-16.39	18.487	-11.891	42.057
488	24.136	-4.587	34.273	-8.521	50.07	-10.384	24.614	-13.445	30.563	-6.387	10.835	-16.399	27.562	-13.495	20.494	-16.364	26.602	-6.546	34.188	-5.933	19.32	-9.961	40.712	-0.472	27.608	-15.264	25.73	-15.167	59.987	-12.233	26.378	-13.104	35.042	-10.505	153.592	-7.915	66.462	-14.287	38.992	-17.062	72.836	-22.273	21.481	-12.99	25.688	-16.027	40.262	-3.495	53.6
489	22.19	-17.068	26.503	-13.535	26.876	-9.12	25.319	-6.171	23.511	-3.07	20.897	-2.243	64.596	-8.073	22.119	-17.395	27.642	-20.214	31.568	-11.19	19.089	-11.621	92.227	-7.924	18.077	-11.481	32.216	-13.536	34.941	-10.432	42.923	-17.393	26.535	-16.427	92.882	-4.793	96.894	-13.173	39.956	-6.265	58.679	-13.024	28.092	-18.987	25.586	-11.073	24.84	-17.169	62.807
490	22.232	-9.793	30.768	-10.525	30.887	-13.493	26.82	-8.053	38.748	-7.436	12.92	-10.447	38.457	-3.981	21.853	-6.757	28.609	-15.04	17.858	-9.855	32.812	-14.75	38.194	-8.767	34.59	-20.738	37.424	-7.27	38.55	-12.272	17.164	-12.53	37.687	-11.614	173.619	-15.46	45.667	-8.175	39.212	-14.15	101.776	-6.174	15.17	-15.285	28.245	-15.388	26.226	-12.173	16.84
491	22.908	-22.016	27.585	-9.211	57.002	-12.78	15.705	-18.874	17.095	-12.398	14.175	-12.454	40.799	-16.862	25.701	-6.065	33.417	-5.019	29.055	-8.117	29.452	-17.583	65.768	-10.69	15.815	-9.937	20.8	-13.894	44.271	-22.225	39.13	-18.271	27.128	-4.618	185.448	-9.744	61.403	-9.013	30.677	-16.279	57.745	0	34.977	-0.051	28.701	-13.62	19.963	-4.045	59.537
492	30.573	-10.169	67.655	-8.692	37.834	-5.682	37.796	-10.026	30.067	-0.001	24.836	-9.901	33.83	-6.031	32.885	-12.694	25.193	-13.737	31.852	-7.061	25.731	-8.553	32.976	-3.591	25.272	-4.891	47.4	-5.469	50.578	-7.738	44.767	-14.724	41.329	-4.507	184.167	-11.987	40.041	-5.873	143.465	-0.001	52.495	-10.058	26.657	-5.1	12.285	-11.044	14.156	-8.794	54.393
493	20.075	-5.963	36.737	-15.05	24.966	-11.625	21.932	-9.665	24.602	-8.612	21.255	-7.728	45.107	-8.766	23.858	-12.737	23.66	-5.808	12.954	-10.345	20.373	-19.084	31.422	-3.666	20.461	-10.411	31.736	-13.957	21.153	-6.025	25.933	-16.973	28.052	-15.335	171.345	-13.623	44.11	-4.856	35.703	-6.689	68.102	-13.485	25.404	-3.986	24.506	-12.212	18.849	-5.37	35.097
494	18.268	-6.723	49.176	-8.438	48.67	-10.896	27.867	-7.17	25.332	-14.739	27.9	-7.424	39.193	-9.224	22.738	-11.429	26.098	-14.95	17.713	-17.059	33.7	-17.236	37.684	-2.091	18.025	-17.414	33.761	-11.66	46.396	-28.687	49.455	-12.939	21.673	-10.726	158.162	-5.326	40.583	-11.421	32.091	-9.496	41.052	-9.968	20.486	-10.679	22.575	-17.899	26.664	-8.083	37.36
495	20.416	-5.615	25.377	-11.144	25.701	-7.477	33.891	-8.884	29.891	-3.874	27.376	-15.583	47.754	-15.137	35.279	-5.316	24.998	-7.931	32.524	-15.11	21.465	-7.099	63.662	-8.541	23.339	-10.193	38.375	-3.835	64.794	-12.972	44.837	-9.72	25.069	-9.16	116.479	-6.865	54.587	-8.29	43.782	-20.559	26.182	-9.444	17.212	-15.505	29.627	-4.297	25.835	-11.622	50.307
496	18.378	-15.255	35.994	-6.456	29.821	-7.088	26.845	-6.677	40.807	-7.735	22.257	-14.506	47.821	-14.138	28.993	-8.039	27.286	-16.707	37.216	-9.558	17.131	-8.898	74.077	-9.623	16.175	-14.863	23.701	-15.404	65.047	-2.649	45.803	-9.888	42.187	-4.336	110.033	-8.829	27.806	-10.109	43.082	-5.369	27.322	-9.612	35.727	-10.78	16.462	-13.532	17.893	-3.865	19.597
497	14.006	-7.843	54.347	-9.787	27.678	-15.49	29.335	-8.025	28.875	-12.924	10.261	-13.834	32.788	-6.045	12.579	-3.071	27.904	-12.577	33.17	-7.02	33.573	-8.84	78.673	-4.442	26.353	-6.204	24.211	-13.907	74.537	-8.937	30.299	-0.407	28.108	-8.247	175.804	-15.764	36.16	-5.869	37.951	-11.774	31.024	-11.123	32.603	-9.131	30.33	-12.178	20.488	-14.095	70.305
498	26.564	-8.434	73.983	-15.067	59.542	-14.339	23.694	-19.485	21.399	-5.991	23.5	-14.396	22.608	-8.653	22.3	-5.952	20.946	-6.999	19.375	-14.175	26.755	-12.585	27.474	-2.289	29.214	-10.422	30.612	-14.744	52.715	-10.603	45.239	-11.081	42.458	-6.947	115.409	-11.858	40.532	-3.737	24.432	-9.161	69.915	-7.04	24.547	-8.665	26.964	-6.595	34.481	-8.597	61.468
499	21.461	-10.074	23.976	-10.595	30.174	-7.965	24.175	-5.168	24.296	-15.799	16.046	-2.556	43.288	-14.536	25.922	-15.83	8.985	-18.088	23.122	-5.483	41.155	-3.532	39.441	-7.465	19.844	-0.49	36.703	-10.296	61.957	-9.53	35.878	-9.152	34.566	-8.121	185.183	-10.262	36.886	-18.113	31.275	-12.314	41.489	-10.283	34.343	-11.987	41.562	-10.761	27.336	-9.556	46.358
500	22.159	-4.375	52.299	-15.122	46.187	-10.806	27.683	-3.745	30.06	-7.996	17.505	-16.483	30.082	-9.017	32.098	-12.625	30.773	-15.054	47.586	-17.217	26.373	-13.576	41.301	-11.322	19.012	-13.296	48.845	-19.178	62.452	-5.621	52.31	-10.641	24.248	-5.543	182.354	-12.879	85.938	-9.654	42.42	-13.257	57.396	-5.975	20.62	-20.953	22.759	-10.597	20.475	-8.399	51.28
501	27.543	-6.895	34.889	-8.758	30.449	-10.592	35.269	-15.21	27.676	-8.481	27.929	-5.334	31.962	-4.367	20.331	-12.604	33.068	-10.956	43.544	-12.57	34.187	-17.128	55.861	-8.282	27.245	-14.482	33.388	-5.351	34.004	-12.75	51.81	-12.168	30.669	-8.699	137.668	-18.155	71.391	-5.854	57.285	-24.102	33.899	-7.955	25.261	-9.988	26.652	-7.579	19.459	-15.629	71.443
502	30.555	-11.238	42.542	-7.927	51.483	-5.559	24.859	-12.99	25.987	-19.769	18.445	-16.124	30.976	-7.528	29.407	-12.795	30.089	-7.305	25.663	-5.785	23.675	-13.808	20.643	-14.015	12.429	-0.483	27.918	-13.442	32.32	-11.755	52.133	-16.33	34.543	-2.069	51.064	-3.011	55.336	-16.212	49.384	-24.842	40.157	-3.637	26.667	-12.147	18.504	-4.376	31.056	-6.834	97.901
503	36.148	0.001	65.297	-9.903	33.642	0	31.967	-12.318	21.327	-10.649	17.706	-10.294	31.096	-0.213	15.516	-14.005	25.807	-5.348	33.825	-4.215	25.15	-19.811	55.147	-5.976	27.342	-8.786	28.085	-21.323	49.482	-13.637	41.537	-17.917	31.406	-17.139	206.681	-5.614	25.596	-5.253	29.044	-5.674	43.921	0	18.688	-11.585	17.47	-6.709	45.496	-7.786	38.843
504	28.19	-6.313	31.036	-18.283	72.991	-6.464	19.221	-9.113	24.808	-13.356	15.119	-7.401	67.148	-2.455	30.133	-9.342	31.873	-4.508	33.477	-0.139	13.866	-10.085	60.426	-14.317	30.948	-2.163	26.507	-0.631	39.987	-13.411	12.052	-19.56	34.035	-7.706	182.481	-5.004	31.962	-8.841	31.731	-17.875	34.636	-8.787	22.955	-11.372	30.451	-9.902	24.122	-5.157	45.376
505	19.737	-3.52	44.515	-14.384	35.438	-8.151	35.467	-5.03	22.669	-8.296	19.591	-10.874	43.685	-9.908	15.616	-9.361	15.383	-13.264	33.288	-7.952	21.706	-16.423	49.252	-4.331	27.4	-2.104	29.149	-16.218	38.266	-5.867	50.459	-4.237	21.351	-17.261	146.319	-10.386	33.37	-13.429	40.073	-16.976	58.596	-5.306	30.103	-0.116	27.911	-17.393	33.018	-12.04	67.377
506	20.4	-16.194	72.434	-14.619	36.407	-0.506	30.539	-15.798	25.692	-11.144	23.197	-10.967	41.061	-3.581	36.039	-9.363	12.279	-11.461	36.898	-9.144	17.079	-8.166	24.644	-2.132	27.982	-5.724	45.029	-14.256	80.136	-9.321	39.755	-18.337	46.117	-0.465	62.949	-13.555	62.369	-12.398	21.307	-12.279	36.394	-7.365	16.607	-9.116	21.334	-16.007	21.075	-7.898	66.761
507	28.594	-0.184	63.792	-3.872	34.42	-16.954	31.697	-18.754	28.746	-10.49	22.321	-8.729	35.501	-11.183	11.569	-9.994	21.957	-8.627	26.381	-0.893	29.738	-7.615	31.549	-19.827	25.198	-8.751	26.191	-17.309	55.267	-5.199	50.245	-4.488	38.704	-13.416	185.571	-11.87	57.187	-16.264	35.335	-18.977	54.652	-8.163	27.052	-8.499	19.514	-7.174	11.793	-11.123	28.227
508	43.46	-7.259	62.112	-12.368	75.194	-11.061	32.545	-8.565	26.964	-10.278	25.906	-10.718	35.099	-11.04	33.874	-2.879	21.274	-16.002	17.176	-13.348	24.317	-19.845	70.603	-15.981	26.891	-10.056	39.152	-3.242	55.097	-4.781	41.57	-12.424	49.716	-13.699	93.542	-3.215	57.516	-7.632	24.822	-11.09	61.305	-14.077	41.093	0	31.372	-6.23	27.832	-8.337	77.021
509	23.856	-13.061	58.024	-6.459	42.77	-10.989	29.359	-15.506	30.634	-12.494	19.613	-3.948	39.843	-15.445	28.905	-12.602	28.028	-7.399	33.551	-7.218	39.595	-10.974	47.322	-7.981	14.605	-16.425	35.604	-10.83	35.838	-17.304	38.597	-5.218	26.184	-22.945	185.11	-9.955	73.163	-6.477	29.021	-17.573	32.439	-12.755	29.591	-3.466	38.558	-14.504	32.848	-15.258	24.76
510	16.348	-10.549	25.743	-14.138	19.426	-11.85	23.431	-3.582	18.052	-10.93	12.219	-17.325	31.308	-3.599	29.992	-17.538	27.121	-17.01	24.841	-10.428	29.283	-21.482	33.121	-12.294	23.516	-2.782	41.496	-6.128	36.101	-12.823	39.564	-0.434	27.282	-11.965	197.145	-6.006	44.447	-15.001	22.996	-14.067	33.421	-6.896	21.738	-3.897	18.228	-10.632	31.771	-5.149	75.268
511	25.217	-8.731	63.227	-17.785	65.184	-5.515	27.897	-2.818	35.588	-11.338	27.982	-6.186	34.872	-5.651	33.877	-15.321	25.319	-2.31	45.181	0	30.295	0	60.818	-10.511	26.413	-13.307	31.066	-8.243	16.264	-14.363	45.693	-11.139	38.518	-22.706	191.077	-3.692	36.125	-14.866	48.299	-16.065	39.816	-5.214	24.412	-10.331	25.636	-9.671	40.576	-7.117	28.076
512	32.825	-9.916	68.446	-3.013	54.411	-6.876	69.277	0	24.612	-7.036	24.646	-11.041	33.765	-13.192	27.83	-11.371	25.43	-2.737	25.612	-7.961	27.374	-17.43	34.073	-0.21	32.047	-5.212	23.081	-5.367	45.366	-14.515	70.046	-11.467	17.711	-17.686	193.946	-8.456	32.485	-8.37	23.717	-18.395	51.475	-1.733	27.247	0	19.838	-7.744	37.664	-6.344	61.489
513	19.071	-3.712	30.649	-7.032	45.435	-4.56	23.817	-6.325	26.636	-7.051	22.691	-9.788	52.932	-9.698	16.565	-7.697	2.7	-16.838	29.327	-13.041	17.905	-18.136	63.738	-0.12	18.846	-3.599	30.92	-8.44	33.698	-9.726	42.963	-13.299	32.523	-9.937	154.573	-7.948	81.685	-12.907	35.695	-18.999	41.336	-6.046	29.087	-3.866	15.603	-12.825	26.65	-5.887	26.398
514	26.033	-6.31	0	-28.081	44.764	-10.92	22.158	-18.938	23.501	-8.384	19.743	-5.81	43.019	-9.109	37.01	-11.84	26.291	-2.133	33.605	-0.433	38.621	-17.416	26.541	-16.28	31.364	-13.219	24.142	-16.507	23.027	-13.996	47.269	-15.702	27.846	-7.905	166.556	-10.751	81.354	-11.36	53.476	-10.72	32.38	-14.367	21.24	-11.03	21.545	-3.971	27.515	-13.927	74.669
515	41.582	-11.489	36.595	-9.117	33.896	-6.764	26.133	-4.926	46.089	0.001	16.784	-6.04	66.866	-13.496	25.621	-7.933	18.511	-16.763	34.777	-14.172	33.579	-13.749	71.063	-22.272	28.966	-12.922	39.887	-14.801	62.886	-0.241	32.5	-21.645	24.709	-14.993	101.332	-20.688	52.141	-15.346	38.294	-15.102	33.491	-19.41	24.891	-10.363	26.521	-4.521	36.899	-16.8	79.852
516	42.301	-15.111	80.923	-8.238	37.437	-8.045	23.897	-10.537	17.889	-12.956	25.607	-7.852	40.01	-5.856	25.864	-7.566	23.418	-13.812	28.618	-13.137	27.375	-15.822	36.214	-7.376	24.667	-7.552	26.769	-11.23	47.295	-10.237	55.559	-6.189	28.278	-11.653	63.403	-11.175	60.482	-8.419	48.731	-0.293	81.333	-7.993	32.849	-8.527	11.618	-10.58	26.603	-6.469	79.903
517	32.886	-21.503	49.269	-6.65	27.081	-17.173	25.051	-5.527	22.643	-0.846	0	-24.872	39.133	-8.542	32.397	-6.261	27.752	-9.496	40.948	-14.267	28.611	-3.431	42.911	-6.954	17.463	-13.407	25.621	-9.587	29.12	-6.217	37.937	-11.028	28.216	-12.617	162.908	-3.595	44.125	-14.05	36.866	-12.723	47.725	-2.586	34.458	-7.386	39.571	-11.841	37.159	-13.881	57.848
518	22.682	-22.437	81.286	-3.419	68.511	-4.682	19.153	-9.341	28.833	-10.535	20.868	-8.503	21.861	-20.146	21.105	-13.873	30.279	-13.208	32.002	-6.473	24.395	-8.101	52.24	-10.094	22.368	-13.049	31.122	-10.736	73.693	-14.362	38.634	-8.542	22.18	-24.358	64.366	-9.149	37.539	-12.841	37.048	-11.619	34.155	-14.075	28.444	-9.599	18.148	-4.324	37.998	-6.925	29.243
519	19.821	-13.557	52.482	-9.542	26.802	-6.508	20.359	-17.242	35.03	-9.809	19.823	-15.294	38.53	-10.547	28.835	-11.314	30.697	-8.148	23.281	-12.025	24.618	-15.716	75.424	-15.551	34.609	-14.003	43.502	-9.22	25.836	-4.367	47.523	-12.608	24.608	-18.214	187.032	-11.269	65.624	-4.79	40.696	-13.142	39.47	-8.614	36.972	-18.621	26.86	-10.604	29.583	-16.945	52.572
520	30.316	-17.374	57.07	-15.286	35.8	-2.837	23.496	-4.098	35.786	-7.525	25.517	-15.809	28.775	-5.486	21.277	-5.826	28.243	-9.977	23.326	-2.628	24.426	-7.845	46.837	-10.177	30.9	-11.965	16.045	-10.883	43.725	-22.63	49.308	-6.249	43.478	-18.57	174.356	-16.072	62.606	-7.836	30.814	-16.081	49.42	-8.399	18.456	-3.758	15.008	-17.83	19.539	-10.206	73.331
521	19.476	-15.596	41.393	-1.815	61.509	-10.218	24.145	-8.888	33.735	-8.089	23.426	-9.585	41.126	-12.674	25.39	-7.671	32.101	-8.995	34.042	-6.028	37.863	-5.861	37.547	-9.227	28.067	-12.241	22.809	-7.752	67.254	-13.224	39.886	-7.575	30.171	-13.116	169.887	-12.951	63.961	-18.746	37.519	-10.701	42.594	-8.215	24.382	-7.13	18.372	-14.908	36.2	-3.44	60.137
522	30.301	-4.03	70.475	-13.474	44.746	-7.011	16.98	-9.833	13.33	-7.118	15.368	-8.061	45.288	-4.251	35.477	-8.427	28.258	-10.045	35.073	-2.309	21.862	-13.594	21.346	-15.42	5.567	-7.488	26.059	-9.035	49.174	-9.649	53.144	-0.001	35.221	-12.703	182.983	-3.917	66.646	-6.88	33.729	-19.654	66.192	-16.117	17.669	-12.065	23.929	-13.419	18.787	-20.609	83.252
523	45.07	-7.474	30.924	-21.402	39.464	-10.128	28.657	-11.177	28.065	-7.305	18.935	-9.051	74.351	-6.358	23.445	-7.544	28.332	-0.136	26.935	-25.509	20.976	-15.182	43.656	-16.687	29.437	-11.847	50.239	-6.463	69.013	-8.233	49.084	-10.885	38.799	-7.821	185.028	-5.728	84.363	-12.912	27.859	-17.994	43.53	-4.687	23.682	-10.651	18.754	-9.139	20.804	-7.792	40.863
524	19.662	-13.244	36.413	-9.267	17.85	-9.422	27.719	-8.364	27.016	-13.187	18.768	-7.528	33.849	-15.017	27.862	-15.427	27.933	-8.666	30.32	-17.533	22.305	-9.256	26.843	-13.293	28.436	-20.061	26.272	-8.208	61.734	-0.723	46.328	-9.075	36.531	-18.981	148.168	-18.69	55.605	-8.835	43.018	-12.777	68.121	-3.634	25.001	-4.674	39.761	-3.333	26.101	-11.61	41.033
525	27.781	-2.5	48.615	-10.072	36.199	-3.757	37.454	-8.541	27.079	-2.033	20.045	-14.712	35.309	-11.357	28.453	-12.162	19.902	-11.204	28.225	-13.111	23	-11.396	38.416	-6.381	17.427	-9.157	44.347	-8.302	39.858	-4.463	35.588	-15.888	21.525	-9.417	98.058	-1.994	67.638	-10.298	30.975	-8.896	33.13	-4.599	28.278	-16.1	20.734	-14.712	26.594	-12.942	44.186
526	14.598	-14.732	26.154	-1.968	64.394	-5.527	37.892	-13.323	32.504	-14.561	22.66	-6.682	37.861	-14.804	30.973	-1.463	20.396	-11.298	27.36	-10.052	45.582	0	53.705	-15.324	34.418	-8.245	29.202	-15.585	32.807	-7.891	56.553	-8.64	38.227	-10.978	70.63	-9.252	46.063	-11.301	38.152	-12.274	25.191	-16.699	16.86	-10.248	23.864	-8.703	23.288	-2.991	28.809
527	26.278	-6.97	32.147	-1.82	50.381	-13.378	34.786	-12.022	32.05	-16.025	22.144	-7.261	29.905	-10.144	34.36	-10.014	22.982	-10.767	21.23	-6.694	21.396	-18.172	44.357	-9.486	29.25	-9.187	48.567	-19.301	28.61	-11.893	35.66	-10.963	79.804	0	158.525	-10.126	79.332	-9.147	24.106	-13.938	46.16	-10.238	34.135	-4.774	21.581	-4.735	16.058	-8.474	72.005
528	33.152	-7.639	71.775	-11.426	36.864	-10.763	18.028	-8.783	26.429	-14.898	13.079	-10.055	40.9	-15.542	12.568	-12.904	24.096	-18.016	23.955	-11.103	23.804	-10.374	34.187	-5.433	17.963	-9.384	43.43	-0.621	38.14	-11.403	40.759	-18.439	19.126	-5.366	159.811	-13.284	56.808	-8.897	38.641	-14.03	49.153	-3.547	34.04	-13.001	21.61	-8.265	21.768	-5.86	54.059
529	30.357	-3.809	58.072	-9.375	22.719	-13.104	21.444	-16.397	32.631	-6.552	19.473	-3.378	36.627	-8.178	24.775	-9.838	24.824	-3.668	43.263	-7.506	23.804	-11.638	64.141	-0.025	16.457	-11.928	22.553	-18.661	37.365	-9.147	52.499	-9.873	40.04	-4.963	27.057	-10.132	26.534	-20.839	36.127	-13.105	75.646	-6.806	26.328	-23.333	7.06	-17.799	32.178	-7.521	28.318
530	30.902	-14.021	22.145	-13.609	60.479	-5.938	32.363	-7.725	14.597	-11.174	10.957	-10.338	41.102	-2.451	33.26	-10.728	19.085	-9.147	31.293	-9.929	29.328	-6.791	35.372	-7.842	27.08	-5.207	22.583	-13.363	39.805	-9.129	48.692	-14.295	39.757	-19.315	149.635	-11.943	59.622	-7.446	52.409	-5.827	86.373	-9.463	30.201	-10.498	19.383	-4.34	29.871	-15.103	76.471
531	28.541	-4.919	46.944	-8.175	62.08	-9.155	17.534	-6.814	22.713	-7.035	25.418	-9.703	49.666	-17.025	24.208	-14.142	16.782	-14.116	36.795	-5.639	21.038	-29.508	50.447	-5.14	20.183	-11.234	23.046	-5.602	31.705	-8.068	55.262	-11.921	25.637	-8.307	171.882	-7.336	28.174	-9.22	22.72	-18.966	19.37	-9.405	24.278	-13.27	24.559	-10.803	27.639	-9.987	50.963
532	22.263	-7.666	56.641	-10.322	30.981	-10.032	28.769	-6.302	21.17	-7.892	22.445	-5.805	69.479	-2.195	23.42	-13.158	20.556	-7.813	27.5	-6.141	27.346	-6.974	46.305	-16.778	14.432	-6.177	18.901	-17.367	33.953	-19.711	50.142	-21.435	30.034	-15.795	171.082	-2.482	81.448	-14.805	31.271	-5.7	61.453	-17.26	26.417	-16.798	23.697	-7.155	33.138	-7.296	51.458
533	27.114	-17.066	66.758	-15.744	67.384	-8.206	27.79	-8.726	23.843	-8.522	17.661	-15.118	72.85	-6.735	28.238	-13.289	30.925	-2.762	20.867	-14.457	23.981	-11.493	18.962	-13.621	23.429	-10.171	23.524	-18.538	22.775	-8.533	55.55	-15.118	30.873	-3.636	192.142	-17.481	15.475	-8.975	43.493	-13.708	50.102	-7.981	28.94	-8.667	21.08	-8.783	23.964	-13.416	73.519
534	24.768	-10.838	31.958	-8.023	36.901	-2.848	33.9	-9.106	18.063	-6.573	25.707	-8.646	42.17	-8.545	28.077	-9.316	30.817	-0.441	21.401	-16.477	23.879	-14.351	35.271	-9.214	24.013	-6.594	30.13	-16.803	22.931	-7.073	51.541	-5.85	42.963	-4.66	181.049	-16.227	56.457	-12.223	17.324	-16.719	22.441	-9.988	24.466	-10.219	21.696	-11.898	35.63	-10.062	68.253
535	19.951	-14.631	28.086	-24.04	54.801	-26.676	17.97	-9.425	21.308	-6.109	16.436	-11.691	49.113	-12.862	17.934	-13.692	25.853	-14.689	33.883	-11.547	27.71	-16.166	60.454	-15.632	22.615	-23.824	27.775	-7.585	28.072	-11.036	45.052	-8.906	46.9	-4.061	191.293	-8.91	75.096	-9.408	43.675	-5.064	54.585	-11.501	20.166	-14.329	20.956	-7.882	21.975	-6.204	14.969
536	31.817	-16.585	50.804	-7.831	46.377	-6.594	26.883	-5.675	22.597	-6.728	23.19	-7.539	39.966	-22.859	24.484	-9.756	23.263	-21.03	25.91	-11.986	36.034	-6.641	42.912	-8.436	24.918	-7.119	31.235	-15.312	52.473	-10.088	49.008	-13.195	21.769	-8.45	183.027	-19.688	29.564	-7.539	46.282	-12.486	52.289	-11.126	34.403	-15.125	22.42	-10.49	39.713	-6.838	61.651
537	20.338	-11.646	55.925	-16.988	51.884	-6.844	21.337	-4.106	24.682	-11.949	15.302	-6.932	39.807	-3.577	30.998	-9.833	19.099	-12.6	26.408	-15.538	45.908	-12.606	32.344	-25.689	16.951	1.13332e-12	22.423	-17.173	82.459	-10.377	41.815	-20.387	35.572	-10.046	60.981	-0.314	41.051	-16.574	45.54	-6.836	36.052	-11.232	21.755	-12.235	25.008	-12.83	14.72	-7.764	41.422
538	30.457	-18.068	47.226	-4.193	44.164	-17.011	21.661	-4.909	21.367	-8.959	27.339	-15.644	46.406	-16.404	25.241	-13.819	27.145	-14.449	40.489	-7.664	23.077	-3.29	76.72	-5.78	11.817	-10.468	29.544	-17.186	36.204	-12.95	48.591	-14.749	23.531	-9.434	145.677	-6.225	40.962	-8.482	35.355	-8.958	36.015	-9.127	21.721	-8.05	22.684	-7.254	16.097	-9.127	41.184
539	30.56	-4.178	20.981	-16.039	49.72	-5.212	29.182	-3.697	27.553	-7.205	21.648	-8.095	31.265	-10.737	27.712	-8.06	19.796	-8.311	31.297	-18.927	19.119	-5.811	65.556	-16.318	19.587	-6.643	19.01	-13.022	44.223	-2.701	40.537	-8.049	12.671	-16.62	138.451	-8.03	85.45	-15.436	47.539	-8.025	41.589	-10.112	38.217	-9.039	16.342	-19.667	12.799	-7.465	36.778
540	14.469	-6.629	22.439	-13.692	52.282	-11.086	19.848	-13.237	26.105	-7.604	15.538	-3.035	28.935	-15.377	33.4	-14.993	25.109	-1.98	36.887	-19.434	11.475	-12.317	37.267	-15.531	20.135	-16.144	20.887	-12.576	91.086	-13.709	34.413	-11.918	29.665	-7.539	186.888	-3.983	35.348	-14.368	36.797	-16.374	70.538	-11.067	24.279	-21.725	24.484	-5.138	23.089	-3.61	54.429
541	16.038	-13.248	45.08	-10.574	63.775	-4.683	24.739	-4.52	35.091	-8.199	20.388	-10.138	33.433	-18.338	25.977	-10.806	22.066	-11.876	42.011	-5.156	25.699	-23.898	43.756	-7.014	28.565	-11.836	36.811	-12.557	40.18	-7.334	48.589	-10.18	42.474	-11.941	79.608	-9.871	90.994	-8.767	38.36	-6.766	42.174	-12.674	24.966	-6.296	27.353	-11.159	20.875	-12.034	50.634
542	45.237	-1.634	52.653	-8.922	60.405	-8.352	31.683	-12.195	31.43	-3.536	23.538	-9.201	34.941	-11.317	25.356	-6.04	19.083	-8.096	28.234	-7.801	29.336	-24.114	49.579	-16.269	6.537	-7.834	25.92	-14.887	41.74	-14.365	47.856	-9.301	31.212	-9.671	74.943	-4.287	37.878	-16.672	26.618	-15.122	46.767	-13.081	22.68	-12.864	25.601	-4.306	26.766	-12.652	45.068
543	34.367	-17.039	24.533	-9.109	19.256	-7.931	15.758	-9.192	34.618	-6.153	21.038	-6.683	39.451	-8.328	28.064	-7.299	18.588	-8.48	31.734	-12.947	47.128	-12.131	44.669	-9.627	15.102	-15.082	11.461	-7.701	87.065	-18.767	29.907	-21.108	37.452	-11.486	138.272	-4.483	46.047	-10.305	24.618	-20.237	46.692	-13.478	29.892	-25.19	21.05	-13.428	21.709	-0.263	82.259
544	19.063	-21.47	25.424	-9.548	28.804	-4.95	23.005	-10.042	23.469	-13.931	23.783	-5.709	25.245	-19.549	31.887	-7.53	33.521	-10.657	33.694	-2.355	32.467	-4.24	36.682	-16.478	31.866	-14.991	36.103	-28.405	47.84	-12.314	24.6	-20.871	38.116	-7.815	155.561	-7.551	82.725	-6.055	55.071	-3.826	39.312	-11.374	28.964	-12.272	21.222	-12.009	22.895	-11.46	46.02
545	34.203	-0.318	27.929	-14.07	63.501	-10.593	23.003	-10.46	29.48	-13.67	24.606	-11.059	31.152	-8.421	26.064	-19.354	23.91	-4.273	31.521	-13.311	47.19	-5.888	31.659	-8.336	23.522	-12.945	18.774	-12.591	66.215	-13.591	44.218	-7.225	43.489	-3.252	180.47	-6.672	49.668	-13.647	36.201	-12.819	23.102	-25.326	14.907	-14.329	38.129	-10.234	14.559	-14.347	61.157
546	25.963	-9.475	49.313	-0.001	38.106	-10.551	18.594	-17.89	20.521	-7.542	7.537	-11.928	37.612	-13.794	33.213	-8.041	26.715	-14.436	29.609	-17.488	24.799	-6.677	34.566	-11.103	17.73	-10.543	24.951	-5.013	53.585	-6.328	46.6	-6.204	26.06	-17.614	132.901	-3.08	85.167	-7.764	24.829	-17.325	25.248	-10.614	22.207	-13.723	25.185	-7.139	30.364	-6.47	51.903
547	13.506	-5.373	18.693	-4.16	24.931	-10.102	13.02	-12.219	28.723	-10.536	24.801	-9.966	24.242	-8.438	21.563	-7.953	27.92	-18.349	35.531	-17.531	30.697	-9.949	79.43	-12.036	36.281	-12.691	34.794	-14.117	36.753	-3.269	44.314	-15.782	33.044	-2.657	197.005	-10.97	54.663	-14.753	31.071	-8.847	40.068	-11.264	39.154	-12.293	24.561	-9.019	26.948	-9.988	112.176
548	26.503	-11.874	54.607	-7.208	55.427	-11.385	27.951	-8.131	28.707	-3.628	21.678	-19.9	40.461	-7.676	32.822	-0.001	26.285	-9.486	22.746	-6.582	29.291	-11.782	71.406	-11.609	34.082	-13.335	36.511	-8.776	46.82	-11.564	29.221	-8.387	41.429	-8.844	123.751	-7.569	66.957	-9.934	31.046	-13.243	68.395	-17.431	24.577	-10.284	15.235	-4.46	23.473	-6.81	58.622
549	27.087	-13.686	40.408	-17.774	56.867	-8.86	28.705	-18.261	32.06	-6.269	15.518	-17.389	29.311	-12.183	36.329	-1.592	26.144	-12.157	31.23	-5.836	24.311	-9.7	74.629	-19.72	28.593	-9.739	29.554	-11.862	38.156	-3.937	26.153	-9.339	48.807	-11.943	133.307	-10.988	31.649	-13.654	41.517	-17.945	47.364	-9.088	25.56	-15.152	24.259	-10.719	18.422	-10.16	66.78
550	33.016	-6.318	53.055	-11.025	69.852	-0.877	26.186	-15.642	17.558	-2.052	21.837	-10.721	37.825	-19.001	22.084	-11.192	25.096	-4.804	32.667	-1.952	26.968	-16.286	59.351	-11.582	26.683	-13.816	27.932	-8.969	35.452	-5.001	33.248	-11.598	29.942	-13.668	119.838	-8.463	26.488	-12.267	28.812	-2.726	28.063	-17.794	22.411	-9.418	20.72	0	33.997	-16.655	44.749
551	35.744	-5.571	34.829	-5.272	12.71	-20.801	18.775	-25.321	28.082	-18.452	22.406	-6.626	29.878	-7.894	25.44	-13.531	18.924	-19.497	17.834	-8.496	26.392	-14.996	76.005	-9.321	32.591	-13.818	30.018	-15.48	30.703	-18.161	53.343	-18.826	35.478	-6.494	166.06	-1.015	38.072	-12.082	31.734	-10.578	35.293	-3.611	20.785	-11.327	28.396	-18.668	13.828	-3.99	46.201
552	30.346	-8.286	76.117	-5.068	22.68	-13.04	30.195	-1.56	28.77	-5.507	26.666	-4.707	28.024	-11.42	32.8	-7.622	30.362	-7.147	29.718	-4.226	22.222	-9.343	92.992	0	20.414	-12.308	39.366	-12.389	29.058	-13.41	48.943	-9.132	27.661	-11.224	164.867	-7.735	40.979	-8.968	49.845	-8.864	32.787	-12.274	19.364	-10.402	26.243	-14.172	33.528	-12.741	42.985
553	24.848	-20.809	66.574	-12.215	61.023	-6.279	32.408	-7.362	28.876	-4.907	24.462	-3.807	62.988	-3.779	21.346	-13.144	21.895	-9.309	38.982	-3.494	47.88	-6.94	46.003	-16.111	30.817	-6.652	30.832	-8.473	30.525	-8.079	34.928	-9.22	28.871	-13.274	97.475	-14.112	60.927	-14.277	52.594	-15.032	29.36	-14.572	33.55	-16.226	24.712	-13.563	25.681	-16.518	61.203
554	23.269	-3.574	55.145	-5.562	30.912	-8.328	36.082	-5.129	38.381	-8.375	20.868	-8.421	29.823	-16.095	21.988	-2.627	20.413	-9.005	44.425	-3.216	23.308	-5.078	21.203	-13.164	23.271	-7.428	23.528	-15.87	39.713	-10.006	46.994	-15.837	47.004	-4.128	99.582	-2.065	85.227	-6.04	37.439	-16.493	67.28	-14.364	31.272	-10.928	20.081	-21.774	28.719	-9.963	55.422
555	29.697	-10.322	54.294	0	37.061	-7.063	30.031	-4.088	30.254	-18.72	30.597	-7.708	15.488	-7.567	23.417	-4.628	18.721	-9.561	22.529	-14.024	19.84	-14.913	68.432	-6.375	25.769	-7.985	38.254	-3.968	65.871	-19.258	35.844	-7.481	46.761	-12.203	164.179	-13.427	69.179	-11.29	22.605	-14.539	65.168	-6.13	25.491	-13.932	17.205	-1.838	25.351	-8.976	75.965
556	25.171	-14.906	28.486	-6.573	41.027	-11.175	18.376	-11.741	31.642	-16.843	24.013	-11.315	33.837	-10.075	28.321	-20.258	22.072	-8.638	32.895	-9.099	42.29	-9.263	87.704	0.001	21.278	-17.735	17.924	-13.772	39.734	-24.047	25.464	-9.619	23.182	-12.019	199.907	-4.083	88.839	-8.987	44.031	-6.347	28.854	-9.892	29.981	-11.373	22.792	-5.905	23.149	-8.813	52.99
557	20.44	-16.906	30.957	-8.632	51.625	-13.128	24.73	-15.079	22.559	-10.25	16.067	-3.162	52.556	-13.625	18.051	-10.487	29.883	-9.855	39.28	-14.881	21.827	-6.454	26.979	-13.624	18.086	-4.089	48.194	-14.905	43.797	-8.724	49.978	-10.358	40.661	-15.619	102.984	-7.536	77.825	-20.054	24.914	-5.819	33.383	-15.042	25.069	-13.448	29.738	-8.28	37.957	-13.779	55.114
558	14.82	-18.187	75.309	-11.215	33.829	-12.813	39.099	-11.261	23.693	-14.319	29.756	-16.181	27.281	-7.137	29.136	-7.985	14.721	-23.214	26.375	-13.902	41.749	-5.218	22.728	-9.811	23.718	-10.457	22.704	-19.813	49.456	-8.763	36.886	-13.07	14.322	-10.854	134.904	-15.894	35.79	-11.984	33.057	-16.544	21.608	-3	19.157	-8.118	25.185	-12.337	27.446	-3.86	42.792
559	12.006	-17.472	64.21	-10.811	68.484	-9.466	14.827	-10.102	20.147	-11.218	15.574	-4.639	38.287	-5.071	23.585	-4.963	23.839	-19.245	38.985	-7.959	39.025	-15.997	21.478	-7.728	18.817	-11.153	26.354	-13.947	43.148	-10.834	27.347	-9.181	28.889	-11.936	166.034	-7.524	83	-16.098	33.875	-12.78	60.02	-9.508	29.492	-11.057	20.205	-3.285	29.869	-13.732	35.237
560	16.765	-6.322	33.004	-10.642	16.324	-8.897	29.837	-14.069	39.478	-5.234	29.022	-9.098	33.283	-11.583	36.999	-16.575	19.719	-12.104	26.328	-21.911	32.382	-6.639	21.474	-7.41	22.875	-22.462	43.894	-18.741	30.834	-14.167	33.265	-3.629	36.799	-11.091	205.031	-13.415	85.902	-14.016	27.561	-12.422	73.611	-6.407	26.217	-15.152	24.124	-7.554	34.693	-4.902	41.778
561	23.289	-2.769	53.197	-8.73	24.245	-7.77	15.621	-12.533	18.838	-12.538	27.141	-8.381	32.137	-19.538	26.067	-18.714	22.482	-7.561	35.331	-2.817	24.804	-8.729	79.442	-15.475	40.886	-12.925	27.085	-13.621	77.559	-8.811	45.811	-3.946	49.307	-6.21	44.277	-9.858	41.377	-14.127	26.866	-13.003	45.831	-7.285	20.528	-11.88	21.908	-12.25	23.835	-17.339	16.993
562	11.473	-10.495	35.437	-3.148	61.528	-11.693	34.631	-4.626	26.561	-10.746	27.589	-5.439	30.469	-11.876	26.141	-0.002	20.281	-15.278	35.246	-15.062	33.307	-11.668	19.687	-5.985	25.724	-11.608	19.714	-9.983	56.803	-15.981	17.047	-6.658	31.232	-7.731	166.977	-2.565	56.084	-9.294	40.662	-10.026	37.285	-13.347	34.58	-9.276	22.238	-5.072	27.567	-7.125	41.693
563	24.315	-18.797	61.23	-12.254	32.786	-9.817	27.934	-3.623	19.823	-10.136	16.073	-24.054	66.285	-12.57	25.336	-11.751	20.698	-4.48	29.328	-6.029	20.788	-15.347	31.047	-18.651	22.713	-11.313	37.536	-18.214	46.037	-27.418	42.654	-8.948	28.038	-14.689	97.585	-7.818	19.234	-12.546	33.691	-14.573	29.76	-4.298	21.478	-13.119	18.611	-13.581	40.344	-7.269	27.756
564	21.356	-14.675	52.92	-9.599	32.41	-11.079	19.209	-16.716	23.671	-12.647	23.361	-12.175	28.875	-10.291	22.27	-15.791	26.312	-17.698	26.836	-11.747	22.583	-3.302	56.714	-16.197	20.202	-2.021	36.51	-14.22	34.56	-9.978	33.977	-13.208	37.36	-13.625	197.094	-17.002	69.709	-15.277	28.503	-23.616	30.289	-27.387	25.058	-12.791	25.077	-12.45	29.945	-12.799	29.902
565	33.096	-9.573	34.125	-7.556	36.059	-9.495	13.488	-9.289	28.515	-12.728	16.019	-12.225	66.172	-11.497	24.821	-20.882	28.919	-7.461	27.635	-5.156	20.5	-9.682	32.829	-6.546	25.622	-12.184	25.699	-7.516	75.23	-2.718	57.452	-8.919	23.265	-12.531	87.819	-6.218	89.017	-11.28	33.911	-16.681	35.449	-16.474	23.518	-0.472	24.7	-16.836	13.535	-7.478	51.562
566	24.72	-10.457	29.936	-16.495	52.737	-5.475	30.52	-8.046	14.37	-6.311	23.46	-14.789	60.007	-9.86	18.241	-15.898	27.792	-13.578	38.071	-10.654	21.067	-11.822	23.649	-10.275	0	-25.149	39.487	-4.543	52.056	-3.51	27.502	-16.186	42.608	-15.231	219.326	-6.973	41.841	-17.278	40.743	-3.316	40.563	-13.769	22.049	-12.743	27.987	-18.976	29.132	-17.591	31.785
567	28.459	-5.724	69.676	-8.563	33.086	-14.259	13.651	-16.845	31.279	-15.865	23.824	-5.391	36.805	-13.039	30.19	-5.048	20.242	-11.236	28.472	-12.2	26.546	-9.232	28.917	-4.641	17.462	-11.406	22.257	-16.768	63.295	-2.662	47.526	-10.986	30.731	-6	185.01	-9.602	56.428	-10.413	45.024	-1.878	26.744	-11.434	28.661	-11.552	35.335	-8.749	27.898	-16.42	80.625
568	22.797	-12.317	66.308	-6.799	36.834	-4.667	29.876	-18.817	28.254	-12.293	25.677	-4.958	29.588	-16.825	25.028	-8.127	25.625	-8.002	30.898	-7.63	22.286	-22.962	38.241	-9.48	22.449	-18.409	20.75	-21.739	40.227	-14.214	58.058	6.36646e-12	24.643	-8.713	192.681	-10.519	63.59	-7.644	39.251	-9.165	32.027	-5.787	24.74	-10.571	10.26	-8.156	25.762	-9.987	25.369
569	23.227	-3.46	36.138	-17.911	42.279	-9.143	19.741	-6.888	32.5	-7.936	12.206	-6.087	30.975	-17.612	28.115	-9.175	28.663	-8.746	32.29	-13.83	27.513	-23.261	21.245	-6.455	25.666	-4.778	37.301	-16.033	29.825	-7.909	33.742	-12.735	40.943	-6.968	160.502	-7.929	85.641	-10.395	30.893	-12.793	45.196	-10.12	17.963	-5.011	27.634	-18.84	26.413	-9.007	72.929
570	19.405	-12.114	44.598	-11.58	30.556	-13.767	27.075	-4.106	17.045	-17.526	19.956	-9.978	26.753	-12.22	29.274	-7.797	15.904	-10.366	36.884	-4.049	24.427	-13.627	36.191	-10.05	31.588	-11.871	46.519	-7.761	12.51	-13.276	42.939	-11.787	28.752	-7.646	181.227	-20.179	25.317	-13.508	32.643	-9.671	53.506	-8.528	17.579	-8.994	24.202	-12.299	30.177	-10.089	67.258
571	15.426	-8.349	26.945	-12.791	71.128	-7.231	83.78	0.001	15.978	-11.495	7.754	-19.334	41.777	-8.77	28.614	-16.022	27.077	-11.33	21.171	-20.944	20.402	-10.117	79.892	-1.319	27.358	-13.942	61.882	-10.529	55.502	-8.275	48.146	-18.795	32.778	-4.815	150.777	-11.394	47.009	-12.49	44.869	-15.678	79.948	-17.605	28.343	-10.244	23.89	-14.531	33.218	-5.932	50.125
572	47.71	-1.273	52.632	-5.626	37.604	-9.124	25.245	-7.717	23.932	-21.862	12.185	-10.818	38.169	-13.6	18.955	-7.898	26.665	-9.522	34.395	-9.411	25.256	-8.146	43.321	-19.834	24.625	-6.25278e-13	36.899	-0.904	30.712	-8.586	44.433	-17.187	31.927	-17.995	104.183	-7.684	30.11	-8.546	45.536	-15.914	70.219	-13.443	27.624	-7.004	19.301	-8.678	33.898	-4.448	29.554
573	32.964	-13.055	73.604	-9.246	24.808	-3.449	19.989	-3.806	26.064	-10.751	23.635	-11.488	64.976	-13.507	19.764	-8.838	26.604	-10.592	27.523	-10.066	27.151	-10.453	31.479	-7.559	29.997	-9.321	35.256	-10.034	62.201	-15.664	26.449	-8.311	20.907	-4.123	108.609	-12.482	74.539	-11.162	23.455	-21.735	36.241	-12.454	21.078	-7.88	26.404	-10.926	35.749	-6.036	72.751
574	25.871	-12.979	68.62	-8.975	50.361	-11.924	19.93	-7.458	21.317	-7.36	23.854	0	33.688	-10.978	19.842	-9.49	23.169	-1.444	27.25	-15.504	19.692	-15.697	68.596	-18.228	18.114	-11.633	42.384	-13.654	58.918	-13.715	47.087	-16.541	31.145	-5.692	133.966	-7.168	92.08	-13.745	30.145	-8.875	30.553	-13.935	29.087	-16.164	26.228	-14.751	27.324	-8.58	53.605
575	17.783	-3.522	33.922	-14.48	36.285	-13.144	32.401	0.001	26.327	-9.703	21.216	-7.567	23.349	-15.078	31.025	-13.362	15.245	-10.348	22.116	-8.946	35.399	-8.701	11.155	-19.661	27.689	-7.798	26.801	-11.156	40.515	-6.405	17.023	-14.609	24.84	-7.434	186.474	-3.12	70.399	-9.238	38.586	-16.435	59.081	-28.642	30.936	-8.334	33.385	-8.542	22.78	-16.24	14.379
576	28.962	-13.161	64.426	-20.592	47.715	-5.401	26.762	-9.423	16.593	-20.454	16.114	-13.429	40.787	-22.437	30.922	-1.744	27.03	-16.39	32.012	-13.165	21.384	-13.498	43.424	-9.536	16.183	-9.025	21.596	-4.563	27.046	-3.068	45.479	-9.216	25.8	-13.68	80.482	-9.175	67.594	-19.75	44.498	-17.126	42.428	-14.484	33.32	-7.027	12.124	-4.502	36.429	-9.572	37.319
577	36.298	-8.27	17.515	-8.005	42.109	-15.811	40.759	-6.137	30.698	-13.649	20.346	-11.437	35.352	-13.43	25.008	-8.646	21.549	-6.001	36.09	-10.184	33.79	-14.006	44.717	-6.853	33.02	-7.54	25.293	-7.489	58.497	-11.552	56.815	-18.28	35.615	-6.502	202.392	-15.362	80.569	-8.915	35.864	-11.798	55.392	-12.361	25.747	-10.616	22.495	-17.611	27.433	-10.313	46.88
578	25.023	-13.679	54.141	-12.301	43.788	-5.713	42.106	-4.487	31.092	-10.257	28.48	-7.526	42.864	-13.968	34.721	-6.682	24.456	-8.258	40.145	-13.418	24.186	-0.677	44.677	-11.974	26.424	-4.263	20.699	-19.231	40.272	-11.756	37.94	-12.725	32.572	-7.911	144.559	-13.531	75.696	-7.627	36.178	-17.753	56.854	-8.143	34.973	-9.006	2.946	-8.36	32.654	-12.986	71.429
579	13.664	-16.687	69.782	-13.176	59.781	-12.698	26.509	-8.797	20.419	-16.384	12.505	-7.379	46.682	-3.859	29.573	-9.253	26.362	-6.875	41.244	-15.879	26.816	-16.032	29.026	-12.977	23.943	-12.236	31.721	-9.397	30.045	-11.398	70.657	-5.91172e-12	40.457	-18.34	185.352	-3.317	66.561	-13.154	36.941	-12.106	42.519	-13.432	21.851	-19.613	12.873	-15.917	24.493	-3.758	66.975
580	15.47	-13.383	27.232	-9.719	35.183	-5.615	21.274	-10.878	28.063	-8.492	33.71	-2.497	34.192	-9.677	28.116	-9.247	20.492	-10.851	26.541	-17.649	29.134	-9.512	22.263	-10.492	19.104	-15.658	22.001	-9.24	79.807	-15.987	45.084	-10.312	35.697	-13.661	191.37	-13.33	37.713	-6.666	39.9	-8.006	58.661	-0.278	41.534	-3.906	21.319	-12.534	19.723	-13.805	57.449
581	17.838	-4.713	41.898	-18.31	54.391	-2.966	18.181	-10.18	26.306	-11.027	19.312	-15.497	55.455	-4.929	29.541	-6.095	32.464	-5.318	32.709	-7.759	44.874	-6.148	24.396	-15.695	31.707	-22.54	44.779	-18.98	16.878	-2.194	27.518	-7.491	46.198	-12.729	146.633	-6.041	35.851	-23.096	42.018	-14.988	33.45	-5.131	22.775	-15.485	11.857	-5.302	23.042	-12.175	117.1
582	29.96	-12.012	69.718	-13.86	42.656	-8.362	35.263	-5.651	29.564	-10.208	24.497	-9.849	59.378	-6.169	28.202	-7.846	27.676	-12.071	37.446	-14.037	23.447	-10.904	67.221	-9.066	26.202	-10.127	47.612	-13.87	27.966	-9.132	44.718	-17.301	26.549	-15.031	181.884	-9.347	68.519	-6.68	37.244	-12.451	50.806	-12.555	32.252	-11.137	31.102	-14.237	25.911	-9.561	62.32
583	31.811	-12.949	44.688	-12.213	59.567	-4.805	19.83	-10.103	24.128	-2.325	20.877	-11.195	27.622	-14.466	26.463	-13.224	11.496	-10.217	22.327	-6.62	25.025	-9.013	42.597	-8.301	32.467	-19.819	21.975	-7.934	35.431	-13.416	41.456	-20.85	35.37	-5.026	135.99	-9.966	72.782	-6.557	43.743	-10.915	44.475	-5.264	22.046	-15.499	40.185	-6.846	32.547	-15.395	45.742
584	24.413	-7.654	61.318	-20.961	34.278	-5.262	32.416	-13.918	14.061	-13.071	18.216	-7.503	61.472	-3.93	25.917	-8.64	21.977	-9.978	29.911	-1.214	27.908	-16.154	40.044	-13.745	32.678	-7.372	45.09	-12.211	37.17	-6.374	47.62	-8.019	28.013	-12.254	178.967	-11.553	29.496	-11.987	31.572	-16.239	25.278	-5.257	33.99	-3.965	23.598	-8.814	32.268	-5.562	60.901
585	27.092	-15.681	66.972	-10.368	27.757	-12.006	20.028	-7.814	15.427	-7.626	22.317	-5.712	25.934	-16.987	25.922	-10.16	29.253	-19.248	30.31	-15.205	30.175	-9.697	29.722	-9.165	31.225	-12.01	39.461	-11.714	37.243	-5.936	62.857	-2.987	30.122	-13.322	171.128	-14.164	55.779	-11.388	39.505	-16.24	57.564	-5.716	23.871	-15.364	22.769	-14.118	21.217	-10.102	65.706
586	19.504	-5.794	20.265	-9.32	32.845	-11.189	19.604	-14.711	22.942	-15.161	22.011	-16.572	30.6	-5.827	28.221	-12.83	22.129	-13.817	31.219	-14.1	31.024	-4.473	75.183	-8.611	35.285	-9.752	31.798	-14.752	35.268	-9.677	50.612	-18.217	22.308	-1.543	181.459	-6.79	47.445	-7.455	38.724	-15.342	18.514	-7.386	26.249	-6.107	23.012	-5.979	25.549	-12.071	18.559
587	21.785	-5.594	23.074	-18.427	45.172	-6.314	20.632	-11.508	19.373	-1.594	16.264	-12.484	50.368	-10.838	23.959	-9.149	17.246	-6.467	26.964	-0.107	39.699	-10.706	24.286	-13.15	29	-9.741	28.591	-14.918	43.793	-14.22	46.28	-9.388	28.626	-8.149	111.941	-8.248	28.68	-7.554	27.05	-5.466	58.941	-10.012	15.028	-12.312	22.293	-16.335	26.948	-8.779	32.934
588	18.425	-11.387	60.447	-10.262	65.717	-10.021	25.776	-12.325	34.038	-19.65	31.492	-7.231	27.032	-16.599	23.993	-4.548	17.721	-6.944	23.004	-14.417	33.764	-10.837	76.831	-18.836	24.379	-10.77	43.227	-14.616	23.962	-8.477	39.64	-18.791	21.912	-15.266	214.116	-14.816	52.964	-15.224	42.93	-12.737	63.079	-3.591	23.27	-12.504	17.45	-16.473	28.016	-6.364	81.261
589	20.433	-17.685	64.408	-0.579	49.578	-9.266	21.489	-16.494	35.485	-4.719	22.559	-6.584	55.77	-14.204	18.502	-13.604	17.746	-8.247	36.431	-7.657	31.003	-7.712	34.959	-16.843	27.742	-6.184	30.038	-19.488	25.794	-16.796	33.259	-15.509	50.81	-5.536	192.099	-10.09	49.444	-15.988	24.735	-7.336	83.805	-7.995	30.786	-13.314	20.192	-8.114	35.301	-11.318	64.454
590	23.72	-8.192	56.76	-11.875	40.888	-6.94	12.322	-12.033	24.63	-18.276	31.594	-15.325	64.392	-7.003	28.974	-18.763	19.597	-12.002	28.022	-15.484	31.022	-11.578	39.433	-13.02	36.011	-5.775	31.231	-15.868	75.9	-7.902	17.786	-20.374	26.768	-15.941	94.26	-7.946	45.451	-6.958	32.189	-17.765	33.44	-5.583	34.468	-7	20.728	-7.06	35.703	-9.763	68.607
591	20.748	-4.69	46.337	-13.483	30.284	-11.503	25.028	-15.502	21.473	-12.309	22.243	-11.862	35.308	-5.384	17.388	-15.315	28.667	-12.605	37.311	-6.768	22.139	-15.203	45.079	-5.649	26.614	-15.346	37.565	-10.61	46.908	-9.149	59.505	-16.455	37.703	-10.216	123.547	-4.023	58.641	0	41.047	-26.358	39.343	-11.256	14.06	-6.515	16.521	-9.987	29.352	-5.791	51.632
592	28.446	-5.697	36.641	-5.233	33.576	-1.691	30.731	-4.403	14.912	-5.26	25.168	-10.415	22.124	-9.202	29.673	-2.817	24.991	-9.254	25.569	-14.272	17.084	-11.296	72.425	-18.29	11.631	-19.991	45.321	-15.562	69.446	-9.692	32.322	-9.13	37.953	-10.48	117.435	-6.77	43.406	-9.984	40.476	-8.911	33.616	-13.797	30.968	-9.313	28.924	-5.084	36.587	-11.611	75.236
593	42.191	-11.853	26.042	-11.263	45.056	-12.122	33.272	-9.612	25.74	-20.234	18.228	-5.296	28.994	-11.699	27.298	-8.975	28.141	-12.098	27.171	-13.304	36.876	-11.074	36.47	-12.317	15.569	-3.057	39.053	-10.479	40.838	-11.584	26.272	-9.449	35.451	-13.184	128.981	-11.236	52.627	-14.727	49.576	-8.391	47.531	-13.717	15.544	-14.297	25.719	-7.702	30.585	-4.518	44.972
594	19.585	-11.298	54.783	-13.38	38.083	-9.37	31.412	-21.656	29.175	-3.353	19.355	-12.853	41.276	-15.41	31.573	-12.06	17.745	-15.183	24.828	-8.17	18.844	-16.637	22.243	-10.024	28.915	-18.265	23.746	-14.003	38.711	-9.401	47.614	-9.906	38.14	-11.205	181.097	-12.728	52.203	-6.519	37.043	-16.98	51.719	-17.934	31.814	-10.239	23.135	-11.626	32.771	-4.118	63.855
595	43.812	-10.45	74.966	-18.336	15.833	-16.105	31.582	-18.561	39.743	-5.234	29.822	-8.197	31.879	-6.335	29.598	-7.689	22.463	-5.465	27.626	-11.856	31.318	-15.43	40.202	-19.147	12.95	-5.947	29.473	-11.061	37.473	-13.675	53.089	-13.37	27.928	-15.02	118.261	-9.096	64.314	-19.505	37.291	-14.447	49.594	-8.186	26.909	-11.099	36.91	-15.893	27.341	-2.753	34.634
596	30.492	-12.739	60.54	-9.857	40.791	-3.467	12.015	-10.384	22.675	-9.293	29.773	0	32.009	-1.288	27.428	-6.827	21.499	-11.528	20.412	-9.85	21.262	-9.84	75.072	-11.502	18.302	-13.174	21.374	-20.938	37.008	-9.74	34.025	-15.193	31.355	-2.171	68.953	-19.84	94.333	-9.608	38.425	-14.045	36.834	-9.413	25.45	-8.479	21.395	-12.61	22.493	-18.426	68.717
597	25.28	-14.904	50.516	-9.152	58.966	-3.309	20.808	-11.888	40.782	-3.586	23.604	-9.815	55.107	-8.156	25.815	-4.6	21.975	-11.887	42.898	-4.87	24.954	-8.977	53.446	-11.651	22.547	-12.181	30.814	-13.328	20.616	-11.296	34.393	-2.862	34.69	-5.684	194.32	-8.772	47.596	-7.434	19.441	-2.593	13.062	-12.795	25.575	-8.832	19.598	-4.315	26.457	-21.063	55.601
598	20.942	-12.951	29.821	-10.784	33.442	-17	19.71	-6.654	41.407	-12.181	14.918	-18.761	31.536	-10.484	29.305	-9.825	34.448	-9.829	37.711	-7.331	36.103	-13.647	77.45	-10.877	20.744	-10.384	29.85	-9.04	47.076	-9.535	25.573	-4.741	42.301	-9.715	141.901	-6.914	97.373	-9.329	49.807	-11.328	45.721	-10.835	22.141	-9.628	17.93	-12.327	28.628	-15.834	20.257
599	28.235	-10.544	47.292	-23.395	39.826	-8.62	27.514	-11.515	15.441	-12.07	25.904	-9.582	42.461	-9.47	22.651	-9.041	21.366	-10.162	26.944	-13.267	30.259	-1.678	34.567	-12.817	34.43	-0.655	54.662	-20.689	30.467	-10.801	40.51	-8.676	22.532	-16.692	77.087	-13.01	26.459	-11.346	24.304	-12.568	29.986	-12.124	16.612	-1.895	17.231	-20.207	15.145	-9.094	44.341
600	25.184	-13.951	77.023	-9.907	31.83	-5.632	23.328	-6.408	15.793	-16.904	9.198	-17.351	41.851	-3.548	19.884	-9.334	15.567	-10.875	35.514	-3.489	30.483	-12.51	61.707	-17.348	16.586	-17.087	36.778	-10.589	76.637	-9.384	32.66	-9.48	36.655	-16.116	186.14	-3.999	58.519	-20.628	47.783	-12.9	41.712	-11.59	30.585	-17.151	25.257	-8.84	37.192	-2.192	46.672
601	32.639	-5.324	73.585	-13.864	44.232	-14.811	14.576	-1.135	46.348	-6.002	12.57	-11.631	25.269	-4.902	30.81	-10.777	19.723	-5.18	36.179	-10.482	37.904	-12.497	36.731	-15.856	39.304	-6.046	17.181	-9.409	76.989	-20.267	44.645	-10.815	32.915	-3.642	138.997	-6.358	85.756	-4.805	23.059	-8.832	36.496	-7.596	27.539	-8.206	22.591	-4.86	30.099	-5.133	74.288
602	26.779	5.22249e-13	60.843	-7.07	36.491	-16.486	15.87	-16.324	31.713	-15.988	24.01	-11.152	33.033	-13.657	31.717	-13.6	27.211	-10.27	36.782	-10.693	36.981	-21.309	42.682	-10.635	13.387	-13.39	35.436	-11.353	50.244	0	42.158	-11.081	29.007	-6.129	189.875	-1.576	71.476	-16.017	31.274	-21.235	52.692	-4.85	24.233	-14.648	27.524	-13.571	25.074	-8.98	63.004
603	22.821	-6.195	31.222	-9.074	32.462	-12.639	26.259	-9.491	24.868	-18.629	21.42	-5.619	31.245	-9.245	29.835	-10.35	7.907	-12.991	20.237	-23.956	29.998	-0.034	41.018	-14.621	19.298	-7.75	27.143	-9.397	62.713	-12.005	50.104	-5.689	34.175	-12.295	81.902	-6.119	40.158	-16.288	24.987	-18.515	72.036	-20.504	24.54	-17.091	30.443	-5.77	32.675	-13.001	60.693
604	40.742	-8.627	53.227	-3.886	67.913	-9.082	20.178	-8.643	23.47	-18.428	23.906	-2.79	35.818	-9.781	25.683	-16.962	21.236	-14.345	26.015	-11.761	26.044	-11.467	18.769	-18.484	29.83	-11.195	41.62	-4.954	64.507	-9.195	53.57	-12.217	30.804	-7.87	112.835	-10.198	37.073	-13.632	44.228	-9.33	33.891	-13.656	23.015	-9.061	34.028	-10.903	30.669	-9.478	72.313
605	24.738	-5.849	50.785	-6.576	18.999	-5.407	29.43	-11.379	30.113	-10.084	19.358	-5.129	23.424	-4.774	28.233	-4.842	23.649	-19.437	41.623	-10.347	38.386	-21.681	31.56	-0.533	16.715	-5.871	20.648	-8.74	33.673	-12.404	41.919	-11.027	34.042	-5.767	85.616	-8.249	36.542	-9.335	34.465	-17.749	42.984	-15.148	26.795	-12.538	13.1	-5.325	31.027	-6.114	53.588
606	30.855	-16.352	33.788	-16.548	52.585	-6.301	37.596	-3.488	12.857	-13.046	22.199	-9.484	43.79	-4.954	21.062	-11.548	32.036	-1.992	35.966	-9.793	37.398	-14.709	49.795	-11.797	27.619	-15.764	55.234	-9.018	29.327	-3.098	26.925	-13.5	26.359	-16.132	117.597	-7.626	35.663	-10.897	20.493	-14.251	57.902	-8.766	12.864	-1.285	28.39	-19.327	30.595	-15.947	68.865
607	46.788	-4.048	36.68	-10.402	25.548	-9.043	21.48	-12.611	22.11	-15.683	15.492	-8.701	33.484	-11.25	31.563	-6.603	25.534	-8.165	30.234	-4.996	35.517	-8.433	49.773	-8.037	27.632	-11.778	22.137	-10.028	43.099	-5.36	42.497	-7.786	14.7	-17.73	118.962	-8.837	15.868	-8.341	30.165	-12.974	41.847	-5.326	23.723	-2.859	22.134	-8.335	24.208	-5.446	55.381
608	19.471	-9.443	66.392	-8.81	43.456	-4.158	21.355	-13.827	25.276	-9.661	24.082	-6.839	39.892	-9.456	32.46	-6.779	29.466	-8.25	26.852	-11.029	27.412	-10.044	56.43	-9.281	37.274	-6.522	13.662	-6.885	27.783	-11.513	40.134	-27.004	40.616	-7.545	182.874	-7.296	52.701	-5.006	36.697	-14.405	31.152	-13.983	28.483	-5.482	20.278	-11.018	31.44	-8.546	34.855
609	15.257	-12.372	72.202	-13.135	40.77	-10.362	31.077	-8.554	18.587	-14.761	20.97	-24.178	29.048	-13.3	23.669	-15.396	18.175	-5.967	37.367	-3.729	36.175	-13.823	65.207	-11.036	24.961	-3.566	38.631	-18.415	23.104	-14.439	46.721	-1.878	34.27	-10.594	196.843	-14.919	39.99	-11.731	30.691	-8.782	40.854	-13.086	20.945	-5.892	32.78	-8.62	32.693	-7.633	60.733
610	14.195	-12.852	66.475	-8.287	23.187	-13.69	29.286	-7.52	22.375	-16.109	17.952	-10.678	53.25	-11.514	34.909	-8.862	27.748	-15.386	35.305	-9.921	34.363	-13.553	47.32	-11.16	20.809	-9.588	25.674	-10.508	26.324	-25.881	49.295	-13.718	34.897	-8.474	202.9	-7.689	67.771	-15.082	39.024	-2.009	38.371	-6.632	25.029	-6.866	18.344	-8.537	35.341	-17.689	21.068
611	29.16	-11.421	54.101	-10.574	45.12	-11.902	39.679	-7.355	25.245	-10.745	23.9	-5.725	44.59	-11.474	22.872	-10.719	21.297	-8.48	33.111	-7.811	35.53	-11.533	13.847	-14.387	17.495	-12.225	23.397	-11.432	46.222	-4.35	42.88	-13.472	39.382	-8.535	186.03	-14.955	42.052	-13.999	25.703	-17.063	47.498	-17.798	24.844	-8.15	29.485	-15.219	20.338	-7.876	78.999
612	42.415	-11.603	35.042	-3.824	28.769	-15.36	23.604	-10.059	26.051	-9.703	23.204	-7.337	56.731	-14.806	22.407	-9.167	27.298	-17.738	32.538	-8.269	39.649	-9.899	67.494	-14.394	31.214	-9.69	30.12	-15.024	44.42	-3.416	56.43	-11.185	41.911	-6.523	143.316	-1.21	80.301	-11.087	25.345	-18.995	49.882	-6.098	32.139	-11.449	23.638	-16.787	31.204	-2.763	83.768
613	31.591	-13.641	40.388	-12.991	50.631	-10.113	23.667	-6.439	30.039	-13.921	21.905	-11.906	36.496	-14.193	26.275	-3.305	27.046	-15.753	32.232	-7.179	20.646	-11.276	19.046	-8.057	22.953	-19.669	19.701	-10.675	73.591	-5.526	45.502	-8.262	43.478	-7.95808e-13	170.47	-2.025	74.575	-9.372	42.703	-10.226	29.393	-10.463	28.252	-16.277	35.515	-8.608	26.387	-9.733	37.539
614	33.134	-6.452	64.82	-16.874	36.591	-4.866	28.624	-15.13	22.165	-5.973	13.293	-6.668	45.286	-8.589	23.418	-14.505	22.491	-0.244	20.735	-3.501	32.045	-4.871	19.222	-12.047	23.381	-14.422	20.729	-9.065	16.811	-6.53	40.213	-15.734	36.865	-7.462	91.022	-17.439	29.863	-9.332	26.082	-14.339	33.471	-10.252	31.931	-10.675	38.007	-9.081	19.289	-5.354	59.851
615	19.463	-13.117	51.622	-18.177	57.215	-11.287	39.684	-7.043	13.627	-4.538	24.017	-8.604	47.79	-14.772	9.492	-14.682	24.397	-13.869	28.96	-10.868	29.364	-17.157	73.173	-5.644	27.983	-9.812	19.385	-0.001	33.574	-13.198	18.176	-15.394	30.339	-5.117	171.875	-8.837	33.197	-11.653	34.168	-11.168	51.726	-14.758	14.446	-9.218	26.254	-9.894	21.507	-15.697	30.496
616	23.432	-8.805	31.664	-14.374	48.454	-8.508	26.166	-14.746	22.417	-8.634	24.816	-14.935	67.505	-4.507	17.15	-3.23	20.1	-14.468	24.681	-12.078	27.445	-2.659	57.429	-17.407	32.997	-8.713	19.893	-13.354	68.433	-5.833	49.376	-13.157	51.5	-11.269	175.092	-11.536	59.518	-11.282	23.199	-11.03	28.594	-11.35	23.097	0.001	27.306	-15.302	29.429	-7.11	23.769
617	33.264	-16.765	56.711	-15.882	51.569	-13.036	30.108	-12.484	11.549	-9.373	22.996	-11.533	41.555	-9.989	32.433	-9.269	23.34	-9.263	31.941	-14.103	33.586	-6.567	46.874	-0.744	31.296	-14.432	34.456	-10.919	38.762	-8.728	40.088	-19.165	28.152	-18.555	169.69	-6.987	73.201	-8.249	43	-18.535	57.825	0	24.737	-8.027	19.913	-15.295	24.926	-16.149	36.108
618	20.041	-6.61	68.516	-8.628	35.184	-6.793	30.236	-0.061	23.758	-15.862	25.133	-14.091	41.076	-15.356	21.127	-13.02	23.986	-13.256	31.113	-11.047	35.561	-11.497	47.658	-5.678	27.568	-3.22	27.743	-13.847	40.523	-3.903	34.115	-24.733	27.607	-13.673	150.73	-13.822	83.753	-11.099	45.612	-18.941	26.858	-2.269	25.15	-10.029	25.843	-11.093	28.796	-7.761	59.651
619	20.187	-5.58	17.356	-14.986	22.414	-16.498	33.706	-6.849	25.783	-15.659	28.989	-13.482	24.395	-11.278	28.611	0	24.806	-12.22	35.068	-10.73	28.111	-18.066	28.536	-8.009	24.431	-4.938	21.16	-8.23	36.336	-9.434	56.674	-20.314	32.723	-8.102	113.518	-21.323	41.987	-5.559	39.433	-6.698	28.256	-20.091	27.448	-17.63	25.277	-10.785	39.403	-9.456	71.357
620	28.521	-12.959	61.632	-9.397	50.395	-5.534	21.26	-8.482	21.48	-6.958	20.173	-17.126	36.353	-11.373	25.358	-5.988	21.139	-17.434	24.443	-7.301	10.262	-16.056	69.148	-17.575	31.105	-12.603	38.141	-8.045	39.329	-2.753	24.699	-10.632	33.449	-11.917	65.433	-9.84	55.799	-7.798	32.99	-4.962	48.995	-10.121	31.167	-11.253	19.811	-2.628	26.538	-14.326	35.961
621	33.091	-2.599	41.27	-11.825	71.906	-6.112	27.529	-5.027	23.683	-11.036	22.381	-7.94	31.37	-4.831	27.357	-10.657	29.134	-11.692	32.873	-7.973	16.441	-16.639	58.885	-13.178	19.642	-11.096	21.182	-8.869	23.375	-17.006	41.616	-13.526	29.773	-8.84	183.567	-6.466	44.304	-9.79	26.951	-7.347	31.411	-18.144	26.996	-11.49	39.158	-12.343	16.196	-15.78	17.636
622	22.646	-7.845	61.3	-16.215	35.104	-6.183	31.79	-4.929	22.351	-8.527	22.602	0	30.704	-9.728	18.849	-12.967	29.445	-10.616	24.699	-3.423	37.167	-14.835	36.822	-14.051	35.792	-9.703	14.763	-5.615	53.341	-12.531	47.05	-20.19	35.041	-11.156	186.954	-9.29	34.023	-1.874	33.16	-9.853	20.474	-14.473	19.268	-11.42	19.126	-15.266	28.722	-16.047	51.314
623	9.358	-12.642	75.656	-4.329	37.906	-2.421	22.224	-6.494	23.815	-17.6	25.783	-19.122	42.881	-9.832	20.507	-9.462	30.566	-3.659	27.601	-9.542	41.234	-6.048	14.187	-10.483	22.951	-10.702	24.04	-9.373	54.469	-6.59	54.148	-15.967	33.534	-1.404	85.237	-8.611	54.975	-10.72	34.886	-18.934	43.922	-8.623	28.518	-11.205	24.609	-9.714	13.781	-7.924	56.003
624	26.256	-8.503	24.029	-8.826	68.449	-13.886	26.599	-11.117	23.738	-11.361	23.636	-17.737	34.935	-10.888	20.485	-12.555	15.24	-8.644	45.647	-15.46	16.904	-24.296	84.23	-4.985	33.221	-9.96	40.814	-16.363	35.575	-8.288	53.772	-11.546	33.722	-7.907	179.901	-8.143	42.449	-19.637	34.379	-8.681	48.799	-5.74	35.414	-6.33	23.597	-6.421	23.416	-15.441	17.736
625	29.488	-14.144	74.941	-11.948	28.52	-11.76	28.508	-16.127	21.554	-14.75	25.036	-10.752	39.543	-11.166	21.82	-13.987	13.933	-4.54	36.969	-5.862	23.135	-15.816	70.223	-11.964	17.222	-9.718	27.997	-21.209	59.191	-13.821	45.993	-12.151	38.438	-16.921	74.406	-7.215	44.373	-11.468	25.733	-15.751	42.756	-11.731	28.292	-14.195	23.932	-8.7	29.083	-13.8	48.067
626	21.796	-10.433	34.234	-7.719	60.343	-9.235	23.731	-18.025	19.087	-5.531	21.396	-14.268	38.497	-7.078	18.131	-9.625	19.307	-6.833	26.128	-16.666	21.908	-3.542	59.071	-15.088	27.352	-20.397	43.297	-13.333	47.589	-8.087	34.729	-7.49	24.082	-13.223	177.537	-9.727	49.49	-13.071	26.247	-25.975	37.233	-8.918	16.493	-12.506	22.397	-10.917	28.692	-7.904	30.055
627	22.833	-15.636	30.063	-9.361	52.658	-10.841	25.787	-7.893	20.269	-11.719	22.126	-6.951	34.506	-7.368	33.988	-6.068	29.845	-11.515	23.044	-5.522	35.051	-11.14	36.828	-15.464	18.191	-2.14	29.558	-0.621	18.428	-5.787	40.679	-13.832	37.268	-13.018	175.673	-7.863	37.386	-7.855	41.986	-15.623	51.518	-8.857	22.03	-4.989	35.219	-7.921	28.461	-7.611	37.19
628	23.476	-14.489	32.513	-9.539	72.818	-15.475	9.578	-9.688	36.682	-8.788	18.649	-10.445	52.391	-9.128	22.626	-13.819	25.978	-23.517	33.078	-11.618	27.638	-16.257	58.358	-1.842	34.463	-11.015	44.657	-12.49	45.666	-4.044	45.109	-9.34	25.534	-3.818	178.202	-9.974	65.421	-9.289	43.123	-3.179	27.445	-21.445	39.915	-3.009	38.078	0.001	39.684	-12.704	35.958
629	26.455	-17.512	43.708	-3.989	45.589	-9.372	32.951	-15.354	29.576	-13.893	21.593	-20.915	38.625	-9.895	37.308	-8.881	17.487	-16.747	32.551	-1.904	28.96	-8.515	74.94	0	21.043	-11.929	29.971	-16.25	62.222	-13.759	32.749	-8.801	30.402	-10.64	95.843	-7.768	33.569	-8.237	32.268	-9.552	77.615	0	21.258	-5.353	42.691	-4.268	35.843	-10.329	41.6
630	21.871	-9.687	29.56	-6.459	56.813	-7.459	24.191	-13.828	23.786	-8.467	25.046	-11.435	30.615	-14.799	30.231	-10.877	24.098	-14.454	44.549	-15.458	23.369	-13.437	48.439	-9.278	25.379	-7.686	32.645	-4.004	33.699	-2.817	38.01	-12.333	45.786	-12.514	207.597	-4.035	63.836	-7.191	40.986	-15.827	79.985	-13.521	19.247	-13.503	24.047	-12.56	42.165	-5.902	69.664
631	20.746	-2.197	53.329	-4.755	25.148	-16.951	35.837	-3.929	27.027	-11.606	21.736	-14.922	57.635	-9.797	30.174	-18.694	28.188	-10.326	29.075	-5.767	23.693	-16.898	73.634	-16.527	17.339	-4.427	36.584	-5.126	47.564	-6.806	31.359	-13.311	27.007	-21.416	38.033	-9.621	72.933	-7.99	41.259	-9.95	64.943	-3.548	26.456	-12.814	19.083	-14.185	26.378	-6.719	81.068
632	32.475	-15.174	29.983	-12.424	27.046	-5.028	15.955	-8.667	26.208	-11.425	17.572	-9.419	32.647	-8.705	31.144	-14.359	28.491	-6.764	33.24	-11.099	30.405	-4.605	58.495	-5.547	19.538	-11.608	40.467	-11.826	55.71	-19.389	31.774	-21.917	29.951	-4.278	177.689	-0.486	34.118	-9.018	30.458	-15.038	57.555	-5.796	19.2	-15.22	28.188	-0.001	33.878	-6.378	47.023
633	21.724	-8.194	53.638	-9.767	33.14	-10.134	21.54	-22.614	31.627	-15.567	19.086	-19.055	20.23	-7.807	30.042	-7.277	24.093	-14.525	32.063	-13.421	23.702	-11.922	48.776	-5.142	13.749	-12.835	28.176	-15.961	43.433	-4.928	43.342	-6.312	23.271	-12.999	113.772	-17.274	23.677	-4.411	37.077	-13.177	52.19	-8.292	24.988	-12.364	27.527	-10.093	22.938	-9.223	25.381
634	32.379	-8.168	54.202	-6.074	41.001	-10.208	35.815	-8.721	36.653	-6.272	24.242	-14.633	41.709	-1.036	24.873	-8.264	27.613	-14.253	28.623	-6.515	35.388	0	70.944	-16.49	37.498	-1.727	35.59	-7.63	71.343	-6.145	49.51	-9.665	22.324	-17.492	115.28	-9.76	31.132	-10.137	32.854	-8.197	45.044	-8.279	24.379	-9.956	29.122	-15.72	34.683	-12.889	67.086
635	30.528	-11.354	28.941	-12.442	28.367	-10.5	19.812	-9.8	19.668	-16.665	20.596	-6.454	34.018	-1.885	22.086	-12.495	32.76	-9.76	40.298	-7.327	28.528	-9.788	94.017	-7.901	26.98	-9.294	47.122	-18.171	27.317	-15.95	58.931	-14.483	39.049	-18.64	103.763	-13.341	79.005	-10.948	39.235	-14.6	45.093	-6.895	30.268	-5.382	26.48	-15.042	21.013	-9.359	58.149
636	20.625	-18.877	72.807	-8.653	25.85	-3.009	26.422	-10.895	31.893	-6.9	15.263	-7.208	25.755	-10.249	13.402	-9.537	30.304	-18.338	24.989	-14.587	38.188	-18.54	33.421	-4.652	30.119	-20.938	29.775	-14.776	42.099	-7.674	50.598	-12.369	32.907	-13.743	170.922	-15.011	37.054	-5.862	20.62	-13.296	75.145	-10.691	32.505	-8.523	36.131	-4.569	34.468	-14.966	64.996
637	16.373	-14.263	19.527	-12.652	39.634	-8.35	29.394	-8.725	18.076	-12.758	22.891	-14.119	35.928	-6.283	28.622	-7.308	24.43	-8.829	26.176	-17.216	31.479	-3.344	31.429	-10.142	26.267	-11.707	30.693	-23.091	82.458	-11.373	33.894	-10.732	34.701	-9.497	109.84	-11.392	88.564	0.001	48.082	-9.454	24.997	-5.491	25.126	-9.625	17.478	-7.529	33.66	-11.91	74.152
638	23.015	-2.1	23.454	-15.972	52.662	-17.586	27.519	-8.105	15.85	-8.113	23.943	-4.828	21.731	-2.787	17.511	-9.727	33.084	-5.632	31.321	-12.711	19.241	-10.972	64.799	-11.99	22.47	-15.817	24.546	-4.605	34.81	-10.006	27.735	-11.2	19.888	-10.656	103.099	-14.08	77.785	-8.453	36.946	-14.35	26.878	-7.58	15.061	-13.614	26.537	-11.763	24.677	-11.527	20.235
639	31.45	-11.426	33.449	-14.422	36.419	-10.275	19.328	-6.818	25.551	-4.838	19.233	-2.183	37.391	-18.807	31.075	-13.215	19.823	-9.392	40.339	-7.57	29.271	-5.663	38.006	-8.267	33.276	-10.012	21.648	-12.651	29.583	-6.442	44.54	-6.144	22.722	-14.167	169.109	-22.209	82.228	-10.528	38.812	-17.963	36.741	-3.963	22.295	-9.951	18.532	-6.399	26.706	-11.75	59.259
640	19.219	-8.545	32.118	-5.673	50.154	-11.817	30.02	-20.094	17.492	-5.797	23.771	-19.227	35.702	-5.885	35.751	-13.54	21.813	-17.575	19.986	-11.296	22.625	-10.023	60.243	-5.623	36.106	-13.12	40.802	-6.77	57.39	-16.251	57.685	-8.848	33.615	-13.968	196.72	-5.218	52.294	-10.946	31.971	-15.576	39.873	-5.819	17.429	-3.148	21.234	-9.344	25.967	-6.806	33.362
641	38.658	-12.301	59.087	-18.324	50.954	-8.429	30.437	-13.878	30.946	-13.793	19.222	-17.448	33.372	-12.696	28.284	-12.665	29.154	-12.131	22.737	-11.052	31.154	-24.58	26.277	-10.287	25.965	-18.01	14.347	-9.923	26.688	-8.269	56.865	-3.456	31.949	-9.604	70.864	0	64.103	-13.973	28.862	-7.477	51.025	-6.843	18.385	-16.137	24.632	-7.631	25.172	-6.548	67.964
642	33.636	-4.321	30.303	-6.562	43.487	-12.52	27.887	-11.389	22.806	-12.119	22.899	-5.866	57.608	-16.478	31.407	-5.317	23.862	-12.232	24.745	-7.217	32.563	-8.812	49.1	-8.947	27.972	-9.848	43.855	-8.667	28.869	-7.037	32.508	-5.016	37.304	-16.018	109.441	-7.639	53.288	-6.474	21.51	-8.831	34.194	-4.656	30.446	-10.913	10.17	-13.237	27.915	-11.103	75.798
643	22.399	-13.179	32.341	-9.296	65.21	-8.865	34.906	-6.544	19.001	-10.578	22.321	-11.482	40.199	-9.71	32.581	-9.727	31.094	-13.031	33.034	-0.004	44.833	-7.486	57.246	-18.097	31.56	-10.65	54.297	-7.788	55.551	-13.794	44.449	-5.094	30.008	-5.59	104.347	-10.405	34.18	-15.236	44.5	-18.706	53.587	-4.204	22.039	-3.593	30.156	-13.398	23.042	-5.348	56.793
644	19.339	-13.529	67.073	-18.428	43.017	-6.967	29.606	-14.815	28.377	-13.162	17.793	-10.578	32.709	-9.325	25.188	-7.983	21.728	-14.11	33.842	-6.463	31.614	-21.749	78.58	-15.571	10.198	-12.38	38.874	-12.532	35.33	-18.185	42.507	-9.963	33.092	-3.986	176.249	-5.759	89.038	-8.946	28.911	-15.491	55.94	-4.833	29.282	-7.064	16.8	-21.113	20.034	-11.926	19.481
645	20.905	-12.786	87.041	-8.308	27.364	-6.724	23.438	-15.479	32.614	-11.914	11.461	-8.517	35.339	-12.167	9.359	-8.502	25.696	-5.192	22.451	-15.793	12.406	-17.415	29.119	-12.211	33.308	-14.031	38.118	-18.114	64.753	-18.885	54.375	-16.058	34.578	-10.749	188.8	-4.542	30.31	-16.581	42.957	-8.788	24.102	-13.277	38.274	-1.194	24.345	-11.099	26.633	-15.703	38.034
646	28.53	-7.438	25.558	-5.23	29.628	-5.119	24.232	-13.757	22.822	-7.667	15.512	-12.977	28.6	-3.412	22.176	-9.931	22.043	-7.817	32.493	-24.456	18.45	-15.049	60.888	-10.894	17.083	-8.931	51.28	-14.876	80.881	-10.312	22.361	-8.564	34.901	-13.273	182.303	-9.176	74.96	-10.199	29.489	-22.501	38.928	-5.519	20.869	-11.899	33.539	0	14.841	-16.613	36.545
647	30.552	-6.99	33.208	-6.311	71.312	-14.54	35.473	-13.896	25.785	-10.547	14.941	-18.914	34.261	-10.697	22.539	-8.579	26.641	-15.667	34.56	-18.651	42.784	-14.029	83.314	-11.377	33.125	-10.485	44.506	-9.478	54.224	-12.953	46.119	-14.092	29.713	-6.342	139.776	-12.583	60.891	-15.826	29.623	-14.47	26.962	-18.192	21.993	-6.964	22.709	-8.444	33.048	-15.662	43.492
648	35.76	-9.926	70.794	-3.059	29.03	-3.074	19.416	-4.947	37.834	-8.725	19.016	-14.214	56.595	-7.264	25.383	-13.234	21.303	-12.63	20.922	-8.503	14.644	-11.879	13.208	-7.826	22.738	-11.777	24.084	-3.79	63.33	-20.471	48.867	-20.833	32.732	-17.767	190.784	-7.995	53.857	-4.986	28.704	-16.986	55.303	-9.681	21.61	-9.849	28.115	-12.052	31.897	-16.276	68.765
649	18.814	-18.839	53.32	0	34.8	-15.289	31	-13.714	16.859	-12.751	15.906	-10.486	24.531	-13.063	24.957	-3.425	18.962	-9.284	21.256	-9.521	19.806	-18.559	23.466	-19.708	31.893	-12.462	36.944	-14.021	35.397	-7.085	28.026	-14.884	30.264	-13.111	153.653	-8.881	60.674	-18.488	31.87	-14.884	41.056	-12.243	26.116	-8.123	19.185	-9.363	22.45	-8.948	47.063
650	43.557	-9.257	52.867	-17.379	43.695	-6.515	26.509	-9.943	27.858	-7.812	22.716	-8.497	32.81	-3.688	20.626	-16.637	24.251	-13.705	35.776	-11.826	31.548	-11.102	58.412	-10.686	28.015	-5.713	25.518	-11.412	28.129	-15.43	49.158	-7.407	28.428	-11.105	182.24	-6.238	54.155	-5.1	40.879	-11.55	22.272	-12.055	18.895	-10.913	20.997	-13.071	26.196	-10.513	26.61
651	24.933	-11.724	20.339	-7.169	29.705	-9.831	28.297	-8.051	27.25	-8.969	28.33	-5.503	26.939	-9.07	14.254	-9.444	26.009	-11.655	33.685	-12.201	34.424	-11.142	21.102	-18.324	22.765	-2.493	35.805	-8.779	58.568	-12.604	40.143	-15.121	38.68	-6.288	183.988	-3.764	52.528	-6.98	47.175	-6.272	53.763	-12.023	19.933	-10.295	21.235	-1.614	30.049	-3.392	43.912
652	27.485	-11.634	63.954	-7.282	27.22	-18.346	25.147	-15.039	16.098	-8.714	28.265	-10.252	67.997	-12.052	25.03	-13.113	24.865	-8.374	26.806	-14.693	27.822	-15.445	74.518	-8.688	21.848	-5.705	25.309	-8.811	28.43	-10.38	49.304	-10.919	42.454	-14.591	182.799	-13.665	24.81	-16.982	35.837	-12.275	32.662	-10.367	24.993	-13.703	14.433	-14.835	22.524	-9.143	39.189
653	22.765	-13.195	76.423	-10.559	61.051	-11.528	30.235	-4.239	28.266	-4.505	16.086	-12.442	28.508	-8.277	24.481	-3.425	25.853	-6.547	38.522	-14.236	64.52	-10.635	69.473	-3.441	28.392	-2.551	44.859	-7.413	41.153	-13.586	50.706	-17.282	29.098	-9.97	124.155	-2.445	78.686	-9.402	46.069	-10.199	44.809	-18.03	19.285	-3.983	20.006	-6.444	32.089	-10.557	55.158
654	38.015	-18.634	71.119	-11.79	35.502	-10.793	28.896	-3.318	25.999	-11.48	24.134	-4.501	41.528	-10.766	22.57	-5.693	20.653	-9.546	26.761	-11.895	28.353	-12.866	47.057	-8.513	35.519	-15.935	31.367	-10.468	41.548	-0.502	30.579	-18.521	35.009	-13.251	170.221	-4.066	68.644	-6.423	21.66	-13.588	41.88	-12.096	19.97	-0.708	28.103	-5.391	32.253	-8.252	77.524
655	19.922	-12.613	19.673	-10.178	35.344	-10.849	35.469	-17.258	21.876	-14.193	20.347	-8.471	35.722	-14.819	32.569	-14.274	26.256	-22.615	29.797	-10.905	22.862	-14.308	29.814	-6.981	33.488	-13.83	30.957	-10.945	27.537	-24.428	39.166	-5.737	37.328	-15.881	57.167	-11.319	73.9	-4.771	21.947	-14.806	53.013	-6.728	29.673	-11.497	17.088	-9.805	13.576	-5.191	78.779
656	21.413	-9.828	68.512	-16.528	56.968	-11.884	19.611	-4.286	30.076	-15.325	31.094	-12.043	31.639	-10.303	30.143	-6.2	21.71	-9.517	20.688	-7.099	27.848	-16.094	43.815	-20.991	27.6	-4.925	22.562	-15.2	68.01	-18.097	44.773	-10.171	29.381	-5.752	131.587	-5.762	33.425	-8.996	38.316	-7.859	19.77	-8.448	26.123	-6.64	20.812	-10.083	19.25	-12.496	48.703
657	36.641	-16.003	27.692	-4.458	27.851	-6.937	35.282	-11.045	29.918	-7.198	18.093	-11.655	27.003	-9.623	33.619	-8.522	28.346	-14.102	34.413	-7.027	23.739	-5.616	39.734	-15.296	25.523	-14.16	30.858	-10.41	69.149	-9.396	37.661	-6.779	37.781	-8.222	196.003	-9.928	31.151	-14.73	21.681	-8.539	48.271	-5.903	21.423	-10.613	24.814	-8.569	29.009	-9.002	40.301
658	42.79	-17.9	76.94	-17.062	50.049	-6.652	29.896	-13.973	23.919	-7.93	25.04	-10.019	37.736	-15.75	21.452	-12.425	28.683	-5.721	35.437	-4.81	29.871	-11.808	54.293	-9.617	26.703	-17.396	53.965	-12.217	34.562	-7.912	31.195	-12.338	24.24	-8.88	117.801	-11.552	25.174	-23.414	49.244	-6.884	40.725	-11.768	35.157	-12.953	25.179	-14.635	28.71	-9.03	42.891
659	32.876	-16.085	27.633	-20.557	32.288	-5.633	30.949	-2.934	32.178	-12.475	20.643	-8.259	36.3	-15.957	29.534	-15.391	27.864	-7.814	24.314	-4.178	27.729	-3.986	32.858	-12.144	21.483	-7.586	41.992	-4.82	81.73	-5.46	31.856	-15.137	23.923	-3.475	151.039	-14.796	21.852	-1.541	45.078	-10.003	47.793	-8.842	23.486	-15.566	25.998	-13.15	27.748	-2.398	41.073
660	35.878	-0.835	24.777	-13.136	30.071	-12.743	18.896	-6.837	18.481	-11.931	11.84	-17.033	41.139	-21.176	12.908	-15.299	18.68	-17.588	27.169	-12.049	25.569	-13.932	23.41	-10.444	22.574	-8.628	31.322	-11.782	32.116	-18.43	42.577	-21.046	30.162	-15.308	102.736	-15.484	75.074	-9.616	48.141	-9.913	47.011	-7.907	20.952	-20.18	23.256	-4.373	17.654	-10.255	69.004
661	21.295	-13.073	32.398	-21.153	35.103	-15.647	24.676	-14.147	30.524	-7.311	24.506	-10.368	55.539	-17.877	32.459	-15.806	24.858	-11.139	29.429	-17.732	50.731	-13.075	58.342	-11.617	24.098	-9.947	22.14	-10.067	38.201	-8.573	41.392	-16.971	36.536	-14.754	194.873	-15.977	46.181	-15.683	33.283	-17.516	46.262	-17.155	21.906	-11.328	30.176	-2.783	12.835	-11.578	83.497
662	26.867	-22.287	54.696	-9.534	51.8	-9.612	13.632	-6.232	25.514	-13.301	26.849	-22.319	43.56	-5.072	14.057	-14.594	26.985	-12.31	27.217	-11.327	38.94	-7.907	27.426	-10.254	35.728	-9.465	51.567	-12.66	36.833	-5.136	37.508	-6.252	27.996	-6.995	49.173	-9.383	23.816	-15.699	32.09	-8.237	59.118	-9.27	23.529	-15.973	22.053	-12.584	25.604	-18.393	51.952
663	20.023	-17.88	53.707	-9.313	34.5	-6.813	26.529	-7.778	28.201	-20.034	18.423	-7.602	32.767	-2.25	32.529	-6.565	33.79	-7.842	23.887	-12.822	14.213	-15.788	33.72	-8.687	31.373	-10.06	20.986	-10.736	55.839	-11.306	29.627	-10.18	33.811	-22.387	171.964	-5.036	57.526	-20.281	43.918	-19.458	29.026	-9.906	13.191	-8.167	23.8	-12.336	18.585	-11.859	64.044
664	16.087	-8.771	38.926	-12.473	38.974	-12.656	29.476	-9.587	21.172	-16.731	23.432	-13.765	48.676	-9.256	28.674	-5.636	26.888	-17.107	27.848	-18.468	38.625	-11.194	33.459	-14.494	24.32	-15.046	29.396	-13.367	24.12	-10.295	55.915	-11.572	32.361	-7.029	124.048	-6.04	23.513	-10.297	49.139	-9.13	36.204	-13.033	15.938	-7.519	34.347	-4.993	27.024	-6.789	65.261
665	39.533	-10.42	66.769	-11.064	27.725	-11.267	37.936	-9.371	25.806	-11.952	14.177	-10.965	30.069	-5.384	23.96	-14.863	19.523	-15.885	33.243	-15.33	24.019	-14.064	62.949	-2.132	22.681	-20.829	38.289	-8.398	27.489	-8.121	54.454	-3.396	39.48	-5.713	134.619	-13.868	25.43	-7.675	31.543	-13.355	56.221	-0.172	24.656	-7.45	24.863	-10.093	21.694	-15.398	90.583
666	28.129	-9.675	42.378	-13.476	25.727	-7.013	28.682	-14.325	38.878	-4.252	25.076	-9.131	52.293	-13.648	22.955	-16.012	19.49	-9.742	24.022	-8.353	40.869	-11.265	43.008	-15.492	16.27	-10.252	36.405	-8.709	61.648	-15.173	42.94	-13.558	31.879	-11.444	191.917	-10.43	52.654	-8.932	19.338	-25.194	35.19	-22.822	21.754	-5.14	15.723	-12.9	14.133	-19.281	26.377
667	26.507	-6.462	64.35	-12.303	61.689	-10.817	30.209	-14.76	23.15	-11.041	24.363	-6.979	38.445	-10.317	29.971	-19.302	20.751	-12.876	37.997	-12.92	22.362	-6.533	66.076	-12.036	18.238	-14.97	43.69	-12.645	63.283	-12.558	37.794	-13.652	37.431	-9.799	129.163	-7.614	84.191	-11.892	35.491	-9.35	59.97	-6.941	23.894	-3.142	23.075	-11.098	25.926	-4.872	51.186
668	28.32	-13.389	38.476	-5.271	36.317	-4.128	24.747	-19.294	36.45	-14.761	23.101	-8.573	35.595	-7.764	24.742	-10.14	31.161	-13.746	29.981	-4.283	31.362	-20.83	84.614	-6.674	34.843	-7.79	41.996	-12.496	31.849	-15.83	12.032	-12.666	50.527	-1.02318e-12	175.132	-11.57	56.939	-7.799	39.438	-15.624	46.364	-14.551	29.956	-13.377	21.82	-6.289	15.808	-15.534	36.356
669	24.788	-3.42	25.566	-13.051	52.063	-5.813	19.629	-13.412	34.602	-8.036	7.75	-10.484	30.762	-23.153	22.415	-10.369	23.634	-14.562	38.427	-14.474	46.293	-11.05	51.489	-12.297	16.327	-13.739	37.65	-3.582	33.001	-15.135	43.206	-9.138	40.13	-8.427	117.862	-13.666	81.777	-24.809	37.609	-25.647	16.959	-13.605	25.581	-3.767	27.169	-7.47	14.545	-12.335	55.371
670	32.445	-12.658	42.106	-17.928	58.842	-11.028	19.844	-9.27	29.688	-9.938	22.229	-0.001	22.035	-7.847	20.637	-13.036	36.122	-5.912	33.108	-12.037	40.532	-2.481	40.406	-17.975	34.107	-16.392	24.392	-11.703	31.741	-13.317	53.297	-14.763	26.557	-10.221	97.79	-16.833	50.041	-11.738	35.064	-14.569	41.325	-18.486	18.44	-15.822	20.211	-1.427	27.564	-10.24	62.89
671	25.682	-7.211	76.527	-4.752	36.132	-7.855	34.334	-7.132	25.257	-14.825	14.896	-16.418	17.197	-13.123	19.068	-12.449	30.031	-8.71	25.559	-13.29	29.012	-9.453	19.715	-9.349	27.824	-12.76	32.469	-17.767	35.345	-5.791	37.719	-22.373	25.372	-11.24	73.635	-6.815	71.003	-6.747	39.406	-16.757	65.633	-12.478	16.52	-13.723	35.367	-11.276	28.413	-10.422	70.219
672	25.324	-15.971	61.672	-7.806	50.191	-10.818	19.439	-15.811	12.41	-9.48	17.374	-11.774	37.925	-22.477	30.932	0	26.258	-7.134	22.705	-17.584	28.187	-4.679	64.475	-8.764	31.158	-18.538	47.908	-9.227	37.809	-5.486	47.71	-9.966	16.432	-12.48	187.663	-12.267	30.176	-12.045	30.885	-8.258	28.471	-9.58	17.128	-7.551	15.444	-6.182	33.074	-10.932	54
673	12.629	-9.179	38.588	-12.638	30.662	-13.602	28.845	0	25.528	-13.131	15.38	-6.296	30.836	-7.937	19.786	-8.441	24.771	-10.463	25.517	-23.485	31.666	-6.572	28.395	-3.966	18.089	-6.441	40.063	-14.101	43.207	-13.704	54.203	-10.709	35.496	-13.902	124.737	-9.744	50.796	-10.047	46.251	-4.914	55.556	-7.716	20.648	-9.603	15.512	-14.377	25.769	-13.068	53.427
674	27.43	-8.414	31.734	-3.439	32.695	-6.019	32.804	-7.78	24.005	-17.852	23.54	-14.788	31.398	-8.943	35.629	-5.848	24.992	-6.653	31.7	-4.202	24.976	-7.945	79.865	-3.666	19.289	-3.408	32.828	-8.741	31.359	-10.991	49.215	-7.167	22.922	-21.23	59.212	-11.865	42.319	-7.046	41.465	-17.19	39.925	-22.122	16.109	-4.417	12.394	-5.516	24.689	-22.72	70.657
675	29.245	-7.914	71.891	-4.705	68.116	-6.251	30.119	-10.825	28.469	-8.758	20.449	-10.569	22.204	-10.244	30.486	-5.981	29.011	-10.022	32.696	-14.839	11.523	-15.872	58.063	-18.975	26.285	-16.617	51.808	-14.91	31.135	-7.915	45.717	-12.807	40.079	-4.148	115.518	-9.773	56.323	-11.48	36.345	-12.173	79.152	-2.352	25.769	-17.156	14.996	-17.608	19.711	-15.94	37.931
676	18.332	-8.269	47.388	-12.527	26.012	-21.604	20.896	-12.121	23.622	-16.927	8.971	-10.1	63.532	-12.504	26.982	-13.322	32.079	-8.87	40.82	-4.474	30.306	-12.395	21.916	-18.943	30.516	-15.801	23.263	-6.482	55.847	-11.177	29.45	-15.458	31.232	-7.263	199.898	-13.58	46.873	-8.368	46.774	-17.022	37.786	-5.649	22.418	-17.527	21.747	-10.976	11.02	-16.5	22.441
677	22.153	-10.507	20.806	-24.626	33.875	-12.715	37.821	-12.59	31.292	-14.564	10.7	-13.878	15.176	-9.309	21.929	-20.941	28.696	-8.869	31.749	-11.084	25.426	-12.091	51.646	-9.56	32.251	-17.354	26.836	-11.418	85.38	-16.06	38.245	-10.726	19.483	-21.693	179.783	-6.887	78.382	-22.267	28.054	-19.707	53.545	-11.924	25.403	-13.371	18.322	-8.969	14.726	-18.324	46.85
678	27.892	-7.169	38.573	-1.697	55.933	-5.12	16.925	-8.021	27.029	-12.916	16.879	-13.681	23.464	-14.784	24.294	-18.999	24.24	-9.413	28.427	-9.573	38.041	-6.604	59.553	-22.229	25.69	-10.763	26.589	-10.714	31.151	-11.464	52.545	-11.149	40.62	-9.403	160.647	-8.932	41.913	-18.013	44.911	-9.912	39.31	-7.346	30.429	-5.522	24.93	-14.593	26.337	-7.018	57.123
679	26.45	0.001	41.694	-7.182	62.78	-11.529	34.759	-0.001	19.621	-6.098	20.043	-12.416	40.796	-5.758	19.766	-11.478	30.361	-5.684	30.834	-12.912	30.097	-10.211	56.872	-12.874	20.512	-7.134	33.589	-16.003	62.731	-3.316	59.596	-8.414	33.433	-10.926	102.347	-9.195	43.34	-12.189	37.765	-13.441	31.358	-15.267	29.767	-6.945	15.27	-12.905	21.923	-1.904	54.189
680	20.02	-10.223	26.029	-7.854	44.345	-6.599	29.237	-15.266	34.057	-5.318	20.407	-6.534	30.788	-12.303	23.835	-7.777	16.94	-20.086	24.566	-17.927	22.298	-5.683	64.564	-6.762	22.992	-14.103	31.193	-6.074	28.475	-6.851	55.408	-22.78	39.308	-8.195	155.231	-9.45	35.302	-16.474	24.299	-13.214	27.719	-5.811	29.499	-12.191	20.418	-11.355	31.739	-5.795	71.222
681	14.337	-18.393	62.641	-4.697	30.018	-11.237	28.926	-13.435	34.833	-8.438	17.799	-10.652	51.116	-6.661	25.886	-7.617	21.313	-14.082	26.837	-17.848	42.621	-12.411	71.581	-8.743	39.15	-8.41	17.781	-9.269	66.297	-9.025	51.581	-9.385	27.618	-4.06	128.15	-21.675	92.78	-5.216	10.722	-18.989	51.398	-12.992	19.669	-7.495	22.493	-6.16	27.637	-12.798	57.443
682	28.568	-10.004	41.564	-2.112	27.968	-11.563	29.015	-7.904	13.443	-11.001	19.318	-4.214	29.92	-16.635	27.619	-4.468	21.296	-7.848	32.109	-17.013	35.068	-13.769	71.66	-8.566	15.585	-2.478	53.346	-10.354	33.833	-21.824	38.425	-5.881	32.783	-15.996	98.352	-9.246	46.863	-7.332	55.881	-12.263	52.548	-15.431	31.98	-7.479	22.71	-6.506	29.915	-13.13	45.774
683	30.04	-9.658	75.171	-2.561	29.367	-15.52	25.362	-18.598	24.773	-5.97	18.88	-11.647	34.631	-22.856	28.897	-9.248	19.187	-7.178	32.318	-6.291	18.652	-14.639	23.38	-13.993	29.702	-5.213	41.41	-6.207	68.623	-13.748	43.938	-5.897	26.186	-10.5	166.88	-8.968	45.696	-11.651	31.72	-19.94	61.817	-6.078	25.621	-17.353	23.261	-13.757	25.448	-8.269	32.946
684	22.873	-6.42	17.946	-13.034	70.422	-5.532	29.798	-10.459	20.862	-5.96856e-13	12.772	-24.026	25.817	-15.452	10.77	-15.422	26.35	-14.212	30.614	-7.122	27.947	-4.999	91.368	-12.1	28.567	-11.991	41.768	-13.346	44.188	-10.487	43.554	-17.898	38.97	-8.292	172.037	-8.724	93.236	-11.527	12.925	-18.978	50.746	-13.05	24.216	-15.224	21.43	-6.665	17.749	-11.103	60.143
685	19.167	-9.079	6.397	-5.809	33.955	-10.465	22.224	-15.108	19.648	-15.222	24.671	-6.02	34.992	-17.416	16.418	-12.963	20.23	-5.655	31.418	-12.101	58.343	-6.548	46.006	-8.81	28.118	-9.387	26.034	-20.095	55.918	-11.734	48.892	-15.048	46.953	-11.531	167.883	-8.502	32.369	-11.308	21.53	-10.652	35.731	-9.429	31.282	-13.968	25.013	-7.95	17.641	-4.769	39.837
686	21.726	-13.847	53.449	-4.453	57.442	-13.235	15.175	-6.486	33.462	-15.95	28.057	-11.978	34.423	-4.148	30.652	-14.112	19.434	-9.238	27.892	-15.682	32.714	-10.978	94.746	-8.387	21.348	-12.676	37.41	-5.418	71.02	-4.283	42.76	-12.939	30.115	-5.389	177.73	-6.757	40.369	-10.961	37.319	-13.642	29.017	-14.755	27.689	-11.517	14.392	-11.602	28.694	-6.578	49.529
687	28.164	-10.051	56.988	-7.46	60.978	-13.244	38.3	-4.619	30.847	-10.912	14.317	-9.18	40.144	-5.583	23.573	-6.888	17.485	-16.676	38.431	-13.857	51.893	-0.617	13.072	-10.229	18.361	-9.646	37.024	-2.94	32.6	-12.098	42.112	-3.876	38.12	-12.2	147.972	-21.282	58.979	-7.93	39.352	-18.035	15.324	-9.319	27.702	-13.336	25.054	-8.238	26.972	-12.169	56.954
688	33.103	-15.209	26.165	-14.845	57.671	-8.011	18.398	-10.608	23.633	-2.379	30.053	-6.479	32.098	-10.387	29.721	-10.476	24.12	-10.57	34.091	-13.846	14.792	-8.279	24.123	-5.49	24.162	-13.669	38.905	-11.82	61.142	-9.69	29.435	-14.748	37.1	0	144.091	-9.958	72.182	-12.548	19.427	-8.735	24.519	-11.312	29.308	-13.321	38.924	-0.001	21.415	-4.461	12.371
689	24.885	-6.323	51.254	-8.899	26.489	-1.69	31.938	-14.508	31.107	-14.508	25.318	-8.287	70.095	-4.075	25.127	-6.215	28.411	-12.672	30.937	-7.985	33.489	-10.734	36.205	-10.958	32.348	-11.482	16.184	-11.076	45.821	-13.773	24.162	-14.159	24.818	-20.95	99.399	-5.369	38.766	-13.59	55.276	-4.88	44.773	-6.922	22.129	-10.107	23.566	-10.308	26.414	-8.48	77.907
690	36.228	-9.28	65.068	-6.409	47.17	-11.844	29.904	-19.153	30.402	-14.99	13.309	-6.301	38.297	-15.974	22.92	-9.149	13.955	-6.654	38.623	-5.811	22.54	-15.64	12.925	-10.931	30.413	-9.968	22.193	-8.723	42.007	-20.855	50.596	-26.607	30.92	-16.994	202.104	-8.115	27.46	-4.087	35.306	-11.245	58.992	-18.899	26.535	-7.156	19.594	-10.521	34.429	-15.056	41.874
691	20.16	-13.914	25.908	-11.407	70.738	-3.114	35.283	-11.835	18.875	-13.185	26.124	-9.068	40.047	-9.797	22.969	-17.868	22.811	-11.36	38.059	-12.148	28.533	-7.821	25.099	-9.336	25.473	-11.406	36.321	-9.202	40.357	-6.926	51.255	-14.959	26.904	-7.834	173.621	-14.151	53.849	-14.088	39.645	-11.725	38.174	-3.341	25.924	-16.724	29.518	-0.204	25.215	-2.934	83.531
692	29.781	-12.261	60.672	-9.291	40.225	-9.852	27.646	-17.716	18.431	-6.966	26.999	-8.617	39.462	-4.399	32.853	-5.993	26.702	-13.94	39.81	-0.497	21.365	-11.01	84.276	-6.902	22.096	-4.018	28.177	-8.751	68.465	-12.545	48.335	-7.372	40.578	-12.562	153.016	-11.097	30.02	-3.957	44.02	-8.803	54.955	-8.435	26.194	-7.726	26.931	-10.855	26.154	-5.445	45.855
693	38.486	-5.496	77	-10.359	54.398	-14.208	18.008	-7.2	23.396	-4.992	20.345	-11.878	23.529	-10.978	21.155	-20.745	22.809	-14.371	23.51	-9.446	25.147	-0.868	44.137	-9.232	30.257	-1.744	41.868	-6.128	44.145	-14.091	41.255	-6.737	46.81	-12.758	184.742	-23.683	35.68	-8.223	41.471	-11.444	42.09	-4.596	34.134	-16.772	24.226	-4.544	34.268	-17.778	91.854
694	16.344	-17.934	25.449	-11.789	55.378	-4.575	20.113	-10.767	28.98	-8.396	6.3	-1.573	36.461	-9.211	0	-27.353	27.884	-12.794	24.438	-7.605	23.017	-13.58	18.119	-8.729	31.827	-13.094	37.705	-15.383	48.482	-16.883	46.372	-12.445	28.366	-6.107	144.777	-22.979	39.865	-12.015	34.593	-9.351	36.863	-5.58	17.826	-6.842	23.387	-13.266	30.909	-6.308	74.187
695	29.986	-12.005	33.376	-23.6	28.858	-4.598	30.937	-10.945	27.873	-10.571	15.598	-15.863	31.981	-6.504	31.238	-11.654	33.474	-12.617	34.899	-10.935	22	-10.412	39.759	-11.422	16.615	-16.671	14.557	-14.55	66.532	-4.012	15.453	-9.416	49.067	-7.85	157.468	-11.294	26.701	-8.251	24.1	-17.959	71.584	-1.891	28.312	-6.154	27.968	-5.051	25.216	-17.883	88.231
696	15.259	-9.929	56.419	-12.17	49.591	-5.57	23.433	-15.32	33.925	-10.049	18.383	-24.788	35.625	-13.36	29.47	-8.604	29.455	-15.873	38.716	-16.016	32.633	-8.865	15.186	-22.342	33.094	-6.871	48.787	-18.234	33.408	-4.117	26.188	-16.595	42.101	-20.159	135.117	-12.026	34.879	-12.001	38.568	-13.341	43.147	-8.799	36.203	-12.616	11.068	-18.133	13.25	-7.245	35.679
697	30.437	-14.588	62.759	-11.991	47.955	-15.221	27.028	-4.891	17.674	-13.508	19.691	-5.15	23.865	-4.066	28.473	-13.204	28.695	-12.104	32.536	-10.653	34.651	-11.057	29.894	-12.287	18.344	-6.78	21.782	-11.684	34.798	-12.817	48.641	-0.001	40.308	-6.478	172.374	-20.63	25.581	-8.279	40.295	-12.992	23.706	-12.22	22.236	-10.532	17.357	-17.213	26.648	-11.815	71.448
698	19.103	-13.416	45.135	-11.924	36.342	-10.369	25.795	-13.006	23.951	-15.97	21.518	-7.465	50.856	-14.535	25.575	-7.406	12.576	-9.069	12.632	-6.814	32.457	-11.332	49.223	-5.269	26.709	-14.575	24.401	-9.623	34.227	-17.514	37.325	-16.766	28.653	-13.176	194.077	-11.387	22.169	-9.613	33.825	-8.923	31.109	-9.27	24.094	-6.642	26.978	-4.075	25.093	-8.601	38.557
699	17.429	-13.616	30.904	-5.487	29.74	-3.535	31.464	-16.745	20.877	-9.846	15.861	-6.595	46.073	-4.556	15.914	-1.273	15.022	-11.525	35.192	-10.356	22.316	-11.847	49.966	-3.488	22.584	-6.192	15.547	-8.28	55.59	-13.771	43.818	-3.76	29.77	-10.485	97.739	-10.511	60.083	-6.849	34.165	-12.382	34.273	-15.3	30.736	-7.384	19.158	-7.179	33.004	-6.318	39.583
700	28.056	-12.42	55.969	-4.253	40.105	-10.649	30.323	-16.394	24.779	-4.22	18.845	-15.038	29.385	-9.526	23.261	-2.996	28.61	-7.312	34.214	-14.721	21.286	-15.243	27.533	-13.829	12.743	-17.58	35.321	-10.606	50.272	-8.445	38.921	-5.433	37.38	-8.329	196.577	-6.28	61.626	-11.428	43.413	-12.712	51.534	-6.467	11.723	-14.037	15.549	-6.237	34.251	-10.384	22.94
701	35.99	-7.646	38.737	-4.123	31.154	-17.946	38.73	-1.44	37.477	-4.106	24.15	-14.528	43.071	-14.769	14.89	-12.333	24.785	-12.677	34.157	-9.736	29.077	-12.622	45.805	-6.022	23.14	-4.332	29.552	-11.278	37.07	-7.338	45.066	-9.963	21.662	-15.45	92.656	-3.102	27.703	-11.981	41.527	-14.044	44.812	-9.903	19.31	-13.753	25.486	-13.905	46.207	-5.534	17.378
702	40.131	-11.546	52.02	-10.746	50.294	-10.758	18.031	-19.639	23.494	-14.366	17.861	-11.999	45.328	-12.77	32.194	-13.338	27.435	-10.483	30.975	-5.415	23.111	-12.659	56.059	-8.195	16.249	-15.03	28.247	-8.155	56.339	-5.378	43.913	-10.372	28.186	-10.506	193.667	-4.029	82.752	-15.077	44.861	-11.228	68.262	-14.9	14.449	-10.686	18.727	-11.885	20.733	-8.548	28.566
703	31.8	-6.518	49.643	-13.937	46.68	-16.146	15.242	-20.21	34.978	-0.435	26.138	-4.113	49.867	-7.27	25.773	-9.818	21.379	-12.382	29.807	-9.608	33.443	-3.965	49.473	-12.799	17.298	-8.782	34.355	-16.189	75.712	-3.625	37.584	-12.728	32.15	-14.142	87.526	-5.377	24.766	-13.259	30.708	-19.691	42.938	-11.364	33.052	-15.694	27.739	-9.493	30.39	-18.647	34.155
704	41.762	-16.832	34.988	-8.237	30.233	-16.504	32.881	-4.167	14.168	-6.842	16.837	-19.06	50.463	-12.428	26.822	-12.499	27.243	-11.071	32.77	-9.184	38.16	-12.005	32.62	-2.679	31.152	-11.341	30.442	-18.331	23.248	-15.386	48.686	-11.981	22.445	-4.631	199.041	-4.054	35.359	-11.208	32.181	-22.517	29.583	-6.763	25.759	-15.542	18.484	-11.565	21.972	-8.323	32.889
705	47.322	-2.659	75.013	-6.611	56.306	-15.263	29.598	-4.979	35.838	-17.71	18.578	-15.318	33.165	-11.995	26.922	-7.108	33.124	-5.959	28.77	-11.71	22.716	-16.309	83.339	-8.268	16.935	-14.726	49.2	-11.215	102.894	-4.767	29.22	-24.161	26.075	-23.979	189.481	-8.998	38.851	-19.656	40.951	-10.264	57.411	-5.573	26.821	-11.143	24.029	-9.771	24.653	-15.242	16.294
706	25.242	-6.006	18.372	-6.929	35.834	-9.028	35.637	-11.001	27.181	-17.979	21.119	-9.152	44.971	-14.966	24.392	-8.215	20.195	-20.602	42.502	-8.463	17.67	-11.724	13.029	-9.313	16.298	-6.528	18.703	-3.083	30.083	-13.056	37.812	-19.464	23.822	-11.491	101.94	-7.529	58.355	-7.626	33.418	-17.44	70.671	-14.104	23.816	-12.965	27.154	-12.66	22.763	-4.497	118.175
707	34.931	-17.824	55.293	-14.047	58.997	-14.956	16.898	-2.811	22.949	-7.668	17.457	-8.01	35.002	-17.449	17.924	-9.648	27.173	-6.287	34.372	-15.761	23.952	-4.266	36.392	-14.692	28.331	-19.939	50.807	-9.76	35.406	-7.422	34.429	-11.525	35.19	-17.959	77.054	0	27.221	-10.433	46.971	-9.485	89.35	-3.368	30.91	-3.608	32.593	-13.889	28.006	-6.828	32.44
708	13.248	-6.506	23.321	-14.082	28.888	-15.175	32.659	-7.861	19.466	-14.96	18.868	-10.231	20.199	-9.372	26.094	-8.996	28.546	-7.239	37.859	-2.621	20.657	-2.406	32.024	-3.777	10.286	-9.786	53.493	-6.064	76.136	-7.203	56.241	-12.556	33.375	-7.631	115.843	-13.596	32.301	-21.092	35.541	-6.539	37.177	-12.115	19.575	-11.267	16.189	-7.521	32.705	-5.853	44.827
709	29.553	-4.378	35.833	-12.869	44.148	-7.658	29.167	-19.068	22.457	-1.683	19.559	-11.881	22.693	-8.499	37.525	-1.748	14.592	-18.533	30.969	-15.333	53.299	-8.086	75.886	0	19.033	-21.553	33.395	-11.034	31.291	-16.246	54.535	-6.724	30.318	-9.153	60.116	-10.439	17.94	-14.397	33.149	-18.086	37.9	-5.786	28.846	-8.163	9.464	-10.336	16.831	-16.005	64.345
710	29.883	-18.507	57.307	-12.46	41.574	-7.702	22.899	-12.369	15.1	-15.332	22.802	-9.377	37.042	-14.469	28.213	-9.496	26.875	-7.29	30.452	-10.21	20.4	-10.432	76.427	-11.753	27.377	-13.224	40.957	-10.532	62.926	-8.645	52.064	-11.23	31.763	-13.3	135.046	-11.234	88.489	-13.337	25.034	-13.154	46.401	-6.607	29.227	-15.374	17.556	-5.682	34.243	-2.044	85.215
711	20.525	-6.902	56.468	-6.94	19.212	-15.174	32.168	-18.327	26.834	-23.596	23.01	-16.463	35.742	-11.46	15.696	-6.186	29.062	-11.939	18.432	-14.686	26.414	-8.183	46.337	-7.833	36.221	-12.01	40.186	-6.288	23.569	-13.682	56.216	-4.372	48.407	-3.145	170.607	-4.712	68.974	-18.208	37.746	-27.166	42.041	-10.471	33.738	-5.181	25.905	-15.354	26.753	-9.217	35.06
712	25.571	-4.355	69.91	-10.011	37.202	-5.103	29.263	-18.802	25.992	-11.664	23.343	-14.97	47.597	-11.766	24.087	-17.9	22.087	-16.68	35.094	-1.001	33.591	-15.396	73.246	-6.939	26.513	-18.434	32.286	-3.379	73.23	-17.423	35.77	-17.027	28.161	-16.299	160.038	-18.343	60.676	-20.065	44.672	-25.661	54.642	-6.738	22.339	-16.808	21.41	-14.245	27.875	-18.27	38.212
713	27.435	-4.215	65.432	-17.781	36.277	-8.187	19.889	-10.852	23.059	-13.53	25.358	-10.625	46.483	-9.183	23.356	-1.973	33.548	-16.236	31.497	-15.101	32.781	-21.118	43.174	-11.002	21.519	-6.629	47.597	-4.538	55.867	-10.451	29.352	-7.504	29.869	-8.665	134.387	-8.846	61.136	-9.463	39.48	-16.696	54.553	-10.927	22.75	-14.7	24.991	-1.416	28.237	-12.368	24.641
714	25.435	-10.564	33.21	-10.806	37.742	-3.932	25.705	-9.233	27.336	-5.763	16.302	-5.133	52.719	-18.145	17.822	-4.743	26.413	-16.436	23.925	-14.466	14.839	-15.117	34.707	-13.88	33.241	-12.596	37.86	-10.981	28.674	-16.195	27.333	-9.903	39.369	-10.963	120.899	-5.659	65.905	-13.747	40.32	-14.161	21.473	-8.12	23.933	-3.274	39.14	-9.669	31.228	-0.483	65.677
715	21.545	-6.733	24.579	-14.003	57.046	-5.506	24.54	-10.927	35.199	-6.219	11.54	-8.432	35.93	0	24.235	-7.774	25.737	-6.442	24.941	-8.802	36.037	-5.87	84.884	-3.248	22.12	-11.599	30.519	-8.33	29.012	-15.067	56.7	-9.385	54.347	-0.522	174.473	-7.066	23.954	-8.585	56.94	-11.033	31.608	-5.53	21.449	-13.363	16.045	-13.224	33.704	-2.456	25.876
716	34.23	-10.085	54.3	-16.523	44.644	-2.727	25.502	-7.767	27.804	-12.768	20.496	-8.168	52.011	-16.988	25.075	-13.471	17.29	-12.386	23.411	-15.765	24.612	-9.281	22.254	-16.1	31.965	-7.583	40.517	-17.88	50.985	-13.077	39.164	-13.539	36.203	-12.655	153.063	-11.519	36.28	-25.225	35.279	-9.554	21.982	-10.871	14.255	-25.403	22.858	-16.509	29.611	-20.664	76.52
717	15.579	-15.132	64.918	-9.622	28.234	-8.803	21.508	-9.775	33.395	-25.27	25.414	-12.954	27.444	-15.995	23.353	-6.127	22.611	-8.105	31.988	-7.262	23.804	-14.815	15.9	-2.327	28.303	-6.207	25.28	-5.269	27.611	-11.435	25.581	-11.624	28.384	-8.446	145.208	-14.839	45.568	-17.478	53.14	-15.054	38.282	-13.749	40.253	-7.429	20.92	-11.923	33.559	-6.005	46.932
718	42.502	-11.437	52.216	-12.113	37.313	-10.98	21.44	-9.233	20.336	-8.985	19.549	-10.507	30.806	-13.812	30.611	-16.593	22.173	-13.214	20.096	-6.312	24.119	-16.156	79.365	-6.444	34.745	-10.401	38.452	-17.858	46.065	-13.982	39.435	-17.041	36.336	-14.772	113.449	-10.026	86.131	-7.631	27.23	-4.673	69.126	-4.026	41.44	-0.572	36.43	-12.636	38.615	-10.927	74.813
719	29.068	-14.847	59.828	-8.537	14.178	-7.123	35.056	-4.297	28.101	-15.861	19.99	-2.925	31.688	-13.721	21.657	-15.06	13.906	-23.207	18.722	-21.389	23.556	-7.728	44.615	-8.056	25.412	-13.461	22.171	-12.738	21.653	-5.356	50.755	-13.749	37.457	-4.406	137.28	-14.953	31.303	-5.782	41.996	-8.488	47.313	-17.096	30.692	-18.448	17.618	-12.412	24.376	-13.301	63.715
720	16.752	-7.746	20.879	-12.141	44.77	-17.198	22.695	-4.548	26.494	-8.847	16.602	-11.478	33.675	-18.552	28.804	-11.432	32.964	-13.479	24.45	-17.078	16.397	-10.508	67.209	-6.058	37.45	-12.241	54.588	-13.335	45.998	-11.512	32.375	-20.173	36.415	-16.381	204.22	-11.223	24.011	-9.925	26.533	-14.582	60.079	-9.772	29.557	-4.557	26.257	-0.518	29.747	-13.575	27.088
721	24.575	-3.39	21.747	-17.375	29.796	-8.014	19.571	-8.627	21.117	-5.537	21.644	-2.42	56.619	-6.975	24.722	-11.86	26.193	-10.523	33.959	-7.813	38.668	-16.918	28.817	-12.749	17.788	-5.912	17.073	-3.447	47.683	-15.088	49.039	-14.959	49.534	-5.147	178.713	-7.715	26.561	-17.215	34.006	-18.268	59.89	-1.018	25.356	-12.225	25.291	-5.116	20.061	-13.97	51.018
722	26.192	-14.358	33.671	-17.257	35.954	-3.941	15.918	-17.878	37.796	-7.046	26.48	-9.646	40.162	-13.643	21.042	-3.062	29.724	-8.462	25.115	-17.741	34.089	-9.59	61.287	-7.31	37.629	-12.306	31.641	-15.417	32.478	-5.678	45.865	-17.108	25.219	-11.033	136.23	-13.145	40.339	-16.121	40.789	-20.163	46.844	-5.849	31.77	-8.022	38.596	-3.066	24.282	-10.6	41.434
723	17.006	-1.843	29.951	-9.664	32.572	-10.975	23.734	-12.099	20.438	-8.654	21.823	-10.271	54.953	-12.181	31.614	-5.872	26.043	-6.735	25.345	-23.273	39.345	-10.382	30.993	-10.291	24.277	-2.918	29.763	-7.847	40.612	-12.304	34.511	-6.966	27.033	-9.68	189.806	-9.704	88.176	-13.54	45.721	-10.91	48.142	-20.383	33.297	-3.384	24.778	-24.106	27.222	-13.072	61.64
724	25.11	-6.42	52.603	-13.569	52.373	-6.211	29.579	-8.288	26.605	-9.219	19.294	-9.335	22.411	-10.335	21.757	-9.305	21.253	-18.865	28.521	-2.733	18.818	-13.181	54.634	-16.506	27.214	-7.178	24.976	-10.494	62.758	-23.207	29.394	-22.456	41.497	-2.256	194.705	-5.936	39.004	-3.643	25.735	-11.639	42.529	-6.898	18.92	-14.354	18.263	-12.309	24.437	-12.007	20.488
725	23.708	-7.488	71.387	-16.915	69.094	-3.267	36.649	-5.251	16.265	-0.639	19.707	-10.742	67.095	-14.933	30.145	-3.113	22.998	-13.71	36.625	-10.709	33.533	-13.364	41.539	-5.511	19.078	-10.056	28.905	-14.085	54.447	-15.621	38.433	-8.04	36.997	-10.588	161.451	-11.564	85.216	-3.866	27.419	-10.368	45.438	-15.135	13.675	-10.513	18.462	-17.537	19.975	-12.959	51.399
726	26.926	-9.259	28.717	-7.685	60.422	-12.538	27.181	-14.916	31.178	-10.382	21.253	-12.926	35.557	-8	18.166	-15.418	29.067	-5.456	31.945	-10.691	24.932	-1.148	16.086	-11.432	21.369	-6.978	34.69	-4.505	88.074	-9.688	48.688	-7.581	38.865	-8.36	71.345	-11.687	26.947	-2.467	34.477	-11.345	47.975	-7.471	22.676	-7.101	36.856	-7.749	22.399	-9.267	61.501
727	13.887	-13.166	63.461	-7.508	32.667	-5.783	33.618	-6.584	33.919	-4.858	18.052	-11.723	55.078	-10.67	31.965	-4.737	30.29	-11.047	30.768	-10.268	31.639	-12.96	36.488	-24.38	29.419	-6.403	24.298	-17.66	37.294	-15.247	45.83	-6.25	42.003	-3.351	108.848	-5.049	21.312	-6.464	42.638	-11.394	42.53	-21.673	27.117	-21.712	27.396	-9.289	14.777	-14.28	57.672
728	29.511	-15.116	23.766	-18.169	21.413	-14.407	24.595	-11.468	44.725	-6.151	11.759	-12.598	36.302	-14.204	11.519	-2.161	17.804	-9.954	32.066	-9.121	27.36	-16.647	60.797	-14.041	32.97	-7.219	31.018	-13.568	39.589	-0.189	46.441	-12.188	26.608	-3.553	165.451	-4.092	52.976	-11.702	37.578	-24.05	60.363	-7.666	15.178	-7.489	24.256	-0.196	34.768	-10.62	47.856
729	11.435	-21.93	21.859	-16.318	62.605	-3.104	27.937	-12.23	22.396	-7.688	26.147	-5.728	46.01	-13.836	21.539	-10.177	23.646	-7.333	28.644	-13.011	28.367	-9.212	25.846	-8.378	25.348	-12.665	40.499	-15.047	60.745	-11.827	39.046	-10.221	41.901	-11.725	105.862	-7.277	61.242	-8.263	21.375	-21.581	54.918	-8.934	24.302	-5.775	26.998	-11.629	33.477	-7.88	20.885
730	31.334	-7.15	35.17	-15.743	34.905	-7.572	26.739	-17.836	21.217	-18.994	12.625	-14.044	39.561	-5.45	26.137	-18.34	20.016	-16.359	31.513	-10.351	23.568	-10.088	24.392	-13.018	22.103	-7.124	47.044	-2.739	35.037	0	55.261	-13.702	33.404	-22.896	57.773	-12.855	50.58	-13.742	52.179	-15.66	26.82	-12.884	22.175	-15.306	29.793	-7.068	34.822	-11.833	56.603
731	16.222	-8.84	44.125	-14.161	33.836	-5.575	27.562	-14.117	26.154	-11.794	16.446	-9.173	56.421	-12.951	22.096	-9	42.958	0	25.331	-4.446	31.928	-24.477	43.037	-11.494	22.187	-14.278	24.076	-7.566	32.466	-7.167	37.681	-21.761	30.149	-8.926	91.204	-8.681	83.245	-5.479	34.395	-18.243	52.362	-24.424	17.701	-7.092	21.969	-8.132	30.522	-8.864	23.882
732	25.498	-19.609	82.351	-3.036	58.944	-3.324	24.855	-3.926	19.983	-6.201	27.429	-10.732	76.546	-11.79	31.999	-4.118	21.324	-15.998	22.482	-12.394	35.414	-17.582	54.08	-8.546	33.165	-16.18	23.828	-14.506	45.12	-2.736	46.662	-6.583	27.202	-13.626	159.115	-6.111	29.524	-14.721	31.922	-11.26	51.995	-7.447	14.363	-7.776	12.688	-11.016	32.577	-9.719	40.472
733	21.443	-19.045	51.904	-7.29	32.84	-5.62	25.555	-10.42	30.684	-9.935	25.116	-8.778	41.691	-12.99	20.464	-4.985	24.9	-8.784	39.245	0.001	28.568	-20.466	44.111	-11.974	29.395	-12.377	32.299	0	61.087	-9.231	53.756	-5.551	36.508	-18.782	199.053	-7.908	76.836	-8.654	46.66	-6.429	48.063	-15.106	21.363	-9.29	19.038	-12.816	32.682	-8.592	43.848
734	29.514	-12.942	66.073	-9.272	40.335	-14.336	22.287	-11.162	21.788	-12.202	24.149	-8.686	19.336	-10.785	33.926	-4.841	31.73	-8.85	25.334	-16.845	54.432	-15.458	23.119	-10.053	26.798	-16.384	51.149	-4.716	29.878	-4.806	52.039	-16.124	32.998	-3.306	183.838	-13.991	76.159	-9.485	41.107	-16.379	34.411	-6.435	30.561	-9.869	19.684	-11.013	18.401	-13.613	31.733
735	22.9	-9.799	24.384	-20.33	59.559	-13.459	26.445	-13.343	21.5	-5.33	26.041	-22.695	21.891	-17.536	31.962	-1.361	30.028	-5.478	34.739	-11.719	29.898	-12.171	74.96	-4.705	19.894	-18.867	25.594	-16.157	44.532	-7.01	61.337	-7.679	28.364	-3.204	140.915	-11.584	67.654	-8.465	33.506	-13.527	34.785	-17.797	21.257	-8.546	28.493	-13.93	35.707	-8.413	27.915
736	33.508	-10.27	52.684	-12.525	26.976	-13.852	31.526	-15.656	20.993	-13.066	21.299	-14.79	31.822	-14.604	29.417	-5.397	30.512	-9.05	26.397	-12.134	36.267	-7.437	51.011	0	26.106	-6.858	36.686	-20.497	36.005	-4.33	30.167	-19.359	34.183	-14.695	194.565	-5.77	72.867	-6.426	43.892	-8.019	44.512	-18.205	23.964	-16.2	16.662	-10.58	20.373	-7.475	47.796
737	30.737	-7.366	33.582	-2.472	55.52	-9.604	33.823	-11.45	22.886	-16.79	23.667	-5.801	34.067	-11	20.702	-12.074	19.936	-6.019	29.558	-11.529	23.914	-18.784	28.479	-14.597	30.211	-8.914	28.435	-14.428	27.781	-6.696	46.888	-15.459	36.224	-6.099	134.195	-8.87	46.313	-16.405	26.054	-9.824	45.586	-5.082	21.023	-11.95	17.465	-10.696	22.211	-17.08	17.825
738	33.646	-7.497	20.46	-8.078	54.935	-7.39	20.694	-7.468	28.899	-13.342	25.408	-12.233	40.632	-6.268	21.633	-11.454	23.203	-15.886	25.618	-9.155	19.765	-13.462	72.087	-11.197	30.232	-18.209	31.943	-8.275	70.217	-22.425	51.851	-13.485	25.722	-8.084	20.999	-13.5	42.7	-11.459	34.611	-12.118	25.721	-13.223	19.423	-12.199	17.616	-12.85	36.311	-12.688	25.256
739	28.053	-13.465	47.512	-8.644	36.383	-15.481	29.37	-10.703	26.805	-10.666	22.751	-10.89	28.493	-1.759	33.891	-7.568	26.913	-17.943	36.656	-11.574	31.456	-10.61	22.186	-6.047	16.113	-13.218	41.694	-12.096	32.272	-14.859	47.377	-4.371	22.76	-9.377	79.64	-10.34	86.578	-6.711	33.875	-14.089	37.88	-9.697	25.031	-5.342	23.424	-8.438	20.682	-10.444	71.978
740	14.724	-8.985	68.266	-16.366	40.676	-2.784	24.554	-12.716	34.471	-1.135	20.015	-1.691	23.359	-11.874	22.502	-7.885	27.147	-17.4	33.168	-4.8	22.458	-17.885	36.903	-7.296	16.465	-8.678	16.785	-13.243	53.905	-8.93	63.43	-17.12	29.486	-6.623	147.303	-11.313	58.636	-13.583	47.832	-24.611	55.098	-11.112	31.101	-13.927	24.61	-7.169	20.061	-5.538	23.019
741	23.847	-3.952	135.264	-0.001	59.395	-7.417	32.056	-11.242	24.621	-4.891	13.435	-14.796	30.862	-16.682	25.712	-18.051	29.768	-9.061	23.107	-12.612	31.806	-11.986	31.492	-6.468	31.233	-13.669	48.291	-12.252	31.61	-8.721	44.488	-17.904	40.889	-9.719	166.269	-19.814	68.54	-10.419	35.912	-3.715	41.528	-11.16	20.861	-6.176	27.639	-15.74	16.929	-11.395	50.958
742	19.684	-15.155	18.892	-3.024	32.812	-8.404	26.276	-8.867	23.979	-13.497	23.782	-10.49	35.029	-13.868	19.759	-7.021	24.201	-10.564	28.185	-15.484	29.219	-9.119	6.912	-16.401	19.334	-11.647	26.246	-8.641	50.565	0	32.188	-7.438	39.933	-6.481	101.6	-15.606	47.816	-5.46	51.254	-9.368	36.02	-9.22	21.706	-14.534	18.927	-11.506	44.368	-8.273	66.046
743	24.451	-6.987	34.911	-12.393	47.162	-13.33	20.235	-3.048	27.839	-11.866	20.32	-10.029	25.653	-18.666	22.934	-15.943	26.393	-11.328	32.57	-3.288	30.779	-7.885	89.273	-7.681	34.617	-8.146	24.069	-18.073	47.718	-7.117	55.71	-4.277	33.446	-9.81	160.902	-19.87	69.506	-7.584	28.525	-14.943	70.743	-13.116	26.664	-7.962	25.673	-14.094	24.112	-13.504	45.118
744	34.424	-0.795	26.514	-10.557	26.277	-11.883	22.706	-19.428	28.239	-12.543	18.885	-7.557	46.264	-14.012	22.106	-1.404	32.158	-6.402	21.522	-11.34	32.232	-9.556	40.282	-20.628	25.964	-5.461	37.077	0	50.096	-14.969	53.194	-2.72848e-11	43.192	-7.818	91.608	-9.241	41.798	-20.967	34.47	-7.728	28.188	-9.862	12.607	-15.222	12.779	-7.901	21.151	-10.022	23.785
745	20.32	-2.571	41.024	-19.141	57.757	-8.29	30.883	-3.206	33.699	-10.009	11.178	-5.733	57.901	-3.549	34.815	-10.594	29.171	-8.716	43.435	-14.555	14.889	-12.511	27.93	-15.369	21.298	-2.564	54.386	-13.085	78.038	-11.792	50.483	-22.545	43.835	-11.769	97.767	-5.124	49.139	-13.002	28.44	-10.298	17.298	-11.252	24.546	-11.27	25.02	-3.271	26.682	-9.375	112.648
746	20.331	-8.656	45.236	-15.055	64.474	-8.526	22.806	-7.194	20.933	-17.646	14.687	-3.884	49.902	-11.818	17.187	-13.107	21.554	-9.067	32.438	-6.211	18.276	-18.936	55.179	-12.242	26.591	-10.214	29.843	-16.635	58.235	-14.461	52.988	-14.097	35.743	-14.999	71.341	-8.336	31.794	-3.165	35.8	-8.363	49.139	-10.482	31.215	-9.535	20.262	-18.033	24.861	-6.225	55.81
747	44.431	-6.487	75.988	-13.017	36.541	-7.639	26.388	-18.451	15.693	-8.704	18.932	-9.602	56.525	-7.529	24.977	-14.422	32.297	-3.954	25.077	-27.444	28.297	-10.501	61.021	-5.183	34.963	-12.473	16.404	-8.246	41.631	-6.934	38.058	-15.561	25.834	-7.434	75.345	-9.544	48.981	-9.321	30.726	-22.487	42.962	-1.182	32.988	-7.566	27.419	-6.929	30.614	-8.624	35.035
748	27.337	-12.404	57.635	0.001	41.124	-16.306	36.758	-7.825	20.043	-7.133	22.819	-4.108	29.676	-16.577	24.282	-0.723	24.895	-21.686	22.125	-17.794	38.298	-9.852	72.245	-6.688	32.182	-13.877	28.918	-7.478	32.721	-10.032	46.712	-12.152	35.108	-16.003	93.153	-11.499	57.66	-16.689	38.911	-13.574	36.773	-17.993	29.991	-8.534	26.974	-7.912	27.488	-2.332	83.249
749	39.164	1.98241e-12	49.605	0	59.265	-17.016	26.072	-13.442	31.733	-8.809	20.728	-0.004	65.758	-6.975	19.774	-7.652	23.387	-15.48	19.035	-14.461	28.139	-15.083	39.257	-14.612	31.698	-17.014	28.257	-3.517	93.989	-12.93	41.754	-17.806	23.077	-17.744	179.84	-8.77	37.361	-11.637	27.099	-11.125	41.188	-2.633	0	-26.096	21.069	-17.007	28.035	-16.689	68.586
750	21.27	-7.66	59.293	-18.177	15.322	-13.047	16.795	-16.468	23.35	-11.571	22.128	-7.317	29.49	-11.568	30.978	-8.997	16.749	-14.681	23.187	-23.739	40.937	-15.507	63.447	-17.516	17.333	-10.23	20.925	-25.19	64.699	-15.034	45.786	-11.28	36.387	-13.738	121.464	-8.106	67.213	-7.326	26.732	-11.347	30.154	-9.446	24.923	-10.594	25.061	-21.099	19.414	-8.765	67.031
751	23.283	-10.268	60.484	-11.827	51.22	-12.062	29.743	-13.212	31.161	-14.752	13.851	-5.75	28.761	-9.486	30.301	-14.768	23.314	-0.009	31.832	-9.655	23.913	-12.922	40.658	-5.409	23.437	-7.864	22.311	-11.053	20.139	-16.285	26.681	-7.945	6.793	-17.057	206.508	-6.34	58.165	-5.279	32.27	-7.962	36.03	-14.703	16.129	-18.913	20.759	-5.19	31.024	-8.576	49.933
752	15.636	-18.9	63.459	-7.21	74.629	-10.341	33.775	-3.555	29.613	-10.269	15.491	-11.013	33.94	-16.608	23.325	-15.734	19.526	-8.239	23.351	-10.726	22.188	-7.209	43.036	-11.162	20.563	-6.314	45.151	-6.379	43.889	-5.76	34.983	-23.599	24.879	-4.005	57.3	-7.51	28.041	-8.308	35.047	-11.636	40.94	-9.99	34.353	-14.842	29.465	-7.141	28.048	-4.047	64.034
753	31.851	-15.85	55.495	-4.38	42.748	-12.161	24.433	-7.692	13.705	-12.064	19.69	-13.792	52.572	-19.784	26.163	-11.595	31.114	-3.608	43.715	-8.999	27.496	-5.814	69.903	-13.13	29.244	-4.644	40.608	-13.428	33.915	-4.948	50.213	-15.93	43.04	-3.525	136.767	-9.316	24.576	-10.74	16.481	-29.569	54.406	-8.261	32.972	0	17.111	-13.782	35.146	-4.65	41.721
754	27.599	-11.797	64.99	-4.909	45.84	-10.059	30.571	-6.835	18.392	-8.228	26.119	-6.501	24.455	-3.435	21.711	-12.143	30.169	-13.276	28.969	-9.003	18.457	-23.787	73.437	-9.42	20.987	0	18.045	-10.215	43.326	-10.256	31.935	-15.466	24.39	-10.396	160.761	-11.489	51.933	-16.748	33.025	-15.103	36.761	-12.285	29.904	-12.281	25.122	-9.826	21.224	-10.586	53.864
755	26.192	-8.867	65.099	-7.968	74.492	-1.195	24.003	-20.651	17.776	-12.662	19.047	-8.777	51.107	-14.525	20.587	-15.747	29.118	-12.239	29.676	-16.841	24.121	-16.978	33.402	-13.629	10.63	-6.809	21.304	-5.68	27.954	-11.176	64.096	-13.548	26.731	-12.037	138.393	-8.691	74.65	-10.125	28.23	-12.785	46.868	-6.461	33.866	-7.999	14.896	-6.009	19.003	-13.23	24.91
756	22.535	-10.691	33.683	-8.961	57.585	-12.556	25.517	-13.894	26.089	-3.633	22.083	-9.694	58.75	-10.001	31.216	-10.016	19.852	-9.934	32.639	-22.065	22.381	-4.128	61.982	-13.377	29.378	-6.464	26.399	-22.543	57.853	-10.039	43.627	-12.712	31.952	-10.235	115.715	-12.008	45.165	-9.626	36.799	-12.962	47.871	-4.943	24.461	-0.949	35.036	-2.343	33.192	-7.714	32.087
757	28.256	-15.411	29.225	-9.667	41.742	-12.425	16.095	-7.204	18.773	-17.793	18.627	-12.823	28.858	-8.561	27.431	-16.202	22.121	-10.336	40.716	-4.724	34.344	-23.795	65.227	-12.233	23.167	-9.175	20.707	-8.67	77.547	-8.597	41.768	-2.711	27.836	-12.787	133.995	-11.486	51.304	-9.643	35.433	-20.925	60.275	-8.756	23.838	-5.693	31.005	-9.873	16.008	-6.466	33.49
758	27.687	-13.611	65.779	-13.677	53.417	-9.314	29.398	-9.136	23.465	-15.128	17.012	-5.99	37.156	-9.666	29.228	-12.722	20.999	-11.725	42.718	-20.673	20.7	-11.984	62.774	-2.796	20.897	-2.285	26.105	-14.013	49.17	-10.319	46.947	-6.949	24.327	-14.353	126.366	-14.749	59.936	-14.036	36.167	-12.298	46.683	-8.99	25.132	-9.432	24.794	-9.208	28.668	-15.822	27.051
759	18.903	-10.821	22.995	-15.53	29.996	-10.536	29.662	-18.013	18.282	-4.502	22.993	-2.022	38.582	-23.424	25.252	-9.977	35.99	-3.625	29.033	-19.362	22.113	-9.448	66.037	-13.495	27.23	-16.304	39.837	-4.298	35.863	-11.843	32.635	-10.27	28.245	-18	132.697	-0.717	33.509	-10.901	41.583	-12.649	32.347	-12.662	24.989	-14.892	20.505	-16.026	23.697	-1.458	70.078
760	27.61	-8.294	70.622	-10.611	32.081	-12.803	22.411	-13.819	22.679	-12.234	20.343	-16.623	31.042	-15.696	27.518	-7.137	30.149	-0.126	16.489	-3.479	12.734	-18.787	45.998	-7.909	32.523	-12.071	39.617	-11.502	22.318	-17.46	46.781	-9.474	21.211	-4.897	84.384	-7.387	56.825	-7.372	34.609	-12.231	20.788	-8.974	19.839	-10.531	34.493	-7.14	22.18	-4.585	45.008
761	22.663	-7.453	29.636	-16.639	49.326	-11.964	28.131	-7.971	27.865	-8.296	9.76	-10.203	55.283	-12.223	21.51	-16.941	23.903	-14.638	45.107	0	27.638	-11.728	31.471	-8.279	21.659	-8.941	19.24	-9.151	64.019	-8.714	34.538	-7.593	26.975	-11.197	184.9	-18.439	80.852	-11.673	48.244	-15.487	37.263	-18.168	24.423	-11.921	16.671	-8.543	17.591	-12.264	72.307
762	17.031	-14.9	25.811	-5.393	61.411	-4.09	24.983	-9.679	45.255	-0.346	20.464	-8.598	52.839	-6.434	19.891	-19.81	28.872	-0.542	28.826	-11.12	22.793	-17.342	29.099	-9.936	34.218	-11.169	28.881	-11.47	62.963	-9.204	60.368	-10.453	26.801	-11.262	140.346	-12.275	44.184	-6.511	32.862	-16.314	36.013	-7.315	23.194	-3.044	22.008	-15.978	28.892	-2.924	60.45
763	27.514	-9.07	41.581	-14.997	30.984	-9.909	33.019	-10.76	28.394	-8.281	20.523	-9.682	31.119	-17.797	29.003	-16.721	22.205	-6.67	33.404	-4.242	31.515	-2.306	74.189	-12.801	18.668	-15.074	31.041	-12.766	50.837	-22.153	28.068	-15.329	41.775	-12.32	171.231	-17.667	40.837	-11.005	37.227	-14.895	43.006	-11.377	21.512	-14.974	19.002	-10.088	33.68	-9.748	22.754
764	30.12	-5.512	24.301	-13.284	50.137	-8.779	28.276	-11.965	21.174	-5.72	16.521	-22.134	50.968	-9.619	21.098	-7.645	25.826	-6.758	18.495	-18.585	29.02	-15.397	30.301	-11.71	17.687	-8.312	21.503	-21.713	59.558	-15.455	46.8	-12.724	46.559	-9.147	156.372	-14.374	75.916	-15.212	27.902	-5.691	54.206	-0.834	14.44	-13.937	28.682	-2.023	23.229	-11.611	34.585
765	39.209	-17.29	20.61	-14.011	33.522	-16.015	14.428	-14.159	21.645	-2.472	22.582	-12.808	20.824	-13.115	27.933	-6.784	29.254	-6.594	21.893	-22.073	29.965	-16.98	63.528	-0.033	13.191	-15.856	25.338	-11.167	56.309	-10.802	40.597	-6.672	35.934	-15.919	115.792	-9.767	66.231	-14.667	52.125	-10.665	33.626	-11.948	16.576	-12.508	28.006	-7.54	42.213	-4.188	43.386
766	34.759	-12.588	61.518	-8.645	20.164	-12.802	30.405	-11.196	27.303	-15.132	17.065	-8.354	31.534	-15.171	26.186	-10.422	31.936	-15.835	23.149	-15.312	25.974	-9.345	39.887	-18.903	29.419	-7.597	40.31	-5.412	78.293	-11.723	54.367	-6.057	33.418	-20.762	52.808	-10.132	50.938	-22.285	40.092	-13.88	38.932	-11.888	16.28	-6.774	42.609	-12.197	30.888	-12.41	21.163
767	23.745	-12.823	71.87	-11.143	34.049	-9.083	33.892	-1.949	14.993	-6.029	22.999	-10.856	60.154	-18.2	19.959	-13.79	13.428	-9.331	23.491	-22.494	27.114	-9.077	46.525	-7.433	28.512	-16.345	43.045	-8.959	53.821	-9.529	63.871	-11.125	29.265	-23.148	152.112	-14.363	44.162	-17.386	37.881	-10.986	23.911	-6.308	30.019	-4.864	25.323	-10.013	23.886	-14.409	57.256
768	27.049	-14.253	50.658	-2.992	43.808	-2.608	30.507	-15.296	30.495	-15.474	21.366	-10.448	44.229	-22.742	32.512	-5.727	19.403	-5.27	33.684	-11.389	24.16	-6.61	58.916	-13.908	30.216	-8.82	39.864	-22.848	92.432	-20.976	40.972	-14.596	43.891	-10.895	176.812	-12.413	64.934	-22.917	33.023	-14.255	63.231	-10.197	22.33	-11.945	20.095	-13.12	20.971	-10.911	45.039
769	20.547	-8.214	52.231	-13.697	61.639	-2.524	21.894	-10.046	16.53	-4.721	17.109	-13.819	30.63	-9.062	29.255	-11.563	27.756	-8.498	39.268	-11.846	36.866	-10.504	15.08	-13.5	25.004	-8.672	34.636	-10.181	45.081	-11.56	43.045	-17.918	26.81	-5.552	120.244	-8.631	70.041	-3.839	24.697	-16.784	25.107	-21.39	34.924	-8.537	17.91	-7.077	24.94	-15.901	86.057
770	16.474	-16.037	28.121	-10.269	48.581	-14.888	31.45	-14.305	12.522	-16.976	25.676	-5.21	56.341	-17.427	20.447	-5.083	18.282	-6.541	23.516	-13.732	15.16	-12.653	49.423	-7.673	19.22	-8.369	34.514	-14.225	26.579	-4.81	42.698	-10.692	33.16	-10.096	79.143	-11.86	53.103	-18.944	33.881	-15.349	49.484	-1.428	22.831	-20.536	17.741	-9.665	25.359	-12.623	64.093
771	35.304	-12.912	15.436	-2.565	57.485	-11.706	32.536	-4.379	21.639	-10.37	20.472	-11.747	51.022	-12.854	29.082	-11.634	15.798	-15.066	34.023	-1.46	50.033	-0.914	64.131	-17.669	32.636	-5.698	21.529	-8.722	36.913	-9.603	37.193	-8.159	29.726	-5.611	180.569	-10.489	69.963	-9.928	36.961	-9.011	52.673	-11.174	17.627	-7.509	29.723	-6.673	25.872	-10.741	70.994
772	22.981	-14.198	33.463	-6.002	39.063	-12.141	20.18	-12.395	41.728	-0.043	20.335	-4.13	29.261	-9.04	24.954	-15.059	13.699	-8.472	33.186	-6.686	23.926	-11.917	26.627	-9.973	28.481	-5.153	17.916	-11.605	48.683	-8.643	33.396	-13.043	25.775	-17.385	176.247	-8.21	71.565	-19.25	25.418	-17.219	46.417	-14.456	32.529	-11.119	32.712	-10.333	15.129	-11.792	66.266
773	24.068	-14.465	42.278	-21.655	67.5	-12.234	29.661	-13.517	26.277	-12.486	23.391	-6.17	35.338	-5.514	27.547	-12.284	21.246	-7.64	37.013	-9.634	28.576	-16.971	42.975	-3.939	30.511	-8.419	17.962	-3.339	52.06	-21.788	33.938	-19.888	42.312	-14.931	134.004	-10.336	17.764	-6.322	27.844	-14.123	33.908	-19.158	23.893	-13.866	25.241	-7.724	22.475	-13.661	31.365
774	7.212	-14.917	75.153	-10.541	62.527	-8.953	8.143	-18.339	17.5	-4.9	27.852	-3.582	33.878	-5.658	28.643	-8.001	22.877	-4.689	27.325	-17.267	29.548	-16.113	33.268	-18.106	12.524	-24.892	31.057	-15.838	33.433	-0.217	49.176	-22.083	34.45	-4.625	192.365	-6.979	54.087	-18.91	25.422	-13.814	54.092	-5.837	20.145	-8.28	24.531	-11.367	29.555	-5.2	41.159
775	25.776	-16.757	64.498	-9.364	29.988	-4.038	20.914	-11.227	12.967	-10.136	17.926	-10.308	27.868	-7.637	19.904	-13.439	19.015	-3.679	34.463	-12.602	21.39	-11.536	97.797	-17.087	17.593	-8.017	40.402	-14.85	44.377	-5.722	33.828	-2.542	37.506	-9.915	181.443	-12.894	44.488	-14.651	42.151	-10.549	43.283	-3.856	27.975	-9.269	13.97	-8.646	25.685	-10.839	58.809
776	34.232	-8.473	33.281	-7.754	37.237	-4.801	46.672	-3.041	36.941	-12.27	25.159	-10.196	16.698	-14.198	26.255	-17.315	20.791	-5.512	30.264	-14.101	18.3	-10.068	20.767	-6.7	29.426	-9.209	46.622	-9.154	72.715	-2.893	24.151	-15.666	39.337	-13.063	100.947	-6.811	51.954	-13.281	33.682	-13.952	57.445	-19.024	20.57	-13.133	33.092	-0.991	30.003	-12.375	29.328
777	35.845	-12.023	68.526	-14.547	32.358	-9.149	37.334	-4.181	20.495	-15.833	21.338	-6.663	29.245	-13.6	20.032	-15.767	26.007	-10.623	34.484	-10.032	17.481	-11.79	44.061	-7.066	31.211	-11.841	25.149	-14.057	55.117	-3.913	59.487	-9.995	37.162	-11.056	192.225	-3.482	63.682	-7.254	35.263	-12.272	26.846	-8.166	20.545	-14.791	28.8	-6.845	32.006	-12.573	51.797
778	14.57	-24.758	71.404	-14.037	34.559	-6.315	30.362	-11.057	32.553	-11.447	20.169	-6.424	33.979	-12.835	39.02	-4.201	21.602	-8.831	37.284	-3.263	26.359	-5.624	67.882	-5.695	31.784	-6.542	54.871	-11.88	50.447	-20.568	36.214	-2.193	30.024	-12.474	55.014	-9.103	59.71	-20.978	39.403	-8.948	63.577	-9.964	25.958	-16.842	23.416	-9.142	23.315	-2.838	87.358
779	47.699	-5.301	33.482	-4.916	56.873	-5.766	24.513	-11.9	26.37	-13.531	28.984	-4.782	41.762	-16.522	32.29	-2.636	24.485	-8.365	26.708	-15.807	25.291	-15.536	29.485	-4.916	24.165	-7.981	29.101	-6.942	24.588	-14.22	45.979	-16.061	37.073	-9.458	46.152	-14.407	46.586	-10.407	28.901	-21.83	44.044	-10.683	20.026	-20.266	19.314	-8.25	27.042	-10.992	30.617
780	34.582	-6.988	54.907	-19.842	34.648	-6.301	35.201	-0.085	24.465	-8.678	25.649	-6.892	27.718	-10.8	18.965	-11.71	25.1	-7.04	23.021	-12.026	26.101	-13.53	81.441	-17.181	13.583	-8.463	41.188	-3.855	38.694	-10.871	46.127	-7.89	39.423	-3.743	213.482	-11.453	47.364	-6.698	38.959	-15.215	40.524	-8.317	27.134	-5.51	21.088	-10.122	22.68	-10.082	37.149
781	45.405	-3.128	45.648	-11.612	68.091	-12.318	22.356	-12.238	23.373	-17.1	27.471	0.001	38.005	-11.245	31.882	-4.233	24.789	-8.603	19.214	-11.689	18.256	-14.429	54.761	-7.863	19.934	-15.327	34.106	-15.067	59.016	-16.085	44.309	-23.334	31.645	-7.946	176.38	-9.409	65.442	-14.551	48.167	-20.158	40.446	-12.038	28.542	-5.952	22.066	-8.578	28.695	-7.08	79.208
782	25.141	-6.444	77.324	-6.26	63.361	-12.272	20.239	-16.065	28.226	-14.128	21.943	-3.578	37.005	-18.51	22.659	-14.751	41.821	0.001	11.142	-21.437	35.674	-14.901	60.19	-9.161	30.43	-20.131	29.104	-7.933	41.661	-4.702	36.301	-12.771	29.681	-1.062	164.205	-10.38	64.531	-13.332	46.964	-10.042	48.364	-11.715	24.188	-5.501	23.367	-10.986	16.287	-8.234	18.471
783	33.127	-2.759	34.326	-5.036	9.977	-4.385	23.54	-12.317	37.809	-9.594	25.541	-15.798	20.246	-6.207	27.826	-8.873	25.98	-17.747	35.106	-12.192	31.332	-20.317	29.098	-15.403	25.771	-13.923	40.274	-6.333	62.893	-14.685	49.479	-19.53	32.235	-11.71	134.762	-21.9	23.42	-14.392	25.017	-13.514	34.949	-15.16	30.693	-13.701	25.146	-7.258	23.602	-8.899	49.563
784	43.564	1.47793e-12	53.932	-9.599	21.984	-9.08	12.854	-10.803	27.092	-5.446	19.597	-11.702	39.805	-7.851	29.549	-13.814	21.44	-13.887	37.38	-9.811	25.726	-8.921	81.511	-5.763	28.611	-11.52	57.085	-5.819	33.71	-11.354	40.854	-4.659	35.918	-10.392	180.527	-8.142	91.318	-0.659	39.235	-15.056	36.911	-12.919	32.537	-8.143	23.939	-8.499	27.19	-6.598	44.58
785	29.455	-10.88	55.847	-6.347	35.251	-8.164	22.198	-7.484	25.037	-14.601	21.92	-7.706	41.353	-11.825	20.156	-4.147	19.56	-10.62	37.646	-6.322	25.372	-16.243	38.856	-3.388	7.929	-17.665	41.575	-13.571	59.345	-26.93	38.064	-10.059	38.612	-16.639	61.733	-10.55	24.136	-11.243	42.859	-19.036	24.837	-14.616	32.965	-15.093	24.435	-10.374	24.021	-8.853	70.064
786	18.872	-3.888	54.843	-15.175	64.276	-17.211	21.57	-9.338	22.113	-17.087	22.235	-7.38	38.593	-8.764	28.081	-7.204	21.946	-10.922	31.268	-11.476	19.674	-13.139	29.556	-8.505	22.63	-9.18	25.462	-20.396	66.477	-8.804	48.577	-10.286	48.748	-16.204	93.445	-2.8	31.055	-16.142	30.1	-11.126	31.503	-14.585	15.78	-19.435	22.666	-12.617	25.573	-21.976	82.772
787	15.787	-16.847	53.377	-5.423	48.095	-13.261	26.521	-9.55	24.177	-2.151	26.887	-9.931	42.562	-13.605	25.468	-13.481	19.315	-11.277	29.304	-9.328	40.947	-8.897	14.868	-4.586	24.044	-7.81	19.813	-9.962	15.33	-11.887	40.978	-14.665	31.647	-11.945	184.302	-4.687	48.048	-2.6	47.252	-11.109	21.346	-7.522	23.313	-14.442	26.06	-12.303	26.412	-16.596	50.975
788	39.805	-12.781	25.593	-12.275	57.849	-11.639	32.329	-12.896	25.467	-1.008	25.252	-5.834	28.314	-7.878	30.745	-14.655	21.953	-16.91	10.828	-7.671	31.836	-10.718	70.602	-6.367	17.272	-13.745	27.578	-10.263	33.179	-4.304	52.463	-9.915	31.892	-13.74	67.258	-10.015	68.158	-16.251	46.39	-10.156	10.41	-6.596	29.318	-6.46	36.608	-5.396	31.761	-2.547	20.279
789	33.172	-4.851	49.46	-12.697	60.414	-10.903	26.102	-13.995	22.415	-1.701	6.311	-6.737	38.442	-11.132	21.841	-16.515	30.48	-2.909	36.434	-11.549	37.909	-6.166	42.211	-9.915	23.621	-9.583	35.981	-7.388	24.937	-13.333	51.802	-7.87	26.999	-17.974	118.492	-11.396	36.334	-15.914	51.96	-6.577	52.329	-12.862	25.501	-11.846	24.173	-6.773	33.962	-6.051	24.112
790	27.6	-11.169	18.888	-5.207	36.148	-11.885	26.4	-8.666	21.922	-10.504	15.973	-6.471	40.157	-14.185	27.752	-18.072	29.979	-8.731	25.729	-4.653	36.906	-15.836	54.09	-7.916	24.365	-14.031	30.426	-4.942	31.353	-0.367	27.862	-15.836	32.963	-7.172	181.565	-5.554	41.263	-6.161	24.859	-18.269	46.341	-1.322	20.415	-23.252	38.114	-6.685	30.402	-18.221	40.173
791	14	-13.582	24.345	-6.453	51.013	-11.078	35.11	-8.521	32.884	-11.835	9.539	-3.143	53.475	-12.184	24.507	-23.141	21.096	-14.37	30.781	-11.886	33.82	-11.237	59.746	-6.643	28.37	-22.062	50.39	-1.37	52.271	-8.031	46.689	-12.97	28.058	-4.531	108.97	-14.824	47.266	-6.772	26.072	-11.58	25.397	-9.401	20.602	-7.478	25.511	-7.571	28.701	0	32.277
792	23.488	-17.511	58.244	-18.538	29.989	-13.699	25.057	-12.746	17.879	-9.189	22.779	-12.769	37.249	-6.18	16.976	-10.389	22.995	-9.601	33.385	-2.26	17.426	-14.45	51.621	-7.627	21.202	-4.452	20.888	-10.879	33.592	-3.259	30.162	-11.031	34.662	-5.176	117.878	-15.842	61.912	-6.638	38.621	-14.154	29.196	-14.347	15.069	-10.435	20.584	-11.002	29.506	-8.707	27.724
793	18.596	-16.876	50.928	-8.409	46.425	-5.669	30.432	-7.095	18.143	-7.817	20.633	-14.668	39.652	-18.547	19.681	-12.074	30.367	-0.144	35.645	-11.28	35.409	-7.147	83.587	-0.404	25.27	-10.134	9.792	-15.074	29.309	-12.178	49.604	-2.059	33.93	-8.076	44.072	-9.385	74.756	-5.62	33.188	-12.891	43.162	-8.972	25.2	-9.894	12.066	-5.438	29.866	-12.801	34.227
794	28.462	-5.842	45.215	-14.026	28.125	-12.403	33.123	-7.01	24.958	-5.414	23.868	-13.426	27.481	-15.049	17.857	-2.056	26.378	-10.752	32.625	-7.118	30.676	-12.586	42.079	-18.459	16.718	-12.759	19.078	-19.701	61.328	-10.496	50.223	-12.996	24.428	-12.222	167.721	-7.553	71.985	-6.652	48.53	-7.279	50.922	-11.692	30.268	-4.986	22.552	-9.513	35.5	-7.238	26.872
795	22.447	-1.1724e-13	23.304	-13.088	40.011	-13.216	22.031	-5.939	22.344	-17.099	8.284	-11.516	32.488	-13.968	22.027	-10.748	27.141	-12.379	22.947	-10.595	33.372	-14.437	23.32	-12.282	33.22	-8.735	38.377	-10.358	38.095	-3.653	16.315	-17.827	23.974	-11.601	187.574	-11.875	70.826	-20.633	38.475	-2.055	55.073	-10.454	26.187	-11.907	26.508	-15.727	27.746	-2.736	71.579
796	33.685	-10.303	64.438	-15.924	55.048	-14.216	30.236	-7.023	31.446	-16.138	22.308	-6.828	30.262	-6.109	12.426	-10.621	24.866	-12.176	25.404	-19.675	24.246	-21.795	37.895	-3.198	33.886	-9.746	47.548	-10.338	43.619	-1.029	33.935	-20.296	35.858	-12.844	185.484	-18.792	69.923	-12.314	36.91	-13.412	37.293	-12.122	27.474	-8.044	26.573	-10.028	26.113	-13.729	36.089
797	20.712	-24.994	51.07	-5.196	23.446	-8.242	14.795	-4.901	29.245	-15.981	24.867	-11.261	50.991	-9.526	22.629	-12.566	26.759	-11.032	30.852	-12.387	13.395	-10.52	92.243	-9.142	22.193	-22.062	21.619	-23.631	28.926	-16.116	47.083	-17.306	55.446	-0.001	100.965	-13.066	36.416	-9.079	30.976	-15.878	57.287	-13.829	27.947	-19.662	15.152	-12.144	18.175	-11.049	31.81
798	15.114	-12.822	43.374	-11.032	31.713	0	17.679	-21.347	30.097	-3.896	14.299	-9.307	66.078	-9.974	22.651	-8.259	24.779	-15.457	37.14	-8.804	16.396	-18.69	65.209	-12.994	22.551	-10.313	32.191	-16.659	54.991	-7.09	37.477	-3.166	25.801	-10.903	157.845	-20.438	58.959	-25.926	28.156	-13.806	59.281	0	30.337	-13.413	27.47	-7.28	19.93	-13.93	26.351
799	16.243	-17.909	33.517	-7.372	29.225	-14.27	29.427	-20.63	20.173	-20.516	13.989	-12.591	21.009	-12.267	31.168	-14.132	20.499	-5.875	34.278	-4.242	16.852	-8.242	67.527	-12.696	28.605	-9.079	18.726	-12.014	38.271	-21.409	27.763	-21.435	43.703	-9.803	164.295	-9.394	33.674	-12.337	40.689	-12.643	43.499	-11.016	25.578	-4.438	22.205	-8.611	23.671	-11.301	69.29
800	21.354	-3.973	25.418	-17.87	14.486	-11.177	41.941	-11.175	21.242	-14.905	17.313	-2.352	31.453	-12.048	35.847	-7.988	21.301	-4.654	23.478	-14.666	29.795	-7.241	73.712	-11.26	23.025	-11.044	18.287	-17.945	54.894	-12.527	31.559	-16.409	38.46	-8.138	165.264	-11.908	31.007	-9.696	25.529	-17.49	34.841	-0.529	34.838	0	21.614	-15.286	29.947	-10.323	19.431
801	25.537	-4.62	62.531	-9.596	66.456	-1.209	35.677	-6.211	16.476	-15.955	25.457	-2.884	27.242	-8.017	21.873	-6.096	20.57	-10.064	30.097	-5.961	27.472	-23.078	21.865	-11.506	17.284	-10.647	36.365	-5.245	23.294	-9.712	32.603	-14.237	30.746	-15.581	156.976	-10.148	39.009	-5.655	26.69	-19.229	36.663	-4.892	15.301	-7.366	13.015	-5.124	28.398	-4.804	47.713
802	34.152	-8.994	21.168	-12.768	70.794	-11.861	29.841	-6.484	19.225	-8.251	22.125	-11.463	37.628	-12.063	25.167	-10.509	28.772	-14.543	26.726	-23.332	28.468	-11.726	27.54	-16.184	28.966	-8.191	52.995	-11.966	37.062	-10.358	44.841	-16.998	22.694	-0.979	161.818	-15.638	92.798	-7.786	38.952	-15.63	25.17	-11.895	19.683	-14.559	35.296	-13.536	36.989	-7.832	37.303
803	26.576	-16.996	63.106	-9.132	65.798	-10.928	20.775	-16.907	13.195	-9.158	17.039	-11.492	31.128	-4.442	19.864	-12.533	25.598	-1.705	39.952	-6.273	28.066	-22.712	44.853	-6.837	20.737	-10.1	40.867	-11.38	47.395	-5.046	34.074	-5.889	36.61	-9.686	157.349	-17.336	98.932	-14.764	42.463	-11.556	46.749	-11.366	12.541	-9.453	18.946	-12.019	14.724	-13.452	95.487
804	24.688	-6.886	54.178	-10.986	70.506	-3.983	30.289	-12.857	16.735	-20.531	28.825	-9.178	61.112	-20.246	19.449	-12.326	18.266	-17.475	38.517	-8.582	27.631	-23.959	78.707	-16.585	31.429	-9.235	39.394	-12.262	43.6	-10.635	33.409	-12.88	35.411	-17.481	32.123	-14.051	67.306	-8.479	28.928	-12.986	14.594	-5.266	24.643	-16.902	32.48	-14.206	32.656	-7.462	23.734
805	27.257	-7.256	22.084	-14.398	50.487	-7.543	32.703	-13.613	24.001	-7.229	19.385	-16.166	24.638	-9.815	26.959	-11.68	28.458	-11.503	44.558	-6.218	34.302	-4.358	21.893	-14.297	11.565	-10.058	30.461	-12.723	24.315	-9.258	40.17	-13.251	38.768	-8.9	109.449	-1.441	74.892	-0.044	42.101	-4.538	46.978	-11.317	16.394	-12.444	39.833	-4.433	36.847	-5.307	62.943
806	24.912	-11.232	65.165	-10.477	34.251	-12.586	42.958	-4.787	15.405	-6.278	24.651	-6.642	51.307	-10.659	14.234	-10.714	32.074	-5.619	36.025	-5.251	31.086	-9.18	60.398	-10.353	30.474	-16.1	16.975	-14.267	27.291	-10.597	36.233	-6.903	30.316	-11.489	114.263	-7.857	28.8	-9.416	35.463	-11.547	23.719	-9.449	15.624	-9.867	23.794	-8.227	12.962	-5.386	19.315
807	21.066	-15.593	35.165	-6.31	37.337	-4.633	27.061	-13.84	30.624	-8.61	22.715	-3.952	30.167	-25.237	21.452	-0.341	23.626	-9.464	26.206	-7.726	17.405	-6.603	82.361	-10.289	19.968	-15.699	42.049	-14.711	85.831	-5.411	45.396	-14.911	47.807	-11.155	42.561	-9.433	72.943	-19.22	37.121	-17.906	24.779	-15.833	27.69	-6.234	26.199	-9.789	30.001	-17.77	43.191
808	27.031	-7.676	66.857	-3.278	23.508	-13.188	30.962	-11.149	32.779	-8.689	28.297	-9.076	32.422	-12.29	27.65	-14.637	28.252	-12.385	29.686	-14.067	19.371	-11.338	41.514	-5.83	14.763	-16.197	30.498	-10.102	112.224	-15.924	36.604	-13.401	28.313	-5.516	173.978	-5.864	50.836	-0.188	31.806	-7.75	30.906	-20.777	26.299	-15.82	26.964	-11.352	35.697	-8.273	17.835
809	31.474	-16.139	26.281	-12.718	26.578	-10.774	29.715	-12.102	23.98	-10.261	27.486	-3.007	19.226	-6.694	12.505	-13.263	22.726	-14.743	28.783	-17.259	21.633	-21.498	40.837	-9.708	34.685	-12.15	27.05	-12.998	47.91	-9.783	46.365	-6.26	38.378	-6.108	93.716	-13.068	79.207	-13.401	34.602	-13.456	63.027	-2.311	21.973	-4.127	19.51	-13.606	38.74	-11.396	46.157
810	35.868	-7.105	67.997	-3.646	59.827	-7.163	28.555	-10.582	24.132	-7.045	19.696	-14.683	33.286	-4.417	30.799	-10.289	24.789	-0.071	37.742	-9.052	22.142	-7.265	87.147	-7.365	28.225	-8.556	27.416	-11.584	43.061	-17.393	51.156	-4.825	28.612	-8.518	195.161	-7.124	28.263	-9.957	36.805	-13.847	53.048	-13.491	10.354	-11.851	27.47	-10.525	34.043	-11.749	60.48
811	16.956	-16.262	24.62	-17.025	35.423	-10.666	14.454	-5.718	27.142	-8.583	23.302	-11.139	28.631	-9.869	26.799	-8.078	21.94	-14.755	36.827	-3.539	37.54	-7.321	18.617	-7.047	20.839	-13.324	38.489	-16.574	32.072	-10.18	41.214	-4.093	48.894	-7.571	65.285	-6.026	35.67	-17.679	27.92	-8.939	74.99	-4.359	20.937	-14.264	30.175	-7.977	19.424	-8.784	47.59
812	26.592	-18.776	30.486	-9.715	47.536	-14.169	27.082	-15.812	23.525	-8.855	23.585	-6.933	32.199	-5.467	33.965	-8.71	28.958	-8.197	26.854	-6.058	28.085	-10.012	85.056	-9.513	17.69	-4.662	42.252	-12.442	47.348	-18.12	20.765	-23.098	24.342	-11.34	117.509	-14.32	47.833	-9.665	36.339	-20.281	68.912	-6.304	39.296	-9.963	20.636	-7.154	25.489	-7.363	69.407
813	21.145	-10.631	53.159	-11.789	30.714	-18.388	31.465	-16.911	27.258	-3.026	12.335	-10.056	32.434	-12.922	36.095	-8.841	28.672	-13.979	31.91	-7.99	37.735	-7.947	51.299	-9.52	19.957	-9.878	23.573	-9.175	45.04	-8.344	50.427	-15.676	36.132	-15.017	170.324	-10.39	8.568	-13.368	44.516	-8.37	23.699	-8.685	35.599	-8.552	19.704	-3.945	24.303	-1.922	59.69
814	25.543	-1.805	32.648	-14.824	25.507	-22.539	27.244	-8.859	8.765	-10.838	23.005	-6.543	34.727	-11.668	24.185	-7.126	25.419	-16.758	36.935	-3.183	35.868	-16.504	29.3	-9.753	23.535	-14.886	34.645	-13.276	70.448	-14.033	48.203	-8.56	48.828	-11.263	104.852	-5	60.649	-12.256	15.257	-15.08	28.175	-20.902	25.167	-9.717	22.141	-8.225	36.877	-14.813	82.354
815	22.486	-19.147	45.779	-16.78	32.748	-8.624	28.736	-10.293	20.966	-8.5	14.178	-16.504	38.923	-12.692	24.184	-7.02	21.127	-13.928	25.203	-11.475	29.739	-18.208	23.432	-6.22	23.245	-10.207	32.338	-12.487	65.217	-6.606	47.226	-11.461	29.01	-9.238	172.831	-11.549	59.66	-13.955	35.795	-11.462	41.609	-8.05	18.234	-9.831	28.349	-0.268	21.145	-2.266	65.34
816	26.322	-8.36	57.491	-8.409	43.792	-13.368	22.048	-15.782	23.615	-10.811	32.906	0	59.284	-14.428	29.206	-10.855	20.194	-18.935	26.359	-5.028	23.693	-15.974	48.954	-10.094	25.574	-8.866	46.142	-16.056	36.553	-11.1	32.144	-14.305	31.77	-10.84	85.458	-7.474	42.326	-7.695	30.375	-10.744	87.568	-10.316	29.453	-10.231	26.329	-5.221	29.312	-14.064	40.046
817	23.311	-16.137	21.985	-16.811	56.515	-14.137	38.816	-5.478	33.017	-12.817	26.805	-7.58	25.441	-7.781	17.087	-20.231	28.165	-17.304	27.645	-11.345	36.87	-6.91	38.396	-10.987	29.797	-9.781	23.912	-13.626	73.577	-2.863	23.74	-24.377	26.466	-3.77	111.902	-10.888	65.727	-9.01	33.934	-6.399	60.121	-13.723	18.541	-1.006	20.777	-3.177	29.974	-11.54	71.079
818	26.949	-4.866	21.982	-9.223	40.765	-8.398	23.551	-1.945	32.836	-13.234	27.052	-7.879	16.322	-7.348	27.213	-8.832	20.612	-14.025	29.687	-17.617	23.191	-15.255	52.846	-13.434	18.133	-12.823	25.227	-11.335	26.894	-8.778	58.135	-11.247	32.617	-3.951	51.684	-4.504	74.29	-23.352	33.155	-12.641	51.209	-3.851	22.7	-7.783	38.217	-11.419	19.96	-24.241	36.838
819	31.371	-8.846	23.011	-17.234	35.578	-11.313	35.774	-8.284	16.452	-17.436	26.192	-13.632	16.282	-13.609	23.378	-8.023	20.447	-12.748	14.191	-9.819	27.343	-14.955	54.08	-13.683	22.941	-15.49	43.468	-6.388	46.185	-15.825	57.039	-13.079	48.379	-16.527	179.555	-10.371	71.31	-14.56	30.946	-18.221	61.868	-6.891	17.863	-11.912	24.079	-19.39	16.706	-8.799	36.792
820	32.791	-7.694	57.297	-10.581	41.852	-7.45	32.455	-8.044	21.439	-16.813	20.298	-8.236	16.984	-20.36	31.903	-5.264	19.546	-11.444	37.214	-8.638	30.249	0.001	19.359	-9.456	27.19	-11.346	44.536	-7.664	45.573	-1.602	30.982	-15.113	47.347	-15.533	171.574	-10.439	77.97	-9.338	50.016	-11.567	37.725	-16.234	25.567	-8.578	38.742	-12.068	27.297	-6.052	68.893
821	33.587	-16.218	48.412	-8.777	65.915	-4.206	18.281	-10.364	23.702	-12.06	22.902	-4.396	21.763	-12.574	24.513	-4.059	27.621	-8.102	27.566	-10.643	29.114	-0.881	43.97	-6.746	21.361	-0.008	17.736	-8.394	52.75	-13.071	36.227	-8.082	35.593	-6.438	135.227	-8.167	51.218	-16.648	51.813	-15.119	66.107	-9.279	25.102	-21.377	22.521	-9.406	31.537	-10.692	49.87
822	30.699	-10.692	43.152	-6.461	34.583	-13.484	27.647	-12.417	23.75	-9.86	29.625	-16.704	27.516	-5.821	34.431	-8.673	27.258	-3.799	21.434	-13.461	27.792	-8.797	53.698	-17.467	19.891	-17.129	32.79	-16.524	30.924	-11.928	37.503	-6.481	25.21	-9.894	35.247	-6.589	70.321	-10.139	66.233	-8.958	35.361	-4.728	24.904	-10.294	25.659	-5.375	22.678	-15.85	66.502
823	24.655	-7.209	57.707	-11.449	35.074	-9.479	27.865	-11.072	18.987	-11.76	16.36	-11.616	29.967	-19.081	21.409	-4.904	21.874	-10.079	39.936	-15.041	28.285	-15.757	31.734	-11.656	16.209	-9.17	39.88	-16.195	27.091	-8.905	45.096	-3.945	29.45	-10.198	111.941	-10.242	45.98	-6.288	34.79	-16.091	59.996	-8.907	30.767	-5.574	28.042	-13.766	31.784	-7.291	87.85
824	31.001	-11.108	70.605	-18.378	32.315	-14.239	28.981	-13.788	18.68	-12.651	25.318	-4.455	35.311	-12.256	25.416	-12.504	27.891	-17.604	24.867	-5.414	30.736	-4.027	72.498	-6.871	19.883	-8.808	18.666	-12.905	44.434	-14.71	40.611	-2.124	27.701	-21.054	162.349	-6.806	65.727	-9.534	34.16	-10.82	69.456	-16.818	21.532	-15.383	27.695	-8.991	29.011	-13.067	68.056
825	26.295	-9.406	30.73	-12.074	27.964	-7.915	26.74	-17.261	29.893	-3.764	17.261	-10.629	35.994	-11.195	21.033	-12.087	17.323	-9.114	33.504	-9.338	24.443	-18.713	41.41	-9.288	35.112	-9.345	29.841	-23.072	33.717	-12.824	55.09	-3.495	40.879	-12.98	139.956	-6.312	90.921	-6.171	25.666	-19.257	28.438	-15.185	23.436	-10.942	26.176	-9.758	23.753	-15.982	76.187
826	19.726	-12.69	27.297	-4.659	64.448	-9.383	40.76	-7.453	31.562	-10.321	12.491	-16.366	36.746	-11.48	27.005	-11.7	20.909	-14.567	36.153	-7.541	29.992	-9.288	58.672	-8.798	31.852	-11.438	32.594	-6.588	40.743	-9.721	39.254	-13.331	35.456	-22.693	117.499	-3.817	48.962	-5.294	42.945	-10.369	25.697	-7.445	15.384	-7.936	34.426	-9.527	30.882	-11.014	23.083
827	30.393	-5.074	69.648	-3.126	47.657	-9.291	26.743	-13.344	25.133	-8.316	20.999	-4.641	21.226	-9.137	22.018	-7.804	22.475	-13.832	19.543	-8.76	27.053	-14.485	30.106	-10.767	22.463	-4.07	41.579	-13.585	31.961	-19.965	36.596	-11.857	68.124	-8.52651e-13	72.98	-3.849	78.109	-15.549	27.099	-18.218	62.002	-12.393	26.904	-15.228	18.858	-8.827	31.13	-10.912	45.804
828	27.785	-8.173	59.31	-11.34	37.446	-21.437	27.267	-19.137	25.585	-16.215	22.402	-3.436	19.599	-8.522	35.941	-11.231	25.355	-13.697	20.411	-8.975	11.595	-17.64	68.784	-7.61	36.972	-4.381	35.086	-16.186	14.218	-15.74	45.948	-8.504	44.319	-6.039	177.887	-8.313	79.638	-6.388	34.387	-4.72	40.349	-10.044	23.216	-8.735	22.779	-14.797	21.566	-7.706	61.708
829	33.34	-1.489	21.137	-13.204	31.413	-5.609	5.341	-14.193	26.84	-10.263	14.886	-18.538	29.37	-8.187	24.083	-11.002	14.517	-6.65	33.01	-5.584	31.151	-12.941	29.751	-3.809	22.52	-6.679	20.213	-10.887	80.792	-19.932	39.948	-7.278	42.85	-4.659	138.416	-11.604	60.891	-12.195	32.4	-11.317	47.336	-7.801	22.579	-10.505	32.982	-10.189	26.148	-5.272	38.77
830	21.863	-5.192	31.861	-9.104	31.102	-7.592	27.319	-11.958	24.762	-6.9	17.786	-12.219	46.957	-16.976	29.384	-10.549	22.007	-7.601	35.601	-11.973	38.158	-10.347	13.446	-7.924	23.857	-9.309	43.44	-8.81	33.034	-16.332	41.369	-9.218	40.84	-8.672	189.699	-13.08	85.916	-3.407	31.245	-15.407	63.418	-5.694	28.02	-14.641	22.556	-11.14	25.592	-15.353	23.893
831	15.83	-9.047	23.529	-22.648	31.268	-6.946	27.418	-14.19	22.091	-11.768	21.161	-19.156	39.766	-12.138	26.781	-6.531	23.611	-21.872	40.552	-17.159	23.827	-14.502	91.941	-15.811	33.07	-7.612	18.627	-9.195	57.955	-15.139	54.606	-12.419	51.174	-12.411	191.27	-9.377	45.238	-14.87	26.295	-7.716	48.232	-14.164	24.659	-6.079	11.581	-11.403	23.515	-14.891	61.547
832	21.51	-16.673	68.331	-14.07	24.666	-11.795	21.084	-7.057	47.216	-11.066	25.983	-7.035	42.888	-12.033	20.865	-13.31	16.106	-12.491	25.936	-8.74	25.867	-9.521	29.435	-12.097	20.286	-23.356	29.626	-9.644	66.355	-12.163	52.671	-13.502	29.886	-10.335	176.551	-10.401	64.301	-6.043	31.464	-7.577	39.89	-9.069	27.948	-6.528	37.671	-9.63	18.061	-18.276	43.738
833	12.844	-10.999	32.544	-8.364	30.51	-3.559	32.994	-12.283	19.168	-7.792	23.764	-7.358	33.784	-11.486	29.213	-8.4	24.464	-9.716	40.702	-11.901	17.155	-9.001	63.744	-24.498	29.74	-16.762	47.164	-2.768	64.527	-15.098	32.337	-9.07	39.669	-7.143	120.286	-8.463	39.572	-22.61	44.397	-7.684	47.889	-2.654	27.113	-5.825	20.748	-14.758	23.429	-11.121	21.703
834	16.974	-8.337	29.78	-8.842	30.268	-18.519	29.698	-3.306	34.004	-5.451	34.141	-6.548	31.638	-8.225	24.657	-9.822	25.983	-10.869	37.272	-14.307	33.246	-13.84	83.871	-9.78	15.525	-13.052	40.521	-1.837	44.55	-10.914	32.733	-14.858	36.332	-9.411	178.525	-11.074	48.982	-10.412	44.545	-7.368	31.646	-4.964	19.785	-8.771	27.535	-10.495	28.449	-16.741	83.449
835	19.128	-8.789	57.368	-9.182	38.725	-7.493	17.332	-10.399	32.482	-16.483	17.447	-17.579	52.508	-14.564	24.539	-11.197	20.409	-6.78	25.364	-23.885	59.218	-9.264	74.879	-25.283	37.57	-19.159	40.803	-3.065	59.028	-11.341	44.183	-16.088	36.85	-13.356	176.124	-6.873	78.017	-19.196	36.726	-12.402	47.165	-8.466	29.361	-12.077	20.254	-12.731	21.249	-6.18	42.017
836	29.992	-10.984	28.347	-0.001	34.635	-9.353	27.545	-13.746	26.982	-12.402	21.031	-6.559	34.85	-14.04	32.071	-12.282	20.627	-3.721	22.53	-17.597	34.762	-12.377	25.542	-5.493	20.267	-7.07	50.686	-15.115	96.027	-7.093	32.431	-7.004	33.989	-8.119	192.226	-8.401	76.712	-6.504	28.031	-14.234	64.173	-4.041	15.858	-18.463	19.302	-9.084	46.022	-4.381	116.237
837	40.71	-8.523	36.195	-16.173	27.763	-16.632	32.43	-12.715	34.908	-10.417	23.846	-12.993	46.283	-10.715	20.821	-5.753	23.128	-8.192	35.015	-4.746	36.232	-13.17	21.589	-15.059	28.678	-20.708	29.369	-6.762	39.763	-1.612	59.176	-14.471	37.588	-6.554	150.918	-2.846	39.313	-11.222	46.771	-16.557	37.494	-9.248	26.628	-8.931	21.813	-14.256	30.516	-3.983	71.58
838	27.655	-11.286	46.627	-11.052	60.922	-12.149	24.271	-11.681	26.303	-12.733	14.693	-11.368	45.273	-13.355	29.376	-7.439	28.849	-2.91	26.955	-11.226	23.187	-16.934	84.383	-7.975	26.186	-12.374	21.828	-14.99	38.238	-2.463	43.055	-11.541	42.975	-7.869	192.706	-15.807	94.25	-16.431	29.547	-12.176	52.209	-6.233	20.816	-7.328	16.796	-11.318	19.766	-9.955	40.878
839	26.456	-4.958	33.974	-7.545	54.024	-6.294	15.803	-15.924	26.099	-9.118	19.933	-17.314	24.006	-10.675	30.935	-4.365	27.334	-6.459	24.181	-19.918	36.603	-9.105	39.968	-6.159	23.542	-7.859	26.387	-13.535	48.787	-6.411	48.394	-14.848	37.178	-12.494	110.048	-3.475	87.288	-10.462	31.9	-9.483	46.845	-14.356	8.855	-15.734	22.188	-6.324	21.247	-17.191	52.081
840	21.638	-11.855	73.531	-13.231	37.368	-4.465	26.38	-4.2	36.006	-12.127	25.974	-15.811	56.956	-8.925	29.126	-8.204	29.93	-15.148	21.403	-16.683	20.99	-12.258	50.262	-11.111	31.572	-17.086	33.609	-3.667	25.532	-12.35	59.251	-15.894	37.435	-11.847	170.25	-7.979	44.109	-17.593	40.49	-19.301	43.121	-16.055	28.659	-9.093	23.125	-7.628	21.425	-11.731	66.123
841	27.931	-9.816	18.934	-0.679	36.962	-12.16	29.966	-3.408	27.62	-4.533	22.637	-8.293	25.088	-6.719	27.821	-15.382	21.815	-0.839	28.656	-19.249	29.496	-4.539	22.327	-15.803	32.25	-9.033	42.428	-3.739	22.331	-14.616	36.101	-8.885	46.88	-12.558	167.562	-6.085	62.596	-18.83	34.497	-14.48	52.893	-9.065	25.751	-12.533	17.288	-9.021	26.598	-11.834	62.585
842	21.482	-7.41	26.987	-14.943	56.032	-13.258	30.622	-5.935	21.162	-16.682	22.33	-10.597	58.119	0	21.832	-10.021	29.891	-7.304	26.123	-12.146	21.338	-9.878	44.995	-2.639	21.946	-11.567	25.631	-14.626	52.346	-9.534	56.15	-5.933	22.804	-9.499	141.371	-12.407	25.235	-12.64	30.591	-11.735	35.941	-5.207	33.149	-15.696	45.854	-0.001	24.467	-8.239	55.658
843	71.914	-1.7053e-12	49.277	-7.394	39.58	-8.119	23.758	-8.956	25.288	-9.547	17.94	-5.882	31.417	-18.1	29.061	-8.912	16.251	-20.434	29.126	-8.204	21.83	-10.819	49.098	-6.024	23.231	-22.145	35.813	-3.947	26.223	-10.636	41.372	-7.197	35.588	-8.613	134.474	-11.236	39.367	-6.978	52.825	-11.879	59.87	-13.732	26.393	-0.178	20.273	-2.477	31.642	-7.276	22.885
844	17.875	-16.64	31.044	-9.613	21.72	-17.154	32.111	-6.05	24.703	-7.01	21.888	-6.351	36.898	-9.212	24.016	-11.042	27.953	-12.868	30.365	-8.393	44.768	-15.321	59.335	-11.921	23.101	-9.656	46.343	-8.167	63.21	-11.847	34.487	-24.751	36.54	-15.281	110.919	-21.604	74.216	-8.431	33.128	-12.733	36.483	-6.675	31.942	-7.445	24.719	-15.701	28.147	-13.842	65.55
845	31.39	-10.876	75.207	-4.072	26.265	-18.86	26.828	-4.622	30.523	-8.725	21.516	-9.312	40.497	-8.275	26.015	-15.119	22.759	-22.969	28.894	-4.575	25.66	-11.824	31.41	-11.541	23.252	-5.846	26.852	-10.727	32.12	-9.578	33.488	-19.104	37.217	-13.045	192.315	-4.097	64.036	-9.717	35.718	-12.003	45.084	-3.292	30.6	-9.598	41.155	-7.979	39.747	-5.216	72.875
846	45.037	-8.289	31.846	-11.706	61.279	-14.971	40.58	-3.725	20.775	-7.453	27.101	-10.038	36.567	-6.645	13.805	-16.006	23.999	-10.148	35.186	-7.201	34.773	-14.43	34.963	-3.444	34.324	-7.894	27.717	-7.44	51.963	-21.857	49.81	-2.648	33.11	-2.209	190.647	-20.061	29.959	-11.183	47.083	-3.084	45.11	-11.024	23.353	-10.599	26.247	-11.599	30.068	-5.452	20.917
847	16.338	-14.629	11.76	-6.64	48.38	-7.785	34.529	-5.941	29.607	-10.782	19.593	-16.002	30.896	-2.728	18.123	-12.946	29.317	-10.824	26.468	-2.715	32.643	-12.701	30.815	-17.133	27.518	-6.09	37.638	-5.811	30.749	-16.433	57.512	-19.389	34.49	-7.976	139.177	-19.864	85.191	-5.124	47.97	-11.365	24.733	-6.056	13.836	-3.83	14.069	-4.043	23.899	-8.734	52.871
848	16.464	-10.985	23.929	-18.724	54.004	-13.124	30.306	-14.369	25.061	-12.652	21.356	-8.256	24.553	-5.14	21.913	-9.592	17.201	-12.641	28.903	-7.396	31.809	-9.309	48.618	-3.637	23.516	-16.044	13.382	-11.794	34.267	-10.085	17.95	-15.016	41.577	-7.129	189.647	-6.039	71.535	-10.998	15.564	-18.978	44.383	-4.765	29.052	-2.436	20.941	-12.208	21.43	-12.188	30.539
849	35.126	-19.771	72.782	-10.886	30.322	-13.464	18.675	-11.854	33.156	-5.325	26.423	-7.172	31.98	-15	25.937	-14.223	34.186	-3.98	21.881	-7.068	17.657	-17.299	74.731	-7.096	13.025	-11.699	37.145	-8.87	42.618	-10.747	32.701	-3.478	35.413	-13.592	176.493	-14.517	71.22	-12.772	25.387	-5.639	49.693	-8.218	6.986	-15.987	22.55	-11.338	29.487	-5.761	51.376
850	32.378	-13.972	35.637	-18.653	62.104	-6.41	26.702	-15.524	36.929	-10.578	16.681	-14.636	34.941	-10.097	26.18	-2.557	21.111	-4.453	25.481	-14.006	33.079	-16.89	31.418	-11.856	30.295	-9.672	31.565	-3.166	32.954	-6.385	28.657	-14.294	44.766	-11.735	173.34	-6.868	83.373	-3.872	48.823	-5.809	51.446	-15.202	26.778	-4.841	24.829	-4.302	33.902	-10.489	55.73
851	28.987	-14.963	52.17	-8.694	23.691	-11.564	28.485	-12.86	33.532	-13.531	20.81	-10.868	34.758	-10.37	30.102	-13.988	23.675	-14.651	30.002	-12.447	30.229	-22.577	84.766	-6.962	21.508	-10.621	29.341	-12.537	65.001	-10.453	17.176	-9.137	39.59	-10.232	148.593	-10.228	47.373	-10.791	38.37	-14.729	43.406	-8.586	35.256	-7.23	27.309	-11.27	26.759	-7.867	76.699
852	25.818	-16.07	50.726	-9.144	66.449	-5.46	27.18	-5.572	29.151	-9.562	22.497	-3.817	31.432	-14.575	22.874	-6.007	23.801	-10.724	36.795	-15.783	50.394	-17.905	49.208	-5.617	30.954	-10.603	47.753	-14.349	60.005	-8.49	44.753	-13.549	34.388	-0.981	127.426	-10.883	79.301	-13.913	36.714	-12.857	37.033	-10.126	32.183	-10.551	21.316	-10.765	26.826	-11.312	19.537
853	43.344	-4.082	56.627	-6.252	34.917	-17.42	26.683	-4.852	16.365	-9.217	22.561	-3.581	34.553	-15.316	30.465	-18.446	27.302	-12.031	34.51	-8.559	35.264	-12.216	33.867	-11.651	21.817	-10.405	37.222	-14.087	19.816	-13.365	37.009	-15.407	48.476	-8.942	194.836	-8.506	93.108	-12.689	49.954	-10.927	32.12	-12.564	16.086	-9.057	37.83	-3.454	32.199	-5.25	38.475
854	26.421	-5.814	33.325	-2.868	35.377	-8.835	29.682	-10.195	29.405	-6.296	26.17	-11.917	39.496	-9.818	22.839	-11.568	20.776	-6.965	25.68	-9.631	36.078	-6.675	60.81	-0.163	19.942	-12.728	24.228	-12.491	62.509	-15.172	42.995	-11.621	31.497	-8.493	129.98	-5.57	74.124	-8.099	32.551	-14.183	35.703	-12.744	21.85	-6.694	18.391	-19.913	25.08	-2.669	33.38
855	29.192	-5.877	24.611	-4.586	24.812	-12.45	30.456	-8.532	18.453	-5.241	29.492	0	28.876	-7.476	21.869	-9.974	33.097	-1.29	30.161	-17.326	29.34	-17.997	91.335	-2.324	33.044	-11.386	30.183	-14.072	44.883	-13.157	54.515	-16.665	13.763	-11.533	161.67	-3.728	46.409	-12.55	45.544	-14.541	43.354	-13.197	25.074	-14.372	35.412	-12.345	28.956	-21.414	74.972
856	29.525	-16.358	16.51	-7.22	49.798	-11.815	26.949	-6.669	30.805	-4.667	24.797	-13.45	37.083	-16.854	34.99	-8.262	20.102	-13.962	32.619	-11.819	27.972	-13.062	41.549	-16.763	32.017	-6.881	45.629	-9.579	51.013	-4.178	33.884	-15.868	18.543	-14.919	69.94	-10.502	56.89	-14.668	32.878	-11.266	44.14	-4.546	20.056	-17.814	30.284	-3.432	25.982	-9.774	62.903
857	42.118	-15.196	65.26	-9.887	56.266	-5.566	22.661	-7.254	28.14	-20.149	19.884	-14.157	37.587	-7.659	25.608	-18.941	22.262	-9.881	19.325	-16.523	31.415	-12.051	92.816	-11.023	18.287	-20.423	22.575	-20.419	48.127	-7.987	58.657	-15.434	35.833	-12.037	172.276	-9.979	43.209	-12.238	23.305	-8.744	63.686	-6.317	20.903	-16.607	27.996	-12.148	32.826	-7.786	34.963
858	23.863	-15.238	80.471	-8.876	21.606	-12.56	21.405	-5.873	21.969	-19.129	20.511	-7.957	55.08	-19.038	23.664	-14.225	29.151	-12.636	36.715	-3.989	26.73	-9.032	60.371	-12.374	17.743	-7.13	41.447	-13.504	30.002	-16.555	50.078	-4.245	41.117	-14.276	221.347	-9.078	50.364	-10.716	23.937	-17.641	23.017	-17.208	28.583	-0.001	39.14	-2.544	25.575	-10.447	46.872
859	36.867	-23.427	48.581	-2.317	55.573	-14.837	28.613	-6.361	19.003	-7.068	20.175	-3.211	57.133	-8.275	22.719	-5.628	23.025	-14.42	31.133	-14.296	38.034	-3.998	17.22	-21.456	14.112	-6.065	20.52	-12.777	36.558	-8.057	49.99	-9.663	34.421	-9.881	179.295	-7.449	82.679	-15.269	40.508	-14.14	52.687	-11.112	30.482	-13.93	32.169	-6.268	28.657	-7.591	55.296
860	17.298	-14.774	51.161	-11.452	27.817	-4.529	21.447	-5.72	29.891	-21.043	15.48	-8.386	61.8	-0.829	25.163	-13.225	23.931	-13.702	34.56	-3.728	31.075	-9.298	19.681	-7.485	24.235	-7.73	25.518	-30.317	24.233	-18.888	43.199	-8.547	40.452	-7.366	104.612	-15.242	55.176	-7.982	9.68	-13.819	46.252	-7.794	29.316	-13.07	26.379	-6.088	29.138	-2.11	57.269
861	24.071	-16.86	65.506	-7.577	47.32	-8.429	26.148	-12.89	22.534	-11.773	29.047	-0.35	38.864	-4.964	33.096	-15.416	17.488	-19.037	35.005	-6.877	23.906	-19.49	38.755	-10.507	34.695	-11.999	48.676	-2.642	25.337	-3.623	48.812	-23.718	42.056	-2.662	192.467	-20.155	55.054	-12.123	43.516	-8.487	38.673	-9.799	11.731	-3.839	27.023	-12.319	31.225	-11.235	32.767
862	22.591	-12.774	45.529	-13.804	40.9	-7.174	23.095	-11.418	24.1	-10.678	17.623	-5.346	42.617	-13.408	22.919	-15.845	18.797	-11.547	27.823	-14.26	19.249	-16.052	40.453	-4.347	24.439	-7.718	51.852	-12.044	31.001	-15.672	50.242	-6.122	31.699	-7.207	194.129	-3.954	31.519	-18.487	28.684	-15.685	58.516	-9.114	25.5	-8.749	25.313	-15.064	7.757	-6.203	26.678
863	38.835	-11.049	72.11	-15.776	29.852	-18.768	24.955	-7.859	31.012	-12.467	28.589	-3.148	38.751	-9.016	25.139	-11.876	19.122	-13.007	21.031	-24.412	24.773	-7.851	30.66	-10.853	30.926	-11.595	25.611	-4.658	39.809	-11.311	49.157	-4.066	40.283	-9.76	135.818	-16.374	35.199	-17.727	32.924	-17.922	52.689	-0.298	23.403	-12.27	19.226	-10.576	32.237	-14.288	69.451
864	22.599	-11.174	27.662	-10.815	28.239	-10.788	27.113	-13.022	15.688	-13.316	22.065	-5.608	34.224	-13.239	18.955	-6.929	19.121	-9.359	31.293	-12.449	20.45	-11.294	66.277	-16.66	23.921	-8.119	37.096	-17.275	54.855	-13.203	52.624	-6.026	36.024	-22.984	109.139	-3.377	37.499	-11.622	20.612	-24.987	32.855	-6.382	23.413	-10.649	25.869	-9.708	26.643	-14.866	51.025
865	27.475	-12.291	73.624	-13.605	25.624	-9.451	17.51	-12.196	43.414	6.25278e-13	25.045	-3.792	25.49	-15.592	20.47	-9.725	28.264	-9.911	34.826	-20.304	19.594	-9.81	30.406	-12.045	27.551	-10.483	50.599	-3.134	49.405	-11.663	40.202	-7.057	38.655	-10.826	201.874	-2.526	66.696	-11.372	37.927	-13.55	46.309	-9.279	21.541	-13.95	21.299	-7.213	38.173	-12.156	68.989
866	30.985	-8.85	46.152	-7.04	36.977	-1.945	23.171	0	34.489	-6.191	18.415	-7.424	36.805	-14.934	27.925	-13.88	20.688	-8.582	22.079	-10.052	38.219	-11.673	40.582	-7.248	34.505	-13.038	34.729	-6.628	18.37	-21.071	33.247	-7.389	34.697	-11.948	119.025	-8.275	44.487	-12.451	28.227	-16.643	33.559	-20.247	29.508	-12.578	22.976	-17.656	24.207	-10.603	65.838
867	17.555	-25.768	62.81	-9.522	41.317	-11.308	35.259	-6.216	20.983	-12.476	26.582	-3.22	28.43	-12.237	29.299	-22.121	19.137	-11.242	31.35	-14.131	21.18	-19.025	21.698	-14.64	27.849	-8.322	22.236	-12.909	28.655	-2.945	49.951	-15.1	35.3	-10.386	168.803	-9.3	76.581	-11.467	34.385	-12.613	34.691	-9.981	22.313	-7.425	22.667	-7.747	25.905	-4.846	46.696
868	15.614	-19.96	46.076	-11.234	26.607	-12.462	20.52	-14.266	20.212	-9.056	14.152	-3.711	39.246	-9.555	15.288	-12.741	23.222	-14.8	25.231	-10.991	34.234	-13.962	64.793	-11.678	25.408	-11.239	14.57	-6.469	43.107	-13.86	29.436	-7.62	27.871	-9.416	110.517	-7.085	43.826	-12.13	45.939	-14.65	25.712	-7.407	35.481	-9.668	26.011	-18.737	12.07	-14.751	57.015
869	18.96	-14.227	24.789	-11.501	46.268	-7.982	18.209	-12.498	29.89	-10.883	16.075	-12.896	37.103	-5.568	18.51	-6.031	23.694	-3.409	27.941	-8.464	32.821	-8.698	21.299	-14.072	26.055	-5.462	50.599	-10.071	43.513	-13.018	29.068	-3.121	31.232	-4.286	98.888	-14.4	67.422	-12.474	36.675	-12.356	38.469	-10.234	10.639	-16.582	20.787	-13.437	29.104	-12.336	51.075
870	22.29	-11.4	58.762	-6.72	66.381	-5.779	19.108	-8.738	36.66	-6.97	15.034	-14.772	37.361	-14.704	23.208	-12.544	22.628	-16.322	42.165	-17.412	34.434	-18.26	41.739	-8.193	28.083	-15.146	23.114	-24.121	44.881	-9.456	44.183	-14.511	42.744	-0.24	90.045	-8.201	37.583	-14.588	39.873	-10.571	55.075	-21.876	16.711	-12.358	21.765	-13.978	31.026	-8.103	67.389
871	26.472	-9.595	46.598	-2.672	27.567	-12.742	24.308	-5.493	27.671	-8.029	22.683	-6.915	38.967	-8.539	22.669	-15.154	24.404	-5.04	23.076	-10.309	23.067	-9.257	90.779	-4.129	29.487	-17.807	20.414	-9.658	39.442	-3.253	26.553	-12.405	38.817	-4.023	123.178	-9.907	31.436	-14.265	50.109	-17.046	45.474	-9.863	30.452	-9.811	22.787	-7.43	32.044	-8.689	59.824
872	31.826	-12.698	36.194	-0.943	46.018	-9.714	31.331	-21.413	31.002	-9.237	16.194	-7.888	42.884	-10.13	25.251	-10.673	18.852	-18.34	24.301	-7.623	41.279	-10.755	52.476	-11.854	32.29	-9.042	17.207	-14.974	52.159	-8.567	49.902	-3.799	37.546	-9.233	123.668	-2.572	27.292	-13.297	43.761	-26.307	62.115	-8.836	24.558	-15.324	25.033	-11.932	21.777	-5.771	53.529
873	22.104	-12.697	33.851	-17.621	50.15	-6.839	20.561	-1.459	22.059	-9.634	23.357	-1.599	43.479	-11.128	38.175	-0.692	28.794	-14.95	24.61	-4.645	47.321	-3.538	33.502	-9.245	33.869	-6.295	14.752	-8.648	24.032	-11.993	54.529	-5.083	46.973	-14.044	177.334	-13.175	57.683	-12.289	15.63	-12.494	37.932	-3.7	23.811	-10.504	27.287	-10.819	18.543	-14.326	20.066
874	24.58	-6.182	61.158	-8.161	30.944	-6.47	25.573	-14.019	34.171	-4.435	18.893	-17.633	35.947	-3.252	20.095	-8.159	16.429	-2.553	24.731	-14.964	24.558	-19.612	75.17	0	17.367	-5.958	44.886	-9.515	41.965	-14.222	48.974	-9.447	34.734	-13.233	163.673	-6.068	48.002	-13.754	27.281	-24.442	30.27	-10.137	33.478	-7.072	41.989	-13.711	37.074	-7.816	26.513
875	29.584	-16.172	73.459	-11.024	53.154	-8.4	35.722	-2.623	23.653	-5.899	24.389	-9.039	24.746	-10.717	30.444	-3.969	23.917	-10.577	31.998	-9.763	22.919	-6.71	63.579	-19	22.529	-13.18	25.156	-6.934	30.288	-14.927	31.497	-7.583	36.098	-16.769	110.065	-4.972	71.983	-6.749	35.606	-3.265	25.97	-10.499	22.646	-9.962	22.112	-6.251	25.12	-9.952	58.612
876	24.984	-7.974	66.738	-15.485	33.704	-24.81	27.534	-16.549	17.876	-18.025	19.534	-11.081	35.679	-8.111	30.506	-10.375	18.431	-5.538	30.548	-7.606	31.913	-14.21	25.466	-16.076	13.687	-13.928	42.389	-3.359	58.682	-16.679	55.19	-10.844	22.798	-8.565	166.169	-17.325	55.638	-11.104	28.802	-13.479	27.937	-16.47	22.2	-14.873	23.237	-3.841	13.508	-18.52	28.466
877	22.687	-8.012	25.856	-19.221	22.879	-10.111	30.507	-5.584	26.732	-12.535	17.812	-11.983	60.573	-24.835	21.143	-13.85	21.098	-9.002	22.588	-7.749	32.132	-11.265	37.25	-2.187	27.283	-10.021	31.502	-12.676	41.059	-14.427	50.49	-13.435	34.263	-12.986	154.161	-11.258	69.75	-11.669	42.524	-6.169	33.337	-10.254	21.948	-16.206	21.207	-11.428	25.795	-8.36	28.813
878	20.897	-14.929	52.419	-11.448	27.232	-8.806	22.964	-13.262	18.224	-21.947	19.365	-7.38	36.272	-5.472	34.546	-9.971	28.729	-7.339	26.899	-10.706	35.07	-17.363	64.942	-9.051	14.392	-18.743	32.225	-6.58	36.072	-15.927	44.021	-7.489	31.839	-4.566	129.789	-9.969	55.326	-19.242	42.489	-13.9	56.355	-5.375	38.959	-0.334	29.068	-6.016	25.043	-0.107	49.501
879	28.982	-1.218	76.06	-8.382	48.711	-10.047	15.592	-18.968	32.075	-12.551	21.037	-8.26	40.536	-9.508	25.717	-11.276	32.975	-5.79	36.763	-10.635	34.707	-9.966	72.49	-11.064	33.554	-4.685	22.178	-13.698	36.627	-9.559	52.528	-16.045	31.898	-18.97	107.437	-9.011	57.886	-10.824	42.415	-14.882	46.025	-12.786	18.763	-14.671	39.483	-5.441	27.11	-12.527	67.571
880	42.065	-2.55	44.553	-7.103	65.73	-9.282	30.846	-8.201	30.534	-9.153	20.694	-4.917	34.898	-7.23	20.244	-16.043	27.096	-15.126	31.832	-14.382	20.751	-15.307	38.834	-4.381	29.516	-8.401	43.906	-5.25	37.573	-3.873	39.385	-9.985	26.498	-2.641	123.008	-9.955	59.698	-13.371	41.55	-9.704	56.954	-11.571	18.489	-9.291	30.133	-4.567	26.419	-18.285	84.499
881	44.365	-9.694	30.564	-0.835	62.317	-8.954	27.882	-10.009	17.767	-17.345	21.869	-10.422	40.146	-13.81	23.025	-9.207	21.47	-9.26	32.739	-5.674	39.244	-13.894	40.521	-14.915	28.79	-2.421	47.291	-15.607	61.772	-9.973	35.916	-14.72	28.457	-6.771	170.813	-9.684	55.469	-9.852	42.922	-13.413	44.866	-8.676	21.379	-11.462	27.535	0	27.2	-12.142	69.377
882	23.483	-6.307	68.356	-10.632	20.973	-19.941	45.399	-5.003	27.105	-3.634	17.023	-7.482	35.469	-11.44	29.851	-1.646	14.024	-10.023	20.502	-8.237	32.809	-9.814	27.128	-20.755	31.933	-3.727	20.301	-5.214	0	-31.02	44.533	-8.399	39.296	-20.225	79.424	-6.605	28.595	-12.059	28.838	-18.744	47.899	-11.731	32.88	-0.194	11.12	-12.028	18.605	-14.845	34.102
883	21.766	-18.793	70.394	-6.879	36.101	-14.353	29.974	-3.362	19.951	-15.073	21.36	-10.907	28.271	-11.749	16.629	-13.209	27.698	-14.479	34.052	-9.448	32.173	-6.019	13.785	-10.256	24.265	-0.345	23.462	-12.048	37.903	-5.575	38.422	-5.111	26.233	-20.894	200.403	-7.328	63.841	-4.087	52.801	-13.466	30.01	-10.661	30.204	-14.155	21.165	-8.167	30.641	-9.929	25.105
884	13.313	-16.605	23.154	-10.38	28.584	-14.274	22.109	-8.822	19.713	-9.019	19.077	-7.175	61.394	-10.518	18.035	-9.185	27.233	-18.354	24.545	-11.301	24.509	-9.687	23.811	-5.508	22.575	-14.123	32.398	-6.359	29.844	-20.889	44.073	-5.85	38.286	-14.005	189.646	-6.817	39.981	-14.254	38.122	-22.968	25.165	-7.344	23.043	-9.139	27.747	-3.32	23.512	-16.014	84.796
885	18.574	-13.661	28.392	-7.264	62.33	-11.016	28.302	-9.572	30.047	-10.815	11.55	-9.553	61.605	-15.171	22.076	-21.325	30.653	-5.417	29.848	-6.214	20.215	-11.208	29.555	-8.417	17.129	-11.869	44.974	-9.4	31.905	-11.369	29.583	-10.144	19.202	-9.308	190.936	-13.637	23.083	-14.768	38.181	-18.768	48.185	-7.845	27.726	-9.647	20.889	-11.701	30.308	-10.051	57.711
886	16.904	-12.082	67.599	-7.397	65.803	-10.711	28.796	-8.112	20.931	-15.157	22.09	-16.407	27.416	-11.221	21.135	-15.498	30.714	-2.691	32.78	-6.671	18.885	-20.916	41.718	-6.109	33.753	-3.855	26.372	-17.726	19.353	-13.73	37.692	-9.029	38.285	-9.246	76.168	-17.29	34.415	-4.943	19.861	-6.148	30.637	-12.524	35.725	-6.619	15.327	-8.442	44.168	0.001	47.888
887	24.486	-3.321	61.947	-16.658	37.754	-11.943	27.042	-5.785	34.194	-9.942	24.838	-11.352	32.82	-11.58	30.125	-13.479	21.959	-13.994	24.656	-12.644	49.332	-9.85	62.961	-8.381	26.369	-15.685	30.001	-16.539	58.28	-8.535	47.022	-10.573	47.055	-7.134	117.942	-4.392	62.787	-14.093	40.609	-11.81	36.926	-12.009	23.677	-18.778	19.646	-13.712	30.049	-12.413	21.107
888	32.083	-10.241	33.393	-12.789	29.933	-14.873	23.505	-12.344	30.077	-10.703	15.002	-14.425	41.074	-19.35	31.581	-14.537	33.829	-10.216	32.417	-7.054	16.487	-13.074	79.666	-7.25	20.883	-8.368	29.653	-12.487	52.331	-16.833	48.782	-13.796	37.067	-16.262	167.028	-8.59	40.111	-18.779	26.182	-19.066	79.841	-8.616	22.512	-11.321	24.39	-12.009	16.289	-9.761	71.455
889	13.42	-2.733	44.043	-9.205	37.253	-7.79	19.028	-12.805	25.829	-4.865	13.183	-6.477	32.509	-13.121	22.077	-10.128	11.468	-7.254	21.113	-17.791	27.287	-13.597	73.929	-3.76	33.334	-12.074	13.491	-8.356	30.807	-8.405	32.47	-8.005	36.199	-10.273	213.221	-4.296	42.994	-12.924	37.328	-15.997	45.999	-12.328	17.011	-9.716	13.612	-10.328	29.943	-10.038	71.608
890	20.265	-9.93	51.318	-11.363	40.739	-3.831	14.643	-5.878	34.805	-11.968	23.644	-2.812	61.454	-9.739	32.914	-16.906	26.288	-7.104	31.714	-11.013	27.155	0	89.215	-16.989	33.634	-9.458	28.556	-7.401	46.685	-9.112	28.359	-17.842	44.805	-5.942	83.819	-5.619	71.944	-12.259	19.137	-10.825	49.067	-11.528	24.601	-12.758	17.937	-16.296	14.256	-13.232	41.325
891	20.306	-6.133	74.203	-12.899	37.517	-9.523	25.225	-6.976	26.352	-3.745	27.762	-1.633	37.704	-14.274	32.034	-5.54	22.545	-8.976	30.248	-10.236	22.522	-8.919	59.019	-1.723	21.955	-16.586	51.292	-0.617	39.918	-7.501	61.13	-7.724	36.389	-6.849	203.469	-9.719	60.544	-6.181	45.223	-14.721	47.006	-7.403	21.943	-8.241	30.018	-5.076	30.616	-9.176	66.623
892	9.941	-7.931	64.418	-8.435	59.192	-5.492	26.421	-11.232	23.393	-10.921	16.366	-8.841	16.43	-4.373	23.829	-19.553	11.639	-17.913	32.247	-6.947	34.98	-19.755	32.706	-7.694	31.511	-7.855	65.381	-9.528	42.32	-11.085	33.867	-13.776	40.791	-18.154	124.573	-6.42	38.605	-5.995	30.246	-13.278	32.487	-9.534	22.274	-12.544	17.748	-15.473	20.719	-10.614	39.388
893	20.248	-11.441	28.858	-13.647	63.126	-5.839	25.254	-13.958	29.047	-3.379	14.244	-15.306	16.478	-18.87	29.08	-10.876	19.987	-12.639	30.225	-2.513	25.107	-4.9	52.923	-14.1	39.567	-11.304	33.67	-9.877	61.264	-10.39	29.495	-14.696	36.872	-9.241	121.826	-14.534	61.163	-5.835	19.734	-18.543	52.25	-11.077	29.04	-19.945	29.09	-13.849	35.215	-13.796	19.783
894	18.407	-12.775	78.831	-10.513	63.878	-9.734	24.791	-3.937	24.268	-6.411	23.306	-5.893	49.96	-16.751	24.888	-7.191	28.426	-18.565	29.561	-17.433	22.543	-15.601	71.051	-6.975	22.251	-6.96	20.854	-12.196	38.967	-8.128	53.451	-8.639	33.933	-7.073	165.637	-1.516	76.22	-9.297	48.261	-11.427	46.16	-16.41	20.56	-9.753	16.893	-0.411	41.132	-6.386	82.778
895	17.396	-19.736	28.997	-17.765	49.397	-5.632	21.656	-6.853	29.785	-9.788	24.121	-7.341	30.882	-15.667	33.043	-12.968	16.684	-8.522	37.265	-4.533	21.939	-13.931	23.066	-10.165	25.241	-6.569	26.325	-6.649	41.567	-10.627	28.851	-12.352	34.454	-12.921	126.549	-9.407	57.643	-12.446	41.239	-18.302	33.461	-7.389	34.251	-3.019	36.214	-6.43	24.372	-10.136	87.092
896	23.463	-11.291	47.392	-16.718	43.459	-3.805	41.935	0	27.753	-10.667	24.956	-2.239	35.344	-9.329	20.416	-12.764	17.104	-4.938	42.331	-0.084	33.231	-0.17	22.645	-6.808	28.616	-17.539	46.243	-14.974	40.171	-3.462	30.737	-12.253	35.714	-19.652	58.101	-6.054	69.025	-15.714	32.558	-13.97	28.272	-14.157	30.666	-9.513	30.38	-10.304	22.198	-5.198	25.511
897	22.972	-5.126	60.94	-7.112	24.571	-7.137	24.975	-18.286	24.316	-13.239	25.637	-11.706	30.974	-19.795	21.48	-13.743	31.178	-2.644	28.361	-4.578	42.488	-7.77	46.083	-13.039	27.06	-8.991	53.346	-14.767	40.031	-9.319	39.703	-3.113	42.526	-12.093	125.781	-1.636	58.911	-10.041	27.372	-11.997	27.195	-4.004	27.364	-5.925	19.106	-7.06	37.088	-7.319	14.479
898	35.744	-5.68434e-14	63.28	-7.859	31.119	-5.54	27.528	-7.138	17.471	-4.245	21.996	-13.28	39.307	-9.284	29.335	-6.663	29.114	-6.829	22.435	-8.163	13.956	-12.802	58.007	-9.644	19.756	-11.137	25.008	-8.778	42.222	-1.269	27.683	-8.048	40.541	-8.43	161.146	-7.362	51.37	-8.327	27.703	-18.487	43.179	-11.57	33.244	-6.921	19.846	-16.543	38.345	-16.279	33.395
899	30.583	-10.232	67.165	-12.793	51.382	-10.317	19.462	-13.872	27.455	-1.24	17.113	-12.505	29.96	-3.214	21.465	-12.185	18.129	-13.866	20.433	-8.804	25.627	-14.131	19.31	-11.615	30.384	-1.7053e-13	21.226	-10.172	48.878	-6.388	35.306	-17.297	20.416	-15.013	197.923	-7.131	31.551	-7.864	47.028	-10.382	27.659	-8.309	12.628	-8.97	10.401	-10.01	32.157	-11.595	29.78
900	29.983	-5.756	27.588	-9.439	21.767	-17.85	28.904	-6.981	25.197	-4.24	15.758	-12.406	53.324	-15.023	20.124	-11.854	27.564	-18.281	26.714	-11.771	17.51	-15.161	59.786	-10.329	27.069	-7.56	30.655	-17.14	34.312	-10.149	25.906	-12.793	19.806	-13.869	168.146	-13.841	72.553	-14.963	30.81	-11.783	23.584	-8.751	13.966	-9.646	25.497	-13.001	22.929	-11.045	68.544
901	32.536	-9.864	62.661	-4.34	42.272	-21.885	26.317	-14.726	24.998	-1.48	21.379	-9.346	25.005	-7.998	29.257	-21.006	20.4	-4.952	30.18	-3.426	33.328	-11.243	24.551	-20.045	32.608	-4.837	24.904	-6.442	14.181	-22.228	62.692	-8.363	37.647	-9.097	146.133	-9.719	66.784	-4.75	59.769	-21.3	45.706	-17.858	35.56	-7.246	19.89	-9.51	33.785	-6.751	61.807
902	11.519	-12.085	68.04	-14.801	31.088	-11.195	23.3	-7.959	20.683	-7.742	21.265	-5.903	44.253	-11.608	28.084	-16.526	30.375	-10.783	31.441	-11.199	30.76	-5.265	46.112	-6.818	12.863	-22.889	52.289	-20.624	34.728	-13.197	38.048	-1.27329e-11	33.971	-5.543	209.05	-10.686	61.03	-13.276	32.217	-13.276	47.392	-8.177	29.589	-21.612	18.192	-10.157	26.403	-7.081	53.425
903	44.372	-9.628	18.609	-11.925	34.289	-9.25	26.966	-20.29	22.794	-16.524	15.765	-12.133	33.718	-11.317	28.679	-4.27	20.831	-2.433	45.14	-0.4	13.424	-7.239	29.034	-11.078	20.018	-18.807	46.55	-12.487	30.325	-11.391	55.389	-8.873	39.781	-14.726	95.836	-2.108	35.128	-9.934	47.764	-21.211	50.304	-11.676	24.344	-11.975	14.211	-6.198	23.124	-10.715	48.98
904	29.224	-12.945	30.052	-8.17	27.126	-6.618	11.2	-8.889	28.638	-24.108	22.72	-11.086	59.609	-19.83	34.099	-4.867	26.38	-15.082	33.26	-5.998	23.678	-10.804	57.293	-9.255	27.986	-11.862	22.19	-15.104	33.235	-14.319	48.081	-7.934	37.859	-7.887	144.542	-8.958	45.854	-14.284	35.695	-9.052	43.57	-11.675	20.735	-14.827	28.521	-7.713	21.85	-15.619	124.418
905	17.46	-7.58	38.465	-14.071	32.953	-12.994	22.774	-13.38	23.243	-15.957	21.814	-3.382	47.949	-11.909	26.333	-10.742	20.864	-5.474	34.951	-9.73	44.517	-9.731	35.349	-4.348	18.266	-9.536	27.678	-13.336	70.233	-14.753	48.174	-17.469	29.921	-16.117	82.151	-0.08	58.024	-14.238	27.136	-13.558	43.174	-0.806	23.232	-7.89	14.41	-3.761	39.202	-12.454	67.996
906	24.355	-7.838	23.808	-0.587	46.439	-16.373	20.579	-12.193	32.076	-15.163	29.918	-8.352	29.213	-5.672	21.735	-7.512	29.414	-16.03	31.131	-12.219	18.741	-22.347	81.367	-5.943	20.872	-0.414	32.839	-14.258	67.67	-8.909	27.658	-17.44	36.047	-15.91	74.358	-14.082	97.515	-9.381	54.446	-6.463	24.264	-16.816	14.983	-9.783	18.803	-16.102	31.634	-10.004	29.733
907	29.08	-12.604	47.868	-9.846	45.661	-7.98	19.379	-14.983	19.824	-11.318	25.028	-15.965	40.746	-9.31	35.068	-3.428	22.063	-12.912	34.139	-17.278	18.916	-4.905	22.286	-4.703	17.15	-7.735	19.985	-5.879	37.01	-9.728	52.992	-13.286	36.596	-12.442	103.911	-11.338	23.814	-10.708	33.179	-18.415	35.039	-12.47	29.765	-17.201	22.927	-14.254	30.338	-9.68	57.02
908	22.082	-14.765	62.892	-5.869	39.768	-13.076	27.633	-9.917	34.174	-10.013	21.936	-12.115	26.718	-6.799	32.288	-4.936	20.539	-13.459	33.366	-10.409	28.92	-11.905	36.73	-4.141	18.423	-7.774	33.524	-7.438	73.884	-18.909	43.941	-14.546	46.588	-8.097	121.983	-11.7	48.818	-8.917	57.516	-13.134	34.973	-11.821	36.23	-11.189	17.266	-5.851	30.218	-6.506	82.569
909	27.296	-12.391	66.749	-10.276	72.898	-23.133	30.193	-6.765	21.647	-3.635	29.55	-9.661	34.084	-12.112	19.579	-11.998	28.686	-15.674	22.16	-4.987	30.937	-9.435	67.223	-3.909	25.581	-3.684	22.859	-13.205	36.193	-15.541	44.329	-12.505	31.875	-9.301	172.848	-9.082	86.722	-6.914	37.371	-12.653	38.207	-8.996	24.613	-12.648	28.391	-7.76	21.701	-11.478	14.175
910	36.562	-6.496	49.806	-8.265	37.204	-13.456	30.148	-15.689	19.362	-19.015	12.713	-7.558	30.219	-11.39	19.606	-12.561	16.819	-14.052	34.102	-15.167	21.505	-16.836	31.409	-16.949	24.212	-10.656	20.046	-22.281	62.698	-6.999	34.546	-6.202	30.978	-20.551	173.05	-13.613	40.55	-19.677	44.409	-4.634	57.531	-18.289	25.778	-13.253	19.81	-10.643	22.017	-14.989	27.567
911	11.871	-10.923	16.636	-9.94	47.121	-13.124	24.719	-8.636	23.397	-18.442	16.904	-18.779	56.368	-6.167	25.931	-8.051	16.439	-14.087	33.477	-9.976	21.32	-11.191	57.592	-7.951	32.223	-11.534	33.333	-23.437	41.866	-12.116	35.458	-21.963	20.62	-18.474	130.69	-10.109	23.042	-14.878	6.56	-21.086	32.064	-14.233	23.627	-15.766	29.05	-20.385	32.809	-12.139	22.03
912	23.825	-0.817	39.76	-1.475	32.947	-5.379	30.286	-14.272	35.135	-9.7	22.625	-11.448	56.558	-11.237	8.158	-6.685	28.631	-10.485	20.021	-19.208	25.228	-12.772	56.142	-11.398	14.893	-9.379	15.247	-1.34	60.784	-11.702	36.229	-11.329	28.459	-11.685	167.393	-11.836	50.825	-7.608	33.443	-13.234	46.985	-3.066	28.065	-9.944	24.488	-9.116	39.559	-15.908	26.59
913	25.507	-6.178	17.227	-8.775	32.619	-4.549	26.998	-5.089	21.96	-6.194	28.475	-6.206	27.593	-13.392	29.801	-5.912	16.875	-12.702	35.063	-6.149	53.693	-11.028	32.267	-2.315	22.591	-13.364	27.61	-8.998	39.073	-10.77	36.901	-13.255	39.884	-9.269	198.559	-8.133	42.872	-9.104	39.73	-7.763	45.394	-19.503	18.425	-13.462	29.665	-2.842	34.107	-0.397	42.128
914	26.92	-12.261	46.586	-5	33.367	-10.704	18.718	-14.44	14.829	-12.223	14.941	-11.459	37.112	-14.795	40.808	-10.909	25.423	-8.361	21.651	-5.6	23.415	-11.844	77.959	-16.62	19.769	-14.858	51.753	-10.104	39.998	-7.994	42.556	-12.495	45.605	0.001	195.093	-15.503	32.045	-7.751	45.805	-8.55	92.707	-14.036	30.276	-6.017	25.263	-10.401	19.535	-3.984	30.536
915	17.116	-13.537	73.185	-12.137	33.679	-8.746	30.9	-8.19	18.125	-14.786	15.834	-7.999	30.118	-16.818	35.737	-12.978	26.839	-5.33	28.393	-8.15	31.506	-16.232	52.885	-15.68	29.727	-3.207	27.371	-6.618	78.967	-5.072	39.413	-22.401	16.412	-8.587	166.075	-9.963	39.595	-10.255	49.632	-2.698	21.598	-8.474	34.139	-1.825	17.035	-13.668	27.522	-6.624	86.655
916	33.451	-14.851	62.735	-4.255	29.515	-7.92	34.872	-16.57	16.93	-5.681	27.331	-2.38	29.381	-19.954	20.477	-15.806	24.304	-19.655	39.31	-10.754	31.31	-4.664	42.059	-9.674	21.866	-17.639	38.741	-8.9	65.722	-9.937	48.73	-17.317	21.598	-12.919	109.536	-13.178	43.815	-18.281	41.009	-15.33	46.759	-1.195	26.558	-9.854	28.708	-6.561	30.128	-9.215	20.639
917	29.581	-8.417	27.57	-10.72	38.495	-4.319	20.765	-9.109	32.381	-14.592	19.196	-9.039	36.228	-19.143	23.395	-10.302	30.569	-9.863	27.673	-7.921	23.495	-12.142	73.221	-5.541	32.713	-7.622	33.457	-12.229	25.974	-14.001	39.581	-17.888	30.224	-9.723	60.562	-5.914	42.162	-11.47	43.195	-20.653	29.431	-13.417	28.62	-11.299	24.018	-11.878	42.125	-10.898	20.148
918	27.341	-7.72	76.388	-8.173	46.927	-10.548	24.8	-2.284	17.254	-10.462	26.473	-6.778	29.379	-3.011	23.984	-6.11	31.985	-10.768	28.325	-6.026	27.108	-12.076	18.16	-21.642	20.868	-14.287	32.148	-16.121	30.032	-18.58	46.448	-19.745	47.346	-13.355	211.368	-5.805	54.48	-10.21	29.67	-10.96	53.076	-5.98	17.877	-12.21	27.423	-9.465	28.326	-4.968	20.232
919	21.776	-5.746	38.476	-7.306	32.945	-10.6	19.165	-12.932	19.094	-9.602	21.025	-12.17	51.321	-13.039	24.22	-13.741	21.282	-5.721	33.826	-22.453	22.149	-13.063	28.61	-10.504	27.064	-12.498	19.378	-8.302	27.197	-10.242	40.08	-16.237	24.926	-14.504	198.063	-19.486	43.435	-12.263	36.047	-23.892	42.34	-13.245	31.593	-0.932	22.196	-8.536	37.584	-6.201	37.313
920	31.177	-7.167	23.857	-23.859	28.739	-14.436	21.428	-12.754	29.104	-9.096	28.415	-11.652	38.577	-12.73	30.617	-14.687	33.242	-1.897	36.834	-14.665	29.762	-6.973	27.835	-3.234	23.288	-13.09	19.594	-14.961	31.837	-24.69	40.007	-4.708	39.334	-6.253	134.139	-11.245	43.394	-14.841	40.935	-11.628	54.474	-1.835	28.407	-7.177	20.964	-7.129	34.351	-12.227	55.506
921	23.204	-11.733	70.265	-11.122	53.608	-5.623	28.524	-19.455	20.992	-5.812	12.457	-1.687	41.494	-9.304	30.281	-14.09	27.321	-3.702	27.071	-6.482	32.939	-7.68	41.33	-9.181	23.328	-8.505	19.307	-10.113	48.788	-5.992	40.589	-18.436	36.335	-14.313	58.022	-12.831	56.794	-17.756	45.301	-6.9	75.656	-8.268	24.095	-11.694	24.451	-1.977	22.168	-7.917	31.186
922	26.66	-11.957	30.367	-5.678	48.353	-2.504	32.354	-11.171	22.345	-12.054	21.245	-9.639	30.523	-1.251	26.035	-11.449	25.893	-8.443	33.449	-5.907	17.654	-10.984	31.574	-15.949	36.256	-19.845	26.671	-14.543	52.19	-12.84	44.406	-9.287	27.1	-11.845	166.892	-14.103	93.941	0	34.301	-19.124	73.236	-8.754	24.278	-7.56	17.353	-6.225	28.031	-6.614	20.311
923	22.271	-15.217	42.36	-13.742	30.239	-5.921	24.343	-8.443	25.97	-9.123	15.503	-6.432	37.02	-13.076	28.97	-11.343	25.939	-13.012	42.123	-8.939	30.134	-7.223	75.773	-12.391	36.495	-10.748	33.357	-14.693	39.83	-21.505	38.266	-2.37	21.841	-13.203	112.061	-9.125	55.073	-14.861	24.173	-10.526	49.744	-16.378	19.579	-8.587	24.882	-4.925	30.864	-4.792	46.332
924	21.702	-11.229	69.368	-9.637	60.982	-8.91	27.065	-15.845	22.085	-10.122	22.502	-14.479	50.941	-8.019	32.647	-9.501	21.943	-8.74	28.287	-17.458	23.811	-7.742	53.739	-12.756	31.067	-13.566	38.544	-9.193	55.965	-6.189	48.54	-1.164	36.324	-10.526	189.682	-6.487	66.87	-10.158	27.33	-11.801	46.961	-4.607	22.354	-6.624	18.265	-6.615	20.398	-13.072	27.417
925	25.245	-11.546	18.066	-14.596	65.073	-9.587	32.5	-4.079	30.017	-11.947	18.277	-15.595	57.642	-15.701	31.916	-11.348	30.17	-14.792	25.816	-14.248	23.798	-7.01	63.89	-13.239	26.042	-0.114	23.079	-9.46	21.155	-11.559	38.398	-17.421	33.588	-14.926	144.869	-12.292	33.967	-13.878	27.921	-6.399	36.269	-8.855	24.545	-17.616	10.176	-18.652	34.539	-5.733	56.405
926	23.137	-9.279	69.788	-16.011	43.656	-8.867	28.107	-9.79	32.275	-2.695	15.052	-14.296	38.499	-16.218	32.38	-13.722	27.194	-17.378	27.892	-6.836	34.247	-11.14	48.28	-14.494	30.658	-10.585	19.04	-6.828	53.214	-2.641	51.363	-12.991	40.154	-3.452	183.311	-10.788	31.485	-9.34	32.973	-20.684	36.225	-6.383	27.945	-5.964	12.318	-17.212	20.308	-12.748	61.327
927	31.336	-12.016	48.466	-9.42	29.075	-13.141	23.272	-15.133	11.469	-12.39	22.033	-10.551	39.293	-16.39	25.74	-9.305	24.339	-4.399	35.158	-8.811	34.487	-12.641	62.827	-3.097	27.896	-10.312	15.129	-7.433	62.154	-14.357	47.645	-12.4	32.132	-25.917	148.844	-6.996	70.079	-12.353	59.67	-3.591	61.039	-3.363	27.506	-3.017	29.131	-13.85	22.245	-6.342	34.323
928	22.422	-15.076	54.366	-7.334	28.643	-7.353	30.869	-12.056	23.045	-7.437	18.9	-1.92	24.931	-6.204	29.797	-10.619	25.328	-15.126	30.717	-12.091	29.618	-9.352	36.393	-13.919	14.545	-8.452	33.369	-12.762	59.556	-11.416	32.975	-7.438	26.102	-1.693	151.767	-9.976	27.264	-6.131	26.366	-17.56	28.539	-9.656	26.171	-14.312	27.084	-14.811	31.182	-7.629	82.624
929	28.661	-11.016	38.535	-21.517	68.61	-5.812	20.499	-12.63	26.91	-10.719	17.246	-14.966	27.478	-18.694	25.141	-13.542	31.019	-14.358	25.967	-10.175	32.678	-11.545	46.032	-18.714	36.767	-6.39488e-13	38.917	-11.545	40.417	-3.511	52.235	-14.212	35.524	-16.672	107.53	-10.409	69.55	-18.37	48.478	-17.219	53.668	-3.189	23.881	-13.146	28.068	-5.996	28.761	-22.67	36.282
930	26.95	-8.361	38.834	-8.486	50.795	-18.402	21.705	-17.659	39.902	-5.534	19.524	-0.001	41.678	-7.654	20.484	-18.27	21.21	-8.583	19.452	-9.495	29.78	-3.376	32.27	-15.64	32.105	-17.642	29.307	-10.171	92.677	-20.853	38.179	-9.907	34.682	-11.607	89.549	-12.5	90.397	-8.461	31.594	-20.972	48.997	-6.61	19.644	-11.428	14.859	-8.454	32.322	-9.28	25.151
931	21.554	-12.612	57.519	-8.411	47.278	-7.094	28.565	-11.384	27.755	-11.704	15.516	-18.623	35.777	-11.817	33.116	-19.388	29.231	-10.85	34.661	-9.357	26.364	-10.253	55.879	-12.649	26.714	-7.519	34.224	-7.726	46.159	-18.128	38.347	-17.856	33.308	-12.468	183.004	-1.662	77.808	-5.709	26.3	-16.823	62.459	-2.941	13.993	-6.69	26.776	-14.19	28.787	-8.715	77.072
932	23.991	-10.959	25.226	-10.198	52.26	-8.322	25.781	-14.176	21.241	-5.903	18.904	-19.182	50.371	-10.739	23.903	-9.546	20.053	-7.334	24.129	-11.679	20.349	-8.376	14.14	-10.619	19.886	-6.091	38.132	-12.972	24.143	-16.118	31.984	-18.562	41.76	-8.074	62.639	-9.574	53.899	-10.545	22.52	-15.61	41.566	-4.164	23.571	-18.064	26.059	-7.587	28.822	-13.717	53.914
933	20.664	-13.128	38.603	-27.101	67.059	-4.152	36.714	-1.748	30.472	-4.359	23.856	-8.86	22.788	-10.595	21.054	-15.707	21.45	-12.61	20.562	-19.76	20.128	-18.723	42.638	-8.72	19.47	-12.082	50.401	-10.376	54.997	-11.595	37.404	-1.874	37.103	-16.235	100.513	-12.904	92.621	-19.283	32.645	-14.051	31.766	-5.919	36.471	-10.942	24.79	-13.934	22.597	-14.96	76.39
934	20.251	-10.728	25.417	-8.907	61.623	-15.234	22.251	-8.146	32.839	-5.794	25.841	-14.933	35.232	-13.017	31.475	-9.415	30.675	-6.831	23.547	-7.112	34.882	-17.92	18.391	-9.999	26.483	-18.685	32.34	-7.508	34.592	-15.784	51.508	-16.906	35.723	-8.88	187.092	-16.29	29.021	-9.849	65.198	-9.793	51.865	-10.082	23.096	-7.71	25.131	-9.647	21.294	-14.904	26.75
935	37.764	-5.096	23.565	-12.673	53.38	-14.973	27.238	-13.224	28.399	-8.886	19.041	-12.12	34.8	-12.217	32.301	-13.571	30.258	-0.149	23.642	-24.84	29.062	-24.958	59.168	-8.085	36.7	-9.333	51.566	-11.313	9.206	-13.336	25.276	-13.601	31.087	-10.394	88.294	-12.699	31.892	-10.225	42.923	-14.453	83.853	-0.215	23.171	-13.576	26.228	-11.556	33.893	-8.211	31.244
936	19.508	-19.738	17.504	-4.851	52.893	-11.612	25.384	-5.442	18.928	-15.19	21.525	-14.798	29.797	-2.973	22.013	-14.991	20.07	-13.597	30.423	-13.58	27.977	-11.442	60.541	-4.585	32.241	-9.358	40.002	-12.863	40.412	-7.695	55.85	-3.882	35.987	-10.45	51.675	-4.623	66.861	-4.19	32.31	-16.705	39.856	-10.99	19.461	-11.903	23.299	-10.21	25.042	-6.151	56.577
937	19.996	-7.042	31.869	-15.781	30.015	-15.311	26.373	-13.304	20.038	-9.371	13.058	-11.132	35.236	-5.412	19.939	-2.934	25.978	-12.321	23.625	-9.908	45.483	-6.533	79.462	-6.184	25.982	-6.236	31.898	-18.491	40.645	-11.971	18.218	-2.345	24.692	-10.524	196.297	-0.001	56.014	-10.119	65.675	-11.969	49.302	-8.935	26.157	-14.924	30.993	-11.053	33.99	-0.038	33.565
938	31.176	-6.503	24.81	-8.681	66.3	-8.213	31.215	-12.216	31.541	-8.546	21.518	-18.707	24.581	-5.668	24.87	-11.17	29.259	-8.792	28.95	-2.669	25.628	-11.145	70.198	-2.293	19.882	-5.299	26.887	-14.404	90.008	-10.055	40.12	-9.199	28.268	-8.839	143.984	-20.139	28.657	-1.299	39.068	-7.553	39.247	-8.838	19.24	-10.167	24.947	-7.45	17.933	-10.703	52.694
939	37.751	-11.961	21.269	-13.551	73.536	-5.888	19.051	-13.958	27.552	-8.167	25.265	-13.741	40.373	-7.68	32.21	-5.866	33.221	-0.167	35.62	-12.97	29.722	-6.775	36.231	-2.638	30.519	-7.311	36.131	-17.535	33.14	-5.995	21.205	-14.02	28.864	-4.218	105.748	-3.535	46.104	-19.68	37.37	-19.43	42.567	-8.716	33.012	-10.976	27.34	-9.113	30.364	-13.263	36.677
940	30.349	-14.105	55.381	-13.358	34.764	-6.674	21.59	-4.51	10.034	-18.089	21.497	-11.09	43.436	-12.953	10.933	-10.279	20.545	-11.584	37.141	-17.299	31.172	-14.71	25.261	-17.566	24.782	-4.752	43.939	-15.999	92.62	-10.572	15.972	-17.832	48.271	-7.617	127.673	-7.729	73.519	-6.258	52.055	-10.032	34.977	-8.349	46.921	0	26.638	-7.132	24.37	-15.615	48.761
941	28.63	-6.968	60.427	-7.908	0	-28.267	20.744	-9.125	21.414	-3.899	26.834	0	24.332	-9.429	31.367	-18.308	26.223	-9.081	34.969	-9.947	31.763	-18.854	22.784	-12.46	19.117	-14.832	33.349	-18.134	55.761	-12.392	38.248	-10.251	50.71	-7.516	77.24	-13.086	53.068	-13.448	24.774	-19.101	61.694	-11.586	32.097	-15.689	33.375	-10.56	18.073	-20.562	50.32
942	21.711	-12.462	71.335	-14.697	57.376	-11.531	35.484	-14.66	22.611	-11.045	14.573	-8.412	36.946	-17.535	28.577	-11.591	19.298	-11.523	43.226	-1.122	26.807	-17.307	33.913	-19.052	39.341	-3.454	47.743	-14.231	94.802	0	46.455	-6.457	41.735	-11.345	72.639	-8.973	29.939	-24.715	28.309	-4.818	43.019	-14.934	59.93	-0.001	33.629	-11.601	25	-6.218	88.154
943	27.731	-15.096	60.537	-9.972	29.009	-16.133	20.646	-12.808	31.362	-12.003	24.766	-11.215	27.897	-17.742	27.905	-8.352	26.549	-10.448	21.743	-14.717	31.815	-9.693	77	-7.154	23.547	-9.703	52.824	-0.014	35.804	-15.25	49.276	-9.824	38.436	-12.601	163.273	-12.374	47.688	-13.887	27.4	-19.524	63.031	-17.212	21.651	-13.461	8.168	-18.328	42.449	-7.948	57.062
944	34.268	-7.836	60.932	-7.372	51.659	-7.821	18.426	-10.977	29.453	-2.158	12.505	-14.285	28.455	-15.049	22.443	-8.184	21.958	-13.587	30.18	-20.024	17.917	-11.736	26.731	-8.613	10.062	-7.801	50.536	-6.586	40.255	-6.605	51.372	-8.526	33.948	-14.084	137.306	-10.431	83.281	-6.505	31.664	-9.962	21.798	-10.843	24.627	-23.281	25.962	-8.297	20.194	-5.784	72.161
945	10.65	-15.005	61.729	-15.544	21.281	-14.286	23.243	-10.561	26.53	-14.95	15.241	-12.917	31.283	-6.039	21.174	-21.622	20.034	-16.294	28.355	-20.483	26.202	-16.778	16.833	-5.452	29.89	-17.032	39.655	-19.36	23.649	-10.03	61.161	-10.281	18.589	-14.526	119.595	-4.089	75.243	-13.429	35.89	-13.58	42.395	-12.096	29.856	-2.849	38.723	-12.395	17.059	-5.255	19.783
946	33.414	-13.931	47.303	-6.976	45.618	-9.358	25.758	-13.495	21.53	-8.293	21.351	-15.164	31.835	-12.017	28.623	-10.631	17.606	-11.819	35.611	-8.503	24.658	-16.199	44.94	-9.224	34.684	-11.671	40.858	-7.782	59.721	-10.102	50.662	1.27329e-11	32.484	-10.191	154.37	-16.857	51.993	-8.129	41.328	-11.569	42.988	-5.867	15.162	-4.837	18.573	-9.791	18.761	-15.53	16.453
947	38.047	-8.951	32.833	-15.046	65.933	-9.484	21.054	-3.432	37.46	-15.528	23.454	-9.86	34.675	-5.928	22.817	-2.128	20.134	-16.857	33.252	-16.987	26.651	-15.795	33.643	-16.453	28.256	-3.548	28.266	-12.091	47.175	-16.797	42.437	-17.16	33.536	-14.579	144.789	-9.103	76.363	-12.223	40.946	-15.915	50.752	-17.305	31.223	-9.175	24.883	-11.22	40.115	-8.684	44.647
948	25.614	-1.021	42.254	-11.875	67.303	-9.702	28.322	-5.868	28.535	-13.007	20.435	-4.506	57.138	-6.241	24.956	-1.334	26.655	-10.569	29.551	-18.648	28.604	-12.786	64.645	-9.185	25.452	-8.526	48.1	-13.66	36.059	-8.787	25.049	-14.117	28.916	-13.709	183.32	-2.437	51.321	-7.195	39.501	-8.473	65.343	-9.13	22.496	-16.731	27.609	-13.265	22.894	-7.508	57.983
949	15.632	-1.297	23.952	-4.128	60.056	-7.74	44.689	-2.603	20.495	-11.525	22.873	-20.325	37.206	-9.876	16.062	-10.249	27.192	-10.4	31.969	-4.705	20.802	-9.596	74.396	-4.939	30.804	-11.613	21.088	-12.744	42.358	-17.472	39.108	-12.228	34.591	-14.958	170.483	-14.71	39.591	-2.89	30.354	-13.479	56.054	-3.961	18.56	-14.098	28.039	-15.003	21.973	-7.29	68.843
950	35.824	-8.042	45.374	-12.986	70.695	-9.718	18.611	-14.266	23.737	-3.419	23.412	-9.79	31.519	-9.833	23.6	-12.023	26.483	-16.509	38.102	-5.84	17.14	-14.041	45.079	-7.924	29.485	-11.217	27.274	-9.485	50.224	-15.719	38.94	-15.378	23.845	-6.855	127.593	-9.453	41.05	-11.516	21.78	-14.792	20.417	-9.088	24.54	-7.618	24.199	-8.5	27.292	-10.168	64.718
951	42.976	-10.284	16.428	-5.642	76.316	0	25.357	-3.112	20.55	-17.594	22.9	-18.031	32.302	-5.685	18.685	-9.427	22.687	-18.141	35.887	-3.229	7.057	-13.851	21.481	-13.854	16.489	-16.722	50.491	-10.696	80.011	-3.43	39.536	-11.693	40.359	-7.133	128.961	-14.215	64.166	-4.023	37.433	-6.053	59.299	-17.113	30.326	-10.001	11.441	-11.405	31.287	-9.984	29.244
952	17.252	-10.832	52.574	-10.851	41.147	-10.295	24.791	-10.091	34.448	-4.129	23.621	-6.728	24.968	-8.43	27.837	-7.814	23.943	-12.809	32.056	-6.733	16.493	-19.578	19.446	-13.822	24.566	-13.521	32.984	-17.52	37.611	-10.869	45.626	-14.268	39.674	-12.253	185.69	-3.012	53.895	-12.033	27.58	-16.693	83.55	-6.415	19.338	-11.175	29.293	-3.417	27.281	-14.566	32.3
953	35.249	-10.166	26.734	-14.784	37.785	-15.517	28.293	-4.84	36.002	-9.424	24.929	-11.772	26.329	-12.925	21.259	-6.745	17.683	-12.612	31.523	-7.852	33.407	-1.489	67.469	-11.268	24.408	-10.672	28.358	-10.621	48.129	-10.906	35.957	-23.485	28.049	-10.874	146.623	-13.344	33.085	-6.641	38.077	-9.972	82.607	-6.503	19.642	-13.65	24.306	-1.641	28.68	-9.29	41.123
954	12.369	-9.365	69.584	-8.817	67.557	-5.314	24.287	-10.128	39.461	-15.413	24.781	-9.202	26.548	-3.26	31.361	-16.376	26.066	-10.504	24.707	-8.832	18.057	-15.417	42.073	-5.323	22.197	-10.146	38.614	-12.174	37.924	-4.135	43.692	-4.312	31.43	-8.851	175.785	-19.244	55.859	-2.683	13.032	-12.934	36.074	-7.256	26.237	-22.653	14.047	-6.998	32.349	-9.481	82.297
955	31.114	-12.806	21.279	-8.447	63.997	-7.086	29.989	-7.696	41.012	-8.792	24.802	-10.619	32.806	-8.567	14.661	-11.472	25.267	-9.877	42.822	-10.846	36.342	-1.501	36.338	-5.353	18.129	-15.48	25.739	-15.465	68.425	-5.737	35.532	-6.626	38.755	-13.363	88.314	-8.164	57.877	-6.878	38.084	-9.696	29.33	-14.241	24.237	-20.101	14.554	-13.885	23.624	-7.484	15.71
956	37.61	-13.826	24.602	-6.02	24.795	-14.002	29.175	-5.634	15.775	-7.791	13.603	-10.684	31.384	-12.549	26.647	0	18.571	-14.924	36.801	-8.631	17.72	-17.862	53.642	-9.368	21.208	-14.564	36.957	-11.441	34.78	-6.694	32.612	-14.912	34.651	-6.523	172.268	-3.695	42.98	-12.966	47.538	-12.489	40.966	-5.692	29.921	-9.649	23.655	-13.697	22.082	-17.867	35.945
957	17.001	-11.146	81.473	-8.426	34.418	-10.153	29.516	-13.698	21.473	-22.305	19.806	-5.76	36.574	-12.284	15.219	-10.073	26.629	-14.987	23.717	-7.145	27.838	-17.047	29.578	-6.987	27.792	-17.597	40.102	-7.536	49.786	-23.019	30.572	-10.877	49.257	-0.183	191.37	-13.021	79.345	-8.177	48.415	-16.068	36.931	-17.216	27.578	-9.515	22.317	-3.855	26.361	-10.204	46.372
958	36.404	-5.606	64.749	-12.558	59.258	-12.305	24.482	-10.451	16.961	-9.621	20.628	-8.094	45.385	-7.594	26.782	-10.19	13.537	-2.8	39.005	-13.204	20.44	-12.105	62.566	-19.729	28.319	-5.957	28.767	-6.765	90.007	-14.421	49.415	-3.642	29.413	-10.368	124.201	-4.456	32.948	-17.053	36.377	-8.279	60.429	-8.43	35.428	-13.444	29.644	-1.512	36.079	-16.686	50.584
959	25.695	-3.16	45.636	-6.281	72.916	-15.836	16.299	-15.275	23.87	-10.228	13.002	-12.285	20.575	-14.183	33.734	-4.05	25.721	-10.251	29.15	-10.838	27.522	-15.889	34.466	-6.951	25.038	-8.398	30.797	-5.96	61.767	-11.889	28.71	-10.175	35.637	-11.407	150.337	-14.858	33.068	-24.192	42.573	-18.121	72.45	-11.201	21.126	-13.264	26.78	-7.325	15.634	-20.832	74.174
960	47.015	-3.795	50.597	-13.065	67.148	-7.011	17.886	-12.819	11.042	-14.726	17.671	-6.314	21.81	-14.13	28.539	-10.964	19.241	-11.183	25.559	-3.502	27.252	-19.539	41.841	-23.289	24.936	-6.459	46.42	-5.138	53.926	-14.54	54.075	-10.664	29.216	0.001	145.616	-10.606	38.543	-12.022	53.066	-15.398	43.254	-7.018	39.989	-9.239	28.472	-4.63	31.881	-9.753	42.923
961	18.146	-10.928	55.104	-13.22	54.726	-9.919	28.529	-6.46	22.485	-5.881	25.285	-18.369	45.148	-4.656	11.678	-3.868	22.64	-20.615	34.717	-11.743	36.935	-8.701	46.364	-15.356	30.851	-12.976	42.746	-7.533	37.397	-8.606	53.743	-9.827	35.255	-15.066	88.025	-6.135	28.693	-12.989	39.603	-4.689	54.702	-6.721	28.329	-9.022	10.246	-0.312	33.448	-14.59	35.436
962	28.332	-12.441	37.032	-16.431	50.699	-13.51	23.741	-14.516	29.879	-12.587	17.549	-4.292	33.933	-9.586	28.038	-4.781	28.078	-13.507	0	-29.884	32.505	-20.613	87.639	-9.842	31.262	-2.705	36.629	-10.615	42.214	-9.744	27.741	-19.528	30.57	-7.781	167.406	-16.724	67.695	-6.316	43.675	-12.975	26.476	-24.808	20.447	-3.899	15.145	-18.151	26.555	-9.559	21.707
963	32.375	-8.708	79.973	-12.719	41.096	-11.222	29.172	-5.862	19.143	-1.204	19.55	-10.909	51.275	-22.62	31.463	-11.651	52.7	0	39.865	-18.574	24.201	-8.204	30.598	-19.695	21.199	-8.761	45.816	-5.711	42.726	-12.289	32.348	-7.671	25.32	-16.393	116.03	-7.993	48.439	-11.571	49.928	-8.256	46.782	-10.074	25.792	-13.818	21.74	-11.417	24.678	-8.621	28.725
964	22.038	-3.903	67.949	-6.315	40.623	-6.978	28.21	-11.29	23.306	-10.953	19.082	-18.097	42.393	-13.719	23.03	-3.904	18.97	-10.534	27.522	-12.088	18.76	-10.008	53.688	-10.887	30.812	-7.846	22.218	-14.398	35.771	-5.877	34.091	-15.264	38.9	-5.182	176.178	-10.531	67.241	-17.213	48.165	-8.157	29.641	-10.26	22.216	-7.492	34.272	-4.958	35.38	-8.064	60.539
965	23.949	-7.202	52.355	-2.769	29.225	-1.424	31.473	-14.499	17.497	-2.006	24.985	-14.372	21.388	-12.379	21.473	-13.594	27.311	-8.745	30.785	-7.115	10.134	-16.836	20.132	-2.903	18.798	-8.934	34.653	-17.524	56.006	-10.578	33.372	-20.949	36.235	-9.849	138.631	-13.225	58.013	-0.152	31.695	-16.082	66.795	-5.876	31.62	-8.112	23.329	-11.482	27.98	0	22.634
966	22.973	-15.42	56.07	-11.697	63.923	-7.123	34.431	-11.384	12.051	-14.918	17.965	-6.6	33.538	-6.683	30.212	-8.364	20.66	-5.227	29.169	-12.849	46.044	0	33.198	-14.658	21.078	-12.469	28.379	-6.228	31.072	-7.285	61.421	-5.222	27.869	-8.308	180.925	-14.937	84.744	-4.937	48.371	-17.946	28.882	-11.488	18.744	-12.819	25.78	-14.684	37.2	-13.267	35.379
967	18.19	-15.039	49.485	-18.012	70.28	-15.515	28.841	-4.647	29.594	-6.981	22.081	-2.976	38.016	-8.443	16.818	-5.612	27.244	-13.242	23.238	-14.295	32.677	-4.624	27.55	-11.329	27.482	-8.386	30.258	-14.587	15.758	-14.053	42.527	-2.482	53.843	-7.696	149.878	-15.347	56.881	0	36.086	-9.359	53.978	-2.634	31.402	-14.957	29.059	-10.191	32.589	-0.001	24.047
968	15.616	-5.672	26.589	0.001	45.767	-14.974	20.293	-7.508	30.579	-13.679	22.574	-6.433	53.63	-12.427	39.935	-10.724	24.449	-14.45	41.182	-5.648	29.318	-10.688	49.291	-13.234	16.696	-18.831	18.948	-18.301	30.497	-5.941	45.789	-11.3	39.699	-9.617	175.634	-8.18545e-12	80.146	-8.151	30.414	-7.884	38.11	-15.486	22.778	-9.491	27.383	-13.068	22.02	-10.985	82.612
969	20.365	-11.73	74.937	-6.661	44.335	-12.817	18.517	-6.733	33.519	-6.582	23.814	-9.344	38.237	-14.563	32.553	-18.061	27.47	-10.625	32.584	-13.868	8.571	-10.751	93.254	-9.149	11.979	-8.556	36.36	-14.199	63.843	-10.472	38.078	-14.338	31.186	-11.823	176.525	-9.238	64.386	-12	33.37	-8.761	26.357	-13.12	34.124	-9.037	24.493	-10.548	38.521	-7.095	82.734
970	38.091	-10.762	37.432	-16.689	30.525	-10.143	22.157	-12.578	27.832	-12.284	17.195	-4.367	42.175	-11.794	30.183	-10.949	30.649	-7.454	18.434	-23.005	20.974	-9.329	68.129	-7.449	25.72	-11.878	30.937	-4.078	30.078	-8.033	53.163	-8.485	25.226	-14.588	185.312	-15.855	80.984	-3.498	41.981	-9.837	72.414	0	24.181	-8.886	27.107	-12.525	16.872	-8.919	45.998
971	14.935	-13.849	31.053	-5.965	37.194	-10.166	21.95	-15.463	37.367	-8.884	14.235	-14.197	39.956	-7.898	22.696	-10.04	20.065	-9.115	29.038	-9.916	18.022	-17.978	37.991	-11.921	23.614	-2.727	18.928	-11.372	38.125	-19.16	38.672	-0.937	42.536	-8.533	156.393	-6.649	45.163	-13.884	38.093	-8.073	42.787	-8.623	22.466	-19.338	25.243	-20.37	35.943	-12.732	51.005
972	17.798	-11.504	34.713	-14.624	34.995	-13.109	40.297	-6.973	15.334	-9.486	18.47	-0.881	32.962	-3.146	26.298	-12.594	23.927	-8.191	39.926	-18.174	41.877	-15.76	57.078	-7.013	19.714	-15.433	26.748	-8.267	60.558	-3.607	40.956	-11.816	29.329	-14.848	112.162	-14.216	64.857	-1.056	31.65	-9.27	57.076	-21.499	31.683	-8.015	22.648	-8.179	19.572	-5.531	33.006
973	42.557	-7.116	31.408	-9.385	38.984	-3.814	14.499	-14.59	28.194	-16.375	23.167	-7.709	26.891	-5.261	17.924	-7.026	21.458	-11.603	32.175	-17.177	33.378	-12.985	32.291	-8.072	21.606	-15.333	33.636	-10.457	75.458	-8.77	38.779	-10.871	33.458	-12.264	131.54	-17.559	65.807	-12.503	33.169	-18.446	77.14	-4.255	26.203	-10.707	25.855	-4.032	28.421	-9.531	26.451
974	26.913	-15.46	24.439	-18.48	64.069	-10.073	32.536	-12.419	19.36	-13.973	21.935	-9.678	27.346	-9.878	23.469	-10.684	27.052	-18.306	28.828	-17.463	31.224	-9.907	30.677	-11.229	33.672	-5.309	31.903	-13.419	36.322	-10.757	50.393	-8.175	35.861	-6.859	52.055	-7.604	71.544	-6.749	35.421	-9.817	46.236	-14.972	29.696	-16.594	19.019	-4.787	27.215	-8.129	49.971
975	28.468	-5.189	43.003	-7.32	36.63	-12.305	30.394	-9.691	36.981	-9.336	16.393	-12.423	55.725	-4.693	31.221	-21.602	20.167	-10.154	29.425	-15.255	13.477	-9.658	45.628	-3.82	26.421	-6.759	17.628	-14.043	30.736	-3.425	34.807	-9.308	33.109	-11.877	142.051	-12.624	42.19	-14.38	27.787	-10.593	39.045	-12.261	25.627	-23.903	29.571	-8.775	32.514	-10.421	17.141
976	29.391	-18.735	52.495	-11.359	44.798	-11.279	20.985	-16.377	13.873	-10.204	20.71	-11.601	25.318	-17.502	19.656	-11.509	30.834	-5.245	23.312	-13.026	27.014	-21.877	68.252	-10.868	21.892	-7.164	51.801	-18.515	25.481	-12.197	55.658	-8.776	26.642	-4.583	161.661	-19.194	75.642	-1.248	22.577	-10.116	57.812	-8.895	22.573	-3.124	24.432	-24.256	29.997	-13.479	63.106
977	33.6	-14.59	45.075	-18.587	39.738	-4.043	32.051	-13.124	21.878	-7.51	15.741	-9.021	55.772	-22.402	24.804	-14.803	28.692	-14.006	16.753	-11.633	28.902	-13.908	33.567	-8.831	14.233	-22.888	20.01	-14.608	76.61	-12.021	39.432	-12.234	41.662	-4.774	162.666	-6.446	68.381	-15.837	46.468	-8.289	33.845	-9.526	23.288	-17.822	30.711	-14.734	40.279	-1.133	32.129
978	22.145	-18.874	69.711	-11.483	36.67	-4.686	32.93	-2.892	25.407	-9.208	25.359	-13.032	37.743	-11.773	19.871	-8.819	24.014	-14.152	31.773	-6.269	50.438	-16.113	61.827	-13.241	22.635	-11.232	63.246	-11.121	29.18	-6.157	46.448	-10.202	34.293	-14.251	81.588	-5.808	63.137	-13.019	35.207	-13.891	40.319	-7.421	24.233	-13.248	17.1	-13.255	31.483	-17.323	33.045
979	32.671	-8.622	42.091	-16.1	29.946	-12.563	30.874	-14.5	23.553	-6.6	29.904	-9.303	53.213	-3.23	24.658	-9.874	26.298	-20.941	24.341	-14.764	20.715	-12.389	65.312	-12.386	23.753	-15.481	36.68	-15.27	30.005	-14.138	38.41	-7.151	17.8	-20.725	179.866	-10.563	97.327	-8.099	35.781	-6.031	40.083	-15.199	35.594	-11.449	25.374	-10.214	21.227	-7.532	53.203
980	31.906	-7.963	56.846	-8.488	31.806	-8.944	13.383	-14.247	32.8	-7.715	26.787	-9.933	25.669	-11.56	13.273	-15.485	23.852	-8.753	29.054	-16.416	24.856	-20.059	49.819	0	39.67	-7.445	51.96	-9.976	55.322	-4.09	42.094	-1.983	27.656	-11.303	135.058	-14.225	47.049	-16.132	20.491	-21.086	46.748	-17.708	13.931	-16.704	26.231	-4.742	28.857	-7.056	38.358
981	18.734	-14.601	20.027	-4.349	31.118	-0.965	28.978	-6.53	26.043	-13.415	16.16	-22.329	45.536	0.001	28.908	-8.508	29.553	-1.166	34.209	-6.713	52.237	0	37.874	-17.207	13.63	-16.718	30.696	-16.558	22.853	-11.643	47.794	-5.472	35.202	-9.733	49.822	-13.178	25.499	-13.621	42.589	-4.45	47.907	-12.229	27.106	-8.079	24.807	-9.699	29.209	-13.794	43.103
982	23.816	-14.236	47.76	-14.997	29.735	-10.797	29.536	-11.348	21.173	-12.729	28.356	-7.548	35.536	-1.984	19.393	-6.077	23.834	-5.335	32.253	-5.495	20.365	-14.886	70.156	-15.559	22.379	-8.157	19.665	-13.103	22.634	-9.251	58.588	-11.419	34.462	-21.006	191.752	-11.221	41.786	-8.742	32.583	-17.655	34.123	-13.09	24.401	-9.975	20.31	-7.445	41.747	-5.001	62.688
983	26.782	-8.183	28.028	-9.405	29.729	-13.77	32.775	-14.877	23.664	-15.111	20.198	-12.861	19.078	-12.764	31.664	-11.043	26.883	-12.291	29.781	-15.297	26.681	-10.456	56.109	-9.704	23.539	-11.019	51.405	-16.379	61.133	-28.857	47.449	-10.331	33.194	-11.735	108.023	-6.701	49.728	-9.086	29.984	-11.467	53.051	-12.73	30.179	-11.181	26.484	-12.059	10.284	-16.035	62.136
984	34.086	-2.117	22.384	-18.425	15.618	-9.849	23.562	-18.879	41.183	-10.267	22.633	-7.776	32.964	-1.217	29.875	-13.157	21.242	-13.552	20.655	-9.091	23.25	-15.277	24.7	-11.678	22.696	-5.71	34.705	-18.198	90.92	-8.941	66.474	-9.995	29.317	-14.29	165.417	-15.628	77.836	-6.017	15.72	-18.311	58.415	-10.767	32.751	-15.809	18.124	-4.132	32.183	-6.362	48.36
985	28.448	-4.04	71.376	-14.499	21.342	-14.049	13.6	-5.665	34.094	-9.459	24.547	-13.653	28.824	-7.966	19.587	-6.142	28.535	-11.513	32.037	-6.028	8.609	-21.847	30.942	-8.95	18.672	-7.91	46.014	-7.73	80.376	-9.989	61.478	-8.889	28.657	-14.249	121.168	-5.333	50.541	-19.192	45.532	-9.949	30.813	-10.396	24.1	-9.673	25.652	-11.504	40.594	-5.989	65.65
986	22.303	-12.675	26.052	-17.115	58.482	-9.442	30.474	-0.343	35.963	-10.023	16.542	-6.587	8.94	-13.941	24.353	-1.409	16.486	-0.535	24.171	-13.16	31.445	-12.187	43.073	-15.832	16.972	-13.837	15.32	-15.608	50.135	-18.045	49.717	-15.75	33.356	-19.553	185.5	-18.994	72.852	-11.727	39.026	-9.408	36.926	-11.961	24.18	-10.868	14.95	-5.058	42.092	-3.31	40.138
987	33.57	-16.663	66.223	-7.143	30.671	-4.739	22.229	-7.469	17.082	-10.546	18.061	-13.719	26.944	-3.982	28.982	-12.185	24.032	-9.794	39.936	-4.258	36.15	-19.748	23.26	-9.066	16.021	-9.764	18.294	-14.499	36.434	-6.578	43.339	-11.087	35.04	-6.134	177.732	-23.215	45.227	-5.439	40.931	-16.883	44.364	-9.865	21.04	-11.069	21.056	-6.442	14.536	-15.749	75.429
988	22.961	-13.745	48.097	-18.526	29.838	-5.608	16.897	-11.579	29.672	-9.03	22.441	-7.865	40.272	-10.119	25.876	-11.346	19.455	-12.2	37.575	-9.027	24.58	-12.388	58.843	-15.855	21.084	-9.234	36.825	-9.544	46.265	-2.985	47.354	-8.745	29.377	-2.628	169.747	-16.699	36.76	-15.083	34.525	-15.86	19.809	-9.793	24.11	-4.437	24.505	-11.061	27.344	-4.971	34.72
989	31.878	-15.045	23.788	-22.83	41.309	-6.663	18.13	-8.334	25.588	-11.866	22.842	-8.747	30.234	-15.694	18.745	-7.243	21.613	-10.73	24.74	-13.083	32.022	-16.085	65.443	-10.291	25.496	-8.74	40.565	-6.539	49.902	-11.291	53.909	-9.118	36.548	-6.03	63.91	-18.144	52.542	-17.114	28.317	-12.936	31.545	-11.14	37.136	-1.593	30.264	-8.455	33.318	-8.403	26.699
990	30.676	-18.021	68.129	-5.212	20.431	-7.952	30.906	-20.403	39.612	-11.762	15.113	-12.585	60.068	-10.917	27.125	-6.465	15.788	-6.141	22	-10.39	31.492	-20.408	31.726	-9.994	17.969	-7.481	12.789	-6.806	99.219	-14.302	36.425	-3.415	24.356	-3.685	194.165	-14.812	70.985	-15.782	30.126	-13.342	25.829	-9.287	35.049	-8.817	15.031	-9.224	28.019	-10.454	40.624
991	19.359	-8.205	34.216	-20.014	29.671	-16.716	21.858	-17.413	29.893	-13.873	18.019	-10.579	14.341	-14.247	36.681	0	27.399	-19.227	24.332	-9.644	22.531	-15.515	49.246	-12.902	29.558	-10.124	51.957	-9.475	50.212	-8.569	52.799	-16.16	50.642	0	99.568	-1.609	87.569	-4.64	29.63	-14.566	37.269	-7.55	21.149	-8.351	37.097	-4.225	34.539	-11.676	74.648
992	28.439	-16.922	70.276	-2.563	54.03	-10.403	25.129	-11.776	39.749	-10	23.019	-5.336	36.151	-12.168	20.366	-9.289	22.103	-9.302	23.784	-10.476	41.428	-13.408	38.453	-3.009	16.445	-11.174	23.212	-10.404	35.107	-7.147	42.961	-5.923	47.585	-21.126	65.709	-14.146	37.425	-14.533	28.06	-11.846	0	-29.654	25.026	-13.875	16.226	-2.87	25.524	-0.041	32.112
993	22.949	-14.115	34.139	-5.891	29.217	-13.802	7.95	-12.663	25.626	-12.355	22.268	-10.436	38.242	-8.537	28.793	-7.783	29.401	-7.952	23.754	-7.932	27.539	-13.759	53.909	-5.319	34.788	-15.055	43.166	-9.523	55.811	-12.58	37.668	-9.038	27.39	-11.57	57.361	-6.929	77.691	-4.775	35.377	-8.704	21.945	-11.163	16.002	-8.405	20.322	-13.799	38.01	-9.252	31.639
994	26.048	-10.265	24.535	-13.047	27.688	-9.39	19.925	-2.585	16.122	-10.718	19.623	-8.2	24.371	-11.68	26.298	-11.914	21.964	-10.058	35.691	-2.852	24.255	-13.004	93.746	-1.791	32.932	-2.143	28.702	-7.687	52.501	-1.359	38.93	-1.18	22.194	-19.068	69.661	-16.569	27.47	-21.616	38.72	-10.361	62.322	-10.48	21.108	-16.351	31.909	-7.738	22.545	-11.638	35.753
995	34.421	-12.588	69.466	-21.838	33.211	-12.838	32.823	-9.514	24.573	-11.124	24.843	-12.473	17.654	-21.287	21.551	-6.805	31.146	-6.868	34.861	-9.062	23.76	-13.546	35.284	-0.048	21.121	-20.514	33.998	-12.605	27.998	-6.843	35.667	-15.608	33.698	-7.717	143.958	-11.655	42.304	-8.438	32.826	-12.368	30.873	-15.591	22.075	-7.953	27.8	-10.654	28.593	-5.87	23.487
996	23.801	-24.65	35.539	-8.696	37.537	-10.072	13.529	-13.03	32.787	-9.013	22.785	-4.54	37.522	-14.989	28.932	-6.698	22.986	-12.112	27.007	-1.065	29.824	-7.119	84.896	-4.188	23.302	-15.275	20.678	-3.661	85.548	-10.133	35.205	-12.822	34.961	-7.098	148.554	-5.001	78.215	-15.093	30.388	-18.607	57.855	-13.359	23.779	-9.761	30.02	-9.549	27.791	-3.837	68.766
997	32.211	-2.703	49.877	-17.405	67.26	-7.183	15.129	-19.939	37.916	-9.485	14.825	-9.869	13.025	-16.606	46.824	0	41.314	0	42.257	-10.296	30.371	-13.816	31.047	-14.866	34.33	-0.015	26.809	-6.252	49.112	-17.36	31.898	-9.095	19.949	-16.685	152.784	-14.65	50.095	-14.466	46.693	-10.711	39.347	-16.348	15.225	-9.796	24.637	-12.784	27.122	-16.432	97.947
998	14.159	-14.425	47.785	-10.756	19.646	-14.564	22.228	-3.041	35.02	-7.693	29.212	-13.425	37.368	-8.032	29.472	-16.537	24.14	-9.165	29.905	-5.474	21.957	-21.473	46.359	-5.124	29.316	-3.298	31.074	-6.47	48.711	-15.247	30.264	-8.422	18.823	-10.622	163.402	-6.932	63.81	-18.358	37.589	-20.218	40.697	-14.596	21.269	-12.88	21.386	-7.665	29.029	-13.987	87.664
999	20.148	-10.159	30.938	-20.211	35.044	-8.911	20.27	-17.439	37.451	-13.975	14.436	-13.363	24.891	-11.558	14.742	-18.452	29.006	-2.89	23.257	-21.425	35.485	-10.601	32.007	-9.533	19.865	-6.249	44.606	-6.047	45.506	-2.415	34.971	-18.123	28.955	-11.294	191.395	-4.778	38.555	-10.105	24.401	-18.161	34.833	-11.157	26.309	-15.01	15.813	-6.215	31.33	-9.269	78.568
1000	19.25	-7.196	19.727	-16.359	21.107	-15.64	28.697	-15.856	17.919	-12.009	31.552	-6.287	33.75	-8.01	33.01	-5.078	20.626	-6.578	33.321	-12.196	24.049	-12.649	21.998	-7.575	24.762	-0.163	14.247	-10.895	63.836	-19.05	45.539	-17.717	27.892	-2.238	104.281	-3.077	54.701	-8.841	34.236	-4.624	51.75	-7.601	15.912	-18.834	19.112	-14.55	32.017	-9.712	46.4
[truncated: 213 more columns]

## Sheet: Kinase-random partner pair
	Kinase-Random partner pair 1		Kinase-Random partner pair 2		Kinase-Random partner pair 3		Kinase-Random partner pair 4		Kinase-Random partner pair 5		Kinase-Random partner pair 6		Kinase-Random partner pair 7		Kinase-Random partner pair 8		Kinase-Random partner pair 9		Kinase-Random partner pair 10		Kinase-Random partner pair 11		Kinase-Random partner pair 12		Kinase-Random partner pair 13		Kinase-Random partner pair 14		Kinase-Random partner pair 15		Kinase-Random partner pair 16		Kinase-Random partner pair 17		Kinase-Random partner pair 18		Kinase-Random partner pair 19		Kinase-Random partner pair 20		Kinase-Random partner pair 21		Kinase-Random partner pair 22		Kinase-Random partner pair 23		Kinase-Random partner pair 24		Kinase-Random partner pair 25
	Kinase	Random partner	Kinase	Random partner	Kinase	Random partner	Kinase	Random partner	Kinase	Random partner	Kinase	Random partner	Kinase	Random partner	Kinase	Random partner	Kinase	Random partner	Kinase	Random partner	Kinase	Random partner	Kinase	Random partner	Kinase	Random partner	Kinase	Random partner	Kinase	Random partner	Kinase	Random partner	Kinase	Random partner	Kinase	Random partner	Kinase	Random partner	Kinase	Random partner	Kinase	Random partner	Kinase	Random partner	Kinase	Random partner	Kinase	Random partner	Kinase
	P30279	P19438	P21860	P01133	P35968	P20936	P11802	P43403	Q00534	Q14653	P50613	P19438	Q14653	Q9Y4K3	P12643	Q04206	P41743	P51946	P28482	Q13094	P45985	O15111	Q14155	P38936	Q00534	P30281	Q13546	O15392	O43187	P48059	P00533	P48059	P19174	P48059	O15111	P24864	P15056	P19174	O15524	Q04206	P49336	P68400	O60566	P36894	P15692	O43318	P15056	Q99836	P45973
	iRMS (Å)	Interaction Energy (kcal/mol)	iRMS (Å)	Interaction Energy (kcal/mol)	iRMS (Å)	Interaction Energy (kcal/mol)	iRMS (Å)	Interaction Energy (kcal/mol)	iRMS (Å)	Interaction Energy (kcal/mol)	iRMS (Å)	Interaction Energy (kcal/mol)	iRMS (Å)	Interaction Energy (kcal/mol)	iRMS (Å)	Interaction Energy (kcal/mol)	iRMS (Å)	Interaction Energy (kcal/mol)	iRMS (Å)	Interaction Energy (kcal/mol)	iRMS (Å)	Interaction Energy (kcal/mol)	iRMS (Å)	Interaction Energy (kcal/mol)	iRMS (Å)	Interaction Energy (kcal/mol)	iRMS (Å)	Interaction Energy (kcal/mol)	iRMS (Å)	Interaction Energy (kcal/mol)	iRMS (Å)	Interaction Energy (kcal/mol)	iRMS (Å)	Interaction Energy (kcal/mol)	iRMS (Å)	Interaction Energy (kcal/mol)	iRMS (Å)	Interaction Energy (kcal/mol)	iRMS (Å)	Interaction Energy (kcal/mol)	iRMS (Å)	Interaction Energy (kcal/mol)	iRMS (Å)	Interaction Energy (kcal/mol)	iRMS (Å)	Interaction Energy (kcal/mol)	iRMS (Å)	Interaction Energy (kcal/mol)	iRMS (Å)
1	34.059	-10.891	112.457	-10.709	92.778	-7.346	19.581	-13.571	29.646	-3.453	26.628	-8.177	42.081	-6.479	26.725	-5.45	33.125	-9.421	21.204	-5.192	42.41	-11.297	28.18	-12.909	20.742	-11.638	36.121	-7.434	68.134	-15.808	14.027	-15.162	45.599	-12.121	43.02	-10.373	40.922	-20.455	22.715	-13.513	45.093	-9.652	165.08	-0.118	34.885	-16.283	23.651	-7.836	16.43
2	13.706	-19.982	144.636	-15.211	119.024	-4.758	17.758	-9.75	18.105	-10.882	29.562	-11.318	29.507	-8.025	14.508	-8.33	35.729	-10.733	32.502	-11.679	22.466	-9.616	35.217	-15.455	20.28	-16.742	25.234	-10.259	71.648	-10.766	64.521	-12.761	20.913	-9.385	24.303	-14.324	39.157	-9.105	23.313	-11.924	37.625	-9.616	41.642	-14.666	28.119	-14.491	16.279	-11.417	23.186
3	22.998	-14.24	142.984	-6.352	96.64	-13.87	32.477	-13.116	25.015	-8.367	25.452	-15.614	29.766	-8.575	48.184	-6.801	36.672	-12.7	48.51	-3.189	24.611	-15.699	12.916	-12.303	23.376	-19.381	43.704	-7.169	17.716	-8.791	49.752	-16.373	47.73	-17.053	43.377	-16.443	51.193	-7.512	39.24	-6.198	42.631	-4.48	122.248	-3.393	14.722	-6.823	37.635	-2.155	36.497
4	51.232	0	112.479	-12.163	89.206	-7.255	35.89	-8.666	33.616	-6.173	28.129	-6.428	26.556	-11.753	20.085	-9.418	27.061	-23.104	24.405	-4.838	65.187	-8.613	13.921	-12.212	16.497	-11.6	19.95	2.95586e-12	50.747	-10.429	81.231	-13.978	47.897	-3.493	22.516	-1.384	38.635	-20.214	33.233	-11.432	32.491	-5.705	97.198	-16.182	37.523	-15.976	46.893	-9.093	16.37
5	26.358	-5.325	72.282	-17.493	122.37	-5.417	38.93	-7.552	17.106	-4.755	26.721	-10.114	24.361	-4.859	35.566	-4.771	12.489	-20.74	34.895	-5.255	47.258	-11.392	25.495	-19.211	21.756	-10.189	15.918	-17.33	43.669	-8.656	61.441	-7.739	34.198	-11.019	18.759	-5.313	38.911	-13.292	21.033	-5.344	15.962	-10.018	121.654	-8.718	43.188	-3.061	22.684	-11.596	28.649
6	20.199	-17.08	152.39	-18.382	90.155	-3.522	19.197	-8.298	12.64	-7.707	32.61	-17.411	47.584	-22.409	52.295	-4.949	34.059	-8.333	42.408	-6.255	33.648	-6.861	24.327	-9.368	28.291	-7.988	31.74	-6.901	21.998	-16.561	70.96	-19.895	36.873	-12.772	24.088	-13.568	37.444	-17.446	23.352	-14.346	34.188	-8.481	169.323	-12.026	27.368	-8.649	21.676	-21.464	27.193
7	32.922	-10.455	107.309	-9.144	45.971	-7.075	21.827	-10.032	32.188	-7.194	19.957	-9.441	25.3	-6.328	17.015	-8.497	22.502	-5.134	27.039	-9.685	45.13	-22.664	29.445	-12.54	30.987	-3.095	31.801	-6.471	29.278	-9.088	12.181	-10.713	26.751	-16.381	12.677	-14.929	26.727	-11.345	24.957	-11.73	18.178	-4.654	116.202	-13.544	24.649	-2.188	31.39	-17.468	20.291
8	18.524	-17.253	105.607	-5.797	49.791	-10.591	42.829	-3.668	25.074	-3.303	22.726	-16.17	41.598	-13.108	28.372	-22.112	24.922	-20.218	25.256	-9.955	59.163	-5.272	16.555	-13.367	23.322	-11.554	10.125	-8.354	59.733	-16.803	75.913	-15.913	34.06	-9.252	24.62	-13.333	44.678	-20.133	41.817	-8.399	19.054	-16.16	87.406	-10.105	27.767	-14.931	27.055	-9.352	18.804
9	19.618	-20.503	63.123	-7.809	46.122	-11.549	33.594	-11.954	26.643	-8.89	37.112	-5.457	20.584	-3.586	41.928	-7.494	20.256	-13.158	27.518	-8.377	36.888	-8.533	22.946	-4.838	31.433	-2.582	30.121	-6.084	49.945	-8.78	78.627	-10.423	27.282	-4.214	46.454	-11.116	54.094	-2.256	28.272	-4.694	21.729	-8.136	32.316	-8.087	34.767	-13.868	31.486	-12.052	30.967
10	42.341	-3.252	55.887	-5.765	63.496	-10.298	40.672	-6.697	25.171	-7.161	19.256	-7.954	42.598	-13.357	34.142	-11.812	25.984	-11.928	34.767	-8.051	28.953	-11.731	26.112	-13.452	37.089	-3.157	20.618	-4.04	47.378	-11.846	43.911	-9.518	55.793	-11.196	34.06	-18.646	37.59	-7.438	35.547	-12.117	26.615	-6.479	173.034	-2.974	20.874	-10.165	32.734	-16.177	25.458
11	24.95	-9.8	139.318	-6.793	35.446	-6.448	31.933	-14.908	24.516	-11.89	19.378	-10.248	30.004	-10.841	25.019	-4.254	31.462	-3.638	29.557	-5.034	32.003	-4.518	42.532	-2.899	20.935	-7.264	43.317	-1.703	61.093	-9.736	35.743	-12.043	36.921	-5.715	21.165	-7.033	47.84	-9.156	25.703	-6.522	17.959	-5.555	94.413	-9.205	29.086	-8.618	26.318	-8.296	28.424
12	25.964	-6.216	60.094	-10.155	61.259	-12.647	26.123	-9.326	18.471	-6.406	25.581	-18.451	30.694	-2.807	26.622	-24.164	14.748	-5.781	32.107	-15.479	27.654	-12.969	37.575	-0.138	30.661	-5.728	22.585	-4.098	56.634	-17.184	48.736	-17.739	42.703	-4.946	42.895	-0.735	32.012	-15.005	35.148	-6.501	26.188	-14.551	146.663	-10.317	18.805	-10.639	31.785	-17.331	30.267
13	23.049	-10.133	152.797	-16.45	101.639	-14.193	18.896	-7.673	26.994	-10.899	33.655	-7.178	34.344	-12.59	20.619	-4.269	47.958	-2.836	29.981	-8.018	43.262	-10.663	27.327	-5.021	32.185	-3.329	25.829	-6.21	73.272	-11.06	67.22	-11.861	58.824	-15.706	20.558	-10.544	53.574	-13.575	32.06	-8.692	18.335	-17.621	132.763	-5.413	30.803	-12.268	27.019	-13.341	18.042
14	17.732	-9.193	81.624	-11.58	104.068	-14.946	30.522	-4.685	32.822	-9.226	10.275	-15.188	23.902	-21.265	17.418	-13.281	29.672	-3.928	39.974	-12.841	20.005	-16.488	36.576	-5.239	25.519	-5.723	11.577	-21.336	29.768	-11.983	35.487	-12.484	42.482	-11.917	40.482	-6.923	39.762	-7.686	42.949	-5.146	13.916	-4.663	143.837	-12.866	28.334	-22.534	17.901	-24.611	26.888
15	22.342	-6.575	62.313	-5.755	74.596	-8.955	24.492	-15.196	39.017	-8.151	34.305	-7.279	31.42	-5.633	41.522	-12.309	31.62	-13.139	26.715	-10.017	19.03	-19.664	35.989	-6.082	28.282	-7.932	19.281	-10.121	41.662	-3.202	32.347	-22.233	45.572	-4.368	32.133	-20.264	34.093	-11.316	33.472	-13.633	33.186	-8.202	235.137	-9.665	32.166	-8.375	22.469	-14.397	34.964
16	24.469	-1.101	79.011	-13.201	70.108	-7.534	30.257	-14.377	17.865	-10.587	27.578	-8.421	22.391	-13.751	31.146	-4.52	28.316	-13.953	34.794	-0.052	11.874	-10.353	25.261	-8.513	29.042	-12.424	29.672	-10.291	62.735	-18.017	63.543	-13.166	29.238	-8.035	27.636	-20.464	22.084	-23.519	31.831	-8.736	26.617	-12.067	21.132	-6.531	28.406	-11.937	25.798	-21.921	23.497
17	25.34	-7.507	66.746	-16.918	59.712	-1.842	26.368	-9.977	25.034	-7.473	29.13	-10.07	43.988	-12.759	22.684	-17.07	37.885	-7.51	18.712	-12.661	31.252	-7.451	25.496	-6.625	26.995	-12.616	29.296	-13.511	24.883	-12.565	36.732	-13.38	50.759	-14.941	34.315	-17.293	27.494	-19.195	22.556	-11.845	35.145	-5.958	181.991	-6.235	27.118	-16.704	24.113	-16.277	27.637
18	27.319	-9.238	45.907	-13.565	107.783	-6.321	17.595	-2.472	19.871	-12.109	33.132	-14.906	40.802	-0.001	30.268	-9.759	27.785	-7.721	36.169	-0.382	13.424	-8.635	32.66	-10.527	18.589	-15.747	14.206	-15.048	28.817	-2.79	20.235	-21.664	51.952	-7.209	21.129	-11.193	49.775	-10.45	15.516	-8.245	20.791	-6.552	117.877	-5.958	35.839	-22.396	31.589	-8.959	27.372
19	20.822	-15.251	88.711	-11.352	54.288	-0.993	37.976	-4.962	31.71	-4.36	35.285	-4.014	25.393	-8.934	16.208	-7.656	29.645	-18.27	16.887	-13.503	39.781	-6.03	27.916	-12.435	31.524	-7.667	28.795	-12.793	44.393	-8.87	44.189	-8.16	22.553	-16.116	40.937	-6.976	39.613	-5.869	46.332	-11.473	30.86	-9.827	127.522	-5.301	34.84	-13.323	38.18	-12.141	22.895
20	29.511	-10.741	154.123	-2.947	53.929	-11.157	28.468	-11.513	42.928	-4.851	26.341	-7.422	42.754	-17.491	47.919	-7.614	34.192	-2.819	28.921	0	28.911	-12.354	31.073	-12.732	31.348	-20.619	20.497	-16.165	18.867	-9.12	60.442	-16.674	27.785	-13.762	41.408	-7.35	43.018	-5.607	45.841	-9.245	31.527	-1.317	103.841	-12.342	21.191	-17.249	24.682	-11.487	43.816
21	0	-28.511	61.998	-10.105	127.315	-5.063	34.342	-10.918	12.043	-4.723	34.727	-17.738	30.825	-7.332	24.217	-19.948	36.833	-14.334	41.813	-11.694	27.337	-7.795	12.369	-9.299	25.955	-9.466	26.139	-10.108	28.92	-11.925	49.265	-16.638	41.259	-9.644	26.309	-19.891	36.524	-11.475	23.319	-9.623	18.822	-5.773	126.421	-2.729	24.44	-5.914	23.644	-7.147	32.973
22	19.609	-10.22	85.592	-9.926	74.967	-0.785	22.844	-3.601	33.934	-9.047	19.119	-11.781	20.627	-16.572	40.642	-9.974	40.156	-14.263	31.421	-13.889	46.02	-9.405	17.91	-14.436	28.105	-11.998	25.04	-11.578	37.533	-13.8	34.716	-8.022	21.295	-7.472	23.234	-10.057	49.268	-8.509	27.971	-8.336	19.3	-15.204	63.344	-7.056	22.673	-13.01	27.247	-9.431	30.219
23	23.418	-9.078	83.815	-18.753	48.116	-9.421	22.03	-7.663	29.062	-4.152	22.142	-21.432	23.573	-10.557	55.269	-8.078	23.556	-5.368	20.985	-9.224	63.739	-12.464	18.033	-6.694	28.945	-13.551	23.847	-14.635	45.464	-19.747	22.261	-15.615	58.235	-10.718	18.134	-6.476	40.521	-9.329	16.913	-0.001	37.785	-11.436	108.627	-9.468	30.059	-18.717	32.323	-18.389	33.597
24	24.413	-14.25	81.801	-1.569	83.892	-8.727	19.943	-9.276	22.816	-5.57	19.25	-11.595	26.31	-11.013	38.198	-12.588	23.359	-17.954	33.593	-10.608	35.721	-12.178	37.35	-17.205	22.78	-12.246	25.105	-14.76	43.78	-14.109	25.075	-6.651	46.592	-12.105	20	-17.859	44.748	-12.673	30.598	-7.405	27.659	-10.204	142.044	-2.634	41.374	-8.367	40.067	-17.42	27.061
25	29.259	-6.642	50.001	-8.581	51.099	-14.901	36.672	-6.913	31.344	-9.796	21.989	-6.865	30.836	-13.502	34.358	-15.108	20.357	-6.934	32.843	-0.545	16.134	-9.835	23.939	-18.395	17.116	-20.633	10.519	-9.298	44.973	-11.822	38.654	-22.138	46.339	-8.508	49.477	-11.396	40.098	-12.489	23.237	-4.798	32.079	-6.306	192.311	-18.211	30.169	-15.337	42.462	-10.912	32.811
26	24.356	-12.179	86.106	-10.138	63.693	-13.896	15.272	-10.132	23.682	-6.64	32.16	-11.179	37.108	-8.18	26.104	-9.94	16.028	-10.204	53.48	-7.446	53.794	-21.534	29.184	-7.294	34.286	-13.09	29.146	-11.715	27.255	-12.725	70.767	-2.659	37.278	-9.305	41.937	-15.886	32.439	-5.03	16.217	-18.979	36.964	-5.061	109.688	-9.068	40.166	-4.506	35.688	-10.766	32.628
27	14.825	-17.668	80.301	-8.267	29.436	-7.021	32.558	-6.094	19.038	-9.071	33.485	-12.868	33.074	-12.888	35.182	-12.383	27.704	-9.971	33.329	-12.571	57.111	-7.173	20.763	-8.778	19.174	-11.091	30.162	-7.178	54.999	-1.174	69.571	-10.046	27.648	-6.249	18.815	-6.234	42.402	-10.908	16.915	-17.122	9.568	-5.053	106.586	-13.756	38.149	-6.127	15.451	-9.323	23.713
28	24.462	-23.338	33.233	-10.722	85.808	-12.335	27.962	-7.629	21.122	-2.859	26.244	-10.284	34.569	-6.757	23.922	-24.03	11.535	-14.127	34.154	-8.227	43.635	-13.225	18.491	-13.723	36.491	-12.179	29.218	-11.165	51.958	-13.96	44.675	-17.84	32.041	-4.637	17.848	-0.133	55.831	-11.453	23.32	-6.787	23.166	-11.013	49.584	-10.506	25.644	-8.03	32.778	-10.229	25.801
29	47.288	-3.153	156.617	-14.667	96.523	-0.746	36.271	-9.404	38.488	-5.864	24.12	-10.817	20.391	-10.827	39.794	-7.98	25.238	-11.973	34.781	-7.82	63.732	-12.457	29.565	-20.156	29.91	-7.169	18.304	-4.13	26.126	-3.692	26.054	-16.515	41.332	-13.153	46.553	-11.78	44.213	-13.693	31.584	-13.415	28.516	-14.295	38.351	-6.001	23.79	-14.225	19.708	-5.882	35.023
30	36.898	-14.573	61.739	-9.025	108.406	-8.39	19.694	-5.822	39.962	-8.319	40.744	-4.309	26.344	-13.282	35.542	-10.034	23.403	-10.869	35.338	-11.357	68.677	-6.189	31.49	-10.205	25.524	-12.24	28.162	-15.082	21.493	-4.547	59.518	-10.335	44.756	-14.379	17.211	-11.736	25.853	-8.535	17.273	-17.401	42.452	-7.508	135.27	-3.208	31.033	-18.369	26.001	-18.097	31.115
31	29.387	-16.413	14.446	-8.235	102.207	-5.754	28.756	-11.755	22.34	-10.97	23.704	-3.726	38.359	-14.703	30.248	-4.695	30.139	-14.705	52.833	-12.881	37.381	-13.221	24.037	-8.563	25.62	-8.417	35.859	-4.854	49.281	-10.89	28.502	-10.753	66.653	-10.485	19.494	-12.66	47.98	-12.873	26.222	-7.486	29.58	-17.33	99.68	-9.115	31.723	-9.861	20.355	-6.246	30.216
32	27.484	-6.633	47.94	-5.021	45.162	-2.379	37.765	-0.207	30.892	-6.916	36.865	-6.398	20.54	-12.72	38.533	-3.821	44.506	-10.506	24.571	-13.527	51.914	-12.127	36.599	-13.593	29.836	-11.315	11.808	-19.531	61.416	-4.52	61.797	-8.648	51.419	-4.838	45.717	-8.17	44.407	-10.29	23.889	-16.579	31.999	-19.336	106.433	-5.15	19.554	-25.728	42.26	-13.481	22.647
33	44.988	-3.035	156.248	-14.147	70.496	-5.258	30.77	-14.232	24.634	-9.131	35.812	-4.054	30.731	-4.506	29.777	-9.622	35.679	-5.863	42.979	-5.806	33.502	-12.833	11.856	-13.442	16.707	-8.697	31.064	-10.704	47.241	-3.586	64.709	-9.8	26.798	-5.287	58.705	-3.288	53.667	-9.337	29.196	-15.527	32.148	-10.076	114.352	-0.738	31.54	-17.362	27.727	-7.119	30.828
34	37.734	-17.796	102.167	-12.852	56.621	-15.695	35.86	-13.463	34.939	-5.785	34.572	-10.129	36.766	-14.604	23.915	-8.532	32.437	-10.11	28.736	-13.592	35.011	-9.841	24.801	-15.565	19.067	-26.594	21.613	-8.654	44.297	-10.708	61.319	-15.517	30.364	-8.743	34.464	-7.817	44.778	-9.302	30.584	-6.213	31.449	-13.619	110.945	-4.214	25.597	-10.977	29.985	-16.68	30.382
35	11.806	-9.576	124.449	-11.025	44.156	-4.747	25.439	-9.278	30.565	-9.94	31.085	-14.35	38.799	-5.931	38.943	-22.022	24.094	-13.558	42.417	-13.713	27.896	-17.108	23.374	-14.679	23.462	-13.438	17.286	-8.666	59.516	-16.294	27.352	-7.618	42.07	-11.189	31.994	-11.061	46.787	-8.527	30.04	-10.233	26.415	-12.252	127.396	-7.323	26.216	-18.48	38.943	-15.086	34.271
36	22.252	-14.26	94.734	-6.082	109.407	-14.079	44.45	-7.246	27.915	-15.777	31.878	-11.333	27.935	-17.717	32.969	-14.96	39.634	-5.733	15.573	-0.923	30.306	-9.057	29.475	-11.835	27.613	-9.681	20.279	-6.079	27.656	-12.631	65.43	-7.046	44.231	-5.33	44.297	-8.435	41.438	-18.119	43.049	-1.795	27.885	-7.313	27.707	-8.875	25.337	-6.318	42.633	-17.847	21.075
37	35.035	-2.139	25.598	-6.214	114.298	-12.81	39.564	-2.639	10.567	-8.49	37.321	-19.42	39.236	-6.035	20.935	-4.7	33.103	-14.198	18.575	-8.248	42.016	-9.824	34.724	-9.351	27.131	-7.787	23.488	-8.639	43.549	-13.546	69.961	-18.471	61.255	-16.075	49.528	-13.631	42.25	-10.105	32.526	-4.577	31.275	-6.318	235.453	-9.627	35.115	-16.83	20.04	-16.179	40.116
38	20.282	-9.27	116.231	-1.856	104.868	-10.089	26.036	-15.56	27.383	-11.371	32.792	-17.335	30.239	-6.625	29.977	-12.057	22.618	-8.337	26.549	-10.064	26.113	-1.579	30.788	-13.833	28.689	-8.427	20.83	-17.289	31.607	-13.743	57.34	-4.066	49.176	-6.694	46.916	-25.112	46.777	-7.86	26.94	-7.011	34.372	-4.694	142.215	-7.416	33.189	-13.049	28.179	-16.568	25.807
39	20.52	-18.777	45.523	-7.622	108.498	-9.025	28.978	-20.387	34.041	-6.113	19.156	-21.057	28.026	-10.758	33.165	-4.418	21.244	-7.262	37.258	-13.381	67.386	-12.813	25.594	-12.796	20.726	-8.553	11.335	-8.691	27.15	-6.01	55.694	-8.821	19.234	-12.187	25.678	-14.279	48.234	-17.267	25.322	-13.431	24.493	-10.374	166.802	-11.081	25.171	-21.03	35.834	-6	19.333
40	35.517	-12.677	95.935	-14.811	97.584	-8.802	28.216	-12.366	25.367	-13.038	35.916	-15.325	37.516	-13.95	38.201	-1.609	18.803	-18.208	43.707	-8.886	37.309	-14.388	18.419	-13.525	29.867	-7.722	11.905	-1.736	40.538	-12.205	27.054	-26.27	29.012	-6.427	51.925	-18.85	50.665	-8.104	27.039	-11.155	33.893	-10.811	25.326	-7.191	29.965	-13.521	32.003	-14.925	37.03
41	26.153	-13.376	41.719	-19.05	85.533	-7.117	26.821	-4.051	37.367	-11.029	27.292	-16.449	42.916	-13.339	26.62	-7.369	34.132	-6.108	36.31	-10.467	28.862	-4.38	37.619	-14.312	27.891	-7.655	12.041	-11.046	30.098	-6.247	45.45	-9.66	48.458	-16.702	52.187	-14.472	40.932	-2.642	39.549	-8.507	51.726	-9.885	170.044	-6.909	26.223	-8.572	32.995	-15.427	26.382
42	26.182	-18.134	99.336	-13.741	38.957	-10.567	25.012	-12.285	13.701	-16.285	23.272	-10.862	37.874	-8.466	30.063	-11.121	17.853	-10.46	34.509	-12.969	29.107	-1.773	16.643	-13.487	27.328	-14.966	11.722	-14.051	27.6	-5.147	25.63	-17.579	45.843	-17.304	44.702	-18.6	39.93	-6.684	21.49	-10.808	16.654	-10.621	74.063	-7.204	37.411	-12.762	28.138	-11.847	31.82
43	28.158	-7.119	48.066	-11.275	77.928	-10.236	32.934	-15.658	24.115	-3.395	41.151	-6.388	45.084	-9.984	37.638	-11.535	7.383	-11.125	25.653	-0.689	49.995	-3.9	28.981	-25.535	20.044	-12.281	26.232	-9.02	43.398	-12.486	24.564	-9.874	45.566	-9.544	42.996	-14.878	37.176	-9.328	34.066	-5.955	24.463	-13.884	211.424	-19.573	34.518	-16.332	37.055	-14.512	34.528
44	34.527	-11.511	44.496	-19.695	94.11	-6.659	23.048	-10.603	17.039	-6.197	24.978	-7.445	22.288	-12.087	28.737	-11.765	19.223	-12.897	46.95	-22.299	38.84	0	21.6	-7.522	29.005	-5.388	30.88	-7.444	49.445	-12.199	64.867	-10.596	34.698	-13.199	31.906	-11.576	41.3	-12.122	19.946	-14.352	22.829	-9.151	137.533	-2.747	32.213	-12.241	33.944	-13.402	29.689
45	16.939	-5.607	31.37	-10.538	90.008	-9.61	17.831	-7.39	17.619	-13.536	17.783	-8.745	42.487	-7.972	31.033	-9.397	24.418	-16.4	35.032	-5.345	49.451	-12.787	25.093	-18.926	23.543	-15.566	27.955	-11.303	20.572	-14.233	55.755	-0.279	28.885	-16.937	29.598	-14.128	46.209	-9.778	19.187	-7.383	0	-28.282	103.149	-5.175	29.794	-19.342	34.368	-7.728	29.074
46	17.531	-16.059	146.624	-6.396	53.934	-18.231	30.112	-8.743	19.841	-16.213	25.199	-14.206	25.187	-10.285	26.644	-10.086	34.982	-13.761	28.015	-10.78	21.708	-5.391	14.471	-8.212	27.265	-13.869	14.957	-15.88	55.91	-23.976	49.404	-5.045	47.518	-6.37	22.371	-13.06	44.38	-4.495	22.341	-14.086	43.415	-10.513	127.486	-9.43	42.947	-4.174	22.131	-19.708	31.878
47	29.665	-14.829	104.206	-4.677	56.893	-5.506	23.003	-14.188	25.744	-11.012	25.993	-11.977	22.165	-18.441	30.782	-8.208	22.949	-16.029	29.758	-10.038	31.138	-19.072	16.372	-13.849	23.13	-13.848	20.223	-9.331	10.142	-11.327	53.016	-15.804	29.512	-13.176	36.227	-13.735	25.337	-12.989	20.717	-7.27	53.708	-7.802	154.942	-17.584	29.498	-16.523	32.651	-7.982	43.015
48	23.802	-11.569	145.892	-9.294	51.166	-18.187	24.508	-9.08	32.102	-15.813	41.429	-12.782	35.167	-14.576	22.108	-17.764	14.478	-13.111	25.704	-10.231	41.477	-11.257	31.193	-9.138	17.976	-12.515	27.232	-12.318	20.349	-8.85	26.064	-11.538	38.667	-8.372	11.56	-21.09	44.627	-12.942	33.762	-9.748	16.557	-8.194	114.109	-2.285	39.705	-8.662	34.604	-13.682	27.146
49	21.361	-13.979	66.618	-13.552	41.635	-7.564	31.359	-11.125	31.335	-8.591	19.905	-21.195	32.095	-19.121	35.938	-4.526	18.392	-11.15	21.744	-9.656	22.067	-14.649	11.491	-13.93	26.182	-7.488	23.935	-13.317	41.033	-6.646	35.469	-13.477	38.823	-10.166	51.409	-9.833	39.04	-2.541	29.154	-7.177	38.329	-12.138	165.613	-5.283	31.479	-10.718	35.201	-16.032	30.248
50	15.764	-7.732	65.206	-15.816	93.742	-7.49	28.139	-11.417	29.821	-13.502	31.997	-10.323	31.187	-22.508	32.712	-14.352	31.272	-13.548	28.406	-8.479	64.809	-16.072	25.162	-12.879	20.21	-14.115	29.693	-7.775	23.904	-17.186	65.128	-10.959	55.755	-11.004	60.402	-8.268	64.304	-5.153	45.017	-7.466	29.624	-6.495	102.47	-12.515	31.031	-14.435	31.129	-4.395	30.194
51	29.446	-7.355	148.601	-15.138	82.24	-16.382	28.17	-6.983	39.938	-5.533	28.999	-7.291	45.269	-3.534	29.472	-7.667	26.606	-24.005	16.582	-5.617	35.435	-4.458	31.061	-10.76	25.277	-13.417	23.521	-18.005	50.079	-9.573	55.954	-3.721	29.263	-13.062	46.483	-6.736	46.528	-12.38	32.708	-7.874	25.172	-17.214	215.007	-9.101	22.025	-10.672	16.35	-14.762	39.368
52	20.535	-6.7	119.969	-6.648	34.217	-5.274	31.224	-5.229	17.762	-9.828	13.356	-4.856	25.014	-11.877	36.014	-10.023	27.69	-19.937	22.13	-11.412	21.701	-12.03	38.306	-6.883	21.925	-8.292	13.19	-15.673	17.865	-13.088	19.183	-23.555	37.775	-15.228	24.522	-14.497	45.1	-13.45	34.832	-8.065	48.784	-11.801	218.466	-2.346	30.39	-9.461	41.927	-10.018	26.261
53	9.899	-12.867	82.212	-9.515	32.041	-17.398	18.97	-8.672	17.982	-13.479	31.362	-4.959	36.638	-6.686	35.733	-14.512	14.638	-16.88	23.255	-11.857	23.457	-17.112	36.031	-10.916	28.318	-3.885	32.703	-5.274	36.7	-4.846	37.754	-9.18	45.315	-12.766	52.394	-3.827	40.357	-16.11	24.326	-16.301	27.331	-6.378	175.482	-7.173	25.299	-14.062	21.745	-10.597	25.529
54	21.72	-8.462	109.833	-11.737	34.363	-12.592	27.162	-9.585	20.014	-8.299	38.678	-16.196	24.691	-6.91	32.358	-10.784	27.95	-11.591	26.199	-10.833	22.652	-20.573	31.319	-3.876	21.251	-20.388	35.826	-2.426	59.185	-18.668	23.601	-16.904	30.251	-15.13	23.241	-10.394	30.035	-13.842	23.371	-10.96	25.027	-15.624	100.688	-5.908	31.409	-14.539	25.489	-17.785	17.518
55	32.189	-20.882	129.663	-13.071	73.011	-1.531	36.694	-23.532	31.098	-2.282	30.008	-4.505	44.621	-15.215	26.476	-6.05	25.202	-11.766	25.762	-6.868	30.366	-3.408	19.352	-9.48	23.525	-9.641	31.084	-10.82	15.267	-12.402	63.543	-11.75	24.657	-15.308	43.978	-13.877	36.447	-16.922	25.607	-14.564	34.61	-9.653	27.62	-9.314	33.493	-18.054	31.757	-10.65	25.934
56	32.713	-14.832	160.915	-5.395	45.385	-5.723	34.944	-10.055	26.602	-9.151	33.043	-12.477	26.412	-0.507	42.814	-17.015	24.359	-19.51	49.177	-8.377	22.755	-13.113	40.664	-8.794	30.144	-8.943	30.751	-10.83	21.654	-10.224	20.212	-19.496	55.186	-12.57	21.385	-16.687	53.257	-14.973	23.35	-13.499	19.476	-11.298	101.988	-8.668	29.263	-11.77	29.353	-13.54	26.802
57	4.828	-17.758	93.236	-10.219	59.676	-11.661	37.561	-6.592	39.55	-7.308	27.435	-7.764	29.586	-13.386	34.583	-7.043	22.72	-14.707	42.533	-10.589	60.106	-16.938	19.324	-17.323	28.863	-23.593	14.183	-19.294	30.46	-16.291	65.793	-4.663	66.511	-12.7	39.966	-17.109	31.204	-16.913	35.714	-9.945	31.869	-15.253	123.912	-8.574	30.243	-18.142	18.743	-3.572	24.73
58	18.763	-8.831	55.583	-5.045	76.515	-16.214	19.132	-9.206	20.691	-11.283	27.032	-16.932	19.542	-11.376	34.014	-2.731	22.837	-5.761	35.756	-9.468	19.446	-13.467	23.705	-10.537	29.787	-11.832	14.964	-12.92	63.146	-11.034	37.789	-19.762	67.658	-13.082	40.955	-20.169	45.942	-8.774	13.527	-4.483	31.049	-12.081	148.389	-3.61	24.583	-18.214	23.309	-2.945	31.09
59	26.466	-13.024	61.632	-7.139	83.606	-11.188	32.588	-14.791	24.828	-15.426	24.729	-4.399	43.089	-16.975	28.993	-20.976	23.197	-10.876	23.796	-16.34	54.817	-17.935	22.274	-21.362	21.826	-3.258	34.299	-7.04	44.69	-6.394	32.493	-15.549	38.808	-15.889	29.519	-20.616	43.479	-11.742	28.947	-6.916	33.661	-6.497	118.731	-11.006	32.824	-16.286	31.543	-5.501	24.475
60	41.961	-8.101	76.24	-14.614	47.27	-9.344	13.926	-13.971	12.96	-10.26	31.483	-14.338	23.241	-7.906	20.732	-8.461	41.226	-7.177	51.403	-9.128	20.51	-9.23	34.687	-15.505	28.044	-7.488	26.628	-12.651	21.988	-8.578	20.064	-8.798	32.283	-11.733	26.61	-11.51	44.869	-14.516	18.962	-11.291	20.42	-13.496	101.802	-11.527	38.352	-14.759	19.463	-5.06	37.818
61	15.927	-17.587	106.501	-6.76	114.788	-11.663	40.587	-1.9	28.187	-7.651	14.374	-11.249	24.961	-15.77	25.954	-8.973	36.073	-6.246	18.686	-11.928	23.686	-20.786	20.717	-10.202	16.457	-15.993	26.633	-10.207	34.077	-7.245	25.656	-12.255	26.884	-15.674	30.719	-15.794	36.547	-6.313	19.691	-6.569	27.998	-15.942	231.37	-8.944	24.95	-2.643	48.963	-9.387	27.121
62	31.072	-15.812	134.109	-6.857	94.746	-9.306	22.539	-11.322	23.608	-10.354	29.704	-10.247	33.329	-9.526	31.952	-10.094	22.175	-14.775	38.959	-13.437	45.674	-5.758	35.458	-14.349	28.771	-12.223	25.273	-9.31	40.149	-3.624	23.273	-4.588	46.924	-19.333	20.038	-13.877	47.481	-12.069	24.454	-8.623	32.191	-8.902	143.672	-15.953	18.516	-12.404	26.741	-10.4	37.41
63	22.177	-11.096	117.171	-12.186	32.723	-11.699	13.862	-2.645	28.73	-4.123	35.823	-10.496	23.36	-10.795	33.22	-5.095	32.671	-11.459	55.146	-10.114	47.776	-8.378	25.413	-3.631	23.961	-10.588	12.803	-11.263	16.187	-16.494	23.83	-7.692	13.824	-15.59	20.707	-19.722	36.875	-12.617	28.709	-6.016	36.828	-16.12	156.022	-7.823	27.296	-15.693	28.448	-6.433	28.169
64	24.493	-3.241	71.645	0	67.608	-16.803	20.212	-15.673	18.548	-7.562	32.852	-8.798	43.971	-7.437	13.657	-9.058	38.517	-7.068	35.362	-14.769	40.212	-9.357	27.639	-12.036	25.681	-7.751	18.286	-11.362	46.931	-8.428	56.277	-5.198	39.408	-15.035	34.729	-22.738	28.068	-6.938	14.944	-12.017	37.693	-10.365	55.802	-9.704	21.239	-18.446	24.693	-12.53	23.224
65	23.794	-7.803	137.71	-11.551	74.445	-18.953	33.936	-5.367	41.612	-0.753	33.44	-12.507	20.797	-7.898	27.83	-8.163	32.52	-23.683	47.715	-7.022	19.381	-6.829	36.004	-7.443	26.424	-4.055	30.205	-12.538	34.742	-15.998	34.273	0	38.482	-6.725	29.978	-10.084	45.089	-10.497	36.23	-9.422	19.79	-7.634	109.214	-6.03	31.206	-2.723	38.545	-7.882	28.238
66	37.489	-4.297	98.882	-13.426	94.797	-4.688	18.429	-8.889	21.959	-12.617	41.398	-11.679	26.08	-5.954	42.087	-10.204	21.204	-15.534	53.609	-14.836	32.613	-18.781	35.067	-3.928	23.842	-7.27	19.987	-6.262	60.792	-11.822	48.616	-12.452	24.656	-20.69	23.151	-11.64	44.637	-11.171	24.107	-9.482	44.071	-7.503	21.669	-7.829	25.949	-16.568	19.242	-6.425	38.269
67	31.841	-14.967	138.794	-18.912	98.003	-9.482	30.913	-12.998	24.212	-10.433	27.367	-16.972	25.227	-9.443	32.283	-10.068	14.8	-7.688	47.372	-4.734	24.854	-7.443	28.531	-11.107	20.654	-13.331	25.174	-8.187	22.907	-14.879	40.894	-13.022	80.995	-9.018	34.476	-6.322	42.792	-13.223	27.036	-10.857	27.115	-8.366	143.852	-7.189	29.937	-14.144	16.973	-3.151	26.272
68	25.425	-13.707	47.298	-23.763	60.27	-12.823	28.422	-7.075	23.719	-11.478	22.515	-2.202	26.238	-13.647	45.757	-16.682	33.146	-3.065	26.202	-20.521	14.199	-5.057	17.559	-8.178	22.82	-6.6	15.064	-15.758	30.335	-14.395	9.101	-16.754	38.623	-3.776	15.877	-19.759	42.449	-14.781	26.543	-5.285	38.796	-8.379	69.353	-11.558	41.314	-9.484	26.45	0	23.09
69	25.154	-9.29	86.293	-13.073	51.895	-7.221	16.008	-14.605	40.862	-6.503	34.944	-13.609	26.135	-25.384	32.767	-6.946	28.449	-13.079	46.213	-5.995	43.65	-12.967	35.733	-13.336	20.409	-2.136	30.633	-8.892	22.45	-7.85	30.782	-12.935	59.783	-13.194	33.086	-6.065	60.034	-18.793	41.638	-5.907	24.677	-2.672	113.03	-6.602	25.846	-25.356	25.703	-14.682	25.594
70	26.011	-7.58	113.395	-17.48	106.659	-13.403	26.773	-16.18	31.385	-7.193	34.215	-6.5	22.155	-15.946	26.698	-1.301	26.4	-7.293	20.216	-13.308	23.787	-3.426	23.622	-3.975	23.454	-8.989	20.683	-10.644	76.021	-20.344	82.261	-14.175	33.222	-11.922	32.946	-14.624	38.537	-11.732	32.74	-22.179	31.473	-4.095	194.608	-1.87	37.523	-11.746	35.458	-1.833	20.775
71	39.193	-16.161	46.822	-4.631	168.988	-5.104	37.131	-6.924	29.933	-6.207	44.824	-2.587	41.602	-9.424	36.528	-8.595	13.706	-4.82	18.889	-10.66	32.303	-14.874	36.444	-8.208	20.769	-11.684	31.331	-14.382	61.077	-21.278	24.972	-4.962	43.394	-11.357	36.375	-15.421	44.469	-8.706	49.646	-3.894	29.727	-11.694	84.823	-10.871	33.063	-10.848	15.545	-15.005	25.193
72	19.005	-11.763	110.835	-9.287	41.185	-10.858	26.249	-12.357	20.844	-2.903	29.328	-5.408	22.128	-8.469	18.921	-10.004	31.933	-9.133	30.321	-7.05	31.476	-1.923	40.946	-9.975	20.269	-11.737	11.378	-13.166	25.669	-18.643	72.27	-12.383	35.785	-26.563	39.649	-2.515	29.222	-15.795	16.05	-1.252	33.674	-5	109.239	-3.353	29.556	-12.003	25.683	-13.663	27.019
73	39.861	-12.773	71.796	-2.498	51.027	-16.544	19.615	-7.503	23.484	-9.533	33.837	-10.918	28.234	-3.853	20.584	-21.736	35.307	-11.162	27.868	-15.429	14.804	-11.151	25.864	-15.587	31.887	-5.381	8.313	-13.469	42.698	-4.497	55.23	-7.296	41.92	-5.613	43.438	-13.726	52.56	-8.739	27.679	0	15.796	-6.11	81.131	-6.881	23.627	-14.779	40.428	-17.413	19.971
74	18.782	-18.864	107.024	-13.581	82.783	-9.715	33.728	-12.09	27.023	-15.23	22.019	-14.604	17.518	-10.317	41.94	-7.844	25.236	-11.602	27.636	-18.261	21.736	-17.577	38.008	-21.268	24.067	-16.219	26.2	-12.613	18.124	-10.101	23.632	-16.297	51.015	-15.952	46.57	-6.387	58.231	-4.334	13.958	-7.831	6.82	-12.294	30.08	-14.947	27.788	-11.674	23.479	-14.977	24.353
75	22.563	-13.202	65.076	-6.743	97.437	-11.552	28.13	-3.971	20.493	-10.967	26.437	-19.129	21.625	-13.229	45.614	-9.816	41.123	-12.447	44.032	-10.404	34.152	-9.768	19.296	-13.183	20.793	-10.293	26.877	-10.256	51.696	-11.007	29.419	-4.778	60.975	-7.935	53.465	-19.212	22.999	-9.287	18.752	-5.177	28.186	-1.012	147.575	-14.211	26.481	-7.437	24.855	-12.475	21.072
76	18.367	-13.021	65.879	-13.826	47.513	-9.865	21.111	-6.735	41.592	-10.153	38.319	-9.95	22.168	-3.224	26.032	-2.299	33.741	-12.375	23.711	-6.078	56.839	-6.526	34.624	-10.688	23.032	-8.315	32.244	-13.639	15.529	-10.332	69.054	-7.863	36.647	-18.845	20.565	-12.058	28.547	-14.438	19.583	-6.401	22.677	-18.283	106.835	-7.895	23.087	-10.53	32.883	-23.005	20.651
77	27.612	-2.575	107.7	-8.872	66.819	-5.033	41.531	-5.577	16.865	-19.513	29.999	-16.058	28.602	-13.432	40.992	-14.654	32.078	-8.715	37.753	-0.001	58.036	-8.025	13.351	-4.745	26.677	-16.565	9.49	-14.93	61.401	-7.453	54.272	-7.542	41.255	-14.643	14.288	-8.372	44.727	-15.913	32.321	-12.488	18.253	-7.025	144.957	-14.885	37.199	-12.041	9.204	-10.62	27.338
78	19.838	-6.723	39.614	-18.926	90.599	-11.163	35.473	-7.11	27.818	-7.221	32.246	-5.441	42.308	-7.005	28.11	-16.284	23.404	-18.648	25.329	-5.105	32.138	-7.655	24.577	-8.682	17.857	-17.448	27.215	-2.795	20.132	-13.309	31.541	-2.401	36.535	-3.398	33.341	-9.057	49.653	-12.24	26.797	-9.046	15.884	-9.764	226.214	-6.939	21.602	-2.556	19.24	-22.082	34.403
79	27.044	-6.798	183.626	-10.517	92.684	-13.168	30.611	-7.095	40.357	-5.45	27.114	-15.474	29.178	-12.436	44.385	-11.654	25.552	-5.884	33.356	-2.753	53.618	-12.324	25.454	-15.536	29.296	-10.257	23.651	-15.682	22.573	-15.335	69.729	-19.39	23.531	-16.668	46.496	-1.574	28.767	-6.887	29.021	-7.324	51.156	-10.397	100.791	-8.851	28.533	-5.202	28.437	-6.844	20.824
80	24.78	-13.234	102.688	-10.17	46.345	-11.324	24.929	-9.854	21.869	-1.483	39.561	-7.344	30.79	-11.827	29.96	-9.342	34.686	-20.905	41.278	-5.958	15.184	-10.593	20.031	-15.337	24.518	-12.83	22.445	-13.99	29.691	-18.627	29.347	-5.261	52.905	-2.356	49.221	-8.225	36.459	-13.519	20.481	-15.165	30.569	-15.102	210.033	-12.87	24.075	-13.649	29.586	-8.052	24.117
81	39.192	-15.517	101.833	-15.968	108.342	-0.752	33.171	-8.063	22.332	-12.474	28.114	-6.069	45.754	-9.973	31.56	0	36.738	-3.878	23.971	-7.459	31.876	-12.334	35.004	-14.187	23.798	-16.232	24.63	-10.051	12.741	-17.723	17.908	-7.325	71.023	-14.578	47.926	-10.625	44.97	-13.028	29.328	-5.021	22.952	-11.775	63.708	-5.117	19.571	-12.87	34.717	-3.591	27.914
82	45.752	-1.618	79.053	-3.349	108.147	-12.42	21.556	-11.909	13.21	-11.85	34.938	-11.056	39.132	-13.988	50.523	-8.94	23.427	-10.582	33.364	-10.199	17.363	-13.996	23.159	-20.266	18.283	-20.055	19.079	-11.16	32.859	-12.449	30.71	-15.666	26.25	-11.761	55.615	-15.571	37.295	-5.418	28.321	-14.623	27.661	-12.093	115.782	-12.16	31.204	-13.141	30.414	-12.302	34.494
83	23.194	-11.251	90.073	-6.133	145.651	-3.914	20.871	-9.827	21.543	-2.806	12.572	-10.175	31.844	-12.489	16.564	-9.67	29.977	-8.704	42.593	-7.66	41.152	-9.959	20.21	-20.206	33.838	-1.312	25.118	-10.976	28.588	-8.42	32.53	-2.105	56.258	-16.116	24.652	-13.542	50.171	0	11.629	-13.72	37.768	-4.304	106.263	-9.668	16.365	-15.854	34.05	-8.112	28.114
84	17.896	-14.377	135.51	-12.297	64.532	-4.439	26.345	-9.417	23.551	-6.259	13.346	-22.963	24.779	-2.985	44.854	-16.632	34.155	-5.849	30.681	-15.926	48.762	-11.314	30.775	-9.818	21.167	-19.569	23.397	-6.88	28.425	-14.079	19.328	-12.098	36.523	-9.153	28.729	-11.124	45.019	-9.744	19.415	-12.595	22.189	-13.098	16.765	-8.464	34.178	-10.652	26.146	-11.72	25.848
85	29.328	-10.792	74.282	-15.616	56.207	-13.849	8.784	-8.707	28.296	-8.937	41.953	-5.016	30.629	-12.955	29.926	-5.668	27.336	-13.955	37.763	-9.192	36.965	-8.942	32.38	-21.758	38.701	-10.077	36.327	-6.354	29.805	-21.554	69.344	-20.384	23.721	-15.301	26.96	-7.614	38.098	-4.372	46.575	-14.63	26.642	-6.688	34.784	-14.822	27.038	-14.653	26.413	-13.151	33.384
86	34.708	-0.001	62.448	-7.571	73.398	-13.577	13.429	-8.799	0	-25.412	32.897	-2.03	16.187	-12.458	21.806	-0.011	41.144	-10.311	39.827	-8.924	40.759	-20.042	30.137	-11.232	19.343	-7.641	15.434	-11.723	41.837	-2.231	36.838	-15.049	33.387	-11.813	26.292	-12.347	45.655	-13.081	26.05	-5.015	35.812	-9.122	111.929	-8.403	29.352	-20.665	33.142	-5.88	27.468
87	21.045	-10.693	90.453	-14.016	119.494	0	23.366	-9.575	17.58	-5.58	29.999	-8.923	32.083	-11.303	46.293	-6.023	32.594	-6.586	28.899	-11.691	34.068	-6.503	39.301	-21.733	22.811	-9.739	20.099	-13.244	26.862	-16.024	59.273	-1.485	46.02	-15.652	31.667	-10.474	39.549	-9.135	31.843	-6.736	19.637	-16.685	36.366	-7.387	28.199	-9.836	32.094	-10.695	26.115
88	39.08	-4.389	156.471	-10.89	107.059	-14.251	26.193	-9.372	24.107	-11.454	27.825	-10.967	38.939	-14.579	20.734	-0.419	22.537	-10.948	34.311	-3.258	39.276	-10.458	20.367	-19.616	26.665	-11.951	31.057	-2.698	34.816	-8.933	18.442	-11.906	46.994	-11.447	43.278	-0.673	56.841	-8.055	26.102	-14.233	30.626	-14.745	33.587	-10.724	23.764	-11.457	27.157	-22.977	32.056
89	25.302	-10.851	46.939	-15.246	78.219	-9.012	29.567	-11.066	33.801	-17.096	20.097	-18.652	30.264	-12.159	27.328	-2.151	20.411	-11.445	36.563	-5.504	24.367	-11.821	32.26	-12.577	27.239	-16.269	23.46	-8.782	56.303	-14.501	33.74	-7.734	30.797	-9.453	49.817	-18.457	44.767	-13.969	30.35	-11.824	29.903	-10.796	251.423	-5.465	25.558	-11.979	25.506	-4.152	26.218
90	23.593	-6.269	79.764	-9.63	59.027	-19.281	26.678	-5.972	24.957	-0.104	27.058	-8.485	32.094	-1.275	21.102	-13.118	24.228	-16.302	36.011	-0.927	58.21	-14.312	22.172	-10.689	22.795	-13.812	12.255	-5.249	56.949	-12.968	59.464	-15.129	23.891	-12.326	21.909	-13.175	45.411	-13.278	23.997	-10.23	29.258	-15.432	201.563	-23.642	33.466	-9.606	33.958	-23.013	29.406
91	39.258	-3.511	66.443	-10.225	46.822	-12.884	33.562	-15.873	25.482	-4.629	45.472	-8.48	32.676	-9.477	32.157	-12.492	35.488	-4.71	27.985	0	28.417	-10.535	25.709	-8.785	25.929	-13.158	35.148	-10.415	77.617	0	57.726	-0.164	25.552	-13.155	39.164	-7.166	47.932	-10.769	23.453	-15.689	23.402	-9.544	113.054	-17.01	32.087	-13.825	27.295	-14.802	0
92	32.875	-18.848	91.589	-1.157	89.701	-8.464	14.033	-9.737	21.453	-4.706	48.89	-9.386	27.088	-10.423	45.406	-17.748	28.451	-17.964	34.252	-0.053	28.358	-8.606	30.505	-3.326	26.851	-7.977	24.799	-13.503	21.931	-12.397	34.696	-12.397	29.42	-16.41	28.079	-6.937	33.954	-7.481	22.965	-13.472	24.492	-14.634	116.555	-2.154	19.882	-15.77	27.193	-14.863	36.398
93	35.514	-12.602	72.943	-8.093	47.144	-11.448	30.601	-0.333	36.69	-9.803	46.369	-9.535	25.387	-7.183	24.337	-8.354	26	-7.301	37.049	-14.392	23.794	-7.926	21.575	-14.077	18.856	-1.81	26.035	-11.173	46.948	-16.84	39.088	-9.268	23.948	-15.579	35.304	-0.001	59.338	-8.946	28.901	-9.434	25.281	-9.473	92.659	-0.677	32.15	-12.688	19.498	-11.05	35.526
94	25.822	-12.604	55.817	-9.188	89.699	-8.463	26.67	-13.187	20.284	-5.323	38.961	-12.804	32.541	-7.217	21.809	-12.069	39.578	-5.845	24.647	-7.113	26.163	-14.599	17.015	-14.056	33.054	-6.865	19.401	-11.909	66.862	-14.245	30.388	-11.154	28.611	-22.131	49.361	-10.219	49.75	-11.2	22.282	-9.519	23.812	-16.997	47.892	-4.404	36.627	-10.411	24.007	-14.781	29.699
95	21.176	-24.131	167.216	-8.275	61.846	-13.097	11.375	-9.284	28.86	-4.378	27.15	-11.998	47.503	-11.176	10.685	-10.313	42.731	-4.775	44.704	-13.268	58.611	-10.392	32.72	-3.592	33.638	-10.271	17.455	-7.219	29.311	-13.274	40.322	-16.861	46.424	-8.898	18.827	-16.926	44.075	-2.552	27.271	-6.12	31.217	-5.953	22.359	-13.272	20.129	-10.262	31.514	-14.72	26.611
96	16.295	-3.711	112.474	-2.524	65.368	-9.054	23.165	-15.97	36.196	-6.917	24.383	-9.536	32.062	-12.508	38.842	-4.783	20.91	-12.645	25.795	-15.466	36.516	-0.243	36.01	-13.89	25.52	-4.21	24.994	-8.928	31.918	0	19.561	-8.219	54.386	-10.635	16.336	-13.792	58.723	-6.365	40.029	-1.516	44.052	-10.836	230.905	-15.053	42.806	-4.777	30.086	-11.993	20.923
97	21.398	-9.481	105.543	-12.864	41.196	-14.69	14.282	-15.983	26.28	-13.962	38.061	-8.679	17.419	-5.024	13.118	-13.079	27.53	-11.17	24.604	-7.555	25.846	-13.217	23.525	-9.809	26.374	-9.198	14.548	-14.154	36.855	-6.505	32.779	-14.961	48.482	-6.826	34.767	-15.773	29.562	-10.463	34.801	-4.866	27.512	-2.182	46.101	-8.103	41.618	-3	22.615	-6.721	19.399
98	24.558	-20.072	79.613	-7.392	40.126	-16.838	29.934	-12.032	26.11	-0.165	31.611	-8.669	35.756	-7.694	24.313	-11.542	40.04	-9.741	20.36	-10.977	58.392	-10.193	24.688	-13.554	26.165	-13.006	26.121	-16.173	21.996	-8.421	27.391	-14.62	22.944	-17.997	15.041	-9.412	52.837	-15.954	40.137	-12.49	39.728	-8.546	233.586	-7.098	21.101	-16.132	31.994	-9.732	28.774
99	39.436	-22.898	60.37	-14.527	109.265	-10.977	27.112	-9.149	26.158	-15.571	33.176	-5.975	24.143	-9.307	38.958	0.001	30.285	-0.902	48.294	-10.521	39.935	-15.782	31.339	-8.756	23.553	-5.966	20.071	-11.366	63.085	-7.324	46.918	-6.665	23.414	-14.428	45.85	-13.949	42.833	-8.982	44.925	-8.093	32.762	-6.603	132.885	-4.942	25.939	-8.364	33.366	0	23.273
100	36.511	-3.735	83.931	-8.27	83.438	-8.373	24.882	-21.945	14.725	-15.697	25.61	-5.336	31.523	-7.497	37.499	-12.968	35.743	-0.155	50.338	-4.866	33.049	-10.205	36.266	-6.815	24.825	-1.899	30.702	-10.35	38.215	-20.547	26.676	-7.38	21.757	-0.244	30.103	-10.796	34.453	-19.158	8.664	-10.582	35.486	-10.321	160.369	-10.536	27.78	-11.924	22.93	-8.5	28.526
101	22.121	-14.84	96.368	-9.487	37.853	-7.689	30.345	-4.75	28.27	-14.426	22.113	-9.368	34.215	-10.437	23.195	-3.467	29.389	-6.726	50.161	-12.318	24.337	-5.19	22.336	-2.551	26.279	-5.392	26.41	-6.641	19.719	-16.427	48.66	-7.89	30.015	-12.772	48.097	-22.215	48.383	-6.26	45.91	-18.266	23.646	-11.416	22.154	-13.137	22.262	-9.673	29.475	-15.996	32.77
102	38.117	-10.311	88.13	-9.502	157.602	-10.232	19.461	-7.321	19.61	-13.267	15.303	-12.391	34.467	-4.326	36.126	-9.462	38.705	-12.331	59.267	-6.333	46.796	-9.136	23.273	-11.109	20.628	-10.381	14.008	-11.675	42.575	-6.857	36.59	-2.764	45.488	0	23.417	-14	38.413	-17.767	34.38	-7.943	26.14	-12.432	35.443	-17.604	26.47	-15.142	43.009	-9.986	22.739
[truncated: 898 more rows]
[truncated: 161 more columns]

## Sheet: E3 ubiquitin ligase-Substrate
	E3 ubiquitin ligase-Substrate pair 1		E3 ubiquitin ligase-Substrate pair 2		E3 ubiquitin ligase-Substrate pair 3		E3 ubiquitin ligase-Substrate pair 4		E3 ubiquitin ligase-Substrate pair 5		E3 ubiquitin ligase-Substrate pair 6		E3 ubiquitin ligase-Substrate pair 7		E3 ubiquitin ligase-Substrate pair 8		E3 ubiquitin ligase-Substrate pair 9		E3 ubiquitin ligase-Substrate pair 10		E3 ubiquitin ligase-Substrate pair 11		E3 ubiquitin ligase-Substrate pair 12		E3 ubiquitin ligase-Substrate pair 13		E3 ubiquitin ligase-Substrate pair 14		E3 ubiquitin ligase-Substrate pair 15		E3 ubiquitin ligase-Substrate pair 16		E3 ubiquitin ligase-Substrate pair 17		E3 ubiquitin ligase-Substrate pair 18		E3 ubiquitin ligase-Substrate pair 19		E3 ubiquitin ligase-Substrate pair 20		E3 ubiquitin ligase-Substrate pair 21		E3 ubiquitin ligase-Substrate pair 22		E3 ubiquitin ligase-Substrate pair 23		E3 ubiquitin ligase-Substrate pair 24		E3 ubiquitin ligase-Substrate pair 25
[truncated: 1,003 more rows]
[truncated: 267 more columns]

[truncated: 1 more sheets: E3 ubiquitin ligase-Randompair]
