# Supplementary material for: Narrow funnel-like interaction energy distribution is an indicator of specific protein interaction partner
Source: iScience. 2023 May 20;26(6):106911. doi: 10.1016/j.isci.2023.106911 (PMC10250834; doi:10.1016/j.isci.2023.106911)
Supplement: Data S4. Interaction energy and iRMS of 1,000 simulated docking structure of pairs of kinases and their interacting partner and pairs of E3 ubiquitin ligases generatedbusing HDOCKlite; related to Figures 1, 3, and S5–S10 [file mmc5.xlsx]

## Sheet: Kinase-interaction partner pair
	Kinase-Interaction partner pair 1		Kinase-Interaction partner pair 2		Kinase-Interaction partner pair 3		Kinase-Interaction partner pair 4		Kinase-Interaction partner pair 5		Kinase-Interaction partner pair 6		Kinase-Interaction partner pair 7		Kinase-Interaction partner pair 8		Kinase-Interaction partner pair 9		Kinase-Interaction partner pair 10		Kinase-Interaction partner pair 11		Kinase-Interaction partner pair 12		Kinase-Interaction partner pair 13		Kinase-Interaction partner pair 14		Kinase-Interaction partner pair 15		Kinase-Interaction partner pair 16		Kinase-Interaction partner pair 17		Kinase-Interaction partner pair 18		Kinase-Interaction partner pair 19		Kinase-Interaction partner pair 20		Kinase-Interaction partner pair 21		Kinase-Interaction partner pair 22		Kinase-Interaction partner pair 23		Kinase-Interaction partner pair 24		Kinase-Interaction partner pair 25
	Kinase	Interaction partner	Kinase	Interaction partner	Kinase	Interaction partner	Kinase	Interaction partner	Kinase	Interaction partner	Kinase	Interaction partner	Kinase	Interaction partner	Kinase	Interaction partner	Kinase	Interaction partner	Kinase	Interaction partner	Kinase	Interaction partner	Kinase	Interaction partner	Kinase	Interaction partner	Kinase	Interaction partner	Kinase	Interaction partner	Kinase	Interaction partner	Kinase	Interaction partner	Kinase	Interaction partner	Kinase	Interaction partner	Kinase	Interaction partner	Kinase	Interaction partner	Kinase	Interaction partner	Kinase	Interaction partner	Kinase	Interaction partner	Kinase
	P04049	P01112	O14920	P25963	P00533	P62993	P01112	P04049	P14635	P06493	P24941	P38936	O15111	P25963	P24941	P24864	P11802	P24385	P50750	O60563	P45983	P05412	O14920	O15111	Q13153	P63000	Q14790	Q13546	O15111	O14920	P51617	Q9Y4K3	O60563	P50750	P01133	P00533	O15111	Q99558	Q9Y4K3	O43318	P17181	P29597	P24864	P24941	P67870	P68400	P00533	P00533	P68400
1	iRMS (Å)	Interaction Energy (kcal/mol)	iRMS (Å)	Interaction Energy (kcal/mol)	iRMS (Å)	Interaction Energy (kcal/mol)	iRMS (Å)	Interaction Energy (kcal/mol)	iRMS (Å)	Interaction Energy (kcal/mol)	iRMS (Å)	Interaction Energy (kcal/mol)	iRMS (Å)	Interaction Energy (kcal/mol)	iRMS (Å)	Interaction Energy (kcal/mol)	iRMS (Å)	Interaction Energy (kcal/mol)	iRMS (Å)	Interaction Energy (kcal/mol)	iRMS (Å)	Interaction Energy (kcal/mol)	iRMS (Å)	Interaction Energy (kcal/mol)	iRMS (Å)	Interaction Energy (kcal/mol)	iRMS (Å)	Interaction Energy (kcal/mol)	iRMS (Å)	Interaction Energy (kcal/mol)	iRMS (Å)	Interaction Energy (kcal/mol)	iRMS (Å)	Interaction Energy (kcal/mol)	iRMS (Å)	Interaction Energy (kcal/mol)	iRMS (Å)	Interaction Energy (kcal/mol)	iRMS (Å)	Interaction Energy (kcal/mol)	iRMS (Å)	Interaction Energy (kcal/mol)	iRMS (Å)	Interaction Energy (kcal/mol)	iRMS (Å)	Interaction Energy (kcal/mol)	iRMS (Å)	Interaction Energy (kcal/mol)	iRMS (Å)
2	15.944	428.091	15.755	1255.88	46.599	1741.45	19.337	1035.83	30.574	806.087	11.393	939.486	56.43	2148.77	22.303	238.695	20.273	1241	22.067	1371.47	17.703	853.876	45.375	1527.71	29.858	739.81	37.574	2312.12	58.698	1274.28	38.433	2100.98	25.513	2641.65	73.201	2651.57	24.17	800.696	45.97	1409.68	35.653	979.287	29.75	338.373	24.92	279.744	34.291	3329.4	17.654
3	22.903	822.471	15.159	528.278	12.179	985.061	26.23	481.581	29.889	1812.26	12.513	2468.03	55.549	1334.85	26.879	324.553	25.303	364.27	20.003	954.696	23.133	1966.62	43.157	1317.63	19.415	1419.25	31.8	1684.84	31.786	2431.28	47.189	4587.84	30.986	607.291	47.412	972.311	52.785	1888.54	38.749	813.674	50.558	1330.31	25.669	679.162	13.382	932.762	26.892	885.298	21.362
4	22.788	1253.81	20.342	1404.95	48.239	1048.59	18.943	1348.25	29.075	1343.09	18.387	1123.74	20.564	1780.4	27.409	1114.18	20.476	564.913	13.794	1804.35	21.902	2417.71	46.491	4202.86	14.435	966.404	20.766	1582.53	46.342	1329.23	44.495	1502.37	32.494	688.881	25.436	2497.71	52.683	657.99	25.732	1280.97	51.53	1595.5	15.718	917.517	10.036	605.193	32.428	4528.99	17.777
5	26.852	571.707	21.564	890.834	48.062	3119.07	33.352	277.598	30.26	1327.83	15.98	567.64	14.142	933.853	26.122	591.217	20.741	432.818	20.114	1337.67	24.531	413.992	46.942	2229.03	18.052	1157.11	19.964	1426.43	59.375	2211.73	37.676	1372.45	32.017	1351.45	80.065	337.201	40.78	1813.95	41.162	2270.71	40.237	853.979	11.618	1254.2	19.176	4670.52	86.949	1089.86	20.63
6	26.565	1062.99	49.689	1373.72	21.927	354.371	27.208	749.063	25.875	702.087	12.888	812.197	74.706	556.77	15.648	1124.06	24.819	583.127	21.672	2880.7	33.531	931.267	24.668	812.515	10.099	839.312	33.804	2438.18	20.693	675.424	30.916	2614.15	26.788	550.964	71.186	1376.28	19.49	598.415	17.337	1416.58	52.575	4131.39	14.428	1092.91	12.923	1868.78	27.21	1909.75	18.557
7	16.729	478.427	12.51	2739.97	54.545	194.289	23.735	202.659	22.171	2336.99	11.118	682.515	16.672	1926.81	25.078	649.972	23.242	1141.52	14.073	1675.15	17.96	542.782	79.477	802.571	35.517	1673.83	39.314	445.793	38.078	905.56	41.717	1516.29	39.365	3258.35	75.738	1044.76	34.986	1261.92	17.127	1007.26	52.894	1174.78	16.089	1266.45	12.612	798.667	37.608	2076.24	21.844
8	26.553	1178.82	32.611	1322.78	12.334	477.397	26.216	1031.45	21.286	879.952	18.516	708.31	42.73	415.558	28.079	374.151	14.353	1093.24	21.981	1019.99	28.848	807.826	23.984	1216.71	16.117	1445.55	33.852	476.34	24.966	728.975	21.526	1825.65	26.361	1835.63	77.39	763.585	30.213	857.833	35.399	1393.64	56.696	637.25	18.461	715.364	15.066	1441.4	37.518	638.848	23.008
9	18.827	610.479	19.916	1289.27	54.868	1234.86	13.932	312.163	21.006	1696.83	17.037	299.071	56.13	2022.91	25.712	1967.68	15.7	347.964	39.97	910.642	35.061	1247.46	25.846	331.462	13.541	501.4	38.937	819.755	20.123	1339.49	33.875	646.024	27.462	586.883	96.859	2489.32	45.925	2039.69	26.626	588.673	36.538	2211.96	7.502	866.428	6.765	338.067	42.497	1445.5	18.076
10	28.13	738.138	13.657	595.551	23.533	1087.86	28.799	525.981	27.914	593.753	16.029	525.181	60.789	4008.86	18.156	777.667	17.051	253.213	31.934	252.807	30.346	751.692	50.607	1602.33	20.523	610.672	29.931	383.916	43.712	3319.58	38.089	1949.09	28.237	774.829	66.06	1862.61	14.326	620.885	22.827	3193.05	36.229	1845.4	18.396	1162.33	13.322	836.06	89.906	1533.96	19.625
11	15.695	450.696	17.22	1278.1	51.564	1507.99	24.907	1755.76	27.131	1262.16	19.629	385.489	55.862	1292.08	28.372	1386.13	18.828	1184.99	28.715	1418.16	15.215	692.009	25.439	631.387	33.585	234.021	49.511	818.625	41.227	847.063	38.039	1981.87	30.623	1939.16	40.423	1663.1	24.187	978.023	41.772	1599.95	36.305	2272.74	15.138	876.635	12.793	1337.13	24.319	1969.6	24.835
12	16.206	804.808	7.873	1207.81	24.022	1623.12	26.529	2917.67	20.86	2359.99	20.469	593.234	52.714	1483.66	31.289	880.173	20.248	1249.67	21.88	1920.34	23.767	1258.88	29.02	636.591	20.281	967.952	27.636	301.877	42.209	1034.12	34.796	1542.69	23.716	1203.74	75.679	687.354	43.516	549.864	40.603	520.601	47.298	1470.72	18.104	419.102	18.927	2047.43	39.472	1658.62	13.169
13	15.399	392.569	18.73	1845.52	34.41	802.708	28.25	461.61	31.824	491.608	17.104	335.705	34.461	852.497	16.24	318.871	22.166	1271.87	28.342	1829.17	34.854	583.767	47.983	1263.41	20.63	911.317	43.222	757.945	35.781	1072.49	35.021	1855.95	27.478	969.44	64.524	560	23	894.006	28.318	1594.87	44.724	1240.36	19.082	1491.32	9.493	285.21	32.42	1207.04	17.95
14	16.646	2000.62	29.309	826.148	46.372	2248.27	23.289	594.254	29.298	2057.36	15.135	1442.89	31.235	1646.78	26.494	1062.86	17.268	518.017	25.726	5344.51	26.912	780.774	44.302	2691.03	18.921	588.97	40.515	665.468	64.928	1390.43	31.723	2208.59	32.142	1114.96	58.539	1716.89	39.797	944.348	30.575	989.678	69.704	1499.86	22.03	552.053	14.364	1104.99	42.518	799.292	20.771
15	25.671	426.351	19.344	1186.36	41.696	2303.13	28.3	545.924	24.803	1271.87	15.209	460.063	30.706	936.467	16.769	164.746	14.815	809.683	19.469	983.063	20.794	702.778	37.567	1548.7	15.871	731.443	30.963	834.546	17.558	2201.06	25.082	839.178	33.733	878.615	79.413	574.724	21.507	3286.39	25.099	1121.81	24.297	1628.51	6.182	595.932	19.516	347.423	30.181	3198.61	13.922
16	16.487	731.251	25.567	780.713	49.248	728.568	25.594	73.829	31.474	1478.85	20.003	884.686	62.412	1636.86	26.567	674.455	18.881	420.478	19.453	723.918	24.258	943.27	51.274	1361.37	28.233	523.995	46.472	612.385	28.38	1095.29	45.956	1856.21	34.098	692.096	60.749	1609.53	28.454	1890.15	38.206	2090.88	50.562	968.214	24.895	218.691	13.286	970.715	56.523	3499.74	22.477
17	20.751	905.528	13.744	1703.02	49.696	2356.96	33.333	673.864	26.544	1025.31	9.122	2011.76	55.749	597.164	18.658	491.748	17.889	1442.32	28.59	448.616	33.119	895.516	47.473	3433.95	23.264	416.292	44.127	312.036	56.219	894.767	34.754	296.719	31.493	4579.02	33.913	2092.05	33.462	2720.02	25.858	500.852	51.511	940.54	13.195	766.607	19.185	452.909	21.998	1132.85	19.248
18	12.474	389.377	23.696	2790.77	22.627	1225.97	25.965	496.865	25.224	955.823	14.249	882.4	22.91	1918.66	25.573	834.75	15.485	596.901	15.65	705.644	33.544	1603.44	47.543	1355.63	10.66	1468.87	34.493	473.99	32.191	1905.59	35.46	1516.15	34.092	2050.69	67.188	2190.09	56.779	484.391	32.712	1531.25	55.794	441.621	21.47	827.772	19.328	1004.32	39.289	1066.66	24.681
19	22.847	923.545	11.859	989.794	46.984	4897.12	30.122	903.862	23.262	1168.38	21.99	351.795	48.55	2932.09	6.004	639.104	17.391	504.068	20.047	2880.89	23.08	1194.19	50.053	1297.22	26.674	1560.83	32.877	931.862	40.783	2383.33	49.677	1478.87	29.144	1773.63	73.145	684.276	16.037	1327.52	33.936	677.587	34.529	1089.65	13.701	2629.8	13.722	815.059	71.287	2210.29	26.059
20	26.315	561.212	14.229	1187.95	45.789	2478.96	23.5	683.05	29.005	2488.38	12.287	1138.28	1.315	650.142	14.678	537.068	16.74	1337.58	32.874	609.165	19.333	455.35	16.452	792.02	23.695	968.478	17.72	670.157	23.347	970.918	32.229	3583.9	27.643	658.633	1.803	773.906	12.85	517.532	21.155	1259.55	50.418	1944.6	21.235	806.881	20.403	289.154	38.017	1259.65	19.562
21	21.325	590.196	19.081	1705.19	18.246	579.191	22.682	782.814	20.978	1829.65	12.771	330.009	59.933	938.553	27.166	499.569	17.715	1216.53	19.371	1548.15	30.17	1276.21	50.719	1057.78	7.389	641.989	36.762	2618.19	28.063	1233.92	32.825	3528.35	29.798	665.143	23.956	908.281	34.504	422.822	18.605	2066.72	50.477	598.609	13.937	844.466	14.441	681.08	27.898	959.045	17.87
22	21.445	728.64	16.401	1498.35	18.854	1795.64	23.276	2868.82	21.568	176.294	19.215	684.06	56.693	1718.92	18.507	2162.6	15.955	1502.59	13.603	1921.15	22.687	593.339	17.966	1510.66	17.356	346.376	42.061	1233.1	21.462	1248.34	45.993	635.948	32.255	2134.72	53.359	545.375	38.447	1735.95	53.318	420.488	68.682	823.269	26.737	1285.05	12.253	1036.11	27.4	1710.86	25.146
23	17.518	392.311	39.244	2526.42	12.767	1553.11	30.759	885.011	17.673	1360.01	20.016	1075.06	55.588	769.498	22.607	866.871	26.803	609.54	22.179	1463.61	35.515	937.921	31.853	780.434	13.305	968.764	42.94	1245.33	14.751	558.355	30.449	5048.83	25.392	2077.5	81.975	3066.75	29.815	1172.4	33.535	605.318	41.476	1904.88	19.272	1368.33	9.316	1181.9	22.064	1890.63	25.237
24	25.129	387.244	21.729	2056.23	24.64	1742.77	26.391	1849.52	28.032	697.097	12.671	315.09	61.135	650.741	28.481	130.976	17.507	828.498	27.943	825.411	30.047	2461.43	60.033	1183.47	11.476	943.949	38.704	923.505	23.374	86.081	38.93	1905.31	30.106	3205.75	70.79	943.522	55.198	2836.69	22.693	1069.03	52.378	2185.28	15.349	261.135	11.67	277.286	36.327	4337.96	20.134
25	16.041	742.835	23.218	479.486	52.011	1433.29	32.31	586.203	26.327	1587.72	16.01	896.238	60.411	2957.89	28.186	2063.37	13.164	965.728	20.029	1466.14	11.28	612.903	37.806	877.407	17.857	1167.1	42.282	781.853	29.623	708.894	37.913	1345.69	16.448	1284.01	63.703	862.267	21.514	1754.9	39.328	601.037	37.379	1105.04	18.328	1388.94	22.296	520.678	39.892	1508.2	18.101
26	22.987	744.216	25.425	1794.43	23.723	1983.11	26.883	591.334	19.603	664.367	18.358	716.897	48.879	946.997	24.39	310.256	14.248	1100.06	26.98	1287.28	23.268	2433.39	17.44	1827.9	33.211	706.79	24.309	834.195	18.375	957.735	31.91	2819.66	31.558	370.41	54.021	1400.92	37.33	899.719	37.489	2674.27	52.703	1031.68	16.298	263.861	34.451	393.571	46.434	844.266	29.269
27	13.796	671.037	23.411	463.731	51.372	1562.17	24.429	67.724	29.398	244.698	18.353	730.177	41.485	1632.06	26.573	427.297	17.403	1266.58	40.254	1054.44	17.739	346.239	32.736	844.741	13.763	714.814	8.155	772.405	28.245	1305.38	37.072	1503.11	36.309	2810.25	42.037	2788.23	32.439	1442.45	43.724	1151.87	54.323	1681.33	15.474	738.254	19.671	1200.12	41.483	1247.32	30.695
28	32.53	1531.07	18.903	3008.12	32.251	1956.46	25.958	2566.04	31.121	1277.39	12.2	657.827	31.744	572.443	28.784	255.851	16.149	501.706	19.897	1020.45	16.996	573.734	68.866	380.495	18.527	1073.29	20.468	1291.28	38.606	1649.42	35.977	782.661	27.048	1128.06	55.265	1513.57	28.706	1139.23	15.373	2828.89	39.97	448.145	28.101	761.851	9.169	2013.58	40.998	974.543	23.118
29	23.418	1072.84	25.221	1783.88	24.277	301.476	27.867	309.992	27.599	324.813	20.744	541.356	72.305	595.096	26.623	1033.69	14.36	643.308	23.048	704.002	36.344	1778.53	70.649	423.907	18.803	1065.64	41.331	844.411	55.842	1167.05	34.08	2638.76	27.058	2271.56	62.273	1020.05	59.46	470.217	34.881	515.575	71.025	1604.31	17.901	533.635	15.949	414.917	34.987	4139.64	21.534
30	22.818	958.369	24.566	929.358	43.984	1061.66	33.685	1199.77	19.219	1958.26	19.788	700.763	57.229	1095.45	26.531	652.449	17.567	651.19	31.992	978.189	18.401	236.926	18.879	881.323	15.654	455.802	34.493	1662.33	33.077	726.283	36.526	1531.18	36.311	1192.52	74.289	372.274	15.548	894.296	44.381	1281.94	48.537	463.858	18.574	534.719	18.746	414.877	41.279	919.571	24.183
31	17.505	1005.53	23.574	1539.13	46.916	2008.1	17.63	582.953	12.672	423.879	18.053	1042.91	33.184	962.373	26.419	1063.54	17.37	355.427	29.037	542.009	31.735	929.352	26.26	707.303	14.31	513.975	30.678	1461.16	33.82	901.164	38.428	2288.58	25.386	806.812	74.213	1714.33	44.985	838.842	24.612	695.409	65.439	1440.91	7.71	365.089	22.806	862.893	44.945	3487.61	22.418
32	17.14	1333.96	14.045	749.615	30.469	2049.74	25.936	532.972	15.871	1618.87	19.629	361.004	45.209	1253.11	19.934	293.362	17.012	285.991	29.992	552.573	22.282	939.559	33.183	707.45	8.911	892.092	42.066	356.36	20.871	815.191	45.693	244.552	20.353	1681.89	19.906	2372.96	56.474	990.694	28.743	775.868	49.347	460.157	31.357	1482.81	22.611	1006.49	53.862	1033.73	12.557
33	27.163	1601.27	16.253	926.879	19.413	1350.29	24.712	1045.18	22.446	1410.07	20.294	930.772	64.206	492.699	21.827	726.214	17.438	1726.48	17.622	1798.45	15.303	701.561	42.765	3566.18	11.594	636.532	39.285	444.669	40.538	1994.96	28.764	673.117	33.298	639.482	95.721	2453.27	61.496	1440.11	31.899	1069.2	39.889	1550.16	27.763	348.638	14.254	548.903	10.815	1272.97	19.039
34	18.985	548.338	28.652	2433.17	33.721	599.299	30.082	640.027	26.206	814.17	14.654	590.977	29.666	1114.98	15.581	1154.9	17.983	979.479	20.428	2096.92	20.715	583.037	30.249	2457.29	21.716	752.891	23.693	756.029	43.978	673.822	28.308	2679.99	27.156	907.252	93.193	1489.37	36.312	1014.49	29.055	1225.31	50.859	3334.05	29.903	495.839	13.756	1141.64	31.077	2035.43	17.583
35	21.69	892.543	14.727	2159.27	21.015	1331.15	19.121	543.666	28.044	701.777	16.805	196.917	13.553	1065.89	27.223	2669.06	18.297	624.283	21.415	2398.37	40.017	1492.33	30.142	1803.79	19.293	987.747	35.609	1251.04	14.57	1111.57	36.577	416.503	30.045	761.923	94.039	491.353	22.384	2640.62	12.77	2152.3	45.23	497.856	31.938	1717.93	22.173	452.399	31.145	610.672	28.512
36	28.491	1505.31	19.473	2855.16	32.671	587.433	17.521	503.167	19.716	1152.42	17.205	109.586	36.959	970.069	27.522	595.944	23.549	458.332	26.121	3016.43	15.38	699.764	35.53	760.217	8.465	804.372	32.5	2166.82	50.588	1131.44	32.529	1250.45	31.541	552.048	59.344	1534.04	90.857	990.73	37.823	671.31	45.013	500.394	12.798	725.146	20.174	349.4	53.004	1169.69	13.006
37	12.707	769.256	27.112	1379.19	30.279	978.841	21.193	1015.04	26.665	2121.12	11.353	908.235	28.06	803.765	17.288	940.046	21.777	827.311	20.034	1008.14	38.241	834.678	52.728	1274.83	16.048	1267.02	30.031	467.914	23.785	1017.02	39.055	665.987	40.552	766.326	73.832	3603.69	39.268	813.393	38.322	1301.49	62.007	264.177	21.532	1841.39	13.801	172.887	41.31	1198.76	17.019
38	22.34	2850.98	45.175	1455.48	12.41	732.604	24.454	1180.42	22.256	1312.95	19.184	315.523	33.109	1316.22	25.626	907.886	17.568	537.636	17.217	1269.13	36.373	1560.03	29.871	1734.89	18.868	494.116	39.254	1388.98	35.405	1951.33	39.773	885.547	30.626	1907.44	72.735	1802.05	37.115	4397.35	35.295	1601.2	38.46	917.178	11.595	783.5	20.112	956.759	47.32	1443.79	11.241
39	21.31	680.814	23.878	2427.06	21.087	752.56	27.984	1909.38	25.054	1448.95	14.99	424.161	27.16	499.852	16.69	533.349	17.012	1298.25	22.726	404.485	35.829	649.849	48.257	1086.51	34.326	196.377	31.745	607.563	45.605	645.774	32.469	697.627	26.388	1482.07	41.494	1151.87	29.415	705.335	49.727	2726.67	53.83	2308.13	20.157	1446.47	11.103	1396.95	27.324	1389.33	22.794
40	22.209	425.989	20.272	775.985	20.378	386.256	26.27	1127.86	17.878	1041.37	18.392	1022.72	22.12	1793.76	28.162	1245.14	17.46	940.287	33.969	1210.95	38.491	911.433	63.192	362.504	8.217	1300.64	43.884	805.358	23.781	1817.86	37.39	1401.17	26.143	1469.49	74.715	571.044	52.014	1611.06	49.482	2309.19	46.223	606.452	19.1	1445.9	18.35	490.847	89.437	2227.24	17.419
41	19.703	1377.55	18.877	3162.09	51.184	1376.48	22.914	285.389	21.6	538.992	15.453	671.963	34.805	194.685	27.321	1464.76	23.428	933.653	18.271	1157.7	32.246	2300.22	83.29	1126.9	20.258	1533.49	23.694	316.413	42.962	694.076	44.006	895.053	30.906	467.46	42.377	1330.59	32.341	1581.46	23.156	519.888	30.365	1646.18	18.671	361.716	21.233	1083.57	33.669	1341.68	14.41
42	18.611	622.681	27.644	1059.19	23.473	2872.17	26.555	1082.54	21.054	367.299	23.548	533.849	70.345	450.756	14.106	799.018	10.602	730.988	22.185	880.114	21.857	462.023	57.134	397.272	6.909	748.178	32.334	667.932	30.865	877.078	29.236	1138.47	27.98	521.823	53.334	1839.11	32.997	1099.26	27.909	2477.04	68.833	111.49	17.737	823.438	16.503	703.625	42.053	1825.27	14.749
43	19.652	201.771	16.929	310.796	22.872	812.437	27.311	1061.99	20.912	1363.91	20.255	2280.24	48.54	384.108	18.331	1807.62	10.656	969.071	31.337	1923.46	20.554	437.14	73.543	1019.14	21.723	716.262	19.428	1506.81	39.416	584.853	34.846	1226.01	39.595	957.592	31.02	834.559	34.057	916.749	35.809	1257.5	50.459	453.018	18.312	635.275	25.329	269.742	75.278	511.913	25.9
44	23.495	375.823	23.481	1758.38	55.059	1022.06	18.535	200.737	18.336	1477.81	12.89	286.882	14.883	2565.64	22.611	453.617	23.477	2025.28	23.499	652.43	17.54	477.301	36.379	1238.68	33.614	627.003	21.087	362.498	29.348	776.509	36.51	895.268	31.712	1417.31	77.834	875.435	44.029	740.991	34.676	1190.12	47.733	1376.94	19.555	874.23	20.856	441.068	36.482	387.344	18.02
45	19.61	414.694	18.97	847.966	23.827	516.899	27.937	1901.03	29.88	746.606	22.647	392.24	33.05	1543.57	16.34	1032.01	17.006	1577.62	30.54	586.199	23.24	839.132	40.351	511.794	23.03	410.223	46.575	316.176	16.504	2208.88	21.292	791.6	26.435	2734.32	81.424	1386.36	39.313	1697.93	30.965	2731.66	45.875	2048.33	32.541	1703.52	10.091	1778.09	67.311	1181.49	17.106
46	16.113	574.152	16.317	911.563	50.713	512.21	30.257	703.512	27.07	1686.9	11.444	462.399	57.049	648.382	29.228	1464.03	15.937	368.206	34.915	661.684	33.283	2554.56	78.866	1501.49	14.483	720.868	39.167	688.734	19.361	340.146	32.584	1413.18	33.604	543.319	38.687	852.496	61.556	1043.1	31.838	1419.41	48.838	2991.22	17.09	1481.2	26.128	554.206	45.335	856.718	28.767
47	19.515	420.589	13.391	758.784	37.276	968.651	23.258	2148.14	27.686	692.213	15.335	640.698	59.646	855.528	21.181	586.033	14.641	2404.51	12.967	1109.77	17.517	742.921	61.043	1008.43	10.814	345.928	24.615	706.254	48.006	2795.61	31.004	1570.78	22.494	1099.93	36.842	2086.68	44.668	1172.33	34.696	2186.12	30.882	847.116	20.265	765.528	15.888	1685.96	60.398	456.123	17.069
48	21.904	712.67	25.539	864.232	31.416	1589.6	32.18	953.302	25.258	797.43	14.511	1768.07	25	1167.43	4.9	925.441	14.127	464.849	33.102	1361.22	35.098	444.936	34.263	1845.71	16.069	531.11	43.256	962.946	15.85	731.228	46.867	1073.79	46.388	865.087	71.684	1441.45	32.356	989.911	23.838	3560.1	24.42	486.912	18.245	486.403	23.043	2179.62	17.418	771.637	15.215
49	14.387	304.747	15.193	299.146	31.63	1785.81	27.664	1314.99	16.609	1059.86	17.458	711.345	19.063	1703.9	14.791	307.029	10.727	1015.44	36.511	1022.2	32.367	2133.81	9.03	1709.83	13.577	530.822	49.815	971.64	31.462	1453.79	21.09	924.589	27.144	1976.6	91.203	700.237	39.929	813.83	34.772	1611.63	46.139	1254.77	15.153	219.904	11.236	771.868	43.109	1117.73	24.307
50	23.286	879.671	17.798	1213.39	32.643	780.979	24.22	874.266	26.637	759.361	19.528	1587.11	59.734	534.775	12.923	399.454	21.173	3399.55	21.781	1848.21	24.434	694.695	22.866	807.927	16.929	1369.76	28.165	893.625	22.36	894.765	40.73	965.065	29.303	1646.94	85.733	2091.71	45.544	745.515	42.137	961.372	42.692	437.006	9.682	990.046	18.703	1063.53	76.731	1311.33	17.881
51	24.078	819.718	20.606	449.455	17.652	763.798	27.322	197.261	28.178	1424.66	15.233	676.651	43.563	593.885	25.264	545.627	22.467	208.182	22.185	1821.37	22.896	860.779	36.07	741.569	19.156	564.337	34.782	733.626	71.793	2027.19	33.951	648.79	24.358	634.307	67.843	1412.55	3.697	1656.29	18.066	2349.19	43.023	1875.64	11.63	383.357	11.583	710.631	28.876	1175.26	16.221
52	17.617	1012.98	17.518	785.2	33.793	506.57	33.081	1112.44	19.467	3061.06	18.379	790.152	25.103	2304.08	19.507	908.291	11.565	1769.07	40.433	995.883	25.954	332.73	49.474	821.257	16.41	599.268	32.431	831.458	37.097	936.254	28.605	1154.74	30.74	1705.54	73.731	750.99	25.063	831.541	52.132	881.83	18.504	2088.46	12.972	559.175	23.572	2443.35	36.814	1816.88	22.668
53	30.565	628.766	39.861	863.135	52.141	497.741	23.432	1074.65	20.81	575.911	16.556	852.35	58.419	1391	21.1	895.183	18.154	841.309	21.294	1094.49	22.922	302.265	36.053	684.83	29.261	1123.45	19.186	364.338	52.589	568.629	27.082	1637.92	35.564	1195.4	78.46	800.542	25.291	1097.58	31.354	1303.66	39.768	1228.63	18.949	501.716	22.346	427.061	48.193	784.985	20.774
54	20.745	621.881	22.432	1907.05	18.565	913.974	29.708	650.674	29.87	1710.5	15.714	1141.09	57.254	2615.77	20.792	513.126	20.493	514.424	27.124	2701.3	15.493	1735.48	49.706	1390.2	17.345	1344.96	23.98	672.931	40.195	993.733	39.938	3137.94	35.417	1562.34	82.139	1803.19	28.536	425.358	25.411	1723.01	43.398	6021.11	17.475	1090.43	8.461	1129.49	68.597	895.957	19.723
55	30.485	339.815	24.693	985.277	25.741	1324.22	25.638	2096.28	26.67	706.843	13.752	550.296	56.867	512.83	16.024	544.728	17.692	1144.55	17.53	620.573	13.317	457.597	28.856	911.88	8.035	919.336	10.001	785.555	30.482	722.177	39.318	973.709	17.88	1019.92	73.756	908.783	77.908	457.388	30.042	1268.29	56.789	2866.36	31.517	1749.05	23.443	383.172	24.644	2425.94	23.27
56	23.79	875.736	13.608	3426.94	53.334	1778.03	25.598	1438.01	29.278	390.204	18.181	962.077	16.689	1044.33	18.823	161.344	20.975	472.924	27.487	1278.7	41.75	548.072	24.555	1563.84	14.555	476.015	21.504	1189.26	41.493	1322.25	37.169	1631.1	31.538	1001.9	33.052	888.925	28.206	693.278	35.108	1963.37	52.043	316.171	18.806	806.034	14.165	529.904	56.24	1472.97	19.529
57	22.655	615.551	15.193	1366.72	38.014	1100.85	35.256	539.203	20.848	1176.49	16.521	507.873	62.719	885.739	19.942	919.341	14.641	1610.93	24.842	1162.45	24.07	1112.71	34.498	710.279	13.824	979.387	37.518	744.565	28.811	827.988	42.629	1279.34	14.029	620.639	98.036	3164.41	32.744	1406.73	22.981	2189.11	37.98	3129.93	10.587	379.464	18.806	282.421	46.962	1362.22	17.245
58	17.001	977.424	11.953	1604.79	55.91	854.302	27.615	742.192	26.769	1351.94	18.724	868.859	24.936	367.557	23.032	514.149	16.661	522.026	33.138	1368.95	16.73	175.36	82.937	1132.37	14.516	775.61	39.217	292.724	53.395	374.053	22.546	880.743	43.809	1651.78	32.202	488.574	45.19	3620.36	50.825	1401.99	52.276	1988.21	15.71	2472.28	9.121	747.537	46.579	202.715	19.086
59	23.205	411.658	50.806	896.626	35.681	1004.46	24.861	665.113	21.085	912.511	11.47	457.421	24.795	1275.81	25.756	666.383	24.513	842.291	23.463	1341.11	17.532	674.261	42.166	2780.28	25.662	585.57	27.091	247.854	20.244	1807.03	45.582	2893.6	24.006	676.703	41.594	1089.5	78.684	2056.99	22.129	2354.68	46.341	2235.47	26.753	737.002	17.562	977.728	32.76	3422.71	19.211
60	17.939	1616.98	54.354	657.756	50.301	1792.15	24.606	802.787	26.881	1772.39	14.566	416.595	20.649	1162.54	25.96	584.264	20.466	790.214	33.403	1500.99	35.369	592.861	31.861	966.957	13.235	637.08	20.308	1306.31	18.471	850.174	39.388	1120.52	30.319	193.146	58.325	2034.71	50.674	1118.36	40.384	809.444	45.747	921.854	18.98	702.79	18.553	3048.62	12.471	1301.08	16.128
61	27.056	448.262	26.517	481.518	23.302	685.589	21.998	1432.32	28.312	711.327	21.81	975.965	54.129	957.279	28.724	240.565	11.433	159.034	23.604	904.527	18.294	1067.85	29.073	270.569	26.345	319.35	38.126	2131.21	63.921	1249.79	45.18	961.393	26.527	1182.39	69.831	1178.76	27.361	927.287	13.148	2819.48	34.857	645.993	19.037	1349.48	16.837	241.852	37.925	1547.88	17.184
62	23.164	702.008	47.547	2120.84	50.862	3146	17.903	391.106	26.218	938.894	18.803	355.193	56.822	221.249	28.345	603.477	13.306	663.437	24.078	1156.22	33.709	569.448	38.274	643.852	21.157	249.621	25.057	2384.35	49.328	698.53	37.68	97.265	38.875	1069.39	61.19	2874.86	32.465	702.806	45.653	865.558	45.006	988.018	18.112	1854.49	20.334	1043.33	46.428	2596.6	17.692
63	23.452	1152.83	17.045	713.102	30.574	298.121	26.536	1058.35	21.902	1055.61	19.817	673.242	15.074	817.573	26.348	1046.68	13.121	918.623	31.947	1060.74	18.842	465.604	43.205	1341.33	11.984	1722.55	40.558	366.791	65.147	882.897	29.974	1976.48	30.1	1154.26	81.638	978.685	41.06	854.371	22.667	1617.3	35.993	1145.72	29.386	950.533	19.43	690.496	37.543	814.712	20.328
64	13.025	770.127	25.248	480.507	56.41	1010.07	13.402	424.91	29.688	974.21	13.904	440.525	35.233	1115.01	30.719	599.222	13.862	508.767	30.366	565.257	23.067	316.168	46.265	358.102	35.12	601.176	30.52	921.069	53.93	1139.57	29.062	1114.08	31.26	2410.34	67.693	1260.53	14.152	1444.33	34.675	143.351	77.63	1098.8	14.751	350.823	24.447	975.022	29.863	1328.12	10.961
65	21.835	3403.78	11.223	1361.57	26.123	964.395	27.535	657.887	31	718.686	18.494	1711.12	51.455	1362.58	22.783	1129.75	8.724	446.516	31.071	327.609	19.035	1427.16	39.659	2082.92	19.782	439.193	32.889	1366.29	36.107	840.995	30.968	361.808	33.124	463.602	28.138	913.106	65.299	464.217	26.896	1733.15	52.545	908.615	30.063	387.111	24.883	1005.54	40.128	1751.63	18.622
66	17.462	621.305	41.85	1389.3	35.078	1499.28	26.824	344.195	28.55	2109.16	21.106	747.74	63.225	587.538	18.988	196.362	15.019	414.243	32.655	834.918	21.104	2765.17	41.399	502.909	8.4	411.615	43.756	1109.44	22.534	179.921	38.006	388.475	26.125	1106.7	70.655	1853.51	34.116	1497.01	33.955	1684.91	55.365	1644.55	26.184	1388.44	11.726	2459.36	45.173	356.68	29.46
67	21.77	2354.13	24.005	1923.87	21.858	1229.45	23.792	986.075	26.063	2360.66	15.468	597.649	71.007	445.193	12.029	510.31	16.464	194.681	16.037	503.949	24.088	225.003	38.285	2263.13	13.382	309.814	33.52	1519.08	44.202	546.836	37.862	828.651	23.946	5526.66	81.909	1191.69	47.42	2531.05	17.189	1145.81	53.969	300.211	18.81	411.982	26.696	384.283	33.925	1313.96	16.353
68	20.556	515.979	23.574	553.55	52.297	3051.66	23.958	514.582	20.718	416.532	15.068	1312.19	29.378	3739.43	10.162	318.316	19.74	1568.88	26.908	2434.49	34.822	1246.68	66.151	1895.7	15.7	347.315	23.298	2519.45	40.533	1129.77	31.75	2753.21	32.956	791.505	62.072	1756.2	24.464	1428.15	15.598	587.74	52.789	1010.59	21.125	426.692	19.218	1123.07	25.424	798.796	18.244
69	17.539	140.552	16.017	1017.43	41.306	1858.27	22.615	1274.62	29.194	1406.17	10.364	1162.13	59.456	1066.96	11.242	468.169	13.538	1213	21.645	1307.36	26.126	357.048	31	1726.4	14.407	665.674	34.621	197.132	19.21	803.733	37.263	3032.79	34.341	745.789	50.513	5049.49	56.752	997.989	45.156	2376.95	42.646	909.552	20.8	716.655	12.802	1737.58	35.145	1140.41	17.698
70	15.322	500.397	14.805	579.352	17.808	633.411	17.893	927.802	21.111	1434.28	26.593	886.359	39.775	431.222	25.514	191.74	20.4	343.587	29.857	3109.83	20.644	346.88	40.766	858.133	13.121	1263.89	20.155	969.901	59.998	945.807	32.964	1355.46	37.176	1111.19	61.481	793.67	26	1164.57	36.603	803.45	26.278	2435.53	19.577	656.69	14.217	478.373	31.517	1603.62	13.922
71	23.395	1304.26	35.181	1250.95	42.702	1483.78	26.827	2141.01	25.766	627.182	24.497	354.712	15.664	492.317	27.529	770.32	11.325	1057.44	22.212	458.73	20.634	561.164	43.414	549.39	13.842	767.696	43.835	918.194	45.948	791.454	38.115	383.103	31.695	960.853	58.832	2160.9	31.176	3097.72	54.224	931.872	49.884	574.948	20.461	281.431	8.17	684.234	79.202	922.292	20.091
72	25.505	1996.09	17.949	292.424	56.084	1834.45	14.828	184.248	29.341	752.704	15.742	3459.27	56.875	901.858	15.588	573.006	18.966	336.955	24.509	790.23	16.169	978.958	49.076	1367.01	8.779	1424.97	40.569	629.486	22.883	1410.85	42.677	1018.97	25.005	1488.32	75.565	1999.49	77.124	904.751	21.761	2812	51.744	1005.69	17.695	353.505	17.823	981.117	46.872	1734.11	18.134
73	27.911	1344.66	19.425	959.113	41.851	812.809	35.774	1219.23	20.407	1129.72	15.827	726.146	22.552	1127.96	25.208	2933.19	18.633	1433.17	22.782	553.63	34.238	1315.88	46.279	179.281	16.692	820.396	36.388	2218.25	42.003	493.929	35.297	870.169	34.797	1053.6	67.08	911.14	5.904	823.016	52.659	1451.29	55.529	947.859	14.688	196.703	25.474	642.357	44.398	443.534	18.302
74	14.543	667.463	20.458	1229.61	57.483	1429.06	22.264	415.102	18.206	517.575	14.685	876.682	24.768	973.493	18.935	621.597	21.395	913.085	36.091	321.473	25.152	622.613	47.783	843.498	11.649	608.588	38.229	1228.26	30.13	629.628	30.733	2007.23	22.78	266.704	83.936	1215.21	29.911	1131.88	37.817	946.114	40.547	1108.31	13.413	770.979	21.314	889.606	70.533	1187.13	25.481
75	22.552	1782.36	64.74	495.849	39.301	1160.11	22.375	1226.25	30.704	647.246	9.456	1187.94	60.357	971.884	27.108	1647.22	15.423	510.183	21.881	1548.46	34.003	1653.01	46.224	902.239	8.85	490.676	30.775	1039.79	25.127	2805.14	25.777	788.03	35.022	1349.26	85.145	1157.07	38.243	1134.25	26.306	666.188	37.52	571.158	20.55	783.383	25.402	302.25	52.06	2033.48	11.913
76	17.617	346.478	31.56	881.173	24.4	359.71	28.55	317.091	26.927	388.407	19.678	405.51	12.849	1661.64	17.27	311.715	21.234	1792.83	25.198	1219.93	21.645	473.824	37.672	262.347	29.133	137.05	19.604	382.989	30.456	274.446	32.321	2257.99	34.076	524.573	41.639	969.575	23.952	2393.24	23.395	5432.99	28.819	351.745	21.684	252.046	10.739	1164.98	42.528	1032.24	14.639
77	31.379	1453.62	51.78	748.853	11.983	334.781	24.824	1209.81	26.257	799.684	19.667	120.068	24.368	681.403	26.333	339.385	21.495	720.889	35.243	1885.74	19.581	1567.84	64.469	514.845	10.496	601.784	31.355	619.732	42.823	2044.27	43.538	1490.49	32.165	721.024	65.919	1271.52	34.446	1487.01	29.376	714.664	61.629	884.304	6.184	519.151	8.868	687.88	63.645	424.064	17.277
78	21.771	1155.81	26.377	1080.96	27.639	1114.4	14.769	540.417	19.383	1235.96	13.785	821.635	52.487	639.007	23.379	684.837	24.27	319.717	22.383	1065.9	27.753	833.474	105.682	656.406	27.262	902.428	19.488	930.277	23.71	1574.58	49.769	1353.41	26.622	1198.68	27.063	872.094	30.765	1883.11	40.387	1537.17	35.736	1043.94	19.99	376.917	20.82	350.892	41.542	1265.16	22.057
79	24.714	389.691	10.767	2264.2	58.93	1267.92	34.419	816.408	28.478	277.716	18.98	363.997	48.614	423.514	18.123	549.275	16.817	413.686	36.655	1487.93	34.1	603.166	44.066	1670.41	16.199	447.689	34.265	755.614	23.511	375.672	24.953	1222.08	20.797	698.935	72.02	1250.66	43.29	725.243	19.396	1348.11	50.275	3037.14	18.908	911.968	18.3	1893.09	21.727	1502.72	28.3
80	21.729	815.994	31.125	420.176	25.899	1554.9	26.253	540.985	21.423	1465.43	16.652	910.223	32.44	1007.96	14.675	715.207	13.688	501.913	22.856	861.092	32.659	309.532	42.117	2742.91	16.034	1473.37	22.814	1076.39	15.273	878.02	34.144	1225.18	24.475	887.303	35.202	1810.16	41.778	1531.74	45.206	1367.42	36.865	1172.26	24.708	1311.41	14.002	497.652	31.14	2113	26.903
81	30.395	1099.81	19.626	1065.37	32.346	899.14	28.903	240.853	28.019	305.486	18.914	187.558	56.76	1375.03	25.455	557.54	24.456	550.082	21.265	1370.65	20.764	1192.63	27.284	659.27	13.949	1827.55	5.861	289.575	35.701	912.745	27.081	1564.91	28.516	2768.83	71.64	1489.86	53.402	1237.58	26.472	2678.34	59.128	1616.03	19.245	889.606	24.413	590.021	41.538	2872.48	16.09
82	23.31	546.847	35.283	591.97	27.291	1588.14	26.323	1625.45	21.639	2192.22	14.271	1218.23	18.898	487.367	20.371	551.769	22.443	896.975	20.321	244.073	24.078	1050.37	33.874	1715.88	15.113	992.206	44.477	1285.28	27.752	2028.95	27.363	3453.11	24.627	618.584	72.045	1152.16	25.835	508.798	28.396	1004.48	33.29	1105.72	16.863	323.963	17.619	565.981	33.547	1249.96	21.426
83	24.92	669.512	21.28	929.913	24.651	1964.08	35.417	1322.92	12.604	3965.49	16.959	1540.44	56.932	283.517	21.135	2272.59	11.427	731.615	18.736	660.783	18.412	617.798	35.175	1159.94	13.379	894.782	37.596	979.355	43.498	745.226	40.882	1525.52	22.623	1168.58	78.126	229.518	7.579	702.209	30.633	830.634	54.877	564.878	24.848	203.673	15.79	658.052	25.504	886.543	17.002
84	20.511	211.562	29.649	141.81	41.071	697.546	26.377	652.341	30.774	929.674	17.951	782.09	33.528	641.322	16.591	731.29	15.744	912.32	31.543	1204.79	29.463	1293.19	22.364	1467.86	1.502	991.772	22.462	681.785	50.547	1357.27	27.966	3868.27	33.696	480.334	26.053	2191.08	47.88	1191.97	27.362	572.343	43.798	1112.01	32.053	211.207	13.669	1015.29	35.273	1162.18	18.614
85	7.58	203.68	49.613	1252.48	62.483	627.919	28.183	577.286	21.773	223.542	15.407	594.164	26.203	2157.41	14.869	517.517	16.287	276.141	21.641	926.626	40.781	2901.44	35.171	1017.15	25.345	998.321	27.352	1011.82	58.611	970.876	15.425	2057.93	23.084	2228.41	83.991	1201.35	31.39	372.227	32.137	648.445	24.237	2552.41	32.193	1129.98	22.468	497.457	41.997	1224.67	30.681
86	14.53	305.295	16.972	274.258	17.598	877.368	15.014	369.239	28.811	1202.81	16.006	773.949	26.08	1324.59	23.157	1135.26	14.659	389.206	31.535	561.994	26.058	2311.69	45.794	738.353	13.48	745.944	37.578	431.95	36.399	254.576	40.672	583.124	27.197	706.01	34.252	1628.5	56.872	222.027	49.229	1834.46	46.024	1922.98	25.278	652.269	13.438	356.276	33.062	1180.88	11.321
87	27.554	265.24	20.734	3841.04	30.055	612.443	25.655	396.891	26.515	2381.51	11.922	992.722	25.844	1439.82	21.276	747.216	16.754	787.517	27.785	852.301	33.377	1165.89	59.578	1345.28	25.746	379.611	33.316	1063.6	28.578	477.074	36.018	1622.72	27.357	1895.39	29.02	1652.06	30.908	1188.34	26.739	1304.7	54.707	2069.39	15.5	1495.08	12.369	263.593	37.618	770.762	22.002
88	23.589	338.351	13.721	845.742	45.316	1382.49	26.406	1141.56	29.775	670.253	19.331	451.241	36.326	907.764	24.837	1271.18	16.301	850.815	29.326	1068.06	22.69	640.971	16.683	1220.92	13.377	906.673	44.703	2131.41	41.059	737.943	32.691	1605.19	24.287	760.275	91.462	536.377	22.724	1465.1	24.318	779.148	47.288	954.302	12.773	2517.57	21.831	1754.61	26.475	736.303	34.179
89	11.29	464.765	28.811	366.912	46.436	958.381	26.911	551.101	24.67	453.126	19.978	735.394	23.249	1287	21.541	748.504	17.847	542.138	27.084	861.996	19.263	1570.07	66.615	1157.3	18.168	902.553	42.782	492.95	37.648	1314.84	30.39	1119.81	35.71	709.798	45.296	522.402	19.845	2018.15	17.881	676.898	66.101	360.583	22.623	1016.78	13.678	643.399	55.982	775.163	20.98
90	17.094	1138.11	12.377	397.16	20.379	2400.4	18.104	278.535	31.058	622.348	9.725	337.52	24.669	1485.21	18.452	732.703	18.383	73.157	22.38	2089.78	19.315	226.291	33.65	1935.09	18.026	170.698	51.908	1392.34	21.642	831.913	36.024	1289.99	42.837	1931.08	55.889	626.59	29.073	1875.72	42.808	1524.85	69.088	901.596	15.928	1337.23	21.263	524.204	87.838	678.516	19.609
91	11.467	278.364	13.345	823.865	39.02	3141.55	26.994	3037.53	20.756	456.492	22.022	290.725	14.608	326.671	24.149	2035.29	19.512	829.57	33.283	531.291	36.371	1121.65	34.695	975.253	27.057	1683.64	41.578	1024.7	32.808	476.088	33.979	1563	25.377	760.124	85.091	852.505	23.836	772.916	23.661	2277.64	31.191	1015.07	27.573	949.642	19.298	809.958	48.001	2288.7	18.727
92	8.155	254.442	47.513	338.591	46.898	869.312	30.44	799.053	27.908	617.863	17.855	549.261	41.18	1101.7	23.205	340.125	10.695	1696.07	25.76	1274.5	25.068	105.021	66.041	923.292	6.512	895.281	29.21	279.05	38.991	976.271	19.322	1978.77	29.092	1406.15	16.654	2875.39	28.372	465.664	23.725	1677.79	48.363	1616.78	27.49	605.275	24.287	1039.15	50.778	1064.04	33.306
93	23.196	1158.77	35.314	793.144	24.654	1255.92	21.512	519.234	26.763	426.86	14.105	1495.09	68.966	1443.56	19.924	1041.21	23.546	829.824	29.361	1165.94	46.456	943.815	30.124	549.943	21.077	737.054	38.227	1772.81	39.174	1244.47	19.76	809.073	29.168	964.258	75.55	827.743	46.504	1233.56	42.239	934.678	42.419	363.944	18.611	441.558	23.725	920.61	23.596	1453.51	9.9
94	28.329	551.8	22.571	1572.15	55.732	2115.25	29.121	468.256	28.133	1109.65	19.847	345.512	42.727	2078.81	15.532	1240.33	18.599	896.652	23.278	1321.52	25.911	592.294	27.958	544.676	10.311	665.895	22.079	1960.19	75.532	578.572	38.887	1060.41	44.924	606.144	102.165	973.561	47.138	865.513	45.565	1530.76	58.083	553.866	16.657	532.891	34.73	1178.99	44.415	1076.14	22.864
95	22.425	116.027	22.54	771.479	56.369	1401.59	29.221	1074.63	18.126	807.669	16.637	501.784	68.627	604.503	20.975	405.182	18.566	979.582	28.818	1350.79	32.476	1316.1	48.346	777.397	15.749	632.152	24.096	821.484	34.776	454.889	44.693	1816.59	23.644	759.568	29.217	569.829	39.201	817.792	33.382	1431.58	53.355	1255.74	12.21	872.345	30.452	689.069	26.031	1125.07	24.367
96	20.946	1244.28	24.845	984.056	41.084	1217.99	30.204	737.459	18.992	1345.99	13.07	2216.3	33.918	659.408	31.562	1056	13.544	989.795	27.162	994.034	19.892	833.295	48.859	2289.2	18.921	352.423	37.143	189.239	56.45	583.286	45.328	2664.47	28.492	565.834	76.476	360.867	30.539	1401.6	34.724	1003.24	40.224	3324.95	20.905	706.103	25.373	785.619	41.565	835.082	22.375
97	29.945	401.303	12.31	2099.47	21.384	613.032	23.797	1734.87	22.509	591.682	18.294	661.169	39.481	521.933	19.383	521.808	18.285	395.125	19.843	752.001	37.639	471.928	66.154	981.776	17.992	493.332	29.573	861.212	58.15	997.763	45.275	1012.73	27.921	1296.25	47.998	156.805	32.128	565.611	26.875	864.873	54.041	2682.21	6.59	1779.36	23.747	1556.8	54.196	599.28	21.695
98	23.263	783.928	19.746	1001.95	47.86	810.779	30.756	1223.8	29.315	1198.93	16.497	694.767	60.077	564.16	28.08	622.504	11.618	442.952	20.841	521.711	21.236	1119.78	60.653	727.421	9.953	502.064	26.224	579.747	43.715	1418.68	37.177	582.47	31.042	572.78	40.713	2420.49	28.586	2652.13	30.56	294.668	43.619	1120.4	34.029	322.058	27.732	932.992	76.53	1581.2	13.506
99	21.869	347.904	29.391	693.93	46.781	673.791	33.188	685.943	16.105	893.211	12.053	556.388	26.681	1426.68	21.185	749.199	23.571	311.983	34.885	566.317	36.995	1473.02	22.757	1712.82	21.848	807.77	44.41	1802.22	26.26	373.227	36.926	1865.14	27.719	1224.2	41.153	1591.04	37.003	405.842	39.23	729.754	36.296	1576.33	24.161	178.772	12.301	548.807	67.975	1804.54	27.116
100	22.788	410.622	26.902	1464.54	21.326	618.933	28.648	1001.11	9.037	226.909	10.378	781.867	18.145	2253.12	19.727	231.846	19.389	171.197	31.344	2389.81	22.937	261.592	44.656	1209.83	16.345	160.496	32.384	551.786	30.531	2623.69	21.477	3331.57	23.294	698.871	49.823	1942.07	22.126	3562.77	29.032	1742.05	61.198	1116.12	15.437	606.959	15.817	790.213	56.775	819.959	13.075
101	23.385	512.477	24.182	1720.32	37.811	262.649	22.279	1854.97	32.838	280.173	19.423	593.713	24.791	322.478	20.295	1238.33	15.986	439.772	19.321	1459.59	34.469	1232.98	25.369	1744.18	21.305	1106.1	26.805	1675.82	52.95	1550.11	35.144	2760.97	25.362	451.622	64.661	2988.77	55.315	859.118	20.261	1009.74	47.494	542.053	14.96	740.478	21.21	1950.17	36.886	1218.78	16.011
102	29.518	1274.74	22.693	486.92	52.337	1350.2	26.57	568.221	18.526	642.029	10.867	595.857	17.246	340.932	27.583	167.589	18.84	1052.71	22.68	1344.89	24.992	620.475	42.508	1400.8	24.609	156.12	42.133	411.655	32.678	342.118	27.61	838.545	25.491	321.38	81.905	1370.11	25.486	1588.74	31.104	1079.25	54.091	1755.48	17.017	205.389	15.95	272.762	65.095	553.566	22.863
103	21.287	751.241	5.212	1798.52	26.038	287.504	28.529	457.614	27.843	506.603	17.552	264.172	62.576	960.068	28.287	612.975	10.704	418.819	25.14	901.845	14.692	222.223	53.689	2008.51	30.79	470.629	38.007	833.413	25.733	938.753	34.918	695.053	21.701	815.811	43.288	592.214	43.154	632.015	25.688	2015	51.631	1045.44	30.67	334.685	15.594	1539.19	29.581	2204.55	17.801
104	22.544	143.106	6.874	436.787	58.292	949.305	22.879	337.3	26.824	738.627	18.406	617.751	57.798	2285.18	15.448	1370.4	24.914	1301.01	14.457	2335.69	11.087	521.714	37.564	688.65	11.281	185.408	26.903	1783.35	48.976	1072.64	47.344	1390.21	30.596	5555.27	73.744	1532.22	74.073	2080.02	28.108	819.169	31.494	3395.79	18.619	508.41	16.851	1415.28	64.527	1977.73	30.857
105	19.543	661.696	16.546	1159.06	24.596	1298.57	25.667	854.087	28.778	506.298	13.997	383.158	27.247	1828.7	18.653	600.271	14.9	613.081	22.564	1518.37	28.883	417.989	23.309	1133.61	26.263	929.517	39.477	571.417	23.311	116.709	45.967	806.149	31.096	441.268	73.034	1716.79	24.878	869.727	55.699	1055.6	69.606	638.941	15.109	641.462	18.887	370.827	36.402	624.572	16.004
106	22.949	1809.19	14.761	1182.39	33.953	1454.76	26.927	342.98	20.664	601.842	18.54	1329.41	26.111	1205.38	18.041	2080.46	18.988	535.082	29.771	798.134	26.767	3299.6	32.079	359.079	34.975	558.075	20.944	735.177	17.102	672.743	35.989	584.289	30.742	260.499	41.741	533.1	21.473	935.293	31.387	1139.11	55.509	2635.6	18.601	729.352	15.093	2378.36	46.415	516.49	18.918
107	23.369	774.246	64.834	1348.15	17.992	697.26	30.076	878.545	20.963	474.786	19.168	428.654	20.585	623.482	23.477	681.788	14.985	1579.42	31.815	1397.74	21.993	2651.26	19.264	1256.3	16.578	688.579	20.352	697.233	41.182	747.707	19.138	2598.37	31.315	655.477	74.445	1204.56	43.511	803.974	23.512	2615.99	53.93	791	16.321	607.819	28.676	275.816	38.19	84.963	19.572
108	21.51	1330.36	25.617	551.932	17.473	636.366	20.946	193.19	20.074	534.212	16.632	315.37	57.303	981.534	27.581	1053.72	25.624	594.967	27.653	1820.64	40.927	761.417	23.49	1281.37	17.751	187.102	31.967	1251.29	40.961	946.213	24.037	980.369	36.855	1876.63	35.98	2611.01	30.852	239.475	30.216	1680.97	46.435	1303.75	17.395	825.372	17.406	970.503	42.437	2283.39	20.853
109	23.633	2352.63	14.384	1578.8	54.233	2022.81	28.909	1006.03	18.388	573.427	12.021	517.653	64.933	316.491	20.434	351.612	17.825	687.238	39.855	2253.29	43.191	618.107	48.684	290.244	24.894	1256.87	29.068	835.489	39.787	1538.89	48.556	795.913	34.469	1035.7	56.903	558.666	23.216	1999.49	25.669	914.092	56.478	1082.99	19.551	922.12	18.737	578.185	37.324	2891.02	20.686
110	25.101	567.492	22.829	1662.63	40.136	400.503	31.222	257.823	20.969	2251.95	18.21	680.503	34.491	2618.24	23.72	512.211	13.759	1172.89	27.477	1168.68	13.367	386.273	29.42	1906.44	21.873	652.197	23.448	606.375	32.275	1908.17	45.52	1662.9	30.354	786.316	41.911	729.479	57.069	1728.2	22.774	1237.81	43.142	1172.36	18.222	515.266	14.901	971.17	64.225	1594.48	18.5
111	19.114	2521.86	49.929	1721.39	23.12	726.677	28.476	333.588	27.435	1220.48	16.662	552.452	42.872	774.326	23	62.306	16.699	770.042	24.168	1248.52	21.084	2538.63	57.404	3601.54	12.59	839.736	23.382	1122.28	40.572	2887.97	47.349	1401.29	45.528	1312.93	70.73	3312.6	26.209	633.945	25.776	2832.72	49.257	2821.24	15.837	798.543	18.628	214.91	46.627	1121.66	22.69
112	17.715	970.381	12.393	918.228	54.882	2060.5	26.402	428.221	16.491	691.125	17.806	1512.12	50.08	2391.34	25.392	1826.77	20.204	412.854	29.921	649.51	28.943	2950.2	48.736	214.038	9.188	969.564	30.856	858.168	18.744	3253.58	41.682	4348.51	30.221	1932.54	73.579	881.19	25.754	1724.95	29.86	1284.37	53.046	1979.51	14.816	304.222	17.182	434.876	67.311	2148.95	18.63
113	18.122	498.359	21.271	2110.33	35.604	723.269	13.927	762.713	25.354	1167.18	16.397	1219.72	44.993	675.499	31.389	952.031	26.845	997.249	33.29	499.488	25.996	706.217	20.143	2966.09	16.678	282.59	28.226	806.185	20.502	1001.63	38.96	1167.15	27.82	947.357	62.662	286.18	68.517	1882.85	30.411	560.243	36.112	1121.42	18.286	514.955	24.97	287.287	30.115	1141.02	22.868
114	22.833	345.125	21.904	624.691	17.659	2806.26	26.76	417.295	18.035	717.068	13.335	473.022	56.738	2146.1	25.388	227.807	19.208	2343.28	26.287	2657.84	34.92	1522.72	30.694	1243.37	20.698	562.439	26.719	1363.92	37.348	1355.17	24.849	899.771	20.43	921.89	67.327	1758.17	51.987	1025.68	35.193	699.602	29.019	1401.92	10.539	398.305	14.106	580.857	23.19	876.141	13.558
115	22.505	892.429	20.439	605.756	35.714	3622.4	25.691	655.414	17.301	1127.96	10.904	704.842	51.595	2787.63	32.663	199.718	17.754	1813.12	29.706	2454.79	29.796	543.149	33.948	1402.62	16.095	564.02	28.945	777.704	20.937	2051.87	29.756	431.859	33.9	506.78	27.706	600.691	55.152	197.387	49.363	436.659	28.979	128.282	17.399	400.919	22.822	447.242	79.763	1284.37	22.992
116	15.845	177.692	16.886	826.349	33.138	921.809	36.97	527.878	23.53	632.974	21.262	1185.95	19.276	225.146	25.031	383.993	19.031	1195	26.275	1550.53	36.056	1171.76	18.488	2849.91	19.306	542.03	15.327	1391.43	32.993	593.029	31.278	1673.4	24.829	592.836	96.274	871.413	29.713	541.637	28.71	654.703	33.732	2312.03	29.94	346.886	14.964	615.899	29.396	3444.25	23.026
117	30.912	439.544	20.51	1019.14	20.394	1691.07	19.338	555.858	27.638	1250.59	10.878	353.162	34.468	929.818	18.914	466.85	19.258	498.384	18.874	80.037	33.225	1247.16	72.437	430.133	11.89	211.842	26.709	710.864	46.69	1162.16	29.259	1747	33.862	568.885	81.734	548.135	46.846	1065.62	36.221	908.631	46.412	4177.05	15.427	1930.75	25.448	1475.42	45.571	1261.18	16.781
118	19.686	1118.52	32.692	634.136	21.43	698.897	29.687	499.193	27.005	1738.17	17.039	964.346	53.95	412.409	19.8	207.589	21.898	579.388	19.206	407.292	36.894	513.365	46.393	799.841	16.103	103	39.882	912.785	62.915	751.813	34.183	1584.37	30.717	1581.33	79.3	1974.5	88.49	1362.59	33.952	1681.14	48.314	1715.72	19.456	940.522	19.415	1280.89	32.008	816.551	16.471
119	20.484	1785.51	21.893	388.839	21.566	774.713	35.963	480.809	22.139	472.152	17.383	367.73	15.769	1419.49	20.489	928.193	16.364	902.271	26.292	549.842	16.468	744.641	30.166	706.787	13.647	382.631	43.209	854.711	24.781	1888.63	36.195	1465.17	15.797	1315.14	77.951	2790.8	46.086	1057.63	32.937	898.472	59.889	1024.86	20.533	618.93	11.612	399.29	48.757	1877.85	24.2
120	13.388	222.583	26.574	618.824	51.552	1152.86	26.043	216.971	19.285	1424.48	20.792	459.224	21.882	1838.93	15.437	773.31	21.541	731.607	26.653	2466.06	20.322	663.548	44.133	757.048	17.01	476.877	18.331	349.572	78.864	456.788	48.814	975.092	35.32	787.202	57.989	1117.35	20.846	1536.72	34.63	964.325	50.721	3221.34	19.555	445.659	15.984	672.423	85.843	555.306	24.918
121	22.224	1009.1	17.927	2633.3	13.993	2072.12	28.685	497.054	25.922	820.13	13.82	2020.49	61.718	337.403	15.036	723.333	17.585	1225.07	31.059	874.736	41.469	968.79	29.707	596.017	5.638	287.322	22.77	249.556	42.031	564.429	21.225	1414.57	33.203	1144.94	35.416	682.76	29.851	1990.43	42.893	539.359	39.814	1357.73	20.568	781.467	26.202	756.974	77.379	1980.06	19.62
122	19.124	1190.52	20.039	928.072	47.954	428.078	16.815	579.237	31.815	725.443	18.879	1251.27	52.184	719.935	27.915	756.231	20.188	154.234	27.652	2688.74	26.57	1366.5	47.987	913.389	10.768	917.313	49.838	739.395	18.249	708.777	23.733	1087.73	35.046	1038.27	88.253	2825	16.778	1591.95	33.17	984.359	50.528	425.919	14.213	368.814	19.691	190.485	29.757	343.438	25.093
123	28.97	269.134	13.446	453.215	50.778	1032.17	13.874	1279.51	21.339	1143.48	14.798	835.934	13.808	452.342	25.237	580.026	17.429	236.898	17.209	1562.95	37.884	509.667	25.719	1326.37	22.011	1054.57	40.346	594.835	41.599	644.044	38.077	1401.31	24.065	1288.2	78.263	2062.09	33.877	1294.98	33.86	4193.99	38.38	2326.59	16.314	1185.46	18.011	1542.68	63.786	971.644	17.836
124	28.684	871.193	14.59	401.987	31.51	807.873	29.039	708.796	19.818	856.697	16.377	547.753	19.267	554.231	21.628	2006.1	19.547	725.035	28.055	837.439	16.656	1400.07	35.066	933.338	15.537	356.455	39.302	533.259	32.459	895.439	30.469	1117.55	29.038	930.17	77.368	1902.27	50.461	1539.67	37.26	1415.3	30.483	2626.75	27.663	1029.04	22.875	157.675	43.958	646.775	16.711
125	20.673	1410.31	24.015	622.217	41.639	1459.68	19.398	241.882	19.508	524.176	19.319	770.368	14.041	954.911	19.814	240.658	19.784	767.275	25.5	1441.15	17.771	2721.96	70.713	331.786	14.609	289.586	32.93	630.085	26.452	1462.98	40.404	1609.28	25.82	534.076	84.157	989.261	44.896	1523.67	21.701	1470.27	35.439	2270.99	18.014	444.727	8.378	844.128	66.696	499.995	12.181
126	15.56	1872.27	10.984	852.73	21.097	1595.66	26.207	840.548	25.51	1795.64	15.469	989.317	39.373	585.705	27.446	639.929	28.828	1236.54	33.21	918.333	33.466	1919.99	33.296	399.42	32.059	361.171	22.973	715.334	43.129	501.674	37.578	1561.73	33.65	2864.42	80.38	1347.08	26.576	322.304	38.73	642.86	28.705	1731.76	21.304	144.338	18.435	541.909	37.609	2057.39	26.022
127	31.846	386.172	18.617	707.498	41.203	369.568	26.722	833.853	15.897	1900.12	16.468	359.952	17.509	822.447	25.212	1437.07	20.107	491.418	14.435	558.712	30.248	2132.94	20.825	1858.09	28.922	206.677	37.802	1203.57	41.871	798.967	46.008	2038.36	29.204	744.535	24.912	1827.1	24.434	506.804	22.526	1043.02	28.081	1055.03	26.857	557.802	18.286	1011.07	11.238	452.763	14.412
128	12.44	440.132	36.624	1315.01	23.596	484.391	30.364	605.676	16.078	503.341	18.889	798.489	58.78	498.855	18.752	1477.09	16.425	947.25	21.383	1841.45	34.026	781.337	24.507	1606.24	14.357	2047.91	28.019	844.974	62.808	324.362	35.897	936.305	31.024	2070.02	99.164	1890.87	25.746	364.768	49.723	417.57	39.203	640.749	7.26	555.677	13.97	857.993	68.331	1169.95	27.97
129	17.078	2125.73	18.041	826.329	39.105	4496.74	29.979	1084.36	19.431	1477.1	19.609	592.692	37.456	1483.36	14.673	565.877	22.431	541.744	25.108	1694.44	24.937	554.53	36.526	980.591	18.29	586.524	25.141	1356.43	23.027	1300.8	28.126	833.106	38.847	974.189	77.761	4610.85	28.977	546.088	37.903	1049.64	32.914	850.834	10.506	939.627	13.448	1781.33	54.251	782.653	22.328
130	23.053	559.917	17.731	1341.6	35.332	1013.31	29.449	473.681	29.45	271.695	13.811	1143.81	19.043	1072.91	14.436	1004.25	13.904	1104.98	26.672	597.009	34.047	1106.05	40.432	1509.66	29.998	321.824	33.241	1273.11	24.193	872.543	29.712	4041.44	35.116	753.202	61.251	1792.94	32.778	2165.35	22.827	357.329	50.588	881.454	17.4	784.907	19.107	573.198	61.699	586.945	19.855
131	23.102	658.401	15.79	3381.6	15.593	2078.26	33.319	1638.45	17.448	3823.49	21.27	475.087	56.109	1388.48	21.032	857.906	17.513	1287.59	24.807	1237.31	9.946	692.938	34.603	568.291	15.093	650.294	43.026	1246.56	32.203	3814.96	33.691	2815.07	21.259	664.55	99.181	1866.89	50.005	375.565	25.174	593.15	57.901	495.907	20.713	879.468	12.119	538.394	42.06	1261.96	23.554
132	16.207	572.35	13.597	743.145	48.803	490.492	13.202	1503.86	28.007	1823.19	12.081	150.523	22.863	952.914	29.815	334.216	19.018	819.988	30.113	1142.13	18.31	547.32	32.747	814.64	16.15	71.861	42.337	54.106	15.307	1035.29	28.832	1233.63	36.238	2323.59	56.779	1349.34	30.896	2838.92	33.743	1864.9	41.027	1166.18	29.35	643.654	34.674	556.257	40.63	1342.66	12.902
133	20.534	432.821	22.833	613.879	12.051	1043.65	21.32	258.492	22.566	1138.19	15.946	924.615	49.801	416.487	21.013	1091.6	18.57	1138.52	30.216	488.28	20.463	1542.64	28.512	830.085	26.998	1402.03	28.812	1537.73	59.829	1601.58	26.635	1785.32	36.585	774.841	109.935	366.209	42.993	369.222	32.107	1013.86	44.383	1102.26	14.151	254.481	10.368	994.372	42.44	2568.01	24.851
134	20.215	1214.65	25.683	1261.56	38.166	318.739	14.007	719.16	27.948	3379.62	25.342	604.442	18.647	675.918	24.988	831.163	19.007	1670.19	35.779	255.428	41.098	408.84	40.631	781.788	31.265	299.414	26.497	527.021	78.324	346.791	44.044	2904.31	32.408	409.228	38.591	530.692	53.185	865.816	26.3	2913.32	31.62	1789.54	7.264	1136.47	32.848	3101.81	41.078	426.424	7.78
135	15.468	1422.48	64.729	999.067	26.499	858.372	23.737	2190.1	26.418	1246.44	14.914	549.397	27.496	2018.47	31.999	987.964	15.021	715.387	19.419	234.452	15.647	404.57	37.795	1543.77	17.236	1084.75	18.145	229.179	69.654	1990.96	37.697	1444.68	27.508	982.919	71.031	2362.07	56.332	2052	30.009	2234.11	47.159	496.99	14.913	337.818	10.894	1267.71	76.914	918.05	13.688
136	25.961	867.895	17.293	846.041	19.885	663.046	26.961	1524.77	26.71	317.792	14.879	1420.97	14.521	1204.43	19.579	648.368	21.761	1454.79	15.752	1635.54	29.997	327.547	39.62	316.971	15.638	1282.1	19.448	1130.47	28.358	299.605	53.365	680.019	35.372	698.881	100.095	1588.98	26.75	666.379	35.656	608.584	35.929	1352.29	21.23	288.94	12.936	553.833	42.057	1225.79	19.393
137	23.727	234.6	31.15	1715.01	25.965	1890.98	25.205	1398.65	24.536	870.045	14.896	2671.44	18.52	1189.64	21.92	109.982	27.483	566.612	33.288	1549.39	41.545	1291.61	25.319	3175.96	19.529	808.643	15.879	478.942	58.909	338.307	32.777	553.765	28.952	1487.71	47.228	1831.09	20.109	766.866	19.802	1112.12	32.358	2473.95	11.024	712.372	13.216	1060.23	70.997	921.269	14.307
138	18.31	1377.39	15.15	1368.46	22.603	1514.4	24.219	464.114	23.618	2567.21	13.653	273.466	73.576	624.356	16.886	814.018	22.714	889.899	30.667	483.692	18.138	577.109	68.267	197.116	13.034	1244.67	23.703	605.629	30.06	854.577	51.549	3561.51	25.107	4332.23	87.089	343.617	39.618	1092.57	33.153	1698.81	45.857	2374.39	21.92	357.015	11.784	1977.44	44.722	1122.82	28.607
139	14.812	776.411	40.373	1039.17	38.649	2254.33	28.545	1070.15	28.888	695.18	21.069	407.231	52.277	669.752	21.842	322.074	20.258	167.047	36.477	4369.7	31.592	738.127	36.705	1593.1	19.993	253.04	28.331	492.468	44.06	2654.37	33.829	968.074	20.256	1057.25	51.598	1315.83	26.8	2036.62	24.034	1071.89	47.702	1544.37	22.411	796.625	27.72	753.579	36.096	1414.67	19.965
140	26.85	505.694	31.44	699.649	41.007	278.279	26.663	699.25	24.03	538.932	11.637	2001.08	22.986	1387.84	26.445	1381.55	24.437	289.942	21.957	1060	23.595	849.599	22.465	1662.77	17.086	1398.58	22.75	1380.1	42.037	664.083	28.836	3723.19	24.335	585.374	74.288	1007.72	44.753	2282.78	19.568	642.046	51.938	1996.97	28.509	1343.45	18.633	575.889	36.862	2546.45	26.183
141	25.731	342.317	27.217	623.199	19.793	2617.95	23.515	184.602	18.834	963.792	21.038	451.571	49.105	1725.14	24.05	626.919	16.387	308.674	22.655	1215.25	14.213	254.84	34.596	1651.07	13.19	838.232	27.362	1164.53	76.264	1418.88	36.231	1213.07	32.099	1985.62	20.11	2419.24	71.78	1020.76	24.073	1534.16	42.379	1017.38	23.56	723.632	10.68	775.098	34.195	3196.19	20.112
142	21.711	1001.89	23.819	443.236	24.401	1201.96	29.478	169.443	21.8	793.354	17.972	905.796	26.276	496.191	26.829	1664.21	24.628	511.569	18.188	659.471	22.369	1867.87	32.278	364.582	12.905	356.697	36.838	1795.23	26.421	703.586	31.711	1437.17	21.667	1591.06	83.357	429.381	29.336	1500.22	24.556	879.44	32.031	2150.05	24.592	779.843	14.45	1063.02	44.129	389.788	20.444
143	22.228	635.884	16.357	1253.58	36.692	224.184	16.149	1651.08	24.833	1308.18	18.885	576.371	58.347	905.843	29.834	237.166	15.032	1621.72	38.074	622.019	19.115	518.498	61.382	1078.49	9.727	897.264	21.481	564.182	22.542	722.545	30.698	1293.98	36.961	469.536	42.477	1098.11	39.937	764.358	35.353	548.297	59.668	1480.9	27.822	242.454	33.858	373.057	44.479	494.941	16.519
144	34.114	380.094	17.448	998.838	23.993	1823.81	24.012	716.532	27.509	706.745	17.327	1091.81	44.467	1037.07	17.236	539.518	20.919	1808	31.843	348.702	13.845	130.67	71.037	746.381	14.711	1054.5	17.367	437.623	48.477	818.57	31.649	867.108	32.049	1574.07	30.577	810.555	44.869	512.644	42.505	588.317	45.161	452.385	20.419	1869.22	16.096	1767.34	42.599	2248.14	23.805
145	23.661	723.143	66.348	1313.58	21.995	686.958	24.17	1977.32	19.999	3543.24	15.623	2017.27	38.503	1732.64	28.704	802.525	12.648	2718.89	26.717	1604.09	37.21	1149.75	86.693	503.263	15.606	1183.09	12.582	2183.18	58.027	1585.98	36.394	1121.64	34.075	3517.48	68.444	759.469	36.623	952.502	22.348	735.524	52.114	504.982	11.645	751.327	34.738	1986.56	32.487	2765.54	20.482
146	26.563	509.49	45.619	990.672	55.97	1219.88	19.946	772.965	18.952	1972.62	12.36	298.473	73.66	162.368	18.171	1025.69	17.62	608.234	22.633	774.342	27.911	1238.58	35.661	1918.72	22.872	330.995	24.752	1227.68	45.964	892.57	31.501	2301.54	23.137	1136.47	53.807	2995.26	3.73	1859.77	15.005	1871.98	44.392	2395.18	24.249	481.854	20.903	688.339	28.993	1276.21	33.97
147	23.184	1240.85	39.843	101.619	22.746	1094.72	27.124	1423.57	25.931	685.526	18.492	330.862	19.74	423.687	29.159	1129.81	11.602	555.86	22.883	1342.48	46.895	1017.13	39.78	1213.21	20.63	153.154	44.379	736.366	53.888	437.825	31.677	632.851	31.399	544.716	46.619	1221.17	76.423	542.872	34.211	1813.83	53.515	1385.6	25.767	1007.57	20.378	1002.45	49.002	821.286	26.379
148	22.411	822.438	12.886	285.809	35.009	1985.73	22.469	312.681	24.268	389.181	20.417	929.591	31.635	1062.24	18.722	982.051	17.751	673.063	30.51	521.552	26.715	858.885	49.374	1159.38	29.778	634.114	28.677	1554.05	26.786	1646.45	33.434	1113.69	22.685	509.579	70.675	1029.08	29.126	1026.28	22.764	2454.97	62.682	1303.79	26.098	718.75	40.864	587.894	11.274	1011.76	17.981
149	21.801	2653.89	17.597	1428.24	30.041	1015.41	22.479	1167.21	27.291	191.779	16.066	470.95	53.699	983.247	19.717	915.782	18.621	784.542	17.549	544.565	28.345	894.627	33.031	1055.82	14.659	280.348	13.221	2477.39	50.743	1083.84	51.534	2270.99	27.886	429.404	71.542	1307.98	41.28	814.301	43.983	237.239	64.198	1295.47	14.097	100.872	19.557	1842.93	46.521	4746.19	9.899
150	20.287	453.271	35.386	1284.11	25.778	830.741	26.39	319.307	22.924	557.471	15.827	505.803	57.586	329.64	24.237	467.796	12.314	1874.44	27.543	774.846	16.663	444.069	66.879	813.352	12.92	151.829	28.016	999.255	33.906	376.563	38.059	1301.2	24.505	614.786	27.905	2640.27	29.76	1228.55	33.937	2022.64	29.997	2219.68	23.894	1497.79	14.038	693.865	73.736	700.485	30.963
151	19.261	324.486	25.521	1456.87	25.531	1586.15	31.148	353.922	29.007	322.141	14.443	2020.33	41.909	479.833	16.665	1014.09	21.22	374.618	32.772	1485.96	23.293	1223.48	35.081	1872	12.718	218.8	20.139	794.452	17.991	1152.57	32.159	1001.06	30.221	410.929	81.571	2519.22	31.623	1887.89	40.976	187.079	30.072	370.044	5.341	1516.41	15.433	1704.58	45.212	2472.9	13.675
152	28.861	630.99	30.963	573.207	37.267	2101.65	30.417	386	26.892	512.103	13.26	273.526	17.991	630.316	17.903	583.044	18.76	492.563	25.965	689.235	24.276	341.271	50.3	639.834	14.991	255.088	41.145	1100.16	12.39	2315.16	45.325	760.466	32.714	952.042	53.171	2022.32	46.024	413.655	38.177	875.018	45.239	1426.44	23.19	272.599	26.624	262.054	67.147	1840.91	22.45
153	12.966	181.308	25.747	1177.77	20.704	392.454	15.342	1090.04	18.923	953.692	15.792	1038.72	28.725	1629.52	19.932	219.618	15.785	1236	39.413	1716.49	18.489	1044.06	44.297	594.391	21.757	198.14	38.284	1486.76	22.417	327.45	18.754	1428.17	31.125	1018.67	71.808	652.803	25.922	1948.17	29.826	4026.75	18.335	2199.91	23.512	766.544	23.904	1044.09	46.665	679.038	27.08
154	14.038	1264.03	23.22	570.712	54.825	2033.08	21.081	388.754	22.519	1310.97	13.843	1101.9	63.187	615.514	19.628	193.828	21.658	383.329	30.598	733.434	19.811	856.786	23.967	1634.27	21.25	1352.07	37.781	2542.99	26.209	580.012	38.645	1192.58	29.893	705.475	72.056	3511.93	27.439	774.527	32.223	1404.01	49.882	1076.17	21.114	501.825	30.672	1364.26	41.652	1309.66	22.144
155	25.93	682.586	10.373	805.226	27.195	673.566	28.793	544.269	12.88	1016.87	18.785	984.273	46.912	1276.97	25.189	552.041	22.037	579.443	9.727	1686.67	17.512	675.618	41.474	225.341	17.522	672.286	25.514	482.77	30.055	1329.86	31.154	3081.48	21.682	893.663	75.392	2237.19	35.741	1091.17	16.469	1189.54	51.595	1157.89	27.262	677.198	15.071	119.064	35.883	487.346	24.589
156	26.086	311.902	21.634	1640.55	42.935	788.185	29.721	355.981	18.746	543.772	20.144	945.721	58.015	912.193	17.523	1686.97	18.162	783.363	25.421	957.523	26.819	218.684	33.227	404.563	9.535	660.724	21.831	575.893	21.847	928.915	39.173	1575.48	41.06	1292.19	75.913	847.432	31.684	1308.43	35.427	1310	55.24	441.347	11.007	1061.66	27.559	357.569	46.824	988.98	15.56
157	14.894	402.998	27.911	1980.44	20	1026.57	24.749	934.143	18.272	1050.95	19.904	1861.53	65.315	163.926	25.469	1507.08	15.343	1072.21	25.152	344.293	26.515	497.467	35.798	345.835	26.976	1882.7	48.862	1394.37	19.87	1039.99	25.689	2312.96	22.685	1137.81	84.464	732.272	42.911	1318.49	45.681	299.561	52.163	1614	12.757	426.012	10.175	766.769	33.06	803.043	26.595
158	23.341	1243.58	26.97	173.886	70.951	711.605	27.936	293.876	33.127	383.954	22.242	2621.19	32.604	763.729	27.979	1551.28	22.562	160.898	32.313	1076.25	18.586	1412.47	49.2	644.171	9.124	251.414	7.575	561.58	28.75	606.795	24.86	327.744	22.989	518.852	63.184	1662.43	22.438	2641.43	52.213	1534.17	64.235	2318.43	27.889	627.509	13.378	783.602	55.912	528.497	19.178
159	23.857	617.684	13.437	1459.99	41.884	484.597	26.552	366.222	19.428	502.073	9.588	1012.4	47.844	753.428	30.161	293.734	19.914	1062.94	17.342	373.729	17.017	864.498	45.925	1225.89	12.401	374.62	27.204	255.159	33.988	1788.88	41.833	1120.99	28.402	768.889	56.587	489.344	61.137	1035.94	31.29	960.909	52.797	693.293	15.345	585.518	12.645	582.299	37.107	2312.93	18.386
160	18.857	1158.2	21.594	1238.38	30.857	947.226	26.299	1079.4	24.087	1359.91	14.618	708.058	34.359	1549.77	15.311	1749.26	21.948	721.133	27.13	1303.78	35.244	1032.03	58.394	438.984	31.565	984.475	47.511	1562.03	17.789	855.367	44.989	566.152	25.491	945.741	70.203	1541.14	40.565	943.197	29.497	853.897	37.803	1071.15	30.671	646.416	21.604	495.533	44.213	844.265	21.564
161	23.563	1696.66	42.19	803.292	40.527	990.992	25.938	1537.98	18.71	2981.38	11.682	290.143	60.308	272.327	15.752	580.452	16.585	225.247	18.245	195.634	48.147	1108.82	47.068	1631.11	19.225	599.878	25.54	937.866	26.28	786.312	41.76	1118.37	30.05	1214.13	48.012	2305.9	37.579	649.118	21.757	1028.54	44.466	1138.38	17.871	305.446	20.045	796.863	64.307	222.56	27.169
162	25.568	603.315	39.334	381.955	37.362	735.351	28.356	432.23	22.798	3053.7	18.465	2808.58	49.145	1086.67	22.432	506.087	16.386	489.791	27	618.255	19.375	2462.71	23.552	1731.18	12.709	844.543	30.26	502.418	38.515	596.678	36.305	1811.55	36.237	512.971	65.768	2436.23	45.914	1093.2	20.866	509.938	48.012	4691.07	2.549	147.631	24.604	1059.22	43.449	8545.17	19.856
163	20.075	688.793	39.961	727.698	22.272	542.448	40.139	252.892	16.701	165.971	26.398	678.094	61.505	1571.2	27.572	1166.31	18.161	964.057	21.705	1139.47	13.864	1201.75	20.019	1016.51	12.415	510.113	29.587	1190.86	19.82	1264.11	22.711	1381.49	28.758	431.242	79.86	1075.66	32.748	1197.44	38.542	1551.28	60.718	535.629	24.042	247.409	12.967	830.469	63.183	715.878	16.902
164	24.802	136.272	7.61	1903.79	23.72	842.564	29.503	526.059	27.482	1225.59	17.735	1313.02	22.462	1394.33	26.664	1425.73	23.709	739.061	37.257	548.301	21.672	1718.65	23.871	1097.24	25.416	268.207	34.103	1162.43	25.816	800.77	34.816	2155.83	38.216	2919.19	73.885	2742.14	62.044	767.024	18.11	1364.38	36.144	741.438	22.577	809.495	28.774	895.988	11.511	408.275	19.229
165	13.366	1237.92	21.963	885.378	33.591	1687.97	26.945	1529.5	27.149	278.502	19.833	691.72	36.836	1062.75	15.561	373.684	15.646	295.862	23.91	481.688	15.277	821.953	40.173	583.514	19.417	661.429	43.727	1867.64	36.105	3460.87	27.248	2004.64	31.727	1321.99	51.876	1246.1	22.097	887.336	22.566	1922.05	33.87	2077.76	32.679	341.825	14.965	564.013	57.699	1057.69	19.153
166	19.652	537.294	16.137	868.177	47.874	1723.73	30.549	327.604	28.197	647.813	19.67	403.827	19.858	1562.65	10.819	397.885	27.504	669.079	21.532	700.821	23.262	3120.66	22.346	1303.26	17.057	1537.59	51.849	1354.27	26.349	1622.38	50.6	1219.33	25.436	433.316	66.247	3519.12	65.419	1410.18	39.1	1584.7	38.332	1670.98	18.284	621.044	21.559	1595.03	34.311	339.382	20.681
167	25.094	456.958	17.875	452.247	34.343	599.267	30.267	1247.68	22.825	1683.19	14.521	1093.34	16.229	1145.9	16.609	504.197	24.868	597.428	26.459	963.83	24.754	1688.31	47.337	2538.31	13.411	951.683	36.68	1344.03	16.998	1538.09	52.477	1638.41	17.81	939.556	65.361	544.229	45.163	1082.7	42.96	497.918	43.391	1295.36	15.44	259.222	16.894	747.96	23.617	1004.55	29.981
168	29.594	718.827	18.257	1794.5	43.69	1251.51	1.081	661.441	31.507	850.932	17.814	710.003	29.635	735.786	16.959	695.473	19.789	995.255	20.048	769.441	31.499	554.832	49.316	490.579	10.846	718.546	16.602	723.183	11.943	691.023	32.729	4759.73	17.416	1243.76	80.219	1866.43	24.7	929.398	21.502	1897.04	35.404	1450.21	16.292	938.902	17.082	282.723	64.311	740.702	29.773
169	24.751	729.134	7.82	686.119	18.128	931.837	32.999	1855.01	13.628	1058.41	21.626	1567.66	57.753	873.541	27.078	248.401	20.589	1579.85	30.615	2156.77	26.356	1381.15	14.061	2263.42	16.345	2120.44	23.77	715.814	25.16	896.129	40.753	2128.75	18.132	1511.53	65.367	865.358	57.437	1915.08	47.538	1407.61	38.372	885.975	21.943	438.676	22.842	66.495	44.13	964.746	20.369
170	13.835	256.829	26.21	803.126	25.046	427.003	28.077	961.969	29.242	829.913	30.455	793.069	36.112	1186.47	20.037	359.785	23.18	978.605	0	50.725	31.204	967.25	31.646	532.227	6.803	1375.28	36.297	1578.43	34.245	1460.1	47.175	1297.34	28.469	540.26	83.805	2513.35	49.91	1086.33	49.219	666.702	33.281	2443.71	21.261	772.583	24.021	545.636	60.22	795.319	16.298
171	21.615	971.003	16.808	1512.99	30.788	647.753	30.54	106.275	24.648	787.177	14.466	503.495	59.252	720.966	14.32	1171.91	16.37	495.762	25.999	980.606	23.541	1206.82	66.221	1011.54	27.963	807.805	34.55	145.987	16.332	1206.45	29.551	1797.7	34.115	1044.82	89.829	1626.78	25.414	870.089	46.563	802.123	44.512	447.285	8.088	444.932	19.241	1461	72.216	3579.32	20.094
172	26.243	491.507	24.246	938.043	21.545	2061.33	18.852	911.775	27.752	1094.1	17.762	914.529	17.454	2790.29	20.97	194.514	21.055	1413.27	10.788	4457.16	13.486	313.87	31.3	420.859	26.924	1214.92	42.71	621.401	44.515	1124.59	32.982	2712.35	24.834	1291.77	77.656	2314.77	27.163	1269.36	39.349	498.944	28.405	390.633	21.805	195.556	10.29	427.591	67.593	1928	18.531
173	14.09	1712.33	31.475	530.751	13.12	2367.33	23.922	875.974	27.553	2001.46	19.384	1202.85	74.105	725.426	32.745	1087.82	17.036	445.152	33.239	857.19	20.456	1014.34	32.808	254.885	25.013	308.222	33.009	569.27	33.439	2129.23	33.886	737.577	33.451	1580.92	51.009	2300.17	51.546	832.975	44.487	3637.57	31.36	561.465	23.15	350.989	14.076	399.848	65.062	268.831	11.332
174	23.515	937.842	16.788	1497.69	21.131	366.482	30.044	931.466	15.201	816.195	14.459	279.988	31.727	256.267	23.019	1042.21	18.328	650.937	25.731	992.18	20.522	648.989	30.222	1180.61	34.136	957.897	34.764	1381.91	32.581	705.929	35.824	2474.04	45.314	730.682	69.58	1494.77	49.896	1856.93	30.549	504.401	52.065	1848.68	5.455	1347.18	20.957	970.188	65.358	279.74	28.548
175	31.664	1551.24	20.563	706.867	37.961	1623.26	26.354	370.71	18.842	1699.19	17.521	1220.02	36.414	1698.33	33.298	990.195	22.92	1662.81	24.417	1479.96	23.824	784.132	32.694	556.434	29.841	267.536	28.058	902.65	49.258	1385.71	39.103	2471.91	21.277	222.53	76.241	716.064	62.785	1040.12	52.362	1094.83	43.921	1554.75	34.209	856.63	10.01	664.502	69.822	1835.71	22.197
176	28.746	1640.15	25.298	1456.28	42.949	231.278	24.371	575.688	12.372	647.562	10.691	322.859	57.837	658.594	8.332	990.414	23.341	1270.13	27.633	1150.72	26.856	487.984	41.335	496.095	5.728	1995.78	12.979	642.241	38.889	267.057	29.572	3685.01	30.669	1574.14	75.377	573.875	45.036	760.646	23.101	877.152	53.727	1222.79	33.924	474.309	11.864	550.277	41.921	1042.71	18.334
177	20.584	1165.78	49.948	974.038	33.183	917.468	27.605	779.411	27.174	483.794	16.006	677.714	21.129	713.151	28.703	1131.64	16.917	324.454	23.526	1161.63	21.676	748.068	35.904	657.348	25.453	1011.3	33.797	2099.53	19.146	1381.28	32.303	1239.75	21.574	1427.5	49.69	699.85	78.16	784.643	26.376	1832.42	40.466	1400.4	19.509	595.053	13.288	224.394	21.401	1633.42	28.413
178	29.858	1010.19	43.029	1410.91	17.571	1076.6	17.985	921.98	29.23	781.754	11.021	701.134	53.142	1375.87	16.401	466.361	16.295	769.939	24.777	1598.25	27.35	622.121	50.533	825.635	15.701	1632.9	26.421	929.488	44.59	2728.42	41.251	1017.35	28.76	670.988	94.225	1296.24	38.761	1899.38	31.387	408.15	43.681	793.386	22.633	1253.93	12.33	1674.65	61.792	1775.07	24.225
179	13.481	1190.25	13.354	2061.36	41.889	899.19	27.137	614.96	29.565	1175.71	13.221	191.01	37.973	1443.03	19.143	587.055	15.205	577.671	20.497	400.277	52.606	688.63	46.219	305.019	29.183	753.912	17.558	601.805	50.405	719.029	22.042	1639.55	26.913	918.752	42.168	2316.63	45.827	1187.01	24.466	1877.63	30.195	928.443	21.275	1053.2	11.694	552.522	57.64	1320.81	19.317
180	21.91	808.299	19.908	984.974	41.027	164.045	29.552	1296.75	16.756	319.486	18.935	1253.73	24.841	2230.18	20.614	989.918	12.494	1808.09	30.802	1444.21	16.752	233.273	54.142	3129.1	19.862	928.673	16.999	835.175	41.953	862.995	27.495	775.145	32.543	655.817	63.904	1280.27	45.22	548.076	32.392	1691.15	30.729	1261.97	30.111	804.304	14.752	2037.66	43.446	4517.44	24.272
181	25.989	665.428	29.43	599.217	23.377	1756.75	11.365	656.089	24.892	1197.38	17.297	355.86	59.468	1258.59	22.991	1105.94	18.258	519.118	33.503	610.066	33.095	766.407	80.781	1278.28	16.591	951.617	35.234	650.466	35.215	3009.53	50.823	714.508	38.626	1188.01	29.048	1065.49	64.839	1098.85	43.079	1183.18	53.937	1485.77	21.937	418.713	20.519	1427.65	45.613	1192.73	26.003
182	24.675	794.446	32.428	1125.05	17.502	312.991	18.181	942.794	18.618	1711.72	16.741	355.525	61.947	233.126	14.853	2314.44	14.077	920.983	22.228	774.057	40.51	3455.8	45.193	1191.26	12.027	416.739	37.929	1081.07	31.713	724.883	16.751	1128.65	30.477	166.92	51.223	1332.27	50.491	470.941	27.76	639.963	43.221	857.733	19.191	78.847	25.892	2574.04	41.79	2591.46	17.323
183	23.304	669.709	51.894	832.426	27.146	1856.61	32.871	875.674	29.529	317.367	17.999	1182.69	26.33	932.315	21.288	922.09	22.125	1054.37	32.884	838.862	39.82	619.404	21.186	697.723	28.77	603.781	22.853	1770.25	23.895	859.456	43.692	1244.1	32.268	849.069	65.356	2851	18.084	1273.38	26.235	1803.96	30.399	4854.93	20.03	500.024	18.156	1092.22	96.461	861.847	18.867
184	25.467	190.955	36.279	358.847	41.002	667.946	21.686	1285.68	19.265	263.469	18.122	974.777	59.487	744.534	21.546	274.387	21.573	619.61	33.122	397.896	15.057	1162	91.234	895.847	18.749	891.742	18.037	629.015	47.093	1623.94	28.161	1216.01	13.909	1365.41	71.822	2364.4	40.418	1009.28	27.663	650.768	44.422	565.775	18.239	665.24	12.189	646.93	49.356	595.448	18.704
185	22.793	438.795	30.2	557.796	11.649	877.941	36.105	646.33	21.733	1764.81	18.449	963.211	34.649	535.175	15.04	1380.63	18.767	957.542	26.101	245.353	21.462	1510.37	71.606	1990.97	17.104	201.267	40.912	241.507	19.135	554.062	41.508	738.397	31.277	2805.98	65.615	665.753	35.2	1450.7	44.627	457.669	57.414	3084.8	26.663	877.082	21.775	458.306	22.176	568.255	18.827
186	18.555	1780.42	16.699	1268.42	41.682	314.263	36.936	207.537	17.89	991.291	12.443	881.883	42.838	823.145	17.516	728.394	20.514	127.206	7.553	729.075	40.294	670.583	28.309	1500.14	12.376	590.179	18.466	1285.19	29.044	226.243	34.767	788.555	20.708	3203.16	59.552	515.163	38.383	1600.39	32.475	1470.86	60.369	849.002	25.281	1022.43	11.473	1203.19	81.408	4545.94	25.549
187	18.528	2574.52	19.435	619.914	23.758	918.126	28.196	684.857	24.565	1315.99	9.641	294.266	53.723	488.648	20.055	907.541	14.101	583.21	22.983	3131.27	43.08	732.12	56.9	1044.68	17.421	342.615	19.983	745.565	38.67	435.894	27.157	1710.25	22.306	480.412	52.094	389.931	20.177	2097.08	26.828	528.009	38.979	2858.24	25.201	495.185	18.25	905.07	81.635	1259.45	18.03
188	28.12	646.509	23.829	1578.27	41.987	796.534	24.174	379.239	21.112	1225.25	17.081	665.149	21.484	271.891	21.801	924.514	10.643	196.734	27.083	714.778	27.441	325.069	73.315	558.559	19.592	142.622	37.675	855.45	24.14	619.623	40.986	1770.24	37.188	368.634	71.568	3816.33	23.842	811.357	28.671	483.321	51.458	2422.71	21.625	407.105	8.288	585.486	22.873	3547.52	17.968
189	22.562	291.297	16.702	876.966	32.745	466.222	29.878	528.575	23.055	863.765	18.882	709.255	38.194	656.549	11.492	820.113	11.951	869.791	35.591	1364.85	29.773	1351.31	27.557	946.399	28.16	686.776	34.787	964.137	59.604	2087.15	22.474	1520.86	28.971	1648.82	67.439	2630.77	30.506	2584.63	45.44	957.634	30.281	4210.1	30.602	704.452	13.905	1363.15	52.825	447.235	10.736
190	22.936	300.346	20.812	936.012	35.132	135.074	25.338	1201.76	19.907	973.125	18.224	1465.48	10.245	1000.99	24.922	1752.31	14.263	961.204	23.352	1682.19	40.43	1272.06	42.323	1418.94	26.279	1843.14	49.615	792.471	26.642	2083.55	36.545	1074.32	24.38	995.062	43.887	445.378	32.885	702.095	33.343	2277.25	37.95	2402.74	24.967	1563.48	32.788	1545.61	72.131	521.919	19.224
191	21.961	158.76	15.859	1531.15	51.37	244.607	19.88	800.661	22.478	820.738	13.693	990.81	57.368	3390.92	14.643	455.361	25.603	1938.83	20.317	470.765	33.715	642.953	38.474	2331.24	10.098	563.737	28.376	1267.8	27.317	1008.9	34.781	1852.76	32.635	641.05	72.677	3665.02	29.384	1281	35.849	437.707	40.069	1572.52	16.315	618.121	15.652	865.75	34.671	1563.78	19.108
192	31.419	522.134	24.441	978.274	45.724	516.896	31.934	1173.97	10.833	333.418	13.181	392.829	42.676	983.736	13.003	687.724	25.235	398.498	23.597	2067.14	34.181	510.554	66.889	450.403	20.94	770.414	48.01	843.087	40.359	1077.56	30.506	1652.87	25.667	328.848	47.915	1317	40.669	1125.34	20.603	4186.02	58.531	592.644	34.589	979.384	11.031	775.994	35.632	972.353	19.474
193	21.825	627.874	16.674	1158.46	50.966	714.122	22.567	1649.61	27.697	426.459	9.529	1253.25	33.598	1108	15.671	1388.12	18.4	990.261	20.248	495.323	26.571	1361.47	45.043	317.01	13.689	717.5	30.648	636.609	34.703	1247.29	32.692	690.62	21.656	1184.86	74.654	1074.59	37.278	1403.76	30.675	870.206	46.944	642.14	27.503	141.501	17.561	428.341	51.541	837.882	9.399
194	16.917	996.225	41.13	1013.01	31.689	927.813	17.478	710.781	17.938	1613.46	14.962	160.435	59.278	2935.8	20.903	647.136	14.866	2246.95	31.164	578.13	20.844	340.052	59.509	478.815	28.791	261.263	23.12	2744.35	23.122	795.149	25.775	653.832	20.032	1669.36	81.195	325.32	3.934	1342.93	28.119	719.497	57.35	866.237	23.462	1615.5	7.353	1156.5	46.965	1523.7	15.365
195	17.378	764.096	26.698	1536.24	29.687	278.226	34.126	912.643	26.541	1840.57	18.777	333.78	27.492	1619.8	11.177	1678.71	21.362	484.719	14.461	1037.5	39.015	396.739	44.051	2347.92	20.751	276.878	20.935	498.781	70.35	1929.69	50.631	285.791	40.07	972.597	12.755	648.841	55.861	860.248	21.856	1953.46	50.36	583.976	27.036	411.696	13.647	1264.86	68.495	480.358	13.476
196	13.084	468.334	43.149	1293.8	56.947	1047.65	28.816	1227.56	21.65	2467.87	19.205	457.921	51.351	1469.34	27.87	883.87	22.581	1836.7	27.01	1164.65	20.598	145.821	31.906	2051.64	17.093	1073.44	15.219	808.551	20.492	1788.9	43.16	960.697	25.714	2045.44	88.004	1864.04	71.046	1053.45	48.602	2736.58	50.417	459.158	28.163	384.472	11.085	726.854	85.976	1326.75	21.623
197	26.956	345.085	19.184	1555.15	21.21	386.991	27.312	381.095	24.474	1259.82	11.875	856.664	62.628	1049.65	17.297	404.751	16.136	137.931	26.397	1229.45	17.878	294.978	23	1040.63	17.705	1304.27	34.557	1872.04	66.088	2042.34	31.968	4044.92	28.594	1804.18	66.01	1166.01	47.993	799.644	46.635	572.42	52.064	727.289	20.729	817.825	24.252	902.921	52.707	1784.34	18.892
198	22.851	740.184	10.959	491.837	18.554	668.018	21.467	1104.69	28.207	724.358	15.338	683.607	17.693	260.741	20.624	293.514	15.742	2620.74	25.07	1432.81	30.166	2719.52	29.014	1224.19	14.943	746.587	37.816	1066.8	74.438	584.437	51.812	283.68	25.951	729.301	43.347	1494.78	40.765	579.107	46.333	1036.02	39.511	1371.75	16.63	612.643	12.788	1048.65	45.468	3936.35	26.604
199	17.277	1075.91	30.653	1120.75	60.863	903.745	27.782	1133.28	22.842	2328.67	10.391	174.24	55.092	2830.11	2.275	631.273	21.662	230.036	27.085	1109.17	26.305	651.702	54.583	2152.54	17.532	807.632	26.752	1112.08	52.628	1747.41	38.459	359.79	38.203	801.119	92.516	990.018	37.425	1491.84	32.883	2810.26	26.561	328.61	29.672	756.791	12.99	1764.19	41.577	838.554	18.33
200	18.247	851.635	19.825	867.194	39.092	1566.31	29.588	432.109	16.66	718.852	16.777	1200.94	20.527	209.447	16.833	579.109	18.946	1620.13	33.837	567.495	33.115	1297.7	31.617	1662.04	8.022	919.467	15.254	1547.33	31.708	1203.14	38.844	2967.72	34.973	1352.45	87.896	619.986	13.913	1013.89	40.218	596.948	44.987	1007.04	18.339	724.372	33.309	162.709	31.12	3377.13	12.337
201	20.385	887.769	18.511	377.851	44.832	482.926	22.909	938.068	11.56	579.766	20.577	1129.04	54.67	234.994	27.317	423.42	19.107	186.457	32.611	1621.28	25.796	203.192	31.173	667.372	7.709	497.219	23.869	1546.39	27.983	571.947	49.56	1335.92	16.097	570.681	86.212	280.742	32.912	622.396	21.973	1826.85	42.662	1846.28	19.037	1407.2	14.488	781.885	29.589	1461.26	18.103
202	26.27	1579.35	32.659	2256.52	20.227	1635.93	25.164	314.8	31.26	353.001	11.964	1949.98	14.157	1630.02	25.274	387.932	22.792	592.158	22.351	399.417	14.407	1340.43	47.076	714.157	11.999	519.117	44.127	981.256	19.446	1242.48	38.994	373.436	32.983	1166.71	68.873	1730.82	31.189	508.306	37.857	313.072	48.145	1507.14	14.09	1068.14	17.02	603.811	42.413	2080.71	28.634
203	11.237	267.544	15.536	1983.48	22.761	1897.65	20.421	437.092	29.159	421.481	12.87	874.231	20.778	2460.75	18.335	1776.92	7.672	753.093	25.099	424.379	27.925	1224.06	49.095	631.199	12.619	1068.66	37.807	406.832	25.915	562.31	50.143	1128.2	29.921	676.525	55.589	756.526	55.832	477.62	27.898	551.119	52.284	1038.85	15.61	1176.13	19.151	329.173	42.159	1413.61	16.454
204	32.361	781.471	48.214	1497.39	24.811	1163.32	26.054	479.271	23.21	231.029	24.386	1234.71	25.871	1340.18	18.133	221.877	27.632	542.932	22.46	225.141	34.452	1602.94	61.019	586.115	22.48	130.662	12.179	739.216	61.821	457.32	40.087	685.465	33.435	910.369	85.845	677.272	20.689	565.22	16.447	1169.36	56.83	1008.37	21.504	981.885	24.074	2499.06	30.932	1906.42	18.835
205	30.162	499.954	13.06	214.168	63.676	2545.82	16.916	471.067	25.867	1655.23	13.425	1549.85	63.179	451.165	28.826	1063.56	20.38	885.244	22.676	707.439	14.849	539.168	32	988.578	22.189	552.425	39.272	534.341	32.381	430.729	33.72	648.798	21.978	1399.77	73.61	1197.24	35.353	1675.96	13.157	1725.79	47.863	1451.57	25.735	383.841	15.265	903.847	35.534	331.895	24.08
206	22.947	2761.56	29.119	1877.36	23.065	448.447	28.811	451.646	28.535	1748.42	11.633	367.054	41.392	414.278	28.9	1201.66	10.691	918.289	16.969	3664.11	16.257	846.623	32.774	1330.61	7.615	351.036	45.007	262.055	80.63	586.768	32.833	2106.84	30.397	578.9	45.692	635.209	43.084	1128.78	48.242	2205.41	59.039	787.151	21.713	636.802	12.371	547.727	77.61	994.72	29.575
207	22.999	589.056	35.776	1906.68	54.946	688.182	31.141	355.738	26.062	330.048	21.283	495.527	17.378	1130.98	30.768	492.603	14.794	1134.55	18.537	188.695	24.687	483.17	34.832	708.504	27.202	283.399	19.063	633.504	34.282	759.037	38.412	605.84	45.513	1414.16	81.769	875.572	67.172	811.598	41.876	654.561	53.279	481.671	7.421	740.188	32.609	816.28	59.223	1474.1	17.216
208	16.254	121.233	21.981	575.862	17.238	501.448	16.97	486.784	23.095	411.094	13.392	208.94	52.417	335.541	20.341	944.887	27.452	277.385	14.261	2154.66	34.554	1265.78	38.788	684.526	22.774	1159.86	20.541	695.305	50.078	634.47	22.981	1243.43	23.835	895.071	79.898	793.999	32.8	988.827	47.857	186.195	38.397	2838.97	6.166	904.78	16.636	1379.48	59.325	1551.01	20.688
209	14.356	342.13	35.846	1304.56	55.171	258.364	35.704	580.537	26.637	1264.14	18.596	801.269	12.947	1205.7	32.202	555.329	20.038	1537.85	32.681	452.026	32.265	715.332	47.063	303.75	21.142	609.05	41.531	361.4	40.938	285.468	21.767	1988.22	22.489	1511.19	76.696	232.103	43.838	906.187	44.684	2889.09	36.235	1457.15	19.462	543.364	25.878	1810.91	41.463	486.044	20.312
210	33.76	847.251	32.576	833.723	29.427	834.971	30.231	930.897	28.532	723.664	21.094	1820.88	30.399	2798.97	21.172	1539.62	14.309	837.728	30.847	839.24	11.783	1195.2	8.495	794.044	15.475	980.218	24.065	2144.18	19.393	1218.83	37.721	974.949	19.085	346.503	60.758	3253.83	54.622	512.122	42.073	1597.53	69.882	995.365	14.607	335.741	33.912	872.967	48.341	827.536	11.426
211	19.681	1014.51	44.284	2136.77	30.735	564.125	28.695	147.708	29.128	361.062	10.676	1082.62	29.383	2475.13	21.847	385.603	18.493	283.81	18.745	1401.33	41.507	1436.26	37.602	1553.81	17.577	611.103	38.511	1166.72	17.39	631.201	32.215	2011.52	29.57	676.554	78.203	1218.99	56.81	231.167	47.773	1012.18	75.015	814.657	19.793	445.7	13.969	439.534	76.223	772.83	17.473
212	23.399	1392.46	19.819	160.082	24.921	456.69	26.229	1057.38	26.331	1216.65	16.595	270.085	28.601	404.751	18.278	590.773	19.426	275.744	33.456	660.262	27.468	290.717	32.173	1457.69	17.447	487.823	28.892	198.224	37.78	1063.09	41.43	647.684	38.304	1462.89	86.95	379.61	36.218	2088.26	29.425	1564.48	49.03	590.986	9.209	674.698	21.409	1139.3	47.433	817.206	21.693
213	23.795	586.906	19.938	678.781	47.328	2892.35	23.591	1214.7	17.763	407.971	10.147	1076.52	20.607	1373.26	26.296	441.138	14.303	1029.87	20.357	1056.62	22.222	1153.68	50.578	1131.76	29.023	140.697	42.249	1105.86	34.8	690.761	47.913	2517.24	39.395	2357.16	55.781	1831.02	45.698	904.874	17.745	184.659	36.457	837.238	21.048	823.549	19.017	560.485	66.034	1150.67	27.726
214	23.179	1043.73	23.284	1805.08	29.77	1183.71	15.099	712.261	26.749	595.294	19.636	958.325	20.737	823.115	26.391	1164.65	26.78	566.813	21.494	1371.58	30.445	1051.44	38.493	1567.99	15.702	1186.23	30.975	352.214	43.534	638.919	42.737	663.264	24.444	320.474	114.378	411.505	29.872	1244.16	49.316	579.397	52.088	742.818	21.501	351.178	23.151	1423.86	38.606	837.876	15.785
215	26.534	685.828	47.445	1175.48	21.337	739.597	27.825	400.064	28.89	1768.51	15.401	604.107	24.047	397.86	26.282	253.075	17.849	557.091	24.436	948.807	33.079	1089.96	37.291	1671.43	24.976	234.756	20.873	1211.83	39.993	2098.9	32.355	1515.68	24.284	1117.01	25.583	542.157	71.997	1625.51	27.046	687.46	53.203	1056.13	16.916	747.447	19.824	103.759	89.628	783.314	17.997
216	32.061	725.983	22.708	937.586	22.008	452.764	19.466	518.244	23.843	692.678	14.635	953.282	55.526	885.222	14.147	619.033	21.172	1825.78	24.973	1745.13	26.367	603.137	40.649	1093.95	26.846	585.046	23.657	697.362	42.745	2062.16	50.735	1684.36	21.855	697.349	78.244	716.865	38.288	175.833	19.067	4224.59	61.649	138.793	22.597	477.549	12.062	998.71	87.166	1608.84	17.272
217	16.272	1107.99	22.776	1280.71	16.162	991.559	28.953	381.042	22.544	279.523	15.566	316.32	31.91	611.014	25.692	447.386	13.597	584.178	14.172	1710.78	23.142	1137.02	39.756	1431.07	16.922	1135.73	18.688	708.892	46.515	677.685	37.291	1556.55	32.089	2896.86	65.405	593.088	15.623	1561.47	39.866	1279.18	70.43	837.66	18.244	1106.7	13.322	922.515	45.523	827.284	13.302
218	19.787	424.877	33.739	1717.51	24.474	1364.36	32.829	341.276	28.841	1713.46	19.712	232.957	61.902	490.89	17.787	75.701	11.044	841.77	32.033	507.305	26.682	459.161	30.721	1908.18	13.267	1021.67	39.672	161.218	18.662	673.971	38.345	3835.69	19.255	1136.12	61.046	540.332	38.045	734.283	33.123	394.846	49.941	2101.28	17.994	423.132	24.081	638.837	54.48	920.805	23.839
219	17.462	494.803	33.89	596.858	30.493	765.113	29.712	313.452	20.381	2373.74	15.385	431.886	56.702	317.162	24.987	304.237	18.288	1315.7	24.44	1202.39	31.648	654.489	49.751	985.891	31.025	1102.63	30.157	2183.1	34.549	1841.17	45.005	2296.41	39.109	1005.46	51.249	1900.42	52.976	966.618	17.812	1354.56	50.648	2705.77	25.531	1710.79	15.773	497.617	33.21	1535.89	25.223
220	21.88	738.821	19.921	477.653	34.41	1055.73	27.91	657.533	29.242	458.269	10.799	320.4	25.522	3042.53	21.661	717.46	21.223	916.562	31.721	1390.91	16.708	859.334	32.752	1125.67	15.382	765.087	30.789	353.326	33.243	2972.24	26.01	2198.93	20.738	560.89	68.226	1418.99	43.022	531.074	21.426	827.059	66.41	1122.86	19.15	1587.73	15.871	1309.48	55.303	1078.32	19.167
221	25.957	124.027	25.802	1677.33	53.6	280.613	17.662	1060.56	23.465	597.862	17.317	1471.64	40.292	992.714	25.064	577.255	23.14	1149.73	32.601	1329.79	29.36	859.835	28.483	3839.24	12.349	583.985	30.481	812.002	50.247	466.262	32.484	1308	19.911	429.385	69.138	917.375	45.474	1180.59	25.452	1796.88	54.277	2120.54	27.039	306.508	22.652	619.133	54.04	1578.55	14.888
222	17.019	2478.95	16.607	799.127	40.3	420.641	14.745	577.164	13.269	498.56	18.259	1849.91	37.505	1124.38	4.739	229.192	27.534	470.259	31.35	1442.33	32.715	164.054	37.278	1033.38	26.819	486.981	44.177	324.45	20.629	2302.81	33.088	830.531	34.334	1110.62	81.515	619.076	46.819	1457.86	42.26	1406.91	45.312	1241.95	23.07	1049.78	18.773	411.312	59.818	892.85	21.489
223	28.761	456.704	26.811	338.356	22.206	868.185	14.367	635.163	11.088	640.616	17.423	336.46	62.38	915.644	26.353	1094.56	9.744	417.402	20.784	304.528	35.852	626.59	20.253	1057.45	13.667	888.925	24.463	331.635	33.277	2467.15	36.438	946.886	35.797	1325.35	51.352	809.719	17.522	993.195	34.717	196.486	69.491	904.097	28.165	519.57	15.049	3669.56	24.433	1349.74	22.683
224	16.666	215.561	19.989	1083.48	25.329	1223.32	27.531	283.071	21.35	509.309	12.954	900.882	23.652	1385.66	25.66	3152.17	18.402	1194.23	15.22	520.359	35.325	589.968	27.192	769.493	16.394	756	30.038	550.553	16.1	3283.31	21.014	4212.7	25.567	732.55	47.456	427.101	40.037	982.126	19.511	161.179	43.453	1876.15	22.315	1988.73	20.389	299.918	56.818	936.137	15.196
225	22.459	379.019	16.581	924.265	56.866	1434.28	35.646	1343.7	26.081	1131.33	16.656	995.003	26.331	860.831	20.425	187.82	21.386	435.939	34.665	265.169	33.241	774.422	30.314	1680.39	26.971	1290.22	31.546	1229.54	25.474	1812.98	49.052	3864.24	26.252	549.845	41.206	1010.62	41.551	1330.44	12.915	404.159	51.543	1131.62	9.176	529.189	13.287	1090.09	18.016	1822.34	19.955
226	22.274	671.35	47.453	1742.81	22.179	283.812	27.597	670.062	24.593	950.559	17.921	691.772	57.889	741.615	28.257	1650.42	15.158	502.777	29.897	623.429	5.84	442.298	47.193	4751.72	28.53	1020.12	23.37	703.919	31.525	189.739	44.97	1672.31	32.578	1929.11	75.229	1111.06	44.681	1560.23	34.456	2697.46	56.352	1119.18	28.058	668.854	25.601	353.977	45.814	2628.02	21.699
227	10.766	811.775	14.345	1106.15	34.768	970.889	34.989	551.907	21.765	516.001	16.43	762.516	52.62	1054.98	25.449	480.168	22.187	124.697	19.584	355.273	32.884	1644.07	19.665	280.688	16.83	178.391	32.596	109.467	32.016	581.243	36.397	412.818	33.115	441.003	84.243	1038.4	48.879	2595.21	32.178	2938.68	44.224	1180.49	18.452	1163.58	25.284	366.06	53.531	416.335	19.714
228	32.478	573.776	15.514	1015.84	50.315	386.531	14.863	1128.57	27.407	442.199	22.46	170.272	14.909	779.463	10.92	214.309	20.401	623.568	19.691	948.2	17.04	204.291	34.753	393.443	13.903	1171.14	28.677	1698.03	50	808.845	23.306	1487.17	30.39	872.28	67.024	1298.7	33.186	1057.36	54.177	503.679	31.296	626.916	28.836	493.476	22.174	880.118	37.906	313.575	21.169
229	27.797	969.766	36.333	283.294	33.193	226.793	30.17	1089.49	24.605	655.08	31.973	298.414	31.328	1175.34	31.688	308.096	19.858	279.723	21.97	674.967	32.02	478.934	41.25	863.613	28.719	1013.9	28.711	918.434	46.481	1014.24	38.834	1116.01	31.55	569.87	45.987	2061.37	34.962	1427.56	22.987	465.308	69.909	1581.72	19.014	503.23	22.62	1431.25	45.344	651.871	22.923
230	21.391	541.167	21.695	1899.69	23.828	610.652	27.057	605.806	28.92	1733.2	13.437	922.58	60.976	1826.23	27.323	426.79	12.153	190.722	29.963	533.347	11.361	1099.68	50.857	982.746	36.696	761.653	19.269	657.132	22.131	627.992	50.261	1638.69	30.717	736.897	74.696	338.915	21.98	331.598	38.168	2911.27	46.047	3336.5	18.122	620.342	16.503	659.166	40.752	1831.34	9.723
231	20.483	379.743	22.522	392.497	34.992	439.83	31.775	563.907	27.65	1160.74	15.533	1660	43.54	1015.61	16.923	1315.12	21.75	631.087	23.342	470.544	13.435	215.27	38.278	587.857	17.999	338.225	28.245	1819.48	35.458	2338.75	31.589	2412.91	21.237	266.704	51.794	1178.36	36.868	1656.08	27.289	1205.31	49.176	1316.62	20.14	1759.77	26.374	1019.62	56.984	2100.48	24.075
232	18.724	1097.17	28.118	599.331	16.956	843.295	25.529	1509.82	19.513	1729.38	17.541	1200.34	25.151	228.36	18.036	189.199	16.487	774.77	17.942	776.189	15.801	382.242	40.354	1003.58	15.059	937.94	25.612	352.448	21.938	1927.19	50.9	815.588	26.468	795.071	78.511	897.211	11.604	563.638	28.198	689.824	25.513	593.886	13.371	487.18	14.973	1537.56	45.177	462.117	16.25
233	23.007	434.17	19.86	430.046	28.543	1343.59	32.122	568.642	24.633	418.409	19.678	1314.42	29.491	539.361	14.487	379.633	14.168	1068.31	30.365	1619.47	33.008	594.346	28.714	384.502	21.833	704.922	25.909	379.661	23.053	1830.1	32.377	1793.4	25.751	2022.14	65.919	2691.99	25.912	442.413	41.652	2363.45	31.634	1309.76	23.238	183.503	12.778	1015.54	42.913	6896.3	20.128
234	21.001	1471.47	27.575	749.721	40.153	1386.44	26.289	1306.6	25.421	1365.83	12.101	825.818	27.874	1661.71	18.376	902.231	14.018	1079.99	26.277	631.848	14.222	230.441	64.017	863.72	30.022	884.884	29.477	797.963	27.369	1306.38	30.617	1393.06	29.163	409.458	76.725	879.106	34.909	694.361	36.077	2494.5	21.007	679.261	21.216	508.937	19.145	892.345	65.56	270.86	15.348
235	17.475	1158.97	11.602	1081.88	25.083	906.533	31.186	2602.18	28.147	819.675	9.252	96.435	15.988	966.996	29.034	454.273	17.484	2463.57	18.39	1205.78	24.308	874.014	24.03	2379.55	22.848	439.727	32.139	595.078	31.382	839.688	37.162	1465.77	37.989	1023.03	78.592	1006.35	23.005	636.26	27.932	1926.9	55.071	1207.35	14.705	1201.62	19.262	944.076	49.945	1454.49	14.399
236	21.488	966.137	30.674	216	50.27	554.082	29.183	445.975	25.733	816.317	15.436	635.874	34.658	492.919	19.242	1025.74	24.688	649.2	26.104	2474.25	20.786	507.295	34.554	590.545	21.033	749.303	14.038	169.716	42.122	528.832	56.035	1032.83	44.855	395.932	103.454	2070.76	44.399	359.992	27.064	5134.22	42.466	1069.94	23.163	403.728	13.728	2388.33	78.359	723.091	17.17
237	24.043	351.323	10.498	753.493	41.339	966.269	29.386	258.469	19.323	1808.77	18.656	531.774	18.499	922.051	31.561	853.309	15.622	151.776	39.348	706.647	23.853	497.458	20.677	1024.28	15.682	218.659	17.571	283.36	31.151	1777.55	41.017	1737.49	14.716	471.509	82.301	1533.89	69.618	1793.6	32.767	2246.23	63.253	859.715	19.151	185.18	20.875	867.12	26.687	771.947	18.062
238	11.74	493.875	35.372	657.437	22.364	630.97	29.097	533.681	27.905	390.169	16.924	1191.26	48.544	1179.13	25.29	972.963	19.954	358.368	33.317	887.142	20.616	755.034	31.657	1452.07	6.524	471.007	40.679	296.209	28.825	963.574	47.156	1346.11	35.483	319.527	103.03	455.297	24.676	1084.53	52.742	467.125	49.363	748.802	5.92	868.376	15.884	598.04	43.354	789.071	33.883
239	14.506	390.18	12.775	489.122	31.242	1316.44	24.604	356.368	23.879	854.433	15.606	1583.36	31.99	1387.27	25.144	691.759	21.408	318.753	11.435	1454.69	16.571	1007.54	20.177	1544	27.449	2135.24	32.045	80.932	26.621	1236.9	34.41	1725.99	27.399	1740.84	82.677	5242.79	56.191	272.835	23.189	848.734	38.276	760.53	15.136	2459.17	14.192	1105.6	29.778	293.047	12.79
240	24.833	1560.05	24.753	1354.72	23.022	541.686	27.61	271.464	23.498	401.119	10.625	659.115	24.819	310.922	17.179	732.379	22.381	697.764	20.367	1072.51	25.822	923.703	39.982	685.257	18.449	986.341	40.04	803.469	56.041	914.312	34.988	1513.82	39.769	360.692	24.585	1124.35	42.428	1129.04	20.004	1215.43	45.533	1444.23	31.03	1404.28	24.844	2520.51	34.406	814.615	21.251
241	23.121	1016	34.303	1442.73	18.534	1737.88	22.463	1273.69	26.222	1087.74	12.946	1434.74	21.097	628.249	23.722	675.573	19.182	685.223	30.327	583.331	24.157	1051.95	34.952	338.537	5.304	450.482	28.2	378.432	15.477	2490.67	45.391	776.702	8.712	771.912	38.167	1628.51	3.84	1055.51	30.602	3495.44	64.511	378.709	21.942	837.191	17.634	462.497	86.229	649.978	27.628
242	14.01	1032.66	22.375	868.977	20.296	502.449	34.987	1078.79	24.309	589.406	17.194	349.607	68.645	688.067	24.023	655.957	11.837	867.099	29.221	2184.75	17.549	993.256	21.937	820.298	9.344	336.591	32.091	148.619	70.268	690.35	52.008	1319.25	24.882	626.595	41.527	577.329	56.38	1984.19	35.443	444.824	64.361	207.896	28.248	655.212	24.261	1043.84	47.099	723.961	25.502
243	21.416	682.12	12.332	1003.91	21.613	523.975	28.966	1654.65	26.555	1683.67	15.822	1114.25	37.308	706.611	29.772	263.139	32.235	152.702	23.556	941.464	18.036	1696.09	38.129	2352.74	16.265	425.862	39.285	701.627	41.978	258.402	24.818	946.753	25.78	960.015	52.152	898.288	33.624	2237.26	23.236	1526.15	36.712	1159.22	20.081	1596.21	16.311	1013.06	84.879	1283.38	20.645
244	26.445	699.219	27.124	2253.36	43.912	1253.16	27.001	199.84	21.091	1297.27	34.58	545.987	20.621	278.305	25.655	634.513	11.456	316.433	34.908	421.89	27.614	823.534	34.162	1367.65	27.162	275.035	24.745	481.421	37.734	445.654	50.543	1173.23	37.357	1165.06	78.747	801.025	47.345	1313.85	14.476	469.23	59.749	1293.42	20.105	125.648	20.849	362.316	41.919	1610.07	18.747
245	28.144	656.177	27.381	967.823	44.499	1386.58	34.839	418.947	28.252	119.767	16.084	395.947	23.301	744.532	23.406	401.803	22.551	415.635	26.955	568.471	35.547	324.225	25.745	344.908	20.246	478.627	28.418	756.479	24.586	486.323	37.595	2013.36	31.835	1216.19	67.093	884.504	16.616	979.628	30.529	321.493	36.383	448.103	19.284	831.515	10.925	1134.21	46.197	749.616	14.809
246	27.203	1299.12	24.913	1124.67	40.341	1162.52	23.822	882.494	22.896	561.945	10.947	1187.56	14.055	1176.2	27.861	538.842	25.631	470.251	24.654	871.647	14.238	1216.88	21.089	1189.25	29.022	658.743	13.542	2147.41	23.671	1096.79	43.11	1137.2	35.441	635.214	79.25	1297.43	19.217	632.649	35.06	877.846	48.293	973.921	15.449	250.913	10.655	170.399	27.33	1461.59	26.92
247	18.576	893.637	18.964	920.396	21.653	2208.01	32.105	1609.75	20.898	647.151	13.894	940.603	37.081	731.165	16.144	329.771	17.567	365.221	31.655	809.412	28.241	1010.94	35.859	883.142	30.132	254.378	19.967	1368.22	25.182	1483.69	33.565	2055.93	28.14	721.08	13.238	1680.92	34.612	2210.13	51.862	1219.11	32.484	296.484	16.636	336.517	20.888	660.636	42.622	601.724	33.535
248	25.36	838.919	23.247	895.042	14.497	407.037	30.023	603.713	31.229	1216.4	15.265	152.757	32.823	1230.4	19.754	372.881	22.798	410.731	23.095	573.665	33.922	1264.28	17.096	4003.88	12.193	728.096	23.263	1481.61	16.447	1240.05	48.981	1060.92	35.741	387.656	43.082	1172.35	40.416	754.255	32.511	1296.81	62.749	1650.76	25.775	619.235	21.109	565.01	55.456	1516.41	25.247
249	14.619	1901.38	28.446	1140.48	16.958	470.182	37.136	647.56	29.353	511.949	14.249	522.343	17.349	1634.81	31.111	642.967	14.706	547.302	22.959	1701.15	16.087	1006.49	27.314	2975.35	11.454	277.829	40.788	1004.11	23.434	1320.94	24.085	1281.48	24.887	782.009	86.409	475.931	40.057	527.711	36.313	643.172	56.108	2752.93	17.604	230.271	24.432	1008.45	59.376	1687.57	18.379
250	26.085	2418.75	32.15	182.528	20.809	1357.57	20.448	446.201	27.949	1413.22	18.772	705.055	33.837	7265.16	22.468	400.495	20.625	808.554	24.117	1260.71	14.001	928.98	21.834	508.95	16.321	281.353	45.488	410.859	35.423	3153.03	32.086	2328.07	34.458	762.992	78.996	1135.67	60.722	1176.76	21.503	1706.12	57.87	1086.77	19.226	410.025	18.104	593.074	41.617	1864.79	19.837
251	20.603	551.269	38.307	682.499	36.503	1354.43	24.869	892.637	18.898	781.575	16.093	379.142	15.366	1557.85	28.976	864.246	15.023	2186.78	32.2	481.914	20.336	1077.89	18.622	442.464	17.453	234.374	35.787	950.045	24.065	1387.41	23.758	1978.85	30.179	925.547	44.152	3946.66	3.627	409.295	28.322	414.834	38.151	1103.3	13.026	103.722	25.779	1734.26	58.424	865.71	11.845
252	15.181	258.552	16.583	3090.56	64.71	1004.57	25.998	1083.75	24.976	783.471	12.691	2379.71	42.136	1270.73	29.923	690.894	12.368	905.5	22.47	635.572	20.976	978.736	45.967	1307.94	23.503	324.17	21.867	605.832	44.02	560.507	36.246	956.823	35.242	941.528	107.479	683.703	27.541	356.231	28.481	874.853	51.333	389.251	3.44	1486.32	23.539	939.012	32.072	796.239	16.93
253	19.464	325.805	47.857	990.467	40.984	895.701	25.328	1057.74	19.33	812.003	9.509	540.579	21.922	669.084	28.452	420.383	20.448	695.666	26.92	1497.65	24.617	845.253	29.679	596.518	23.846	447.082	23.324	844.142	23.364	256.584	47.024	1901.95	41.824	473.135	93.18	1970.86	39.527	2134.93	37.178	462.663	64.352	624.581	36.29	759.953	16.778	1169.24	52.055	1795.74	22.603
254	23.054	305.95	28.65	614.595	37.153	384.547	27.793	56.66	24.539	306.025	15.456	1910.53	47.934	729.641	25.826	330.339	13.247	2723.42	30.492	430.301	16.128	577.636	23.657	1536.71	15.698	560.544	20.715	673.889	61.823	2430.99	28.93	788.88	31.111	832.422	82.292	631.156	56.299	783.513	36.74	1614.38	51.929	714.311	19.085	653.414	19.74	849.497	30.525	1367.57	33.711
255	20.004	1305.02	31.296	909.505	36.797	667.503	24.977	2504.11	26.992	342.066	12.667	228.28	42.895	917.905	17.695	2113.7	16.962	440.031	35.618	2472.24	29.503	2313.87	44.465	2620.65	19.885	328.192	40.69	229.258	46.177	298.921	33.369	727.641	36.264	622.127	38.139	789.853	61.978	827.715	43.479	1030.81	39.838	2913.97	24.369	602.3	15.936	796.213	43.55	1274.18	25.557
256	19.995	719.143	11.098	2462.21	50.782	2625.86	27.564	522.316	22.192	1210.43	21.433	668.606	38.829	496.068	24.461	705.712	27.917	983.858	36.899	130.006	36.477	1482.87	67.707	783.438	28.957	387.787	12.835	2605.48	33.836	706.878	37.748	1370.08	33.903	1351.34	37.462	1205.94	32.269	592.532	32.615	318.917	26.426	1473.86	5.041	2102.65	17.626	627.823	57.029	710.543	18.886
257	14.759	440.863	15.81	99.715	42.378	410.456	30.028	567.693	34.007	497.325	19.901	912.856	34.024	912.964	28.513	464.122	21.555	322.065	29.708	1550.2	25.273	449.37	27.778	612.97	13.138	411.326	18.567	774.926	53.834	1299.78	40.274	1156.91	27.537	1112.66	64.264	4500.38	49.191	1025.33	38.311	2156.14	30.451	1628.41	29.807	773.795	25.266	261.396	47.069	1119.03	19.982
258	32.665	376.088	14.525	956.675	38.368	1017.89	33.639	145.772	26.654	90.302	14.092	1208.73	42.672	1639.83	23.196	334.813	19.177	707.075	30.095	1080.45	47.393	665.721	53.984	220.772	26.797	583.495	31.298	439.286	19.604	575.544	29.16	4061.95	26.767	544.291	25.779	660.718	40.344	2201.87	25.941	2031.03	39.157	627.522	21.707	497.804	19.387	1184.23	58.969	768.502	31.839
259	30.688	526.352	24.676	2613.16	31.793	616.511	25.608	1319.92	24.854	1176.33	16.311	1054.41	58.181	1697.25	23.072	131.704	17.082	1691.77	21.713	1116.45	31.386	193.494	39.09	406.676	26.044	465.339	18.969	1825.69	34.507	1673.54	40.432	1234.2	27.372	1097.43	40.792	799.699	49.218	157.861	39.245	3453.46	38.043	492.338	32.171	519.805	22.212	451.607	89.487	2282.35	18.734
260	22.765	229.774	20.385	844.07	30.242	444.684	28.41	2402.62	28.4	711.893	18.826	502.504	28.33	364.324	19.211	1001.16	20.268	1415.68	22.297	1521.05	20.032	302.612	20.913	1480.96	24.643	1884.2	40.509	1102.51	33.444	611.457	47.752	2056.28	34.125	277.565	42.331	1170.69	54.199	884.521	27.431	1085.34	25.213	930.946	18.236	564.806	13.608	298.302	74.087	435.122	20.691
261	35.493	284.882	27.797	608.109	65.428	700.78	28.763	885.252	27.952	487.998	13.372	708.035	45.605	1541.32	29.51	102.125	18.46	510.402	18.567	1380.21	24.514	566.246	44.938	703.467	9.55	422.338	45.526	1134.49	33.491	2362.91	38.529	2244.5	29.392	892.039	62.42	442.868	35.325	1497.16	26.666	367.558	54.864	1070.12	22.103	995.473	10.243	1076.83	41.897	1944.92	19.359
262	18.196	420.94	24.269	1172.91	52.879	507.634	27.51	371.853	26.196	830.344	25.141	245.809	21.585	1153.86	31.915	1789.58	11.149	609.726	20.695	1323.26	30.587	295.884	28.321	3099.4	13.774	1674.73	41.803	315.773	26.705	1479.45	38.902	1806.27	34.672	744.26	81.969	4123.47	20.99	1212.35	30.524	822.691	45.887	1516.73	17.842	446.202	12.978	396.33	91.339	1229.64	18.982
263	28.6	744.432	17.704	959.046	21.419	738.383	21.07	555.765	28.552	986.897	16.226	201.654	33.313	943.468	20.457	387.508	18.62	288.341	25.584	1870.25	16.132	146.348	23.509	2401.49	20.379	409.932	14.69	829.373	43.538	1032.11	33.003	1359.99	25.705	497.163	54.081	1654.25	22.546	917.906	33.561	735.681	45.709	2227.26	9.642	1410.43	7.236	418.74	9.601	1651.97	31.241
264	23.532	275.962	25.032	235.049	43.359	1548.2	30.526	436.896	28.594	506.267	12.263	1005.61	50.55	611.847	22.005	1076.77	21.215	551.406	32.531	629.064	20.735	831.299	60.16	900.75	16.138	692.102	37.295	163.596	27.696	914.476	31.757	673.387	27.296	1005.11	80.158	1335.53	53.429	580.068	51.175	759.62	55.329	791.838	13.921	984.819	10.989	901.236	36.793	163.192	18.107
265	24.919	724.447	22.113	366.338	27.415	1303.44	35.465	457.884	21.264	1216.25	19.447	893.014	50.253	2412.59	29.177	1013.83	19.417	905.394	19.387	493.363	20.9	476.136	38.803	327.694	23.267	1313.45	25.917	1109.98	32.079	2801.17	41.484	430.832	24.555	714.455	65.473	1334.88	57.721	859.959	28.996	936.422	55.692	502.016	12.728	883.694	15.455	1567.58	32.129	1920.37	17.29
266	12.594	697.195	26.278	1260.26	24.698	518.512	23.518	620.88	19.481	455.105	13.278	516.21	37.126	1290.07	20.381	706.955	11.243	1471.31	23.434	434.369	39.263	1069.86	61.314	810.94	6.966	168.215	43.804	388.168	20.665	1882.94	32.097	825.791	21.048	138.865	64.254	1856.7	53.542	1253.77	26.69	1168.45	60.248	3119.28	23.867	1365.72	25.257	264.549	85.258	1541.63	17.188
267	16.672	716.702	42.735	1190.1	33.151	592.376	25.373	577.268	30.701	1005.08	12.816	510.531	27.806	731.961	26.917	1526.94	12.616	344.664	30.183	265.258	38.043	2935.7	48.26	696.321	19.992	579.991	22.233	587.43	37.611	554.223	39.822	172.794	38.406	1102.74	38.914	1553.52	19.86	2459.72	44.402	1815.01	61.602	1028.19	18.815	1215.19	36.399	757.833	42.902	1175.26	18.56
268	20.528	1800.38	21.133	2265.59	54.122	1611.71	30.17	2007.84	32.199	346.685	22.069	141.188	31.439	251.396	20.32	1071.1	14.646	288.668	25.033	460.285	22.73	1244.15	34.771	2146.41	12.855	358.977	8.763	669.991	20.036	2078.55	19.824	1362.78	40.343	452.284	48.181	682.157	70.234	684.677	42.741	637.226	42.782	1295.5	32.001	466.667	17.462	1310.84	71.032	415.079	22.398
269	21.983	959.777	21.773	1453.34	17.775	248.684	35.092	364.416	24.581	444.553	15.311	96.356	60.844	279.291	28.968	412.923	13.238	658.133	19.059	770.231	35.399	1600.8	28.355	4464.65	13.962	490.067	32.483	693.425	55.852	677.137	0	80.347	25.421	2158.4	57.633	1627.56	35.305	909.348	26.097	743.864	53.126	2008.82	23.504	1193.54	31.166	1492.68	87.642	1910.84	20.594
270	18.569	1690.63	25.271	929.871	19.695	388.588	32.364	1743.11	19.441	548.411	11.348	605.093	48.92	928.85	24.751	515.003	20.631	512.67	36.021	430.975	44.693	1337.72	41.008	927.152	26.491	624.227	19.913	1021.74	29.36	407.563	29.504	811.142	28.238	1026.02	83.273	2431.37	68.652	1576.6	36.683	697.478	67.957	76.823	18.618	204.603	15.613	723.43	30.222	899.869	20.801
271	19.41	885.934	7.727	2905.65	61.518	1025.89	22.321	780.218	27.485	1882.06	22.776	301.12	50.125	1001.8	23.092	581.35	36.584	594.18	23.572	1517.4	22.429	1090.49	49.428	584.102	23.641	1247.83	26.931	460.38	53.177	1459.6	41.931	1498.12	26.415	691.369	69.83	942.691	60.119	275.837	36.422	520.906	51.229	252.91	12.965	267.862	25.663	1443.3	27.116	375.97	20.863
272	24.101	1225.9	19.728	364.584	27.037	919.988	14.736	491.297	32.98	473.24	21.596	453.064	48.236	710.428	30.176	314.279	18.303	690.014	30.512	1111.64	31.04	1222.96	27.04	470.798	22.665	86.355	47.722	365.724	49.638	1917.25	50.763	5091.45	32.22	1164.77	85.771	784.001	26.776	1207.65	32.805	1320.34	49.133	1074.14	19.504	1029.7	11.54	666.689	65.236	362.13	12.276
273	23.305	239.244	12.114	227.658	31.192	1263.5	34.834	712.789	28.562	1164.74	12.026	464.386	36.55	82.822	19.371	1500.68	13.57	803.498	35.901	175.852	15.551	566.148	18.124	593.167	10.029	1523.54	20.653	563.472	24.036	1064.42	36.89	263.037	32.464	321.179	31.425	982.764	29.094	1306.14	37.786	1484.94	39.292	1730.83	18.832	1320.14	11.671	332.113	59.246	466.207	23.362
274	26.732	563.931	52.15	1194.12	27.597	714.911	18.881	179.256	22.09	1363.73	19.031	401.336	22.013	412.933	25.011	342.448	22.058	297.523	25.017	685.253	20.076	531.914	21.448	1706.13	23.912	104.153	33.827	500.335	46.09	909.682	43.343	2731.95	32.114	879.411	80.072	2497.52	64.99	493.63	37.533	483.681	52.057	319.994	16.179	1054.61	12.843	651.004	44.512	828.716	35.55
275	22.223	892.195	14.518	384.702	74.145	464.474	26.27	603.604	19.147	1024.21	14.241	453.564	26.911	944.14	26.198	445.795	9.639	1025.07	23.429	1154.75	10.281	898.9	35.605	771.087	20.845	637.745	37.202	384.055	51.705	656.761	42.529	1163.16	34.051	1167.44	95.795	247.177	31.56	1015.88	19.946	1230.74	51.912	727.154	19.57	524.733	20.09	1423.26	66.892	2396.6	33.577
276	22.971	740.712	26.446	533.391	19.66	1934.94	29.666	565.001	29.748	608.514	18.104	867.387	39.188	697.069	27.015	361.029	21.529	456.482	39.37	2104.24	17.951	479.225	52.809	204.805	11.679	1403.07	28.501	791.146	33.506	1310.04	31.592	1770.93	33.604	898.072	62.963	986.858	36.251	313.564	34.045	1418.82	56.741	2964.56	19.695	835.248	25.438	1328.76	36.12	1485.39	17.455
277	24.995	504.643	19.441	1496.36	20.248	1749.45	25.745	490.865	27.506	261.806	13.074	288.453	62.902	344.73	8.672	206.444	20.023	1021.51	26.014	1386.14	29.408	1426.46	49.301	1676.11	20.171	645.713	38.73	3459.99	44.526	302.705	50.659	1746.67	30.347	553.833	73.881	1039.67	44.601	261.551	27.833	988.402	36.503	1017.46	29.237	456.388	10.095	424.619	39.818	3106.04	20.103
278	14.808	385.476	48.765	452.89	47.083	544.682	17.648	150.399	18.033	1640.79	15.409	654.84	21.374	596.36	13.855	415.588	16.213	483.632	25.189	918.697	15.734	1058.98	21.311	1529.15	22.28	101.293	38.7	803.663	17.032	1220.42	51.631	771.045	22.298	2864.73	61.1	372.375	33.921	740.123	18.18	2664.57	38.822	854.116	19.204	734.107	10.464	825.298	60.458	893.269	19.065
279	29.063	589.374	23.167	1294.49	46.979	859.588	22.923	482.191	27.332	2702.1	11.317	1294.64	67.701	651.968	24.898	893.371	18.743	911.712	26.509	757.68	27.532	668.272	22.513	1226.91	33.74	181.67	29.488	685.229	23.834	2244.53	42.234	1077.62	38.249	1644.46	73.858	1177.98	69.427	2315.86	32.971	841.666	53.635	1857.76	24.597	540.259	15.697	902.529	55.85	580.973	28.968
280	25.824	1238.92	18.435	898.275	29.257	1617	21.869	1090.24	10.44	602.689	22.307	803.559	70.844	933.756	18.808	665.596	23.061	779.633	28.75	697.554	38.599	1607.56	38.347	1546.51	8.699	1906.37	28.585	639.475	31.164	1396.57	37.139	666.988	35.125	1178.22	64.07	201.568	41.352	751.68	20.953	1552.09	62.094	983.329	22.948	578.73	14.256	654.109	52.824	2173.54	14.567
281	21.033	1209.25	54.084	985.507	22.988	2507.8	17.329	436.225	23.923	272.963	12.168	773.17	22.583	2195.95	18.94	193.602	18.086	210.94	26.568	326.318	16.992	720.162	38.12	1345.29	33.431	538.351	46.521	300.999	32.821	1006.06	27.059	1607.57	34.159	930.602	71.722	1682.26	47.417	1273.06	15.247	1834.25	42.025	392.456	23.313	321.165	19.565	606.564	66.943	1970.17	11.058
282	23.865	415.036	13.116	711.081	59.31	660.345	23.245	1256.57	25.982	536.893	16.522	858.949	67.812	910.69	29.871	552.318	16.438	1991.48	20.646	681.606	17.751	570.995	45.788	828.285	10.554	115.263	36.6	1082.85	27.056	626.266	34.635	1932.13	34.104	1717.15	89.604	1046.28	36.926	171.585	28.996	294.9	48.355	419.105	30.842	464.935	10.795	435.472	66.34	1225.4	18.382
283	21.763	481.212	40.345	1306.81	34.762	145.621	30.012	1173.77	17.739	323.217	20.958	1119.29	27.43	864.775	18.463	663.73	22.424	439.515	25.932	717.699	10.402	1520.5	28.581	875.057	18.418	511.921	29.22	317.039	31.03	1061.41	39.169	1954.52	33.676	475.803	72.154	2066.67	21.509	1573.43	16.546	2159.72	52.608	4954.1	30.905	592.443	11.909	812.943	31.604	2251.04	19.651
284	25.366	380.854	25.113	700.847	46.302	2319.97	24.285	537.059	23.05	550.087	20.656	538.056	34.605	727.633	17.108	151.797	23.7	631.949	31.819	1336.63	19.282	420.764	51.314	2040.2	17.017	232.169	15.229	890.535	31.74	2526.06	29.989	547.253	26.084	1567.16	75.124	1688.46	41.96	681.883	35.253	1355.39	42.526	1546	15.485	2015.42	7.928	511.704	15.95	955.823	18.574
285	16.386	951.051	13.99	674.832	25.085	373.804	27.266	108.961	28.004	697.528	13.715	1726.2	53.651	1988.75	28.693	868.386	13.795	255.938	31.085	740.391	19.875	2427	29.017	2957.69	24.289	514.332	20.799	1113.75	40.565	1214.14	30.5	750.655	31.209	1408.86	84.39	524.509	36.365	856.355	20.943	1459.91	56.761	630.331	25.357	610.152	26.319	483.767	78.713	1307.37	23.318
286	32.622	905.945	22.054	2584.24	17.86	986.238	30.277	692.551	20.424	3712.55	17.646	262.001	51.819	660.465	13.251	785.702	10.692	1975.46	22.709	3197.76	15.502	575.796	25.574	609.895	16.806	355.319	23.602	164.969	78.357	774.973	48.387	2564.96	28.38	1527.92	34.265	1036.14	47.825	937.274	54.887	886.389	45.048	915.157	18.931	2754.31	20.003	445.103	64.613	1367.05	14.343
287	14.889	366.474	15.478	604.747	27.808	649.499	25.72	412.783	27.65	636.97	17.293	937.349	44.674	271.512	23.098	438.288	18.403	1932.46	17.01	1370.09	17.833	1866.13	20.215	753.815	12.386	371.417	26.111	1504.86	78.608	686.838	30.342	941.033	23.425	270.383	21.882	2089.94	40.494	976.699	19.956	458.614	36.162	2157.57	23.66	531.664	15.224	545.189	41.729	126.028	23.006
288	23.532	543.473	34.649	1152.05	29.224	2446.81	24.254	246.489	21.533	451.927	13.364	2824.93	54.234	1796.52	28.879	806.677	18.361	552.366	26.983	2902.16	20.015	94.824	41.336	947.373	24.611	712.395	34.449	582.281	24.965	1739.93	33.522	2090.59	15.757	644.618	59.911	925.893	39.03	419.601	32.389	1487.79	42.852	1205.49	18.43	291.734	9.322	1242.84	55.414	1637.23	21.684
289	20.485	922.524	20.698	577.013	42.083	1563.24	32.567	726.504	23.316	482.846	18.442	2084.78	36.103	341.722	28.887	705.092	15.167	535.615	20.839	585.522	16.284	729.832	30.694	608.369	18.125	610.715	27.23	678.042	39.841	345.387	39.651	1935.02	38.486	1005.79	41.067	605.276	30.971	937.324	26.907	2742.54	37.822	1378.37	25.169	570.416	20.079	463.446	74.031	1183.58	16.873
290	23.573	968.381	49.199	345.136	27.866	1271.16	27.042	1623.12	19.036	375.183	18.252	848.652	59.689	967.785	17.425	256.912	11.826	851.021	19.264	781.521	35.538	932.239	52.694	1641.2	15.765	350.612	18.189	653.216	51.805	1090.11	29.365	535.67	28.641	690.134	66.309	890.386	48.959	672.48	28.524	2271.94	39.187	1688.81	15.85	910.602	18.976	1044.77	21.861	1328.93	22.276
291	22.138	1071.87	26.017	649.041	20.098	1110.57	25.493	967.266	28.989	1218.16	18.873	1581.22	21.889	1192.02	16.142	1059.74	17.806	2269.7	19.833	973.754	34.002	957.412	35.143	1760.15	28.079	466.197	35.952	922.103	23.367	1088.63	38.779	2225.28	22.449	518.258	44.916	1077.77	26.295	225.056	30.309	2111.57	48.111	1040.02	25.829	427.972	9.634	1539.64	61.421	1918.27	20.534
292	20.973	682.949	32.338	1886.39	41.586	908.02	14.37	203.174	22.573	939.999	14.174	697.055	16.84	113.119	19.452	1217.01	5.113	1084.02	29.364	1154.1	27.09	1106.58	22.49	610.411	19.794	1729.29	12.129	1188.06	51.548	441.066	42.201	1421.84	38.523	364.114	73.167	1205.27	32.908	1351.85	28.545	601.703	64.624	450.4	20.915	1107.09	20.82	328.365	44.718	1019.24	15.416
293	9.261	971.926	29.608	1831.99	34.645	445.358	26.17	807.941	28.428	919.959	15.526	295.746	32.874	1869.14	17.234	161.103	26.954	376.643	34.96	1883.31	45.142	371.65	34.942	1220.43	12.666	322.314	21.738	596.775	22.346	636.267	49.126	699.102	27.685	371.39	57.196	1050.93	56.899	863.798	18.736	1111.41	46.844	4056.77	9.914	835.119	20.277	470.929	35.002	1205.65	21.113
294	3.226	1124.5	21.253	88.472	18.544	1208.36	15.891	722.387	29.398	1185.47	12.773	981.049	34.093	1478.31	26.644	1045.84	15.437	2232.92	31.106	906.842	23.779	954.749	41.522	1686.81	13.916	614.591	37.177	479.296	38.378	1295.46	33.436	1888.79	35.767	2381.79	85.114	1055.03	37.619	1224.15	27.142	284.737	43.187	932.045	17.755	551.546	14.756	423.407	31.346	185.785	16.543
295	26.546	708.006	31.847	747.364	17.526	1192.61	30.812	417.497	28.498	848.895	19.896	1077.2	16.479	1026.24	19.722	690.56	20.827	325.431	37.672	1262.99	18.435	661.067	54.379	401.401	20.155	151.582	43.635	327.302	36.689	1739.24	38.308	2155.46	34.844	1324.61	33.733	2482.16	47.578	596.171	51.64	285.594	46.08	611.549	17.458	1108.82	31.688	108.385	33.713	598.196	10.181
296	25.48	701.177	30.433	438.954	20.702	1654.68	29.642	193.143	22.678	1439.81	13.574	111.601	21.065	1214.13	26.449	1090.19	23.911	491.017	19.59	820.281	26.839	1035.92	40.006	794.951	20.438	496.966	22.479	1201.51	46.634	1080.05	35.753	1821.89	29.867	1144.25	41.113	1040.03	21.321	792.286	31.619	1607.1	46.981	162.205	27.973	261.581	8.643	656.504	54.925	429.673	26.832
297	31.722	1755.81	21.03	775.229	34.611	797.739	30.231	587.526	22.709	2956.71	34.706	1169.91	49.099	970.854	24.33	225.84	22.355	433.182	45.242	145.863	40.272	586.669	36.36	1123.25	18.924	997.498	28.72	2054.49	26.57	211.656	40.579	1439.73	33.648	2295.24	62.195	1182.32	15.783	1445.21	31.077	906.651	38.854	2639.34	29.388	341.711	23.598	1355.8	10.1	455.431	22.529
298	24.535	759.733	23.15	390.814	51.327	1091.38	43.208	1014.29	24.286	492.515	25.424	463.311	49.967	2270.35	31.444	691.664	30.721	60.407	18.831	508.817	24.385	3093.63	29.815	117.411	20.169	445.93	38.955	2623.12	41.125	734.066	27.25	2232.98	31.158	360.061	61.604	889.479	13.305	656.077	40.967	2464.2	45.266	1368.1	12.736	426.592	24.498	1271.35	38.285	1082.35	15.399
299	18.894	462.527	17.529	765.417	26.548	345.809	25.571	103.574	29.306	672.392	15.206	1027.69	33.017	503.418	27.878	234.193	14.997	1265.26	24.112	1040.06	15.999	292.491	54.546	783.327	29.458	186.273	17.263	587.449	13.005	625.666	38.649	1771.41	33.415	508.498	77.827	2746.7	41.5	1982.85	14.212	1159.52	66.037	2466.98	15.841	1147.38	12.882	419.033	37.307	746.089	30.519
300	29.55	89.771	17.538	1476.53	41.647	1122.78	27.038	485.718	16.173	839.967	16.177	225.586	52.108	740.014	19.014	158.432	25.386	396.05	26.295	207.716	23.331	748.33	31.714	1950.3	19.767	495.731	13.753	702.21	33.941	579.19	49.302	330.19	48.738	1688.28	53.305	2450.63	21.676	709.498	24.547	1712.62	56.985	586.096	14.352	301.531	16.984	645.384	53.337	994.601	29.292
301	19.398	752.802	14.344	674.53	42.147	502.979	15.54	1257.25	28.393	1128.22	19.709	422.96	23.057	1629.3	33.232	451.308	28.233	923.586	25.889	1652.62	15.882	963.597	75.812	679.775	8.244	827.41	17.214	199.321	26.99	1042.21	22.401	1123.64	34.215	805.327	86.221	1519.34	33.369	469.615	21.067	2043.54	28.54	1638.72	13.71	1036.15	25.233	1139.09	45.507	1414.26	21.29
302	22.454	459.86	44.577	1040.98	15.132	245.482	31.969	1096.39	18.368	925.978	19.318	458.858	16.561	1039.63	18.856	423.547	20.932	302.263	32.928	1438.59	38.174	532.403	45.263	2424.29	14.585	528.055	32.089	1053.3	24.769	1059.11	37.236	1333.21	20.552	2029.42	89.191	1251.78	35.621	2120.79	41.43	1154.69	24.234	496.37	28.143	718.356	21.35	338.862	61.635	532.691	27.22
303	22.845	394.702	37.711	996.479	11.643	1172.41	27.516	250.051	21.375	371.433	18.678	604.376	19.49	495.403	22.96	1144.03	23.768	646.627	18.128	932.448	37.829	158.138	19.896	604.677	29.655	120.027	29.9	1867.84	19.115	599.406	24.514	694.069	19.692	1354.25	90.857	2187.5	26.166	738.633	26.308	339.027	35.905	679.528	16.985	1018.31	12.769	1767.19	45.108	1356.33	16.213
304	24.308	2881.98	20.026	1132.36	31.543	1549.75	0	55.586	29.335	623.947	11.765	1507.12	71.845	688.374	27.722	1669.63	14.161	795.162	18.956	954.428	23.599	557.811	19.795	326.798	23.815	823.286	28.176	1538.51	47.121	994.648	60.214	2406.11	27.18	678.276	72.985	3007.68	5.373	749.245	34.799	602.53	70.101	559.5	24.309	841.639	16.3	422.172	66.996	2110.23	27.412
305	12.951	559.545	40.012	3521.75	25.691	1129.94	20.212	983.518	28.183	1715.86	27.314	355.309	22.571	747.5	32.508	265.234	21.96	317.58	22.382	694.781	23.07	650.166	34.062	1309.69	22.792	382.869	26.337	237.437	39.236	889.067	18.879	704.379	9.476	474.284	31.727	2768.3	44.672	1025.09	24.154	589.113	26.274	2925.34	17.163	686.69	20.021	625.214	45.484	741.862	30.983
306	8.913	1307.29	30.102	466.773	41.124	1589.98	25.133	236.123	28.54	673.865	15.838	151.465	33.054	1003.37	29.805	593.474	16.139	495.834	25.478	932.738	37.978	877.229	46.436	638.713	14.478	379.628	30.033	516.055	33.554	593.317	43.975	2330.35	33.283	2150.96	57.173	3373.83	46.292	439.895	23.268	2578.26	32.017	1323.05	18.179	840.326	12.243	1546.79	57.517	956.496	10.019
307	15.305	443.56	17.022	1322.79	56.92	1528.15	23.557	358.894	23.026	816.289	10.716	337.08	20.389	2495.78	20.329	599.637	12.144	396.257	23.366	2680.66	34.779	1268.2	26.399	350.773	25.158	2648.97	38.131	1175.21	28.488	3147.93	40.039	2200.6	23.07	1531.51	64.881	247.203	37.952	624.771	36.126	1087.3	40.243	381.379	6.789	2097.08	20.296	915.179	37.364	2615.34	20.18
308	17.591	399.671	21.432	2403.96	42.314	664.179	15.079	1063.51	30.224	823.102	21.011	331.728	36.592	1535.7	17.877	753.671	19.436	439.139	24.047	1600.35	36.496	403.665	56.159	1255.27	16.451	2041.36	35.172	440.035	25.069	1095.01	26.567	1988.55	29.62	633.05	61.039	2022.55	23.302	502.91	21.634	2388.05	39.349	1636.41	25.701	1098.28	23.245	1346	53.128	1412.56	24.663
309	16.459	379.296	28.538	2085.09	52.165	1210.4	21.485	510.142	27.657	1137.7	13.461	167.272	21.702	2674.8	8.355	759.566	20.641	162.078	12.963	1136.07	30.413	1500.5	57.734	908.653	33.93	218.514	43.333	716.289	34.54	1274.88	30.938	2216.43	25.322	208.933	30.793	1570.23	70.762	822.794	29.55	1328.85	45.145	433.932	22.84	1262.82	17.432	132.94	42.185	2070.02	18.97
310	12.442	566.407	12.761	905.464	28.304	2563.05	27.406	617.625	25.313	427.327	16.212	449.066	12.602	1020.13	11.002	825.971	15.551	539.604	26.397	979.661	17.612	710.402	24.762	1529.09	18.05	521.321	42.741	867.478	26.482	677.267	26.113	1102.53	19.134	357.434	79.69	805.898	37.706	1289.72	25.168	1373.65	44.017	1846.47	20.54	438.033	15.692	633.496	30.46	2122.7	26.864
311	29.079	572.803	6.116	476.751	73.898	756.717	12.607	569.843	21.922	713.432	16.643	304.623	52.7	1927.72	33.103	452.753	13.453	641.652	27.848	956.49	31.31	544.629	26.231	150.628	32.208	300.508	25.035	544.72	36.921	992.498	37.969	1253.2	23.5	1395.39	36.56	1598.9	23.73	999.47	37.617	1218.83	28.019	441.124	15.345	428.999	13.949	1258.62	88.21	2468.54	23.306
312	26.901	485.318	19.25	595.377	51.152	1026.65	26.054	1567.87	24.161	469.89	16.752	1368.96	41.396	754.817	12.312	1323.49	20.207	600.487	39.694	1418.65	28.529	828.136	46.7	678.457	24.854	322.475	28.343	896.57	14.893	1728.75	35.913	3344.46	16.974	851.072	65.602	688.919	47.03	680.17	36.78	3183.05	45.132	2284.53	20.385	481.668	12.631	1777.81	78.386	682.231	13.5
313	21.701	2261.93	18.648	1979.4	49.716	323.066	25.44	462.8	23.761	315.652	19.158	653.9	62.141	895.109	29.847	401.611	18.167	1479.43	12.735	747.074	21.458	881.949	48.588	2169.06	29.441	522.617	21.508	909.354	69.152	2578.91	23.336	990.323	22.188	940.702	74.978	2791.65	35.365	3155.9	33.049	267.877	39.634	2144.24	20.372	1164.49	15.184	433.414	34.214	2440.11	24.36
314	23.055	1606.92	19.262	1951.35	18.303	373.949	23.97	467.218	34.865	203.505	17.95	665.568	51.364	932.911	22.101	135.243	25.759	188.97	35.313	667.689	19.809	95.831	32.986	913.536	26.862	232.22	29.779	744.849	28.623	812.227	33.842	1426.65	24.155	403.185	62.641	91.99	59.737	1079.63	32.588	309.158	68.868	2032.29	7.268	1137.69	13.238	140.831	78.749	581.96	28.799
315	21.022	261.812	70.419	456.942	26.58	936.22	32.529	1053.68	26.06	2191.6	22.093	320.701	32.228	682.274	10.664	726.914	20.379	571.282	23.316	426.805	37.315	2137.53	36.736	886.031	15.64	1360.12	31.57	581.72	17.815	645.44	43.717	1326.46	46.138	800.789	60.18	3611.47	45.053	612.681	18.924	767.286	47.393	1467.5	6.916	1275.64	27.09	192.519	33.622	1190	28.233
316	8.038	1165.67	29.118	619.318	20.526	1562.91	32.092	1348.23	16.253	581.044	18.118	445.981	24.435	1570.56	28.698	1312.47	23.91	1842.44	27.682	1417.64	18.662	240.697	38.98	2284.73	21.642	1335.42	30.343	339.318	57.352	2334.16	22.885	1675.46	25.39	995.27	46.684	527.828	48.344	821.889	48.813	642.153	58.728	1876.85	33.278	1809.47	11.535	807.306	54.86	1312.71	19.682
317	21.848	791.949	24.943	309.572	24.447	3030.29	27.666	1076.31	22.112	1360.14	14.214	342.663	26.263	616.877	17.755	577.065	22.264	201.965	30.012	472.472	16.349	273.937	16.871	1547.96	24.642	271.294	17.809	1422.17	36.976	685.499	33.217	395.603	18.569	1169.42	101.102	369.629	50.871	798.317	24.372	1151.82	56.152	2113.9	21.783	399.129	10.807	1006.96	42.553	1896.57	19.113
318	25.721	509.675	24.065	1066.4	36.616	696.025	29.308	345.499	24.841	2451.45	20.08	1942.75	65.471	1401.88	21.658	626.267	20.766	184.294	18.952	537.598	28.64	383.019	24.251	597.426	28.86	721.5	33.147	863.913	31.617	1099.01	34.126	1370.72	21.508	1496.21	40.293	2621.39	60.554	1350.1	28.019	1207.82	43.462	1199.15	17.884	422.416	17.384	789.151	90.303	3049.66	20.073
319	31.26	629.24	25.009	1144.5	21.026	511.988	17.484	456.054	22.009	587.707	16.317	743.028	57.734	570.947	16.804	178.882	24.376	278.466	24.983	676.466	30.405	627.583	70.344	2183.63	19.152	765.605	31.295	379.411	33.951	492.789	30.954	834.512	24.525	1513.02	65.663	766.195	41.972	956.326	36.383	3949.91	42.826	1187.99	15.589	214.623	14.276	682.113	74.322	2081.38	19.667
320	22.16	1099.63	15.841	420.363	32.605	877.788	13.136	441.164	28.931	867.668	26.034	780.201	26.341	882.86	33.232	1592.61	11.621	448.628	22.087	1452.49	21.522	422.57	0	89.427	17.079	732.744	21.534	1013.91	53.7	470.131	33.04	2170.92	34.082	383.551	107.104	1216.31	22.047	1585.62	37.577	1891.93	52.431	1068.03	36.162	493.783	21.321	257.44	58.747	1096.43	16.928
321	17.72	1178.19	26.806	810.482	25.877	562.949	28.286	577.444	29.472	809.807	21.193	2385.85	23.539	1558.03	28.948	490.59	9.544	1021.93	20.005	2591.85	13.175	1021.33	37.925	180.994	24.465	330.802	40.776	1333.71	51.553	490.401	39.191	1029.12	18.359	536.176	50.662	629.721	78.417	718.362	25.936	502.419	50.397	994.21	0	17.745	22.74	1876.8	65.246	151.368	25.713
322	20.926	1345.62	11.378	1028.55	30.757	403.757	30.495	199.463	19.723	645.215	18.805	598.284	14.657	2125.44	29.359	1205.92	10.349	381.267	21.033	686.354	13.997	1830.05	49.631	759.193	24.129	398.04	38.142	463.19	55.43	1356.4	35.827	953.482	28.054	1750.3	74.134	1673.79	56.593	1320.99	16.648	1043.69	37.167	303.126	32.673	140.585	15.182	1358.27	39.108	743.179	23.265
323	21.569	1100.5	19.95	1320.38	21.29	512.577	25.862	86.861	19.753	1612.65	10.712	1350.7	15.738	3543.81	18.755	216.776	20.374	434.111	33.04	1328.57	19.577	967.884	44.343	612.676	24.343	420.499	46.107	1168.52	38.055	436.789	20.951	3502.91	34.396	123.675	16.888	1503.09	18.882	847.087	26.181	432.851	34.002	1274.48	17.707	591.01	19.914	227.316	58.39	245.035	23.066
324	20.682	656.555	23.017	1284.47	54.153	247.67	25.748	271.001	28.478	1259.74	22.94	801.267	20.743	543.487	27.045	200.696	11.62	928.291	34.029	841.87	20.216	982.923	30.166	1101.88	12.954	110.022	25.108	2506.39	82.998	376.425	33.586	1697.08	29.549	1481.75	74.499	2359.29	27.489	248.509	42.396	893.904	56.816	889.317	18.363	504.558	23.703	1262.67	66.479	3687.33	15.209
325	33.518	167.947	60.559	864.254	23.054	878.509	17.069	414.649	22.622	680.675	11.177	584.672	14.755	992.136	25.614	616.434	15.146	795.528	25.874	1130.76	24.126	3175.17	42.136	1078.08	14.053	1913.28	39.237	620.961	38.157	719.782	22.322	1257.23	28.828	2544.1	101.711	1016.92	66.538	736.622	13.165	185.18	50.558	410.205	29.337	510.885	19.182	911.609	51.323	4073.41	20.255
326	21.731	1373.95	33.95	1685.12	38.864	1023.18	18.614	1108.74	21.247	431.688	17.215	279.288	19.294	2400.94	16.314	608.542	21.104	678.33	30.636	2191.49	23.441	1167.21	39.842	1351.34	26.144	382.275	37.91	1085.73	21.104	570.009	32.28	1643.01	26.28	804.73	34.052	727.247	33.672	912.888	45.731	1904.1	52.109	1231.81	19.142	366.184	21.106	1555.94	47.277	3373.95	19.064
327	26.725	1072.48	60.459	2111.08	45.722	1675.8	16.327	716.816	28.051	810.508	15.924	347.419	51.805	2066.19	16.224	696.498	21.277	738.166	34.831	462.436	32.891	684.911	77.101	944.707	28.007	31.447	39.751	792.34	62.878	683.275	31.22	1054.12	28.763	1049.62	59.529	1376.52	37.115	1707.74	42.492	696.75	28.547	2639.66	24.266	450.96	22.368	908.863	69.045	1073.06	24.053
328	13.47	631.179	22.78	535.678	18.029	861.775	26.794	247.058	25.768	307.787	23.966	704.089	26.247	790.621	19.641	884.755	18.721	1915.78	32.811	114.233	17.502	597.551	26.002	739.3	23.11	286.442	16.084	416.327	53.742	1368.48	46.385	1678.55	29.871	365.337	52.536	796.592	60.69	1771.67	23.215	1147.7	32.87	846.201	15.21	682.258	24.148	797.032	82.293	1860.45	18.786
329	20.776	659.931	22.677	153.429	25.668	452.415	22.678	277.598	18.226	573.454	20.511	1563.49	18.382	138.539	20.555	243.771	22.359	215.075	32.904	1126.15	18.425	342.277	67.761	362	13.958	711.52	16.058	523.694	23.802	575.931	48.637	1665.75	24.486	1584.19	108.755	898.325	25.172	3226.62	29.161	3776.09	24.333	1015.01	16.879	413.154	18.227	678.448	46.363	905.622	21.222
330	9.915	1319.58	42.181	1895.88	37.313	624.088	35.765	398.532	26.285	252.011	18.375	1063.83	51.406	2448.6	16.481	450.073	10.144	2166.78	25.842	3640.57	39.093	869.266	24.579	2674.53	15.792	427.855	35.318	332.348	22.884	144.185	33.492	661.095	17.207	1512.19	42.942	1637.11	16.809	1393.01	26.112	2450.86	46.256	604.956	22.309	871.619	13.879	573.885	37.214	2139.97	24.542
331	21.353	964.596	12.443	1641.46	28.149	626.073	33.548	661.309	19.203	599.005	20.463	698.995	15.083	1581.11	27.68	254.509	18.354	566.113	22.071	771.772	38.674	357.949	25.575	1111.71	18.946	584.052	43.91	652.929	36.4	935.399	24.534	744.71	36.313	1479.79	84.56	616.476	59.808	1530.35	31.538	1147.56	56.962	1974.62	26.671	1023.88	26.112	682.048	53.806	823.629	35.408
332	23.232	707.952	58.055	938.515	37.462	944.507	13.765	709.612	28.383	392.857	14.594	507.902	21.238	2839.77	26.113	856.926	27.725	803.659	27.217	500.643	11.724	949.473	33.185	1107.56	11.005	882.838	37.809	1113.17	24.808	1324.33	36.607	1181.5	28.659	2203.44	70.638	928.457	41.929	852.165	33.302	452.136	65.794	1473.67	30.682	1483.48	21.884	520.536	34.201	135.977	19.92
333	19.501	518.779	28.658	1119.45	36.915	645.696	33.118	90.509	24.814	110.802	16.054	425.664	40.151	2671.61	26.968	999.715	12.488	3522.15	20.881	483.933	22.997	778.854	75.806	1096.3	16.769	1054.45	29.98	406.679	21.848	2694.77	41.213	2848.31	24.077	654.708	87.81	5152.5	26.8	1984.34	17.555	917.715	52.93	619.398	16.162	344.417	15.338	508.23	25.356	2250.01	25.647
334	23.755	1174.1	58.349	976.216	44.362	1591.73	29.608	1158.77	30.111	820.896	21.893	334.462	20.098	2800.87	27.753	1152.92	21.632	2164.38	28.585	711.233	34.994	356.488	35.221	1330.12	12.336	1587.45	22.885	810.675	31.897	921.335	51.136	1855.17	38.508	153.742	81.718	1375.17	55.872	877.916	53.141	940.478	67.728	750.826	18.093	212.679	12.536	445.301	30.225	1372.87	21.38
335	25.857	1319.92	13.17	1162.11	72.239	580.363	32.811	181.266	22.54	962.101	18.437	322.565	36.217	895.925	19.801	1109.01	22.053	784.005	21.254	948.651	23.581	853.415	73.557	508.976	24.862	1365.68	34.252	973.615	70.646	757.302	24.272	1571.45	27.133	1057.01	50.7	3634.36	71.318	524.803	31.532	681.824	66.788	443.975	33.996	1885.84	21.946	333.581	29.93	545.66	19.123
336	25.69	1436.43	59.043	1680.95	31.749	359.905	30.346	1382.82	23.289	639.208	20.527	1108.66	57.759	932.688	13.411	1303.5	26.292	437.198	24.719	607.78	28.392	1096.71	58.488	726.597	13.39	2026.31	24.885	1536.35	50.054	737.848	52.825	989.511	32.91	955.492	47.646	2287.22	43.84	489.723	20.901	871.627	32.101	2542.01	17.145	668.422	8.956	1291.55	64.218	1751.52	19.998
337	16.126	628.734	40.458	667.932	18.69	95.892	32.517	523.576	20.612	790.843	19.287	416.215	19.638	644.827	26.622	631.781	19.511	201.017	28.618	880.52	11.152	407.495	23.497	756.403	21.339	272.934	27.079	301.986	69.411	2581.25	43.921	1824.45	31.639	1156.27	93.35	964.839	36.165	1086.47	32.747	500.19	43.395	1796.42	14.405	936.876	14.848	547.372	46.153	1380.88	25.097
338	22.143	129.816	22.14	287.85	41.619	790.845	26.195	580.299	26.577	994.889	16.102	546.191	30.49	1849.04	17.368	908.471	21.344	243.811	28.159	2231.79	34.197	1267.35	91.513	863.929	19.048	252.553	35.722	593.286	38.593	766.188	51.532	864.478	43.698	1286.55	65.048	944.661	41.256	1812.98	48.26	1420.96	45.364	644.709	20.039	1617.31	26.554	521.569	72.506	1042.78	27.233
339	20.033	597.426	62.916	1608.5	36.372	945.836	21.889	612.657	22.501	2233.71	23.285	458.435	13.499	1369.06	29.46	54.156	22.75	204.983	38.468	526.941	38.197	425.363	26.891	1027.55	24.499	211.418	47.435	584.794	45.215	1241.23	38.499	3262.6	26.763	183.308	73.013	439.252	68.605	420.955	51.795	710.197	47.588	2127.42	19.448	717.443	18.109	1840.78	48.543	834.887	14.615
340	12.085	939.286	18.497	170.414	41.377	412.891	27.184	637.091	32.016	857.464	12.121	711.801	51.309	1818.74	23.448	188.1	15.329	915.413	27.704	865.521	13.49	959.072	33.193	610.11	33.451	145.857	28.683	721.057	61.134	1363.35	46.126	1781.68	40.404	840.262	64.702	160.615	21.936	2854.62	24.239	1049.35	53.87	357.111	18.016	627.289	16.603	619.818	23.906	334.401	29.619
341	17.324	1105.49	33.72	402.035	19.114	953.352	29.676	333.843	27.473	823.03	19.315	510.361	32.865	1846.96	21.286	458.498	18.752	1003.63	31.173	1503.28	24.001	730.846	87.288	2872.88	23.763	622.354	33.837	695.932	49.902	1112.14	47.358	487.166	22.574	281.133	62.806	1560.66	47.548	2361.18	30.449	1409.64	33.501	1138	16.932	149.42	13.282	532.414	85.024	1571.94	22.456
342	21.325	527.403	11.049	1427.06	22.008	332.326	29.293	983.593	31.546	433.39	18.091	718.787	60.575	1420.63	29.41	1044.64	17.136	456.694	16.966	942.858	30.579	962.11	63.376	723.609	16.489	121.395	34.897	1576.14	52.225	622.191	33.95	3344.03	23.693	1241.51	85.879	534.215	56.479	1514.29	30.364	899.298	45.213	1504.36	28.235	1538.43	12.055	580.372	36.686	154.945	14.856
343	16.057	989.588	14.024	390.742	43.1	660.621	13.093	697.322	29.188	548.569	13.066	619.85	70.189	893.752	14.174	637.628	17.436	1420.9	37.195	971.604	18.486	340.428	20.663	2175.64	33.256	1380.42	24.155	1777.92	69.907	1360.06	46.159	2105.11	16.907	1878.3	37.412	759.408	46.088	903.252	28.242	260.677	33.119	617.058	21.701	1309.76	13.52	1066.4	40.816	1075.95	22.756
344	24.75	1093.55	23.15	668.719	36.132	602.312	22.279	964.267	21.983	168.323	14.224	286.872	68.695	320.319	18.557	247.289	17.688	1583.66	29.982	1075.5	38.763	418.865	55.106	826.81	15.269	1863.08	17.751	234.917	11.987	558.546	27.914	1890.44	30.035	296.55	64.839	725.725	51.15	1750.66	32.155	4783.67	52.701	1233.98	19.63	1354.14	17.973	153.463	52.707	2141.3	21.666
345	24.493	979.271	31.133	1094.23	26.577	427.677	28.88	113.497	30.596	322.823	22.445	1167.13	36.049	1275.85	33.57	880.281	16.902	151.395	30.203	1010.4	23.84	583.126	43.328	583.759	37.602	1168.16	18.907	498.11	38.166	317.629	42.85	171.423	32.78	304.577	48.22	1998.31	65.617	1305.88	38.694	3179.84	38.194	1653.4	23.697	1120.31	24.461	1120.68	59.536	332.593	18.273
346	19.715	1891.97	26.959	183.919	28.3	953.305	36.603	1078.91	19.329	617.713	24.759	203.571	26.936	682.225	26.134	445.719	17.776	574.217	19.873	267.938	20.045	1947.48	54.779	1198.67	25.317	656.799	5.276	671.167	23.567	1792.49	28.503	2118.58	35.252	804.617	81.723	238.609	57.055	1832.06	19.604	835.382	44.334	715.375	13.268	742.61	12.993	541.953	65.932	897.497	20.316
347	24.806	1434.84	22.337	1166.6	35.137	952.981	33.972	120.434	25.027	2058.52	18.308	1533.23	18.381	1127.86	14.855	487.254	18.137	1081.61	26.653	1295.99	26.678	657.155	24.747	755.839	30.441	370.21	36.043	677.139	49.512	1310.97	36.578	1806.19	33.321	609.299	58.581	604.019	20.103	910.489	30.846	212.819	49.455	2072.8	26.287	604.849	26.631	2134.27	56.882	292.438	20.703
348	24.498	570.988	23.742	2689.15	21.934	1153.45	27.298	451.542	28.509	494.554	18.41	622.184	53.885	749.17	4.716	523.573	16.998	306.121	19.128	833.358	33.296	2867.55	71.831	689.491	20.835	971.142	47.679	433.09	25.799	851.526	48.347	518.932	19.348	697.549	66.369	1070.57	30.729	1189.58	28.629	1292.65	35.032	249.259	12.533	912.803	10.676	390.431	72.856	608.243	16.601
349	26.885	1160.79	43.205	580.352	52.72	2008.71	26.433	337.522	25.373	952.545	10.385	461.556	29.083	737.16	17.334	247.084	14.465	624.911	33.104	803.911	16.596	1662.8	42.14	245.14	20.519	295.785	21.871	184.858	29.651	373.746	34.286	877.648	30.579	199.925	67.966	722.665	37.8	1188.53	37.222	876.019	43.618	3239.25	21.382	275.51	17.107	821.078	44.759	4198.76	18.662
350	17.831	156.596	50.834	381.556	31.356	1202.65	27.515	261.096	23.587	752.494	12.985	694.158	25.622	1104.04	31.545	806.378	16.477	741.032	30.844	1262.45	13.945	364.655	18.78	374.155	10.843	535.585	21.466	1161.6	63.278	417.719	33.671	1490.85	37.012	209.637	69.264	1440.63	46.802	3179.18	42.884	1369.94	54.461	789.234	18.414	526.934	18.467	1217.58	24.281	2671.91	23.714
351	23.381	501.142	27.513	757.584	36.07	444.989	14.172	1049.22	28.536	63.001	15.697	781.139	13.011	1224.87	17.638	790.848	18.007	993.855	15.069	370.722	20.229	1517.97	65.647	386.866	17.916	1143.34	25.704	233.852	42.01	1148.45	31.549	1888.04	23.766	1163.25	38.548	922.166	47.814	787.186	44.078	1218.89	46.104	336.071	23.647	511.813	24.446	848.434	30.671	460.567	15.651
352	21.37	753.21	20.875	1530.34	25.602	781.814	28.516	548.988	18.645	1467.48	14.658	1095.71	47.158	2262.45	29.795	1250.21	19.582	826.292	9.63	813.262	10.498	780.708	55.844	1050.77	13.844	364.927	19.131	624.564	20.453	2107.57	46.229	432.117	28.949	1113.12	100.219	2960.22	61.29	623.448	42.452	651.327	23.456	3459.76	23.812	81.213	10.549	653.982	49.546	1232.61	28.663
353	23.241	525.997	37.666	2066.95	45.27	4653.27	21.02	144.014	11.269	248.178	13.828	254.302	24.742	1829.56	18.415	1007.67	21.248	144.622	36.32	645.831	38.738	2065.11	29.143	614.427	18.814	442.91	40.257	986.071	26.066	506.378	50.753	1310.67	26.046	312.932	97.948	2215.11	32.011	1676.42	23.411	254.607	58.604	1483.28	13.669	484.131	16.346	467.272	33.788	338.382	17.607
354	15.391	1458.35	30.89	1483.82	64.56	860.01	16.175	953.447	31.355	433.078	15.261	1063.83	19.956	805.889	25.463	1123.57	26.287	670.842	25.075	1118.91	22.342	1101.11	57.431	888.18	9.892	502.336	43.792	601.605	45.933	1645.62	57.115	3948.09	15.403	324.867	76.542	368.498	29.561	693.007	28.401	744.416	38.893	1552.16	16.744	716.579	10.204	488.677	47.051	499.518	12.167
355	15.516	786.314	34.109	1386.09	17.56	328.812	30.48	348.727	25.065	1997.39	24.521	373.942	26.688	996.853	21.747	344.626	19.58	2012.15	19.896	2829.11	33.968	1287.49	79.695	926.352	18.458	476.486	37.506	678.649	42.082	260.168	38.509	927.089	13.338	316.772	78.964	1522.93	47.38	1297.98	26.866	2537.63	37.325	1190.4	21.533	622.22	12.316	141.633	63.605	1036.4	31.273
356	2.167	368.818	36.922	546.937	23.837	723.061	20.099	1887.67	24.738	802.28	9.08	519.838	28.692	407.615	32.647	766.167	29.577	1241.72	19.344	1330.7	14.765	379.45	25.509	601.734	13.654	791.213	35.559	524.581	16.435	1963.35	27.655	1480.96	40.972	689.672	64.422	938.389	35.848	383.101	35.044	391.159	28.685	891.676	14.524	126.387	18.165	1439.65	46.99	2855.24	17.703
357	20.688	2142.38	16.39	1851.25	42.027	2081.89	32.253	177.921	20.848	1175.68	12.331	110.161	21.39	765.124	34.717	521.57	13.944	1085.5	26.468	1665.91	59.697	430.031	26.923	753.542	19.03	857.723	19.382	197.285	43.894	280.131	24.012	830.625	20.031	899.542	53.632	571	32.94	1588.17	13.893	1014.49	55.856	386.597	30.561	241.355	13.315	326.888	78.166	344.777	21.95
358	14.373	547.241	65.445	3181.31	51.307	1090.71	22.433	291.754	31.225	762.048	21.827	1418.4	19.536	283.707	20.097	502.647	21.158	494.959	34.704	843.374	24.816	923.723	46.341	480.874	16.383	117.151	39.62	438.952	34.791	200.331	41.032	1414.33	22.925	758.469	56.24	1626.91	26.993	606.264	30.097	616.273	50.374	672.565	14.479	269.934	21.271	3244.6	48.139	1158.75	28.301
359	23.368	768.341	15.005	3121.24	55.996	604.363	28.161	357.49	36.203	773.774	17.421	983.07	34.154	742.443	13.175	712.818	21.965	377.57	13.908	763.348	29.314	1301.26	20.213	519.744	14.999	423.026	21.916	109.131	33.977	2587.43	28.481	1187.87	28.32	1269.35	50.194	2072.58	65.308	2729.45	41.118	545.483	54.884	1129.18	23.984	325.069	16.582	1484.97	76.19	946.275	21.382
360	27.835	459.539	28.734	377.074	28.239	1177.36	29.769	463.714	21.23	997.061	29.679	337.424	19.742	456.005	21.81	782.982	18.959	553.593	36.056	1047.56	13.9	148.561	40.081	2271.85	18.267	163.656	37.137	483.944	79.962	605.205	31.332	1224.19	30	1124.81	76.527	1046.33	8.497	937.955	36.068	2037.16	25.306	353.717	23.115	533.07	11.594	1220.47	74.071	1059.39	12.76
361	13.564	1023.69	42.875	675.123	47.04	740.561	27.342	760	24.158	318.483	21.983	1016.77	26.375	476.137	5.328	456.173	23.797	240.039	18.161	2256.94	34.156	847.622	26.45	861.515	13.012	196.899	34.074	363.858	37.011	1872.14	32.312	2724.41	32.409	885.06	85.473	1381.02	30.883	1810.99	27.158	2579.91	53.183	3183.69	20.302	200.5	15.239	834.209	63.886	771.032	21.132
362	22.264	1021.6	37.593	716.559	21.973	214.084	31.756	366.645	21.135	1332.81	22.06	625.161	52.876	109.411	19.891	513.786	18.361	529.887	29.135	370.011	31.968	282.551	42.276	957.656	28.908	315.012	34.731	318.4	32.25	721.445	35.746	4283.9	27.355	790.211	42.691	1980.99	39.088	1992.24	14.841	1571.82	45.305	3867.24	24.309	373.905	11.837	612.381	57.962	1442.6	22.877
363	25.134	468.167	23.123	329.558	23.94	220.882	32.385	668.307	27.505	646.494	18.641	831.372	53.919	489.758	29.198	282.811	23.8	338.341	24.364	287.252	27.126	947.849	37.544	890.618	20.415	678.507	40.218	579.775	22.51	1827.72	39.28	1406.29	35.999	508.389	45.607	497.782	3.559	1330.06	25.943	640.844	20.85	1297.58	16.408	838.823	21.994	1367.51	24.334	2243.87	22.111
364	22.212	1203.95	23.116	2189.48	35.504	3111.44	27.672	243.057	19.015	748.221	2.118	1011.87	50.332	2459.39	20.81	1740.67	20.267	114.522	36.058	1043.72	32.334	555.801	18.706	758.455	26.915	1079.12	18.656	199.136	20.216	811.12	42.381	1817.09	29.311	1302.89	62.132	936.788	94.837	760.858	22.833	1865.36	22.275	736.855	20.302	672.023	28.696	675.601	64.608	1555.62	15.888
365	20.457	928.232	33.752	865.685	51.361	1595.08	31.838	403.475	23.67	497.918	19.531	117.15	45.412	707.168	27.253	249.903	23.3	424.643	22.529	2755.36	32.222	532.783	56.866	939.12	16.007	1017.61	23.151	223.29	61.89	279.56	38.309	1819.53	23.856	1359.55	49.946	1053.5	40.944	2124.03	34.355	2424.65	59.873	995.81	19.163	1728.32	16.738	796.063	50.331	512.284	22.727
366	13.499	213.375	14.926	641.412	30.355	460.213	27.117	296.149	13.106	341.795	15.003	2264.8	40.078	1238.07	18.982	143.633	13.929	874.173	28.013	440.772	35.137	1192.56	42.211	404.657	10.725	380.211	9.299	512.752	37.935	2017.6	36.846	2773.51	31.221	1816.74	79.5	1535.73	46.849	379.817	32.685	1036.6	59.517	527.557	25.344	808.367	14.569	1359.91	41.803	835.913	20.42
367	14.181	1385.24	12.981	1206.45	27.239	491.215	16.553	341.702	22.031	920.828	14.989	587.537	14.164	578.492	16.097	1297.64	21.213	940.467	30.496	1843.94	18.02	688.123	26.873	1073.9	14.41	366.536	28.661	784.04	49.231	466.093	27.374	2679.31	43.834	486.465	66.203	71.997	45.866	1299.38	19.824	586.538	49.407	2150.64	23.938	237.76	18.739	1311.46	48.652	1023.26	10.409
368	22.782	1544.95	17.042	1980.92	15.761	1627.05	28.016	632.906	20.315	1204.45	21.795	149.111	57.817	606.066	19.839	824.006	12.489	362.405	19.903	1796.69	14.642	584.478	29.257	945.147	28.718	864.791	5.101	181.407	25.126	2294.41	28.407	4893.63	24.704	338.161	73.003	1018.14	47.295	1037.59	48.044	1187.39	24.391	491.903	18.41	983.129	17.89	432.678	51.556	175.24	23.433
369	15.53	1959.97	22.902	878.21	22.05	407.249	30.29	608.838	27.484	1055.2	13.995	328.721	14.243	358.723	24.844	654.915	23.283	678.004	13.137	361.565	15.573	147.841	19.729	556.276	13.171	239.836	31.714	1660.72	37.115	1272.71	39.734	1777.87	32.472	2688.99	64.057	1180.66	52.958	801.771	23.477	701.736	43.143	832.102	17.366	245.893	18.217	599.177	87.624	252.186	25.676
370	30.199	428.835	22.513	1072.49	38.218	4294.08	32.907	743.562	17.83	1017.76	11.947	414.332	13.438	704.63	26.058	343.439	18.742	279.201	24.093	560.025	13.435	1116.21	39.629	1877.13	32.939	468.486	36.814	454.266	56.688	355.309	24.695	498.97	33.521	1030.64	48.926	768.028	44.073	772.692	46.677	2242.52	42.62	650.111	24.383	1616.53	15.173	1551.99	77.96	1020.34	19.382
371	22.286	1371.6	19.734	1240.3	42.994	956.388	21.259	352.203	26.549	1032.4	18.296	493.042	60.538	1360.96	16.679	805.623	12.56	666.928	20.542	1210.76	29.089	549.771	26.179	1454.02	15.321	851.555	46.554	390.958	38.465	511.539	45.206	793.778	35.746	1026.32	59.017	927.393	29.534	296.101	29.432	337.236	45.31	1283.9	24.627	475.407	12.316	1204	42.538	1662.87	19.893
372	13.205	1611.69	27.797	893.338	45.502	2331.12	27.436	2374.28	30.681	901.537	21.591	808.361	28.267	609.431	19.313	858.931	22.325	934.934	28.955	279.107	14.616	1111.98	80.853	1338.61	18.813	584.819	24.7	362.906	26.186	792.575	38.345	2188.73	27.791	907.925	35.866	1138.23	34.417	1327.7	31.946	510.985	66.652	1487.46	25.911	615.913	18.308	2449.55	52.737	1493.18	20.94
373	14.332	319.041	36.603	774.641	17.452	306.505	30.466	240.775	30.948	803.144	26.955	522.724	64.526	672.151	19.116	1394.67	17.793	2407.48	21.53	1012.42	18.354	1511.48	35.725	1253.72	14.985	189.555	21.722	155.756	62.633	469.936	48.934	664.642	34.556	356.601	87.657	219.28	15.645	1045.55	27.288	225.055	37.451	207.259	5.441	540.254	22.206	1110.25	21.583	1660.47	18.792
374	23.252	330.764	20.487	725.548	35.253	630.277	22.927	819.106	30.087	1164.01	21.172	600.658	56.582	880.767	19	650.163	17.089	891.899	24.411	203.952	45.901	927.045	44.562	277.181	23.324	571.918	18.847	288.47	21.439	874.593	22.294	682.45	30.987	420.744	71.237	1728.87	22.586	1206.14	24.449	817.97	71.3	1827.04	7.917	719.428	15.063	175.069	47.745	2133.31	24.649
375	13.845	605.881	31.827	1465.79	17.573	1723.47	20.145	438.626	30.772	606.244	17.799	703.103	23.747	1084.41	29.311	557.263	24.26	123.127	15.345	1839.24	34.05	387.626	43.858	437.02	13.373	407.288	37.968	504.99	30.393	788.622	34.874	1712.68	25.39	1731.16	48.802	202.281	37.565	1271.86	36.105	560.288	33.896	334.291	24.046	277.617	20.331	360.55	45.157	2474.65	23.519
376	21.901	306.847	18.129	3463.94	27.432	817.856	37.381	1415.59	29.278	619.663	17.864	1131	55.542	417.55	16.485	1420.55	9.814	2116.64	20.482	708.934	29.85	739.148	34.619	415.795	25.439	409.91	40.684	517.051	64.105	643.414	27.452	2481.1	30.538	835.289	81.567	772.985	43.791	238.69	52.265	504.034	40.328	340.734	16.426	785.168	20.294	889.549	53.729	706.063	22.151
377	19.257	1248.02	38.573	1010.79	59.76	839.016	18.412	337.58	16.467	2637.92	18.388	602.006	41.423	869.018	17.949	1377.59	24.253	314.123	21.762	184.705	26.678	1603.52	33.094	483.498	31.74	218.758	45.826	456.262	60.43	430.85	30.778	2523.64	30.022	1075.76	48.595	1340.12	32.874	424.587	41.348	411.378	75.665	1772.05	22.86	882.737	20.844	1098.69	41.91	260.286	25.929
378	26.459	260.871	18.956	985.188	72.323	1095.73	28.897	587.685	19.468	906.981	11.649	670.664	59.616	416.896	18.738	582.555	21.31	270.219	32.753	219.7	34.439	403.283	19.585	2388.56	15.923	626.211	40.468	224.008	19.317	1277.61	42.745	1719.65	33.43	430.908	44.631	174.897	41.751	2996.72	51.333	642.485	56.279	2192.85	13.14	795.529	20.607	1109.24	13.327	1478.41	19.803
379	23.025	383.774	25.043	541.621	28.274	1055.58	12.475	1921.32	18.4	1496.62	13.193	348.614	17.192	112.759	22.357	307.282	25.804	1019.36	28.085	1348.06	38.155	819.811	44.32	834.653	15.79	1120.37	29.969	1702.88	49.339	454.225	43.472	2065.13	24.094	886.958	67.391	1429.21	30.164	961.171	39.347	3208.65	49.57	631.985	19.068	425.357	11.981	111.881	48.073	1702.74	17.112
380	22.792	113.182	37.36	1578.48	30.05	797.983	27.791	246.822	22.038	384.951	17.844	217.125	31.849	825.599	24.378	503.092	14.09	1048.08	30.953	284.12	23.631	337.13	18.116	598.658	28.209	1038.84	38.37	661.792	53.185	898.722	39.633	1490.54	18.845	613.354	73.727	5545.56	33.122	1846.02	26.053	1120.81	58.215	602.827	16.899	549.842	9.241	2567.75	85.267	467.27	21.181
381	18.79	1488.68	37.445	542.776	64.415	657.849	31.768	137.817	17.039	2031.75	15.195	351.372	23.779	3192.18	17.204	685.9	20.825	683.966	19.093	700.094	27.253	793.048	61.791	748.502	22.954	87.406	24.189	670.53	44.824	894.742	37.669	451.707	42.647	1465.92	90.183	569.59	37.969	1620.74	25.099	1011.07	47.182	2158.98	22.954	1359.16	15.081	88.319	33.333	1377.86	20.369
382	15.871	316.125	22.839	769.04	40.753	1484.13	25.769	1625.5	27.308	86.747	19.91	82.549	16.448	1170.5	24.848	214.456	11.954	759.399	16.949	520.78	13.483	1221.68	40.371	930.044	23.359	398.129	24.559	605.393	18.096	446.528	30.048	700.307	29.863	1024.38	90.341	920.511	38.34	737.178	28.569	1891.12	45.739	604.423	17.658	550.032	23.11	670.591	12.375	934.274	23.416
383	24.723	951.357	32.594	1497.52	24.235	759.176	23.283	1981.85	24.861	968.776	13.888	224.346	52.466	520.349	27.879	50.232	25.915	755.128	10.536	915.614	23.69	513.832	32.47	1362.78	17.625	227.132	42.659	570.814	40.801	3320.04	49.013	1160.59	31.643	3948.01	82.737	1307.76	51.284	295.886	29.093	1442.02	29.616	1020.71	18.268	429.709	26.405	684.134	34.72	817.81	22.905
384	32.191	1769.38	20.672	674.503	34.491	1091.56	24.733	1640.28	18.914	581.078	16.489	894.471	21.288	1000.45	24.517	1178.64	19.668	559.587	17.51	569.627	22.812	284.736	37.301	1077.63	36.656	245.549	15.668	1688.62	62.797	1314.58	29.108	2363.91	35.772	812.028	23.093	667.118	46.509	1287.88	14.881	899.205	53.299	1047.32	16.451	1214.64	14.671	1607.49	12.15	511.688	16.32
385	22.936	835.112	7.385	249.152	8.117	374.707	23.404	891.163	23.215	572.364	16.613	152.879	20.485	1129.56	20.112	314.381	18.188	1164.97	35.898	1381.85	13.936	951.706	23.815	1123.74	26.21	169.802	34.174	712.554	26.065	257.192	31.309	1722.66	17.457	2054.51	78.3	506.064	15.868	1199.27	18.716	2575.84	61.106	111.145	22.792	763.105	17.201	184.157	40.892	113.937	11.754
386	23.199	475.86	17.672	1561.44	60.379	2311.15	35.988	1206.79	24.973	715.308	19.098	525.854	17.618	1225.27	24.183	2544.5	24.919	1075.88	18.456	488.705	25.361	661.702	79.539	451.33	15.614	523.865	25.119	477.121	48.678	2133.59	30.733	786.774	32.403	510.09	71.542	1109.41	56.555	129.646	26.479	1164.82	64.337	558.967	14.729	1548.77	15.021	246.98	21.792	852.645	35.804
387	21.314	726.184	34.879	486.678	68.24	912.961	18.3	500.177	20.875	871.989	14.434	371.171	68.303	1630.65	26.524	1232.04	21.009	243.878	28.886	2027.4	31.986	3092.98	27.636	1972.41	18.496	374.478	31.517	224.339	60.147	3036.65	34.886	845.669	36.68	586.126	65.712	871.884	55.855	847.184	26.338	540.348	44.352	1185.6	24.145	434.979	21.996	853.66	33.518	637.441	11.903
388	22.793	117.438	25.363	729.029	56.855	3243.87	28.171	133.462	24.983	1686.11	18.557	1293.75	24.521	1225.2	28.372	651.596	22.121	157.056	36.859	706.953	27.893	832.748	25.009	1031.03	30.618	867.092	22.325	1421.33	26.964	1251.11	34.859	1896.75	18.146	429.574	79.884	1237.44	45.56	1276.83	43.522	556.077	61.856	999.269	12.309	277.052	13.193	973.825	45.28	658.997	14.778
389	31.845	328.819	21.54	217.686	54.028	641.436	18.771	861.257	22.602	1594.44	19.449	206.419	31.197	880.439	28.823	1083.23	24.912	207.804	16.108	834.944	26.991	2027.93	28.649	200.424	24.602	910.649	21.987	799.802	18.015	665.475	49.379	2769.2	39.432	352.943	71.549	1182.61	29.62	391.264	31.36	1019.64	30.461	1495.27	25.374	574.05	14.937	477.602	46.075	1203.27	21.804
390	22.761	965.902	50.742	731.633	32.169	944.057	21.663	408.917	22.16	714.301	18.571	110.489	60.834	713.445	26.25	631.496	12.836	1243.51	25.766	729.583	23.192	644.73	42.949	172.141	7.346	237.502	18.85	259.481	33.185	1211.02	40.603	1048.77	30.465	271.321	88.214	751.949	24.869	1087.16	44.599	1791.54	62.291	1608.92	19.101	328.467	17.981	473.703	50.966	705.372	22.75
391	23.319	82.615	20.079	1436.45	40.846	1540.13	17.036	1224.08	25.345	661.132	17.188	1042.09	56.821	1017.17	21.5	951.81	20.17	958.028	22.713	2031.1	24.525	580.06	36.645	1845.46	13.231	224.381	33.696	409.318	15.698	3121.59	46.378	1425.19	32.611	152.762	80.484	870.513	59.01	1495.63	48.541	439.401	31.127	998.377	18.19	790.176	22.361	376.33	35.397	963.02	22.864
392	23.57	685.397	16.117	1056.51	41.155	930.149	25.376	659.672	18.939	746.623	18.263	327.119	27.388	843.67	15.442	1299.81	12.487	1035.54	27.834	136.499	27.14	598.625	85.359	1505.56	7.229	917.17	23.417	551.188	33.655	692.222	40.489	3631.14	21.629	214.637	71.86	904.064	60.791	952.359	43.014	1753.78	38.731	533.787	14.714	1949.64	19.819	1024.89	42.155	417.021	18.891
393	30.497	421.705	16.577	1312.3	6.522	623.132	27.064	2518.9	26.993	480.867	16.126	1000.44	19.843	254.922	19.299	398.794	16.735	743.627	25.583	371.231	30.332	898.957	32.889	1530.08	18.176	498.859	30.989	344.03	38.288	1853.88	38.37	956.659	32.75	1626.02	61.089	450.803	25.528	900.808	0	88.427	43.172	747.241	18.371	290.848	13.41	1173.27	45.466	1360.2	21.893
394	20.834	667.057	18.063	851.252	57.247	1714.98	27.689	471.632	22.719	2003.02	17.562	699.958	50.228	977.198	24.921	84.474	12.89	223.433	18.119	707.08	18.606	289.651	38.624	589.086	17.822	966.822	37.988	1009.96	45.945	906.211	27.875	911.942	24.671	473.315	40.535	1630.63	34.384	1571.39	13.213	977.73	28.399	1176.26	10.934	708.179	18.433	1462.48	20.618	2056.63	17.945
395	23.03	1084.63	31.187	1469.04	19.668	890.504	34.809	492.411	29.39	755.695	18.659	1177.06	32.017	348.775	24.998	1140.74	16.884	683.9	32.496	1667.18	23.494	378.201	25.983	1591.62	24.971	877.489	29.056	98.943	44.069	886.85	26.621	626.433	20.872	1102.37	88.92	302.654	27.841	988.566	37.772	1277.4	67.649	254.294	22.976	1321.13	32.399	200.972	53.778	1143.87	18.95
396	23.376	1238.31	28.747	1037.38	27.799	373.518	24.224	1385.48	18.179	201.892	22.507	153.426	52.337	2208.07	28.698	787.035	21.049	695.913	24.028	507.515	27.972	637.193	42.029	1544.23	29.819	1198.55	11.418	494.89	29.413	827.709	34.814	1888	22.029	1556.06	61.785	497.514	22.981	1124.33	28.259	936.346	30.343	664.106	18.775	1168.1	10.424	851.494	36.563	3320.91	18.967
397	24.194	167.835	20.218	251.85	35.893	321.569	24.481	1296.55	20.344	456.815	17.618	196.732	44.554	142.398	21.662	1063.43	23.664	659.817	15.744	556.131	29.291	371.846	40.511	1100.53	16.508	737.869	38.368	355.15	66.821	931.178	22.525	1214.51	19.045	933.583	39.006	834.506	40.851	994.685	40.166	405.592	0	46.99	20.44	981.432	17.776	771.589	46.552	1994.74	23.006
398	16.606	167.113	22.883	621.957	48.917	1567	32.715	352.51	21.106	669.411	18.373	593.111	40.943	979.159	28.67	182.587	10.399	1340.28	34.91	1260.63	39.224	879.746	35.745	491.679	16.855	1345.31	38.115	335.466	40.995	3714.14	14.499	1629.86	29.433	485.132	67.269	1351.5	24.543	607.044	46.103	750.617	55.463	2109.24	16.845	202.105	16.688	515.139	75.107	303.45	20.878
399	13.136	854.74	11.712	637.893	24.967	1987.44	8.706	1001.11	27.622	2329.54	17.059	188.594	54.706	205.083	18.753	794.607	16.539	949.878	28.529	1102.82	29.844	1492.53	31.644	803.299	12.696	654.146	32.972	294.157	36.255	1916.42	40.239	659.834	33.854	1051.59	24.431	525.826	41.398	687.713	22.653	676.722	41.567	573.562	19.403	543.165	19.883	952.935	35.219	961.671	29.591
400	14.758	226.527	26.009	1673.46	43.078	1154.26	24.397	1180.56	13.529	780.875	17.255	322.401	43.208	627.566	6.425	92.305	28.183	327.802	19.982	1636.18	26.228	1260.86	26.262	1043	17.792	214.205	36.035	862.581	49.639	1117.96	42.649	2504.63	34.08	2660.51	43.525	483.199	40.934	660.574	49.137	1617.11	37.244	728.558	30.972	413.395	23.175	895.408	86.921	1002.09	12.268
401	24.121	210.333	46.839	1758.75	40.282	970.528	27.477	1667.65	19.569	703.902	14.104	614.102	22.959	663.439	11.268	829.979	17.899	816.584	15.729	1401.45	29.634	706.693	31.6	879.06	14.271	581.054	20.481	690.922	33.298	645.212	36.503	330.364	34.668	593.199	94.628	723.148	65.547	683.758	24.504	488.644	46.256	1276.72	20.888	162.544	22.952	324.279	49.119	483.319	20.722
402	12.192	193.733	31.747	1886.46	15.886	1047.68	31.62	1185.99	13.664	254.051	14.816	393.127	55.453	172.505	32.932	489.063	20.958	204.859	23.668	1345.8	27.796	285.806	27.852	622.738	11.364	550.562	20.793	668.064	30.682	1471.75	36.288	1025.68	30.876	881.199	75.957	890.167	41.411	907.262	25.795	983.992	31.038	793.299	23.144	236.995	13.047	2292.93	85.72	995.744	29.797
403	27.314	383.679	55.688	1656.18	52.623	2487.09	25.567	181.33	27.292	722.764	16.923	542.196	25.791	653.041	21.025	834.047	16.927	1285.31	20.083	816.733	29.457	463.575	40.707	621.429	12.047	1125.86	43.106	337.615	65.825	440.546	36.735	654.341	20.44	363.711	28.298	1674.94	67.99	1896.32	19.591	873.157	24.13	1030.15	26.362	1000.29	18.644	262.771	72.194	490.013	22.481
404	27.151	1755.08	22.405	826.497	22.313	822.27	28.439	265.071	30.573	363.082	20.911	781.816	27.558	623.741	22.744	630.881	15.318	1799.06	38.158	239.659	36.937	523.544	19.245	347.722	10.915	92.048	29.633	712.646	49.985	1098.9	47.212	2756.87	25.281	848.092	80.394	515.151	28.271	563.534	27.312	788.465	42.985	946.745	14.381	557.725	11.134	344.217	34.496	2223.65	26.254
405	31.649	356.963	26.987	803.201	23.137	2083.09	34.426	1250.97	28.283	543.988	21.495	205.831	36.761	1381.27	19.469	553.26	16.686	728.557	20.411	1323.25	19.002	286.435	59.291	1553.8	23.563	2430.34	39.309	544.018	21.441	312.797	33.668	744.869	26.907	776.527	56.67	412.281	27.465	931.396	51.525	655.495	52.278	2421	26.924	201.716	27.9	962.691	72.025	499.696	21.865
406	28.78	1185.48	33.987	433.329	27.664	1192.11	14.049	348.717	20.157	814.173	20.819	639.603	21.566	554.738	28.212	598.376	18.281	267.47	40.584	1164.27	22.749	309.523	31.298	1000.97	19.704	1301.25	43.279	601.52	23.479	996.857	52.056	2831.1	26.002	1233.15	75.804	1266.47	23.088	683.121	27.812	946.892	64.851	544.266	34.182	541.332	32.359	951.975	72.117	321.796	20.266
407	17.959	147.545	18.609	1149.87	44.858	4574.52	26.804	274.892	27.089	159.681	30.696	826.735	60.072	1022.6	15.936	739.141	13.333	518.799	25.36	654.008	29.839	2731.43	38.687	1668.39	11.278	660.536	36.416	1350.33	13.965	770.331	35.458	619.251	21.712	1169.22	23.659	424.539	62.502	689.92	48.533	1179.4	20.972	271.04	13.784	404.216	17.997	1148.52	63.326	2405.41	25.361
408	28.448	468.141	32.047	572.747	29.614	2304.23	30.59	315.44	19.989	295.607	17.741	767.121	24.061	692.46	30.14	1369.61	17.25	2506.58	21.757	822.786	27.517	2816.94	68.218	1727.92	13.811	300.852	22.613	782.481	71.421	2990.96	46.95	2664.52	31.407	153.165	76.778	829.393	46.885	531.042	32.779	2144.65	39.257	315.318	14.363	899.342	13.167	358.566	24.67	1078.86	19.026
409	0	33.244	33.354	1390.62	35.098	497.039	34.591	794.022	23.474	1086.48	18.283	772.589	24.153	553.483	26.712	665.193	22.69	462.109	23.154	994.749	36.695	889.433	34.69	280.45	31.209	654.745	29.936	521.103	53.745	589.88	33.41	2184.8	32.96	1129.25	49.83	1735.72	79.684	1265.76	19.576	673.603	58.137	404.128	14.828	993.48	12.834	360.233	37.229	913.68	27.35
410	25.066	475.54	23.991	258.577	26.818	726	30.63	432.576	22.746	664.781	12.273	1610.47	24.906	601.727	13.569	172.238	20.626	1092.78	24.255	1200.26	19.79	725.752	46.109	1564.42	13.246	369.599	28.705	750.708	42.898	1774.44	31.19	676.199	33.84	772.444	84.84	1074.78	53.088	1267.81	14.879	855.128	22.788	1563.72	7.581	192.398	9.03	1154.99	84.249	1563.67	19.468
411	28.69	201.818	19.061	1474.58	58.348	1727.51	17.611	700.278	29.268	1558	23.903	339.673	53.285	1557.39	23.945	566.053	20.242	143.686	27.218	1588.46	27.168	393.693	78.562	439.136	20.596	1450.17	32.385	561.309	43.715	516.997	42.992	705.045	40.36	508.538	45.816	1287.63	35.003	1781.07	35.321	2084.07	63.353	730.175	20.46	1458.58	29.796	869.598	60.202	638.922	18.765
412	15.419	251.656	20.673	1835	18.652	259.583	14.394	835.503	19.55	2793.23	15.124	512.768	46.672	716.725	21.451	1361	19.289	427.432	15.993	723.403	35.758	833.952	38.871	1115.57	19.377	766.094	26.642	1408.13	60.72	1258.19	43.003	1264.65	26.086	1182.87	37.378	1242.01	44.459	2111.78	26.776	3390.09	50.446	2299.57	17.576	944.282	24.51	435.754	45.224	370.933	14.789
413	24.242	459.047	16.374	1955.54	52.241	1466.9	19.716	356.587	26.357	2544.75	16.281	228.234	17.713	286.273	25.217	1139.26	18.121	886.482	23.311	532.613	10.114	81.741	18.938	1444.74	8.592	275.155	5.227	1112.67	45.396	400.606	35.307	1240.94	35.936	1098.17	27.118	1068.22	20.033	624.425	55.064	1434.93	42.459	559.478	17.74	419.292	26.957	1662.68	60.046	2492.57	18.291
414	21.947	248.168	23.659	112.515	26.232	387.683	29.86	2266.24	25.684	1134.32	15.323	1540.36	29.099	1904.88	19.268	830.582	25.664	519.674	31.665	1237.47	19.429	515.419	24.088	1054.88	23.187	108.19	27.907	604.949	37.175	1769.51	25.04	1459.1	34.105	1811.83	56.712	544.36	50.316	1085.13	17.976	794.885	20.236	960.133	3.338	518.89	12.733	1732.33	69.66	658.97	29.485
415	23.377	216.805	48.495	800.995	16.395	1330.38	29.097	2450.77	19.821	1385.95	19.501	706.302	33.642	1168.95	20.327	267.897	13.655	283.179	35.859	891.876	25.121	216.943	33.944	263.444	23.185	572.053	40.716	578.08	35.728	347.742	47.341	702.726	24.999	941.015	46.168	210.452	31.291	4275.69	35.554	576.007	44.612	203.708	19.335	933.125	26.33	341.312	83.305	2682.49	17.783
416	27.108	524.886	21.625	576.247	19.69	258.534	30.912	617.243	21.145	822.636	10.436	555.148	60.186	1093.97	17.814	402.892	19.98	830.982	25.777	971.261	16.618	1753.92	26.388	2886.06	10.105	334.419	25.349	1250.88	32.22	612.903	44.322	1919.27	28.147	551.176	78.594	1293.69	25.444	2035.59	24.878	1515.49	35.953	1348.02	15.16	488.567	13.92	361.316	18.806	2442.18	22.968
417	14.69	1173.61	22.878	1701.56	22.5	443.459	27.268	566.983	21.314	1459.25	19.47	96.257	51.783	1034.75	24.926	2163.88	26.929	1074.69	25.093	2832.33	16.273	706.031	53.727	980.876	19.667	1083.29	39.22	563.112	50.403	1455.16	48.124	942.936	32.582	2196.99	56.04	1039.89	23.957	377.502	34.191	1555.65	50.468	482.966	12.867	1201.52	15.883	477.526	19.005	2615.36	17.182
418	27.962	1034.59	29.849	722.411	35.45	1492.62	24.793	786.353	19.58	861.349	21.21	400.505	62.652	284.305	16.585	896.999	23.79	284.22	30.822	909.537	23.752	574.688	28.927	2437.93	19.433	777.808	39.223	1669.31	39.962	777.547	33.83	1230.88	24.584	128.122	63.563	1169.42	56.607	792.756	30.634	4072.73	40.119	2447.08	16.827	743.02	25.301	832.684	66.449	646.393	28.858
419	29.248	278.479	20.181	719.435	53.869	673.262	29.331	428.103	9.742	1527.57	17.253	223.856	56.997	286.107	25.022	170.97	26.993	444.026	20.347	1597.99	38.37	731.828	43.783	1913.02	16.907	854.711	23.704	492.136	49.039	402.105	39.215	1047.53	39.644	496.729	99.267	1630.93	37.393	1021.41	37.554	1383.54	34.573	1510.96	22.712	397.85	26.974	1255.56	79.486	233.582	20.798
420	23.619	926.154	24.775	540.026	16.642	994.176	28.79	435.743	26.459	893.093	14.031	863.831	52.789	731.294	25.297	609.388	13.271	526.468	36.479	701.111	33.957	928.465	28.559	236.553	17.339	514.419	27.756	1303.51	13.996	1269.97	51.364	1601.61	34.171	608.283	100.686	860.045	45.253	272.694	24.46	1191.14	56.812	1436.45	19.649	1078.36	16.2	879.709	28.973	882.342	17.605
421	15.625	1791.21	32.32	321.347	23.305	309.611	28.53	168.559	20.3	830.048	20.739	578.599	20.01	645.897	19.799	1928.53	14.787	1227.97	18.306	918.642	27.771	1232.66	45.675	2299.41	22.213	306.908	21.712	263.609	14.804	1206.64	41.63	2109.65	39.269	951.937	69.662	500.499	23.496	822.277	35.251	236.725	61.695	1092.47	24.016	399.587	17.41	879.616	64.492	541.659	17.203
422	26.233	436.593	14.642	1506.64	50.544	1408.88	31.395	717.957	25.055	1610.53	17.836	337.326	41.531	329.282	30.65	373.818	10.804	2543.08	21.119	692.981	31.115	701.551	30.246	1558.34	11.4	537.677	31.53	371.311	39.579	1777.13	35.116	1319.58	29.056	170.185	72.033	447.955	89.784	616.648	34.756	1294.78	68.861	1031.45	28.369	1075.54	12.315	477.949	37.443	542.288	20.16
423	20.002	318.805	47.812	532.903	13.827	1088.75	25.441	630.129	22.735	196.917	26.12	764.668	50.902	929.138	28.563	3354.55	25.384	484.978	31.975	957.653	19.952	903.806	33.326	647.864	22.494	743.067	20.583	370.122	50.876	2810.11	34.49	1548.68	28.183	1523.97	20.513	917.751	70.546	1220.08	43.137	2250.42	30.794	1798.48	7.001	413.427	20.713	1552.26	51.08	390.13	32.839
424	23.534	1250.45	33.219	1048.04	21.776	639.44	26.518	580.177	19.86	322.712	17.325	175.763	42.198	3864.95	29.79	1216.02	12.662	640.208	31.242	2942.2	17.537	210.017	48.72	1074.42	17.753	916.085	24.003	938.873	18.166	402.429	37.958	1151.91	30.763	860.88	80.744	893.432	47.12	1356.97	32.384	1058.5	52.5	776.124	18.423	1455.34	13.467	1512.64	48.333	1572.13	23.081
425	24.557	473.395	21.661	648.226	65.407	1821.53	13.819	1180.8	29.11	1630.47	10.691	334.788	45.34	125.09	11.857	193.198	20.249	2152.47	23.602	931.277	16.555	608.12	35.195	789.982	11.502	132.033	42.692	325.301	20.421	1512.58	43.53	999.866	24.314	675.009	55.267	925.798	21.65	434.969	32.461	516.001	70.386	444.577	27.096	274.976	19.061	1690.23	40.41	522.237	13.414
426	15.008	347.006	21.045	630.253	39.199	1927.92	28.248	674.564	17.309	1929.56	18.828	789.442	23.793	676.329	21.123	704.242	12.314	475.094	32.075	247.711	29.27	529.478	22.293	338.983	24.653	358.944	23.774	1022.99	18.92	595.078	31.587	2015.11	26.464	1950.72	31.905	2724.68	22.503	534.712	22.31	353.377	44.528	404.629	8.062	920.472	16.576	583.09	75.041	1834.71	14.541
427	30.987	248.21	59.145	543.595	50.252	3690.95	24.751	522.244	17.779	1318.99	31.667	946.24	58.752	2003.48	20.369	826.433	18.013	2899.92	32.971	496.343	20.733	575.509	39.15	585.675	28.171	223.544	29.795	150.92	71.494	1013.29	36.095	1051.54	38.668	1000.97	97.858	1823.66	28.343	266.427	52.099	1533.78	28.172	650.005	23.317	489.712	23.966	743.498	56.981	649.594	36.574
428	25.109	523.688	19.986	1469.81	44.079	1314.05	21.87	215.495	30.665	1725.32	21.895	896.651	24.683	295.345	23.439	839.922	16.02	1312.64	24.752	1626.69	38.061	1334.32	29.302	1797.45	33.585	359.932	37.325	965.373	38.999	651.109	33.605	1164.07	32.396	147.412	92.679	648.078	64.404	1040.83	31.022	1531.87	46.439	692.713	16.595	1039.03	17.498	122.553	62.419	760.008	26.992
429	26.906	567.552	32.947	892.156	18.25	420.504	33.004	711.039	20.778	2379.13	20.907	1059.29	56.5	2399.4	25.035	791.893	10.932	2143.38	31.69	235.331	28.424	1145.84	55.824	502.223	27.759	819.947	38.63	503.387	53.415	1017.77	41.953	227.928	28.203	452.128	41.056	1959.78	42.713	968.722	27.638	861.419	65.383	1340.18	15.32	98.027	14.187	430.511	70.997	890.09	29.675
430	13.73	414.582	27.982	967.313	18.776	1060.63	22.087	1531.44	22.188	939.547	15.17	415.575	41.664	177.989	12.425	1589.93	24.778	456.651	25.679	2629.88	33.9	334.046	51.543	707.119	23.362	415.582	32.172	768.276	78.58	2179.65	33.851	1207.82	24.357	446.78	42.929	1834.61	48.619	1333.31	56.942	954.354	55.588	962.641	16.508	1034.19	33.785	1959.81	94.128	820.748	14.372
431	24.171	813.57	51.792	341.933	24.239	1204.75	29.086	332.457	22.943	2006.5	19.969	1014.78	54.148	501.201	29.217	263.185	25.318	503.089	16.153	551.147	35.401	1069.9	25.215	2500.68	18.905	753.302	34.436	645.544	33.004	1441.74	47.764	733.683	21.052	1496.49	73.062	745.186	21.591	504.374	20.063	2227.06	62.996	177.889	18.626	897.447	15.933	690.647	50.936	1317.26	28.819
432	18.639	1055.12	24.137	849.191	54.153	1702.5	14.795	785.215	22.15	1364.76	23.315	527.99	19.168	1060.77	29.801	364.344	22.921	303.753	21.291	934.398	32.993	691.977	49.211	348.334	14.608	753.843	15.929	437.273	49.345	468.271	42.631	1395.23	35.053	1290.11	28.725	1487.46	31.378	524.248	21.65	2113.24	55.064	343.05	19.097	1973.9	10.582	489.373	50.006	1565.51	17.492
433	22.036	770.917	14.689	1144.72	27.051	489.951	26.165	694.289	25.867	1745.06	22.217	369.82	48.275	752.854	22.631	652.683	12.288	198.381	32.032	1495.27	38.529	1315.81	42.605	292.296	25.45	2875.79	33.584	1422.32	41.581	837.554	23.879	1941.76	20.623	2934.22	78.037	1764.08	20.843	884.614	29.854	2342.74	70.765	1180.31	13.665	350.867	20.505	391.755	34.578	1840.97	36.473
434	19.806	152.537	22.121	562.94	28.202	1167.1	13.797	540.301	23.208	634.203	10.554	748.291	45.899	695.753	18.887	596.768	25.259	536.84	37.219	601.384	24.76	715.745	54.426	849.627	23.878	1083.11	29.598	721.221	12.907	2033.92	20.415	521.907	20.198	394.054	114.445	461.955	46.892	912.243	18.958	766.338	46.524	1161.82	14.594	387.999	27.046	738.506	72.809	1130.38	13.977
435	25.887	145.51	25.582	631.015	66.344	614.283	25.843	454.921	35.102	228.031	7.756	398.636	71.651	714.536	27.146	569.567	9.472	1361.03	19.668	806.335	16.468	364.737	33.054	1087.16	11.457	501.963	46.37	455.7	32.29	814.432	27.31	725.539	24.928	430.922	53.252	286.415	33.064	1864.49	28.62	933.393	54.682	1852.63	15.933	1643.95	9.864	1060.73	66.61	439.908	23.873
436	20.15	237.183	20.303	417.077	65.057	489.723	19.508	206.381	26.948	881.944	16.139	2644.58	62.66	1204.22	24.54	1225.18	18.371	319.767	9.591	1768.72	25.394	1015.53	31.432	3568.26	17.772	651.197	38.38	330.718	41.562	472.958	44.047	1209.96	18.692	369.196	68.725	618.522	20.511	967.225	27.855	912.415	37.151	538.652	22.71	766.454	23.748	709.098	67.579	962.697	19.642
437	16.963	807.939	44.893	2662.69	34.368	434.723	26.153	112.579	0	44.977	19.98	673.976	26.821	1979.27	17.265	185.31	24.964	437.974	37.301	854.566	27.233	733.032	44.224	1020.01	14.596	1626.48	35.644	482.234	41.214	491.046	28.379	776.232	28.005	1091.39	21.394	1461.3	45.254	3299.93	29.072	730.596	53.782	791.209	11.011	1713.25	15.366	469.167	47.455	2389.48	32.956
438	14.034	253.017	30.523	955.233	21.922	619.505	30.909	327.44	16.678	455.471	22.857	977.527	21.247	873.887	31.475	324.104	10.506	514.81	21.5	337.78	26.709	388.508	63.175	758.075	24.938	455.025	28.668	559.992	24.313	942.266	52.248	796.361	24.684	496.508	37.466	1386.78	47.832	451.92	27.059	1288.19	27.908	2996.05	17.052	923.8	30.051	239.566	60.124	547.777	20.361
439	19.785	591.028	17.58	295.589	22.769	803.758	28.656	731.535	20.785	228.845	15.084	683.534	13.123	1570.74	27.786	604.911	21.246	1320.44	36.562	380.303	18.626	577.539	37.279	3196.24	18.293	445.052	30.924	1538.49	20.477	500.615	47.482	931.262	25.185	694.901	59.85	689.628	41.722	584.66	27.881	2970.48	46.355	1484.51	18.76	295.485	18.08	1769.64	39.793	2770.02	18.999
440	22.709	1567.24	19.486	384.921	23.526	1392.67	29.583	1457.02	17.704	661.593	20.709	534.125	47.28	610.843	19.794	2111.5	18.458	1311.39	33.062	1261.22	23.376	814.4	26.748	723.811	19.766	629.039	45.374	432.44	35.525	790.51	31.189	1970.45	10.501	1283.71	53.452	345.004	26.991	1513.09	12.698	1369.23	52.002	178.157	18.554	223.586	13.62	1318.87	48.313	1034.95	18.593
441	24.74	958.063	33.13	851.373	52.176	438.403	29.77	342.558	23.702	712.004	11.552	561.608	28.405	370.867	23.795	207.163	20.307	993.391	31.681	2144.16	33.495	362.664	24.822	1565.3	17.567	1095.17	23.716	623.101	65.61	721.995	41.859	2376.82	34.019	271.056	58.547	748.741	25.013	1600.15	26.535	358.35	33.104	302.534	19.348	817.779	15.325	2542.85	36.037	1760.29	16.742
442	31.742	927.78	19.208	1067.59	12.476	1424.27	14.892	1176.97	30.681	499.609	23.27	1091.84	53.21	1245.69	23.985	296.891	17.382	2040.99	25.348	923.444	22.396	728.029	37.643	1917.45	18.475	268.125	19.756	1271.81	27.206	1590.3	38.254	1528.32	29.405	424.456	44.771	533.793	39.997	1269.83	23.667	3064.11	29.778	925.339	9.73	487.479	9.877	777.649	35.85	487.96	16.12
443	21.064	920.023	25.092	702.594	45.674	611.548	35.221	619.197	25.797	958.73	19.931	1723.64	29.694	508.71	18.331	912.041	14.791	618.863	25.992	474.285	22.063	349.493	43.719	1839.41	26.805	679.097	25.58	1148.25	22.068	1330.65	35.908	1013.87	32.833	1947.5	73.948	466.004	22.467	698.741	53.473	478.861	48.534	2819.01	15.389	755.445	22.242	426.321	48.936	1111.88	22.566
444	14.639	2635.92	27.123	731.388	52.62	1128.41	25.492	464.003	25.385	417.791	15.016	489.049	19.443	551.117	30.712	791.151	26.339	488.63	32.088	552.124	26.311	270.481	32.403	994.415	27.319	681.279	35.967	1230.75	33.052	1359.06	30.809	1044.95	24.84	368.411	69.2	638.302	33.788	1954.17	24.963	1236.24	53.378	462.429	11.516	1103.02	23.352	390.902	39.169	810.291	25.165
445	21.928	1974.06	17.016	496.059	25.756	312.796	26.757	568.892	29.942	134.477	15.993	1576.92	56.456	969.191	21.977	953.765	21.266	890.513	22.262	346.733	25.056	710.964	44.897	749.3	18.454	711.306	30.297	207.144	16.814	838.803	34.401	1634.45	38.993	729.01	18.497	496.141	67.197	1503.21	48.177	1722.61	46.334	697.976	28.098	672.858	25.141	1292.49	20.842	988.844	23.153
446	14.758	1516.51	19.573	742.74	67.081	754.644	29.465	795.312	23.352	211.415	17.647	197.762	14.026	1119.09	28.789	423.073	18.276	368.377	21.442	502.205	42.162	941.805	28.831	724.597	15.409	268.293	28.449	1005.36	47.878	1534.91	37.885	3198.31	34.455	854.947	103.065	417.532	53.032	464.053	45.066	820.168	44.288	543.324	17.005	420.149	17.813	365.391	57.27	383.461	19.517
447	23.021	557.601	18.422	786.073	61.656	1626.77	21.306	468.868	17.939	260.336	15.289	303.761	56.146	402.959	19.081	320.632	9.848	1393.92	31.208	2146.33	14.617	408.754	38.868	1463.24	19.521	472.689	37.032	1471.26	40.589	1001.05	43.254	299.674	25.569	536.547	71.339	901.036	45.458	1143.7	29.742	871.527	44.797	1965.92	20.999	1386.68	23.848	1861.11	67.174	370.991	36.804
448	19.343	1047.74	15.558	1252.52	13.592	3029.8	12.402	597.404	19.803	439.042	19.602	509.198	42.108	1665.3	13.149	544.886	23.696	965.943	23.817	743.235	37.491	407.188	91.706	2364.86	25.819	868.012	42.658	329.424	84.826	2734.74	48.627	1701.45	26.958	1594.43	59.746	982.085	20.539	969.555	28.73	2876.4	44.632	236.088	25.572	420.351	12.695	608.468	68.023	598.636	28.951
449	26.218	654.594	11.217	1490.23	46.7	1100.83	36.808	943.755	11.727	360.286	16.574	1064.72	22.087	1528.34	3.061	1472.5	17.495	540.856	35.824	1007.97	44.553	446.122	26.561	1027.97	26.522	156.953	23.851	857.818	35.561	703.216	42.211	167.699	40.361	820.949	78.826	240.747	54.779	1085.63	27.133	464.689	25.634	612.571	28.179	965.967	24.398	1309.3	40.433	577.096	9.455
450	30.683	465.668	35.021	559.166	33.918	1546.19	28.553	482.699	20.304	343.917	18.445	585.959	30.64	352.825	25.574	474.095	22.012	544	26.991	1549.61	33.873	683.812	19.678	1047.09	11.615	2167.1	29.168	715.939	23.405	956.377	37.331	3384.61	27.961	745.089	31.19	1078.58	56.497	280.764	24.279	760.388	30.892	1514.26	11.986	501.622	39.388	868.691	59.947	209.02	10.854
451	26.128	472.305	37.969	1043.67	16.038	980.89	28.069	637.225	32.911	689.125	16.43	870.592	59.152	336.104	21.119	550.42	14.272	138.774	20.461	1294.56	9.02	673.584	24.85	1414.77	7.861	316.676	15.189	552.941	74.429	1353.08	25.361	811.136	30.438	882.861	85.962	1004.13	27.776	1416.37	23.762	2529.31	73.524	563.615	12.733	669.946	16.644	485.118	46.035	700.795	19.596
452	29.238	977.562	18.486	1015.07	60.645	733.99	31.48	122.041	20.381	1213.27	16.662	1002.7	48.148	1938.22	16.654	985.161	17.125	1522.84	23.38	654.611	27.325	302.214	35.733	333.346	16.179	408.936	26.803	1849.14	34.873	1503.1	32.467	924.511	34.128	835.981	20.966	2353.4	62.233	284.03	50.814	892.492	77.328	1397.6	11.118	232.921	9.891	358.679	33.94	1126.82	26.755
453	23.861	473.207	20.591	788.745	26.417	497.541	23.869	951.664	26.435	2059.39	26.7	419.307	30.89	166.584	27.012	1348.21	19.04	1358.4	37.965	750.673	35.348	410.042	57.653	596.955	23.015	423.071	21.693	799.356	74.018	734.727	44.767	1493.44	22.751	1503	75.688	1131.11	48.107	1360.1	43.329	448.236	36.108	568.072	16.316	475.671	28.388	2777.59	29.585	1851.07	12.85
454	19.74	248.413	23.288	342.017	22.185	554.103	25.8	1325.15	24.292	346.848	17.528	1146.45	31.687	1289.57	17.251	337.417	22.16	146.427	20.221	836.03	31.385	172.64	52.257	480.501	11.324	768.147	42.85	158.137	49.034	1627.79	42.146	963.869	24.591	795.611	94.304	712.165	45.041	1856.12	42.226	863.783	60.194	159.77	19.388	427.998	12.268	180.002	104.039	545.487	23.944
455	23.999	1252.08	24.504	1510.18	50.368	493.649	32.202	231.76	29.677	392.408	4.447	1363.25	32.442	576.243	31.012	891.678	12.698	1869.43	23.772	405.779	28.983	346.021	36.238	498.619	15.557	232.862	33.489	1138.78	85.051	1355.43	31.254	2091.12	40.514	768.41	38.646	2590.74	39.505	2556.12	26.006	1569.19	36.387	399.576	21.312	335.763	12.409	296.005	73.575	1556.47	19.761
456	14.304	338.671	37.54	694.056	33.179	2549	28.789	539.422	32.553	520.246	17.518	625.078	56.961	932.797	27.427	423.608	21.669	225.597	31.088	1231.18	34.52	719.603	60.988	1134.33	25.75	982.902	19.626	278.584	25.71	683.961	49.877	1008.37	6.139	222.954	81.94	2527.09	30.285	570.545	49.05	664.038	48.694	2789.14	13.604	347.573	18.99	1504.02	49.526	4045.29	25.185
457	17.097	446.223	14.258	722.137	33.679	1881.37	23.157	388.067	30.101	1203.91	18	1838.34	69	397.305	18.927	686.704	12.901	420.573	16.02	159.289	46.264	919.584	35.63	641.11	15.689	1039.96	19.771	394.828	70.593	1467.16	38.637	564.359	21.36	312.876	103.744	857.741	65.644	785.378	35.332	493.875	42.424	225.939	28.429	2834.63	23.007	523.3	53.39	747.3	23.065
458	25.134	405.99	34.374	2110.89	44.549	1380.29	17.013	794.99	23.72	1103.49	20.128	797.244	22.698	837.304	12.288	722.061	20.314	189.269	30.831	1000.98	28.864	182.008	43.69	1230.81	24.164	335.724	21.807	884.67	28.101	578.382	47.202	1359.67	25.467	1405.71	68.46	580.98	40.904	366.33	29.546	1303.84	38.273	605.543	19.027	1275.62	20.418	576.685	58.772	190.529	17.637
459	23.232	627.25	35.938	787.469	37.419	1967.16	25.727	1275.29	26.69	1124.39	12.811	1165.77	61.51	1250.18	20.22	189.993	24.747	564.797	37.307	1107.43	38.245	463.372	39.061	693.003	21.549	608.196	20.965	2028.51	43.917	1101.15	47.325	1328.04	28.149	568.483	82.622	2125.87	39.271	1686.53	34.077	1045.18	66.972	1856.63	24.004	466.63	8.726	339.882	72.305	855.131	18.204
460	13.594	2142.36	44.841	197.701	26.019	117.155	25.949	766.638	15.948	805.213	18.916	311.912	28.855	816.108	28.398	659.135	21.982	328.43	30.867	496.551	19.786	616.031	26.116	447.569	17.511	607.467	20.672	1670.27	43.111	1565.47	42.816	1803.08	26.693	986.218	67.98	1154.12	45.514	273.739	31.274	806.824	48.488	996.487	19.49	215.638	23.745	795.504	35.009	1392.46	13.044
461	18.468	443.168	26.557	657.457	28.619	2022.58	30.932	1038.41	25.408	962.242	21.898	162.07	37.208	1149.44	12.926	674.222	27.316	415.776	28.447	870.443	40.203	1625.5	75.922	320.882	14.191	240.081	34.235	1335.79	26.862	930.257	29.092	887.508	28.454	1160.98	72.613	1002.11	44.865	1802.72	39.368	2244.16	46.394	875.516	16.403	358.072	20.042	791.799	42.693	1859.76	23.982
462	28.967	218.483	33.43	1373.96	52.655	761.643	30.025	203.055	25.883	497.693	15.892	380.453	63.148	1443.61	32.172	602.501	24.203	502.932	16.997	962.084	37.375	414.465	32.379	158.356	17.87	652.226	30.955	751.879	33.257	830.683	19.463	606.759	32.577	517.414	79.42	1830.19	32.558	855.575	35.372	2091.24	54.513	1658.88	26.888	180.503	18.417	299.654	70.927	2449.55	21.714
463	29.939	1686.49	12.751	1307.19	58.638	527.12	19.868	986.921	26.998	1590.58	14.197	674.811	24.088	273.068	27.886	539.365	16.565	479.087	29.128	759.086	26.871	604.806	69.325	1180.41	31.713	744.504	18.479	736.321	71.364	161.302	30.148	917.697	20.768	883.979	65.84	536.778	35.011	1463.52	16.292	1119.84	39.305	2767.06	16.373	296.573	40.438	489.099	47.653	326.422	14.208
464	11.349	180.359	26.567	972.495	33.776	1188.49	30.173	207.418	26.552	722.052	18.582	279.601	30.978	474.598	16.843	1289.58	23.125	2224.81	21.444	984.052	11.786	1133.41	44.225	773.616	13.033	1019.64	43.301	1105.79	37.846	989.016	49.461	766.339	40.528	492.329	46.097	586.665	35.678	572.573	34.638	557.825	49.883	1415.11	11.045	486.77	24.309	2097.66	59.004	539.97	18.47
465	7.826	279.279	37.403	626.029	24.264	2226.52	29.545	401.589	27.526	430.335	20.923	684.752	57.423	115.923	27.19	413.562	23.544	286.027	22.483	336.457	28.602	1327.64	39.246	522.464	13.15	110.287	28.965	336.625	79.799	725.613	37.081	413.356	23.1	195.396	80.475	468.095	18.66	561.499	36.201	1559.24	33.713	1987.53	24.983	351.018	22.149	391.603	67.562	1020.57	7.707
466	11.027	605.545	38.203	870.152	23.805	2541.53	18.356	818.6	28.758	904.518	25.995	232.768	60.711	799.815	17.83	108.316	13.462	1494.42	23.157	607.993	36.495	716.491	35.4	797.691	25.519	75.138	22.014	1108.53	44.679	959.953	37.822	741.343	31.283	1392.84	73.331	1229.44	25.563	944.251	31.702	825.213	55.192	1803.69	15.848	1239.34	28.34	350.364	42.179	2097.94	22.538
467	13.276	718.496	21.148	573.192	31.332	1006.5	36.221	252.538	24.241	818.145	8.827	1359.69	49.841	122.053	22.711	595.735	13.992	780.679	30.472	290.509	31.906	505.624	32.466	823.327	18.112	507.29	29.028	1293.99	39.118	901.115	48.779	1087.56	32.261	348.378	50.98	2187.7	47.363	866.336	22.756	508.867	51.864	818.981	24.321	601.256	28.42	1191.42	38.415	1887.94	33.55
468	16.341	1085.22	29.182	932.628	32.489	618.165	23.7	1569.65	18.992	1501.7	17.786	629.024	29.475	511.231	30.036	986.968	18.447	1091.74	33.8	720.311	30.694	464.326	44.749	456.482	33.695	1216.62	28.857	1108.73	35.372	4160.43	43.86	1613.37	28.628	899.093	27.037	2561.18	20.01	711.812	31.373	1162.38	48.5	2229.33	26.831	878.78	10.484	672.52	47.245	1041.79	18.544
469	27.642	264.324	15.236	1158.24	67.825	989.853	30.592	262.72	24.728	140.042	15.711	2598.37	37.558	1130.27	23.384	1133.98	21.564	606.16	20.393	1169.35	20.063	248.991	32.024	1021.37	12.284	800.185	27.693	542.417	20.908	1320.8	35.155	2726.28	29.834	888.774	72.326	979.434	45.146	1006.09	24.831	985.411	63.016	1718.86	19.08	560.239	12.768	863.881	41.04	1320.09	16.568
470	18.084	756.975	27.807	1762.26	23.94	810.416	29.624	178.916	2.84	478.993	24.556	213.146	45.698	555.895	28.76	98.516	16.481	494.532	24.32	1117.99	22.188	450.61	67.195	1069.75	10.622	203.196	33.861	2091.41	38.453	395.191	25.527	918.827	37.238	226.486	74.776	1008.09	59.003	911.158	35.986	1785.92	32.441	1340.72	23.797	503.239	25.623	611.934	21.18	527.77	22.319
471	18.21	399.455	37.2	568.413	32.071	2111.65	23.028	1386.2	25.472	1267.91	26.192	622.685	65.159	664.219	18.141	405.52	27.462	600.963	30.546	1052.73	28.969	553.172	81.136	168.379	20.475	367.404	56.696	1719.92	36.931	311.07	35.987	576.054	41.084	1786.92	31.511	791.132	51.132	1595.81	40.98	1553.97	47.266	732.625	8.595	661.221	14.781	509.93	67.39	1177.77	29.064
472	15.935	1147.12	60.215	159.118	30.907	973.676	25.162	1400.4	26.708	596.57	0.967	246.611	52.197	279.085	25.808	442.925	20.413	4601.3	22.564	466.967	24.636	614.684	23.386	318.664	12.983	155.544	37.55	707.388	37.621	552.305	36.882	879.785	36.215	607.967	22.129	1121.48	62.23	2150.19	52.987	1241.81	29.726	1642.55	25.566	424.285	9.183	546.903	39.008	2050.33	30.107
473	22.763	1752.55	21.534	370.736	60.055	588.337	25.203	385.005	23.043	1256.11	22.328	1481.67	26.848	1571.16	23.432	714.697	20.375	1047.63	23.173	1113.63	14.136	326.294	38.67	653.665	28.595	1629.49	15.382	85.865	21.975	1417.97	34.047	944.85	24.439	733.187	63.457	630.956	36.801	1154.66	46.406	1082.22	62.504	1018.06	17.965	1253.07	18.001	269.267	33.631	857.79	21.404
474	14.579	529.266	22.925	1316.48	47.773	840.51	30.4	803.406	27.42	1574.72	20.649	715.213	25.341	989.077	20.937	539.187	25.348	269.214	28.51	990.964	27.022	893.465	82.492	468.035	16.146	727.224	44.595	624.163	15.068	1193.55	48.22	544.447	30.328	509.058	97.265	1217.96	58.544	1030.8	30.162	1233.85	47.676	2656.16	18.696	284.297	26.706	227.534	50.114	1454.87	24.065
475	18.856	1278.26	56.061	761.109	28.144	945.393	25.941	169.752	29.744	888.965	20.876	360.938	26.005	424.08	23.936	296.859	29.914	135.387	24.186	515.897	22.253	1099.24	42.04	825.514	12.625	194.444	25.821	569.81	35.494	975.477	42.604	1833.45	24.697	512.5	88.736	1535.16	29.703	482.398	33.493	741.86	61.348	334.194	17.506	968.275	28.245	660.9	66.546	1242.2	17.93
476	23.819	647.297	10.728	269.296	43.616	2378.17	26.906	718.182	25.389	48.034	20.836	972.774	14.76	689.577	14.582	681.65	30.68	470.931	26.698	422.1	24.907	1622.9	32.613	505.831	40.006	117.789	43.415	943.992	35.094	1110.54	42.402	1875.01	23.499	157.772	38.109	1610.31	49.258	1142.73	26.736	469.366	54.543	1173.28	24.784	882.591	19.831	310.31	28.022	1450.4	31.647
477	26.257	1494.11	26.996	2433.36	23.705	1813.14	35.738	863.161	24.288	635.128	20.769	540.927	71.884	490.502	32.604	826.33	17.583	167.182	23.384	789.346	25.381	272.479	33.606	1013.89	27.23	1225.61	20.037	614.991	37.71	570.584	47.045	1538.79	38.809	515.187	39.21	1426.86	38.519	1118.94	45.183	1459.86	10.113	1905.02	13.686	944.737	24.589	461.437	33.529	2903.19	14.625
478	17.27	403.565	51.832	280.939	20.777	1024.99	33.953	525.76	20.981	1552.02	17.034	215.117	43.197	374.198	20.982	278.168	20.675	418.241	25.513	836.946	24.656	2236.39	29.643	332.969	17.373	436.822	32.723	531.139	72.795	1045.96	29.343	664.921	28.406	936.726	77.462	1053.77	71.027	801.83	49.356	973.57	55.724	1285.58	30.596	574.778	20.651	346.773	27.954	1143.22	19.944
479	28.183	320.826	31.251	489.841	30.121	438.247	23.172	1585.94	21.992	860.458	17.728	580.498	23.032	1013.39	17.898	545.046	0	15.536	28.841	637.44	39.761	591.555	37.796	988.578	22.998	866.769	44.272	435.124	44.464	2408.35	35.805	2320.7	38.437	533.012	98.794	2364.81	34.28	815.946	24.834	1477.66	37.014	1240.01	22.285	161.228	8.065	462.678	45.433	1248.62	26.647
480	25.869	191.199	30.198	568.076	43.539	512.607	27.228	1364.48	29.967	723.152	10.54	1032.65	48.253	2276.51	13.668	1278.07	19.249	1077.59	27.789	736.122	22.489	336.156	57.49	791.512	17.377	457.495	27.566	666.755	80.14	943.328	34.754	2022.77	35.812	319.787	81.386	275.226	46.707	303.712	22.383	809.427	47.158	546.262	17.812	572.117	30.012	358.324	81.53	358.914	31.195
481	17.711	1132.83	30.415	545.39	19.559	233.781	32.743	510.069	27.96	444.423	21.04	847.59	50.116	1265.41	21.89	270.465	16.082	1957.25	19.084	1570.3	32.391	319.448	38.598	2095.81	20.223	730.718	36.814	801.029	34.474	1672.32	28.443	994.746	23.328	654.572	48.139	1269.4	36.937	1096.59	44.755	1577.57	42.337	860.974	19.278	421.484	14.867	480.54	76.594	395.073	25.647
482	14.327	373.042	55.853	610.012	18.812	816.336	22.094	416.356	27.322	1191.49	25.501	481.171	59.502	1114.02	21.184	1503.17	25.364	2295.93	17.625	2095.27	38.656	184.014	51.622	4545.55	30.488	1843.05	20.396	1114.48	24.363	838.631	25.012	2846.15	36.925	787.895	75.121	819.706	26.848	738.165	37.445	408.005	76.512	623.281	20.115	197.184	13.201	1765.76	69.73	279.938	23.644
483	23.259	225.9	28.036	332.566	18.743	1204.71	10.727	988.727	25.553	181.425	15.382	358.55	56.756	707.563	21.448	294.935	23.55	433.792	30.483	631.152	32.558	687.289	49.127	1392.08	28.326	121.877	30.508	2569.05	51.451	1663.78	47.469	2505.84	34.441	1213.69	106.336	683.77	38.703	981.197	47.887	390.323	48.462	1194.12	23.385	2644.52	18.163	1896.45	30.992	541.934	20.85
484	26.388	1259.22	22.082	2176.86	24.843	829.286	15.785	727.241	30.155	583.998	21.749	596.97	48.58	740.493	21.262	1254.99	19.009	382.28	25.609	358.783	20.766	486.069	43.367	569.606	16.697	606.421	10.629	1092.2	46.572	1550.07	32.514	464.435	31.088	224.916	90.434	2269.46	30.52	94.461	39.001	331.085	44.932	1395.24	20.604	1337.02	18.532	538.785	46.609	2635.55	18.497
485	13.509	1495	25.245	1916.37	59.325	1781.29	34.244	2119.41	19.748	225.259	16.192	208.841	30.048	1062.99	25.379	732.848	23.67	312.388	25.965	69.525	16.126	226.563	28.642	1296.09	15.003	1014.59	40.894	459.92	55.982	915.789	30.114	463.236	19.969	582.057	53.755	115.557	25.87	451.543	29.53	1323.96	47.041	408.99	18.142	316.468	18.869	708.125	27.897	3331.67	22.795
486	13.376	512.348	30.534	851.992	69.118	368.862	36.604	489.458	20.875	778.654	14.844	601.339	30.596	355.458	23.586	144.964	20.193	695.43	17.244	2155.89	29.365	1233.37	52.895	2676.14	21.602	96.38	39.093	557.384	40.345	719.891	41.985	1383.51	15.884	565.912	73.181	1060.28	69.664	3709.42	38.356	293.849	56.131	238.645	9.161	508.473	18.678	1373.24	82.417	1061.13	15.285
487	12.416	394.924	50.949	672.236	24.943	433.251	38.251	1114.21	19.396	363.436	13.902	482.522	60.186	920.313	29.713	1662.41	20.156	481.701	38.914	814.489	14.675	442.235	26.611	846.25	17	522.549	39.533	1183.67	74.457	648.044	55.421	776.597	22.249	1631.41	80.232	706.61	32.855	1715.08	27.871	560.73	54.49	2158.18	22.618	1704.18	17.765	1138.32	29.495	241.054	19.302
488	14.73	809.575	30.259	528.901	29.538	237.16	17.081	447.733	29.307	587.438	21.734	305.955	31.965	363.105	31.248	709.054	23.143	899.612	26.706	476.428	25.901	325.471	27.457	1790.18	35.601	790.999	26.12	256.17	44.89	584.395	34.573	1746.58	21.816	195.271	27.083	3141.61	24.058	385.378	30.114	2406.58	35.128	676.902	30.226	1447.14	24.091	1137.3	61.62	1517.03	9.047
489	17.516	525.731	66.208	1249.1	19.64	979.285	29.261	736.977	15.023	2143.33	13.884	182.168	45.007	239.193	0	32.361	17.219	1113.76	40.882	565.42	21.671	383.945	64.128	843.828	19.901	195.295	34.221	278.843	33.431	2278.44	22.543	1172.06	20.836	1747.18	79.735	2022.51	23.542	533.952	18.802	436.057	59.833	2003.36	12.272	870.977	12.617	497.636	20.829	1365.85	13.717
490	23.442	574.623	12.41	1206.72	42.81	570.318	14.527	898.783	22.972	529.941	14.919	366.951	33.79	775.177	23.793	1786.9	22.997	234.9	25.052	424.928	23.075	560.539	24.625	919.214	16.861	819.926	23.754	2284.14	32.032	1159.91	44.847	520.585	27.896	670.932	56.129	2425.8	45.169	1071.88	33.139	1102.42	41.514	2851.92	29.756	1287.32	20.109	429.516	65.615	1715.59	16.304
491	24.241	377.399	54.426	820.341	59.576	749.279	25.259	1779.92	27.181	911.863	16.202	421.891	36.631	1453.62	16.96	840.58	21.206	781.687	38.9	80.813	33.254	344.524	27.568	1152.37	11.993	137.312	32.242	356.609	57.845	851.116	38.184	1782.48	24.177	918.156	105.676	1315.33	61.702	1982.3	28.485	371.101	39.798	3170.86	30.392	1486.72	9.845	1131.93	26.807	600.095	15.749
492	23.241	235.386	21.516	1110.2	70.857	285.418	23.55	1054.07	22.564	860.319	20.947	881.818	61.261	603.646	18.845	423.296	24.509	343.216	31.118	773.108	40.732	642.304	82.584	585.904	13.575	555.15	28.887	1312.05	21.813	1442.54	46.357	1464.64	21.133	927.633	79.533	736.322	28.518	377.521	31.288	961.588	44.981	1420.83	18.095	365.716	20.957	373.395	70.092	1525.7	15.431
493	23.928	152.628	27.458	811.817	60.828	133.057	24.274	576.099	23.368	1320.64	15.408	472.792	39.46	599.227	28.854	648.627	27.271	436.627	18.741	855.219	14.508	328.366	57.527	455.386	14.174	366.779	22.161	318.026	31.306	284.341	41.523	2215.78	23.676	386.663	38.939	364.028	34.975	702.258	46.207	1747.5	40.438	621.942	15.866	163.6	19.781	940.788	35.057	2065.99	18.386
494	28.119	360.684	47.821	456.109	37.455	1121.76	16.718	1045.96	26.759	1015.91	11.842	697.98	70.997	981.982	18.271	1146.4	20.675	186.009	28.014	637.731	15.073	543.402	21.694	544.863	20.532	539.173	26.361	152.755	31.194	693.086	42.028	2342.92	36.611	319.69	90.786	4398.77	38.429	871.656	30.098	2279.76	37.277	589.043	25.068	203.377	12.167	839.33	65.657	1483.09	19.354
495	19.675	623.838	18.029	753.622	44.32	1008.77	24.024	860.877	29.876	1918.75	23.15	385.891	24.885	1074.94	14.895	2288.61	24.961	190.268	24.219	988.254	26.997	400.884	36.187	668.399	28.219	199.048	22.022	630.731	57.695	1263.49	27.069	1234.68	27.675	297.878	85.189	1368.35	47.273	1739.07	39.434	1961.09	48.727	1296.78	15.216	260.921	13.17	541.01	19.887	859.043	18.307
496	17.102	624.263	26.939	1070.23	23.653	1259.46	26.259	1084.3	29.736	573.857	17.237	363.097	34.317	849.06	19.084	1502.04	23.653	523.339	21.407	1475.19	15.034	1067.92	34.009	845.647	24.51	301.054	40.812	1915.03	37.487	1195.58	43.25	419.247	35.339	387.22	81.059	1456.14	50.546	2148.81	36.803	1067.23	58.462	394.496	16.868	272.902	26.706	684.875	77.59	1390.73	18.543
497	25.241	443.358	70.171	3138	36.909	575.476	33.492	327.369	32.75	384.859	19.542	555.513	24.014	957.788	33.567	542.703	24.726	369.375	26.09	291.035	30.468	726.773	90.926	1387.94	13.524	154.877	14.688	400.1	35.269	1487.98	28.701	534.627	30.829	1319.13	76.83	2872.51	20.919	1668.42	53.447	180.309	47.39	824.901	19.166	636.362	14.578	115.761	41.414	1602.23	36.46
498	22.049	1663.63	14.218	761.374	15.14	650.535	21.27	839.671	28.577	214.194	17.423	310.658	25.36	786.13	11.425	530.503	19.534	941.626	25.365	390.654	23.907	249.596	70.193	2121.84	20.407	268.388	18.421	551.437	22.944	1479.13	35.991	1936.84	26.33	731.629	74.388	1031.02	50.811	1777.92	22.458	1065.32	46.961	2418.32	13.884	1078.63	21.828	1380.1	58.009	683.357	22.307
499	23.297	617.517	28.824	959.008	28.551	1384.48	26.25	181.444	21.985	940.919	17.864	2316.75	14.384	782.482	20.162	117.711	11.11	317.142	34.862	1006.26	26.47	53.637	66.26	739.365	29.125	785.99	23.117	364.225	37.007	438.584	31.112	1838.21	30.901	731.91	101.544	1731.45	56.89	1279.61	29.749	792.049	66.244	593.59	25.046	594.215	27.277	589.552	43.099	1469.31	10.401
500	17.179	439.949	65.442	1045.74	28.495	746.036	23.13	185.475	17.714	494.651	17.889	594.159	70.373	804.618	15.888	315.507	11.792	643.151	20.888	2318.1	14.585	437.726	28.816	980.45	0	27.037	19.548	845.226	65.122	531.802	42.191	1146.51	20.281	1027.76	68.672	1938.3	81.819	1154.71	32.956	247.961	26.79	471.855	10.982	1314.72	34.917	442.953	74.402	1314.45	19.467
501	24.073	909.244	17.631	308.408	45.821	782.072	27.084	439.13	19.06	893.811	10.704	1344.18	58.719	1313	20.521	550.713	11.515	275.911	21.865	540.967	31.097	658.238	43.707	1779.11	15.606	231.357	38.699	1210.25	23.333	425.464	35.148	4377.79	15.741	1793.31	81.902	398.145	72.707	1164.01	30.9	3708.8	28.946	1908.24	11.085	431.685	20.371	390.522	29.718	2016.96	15.77
502	23.23	221.046	44.555	1424.69	47.048	842.996	26.27	1795	21.054	681.627	15.514	1313.92	55.469	1899.81	14.983	61.861	17.159	844.882	29.874	394.482	29.667	1120.65	29.724	1492.12	22.097	174.2	27.958	205.216	38.294	520.714	28.629	1641.14	24.242	867.442	72.422	445.332	47.742	947.708	20.46	249.543	45.276	1081.25	17.661	137.204	9.679	602.585	26.854	628.141	19.638
503	28.725	716.037	30.008	288.281	35.688	509.56	14.796	660.413	30.544	1052.47	19.12	259.497	64.451	251.112	30.942	263.667	26.913	404.604	29.443	2734.96	43.143	1842.77	30.055	2148.25	30.432	576.85	39.034	525.4	67.008	2335.42	35.182	963.744	30.428	514.275	19.095	860.599	42.864	400.047	36.372	1119.7	59.152	1824.52	16.725	781.076	11.972	978.683	39.153	1135.71	28.994
504	27.635	1120.25	23.969	793.568	48.776	1286.06	33.296	163.877	25.666	438.001	23.917	206.324	56.715	2355.38	23.411	462.228	23.101	551.661	42.054	132.029	28.065	1368.7	27.86	543.569	26.801	1144.44	34.613	585.977	23.392	522.709	32.664	5372.39	26.132	1055.32	8.493	974.834	66.759	824.798	34.943	1973.86	34.778	1821.57	19.461	508.57	10.474	1754.38	73.115	829.504	25.427
505	19.936	1114.18	55.653	1340.92	44.862	814.211	26.56	908.847	24.86	380.407	14.75	657.046	31.007	545.491	13.598	335.35	24.427	175.817	30.723	536.91	11.705	696.877	27.563	490.669	18.458	1896.95	50.764	430.009	41.151	535.644	37.017	1446.58	37.436	1406.44	53.606	771.292	60.77	1625.88	47.463	836.604	45.938	1369.53	19.195	651.106	15.073	1402.16	66.251	2582.22	26.095
506	26.513	143.275	17.742	663.449	21.988	372.344	26.209	1324.78	22.628	1409.26	15.405	957.327	21.097	750.859	32.967	424.281	30.757	935.482	32.389	333.124	23.541	195.068	31.373	624.671	21.364	631.962	42.877	1343.06	30.855	1264.97	44.972	1217.77	18.952	1023.46	74.75	1901.06	43.389	929.017	36.2	469.294	54.561	458.697	13.543	679.176	25.595	1063.37	29.434	3903.65	15.607
507	18.684	1149.89	31.036	603.482	34.869	243.083	35.227	1303.06	30.01	557.987	22.486	1757.13	54.36	571.701	14.201	251.577	20.646	1696.56	37.68	717.952	21.729	838.519	47.108	753.324	28.407	897.186	22.506	430.058	31.921	1087.03	37.896	397.648	26.839	359.194	27.039	1365.66	21.335	596.732	32.731	136.431	44.297	354.883	24.98	2523.67	10.303	340.997	80.896	2012.18	23.648
508	32.024	874.991	20.829	428.206	21.658	553.559	28.247	291.149	26.46	1604.5	22.433	257.945	22.895	922.299	22.204	949.745	20.573	797.978	36.422	474.008	29.004	434.936	35.849	682.325	26.78	1074.08	13.087	347.185	19.111	1175.06	54.001	1757.12	23.641	1227.02	41.569	611.895	21.503	1085.61	52.858	558.702	43.836	1011.06	26.81	375.493	20.876	404.494	43.874	989.565	13.035
509	22.474	1047.76	16.454	2808.54	29.334	968.941	14.062	1447.26	25.836	645.962	17.696	1262.97	26.732	2285.05	25.412	642.118	25.008	221.064	32.552	761.468	35.887	538.232	34.265	1090.98	21.805	478.221	24.93	360.367	36.811	2135.09	50.289	1877.41	23.73	822.171	98.329	1455.22	7.034	1440.03	24.356	121.192	54.168	454.937	16.877	503.31	11.038	1063.69	34.576	527.514	29.625
510	23.382	590.968	58.945	1222.57	52.146	1719.22	29.28	426.752	26.272	596.034	13.968	388.892	51.125	362.767	22.88	577.936	25.363	502.588	25.545	487.75	40.377	1161.96	25.134	485.936	19.168	450.718	36.351	536.353	52.435	318.204	51.663	453.968	33.117	282.209	61.328	1255.03	29.192	773.49	26.223	1731.42	55.472	87.899	18.551	1171.86	24.2	206.344	27.03	461.62	29.665
511	24.106	474.001	14.427	1535.31	61.178	1381.31	26.558	367.859	19.573	1032.35	23.915	114.378	43.576	1321.24	18.126	636.304	15.48	2120.41	26.542	358.741	35.256	594.297	61.952	595.244	25.246	1556.7	31.954	611.318	35.007	1918.04	26.03	435.976	25.08	2910.92	83.116	942.515	27.976	1224.29	42.034	872.617	28.194	261.809	19.422	1045.65	9.487	143.5	31.407	3229.04	28.704
512	12.201	1687.41	67.231	406.967	43.829	782.68	10.956	605.362	14.963	376.673	22.411	956.384	62.31	864.872	32.687	523.401	20.574	738.894	32.885	902.103	23.753	658.434	46.133	1338.36	29.576	305.526	37.911	643.054	27.642	151.616	40.832	961.982	22.562	1332.1	32.009	254.894	38.083	1266.77	51.786	403.265	25.449	1355.93	31.41	1832.92	23.061	930.849	73.972	1044.78	15.295
513	11.868	412.229	29.592	698.013	23.291	1945.21	28.5	199.806	25.326	843.063	0	61.135	16.438	789.913	28.65	394.236	23.399	335.771	23.676	1334.89	22.783	843.684	24.841	526.216	22.3	192.66	24.383	766.048	55.016	1356.04	42.139	867.426	29.231	1195.99	80.88	263.457	37.855	934.271	32.406	678.981	64.439	2051.54	20.634	596.135	10.51	404.991	44.095	328.759	29.065
514	27.336	569.145	13.473	1233.49	36.871	944.471	24.44	345.779	16.513	427.033	16.822	430.641	34.092	1930.58	26.677	339.333	17.386	574.181	23.679	943.322	25.432	1176.11	107.726	489.271	31.095	301.783	27.317	472.077	20.669	2709.49	45.005	2280.49	24.74	622.072	75.836	1921.16	31.088	618.612	42.055	1781.5	56.461	2188.17	15.323	405.251	27.465	308.049	33.255	4259.6	18.757
515	17.265	588.089	14.847	3645.16	15.913	336.482	17.469	1326.35	28.994	942.839	18.264	1050.71	20.354	913.394	21.072	1620.95	22.455	99.82	39.318	579.984	43.822	1538.23	42.807	1134.43	14.471	867.268	21.038	1363.52	19.667	596.979	25.027	2218.15	32.928	765.783	75.785	274.149	7.107	2855.63	28.847	1863.63	40.773	516.525	15.153	400.192	21.195	591.372	23.906	1076.23	22.078
516	13.422	1009.62	23.291	888.661	39.109	1728.73	25.112	2867.64	16.178	480.066	26.28	556.454	33.307	758.573	17.833	321.456	20.274	398.069	31.369	416.48	11.891	309.46	23.526	935.014	17.815	482.615	24.621	493.234	22.518	1462.36	40.672	2230.3	24.656	1104.34	84.192	390.059	35.455	3053.03	41.549	617.747	43.269	1704.85	19.069	757.058	27.252	1927.63	61.974	2391.39	21.166
517	26.897	491.542	32.002	503.624	22.452	456.518	37.807	555.153	17.416	499.442	18.104	104.964	27.179	119.078	8.611	319.42	18.647	545.189	32.5	533.412	15.345	84.338	34.715	569.7	17.697	256.854	37.854	331.332	22.708	409.244	40.343	238.368	24.291	915.5	57.162	2101.12	64.186	1661.62	22.521	759.084	55.548	2637.34	29.89	562.552	9.725	1377.52	59.993	605.175	18.076
518	18.709	257.967	36.538	1287.9	19.728	1623.72	32.261	992.013	16.5	479.685	20.173	348.191	59.611	306.402	22.068	454.787	16.775	270.864	16.784	785.305	8.774	883.309	69.078	666.291	20.354	855.308	42.417	571.315	37.421	839.612	31.221	2034.05	20.328	1178.32	60.167	750.037	44.099	624.977	23.686	1318.92	49.873	334.068	28.199	488.11	17.585	375.566	60.64	653.036	34.438
519	15.711	335.761	27.878	1036.18	39.586	417.448	25.074	408.446	17.458	1220.22	19.657	934.366	64.61	167.474	25.984	1696.36	23.746	605.058	25.347	904.7	14.949	942.593	43.332	600.172	20.866	932.864	22.056	1289.8	42.402	2676.63	30.47	1454.57	32.125	587.943	80.03	1511.08	26.139	544.203	20.511	2332.05	67.542	883.262	22.169	421.301	28.456	573.48	71.789	574.886	21.806
520	20.807	447.092	24.701	786.558	47.013	871.792	24.727	206.749	22.61	261.589	15.431	325.527	55.184	1716.07	19.322	621.512	19.788	143.651	35.339	772.656	16.76	1583.4	38.183	797.624	26.186	692.662	23.246	506.264	35.813	273.792	36.417	1553.37	25.956	735.444	98.903	492.275	37.137	558.513	29.984	1449.22	51.989	568.517	14.241	815.097	15.449	1739.42	55.88	1638.25	21.742
521	21.635	575.663	17.476	1580.09	20.608	855.857	17.504	147.921	27.072	2315.23	33.199	1542.78	21.153	467.436	17.958	1363.85	15.948	763.733	23.402	993.027	26.873	1197.71	71.8	673.125	7.787	735.654	35.705	962.51	39.368	521.443	36.446	3298.62	24.965	443.711	75.305	1233.65	30.922	528.438	36.997	1527.67	67.977	579.238	21.318	453.172	14.589	97.94	52.63	963.239	22.923
522	26.939	656.929	27.121	551.782	28.433	572.881	17.956	816.603	19.931	1216.25	10.015	665.902	56.437	2174.08	17.938	849.992	16.864	330.644	21.631	1239.42	21.882	833.674	42.697	1440.85	13.453	522.155	39.505	201.259	47.893	1022.77	25.765	1377.48	31.966	405.431	91.066	1052.37	27.328	1315.89	44.683	1567.48	56.706	1046.4	17.392	166.843	22.108	964.039	36.952	1401.39	21.173
523	19.936	972.969	16.152	2018.04	37.966	2593.2	22.091	548.506	17.25	870.786	11.745	167.494	58.153	1884.96	22.725	741.938	13.369	467.186	28.441	1087.71	21.851	1706.03	34.827	1905.13	23.49	413.144	26.503	313.246	31.834	422.507	52.103	854.536	36.833	1050.79	81.195	2165.05	25.404	1003.74	36.897	4114.16	45.583	2068.18	20.161	192.726	14.538	1063.73	38.718	2267.8	19.853
524	25.146	266.772	43.223	697.421	58.321	560.861	21.116	577.936	24.867	331.951	12.433	260.822	44.152	2431.4	32.124	814.698	14.501	778.287	37.521	296.178	38.935	483.459	61.889	210.923	22.681	714.825	30.904	432.474	48.265	1301.9	29.136	531.018	27.228	656.353	44.413	2984.15	23.504	1279.04	37.306	226.003	55.83	284.201	22.762	1029.46	23.563	1081.91	50.457	1319.87	25.235
525	24.33	801.041	31.097	407.617	50.211	500.323	23.357	1602.12	31.03	272.419	21.298	237.983	31.624	244.848	21.832	813.681	12.958	213.725	25.174	1141.63	37.866	1359.6	31.082	415.731	16.397	974.548	28.75	182.051	26.197	1090.98	33.187	908.034	21.857	617.685	79.499	1136.25	0	67.952	44.028	440.793	61.089	719.273	20.996	249.81	12.598	429	49.447	925.238	25.099
526	29.837	576.774	27.968	1286.11	13.435	687.362	18.622	1599.14	17.883	838.545	14.809	88.856	51.449	1236.58	15.247	387.083	11.487	629	49.155	559.086	32.294	261.962	36.896	1290.87	21.106	1674.75	24.42	1821.56	50.375	845.265	28.737	709.429	26.333	833.172	78.494	343.931	14.832	853.859	32.027	903.112	37.904	467.494	16.3	428.223	8.043	230.896	73.428	1177.67	18.066
527	14.357	196.578	18.368	1092.84	22.396	416.019	27.705	1335.15	21.335	575.79	19.812	734.641	20.52	99.784	23.743	322.71	12.766	984.902	30.535	688.238	36.895	903.736	41.741	2488.29	30.774	573.138	27.509	1745.97	21.576	1006.27	33.401	1576.83	33.563	365.666	47.285	1555.36	33.354	551.682	24.15	681.295	40.458	1483.08	33.491	83.279	23.654	742.792	90.651	402.52	17.425
528	23.188	386.013	47.425	2746.93	26.5	678.386	18.234	805.73	25.971	628.57	13.668	446.024	46.401	363.667	24.367	170.942	17.092	89.131	16.91	625.392	20.183	199.093	56.415	635.266	22.001	702.016	25.394	473.997	48.305	723.455	37.818	1961.9	25.716	1380.12	30.793	360.629	72.46	1191.75	24.031	422.715	78.516	1901.45	14.323	595.032	22.534	1016.57	83.093	755.661	19.888
529	22.34	259.195	66.353	2231.84	39.608	887.12	21.638	485.803	29.41	857.465	21.527	881.87	31.303	2278.59	31.066	2664.99	12.882	372.537	20.084	1250.72	31.978	516.491	44.636	1073.46	11.574	442.496	12.928	322.549	59.269	1158.63	46.727	567.21	29.765	1168.34	78.588	2922.58	30.1	569.331	25.179	1283.16	30.438	779.93	19.775	901.588	28.412	1190.26	28.295	462.603	17.524
530	10.248	865.991	22.652	305.971	40.424	520.538	28.421	193.472	29.591	551.979	18.06	508.476	19.233	168.538	29.521	452.991	16.732	209.763	24.332	342.24	33.466	187.226	46.826	2017.87	28.601	523.109	50.299	1850.19	47.109	248.08	26.992	2200.33	29.705	168.334	63.276	236.95	19.874	2419.45	35.424	320.675	42.892	2026.65	23.385	392.249	13.411	2558.26	29.888	588.107	16.129
531	25.332	522.74	19.573	2426.13	40.177	708.179	29.182	1695.78	25.719	156.138	11.131	660.845	32.407	1396.26	30.94	521.925	22.445	1165.68	23.281	981.576	9.023	903.019	33.585	1537.02	24.957	750.439	37.381	501.58	24.33	305.082	46.568	2848.29	26.064	961.672	81.267	381.306	31.18	934.626	16.624	2412.94	48.221	572.162	11.099	1085.24	19.881	1420.66	65.882	3317.05	23.106
532	31.004	1524.64	23.165	1996.11	59.766	1259.45	24.65	554.29	27.251	369.121	18.409	333.094	28.575	889.022	18.271	1553.4	27.822	690.084	30.855	572.466	28.538	495.088	47.362	2413.79	19.462	682.517	25.278	469.208	34.978	1937.42	31.968	937.124	36.338	1414.91	62.781	1759.24	59.259	1693.63	49.352	2278.74	56.969	1285.84	30.056	491.598	25.22	358.626	60.48	421.25	25.49
533	20.564	761.176	13.001	490.249	13.636	206.949	35.628	937.705	28.178	613.494	23.67	512.438	17.143	335.952	26.909	716.159	27.26	560.671	19.863	1078.35	36.719	382.945	31.079	2133.85	17.108	106.836	29.303	891.251	36.795	1113.74	27.862	822.517	19.589	664.754	73.3	371.382	28.197	1168.6	31.523	2171.85	53.161	821.283	20.459	286.28	11.898	1686.82	75.493	1582.98	18.775
534	23.145	279.794	30.551	835.57	26.325	1091.36	31.348	730.426	26.052	511.144	21.051	610.266	17.995	2764.67	21.645	571.654	19.801	371.787	21.762	924.677	24.575	1628.27	11.269	965.305	10.642	192.224	30.252	384.16	14.133	1378.26	27.291	1158.84	25.948	1206.68	69.027	3112.4	63.992	380.783	16.224	904.037	44.76	284.449	14.225	495.664	14.791	1755.39	50.838	1337.47	12.68
535	20.918	1053.89	42.947	512.241	31.871	320.933	27.077	1548.8	27.793	504.328	22.267	645.732	27.786	82.581	22.034	1597.85	5.762	918.402	27.867	1121.62	47.776	1314.39	36.83	687.202	25.47	269.549	29.724	792.783	17.827	1462.92	28.167	304.619	25.071	1615.99	24.503	238.382	41.779	1471.89	36.752	311.37	46.128	2537.63	17.239	294.8	9.758	1372.62	81.106	647.22	27.667
536	20.416	444.439	30.967	576.771	26.831	533.432	13.156	1753.12	13.531	323.587	14.867	370.119	28.691	320.548	21.036	223.746	11.501	842.334	35.044	181.302	19.175	160.227	54.829	309.71	26.732	1605	34.622	927.396	22.209	1909.98	14.951	869.082	32.969	372.383	63.765	617.006	44.044	775.729	24.614	486.402	44.731	2021.94	20.787	720.461	36.126	1040.69	63.965	528.367	19.551
537	23.101	362.529	22.619	164.604	26.984	675.116	28.51	786.186	15.695	587.322	19.309	776.604	63.982	467.303	17.768	356.039	25.896	386.277	18.981	915.346	32.949	3475.17	57.391	831.084	22.163	1231.06	15.682	1760.83	31.847	665.507	31.741	1874.62	16.14	1107.49	68.743	407.731	18.485	875.813	43.411	580.376	63.749	1444.1	25.945	540.328	33.278	351.185	57.199	2031.22	18.196
538	16.915	949.362	24.145	594.339	29.771	1285.63	28.23	1319.36	33.549	366.54	20.266	199.109	13.659	725.319	16.881	1218.86	19.258	326.687	34.178	675.861	28.709	306.163	37.146	1536.89	25.592	1306.55	30.428	631.525	35.406	376.721	27.272	1490.92	20.121	672.139	62.752	764.675	56.035	108.268	40.822	1272.09	77.152	1010.61	23.291	343.53	23.933	329.391	38.903	1340.56	17.575
539	24.5	1225.36	24.862	1455.09	51.069	243.632	25.842	1214.67	24.985	1183.31	20.402	524.025	59.062	317.742	15.94	1298.68	22.483	1425.69	15.676	1371.16	18.335	1649	28.052	1990.03	27.295	1060.66	43.671	233.046	33.154	397.123	18.787	1276.72	31.371	805.558	106.944	1670.07	35.908	4128.24	39.938	594.705	22.42	1032.89	23.663	1827.08	26.557	1523.76	37.543	1021.8	25.442
540	17.304	385.681	23.96	853.805	19.118	949.365	23.708	653.447	28.138	742.805	10.064	624.379	66.002	761.373	26.995	1530.29	18.457	794.163	28.283	613.829	27.687	752.499	35.329	1336.61	26.9	176.552	41.395	572.428	23.575	152.101	35.213	394.42	36.26	294.528	65.191	720.252	74.081	1750.31	33.32	569.357	29.344	379.311	16.684	808.502	26.624	1662.41	69.134	553.291	16.24
541	23.188	508.935	15.036	369.823	38.292	901.616	18.844	253.88	28.822	1363.71	19.354	257.145	28.166	110.372	27.329	910.687	18.033	653.023	18.362	802.721	30.929	527.04	40.658	2055.54	18.397	236.005	38.008	320.641	30.69	1015.33	35.915	807.064	24.133	603.014	90.94	418.884	25.963	490.151	35.995	1564.91	57.147	2124.03	19.155	1266.93	14.87	524.281	42.337	1075.96	29.664
542	23.526	608.127	13.924	432.346	24.431	1681.39	31.264	1260.86	18.14	489.966	15.73	1074.95	52.097	547.232	21.146	825.702	18.37	277.286	24.612	1211.72	26.024	503.703	42.83	271.154	16.608	459.664	29.013	1413.61	42.082	1188.52	36.043	2293.58	29.363	684.918	67.234	934.936	49.703	832.363	40.987	1449.55	42.804	1190.91	23.642	423.412	12.603	334.74	70.365	988.943	22.718
543	25.063	467.58	23.88	401.152	53.52	1090.53	34.107	1160.74	29.208	120.908	13.181	806.774	52.636	541.729	22.335	678.123	20.345	783.966	24.362	1955.74	26.526	519.586	46.667	720.83	32.222	534.391	12.814	779.086	37.347	3197.36	27.512	2796.34	32.291	827.516	59.725	640.619	43.293	142.971	54.503	1345.28	62.993	1226.8	29.289	654.305	18.079	715.663	34.558	2404.7	19.559
544	12.849	732.418	21.708	169.114	23.583	974.347	16.84	589.116	23.863	696.252	14.653	761.581	73.156	2519.95	23.364	494.418	14.048	539.207	32.311	1131.1	33.717	731.267	43.646	347.53	19.349	451.583	41.209	547.849	24.787	262.986	57.139	1606.31	35.205	719.806	82.569	956.893	25.21	746.654	49.44	1953.97	46.304	217.874	20.551	536.92	13.696	601.741	67.895	804.143	26.064
545	23.803	351.735	23.133	2278.54	63.768	1130.66	32.623	777.952	20.971	611.878	20.803	2802.05	20.236	664.474	29.212	1788.15	13.631	379.45	33.312	472.339	17.352	674.145	40.866	393.661	23.273	213.222	22.103	757.1	21.786	672.635	29.375	593.954	33.782	570.648	40.806	905.408	47.536	1463.34	43.085	883.272	46.112	3970	21.06	202.789	11.708	784.354	42.68	901.94	16.446
546	23.953	1284.2	19.148	2798.43	16.122	1413.53	26.523	60.163	31.46	2785.37	16.664	700.37	45.765	555.628	15.165	1300.13	26.025	184.421	32.053	277.692	23.976	1690.96	82.837	1592.53	14.624	345.632	34.081	545.97	32.943	1695.64	39.82	2216.05	17.919	1040.92	79.091	1467.38	62.788	968.865	36.154	2011.93	55.391	476.845	21.836	155.245	13.566	744.22	23.829	818.591	18.866
547	21.315	1291.31	41.264	1386.98	27.771	2168.62	27.911	69.412	25.747	569.585	14.679	608.447	29.205	589.754	21.487	2112.34	28.26	818.514	28.214	1659.16	30.828	1285.3	85.085	577.008	18.961	495.821	27.5	1423.8	26.503	442.82	45.188	754.458	32.559	311.045	77.898	1540.86	40.249	395.334	44.999	436.841	60.448	2292.43	14.652	2643.76	33.791	1206.36	45.584	2242.05	29.449
548	11.423	589.586	24.956	633.5	34.044	427.134	30.161	634.65	24.712	241.211	15.825	435.166	30.72	1123.9	26.54	276.328	15.557	3233.16	29.682	762.642	9.84	151.036	55.333	1584.03	31.535	323.738	34.277	395.992	19.308	1259.6	35.716	1404.9	24.827	817.352	34.528	2258.18	46.732	688.46	33.53	1436.18	53.416	478.279	15.121	757.655	16.444	251.415	64.587	683.882	28.298
549	8.19	550.034	28.868	674.615	14.006	1104.16	23.578	997.905	25.761	791.981	24.367	1015.09	33.86	1270.73	17.178	297.134	11.889	986.172	29.727	1046.73	35.215	322.973	22.248	1030.14	7.808	903.986	28.21	496.99	61.79	465.628	53.057	483.234	34.662	819.544	82.773	3313.26	65.277	509.797	32.878	543.017	46.658	729.565	31.836	261.941	12.625	1445.43	60.301	471.466	12.582
550	25.064	748.642	22.594	1014.81	18.146	1030.21	30.297	2334.77	24.776	1265.9	18.088	391.431	14.476	387.145	27.381	450.661	16.79	820.902	27.223	805.341	15.736	945.418	31.559	1975.18	14.975	186.938	18.454	599.027	44.118	494.707	51.564	232.475	27.512	195.882	84.04	1160.34	42.278	1236.74	27.613	1035.55	36.87	547.228	16.429	461.062	18.238	922.625	29.101	395.002	29.542
551	29.167	1099.85	12.675	597.177	16.384	1052	13.496	309.439	27.299	629.572	22.743	286.511	57.284	507.084	30.362	257.651	16.458	1385.73	32.229	695.236	22.361	778.23	53.097	490.371	18.01	887.028	30.15	1267.83	23.528	2012.54	35.312	742.289	23.084	1255.31	75.955	739.736	55.227	479.998	23.843	755.494	38.155	171.34	21.23	363.928	22.906	830.884	53.962	3641.13	11.744
552	25.547	263.117	26.356	566.246	47.077	1064.44	30.405	312.235	26.826	727.975	17.822	1289.01	52.381	995.004	28.437	1805.36	22.549	618.053	24.962	1747.01	24.037	1086.69	70.831	353.013	14.991	1325.93	39.028	336.301	38.434	1104.04	36.408	378.95	43.676	587.82	73.764	541.062	27.352	1035.37	41.482	821.541	19.956	1269.95	11.643	286.936	21.364	653.445	19.836	705.508	24.455
553	23.249	1015.73	19.898	1185.11	28.647	172.491	23.526	1487.12	18.091	668.666	22.334	188.708	21.101	335.256	29.245	693.064	21.391	1518.05	37.059	512.699	20.473	320.654	23.855	650.453	14.141	68.417	12.291	1240.97	29.71	1327.28	44.626	3640.13	21.583	993.814	79.509	298.494	30.453	135.028	24	466.225	34.772	1688.45	16.383	230.201	16.682	276.976	73.504	312.874	14.935
554	25.547	763.07	40.003	797.831	23.613	483.855	30.126	1061.87	25.301	333.35	14.91	1030.63	29.139	96.46	21.035	762.126	17.58	139.432	30.668	742.728	21.528	1370.74	35.672	733.841	22.627	365.732	18.564	819.845	57.114	1316.88	31.753	391.571	23.93	966.436	76.886	1829.14	66.454	789.944	35.561	2407.8	53.979	1680.85	12.453	891.15	18.172	813.212	79.083	1430.53	21.744
555	13.013	774.483	30.528	1072.93	41.529	611.817	28.281	935.184	22.401	1280.56	16.358	429.836	13.257	788.506	19.403	1702.33	25.27	663.487	29.87	610.622	55.822	319.205	68.056	399.103	13.033	415.362	40.086	1286.12	47.475	1316.99	28.275	598.628	15.644	598.247	47.021	770.081	18.582	454.231	39.541	534.774	53.25	1283.03	25.661	608.454	19.613	1632.05	32.736	1065.78	12.531
556	14.142	1194.6	57.849	627.871	32.591	577.865	18.881	645.582	25.991	105.692	15.003	241.813	34.995	772.506	19.435	275.848	18.032	878.456	27.937	463.038	5.77	210.389	41.381	1875.2	20.187	267.27	25.455	494.392	48.725	4248.49	24.644	1406.68	34.999	130.556	24.964	1081.12	20.82	373.268	32.093	1011.59	47.431	789.885	23.142	535.991	10.488	2942.95	64.686	1488.39	22.248
557	26.346	595.811	20.18	1024.98	18.659	165.746	27.423	436.323	32.241	624.671	24.353	1011.11	12.447	701.74	28.255	944.663	12.579	996.539	31.839	1489.94	22.963	1789.19	52.181	1050.24	19.535	678.874	28.356	436.279	76.382	267.557	32.275	688.04	35.126	1219.4	55.072	868.664	29.675	261.387	34.191	2077.79	53.521	1397.49	17.623	482.361	12.911	470.095	0.978	334.066	31.068
558	22.597	402.519	7.81	542.275	25.695	378.082	26.766	1534.24	28.915	2574.34	18.026	252.988	35.256	796.835	25.86	3035.73	16.375	313.121	18.677	708.679	24.774	848.361	77.493	1729.38	19.861	741.053	31.444	1346.23	51.222	602.01	48.293	1646.76	20.67	855.676	71.95	1334.93	26.004	884.943	28.23	885.583	56.932	302.574	18.747	829.325	24.254	406.353	77.52	1215.71	23.911
559	19.314	424.104	50.385	1165.79	65.258	978.012	31.076	1196.28	18.726	618.485	13.438	2376.4	21.221	745.713	21.156	1587.71	10.479	974.032	24.47	620.885	33.596	483.315	38.492	531.089	20.052	121.33	27.444	950.474	33.14	696.059	53.234	2026.57	27.303	1013.93	77.975	597.543	43.476	2010.76	33.482	885.529	37.467	1552.14	24.845	349.574	21.114	661.864	52.824	564.582	15.36
560	10.801	777.516	24.056	446.507	32.111	1117.23	23.162	1007.8	20.149	978.159	21.112	229.96	16.809	394.864	24.869	438.424	18.857	864.565	21.349	941.331	23.231	450.54	36.819	962.446	10.687	863.114	24.998	349.822	14.987	254.239	33.395	2321.21	41.011	1016.54	72.638	924.262	50.759	562.715	34.082	1411.86	29.107	1475.42	18.199	625.386	11.033	538.371	23.635	2269.61	20.814
561	23.446	737.819	13.714	1242.55	16.239	344.17	25.711	649.859	25.27	1202.58	13.881	420.623	47.703	803.481	13.513	698.463	21.996	241.367	19.837	391.702	5.712	533.348	40.111	552.613	21.715	403.306	28.46	692.696	20.783	1868.33	46.828	1287.53	24.612	579.466	61.533	1480.82	33.14	583.441	20.4	1177.24	24.903	2333.87	21.924	393.283	9.003	359.757	23.538	319.908	24.646
562	15.851	719.767	15.92	2179.42	24.71	1089.06	23.342	603.055	29.392	892.118	12.782	618.085	18.207	1353.81	23.831	592.638	20.925	192.271	27.877	224.038	26.15	571.745	41.48	1078.51	23.901	237.908	20.11	533.559	36.588	1290.14	38.599	1166.54	35.378	559.365	23.842	1601.56	20.151	358.348	19.78	595.861	61.222	4742.76	20.585	1194.8	17.907	423.474	41.709	1294.06	17.054
563	22.854	1586.81	33.972	1945.35	52.195	366.469	29.415	252.317	27.798	492.95	23.642	364.337	17.359	1882.37	19.929	1474.6	12.33	2129.49	27.876	657.853	24.2	920.205	26.822	937.933	27.467	445.224	37.064	753.714	65.367	1313	37.982	604.529	30.924	2319	78.639	1527.68	27.23	927.554	42.476	904.787	53.828	441.748	15.379	1503.64	26.619	904.273	32.834	591.871	20.474
564	23.02	646.912	20.847	785.875	53.095	552.694	19.214	992.893	29.611	488.566	15.727	229.002	14.703	1889.74	16.969	741.231	12.4	1061.53	20.72	486.598	24.054	614.435	50.731	1078.88	12.277	1275.55	40.638	196.474	15.826	784.158	32.366	480.771	26.856	1392.94	47.376	1001.88	14.503	1202.59	25.009	1196.83	43.738	370.402	22.29	616.798	30.743	639.77	37.436	2582.66	15.511
565	16.394	925.314	14.987	1360.28	18.18	184.021	28.244	238.798	25.062	289.492	21.039	259.449	58.979	546.099	23.135	388.542	14.499	1016.07	31.485	614.365	24.704	179.362	18.012	1568.1	14.661	456.48	41.715	1207.49	22.621	398.278	51.535	1060.86	21.372	341.551	100.621	546.639	35.716	1324.49	23.322	1086.11	45.138	1020.97	23.945	642.688	13.086	296.326	26.342	290.022	25.707
566	29.326	951.438	32.128	401.809	23.087	889.168	26.379	445.631	31.416	503.686	18.891	233.13	51.336	1374.41	13.336	936.3	25.649	1182.53	25.869	404.844	41.759	953.029	35.191	1287.02	7.322	1541.26	26.429	765.711	22.856	986.093	50.757	1260.75	30.13	753.474	31.746	1700.5	44.977	256.841	25.158	1236.16	56.245	1772.18	21.84	603.169	30.588	641.453	39.128	835.939	27.918
567	22.485	2070.06	21.401	845.177	39.342	173.671	17.609	596.215	27.052	2763.22	15.406	619.304	9.66	1332.25	31.044	378.77	11.632	1803.86	22.808	448.319	16.155	844.422	41.101	2894.97	15.887	399.445	44.473	669.297	48.138	635.102	35.905	2222.4	33.589	1647.01	84.391	1206.36	66.108	1273.37	51.45	1986.16	58.288	753.517	16.601	1009.37	12.632	972.897	75.269	1719	17.781
568	29.282	190.353	56.627	1263.83	22.828	1099.93	26.003	707.097	21.882	374.983	12.678	955.427	21.733	837.317	10.405	743.062	15.664	1639.22	20.683	1426.48	32.519	988.195	94.4	586.466	15.115	510.711	21.586	557.672	43.557	625.585	49.093	270.558	26.783	428.787	70.862	984.667	65.43	956.595	40.876	792.822	57.144	751.597	19.395	961.484	12.686	721.84	50.475	821.856	31.089
569	19.558	566.228	29.028	348.86	50.288	772.334	28.908	599.799	22.656	1232.71	9.222	1171.74	33.821	567.159	14.953	589.095	14.386	504.855	37.701	279.935	20.721	533.891	29.079	250.659	17.832	654.447	46.552	460.124	58.241	1235.23	34.701	1664.81	23.529	2330.23	51.088	1239.77	35.483	2195.88	44.38	146.21	62.774	1062.66	32.61	450.791	35.857	1588.51	27.531	4716.25	16.61
570	18.977	576.523	29.121	1509.95	23.925	598.698	25.818	1885.25	27.449	3011.52	13.29	305.34	31.725	854.763	25.66	1194.68	23.684	471.454	13.149	1448.01	27.81	1464.83	60.05	825.342	26.149	510.83	13.712	195.408	52.357	804.287	34.681	1268.87	25.547	293.588	41.517	445.969	26.287	1569.19	53.255	673.789	11.947	1946.49	14.603	659.786	8.874	1326.24	33.654	807.835	17.872
571	21.74	825.733	19.307	978.081	39.552	1198.28	30.23	297.285	17.474	582.98	13.119	719.507	32.96	476.571	18.206	1348.1	13.481	379.84	26.385	549.305	23.323	532.418	48.66	888.68	21.413	1013.32	37.502	264.453	0	49.014	30.793	993.397	20.752	839.328	73.332	555.389	29.336	660.65	22.102	421.766	36.809	1268.38	17.275	800.525	20.823	554.828	70.78	2185.13	23.747
572	20.741	821.939	9.82	336.06	47.972	749.773	24.689	1001.32	29.97	2103.58	11.833	472.788	57.119	1561.35	31.707	701.602	25.673	494.644	34.767	1510.05	31.608	751.14	33.59	1162.51	13.496	444.059	27.468	745.259	23.292	895.282	39.024	1737.3	33.523	1058.88	71.974	2929.84	59.486	475.62	35.517	1673.31	51.845	686.384	19.618	1326.52	14.732	119.784	37.938	420.518	27.754
573	33.804	609.213	26.652	609.48	45.032	293.37	26.238	538.902	17.913	1371.83	17.876	735.695	28.068	478.649	22.944	613.689	23.419	227.037	30.288	1844.86	34.775	805.563	42.169	1921.8	31.66	251.446	20.628	322.868	44.944	486.909	31.666	1122.42	34.425	154.57	81.787	1281.22	31.358	1535.5	34.878	1115.42	43.196	599.693	15.167	1336.9	18.774	386.345	57.946	2813.73	19.124
574	22.248	529.501	43.226	218.719	24.478	156.329	29.624	212.792	23.469	594.804	23.639	199.074	68.018	229.418	18.077	517.175	19.5	700.995	36.905	531.76	63.351	462.801	29.891	459.196	26.306	412.997	30.978	555.722	28.2	2296.24	41.97	1819.65	30.61	1754.26	73.364	519.964	31.516	521.481	36.689	1601.45	43.771	1979.43	19.864	1413.27	25.756	1032.49	28.564	787.799	32.336
575	21.77	1155.08	19.476	616.51	20.725	1528.33	14.58	966.699	22.741	1078.37	19.932	1149.64	69.025	822.791	25.085	842.034	13.06	591.065	21.356	1793.52	30.817	427.233	20.241	1474.81	6.409	822.903	26.227	1115.38	21.972	677.014	36.892	528.527	38.575	281.069	82.108	607.716	59.095	576.262	40.461	1806.07	43.044	1731.81	16.807	891.052	28.661	429.18	45.423	1737.33	17.055
576	19.884	307.976	50.369	516.885	29.883	4064.24	26.771	457.459	19.65	1438.57	20.904	252.563	42.036	639.446	24.889	106.077	20.666	198.268	27.728	489.134	19.688	579.05	26.743	268.71	9.807	543.619	39.661	765.704	39.708	615.854	28.231	652.558	18.836	745.805	50.609	303.159	32.573	763.725	12.153	871.4	55.081	914.728	28.932	365.823	17.404	904.229	75.856	1058.24	19.941
577	20.796	998.195	30.667	436.235	55.227	365.21	13.868	470.598	24.433	755.71	22.579	996.491	30.815	1805.1	19.485	268.665	17.405	432.557	22.343	482.997	22.088	264.441	51.626	1497.26	13.566	278.225	40.997	638.95	40.906	599.575	55.844	1231.21	39.411	2044.47	28.869	285.554	18.769	652.654	33.806	655.015	49.893	774.306	30.265	1018.5	12.847	1279.02	57.122	977.638	24.613
578	23.038	746.406	28.883	1175.6	29.082	3722.16	13.985	2918.68	30.963	469.026	20.519	675.985	23.307	304.803	22.403	291.092	17.524	1014.79	37.818	2506.44	22.583	511.395	35.532	681.223	18.228	92.456	23.923	1258.81	20.007	175.793	31.707	831.982	38.608	167.377	45.361	2294.91	62.401	296.198	23.704	1154.37	30.157	1520.4	32.693	772.296	25.519	135.645	55.644	620.981	20.61
579	21.027	378.422	25.919	781.494	28.699	2190.99	19.361	509.166	26.446	2228.44	15.327	807.68	35.583	907.506	33.58	747.299	28.871	283.828	37.116	686.441	31.545	313.223	60.77	729.987	23.083	1229.16	35.582	271.421	50.582	907.712	31.398	620.947	26.048	626.964	66.228	1663.29	27.57	1573.09	34.01	746.705	35.334	1403.18	15.056	302.369	15.966	1055.97	77.194	1291.7	15.975
580	23.475	1039.32	39.035	3334.98	24.128	2077.02	27.13	1332.73	20.054	1621.8	21.02	663.444	13.98	782.816	19.524	655.1	17.923	558.431	15.682	740.969	16.145	1699.96	27.992	2632.83	13.932	219.703	46.345	458.606	30.302	2418.44	25.521	1442.06	14.822	1102.69	70.207	913.19	30.871	1329.57	37.302	855.283	49.397	996.426	30.457	1076.39	18.098	476.296	52.375	1589.43	25.255
581	9.5	518.732	19.03	353.798	14.112	1020.8	26.521	269.527	13.139	1608.86	12.451	488.916	56.844	1176.43	16.886	706.627	29.65	336.891	36.819	1994.63	21.188	929.541	28.57	600.022	20.097	462.254	33.4	1388.26	27.81	1950.37	27.868	790.271	30.044	952.955	115.7	887.063	30.565	1342.63	43.138	633.777	49.848	565.512	17.512	819.738	15.189	418.693	39.968	628.825	28.664
582	15.605	357.741	34.51	408.648	58.687	1336.54	27.906	78.165	19.529	1804.05	22.391	904.936	23.047	1202.07	24.111	264.684	13.797	1277.1	14.793	345.533	11.318	771.601	47.996	1059.76	12.671	685.063	45.785	606.274	26.882	1263.77	31.804	2498.21	28.118	319.142	72.762	462.661	59.392	638.423	39.418	1202.45	52.513	1137.95	17.139	2329.61	21.754	1378	30.576	221.616	33.474
583	21.016	178.145	29.811	847.027	43.859	2190.43	24.022	380.729	27.135	388.414	17.624	403.69	58.245	1605.91	22.159	1330.75	20.827	1771.01	36.99	658.358	28.653	307.042	31.388	1446.27	13.072	370.514	26.994	2392.33	77.297	1168.48	13.198	594.019	23.053	2407.27	61.485	808.449	46.711	2856.87	25.734	2068.3	30.873	836.52	7.448	667.514	13.402	469.789	51.225	531.793	19.705
584	6.024	463.834	32.149	1424.19	19.093	1459.07	22.007	652.822	30.076	1052.55	10.51	497.665	51.712	526.456	29.688	1125.77	13.208	585.577	19.61	3000.36	6.884	920.605	61.54	415.906	14.949	2157.93	26.868	465.916	21.65	1244.99	43.821	623.622	28.219	1965.49	68.777	1973.09	41.093	981.186	56.188	880.252	34.646	2182.03	21.319	1157.72	26.398	1353.87	43.538	1003.15	12.075
585	22.483	471.012	25.266	730.319	26.524	1315.96	29.077	113.746	28.166	2419.09	12.815	310.375	53.093	1603.48	13.915	825.404	19.149	353.992	24.711	317.829	22.779	729.472	56.486	522.235	21.863	128.376	26.161	389.091	30.772	1238.96	29.552	1269.15	24.517	246.183	22.129	1762.47	20.382	748.374	27.17	1595.1	50.616	529.432	31.01	664.597	28.447	912.518	43.259	2620.23	27.633
586	17.415	395.225	22.837	1213	29.811	318.156	28.105	832.338	24.715	221.487	21.64	676.535	30.088	1437.27	26.576	305.414	15.746	389.338	28.402	2036.77	21.233	532.032	16.237	786	14.009	340.32	30.146	203.51	38.999	404.158	16.791	2289.5	32.789	814.465	69.004	1843.53	52.569	2638.79	29.614	1586.83	29.545	705.76	18.915	1044.58	27.65	90.963	83.043	1411.15	18.222
587	22.33	92.72	37.248	804.541	25.796	1298.63	29.668	682.909	32.521	294.857	16.976	199.415	66.543	621.725	32.748	1970.14	20.084	329.704	29.613	2064.54	26.197	1992.85	17.89	1990.52	35.699	875.072	28.836	1711.95	26.17	1918.98	45.244	3074.75	24.229	1305.18	81.428	1152.23	31.137	996.588	37.317	1503.71	30.586	290.695	14.589	198.252	11.312	893.442	63.88	601.529	21.229
588	14.844	432.377	29.725	1197.32	16.026	687.28	32.047	696.976	28.27	331.093	18.888	1340.41	22.547	1117.95	32.035	715.229	16.98	2258.26	24.868	1943.93	24.73	109.171	38.308	917.299	12.671	891.779	30.183	820.811	94.608	793.947	42.447	1583.38	42.449	534.245	89.817	370.241	27.197	433.712	27.31	520.037	51.446	1202.71	19.342	223.277	25.758	1841.73	27.979	107.908	15.446
589	21.419	2053.02	17.121	457.107	16.458	503.14	29.088	1275.83	25.527	881.309	30.257	147.341	28.536	689.356	27.146	617.865	9.787	270.504	21.393	828.899	10.125	1089.64	41.171	928.576	17.064	574.117	39.976	598.936	24.605	1411.27	33.007	2105.57	22.034	2853.57	78.709	589.515	40.008	1193.74	21.688	2878.51	63.629	715.306	22.536	966.021	14.857	307.605	43.599	2733.45	27.782
590	19.351	649.314	17.899	434.629	22.133	3436.5	28.335	981.114	30.973	573.475	16.093	488.138	39.163	836.097	23.655	176.132	27.87	419.734	26.337	1035.26	20.238	546.339	75.495	570.317	18.238	988.905	36.653	1808.18	44.173	548.704	15.325	1540.65	29.662	725.462	80.882	774.596	47.092	1525.91	34.612	1495.56	38.49	470.746	23.072	889.842	24.107	1638.48	65.838	1080.06	17.466
591	17.128	322.903	27.666	602.103	26.755	380.184	17.701	644.884	20.696	619.233	32.558	161.678	54.603	414.271	16.233	326.109	18.849	298.913	18.093	847.192	18.315	1050.04	78.277	1169.36	13.63	270.844	28.719	120.663	24.91	116.366	38.86	1973.81	35.945	878.193	93.022	268.386	25.455	852.317	34.387	1274.66	42.717	815.345	10.696	446.512	13.849	625.355	90.42	663.424	20.467
592	24.731	385.03	23.787	1570.98	15.472	656.665	28.564	213.881	22.515	363.862	17.849	235.311	59.109	1486.25	19.449	812.62	14.06	259.896	20.572	1388.4	25.118	366.747	29.224	1813.47	18.595	430.345	36.754	465.508	54.807	877.047	54.375	363.714	36.23	810.237	69.06	2372.91	39.295	787.346	36.781	954.562	53.642	619.047	34.686	385.456	12.639	657.585	40.834	775.033	17.178
593	15.307	193.992	18.965	493.561	25.156	300.684	28.185	285.235	18.325	295.016	12.642	302.057	29.909	2041.73	18.627	549.952	16.789	992.443	11.985	234.13	40.954	1531.58	78.994	864.89	22.332	580.558	24.798	1111.15	39.552	812.042	42.835	312.55	30.395	4127.62	78.332	315.099	35.9	947.647	25.292	1364.14	28.375	1082.72	24.945	740.713	31.213	598.16	35.107	2477.68	25.986
594	25.253	237.557	18.939	996.623	23.057	638.865	25.199	914.997	30.818	480.95	19.245	1073.37	52.781	1065	16.811	429.211	19.349	839.904	25.631	1386.86	41.867	735.7	79.664	5168.31	25.901	112.251	38.449	224.529	54.852	1409.11	37.738	1504.61	26.452	787.412	78.797	691.176	47.182	1594.13	27.145	848.727	51.978	389.904	18.909	614.29	26.71	668.233	57.407	867.249	26.538
595	11.611	504.548	16.642	332.191	31.648	1428.75	33.659	715.145	22.646	2054.14	18.263	841.425	35.785	758.65	24.706	932.084	14.724	75.634	28.525	641.672	12.657	962.349	25.461	261.383	19.014	179.662	29.379	1002.15	60.628	249.671	43.313	3119.92	30.878	2791.7	66.993	1474.41	27.447	415.108	18.82	948.283	64.139	1734.26	21.493	1507.36	19.926	691.318	45.327	495.793	16.821
596	32.394	1093.02	31.525	761.826	24.688	528.86	15.527	1711.86	19.425	109.278	11.222	991.45	57.905	434.408	19.733	631.793	26.78	312.503	32.163	560.488	18.782	160.924	27.113	2751.15	30.071	484.399	33.48	449.554	30.83	1205.81	26.562	2862.39	25.838	678.884	75.543	2576.07	37.2	1205.88	42.768	1124.27	55.713	1603.27	26.996	543.379	19.472	411.491	24.332	1405.79	21.534
597	18.609	1325.69	32.086	996.989	30.384	1247.39	17.564	1511.61	18.062	1188.29	17.056	288.382	16.497	495.295	15.043	592.226	21.654	509.989	21.544	1130.21	31.637	1309.37	41.82	725.633	21.652	172.001	27.55	331.48	16.532	731.582	44.788	513.916	38.028	637.664	79.405	2044.63	33.245	1061.98	31.219	1253.27	52.083	2000.78	20.038	1778.99	18.709	164.601	67.164	1139.99	18.188
598	21.717	277.131	62.656	311.834	17.84	1876.59	28.462	377.876	18.485	447.297	18.136	988.292	20.315	504.655	21.855	1143.1	24.318	558.235	24.51	1606.65	14.115	712.862	50.482	545.151	24.367	135.818	33.637	748.544	20.902	885.412	31.256	2881.59	27.801	653.296	72.166	1180.28	44.531	1034.95	27.334	1753.06	77.213	332.78	14.284	784.85	22.149	2544.16	60.163	703.815	14.013
599	13.694	1873.76	15.373	557.602	28.219	152.946	35.173	800.353	29.75	402.002	14.292	796.59	34.48	363.053	27.876	774.234	18.329	2493.14	36.347	724.46	28.092	1131.04	104.888	1019.46	19.675	271.355	38.728	1969.52	69.037	386.354	40.73	1357.49	32.008	1060.76	75.062	451.23	31.306	1315.7	19.923	747.35	35.777	811.696	30.853	638.366	24.968	881.895	28.223	484.925	22.282
600	20.134	1009.99	13.134	366.639	17.457	824.575	28.379	692.514	25.142	469.316	31.104	664.174	43.159	952.112	15.1	455.218	22.587	68.447	26.502	478.401	18.624	2386.06	26.164	641.559	24.6	758.345	35.502	374.255	13.742	312	56.971	1259.74	30.018	2032.36	60.221	2470.66	15.806	2266.18	38.701	1921.97	46.694	262.404	18.033	508.278	25.833	982.13	40.985	1738.65	21.373
601	15.322	973.517	30.489	253.552	58.87	1819.01	17.54	302.951	28.136	510.211	12.995	1181.77	63.02	802.115	29.139	516.701	26.872	1143.04	23.413	522.043	20.61	2315.15	21.005	1998.28	13.169	584.443	16.386	351.996	30.547	786.998	35.507	640.133	15.836	303.947	75.343	1164.89	58.424	186.922	29.718	1118.05	28.064	195.987	15.216	743.726	22.568	826.404	30.221	63.92	23.627
602	21.334	474.374	45.266	991.613	19.638	1395.03	16.65	212.335	20.38	718.907	24.191	442.646	12.893	825.173	24.643	847.755	17.196	499.397	28.504	1337.34	19.309	153.728	48.117	1423.63	19.897	252.338	17.855	1813.82	74.085	1905.2	30.842	983.34	32.867	279.245	63.033	749.542	39.047	855.835	44.12	2163.87	49.085	500.313	24	623.67	19.57	1013.67	31.514	586.144	20.198
603	7.615	504.295	31.078	1579	42.696	332.586	25.728	1123.61	27.12	629.714	18.511	895.713	63.431	483.156	17.309	368.759	26.05	753.705	25.577	191.932	36.812	1428.56	25.923	1426.11	24.428	111.879	8.411	688.019	35.689	980.482	29.606	412.222	30.361	1231.74	79.523	1446.05	50.56	354.012	25.504	1637	56.922	889.888	16.121	350.212	13.526	831.327	47.257	656.069	16.592
604	26.461	376.263	20.089	953.387	19.98	2820.31	33.41	446.089	32.243	640.905	17.595	405.057	24.952	1221.66	22.851	459.604	17.649	324.45	29.102	351.568	17.351	270.562	71.743	968.088	14.512	957.4	25.393	526.996	32.564	3230.17	29.487	1602.32	43.387	493.259	91.802	697.314	43.992	553.056	31.51	377.297	48.632	428.895	25.23	648.79	8.477	667.897	23.358	630.486	23.469
605	13.671	692.165	13.889	230.419	49.254	311.473	24.392	396.974	30.283	766.977	20.713	1118.53	35.211	1289.04	23.352	1779.62	16.91	441.841	23.744	1529.59	37.448	636.443	73.81	1294.29	21.739	544.505	32.882	2319.83	68.793	235.855	40.889	753.631	21.371	966.072	56.339	783.09	50.457	890.789	48.671	696.278	46.167	400.738	25.607	607.062	16.786	2593.51	22.657	5155.37	23.963
606	24.644	1214.47	20.271	2338.46	21.486	219.862	24.304	339.62	23.388	226.127	20.563	652.565	57.889	611.175	29.288	890.508	22.844	1070.6	24.366	1540.01	35.3	1283.31	43.331	1601.27	24.749	687.945	31.491	778.248	35.641	789.699	39.302	1252.77	22.897	216.851	74.111	294.137	74.901	1059.43	40.213	649.119	38.303	1058.33	24.142	1614.88	21.963	483.873	93.708	685.834	20.581
607	12.805	461.264	21.506	1357.72	19.872	1896.08	29.062	917.503	26.789	544.381	26.646	257.281	22.02	522.125	22.909	507.334	19.997	297.448	29.69	139.572	30.152	860.939	36.609	1094.01	28.684	1184.5	42.285	239.487	37.638	743.128	33.005	733.69	32.063	519.028	82.311	1738.52	33.241	494.404	28.846	2016.71	31.204	1431.78	25.114	462.335	23.002	345.638	57.84	1645.95	17.588
608	11.33	268.977	21.994	335.618	62.319	1375.92	12.534	1081.7	31.423	341.342	23.387	616.447	21.033	562.149	14.795	714.714	15.725	1260.66	35.092	494.67	29.524	216.336	18.119	915.043	11.142	811.683	31.218	512.369	37.567	507.268	29.133	2008.55	41.749	748.264	79.305	658.447	29.16	1126.61	27.479	965.389	62.706	2675.51	25.847	1485.52	18.341	889.508	39.317	1385.14	17.929
609	23.087	392.852	19.881	970.709	35.284	1607.31	14.399	940.055	19.599	755.069	21.407	512.944	47.098	294.642	18.172	603.16	22.081	427.268	35.42	413.595	35.368	1233.26	20.694	549.117	15.386	1033.42	28.779	338.285	23.617	1302.1	33.926	1665.65	35.049	1223.23	34.858	1391.24	22.366	1017.96	32.266	2188.74	51.791	1220.5	19.642	938.63	11.087	974.513	87.361	1016.88	16.389
610	16.646	384.939	64.25	989.896	18.53	232.845	27.072	139.322	27.937	571.15	19.366	467.294	29.28	1873.86	27.279	677.068	18.352	754.143	23.734	626.318	7.877	501.421	71.593	1420.48	31.767	619.204	18.413	1359.8	43.851	1457.1	25.554	2090.98	22.582	315.755	78.294	762.934	26.363	310.294	27.013	1128.88	56.047	349.624	22.034	826	12.152	633.387	36.649	2202.98	23.622
611	14.864	1754.98	19.849	3054.54	16.849	362.552	23.682	2080.89	22.925	549.899	21.19	566.182	33.438	307.978	23.971	969.36	13.012	359.759	19.283	1113.36	18.64	1708.99	39.376	1215.37	29.274	451.424	26.118	343.697	51.47	2075.57	10.778	1144.19	24.466	1886.8	29.94	2087.2	40.278	709.025	33.087	1246.12	33.946	840.296	14.19	380.966	31.183	524.236	24.255	414.516	27.422
612	25.728	917.484	31.85	446.588	50.39	1028.6	32.634	234.454	18.364	375.161	21.42	606.027	32.94	1027.79	26.512	120.156	17.366	260.569	32.984	504.72	29.558	392.127	65.179	4980.22	7.633	1547.14	21.766	530.069	38.024	3069.47	34.969	597.965	24.781	857.912	65.834	1906.63	51.741	411.826	30.24	619.755	57.3	2314.24	25.598	572.48	31.282	848.409	67.057	682.178	22.675
613	28.994	243.331	31.865	254.497	44.754	946.521	31.425	727.054	26.16	435.519	9.79	274.473	18.127	1261.46	18.702	41.348	13.242	224.896	40.615	401.382	15.346	348.788	67.253	758.575	20.327	714.981	27.909	549.995	17.686	400.587	37.489	1059.88	26.256	886.098	84.999	218.505	22.391	800.326	40.859	1522.85	62.38	886.798	31.433	277.343	19.728	1604.63	49.825	3606.93	9.777
614	9.5	457.936	19.988	540.486	37.949	1342.04	22.073	2307.24	29.438	907.144	18.382	254.24	41.491	1414.64	16.849	1619.4	18.49	1794.94	24.281	701.773	46.855	597.208	19.186	1247.71	16.353	854.104	37.815	1089.08	61.009	893.02	62.956	1028.29	32.013	1325.25	110.522	2169.16	61.389	343.82	30.035	1381.7	65.355	290.937	18.651	392.061	27.459	611.525	46.167	3040.22	20.231
615	5.67	1334.2	9.083	862.777	19.462	813.196	26.245	1340.82	19.621	254.995	9.746	721.521	34.719	502.526	16.91	790.641	18.41	254.137	37.182	682.52	15.29	369.871	47.615	480.117	18.413	140.115	22.519	338.207	54.361	903.277	23.601	943.47	22.626	2552.26	63.452	1151.82	44.97	803.33	17.566	1310.61	43.933	724.7	22.921	634.195	20.949	1219.39	41.1	858.736	29.31
616	10.852	588.283	35.052	1042.02	42.514	1955.15	24.342	633.509	23.616	1137.87	21.533	1057.68	60.726	2442.39	21.075	401.655	21.538	886.499	31.849	1768.54	25.17	1005.56	43.035	1368.25	7.587	714.006	33.323	743.369	34.088	1376.21	34.628	1144.2	21.077	1972.35	63.181	1445.35	29.537	1224.39	21.375	794.545	35.818	768.051	19.11	476.955	27.021	1413.75	40.115	1828.14	29.179
617	31.562	91.914	53.903	656.969	19.561	925.559	18.158	854.603	31.547	339.099	21.428	206.22	27.565	713.812	27.134	908.849	16.608	533.312	37.574	1091.71	12.797	835.812	20.415	352.028	17.474	538.52	28.44	1113.4	67.447	118.609	13.415	1333.04	38.693	643.244	64.093	2503.11	30.676	269.664	53.039	1057.68	52.185	1571.85	21.398	370.874	19.779	3458.81	56.918	583.149	12.78
618	15.27	169.833	23.678	720.668	28.137	1789.22	17.399	709.656	22.178	576.621	10.775	543.747	43.755	546.238	13.221	614.58	21.653	225.577	33.422	696.17	9.4	310.741	41.788	392.814	24.212	166.176	19.819	1342.66	35.234	1715.1	33.342	3149.58	31.932	2260.87	75.614	1203.06	27.669	703.978	43.2	549.735	29.523	268.908	20.3	1625.34	14.394	655.685	64.835	1110.63	19.089
619	19.945	992.553	20.522	699.726	29.442	315.873	11.285	951.629	16.587	582.133	33.271	655.41	62.03	473.071	30.592	143.802	15.627	1328.91	30.586	460.068	19.065	981.571	7.981	619.275	18.115	487.648	34.108	814.896	31.536	226.199	39.396	222.429	37.133	731.429	61.403	1459.77	49.928	884.721	36.525	1274.17	25.746	634.673	19.795	340.381	24.569	1302.12	56.038	362.558	20.358
620	15.39	247.45	13.165	544.667	48.718	2566.74	32.488	187.077	30.046	519.437	23.653	565.877	57.355	1108.96	27.426	357.934	25.102	1260.57	27.724	184.219	22.2	926.573	44.315	2450.56	25.51	303.95	14.477	364.963	35.988	937.676	29.701	1175.48	28.797	618.894	34.277	1000.25	39.911	1082.45	30.699	801.236	13.28	654.807	19.619	347.813	17.42	3116.61	81.528	589.893	23.647
621	29.241	382.933	22.869	844.291	53.63	1508.64	19.8	410.044	22.481	1749.01	17.458	356.85	58.247	462.712	27.065	1084.61	26.24	120.894	23.893	663.014	29.019	550.742	37.919	768.545	35.365	656.182	20.976	231.45	38.999	440.705	29.453	1371.18	29.632	839.536	75.012	799.384	64.74	1166.14	29.671	925.756	51.985	1135.07	17.724	467.733	17.564	1195.23	28.651	757.694	22.422
622	25.992	90.386	25.105	1459.44	19.838	326.263	27.668	699.794	32.708	716.47	17.964	385.797	60.67	995.966	25.165	535.499	14.551	974.64	36.015	679.857	43.631	1310.26	19.141	675.064	11.616	511.46	13.506	558.213	32.73	1646.49	64.054	390.491	30.472	302.699	107.164	785.725	30.882	1511.32	24.065	743.136	51.752	1848.65	24.762	628.083	25.643	776.805	32.32	1207.42	17.209
623	22.179	1429.04	11.188	2095.97	21.46	521.995	19.208	392.048	17.228	581.678	10.407	295.332	20.144	1398.64	38.064	357.689	20.184	737.176	34.561	427.452	16.649	405.202	45.97	2460.97	11.388	803.035	25.319	931.448	24.853	1707.84	39.862	2276.08	41.91	1131.28	79.929	432.974	25.899	426.123	23.917	414.623	28.925	814.114	21.238	774.733	19.904	223.094	53.976	1685.62	19.45
624	20.417	1890.32	35.508	891.569	47.114	1081.26	20.033	245.544	19.745	445.734	8.88	737.275	53.805	1692.97	20.723	642.499	21.676	521.969	19.284	780.859	31.537	1174.44	31.999	386.235	16.967	1541.65	43.995	440.265	23.294	688.283	37.746	2586.65	47.505	910.224	60.757	924.939	33.752	540.411	46.733	714.596	65.862	452.984	19.152	840.215	26.115	266.599	45.133	731.104	21.773
625	23.754	218.556	17.189	823.845	40.922	2330.33	26.478	187.644	24.856	499.603	16.484	1083.1	55.344	1491.6	27.525	311.747	14.502	1459.8	19.209	729.428	31.606	1838.82	20.119	402.82	19.161	612.312	27.822	243.488	35.879	2715.09	30.717	903.464	23.785	1070.37	83.571	632.465	48.129	1441.32	29.145	527.88	12.827	2090.22	18.777	451.908	13.015	886.143	48.753	41.311	31.516
626	18.726	589.783	29.015	481.304	52.562	2174.69	21.422	202.218	29.595	479.829	15.111	640.637	44.623	673.772	24.139	959.284	18.502	920.468	35.939	540.939	30.551	923.278	35.999	1404.87	11.085	655.337	41.002	1196.62	47.606	2331.46	53.557	1783.7	24.137	960.246	88.44	954.356	14.411	852.592	43.984	1120.04	27.033	2317.33	11.554	165.545	14.054	640.543	66.68	1028.34	12.856
627	15.536	374.189	12.846	760.968	12.192	1928.35	23.701	314.703	18.534	954.655	28.653	340.941	21.336	247.73	26.157	1255.66	19.29	1915.34	27.292	684.841	34.346	1076.06	33.165	3309.83	15.492	489.877	10.729	425.67	42.81	2467.38	32.955	702.932	32.298	1676.33	69.909	850.515	25.605	929.701	41.366	1218.06	44.784	1359.56	15.67	1470.18	25.103	574.979	34.71	2694.72	25.369
628	16.29	136.229	12.884	1317.92	34.781	1443.76	28.427	1751.62	29.534	859.28	23.742	887.944	49.133	674.733	22.944	1046.59	25.957	429.207	19.403	1875.32	16.476	496.216	35.435	267.477	24.678	1278.98	23.477	403.59	26.521	979.925	34.569	1158.67	22.184	551.197	67.393	836.61	31.871	1125.74	21.888	678.665	49.845	1326.75	20.893	656.131	15.478	677.96	31.391	579.123	13.651
629	23.024	602.169	16.998	1039.89	50.561	2462.57	34.187	566.147	14.653	1294.39	15.481	693.085	62.328	1443.67	28.492	146.071	20.248	1046.97	27.168	1475.77	28.24	385.234	45.849	902.555	14.101	777.018	44.32	883.294	21.336	362.28	36.574	1273.58	32.908	957.812	90.009	1023.67	79.508	1334.66	23.276	478.246	43.154	450.195	20.675	364.475	21.623	1059.28	82.376	1118.38	22.27
630	15.93	1500.72	20.08	1901.41	40.105	958.127	18.482	523.845	20.634	1286.73	31.15	257.597	66.045	377.421	22.669	1109.02	18.007	642.027	34.941	2022.81	19.535	1375.46	46.502	1121.77	19.653	327.729	36.707	583.933	31.803	1294.24	34.453	674.388	25.252	1324.05	66.88	571.391	21.374	1099.26	38.637	2479.27	30.607	845.013	27.79	1610.05	22.685	360.462	33.255	874.73	22.119
631	25.003	482.855	49.087	1210.92	28.444	736.652	27.538	1034.51	25.298	267.089	15.934	1102.27	37.008	799.723	15.377	186.236	10.428	320.479	25.979	964.178	15.401	1635.68	26.144	1121.64	22.373	837.479	29.583	689.287	19.493	765.001	37.741	2112.71	32.988	742.709	68.57	1483.94	41.615	1022.26	25.299	1404.95	62.099	981.838	8.997	557.048	20.532	269.829	11.704	2071.95	35.24
632	19.889	889.338	21.372	421.932	54.873	288.39	11.381	1111.6	27.251	660.703	12.486	2273.9	25.391	1367.26	19.992	219.96	23.725	558.268	17.014	1057.58	35.546	688.171	44.433	796.197	12.299	515.867	27.878	898.002	29.979	861.061	46.846	388.492	19.235	946.442	60.231	645.276	40.294	929.572	39.594	983.558	34.415	523.659	14.829	268.297	15.84	431.964	32.715	972.881	18.698
633	12.707	176.165	20.863	714.784	50.507	856.948	21.17	65.06	15.513	238.123	22.086	763.183	41.833	945.741	12.918	283.884	24.941	236.722	24.105	699.826	23.226	488.788	43.092	391.197	8.381	443.241	19.163	623.103	18.734	689.186	36.847	1218.45	25.125	964.83	76.71	3569.32	35.306	2628.6	21.102	1217.07	59.817	147.308	24.272	1094.1	20.592	267.648	50.684	2049.51	24.374
634	25.227	996.813	13.646	1060.66	16.575	635.286	26.097	429.649	20.801	654.99	16.662	470.611	60.028	432.757	12.991	265.454	15.804	892.362	17.242	382.154	9.128	1132.17	28.97	962.321	18.254	1010.96	36.095	1057.26	22.514	1427.87	29.227	861.228	34.83	573.965	49.129	497.367	43.926	1208.45	46.295	1488.23	59.306	910.904	27.436	651.697	19.856	1250.03	42.359	731.404	25.399
635	17.601	241.529	39.421	687.751	27.495	806.71	29.96	581.998	8.431	623.114	1.487	612.237	32.145	803.608	26.086	558.77	27.553	157.276	18.486	745.496	31.133	199.783	33.171	304.099	20.412	784.533	20.843	637.982	20.084	911.214	20.774	1595.56	31.961	811.28	78.593	596.332	73.859	1051.13	30.166	924.505	47.699	932.993	18.261	433.13	18.739	336.711	45.622	1937.74	18.741
636	6.288	907.009	60.07	1809.85	30.999	1798.07	27.204	707.359	33.681	597.409	19.358	535.158	58.109	321.207	25.976	1989.05	22.868	838.78	27.568	1998.81	29.721	566.094	37.669	1201.39	13.725	429.087	16.103	312.45	17.284	550.917	31.919	1805.41	24.723	708.639	75.698	804.643	19.597	1745.48	47.664	1307.7	55.711	2105.73	28.734	268.8	13.67	1534.09	27.912	550.133	18.247
637	24.299	164.766	29.639	684.73	29.786	1524.08	27.872	179.179	17.73	197.9	28.518	708.855	14.156	705.84	22.427	184.134	20.471	319.119	32.376	1628.96	28.753	349.211	58.609	1435.18	19.346	95.797	20.646	381.159	41.023	2173.7	46.158	1410.84	30.726	566.487	40.99	2882.32	8.426	1224.14	38.534	2690.2	39.641	952.819	17.174	700.576	14.297	281.672	51.735	1746.85	30.196
638	24.974	1061.9	39.576	260.654	20.054	668.881	30.094	1975.25	19.779	1141.81	12.443	416.765	36.268	1888.59	26.515	900.108	19.394	420.73	20.557	603.998	6.006	706.481	36.42	1754.54	8.349	1337.82	18.267	533.625	31.196	537.693	32.081	1680.48	36.712	404.552	67.03	688.881	31.244	849.997	32.355	1087.06	40.482	521.329	22.251	247.886	17.948	680.444	33.186	1002.71	18.543
639	23.887	798.788	55.448	277.856	43.003	967.612	24.722	978.548	25.755	395.48	16.114	870.151	28.278	281.653	17.098	508.382	16.052	906.179	32.889	1395.03	6.656	1047.44	48.969	340.423	14.475	813.217	24.296	695.141	21.812	1693.21	52.159	1127.98	39.146	590.119	39.417	444.961	17.022	1708.28	41.779	871.858	64.835	879.257	19.389	1369.42	15.776	909.136	38.999	780.017	0
640	24.409	508.361	16.269	470.788	42.872	3290.03	31.365	1256.15	25.91	385.268	19.976	200.375	30.399	622.691	31.708	447.348	19.18	488.006	32.458	2553.36	16.241	626.533	40.189	1460.1	18.642	751.187	41.668	1593.83	87.74	408.221	36.67	1286.47	20.036	2155.37	44.641	2638.33	17.438	555.906	30.239	589.233	36.657	751.287	22.235	773.831	9.984	662.283	45.209	2151.74	22.249
641	22.098	1571.98	20.212	720.506	22.146	1155.42	13.402	1348.55	19.791	717.969	16.277	277.743	54.059	459.142	22.89	887.891	20.938	268.525	22.925	1278.39	32.761	1277.69	42.572	2083.69	14.791	326.312	40.161	595.548	39.88	1164.24	57.246	819.985	33.76	1785.2	79.149	752.932	57.258	763.509	24.96	3587.68	39.82	242.031	5.985	394.212	25.188	2755.38	31.323	708.124	20.772
642	12.725	524.094	34.059	1535.1	19.077	652.537	25.297	1087.04	18.009	55.412	13.554	769.705	28.638	2125.73	17.678	953.407	20.069	339.684	34.721	555.822	22.182	1704.32	17.559	2186.95	27.145	272.049	26.349	968.067	49.354	771.249	47.878	3565	16.42	1385.39	75.36	1104.92	26.902	605.703	29.018	697.642	56.813	429.125	12.778	1224.98	29.18	952.715	87.23	358.023	24.203
643	22.566	882.091	17.448	234.444	29.635	714.458	18.024	800.407	20.871	979.505	21.174	787.875	33.504	957.998	14.415	694.149	13.699	603.16	20.985	955.406	40.718	224.501	32.211	474.702	28.339	377.838	18.787	1700.51	32.211	1127.24	35.001	463.159	28.265	1572.07	77.14	2393.38	14.129	969.552	35.206	1141.11	63.277	883.754	15.585	347.459	12.548	434.124	39.447	1851.24	18.106
644	26.417	816.039	34.173	410.642	37.24	1008.94	33.643	1976.14	21.592	1334.68	17.055	423.094	56.43	153.737	15.751	332.243	20.465	346.724	37.777	278.619	15.959	452.947	62.937	1819.88	22.564	684.898	24.139	532.878	33.735	360.506	27.325	1443.11	38.919	1232.58	54.836	1104.74	23.662	823.654	17.261	515.617	36.616	372.354	14.42	1216.08	8.901	463.351	31.857	710.211	18.382
645	27.367	536.218	19.047	1906.09	27.69	443.783	24.841	779.011	26.119	797.259	23.662	368.289	55.168	267.963	28.865	424.412	25.622	743.931	23.768	1307.21	19.741	1159.3	34.581	1104.74	30.374	315.156	39.682	1462.53	40.47	829.11	24.568	695.35	23.59	652.053	106.358	807.594	30.288	1358.24	43.561	526.622	39.349	201.718	24.678	457.702	14.429	1269.55	99.019	1036.66	21.773
646	25.006	1330.47	22.583	788.368	22.481	435.296	28.178	283.292	27.554	963.443	17.696	228.377	28.933	3704.33	11.074	449.274	18.148	1485.71	35.34	320.749	26.396	635.669	33.61	512.855	14.552	493.296	38.14	1874.25	74.396	281.156	34.853	678.349	25.918	101.84	73.295	1105.28	35.591	2165.45	36.168	1211.38	59.23	509.406	18.714	274.559	27.892	717.404	43.152	528.847	16.541
647	11.231	303.784	32.758	327.928	57.734	137.058	23.069	258.314	28.499	1222.4	15.876	430.854	34.337	371.098	24.66	776.317	17.554	367.959	35.416	163.928	29.912	178.274	40.951	842.878	12.83	1092.74	44.345	569.006	38.709	2176.31	36.951	412.403	30.438	452.159	76.008	2160.25	55.94	655.474	24.519	1730.28	50.383	2183.5	23.676	443.929	25.848	243.247	56.638	1353.23	15.16
648	14.795	249.841	44.11	464.293	41.071	861.549	26.954	154.294	21.596	1604.96	22.414	186.655	36.344	1073.87	11.151	1706.64	23.108	708.907	31.524	825.034	20.541	1006.87	48.115	437.709	17.653	648.52	37.729	669.081	29.706	200.486	37.915	1575.89	7.478	563.55	113.316	1718.94	37.499	597.698	55.526	217.273	26.187	548.406	15.951	813.4	24.979	678.151	40.634	492.853	22.729
649	35.166	454.973	14.111	326.098	42.622	412.217	19.936	217.812	1.712	190.593	37.337	304.817	26.074	313.454	23.346	430.98	18.648	1429.44	43.148	1141.68	22.75	493.285	33.78	917.031	16.638	1471.48	20.152	684.215	26.497	771.7	40.286	399.642	35.5	130.45	59.105	482.906	50.438	884.823	28.566	682.995	34.896	3011.69	19.061	497.367	21.781	683.986	66.494	2397.74	13.165
650	22.507	1897.55	26.102	635.715	25.528	960.355	22.495	776.009	28.12	319.871	15.289	228.946	52.789	395.13	28.429	416.225	15.506	1225.85	26.586	342.441	34.852	681.488	52.465	463.686	27.154	379.477	39.984	1400.67	46.844	602.817	47.77	972.307	29.799	516.654	95.681	1512.03	18.793	1446.35	34.565	832.266	52.415	3034.52	18.264	666.457	23.199	1051.58	87.141	1177.04	21.286
651	27.663	327.739	28.897	500.614	27.972	1027.64	12.997	903.1	27.628	931.497	19.98	420.676	50.164	342.915	17.48	744.271	17.327	216.154	25.178	1552.54	25.732	786.233	88.089	1186.76	11.377	258.201	27.583	1354.27	38.034	1495.3	32.096	2161.76	35.3	521.979	42.203	190.27	28.568	944.142	44.505	458.592	11.592	4178.2	31.118	1676.54	19.926	618.481	26.248	1587.81	15.123
652	28.302	83.872	29.802	618.605	19.102	276.444	17.17	356.217	29.912	916.77	10.144	695.839	30.416	2722.62	23.437	1432.14	22.182	257.493	18.003	1109.03	31.907	680.102	17.521	537.256	18.08	893.287	41.665	1484.49	58.757	1307.57	45.375	990.972	28.028	1112.23	78.93	953.742	31.45	3033.36	26.852	3953.44	43.484	1632.49	19.203	717.72	13.703	201.195	70.128	965.75	5.281
653	21.384	1844.33	28.967	373.741	26.835	2043.9	20.6	1812.67	26.355	278.024	14.971	220.799	53.695	757.661	24.025	594.767	21.329	795.382	28.77	601.037	29.282	2111.01	39.195	516.067	14.357	779.88	30.863	113.073	23.301	725.127	42.166	1140.07	23.699	670.35	70.527	2870.46	49.098	1177.45	49.45	1038.48	61.389	1422.9	18.124	901.265	14.086	965.853	38.343	868.665	19.092
654	19.654	168.247	20.82	663.413	46.613	788.324	30.159	1344.69	23.145	1051.94	23.668	554.997	30.611	1002.11	28.299	957.439	24.044	1163.08	24.701	502.922	25.042	680.868	20.214	820.788	18.297	561.103	16.912	693.829	34.11	560.142	30.325	296.15	31.222	881.501	53.295	1288.51	55.216	280.913	30.47	1336.54	61.366	601.521	20.558	1151.91	26.013	1515.1	43.291	625.288	19.539
655	25.687	342.833	45.864	651.325	55.49	1284.94	36.755	284.387	29.065	1134.05	20.669	405.152	30.053	387.722	24.769	666.638	23.853	910.268	14.8	3248.26	35.826	671.663	48.048	1629.03	13.566	253.528	38.637	360.727	26.034	2957.23	30.893	930.075	26.562	235.869	66.363	214.478	23.704	759.446	31.552	1482.9	62.496	399.316	18.084	562.898	22.648	387.066	51.437	1357.39	24.459
656	13.909	453.081	13.737	462.537	33.126	951.474	11.345	1293.31	26.197	142.986	18.346	232.599	30.527	206.832	28.558	376.398	11.143	655.357	20.995	482.099	27.436	360.6	78.144	721.715	18.665	352.388	44.129	1125.25	26.827	764.801	36.422	768.803	41.393	2197.37	48.168	208.48	50.415	1332.97	36.172	1010.66	39.93	2861.03	22.325	1748.47	21.684	843.078	48.713	2253.37	31.335
657	24.553	1226.7	13.222	1084.32	38.329	1354.55	33.198	491.593	30.113	498.62	16.13	799.535	66.272	555.854	30.441	801.919	22.986	1125.45	18.457	1237.98	24.668	2213.93	31.817	334.752	21.995	152.21	30.5	997.06	29.382	881.233	29.157	2052.63	32.934	1050.18	63.447	904.435	74.16	354.152	41.931	658.742	34.13	1561.48	13.182	379.819	22.946	1744.62	68.045	1129.69	1.652
658	26.861	210.818	10.865	805.758	72.335	571.342	27.34	486.755	29.091	231.611	21.441	1119.02	57.431	727.896	9.811	396.527	21.309	371.945	21.744	1072.29	23.472	1481.38	23.678	1444.08	25.688	202.317	26.777	446.043	35.568	1164.05	34.243	669.871	24.095	1170.67	60.058	1508.45	13.893	653.741	38.249	1031.05	44.987	207.036	18.256	1566.25	9.651	602.37	45.326	1886.12	21.745
659	22.38	833.661	21.073	1125.12	24.77	511.461	27.802	460.236	23.601	247.09	22.669	71.71	59.454	1103.62	29.184	443.728	13.029	923.931	20.465	2032.99	25.493	523.344	9.549	263.553	17.964	267.865	24.229	1640.15	47.949	750.17	38.541	1011.48	30.987	342.158	21.054	2966.33	38.046	316.858	28.689	702.991	50.761	682.079	22.318	342.67	18.911	644.263	61.391	473.035	17.766
660	21.61	1652.28	61.328	1292.15	29.143	1615.79	30.749	287.054	27.313	714.217	11.553	609.546	52.063	358.054	16.691	776.347	10.908	551.127	31.112	855.974	31.273	522.736	73.497	878.722	28.667	204.157	38.79	1162.23	22.409	1150.72	21.134	2279.42	34.645	870.9	25.524	460.137	48.56	1182.68	36.054	474.534	66.256	915.611	14.972	1025.93	16.085	978.733	50.402	107.606	21.293
661	23.41	2046.92	27.72	628.982	24.915	523.463	29.474	1163.41	21.188	882.448	29.231	115.163	39.415	340.997	14.375	980.888	22.919	400.146	22.215	478.979	36.304	812.091	68.937	1037.27	12.016	555.38	25.427	1414.99	39.222	2130.56	44.799	914.532	38.471	182.173	80.939	571.419	26.817	1939.87	47.75	349.184	55.393	1368.04	18.113	1371.01	21.236	540.433	47.404	1230.85	30.997
662	28.216	220.457	8.99	297.305	18.767	157.092	14.352	318.551	30.486	168.582	12.035	205.765	34.622	2092.7	22.429	273.839	17.438	698.139	38.109	547.396	18.35	656.213	36.266	1241.92	29.293	508.649	12.205	427.599	36.657	331.139	50.115	1272.48	22.845	546.805	69.869	1610	25.454	518.094	22.772	1647.39	64.869	1702.67	18.621	335.761	19.764	601.083	23.566	286.369	24.432
663	16.576	726.432	17.178	877.712	25.088	476.66	23.517	196.364	20.242	1567.69	19.338	249.931	34.274	1224.66	23.688	772.805	13.531	1274.38	23.737	378.733	23.34	629.132	22.849	802.218	7.605	341.982	23.937	396.924	76.596	1587.48	40.563	508.491	42.749	775.946	50.668	658.558	89.053	488.51	27.174	1656.09	38.397	347.667	23.455	1040.47	24.636	977.189	38.325	2314.58	19.763
664	17.931	206.77	64.742	455.668	44.03	243.9	20.628	877.257	20.241	450.688	26.307	162.851	42.15	2021.45	14.815	323.218	24.746	863.289	21.593	1168.29	18.565	164.326	21.598	1436.35	29.365	299.437	30.187	721.714	44.728	1533.6	37.19	810.521	24.203	1059.27	81.938	1249.57	30.383	283.337	53.409	1268.57	60.063	425.509	22.881	124.12	25.72	356.019	65.748	1538.55	19.081
665	12.632	2083.22	21.33	1187.89	23.58	232.694	12.395	2372.87	19.982	775.57	27.558	67.571	36.888	955.207	19.252	1047.43	14.959	452.645	18.354	1532.44	18.169	1097.12	20.876	1983.38	20.081	191.906	40.834	1084.43	30.645	1318.37	39.013	423.64	26.261	1320.13	47.2	1013.75	56.898	1721.62	34.501	431.159	40.469	1113.53	11.99	114.034	10.197	786.038	56.523	1909.96	26.341
666	15.541	476.453	17.286	202.549	19.557	651.059	28.373	460.808	13.234	762.734	14.899	906.363	58.898	419.31	17.117	565.334	12.631	120.895	41.625	717.183	18.068	416.432	62.164	1131.94	22.523	261.041	20.551	1280.21	19.84	934.238	41.875	1494	42.9	1048.48	73.178	1766.05	28.606	1246.77	26.742	363.486	33.67	1696.51	15.687	435.213	16.027	372.816	73.565	1950.34	33.912
667	23.128	786.271	27.584	280.87	33.135	566.387	23.591	447.458	30.25	548.444	21.899	629.21	18.017	719.147	28.086	1149.92	14.978	527.065	35.217	1184.34	43.014	1457.49	60.395	653.77	12.258	546.177	31.739	1473.12	47.464	794.685	31.459	1107.48	24.911	1606.18	80.957	455.692	77.111	384.916	28.402	803.308	34.542	812.312	23.341	1612.67	23.808	466.266	39.812	1112.41	32.543
668	30.848	834.689	27.389	713.092	57.986	866.806	24.489	557.758	22.355	457.945	14.763	284.807	13.23	1409.26	17.938	942.198	14.338	1262.06	28.398	305.9	37.055	1486.17	37.092	650.784	27.335	648.8	37.879	294.553	13.336	2027.54	20.146	1941.5	27.166	527.066	64.376	386.009	22.038	944.942	30.205	474.841	51.526	1635.93	15.158	629.173	19.9	1248.2	31.142	1091.96	17.26
669	27.487	715.151	15.552	841.739	49.733	567.905	27.964	559.265	29.162	515.481	18.609	2482.56	41.062	378.326	25.458	524.042	27.997	320.232	17.866	925.405	33.09	673.695	78.307	472.993	32.123	1190.11	23.968	255.63	65.773	904.832	29.124	1527.9	24.723	2778.46	74.706	3198.71	33.379	382.202	28.498	1167.32	32.238	904.452	22.862	558.879	15.191	612.44	38.156	881.811	16.75
670	19.825	1232.06	33.799	3931.61	37.174	933.279	27.497	367.062	19.472	1404.53	19.87	324.854	29.559	1106.47	26.315	488.912	18.814	329.141	31.519	880.764	20.815	423.736	31.221	1140.42	16.06	411.559	20.981	601.793	76.214	1124.02	27.43	1994.53	20.566	293.03	61.514	916.031	39.734	879.076	12.05	1768.61	39.528	713.929	18.461	465.9	18.58	572.226	40.615	305.24	11.748
671	28.624	970.227	26.226	2495.07	18.588	641.605	33.847	1681.21	20.398	611.432	18.497	879.643	26.105	541.734	27.872	2511.84	24.261	1361.1	18.08	1504.69	36.105	81.833	41.425	626.923	20.538	205.811	24.029	530.641	65.832	396.591	38.321	1987.41	31.146	1067.7	76.098	583.46	57.339	1326.14	12.669	343.383	43.082	196.382	27.036	491.203	14.508	1246.46	81.057	717.565	23.07
672	21.702	240.426	37.403	567.302	50.16	669.361	24.973	277.114	23.211	387.879	14.68	1007.23	32.132	972.406	17.239	218.711	20.833	1983.74	31.224	2599.43	23.792	854.006	33.293	1476.12	18.882	593.564	46.287	1722.02	33.437	1351.95	41.606	954.374	32.438	148.305	47.008	1314.25	32.592	310.656	52.893	817.07	24.707	1245.4	23.408	376.733	12.023	618.882	60.031	2206.31	27.142
673	28.919	765.994	24.814	596.471	18.991	774.92	33.81	669.313	23.018	227.284	12.484	261.765	56.134	597.247	18.061	1512.68	21.134	770.106	25.339	780.734	58.427	341.658	48.46	608.044	20.61	1138.13	26.168	1254.45	32.135	2896.76	23.126	2839.03	21.604	326.294	63.3	675.052	38.585	717.254	33	1008.37	45.433	1735.78	17.665	339.457	12.304	563.339	26.095	1349.97	20.016
674	11.72	208.815	15.779	513.015	31.283	670.777	20.399	357.434	18.763	546.799	19.767	524.333	47.043	728.7	18.441	338.099	21.612	332.461	28.569	695.995	33.369	1850.57	23.741	569.596	33.838	321.194	36.953	1273.67	61.495	355.189	31.614	2065.49	20.235	270.089	45.53	219.512	26.282	444.969	26.213	1046.08	61.862	1112.81	29.31	626.071	11.11	900.903	51.044	778.391	31.05
675	22.372	843.003	31.088	614.146	18.732	801.318	8.717	1860.64	27.091	909.779	19.778	366.081	24.151	375.048	27.729	460.321	9.393	2270.53	25.147	982.697	21.601	531.861	28.858	2675.69	18.121	532.179	43.37	611.79	37.238	3100.29	35.429	1857.31	33.01	392.38	30.989	1610.94	49.476	1342.88	18.128	985.554	59.843	767.026	15.927	486.801	13.191	432.475	43.698	1675.39	22.73
676	29.813	772.491	21.108	1267.9	42.984	854.73	25.089	1098.12	30.666	575.789	15.004	1009.91	26.637	263.765	14.102	451.935	18.834	312.705	20.978	445.598	15.256	1346.78	43.514	725.828	13.656	169.327	41.882	170.624	34.417	861.408	43.369	2158.81	23.289	375.733	53.446	774.45	24.76	260.904	27.582	1007.48	37.487	955.914	15.649	1379.12	12.492	523.805	44.306	2901.47	19.319
677	16.698	1281.47	33.242	306.887	28.287	1491.69	19.989	1237.65	20.292	397.704	18.95	723.646	51.552	2097.15	35.25	1599.55	15.698	158.459	25.793	834.469	43.112	758.891	37.555	710.213	12.777	357.41	40.381	214.114	40.874	1522.49	37.742	2933.71	26.698	701.694	76.521	387.596	33.426	1046	28.198	1093.06	61.036	613.952	28.749	418.143	13.774	943.158	53.06	1179.98	21.559
678	19.787	568.162	26.315	3842.9	61.533	768.799	23.738	1076.99	25.128	509.701	15.619	1216.08	35.347	1745.66	27.763	1644.33	19.826	2607.69	21.95	355.794	19.095	343.499	37.427	173.663	14.64	1261.37	28.057	1770.65	33.088	1377.95	47.699	746.289	32.838	536.63	96.321	899.904	42.992	1247.61	27.474	2767.96	81.094	1650.78	28.666	121.462	10.22	1835.1	40.172	2503.18	18.385
679	22.707	311.001	18.095	1298.45	18.916	415.449	28.39	747.863	31.953	1540.86	15.261	479.075	23.36	2782.14	33.769	418.288	20.746	433.166	26.14	809.358	18.711	269.789	58.794	381.645	20.495	104.41	22.907	1105.02	26.665	2139.26	36.555	1719.04	27.286	541.672	55.967	1848.93	54.17	1209.11	28.524	437.12	58.937	920.555	16.543	1350.07	14.978	194.179	65.098	711.187	8.316
680	23.319	865.791	45.09	1243.88	31.318	723.461	22.018	119.692	29.243	1132.03	16.02	684.031	35.052	1650.22	18.354	294.676	25.966	723.547	38.381	621.774	22.927	481.174	40.368	1085.65	33.585	107.933	26.421	633.541	42.837	487.426	35.135	840.04	38.129	257.737	28.833	350.76	47.363	607.43	42.298	772.598	55.862	1352.81	7.397	684.281	26.456	1081.19	41.754	1056.62	18.887
681	21.659	583.505	24.18	960.894	44.993	785.725	25.512	831.436	15.932	619.712	19.923	406.909	28.035	399.145	21.391	1151.36	16.175	119.078	34.978	873.118	30.457	1096.42	34.915	897.595	14.794	196.94	32.267	1080.24	62.682	451.36	38.707	2597.96	26.829	1130.41	42.187	1607.56	34.701	263.364	33.864	675.858	66.488	2064.55	26.371	83.369	11.885	1714.13	45.218	319.013	22.228
682	25.132	321.974	13.146	592.539	19.275	378.346	31.7	653.26	27.193	576.679	19.954	523.264	67.273	710.494	17.14	392.432	19.189	514.015	27.275	1854.91	25.689	827.142	20.284	1235.34	16	422.288	33.88	334.465	18.545	1215.47	25.636	2490.78	33.384	371.025	53.833	933.988	33.482	439.09	31.593	870.825	68.762	1621.09	29.217	268.543	13.661	292.82	51.478	1501.83	26.139
683	35.414	563.65	38.167	352.577	44.123	1383.53	21.017	785.579	16.408	439.643	23.57	249.823	59.331	445.213	19.013	201.798	17.973	117.348	24.871	402.327	22.138	476.193	32.287	1544.84	26.905	1193.51	52.212	284.205	73.236	1022.3	40.031	673.103	30.791	1691.77	75.505	550.541	38.531	1799.46	47.859	357.549	40.578	1141.32	9.823	696.82	18.077	872.312	74.694	891.275	11.81
684	27.593	2019.86	33.332	1454.13	20.467	1830.91	25.492	334.827	20.296	587.233	26.314	390.762	33.648	466.53	27.493	536.45	23.003	323.607	38.259	1013.54	24.58	2921.69	24.746	1031.41	24.158	1092.37	28.613	585.815	65	1285.89	36.546	886.099	25.172	496.844	105.635	1741.91	25.76	466.02	37.093	1737.06	30.869	2302.33	20.152	280.88	31.223	2331.47	69.652	1811.35	18.358
685	24.481	699.3	19.122	696.857	25.485	803.521	24.377	682.09	19.641	219.777	17.901	307.863	56.408	263.137	22.598	530.755	20.845	470.741	30.075	766.311	20.615	1082.03	45.032	801.636	16.423	393.844	35.88	802.097	12.551	804.034	33.429	634.355	19.59	2149.97	99.063	1265.65	31.374	934.463	35.226	881.383	40.73	179.743	26.439	1290.99	24.194	292.503	36.053	1176.6	23.274
686	23.301	677.033	27.582	712.976	23.368	1673.18	26.605	498.254	26.93	1519.1	15.421	629.964	53.32	363.728	27.531	817.65	14.101	354.152	27.697	610.016	10.174	924.384	34.435	500.503	31.612	685.385	24.355	592.007	40.343	443.496	46.224	1030.91	13.803	572.925	55.523	1794.36	65.814	1090.96	25.535	1735	21.987	646.651	17.481	812.322	13.224	509.169	26.721	352.498	25.683
687	17.573	903.134	32.591	2407.81	46.863	854.187	18.702	962.735	26.431	1262.53	13.848	355.289	10.601	185.059	14.888	704.219	12.793	1359.06	32.007	510.177	20.884	471.826	14.829	1544.9	32.708	468.836	42.695	650.402	44.39	584.106	39.627	1143.49	22.148	1359.06	78.513	2646.04	4.25	1370.22	40.091	1055.93	48.207	1291.93	24.233	543.398	22.54	623.207	57.671	496.244	23.515
688	29.346	130.772	26.648	389.93	49.482	1251.85	27.232	988.666	22.48	552.145	15.772	384.389	27.101	700.261	21.037	571.404	18.294	647.39	22.046	279.536	14.774	339.965	44.424	2904.76	27.671	47.37	33.372	1412.62	50.351	1863.41	30.245	3565.38	31.891	780.363	27.423	526.509	70.28	628.558	32.108	1007.59	33.459	2618.2	19.612	576.458	22.996	665.387	45.893	592.401	22.666
689	27.353	1569.51	20.139	197.058	39.139	376.238	13.112	1679.63	22.468	1370.72	26.457	344.751	32.369	591.58	14.591	601.667	26.096	1072.58	31.567	739.37	29.061	269.935	48.305	2322.31	9.837	342.301	27.793	529.419	53.732	1284.48	23.561	2209.76	28.803	1470.86	78.959	492.717	20.934	1917.99	39.942	1458.27	61.36	796.751	13.023	1737.23	13.044	1571.04	79.537	1864.36	21.613
690	11.012	1067.04	41.936	459.234	18.199	455.333	30.831	1142.08	21.76	2029.01	15.384	148.536	27.656	2062.51	26.527	1793.08	19.275	812.756	38.055	286.507	22.254	643.915	19.107	642.873	34.681	834.752	30.327	1280.15	35.928	143.698	38.75	1812.53	37.404	355.481	54.77	155.948	36.389	228.814	32.207	1310.83	34.252	1824.53	23.157	342.173	7.224	494.618	47.576	416.336	18.491
691	19.453	917.8	20.841	1045.2	27.87	2042	29.517	1720.33	29.672	1077.04	19.008	665.642	73.183	2389.06	29.952	181.17	13.006	452.584	11.586	1083.97	16.867	524.372	51.36	737.547	21.612	1119.51	41.44	310.69	63.742	1276.38	38.531	903.47	30.229	467.349	70.214	283.612	65.439	926.075	14.314	786.091	65.213	659.455	23.827	407.504	10.724	506.299	59.636	2706.73	12.814
692	29.331	459.117	17.036	759.87	43.286	712.612	28.248	236.372	29.999	748.845	12.812	516.301	55.871	1015.28	27.718	893.384	20.59	1512.89	13.892	1534.07	22.525	1265.88	59.829	1419.39	13.068	490.669	28.531	294.22	43.539	375.101	32.977	260.225	37.399	2139.95	63.217	2813.1	35.096	743.147	43.024	332.529	48.813	256.147	16.602	454.398	13.902	307.424	64.2	2432.51	23.326
693	13.014	1094.32	61.58	392.394	28.051	1179.7	27.281	1728.29	15.808	1045.17	23.509	226.652	12.466	879.43	25.113	358.447	24.765	124.933	28.653	1705.27	17.167	323.999	48.672	708.051	16.446	1228.31	38.809	482.377	43.792	659.146	48.516	2711.01	34.502	730.014	82.225	1274.99	9.143	807.309	18.434	706.737	57.749	2470.06	15.697	285.021	26.307	485.349	74.736	562.522	21.293
694	22.173	487.219	25.751	773.348	18.648	909.857	28.179	270.686	23.163	711.903	20.594	764.033	33.755	835.596	17.907	1192.33	19.699	267.522	18.567	505.7	12.483	717.016	19.902	1566.99	16.764	321.008	38.45	1134.95	45.116	809.514	28.644	984.977	30.05	1704.15	82.43	1040.51	31.211	582.755	22.396	1031.53	39.186	2164.36	33.823	1644.97	19.403	537.913	73.765	1189.04	29.792
695	18.243	2027.58	33.219	551.042	31.634	377.451	30.512	774.874	24.948	853.313	25.241	269.889	51.122	503.5	16.577	613.567	32.826	384.628	26.677	1255.9	23.336	1328.58	25.686	2126.85	29.396	1018.09	26.864	553.635	36.61	411.547	43.725	377.02	30.042	1447.1	86.733	1191.98	26.075	3191.55	37.917	2134.51	48.386	2006.89	28.315	389.839	20.9	1077.16	51.41	660.629	28.106
696	19.017	1192.63	28.926	874.388	39.191	579.952	29.768	687.373	23.151	508.432	9.746	1152.75	51.008	1284.79	19.691	469.018	16.318	1031.77	9.135	457.258	30.226	1988.46	37.291	380.069	29.136	369.199	33.461	568.57	36.25	1574.62	39.856	2759.56	29.25	748.076	44.359	878.665	25.731	336.721	52.308	502.854	36.594	1323.5	20.575	225.435	15.683	513.217	81.031	1350.5	24.716
697	24.48	450.366	15.864	863.338	39.409	766.867	16.549	140.971	27.342	427.909	23.206	150.348	44.079	1082.51	18.393	720.171	24.673	1077.79	29.433	754.737	24.536	1053.39	52.648	780.116	27.489	444.517	35.237	449.635	42.2	674.334	35.26	1161.3	28.666	516.147	65.813	1288.57	47.354	1438.1	27.455	823.873	35.537	3871.36	28.027	2561.09	10.876	711.048	61.907	730.545	17.294
698	18.016	682.694	29.997	872.468	22.904	291.709	21.441	413.189	20.109	567.687	20.65	576.123	54.07	771.232	30.354	882.373	26.493	286.961	12.031	1940.36	30.572	1269.1	38.677	1975.15	34.343	675.676	32.123	145.009	23.124	433.014	42.21	1178.87	36.563	326.025	80.462	523.416	32.803	1213.44	20.009	364.178	54.081	1608.08	33.553	761.201	22.449	1408	66.423	451.801	20.905
699	19.894	372.384	51.242	1453.05	26.705	533.648	22.854	729.225	29.233	586.445	11.921	1077.8	12.134	649.414	19.462	1462.34	18.281	143.409	22.363	701.129	29.936	1333.89	32.442	1864.17	12.242	1305.47	26.507	546.633	31.033	1201.58	29.194	765.251	33.851	940.64	79.269	356.552	22.243	1847.68	24.01	709.193	53.053	782.762	7.767	512.836	18.958	1943.52	77.215	1143.95	16.798
700	22.73	2798.79	35.363	2594.87	24.468	2169.1	37.064	781.358	34.514	150.554	20.855	177.295	58.432	607.371	14.399	144.45	20.34	537.987	11.815	977.22	18.445	1109.45	55.837	296.342	14.442	1366.76	23.733	87.389	38.639	405.608	31.395	953.025	35.145	195.18	66.614	634.727	40.099	394.86	49.314	603.972	43.587	1023.05	27.227	1745.27	11.95	902.609	51.665	545.408	11.269
701	15.218	567.06	11.07	1078.56	22.689	276.881	28.166	846.139	27.261	540.011	22.821	307.334	52.799	206.365	18.614	363.464	17.903	100.581	21.136	740.191	19.976	159.051	35.625	2323.12	20.357	532.879	39.633	1440.86	21.18	796.274	36.339	996.098	39.742	838.308	71.233	900.53	40.279	618.799	27.073	492.16	42.218	1216.81	28.309	745.455	10.95	1783.57	52.74	1230.09	14.864
702	21.354	1403.64	44.723	2616.39	16.071	152.335	17.444	1089.91	28.995	1427.15	22.333	122.145	27.649	777.57	21.718	241.429	10.675	999.645	15.404	316.373	22.967	1152.89	23.978	1743.77	20.001	236.617	25.553	972.925	30.668	1808.89	20.434	1057.14	29.644	1187.34	66.582	861.212	20.382	893.056	50.817	1420.12	49.639	1060.21	18.34	140.898	15.409	1180.93	51.276	1984.87	20.778
703	18.557	170.405	53.086	236.433	31.541	1736.09	31.813	1975.06	27.203	321.751	19.153	316.174	12.841	168.508	25.651	105.574	20.9	232.048	26.076	1356.03	26.4	1232.89	41.533	588.146	14.389	1071.08	35.926	313.302	56.372	588.535	46.761	1275.46	18.487	2197.08	24.937	1471.19	55.94	1006.06	55.178	711.637	48.798	2532.35	19.562	486.693	10.852	937.413	29.924	366.674	35.422
704	22.777	1026.61	43.96	594.944	49.926	769.048	35.818	624.598	25.968	2712.62	21.07	585.054	31.126	1021.09	16.913	214.027	18.019	214.591	30.804	695.443	24.326	243.821	31.876	1222.44	23.651	311.229	22.594	1493.6	16.698	1326.91	43.553	931.765	36.449	533.583	64.07	151.075	37.481	565.597	38.545	607.741	29.388	1327.73	31.598	722.044	18.223	1191.05	64.484	1977.76	29.805
705	16.221	1006.22	29.238	167.616	60.559	1049.43	14.87	1527.06	21.56	814.873	19.209	191.355	36.061	857.887	32.627	430.205	17.802	787.136	36.339	964.016	25.368	491.787	64.33	1341.03	13.508	560.543	34.222	629.393	15.12	289.383	36.501	1351.07	34.404	513.259	102.178	661.428	73.501	1128.38	36.427	1429.73	64.475	516.817	21.024	534.042	20.42	499.344	14.367	1373.21	28.788
706	21.359	331.93	21.343	1367.61	41.926	1792.79	26.696	1073.92	18.475	1614.99	19.99	1362.61	21.49	108.378	32.331	485.946	24.609	936.953	25.736	490.382	24.447	814.732	74.886	360.682	13.358	517.211	24.027	297.263	42.89	1177.49	37.84	891.097	25.42	310.664	81.448	1547.85	44.349	502.303	28.515	962.563	39.379	858.017	29.393	726.217	13.882	411.147	47.691	2263.14	20.129
707	22.78	519.531	67.644	631.337	55.435	851.445	32.095	839.142	29.702	714.499	19.8	616.613	31.519	1260.4	24.199	584.829	16.443	1134.59	31.555	289.15	41.195	1415.56	69.252	132.978	22.461	1428.15	34.444	449.623	40.361	1628.86	32.083	814.94	33.487	489.681	89.571	1034.71	43.89	2706.69	43.876	343.234	39.814	1157.53	18.463	271.107	14.023	373.589	81.842	504.592	17.421
708	23.879	578.896	21.977	659.207	62.866	1173.33	28.145	411.527	28.608	1114.06	11.233	145.024	17.526	2324.48	17.512	773.044	23.56	571.436	29.82	1138.78	14.235	961.153	56.784	1315.16	20.52	219.03	27.081	1283.76	35.614	1124.43	40.044	1237.68	26.448	1073.41	30.219	2552.14	21.52	738.075	37.683	1642.86	24.711	641.15	24.408	335.454	8.328	1659.42	48.898	1157.03	29.608
709	22.315	1287.01	22.118	2193.92	35.631	1141.27	20.318	527.225	24.075	180.545	17.811	229.846	40.382	271.059	31.029	311.743	15.032	668.706	28.216	234.005	26.586	197.804	39.891	2858.12	12.074	280.258	9.021	1112.62	24.967	4797.78	32.269	2287.33	35.25	306.762	77.09	1635.77	27.183	1242.24	32.747	1153.29	51.859	646.033	18.28	411.32	14.12	1125.53	58.676	1445.59	17.78
710	28.204	582.448	24.628	578.108	45.627	2396.1	30.188	1940.9	20.89	737.859	10.017	368.781	52.142	1520.02	32.07	1180.76	24.15	903.98	24.178	1253.45	18.854	321.473	40.309	868.345	34.284	157.162	23.188	652.39	53.372	558.129	28.054	783.597	17.764	988.142	26.169	1305.74	49.985	590.149	43.42	3272.79	58.502	924.942	20.108	744.597	18.977	287.186	52.881	2047.87	10.608
711	20.697	711.499	36.035	527.64	28.064	1095.26	26.692	386.784	30.706	281.391	21.56	1329.99	17.751	1317.4	23.239	1123.1	19.736	123.201	20.711	486.216	18.933	1151.52	18.084	727.249	7.213	210.08	31.577	728.623	27.462	1076.52	23.678	1522.01	27.924	1057.63	52.373	1112.24	30.255	1724.36	26.251	1322.81	51.802	1418.79	31.037	750.846	18.762	1296.76	51.523	1017.36	29.873
712	27.576	466.813	17.948	310.652	33.68	846.011	12.577	647.584	28.07	1873.32	21.462	363.426	40.656	1504.95	29.063	832.032	19.183	1029.63	23.939	132.822	33.251	366.552	36.461	540.109	27.405	1219.45	34.679	201.316	36.493	831.178	26.008	524.199	33.04	1142.47	95.915	1382.59	19.925	1594.36	36.483	1450.47	52.344	187.678	23.925	167.149	19.895	1377.37	55.363	1593.16	20.081
713	36.801	378.344	19.675	2252.98	45.346	137.958	30.013	792.874	27.155	1593.08	20.853	535.498	55.486	360.138	31.052	348.571	26.943	218.654	17.887	737.142	36.421	701.595	44.093	697.715	19.896	385.658	42.553	1389.85	22.802	193.948	36.259	2472.93	38.929	452.566	49.693	689.787	49.819	643.318	16.92	1544.6	43.536	338.489	19.215	176.182	22.4	379.016	47.48	2247.79	19.711
714	13.293	986.538	40.369	446.015	18.505	1422.21	26.782	686.027	21.333	336.381	17.122	759.129	18.568	1334.02	22.475	568.085	19.431	943.848	20.885	712.477	14.557	593.522	22.565	584.535	14.229	457.882	29.203	1811.41	30.226	704.592	29.79	1889.37	41.774	409.55	38.37	405.856	36.754	1360.45	34.866	931.054	58.31	2741.2	23.02	1471.9	15.307	298.274	69.56	156.619	19.478
715	24.345	409.004	32.849	1665.26	21.168	1402.67	29.239	239.746	25.942	914.492	24.863	219.773	14.134	1142.48	25.078	1196.38	28.49	477.641	23.827	324.266	30.221	1277.4	20.164	296.868	13.376	953.316	28.269	362.082	30.264	949.129	28.375	3189.67	27.683	921.531	37.188	1050.94	7.408	1634.08	33.163	1108.75	31.766	662.938	14.279	763.078	25.336	864.138	27.448	947.662	10.469
716	18.178	422.448	12.13	375.464	22.05	942.574	23.535	486.405	33.943	640.212	36.275	868.048	43.442	2340.85	18.774	504.687	23.402	282.421	33.618	781.085	19.482	311.714	29.844	2003.57	16.855	401.339	32.898	904.379	79.22	475.176	6.339	901.561	22.119	1025.42	98.149	1110.37	30.466	848.472	30.428	672.451	53.921	616.21	22.125	598.43	20.73	1726.62	49.712	772.618	12.183
717	24.904	263.457	0	69.89	39.141	589.368	26.161	363.378	34.262	244.486	19.976	264.212	38.903	2094.45	26.662	395.479	21.119	553.063	24.364	1228.51	30.316	267.912	34.881	519.614	26.38	597.325	32.771	622.226	79.501	1486.59	39.713	886.334	28.236	399.707	58.264	797.847	49.822	1460.98	19.358	1290.08	40.33	918.969	21.853	355.925	19.975	1068.31	33.891	697.337	30.338
718	14.397	437.695	17.633	364.126	35.132	3768.85	24.747	556.449	28.713	694.831	12.652	1307.26	42.881	501	26.695	610.88	13.693	1164.12	30.012	813.908	27.318	1002.7	31.884	332.555	9.534	536.254	33.804	883.923	28.528	471.465	34.256	176.348	22.064	423.609	65.838	1420.84	48.201	836.642	21.231	917.585	50.139	443.24	12.748	941.235	14.789	295.701	35.353	790.004	24.399
719	24.789	1125.26	27.522	206.149	29.202	642.187	20.131	2183.68	26.798	458.13	21.708	588.173	32.571	682.03	19.443	787.244	21.255	78.406	6.188	1277.33	26.432	902.973	28.981	563.705	15.83	274.561	30.543	426.075	37.384	1684.56	23.305	838.571	26.753	289.966	78.567	1015.64	33.468	914.528	31.361	847.686	49.16	1428.49	17.168	799.15	30.762	399.656	55.174	2229.2	22.747
720	27.009	967.211	56.331	321.905	33.206	1411.49	10.741	326.213	35.158	375.533	19.844	617.84	57.245	110.033	27.257	703.984	24.831	1342.27	23.282	283.042	21.681	1822.35	32.538	815.371	30.924	2687.14	35.896	773.558	37.917	458.888	42.619	1634.13	30.416	1335.81	68.716	277.637	33.156	1445.09	55.561	408.226	53.337	636.16	24.077	1216.06	17.256	1084.33	106.231	694.892	19.634
721	26.518	577.324	20.379	377.552	15.555	1995.96	32.922	489.848	23.365	673.151	18.524	137.578	17.612	423.944	20.054	94.482	20.957	782.086	32.787	798.868	42.699	1499.38	20.132	2247.19	12.583	379.155	42.323	1200.83	54.398	818.768	33.608	579.339	38.063	550.152	65.231	2423.9	38.202	639.27	16.851	283.592	41.029	582.376	23.967	601.221	24.727	2538.2	50.529	668.414	18.626
722	30.67	990.186	22.855	716.577	8.203	259.832	22.198	1761.28	16.27	866.978	19.936	1568.83	43.724	827.63	26.151	482.517	13.217	307.88	22.278	2322.92	18.366	128.448	33.758	1891.53	23.063	321.375	41.662	802.439	23.759	1894.03	33.442	2874.55	30.922	329.747	38.062	3994.89	51.921	870.927	18.684	1678.42	23.701	478.982	18.194	1852.25	18.235	249.974	67.582	2298.72	27.161
723	25.729	2122.37	26.231	873.606	15.146	1047.5	25.722	363.527	15.82	385.512	10.751	663.62	29.957	954.329	21.926	200.052	27.546	740.996	35.189	816.938	34.082	1876.74	55.75	1443.12	24.904	295.717	30.614	904.118	74.906	306.197	31.66	1462.17	37.805	937.286	59.544	2349.31	43.419	522.079	21.577	2524.38	47.311	2063.79	21.133	1663.24	28.102	416.335	44.646	5073.91	25.183
724	18.113	1477.01	18.933	1391.51	57.511	794.47	29.445	570.052	19.55	660.048	18.862	678.004	62.199	483.397	16.655	514.824	24.493	344.774	19.553	693.645	17.823	322.136	21.512	684.76	31.911	236.203	18.618	179.358	26.885	421.859	36.935	192.35	20.054	350.332	89.621	776.471	54.51	537.415	19.831	1558.1	78.75	1581.48	20.851	780.467	17.198	629.131	24.565	940.785	8.332
725	29.982	545.47	23.679	1726.78	26.584	1250.98	26.947	317.064	26.188	599.133	19.262	689.676	57.591	564.174	19.179	786.656	25.256	494.322	31.626	929.775	13.442	910.133	59.393	1385.82	15.845	1492.43	26.395	968.016	31.46	875.672	46.881	1175.57	20.721	364.395	33.642	879.573	37.472	692.001	45.587	183.726	22.682	672.845	12.72	367.446	23.327	1620.57	68.951	2208.01	18.515
726	15.242	1932.25	29.111	227.981	21.014	236.418	19.601	1027.87	24.734	864.203	15.229	223.284	67.184	525.554	20.761	1108.51	14.605	883.103	26.27	270.2	22.913	754.901	35.63	1315.76	12.007	194.278	20.055	1561.55	37.871	1241.19	32.97	495.31	32.111	930.657	51.897	1282.96	62.374	1113.61	16.467	1064.7	43.87	1151.04	16.274	674.25	14.83	1019.29	84.651	3160.21	18.774
727	21.729	430.406	27.235	1402.91	27.82	310.114	24.416	1427.08	21.838	472.382	19.112	591.376	16.97	821.214	17.375	925.475	29.678	277.877	19.613	679.321	31.826	817.078	39.693	288.058	16.48	1270.16	18.084	1322.36	32.627	482.287	46.216	498.495	17.834	330.949	56.422	622.926	52.378	954.822	31.059	1996.78	46.907	1195.66	24.894	905.499	21.039	367.332	76.552	980.533	22.347
728	36.473	658.801	33.771	1945.82	12.981	627.613	17.376	1339.17	25.811	791.898	12.458	199.342	61.721	1482.84	18.603	959.157	14.744	519.323	29.312	331.256	35.1	518.472	29.649	934.531	17.976	346.938	18.964	2865.56	31.848	810.958	43.881	606.614	23.984	618.861	99.95	1056.07	16.298	899.017	18.338	1405.77	52.925	3106.8	18.149	829.098	12.052	633.755	86.983	1229.78	24.52
729	28.371	511.067	30.993	139.06	31.399	881.331	32.194	115.478	16.697	196.555	28.462	1553.52	64.883	494.241	27.911	1539.21	21.311	693.377	27.746	348.305	22.865	4588.78	31.675	726.099	11.673	410.395	25.272	310.855	64.173	810.412	24.638	2144.96	22.692	809.021	48.929	688.672	71.708	362.855	21.642	965.771	57.08	1403.31	14.78	2572.19	17.164	1180.75	75.418	1156.15	29.406
730	13.244	640.691	45.614	777.93	47.429	1131.25	23.323	257.135	26.021	753.727	20.288	524.467	14.129	1485.49	13.551	419.759	16.674	1528.91	21.316	661.672	26.443	682.337	39.071	591.138	16.391	448.839	16.432	588.892	29.222	1121.88	24.429	695.548	30.779	1477.77	47.953	405.899	34.83	895.712	32.396	1277.59	33.429	701.882	17.854	913.956	29.066	776.885	70.612	177.929	17.592
731	17.155	474.773	15.562	427.819	33.909	607.218	31.274	247.92	16.714	1000.22	25.869	224.077	37.688	95.676	11.706	319.859	19.712	303.373	33.53	1491.74	25.294	1546.06	82.729	828.581	26.755	1297.45	26.845	1264.65	40.18	846.073	32.525	1684.42	24.82	418.63	52.43	905.715	38.283	1627.35	30.719	503.636	37.759	2085.96	24.886	1353.01	21.141	889.474	47.999	1232.8	16.403
732	29.622	342.406	32.991	151.009	15.203	559.417	39.909	234.114	23.36	544.762	17.26	359.974	21.865	1596.01	18.385	412.753	25.906	973.537	23.378	403.872	26.818	667.385	34.33	1470.97	24.618	136.082	20.414	779.163	63.015	340.867	41.298	742.053	27.467	458.457	46.876	397.141	32.864	2447.78	48.078	1906.22	59.276	625.334	27.351	597.436	15.663	4272.77	77.281	1111.35	19.28
733	23.507	855.39	20.507	1087.75	41.571	606.22	25.642	1374.49	27.16	2164.86	26.159	1079.9	41.281	680.223	29.401	884.606	13.252	1134.08	23.995	1631.51	48.28	484.836	27.269	1106.28	18.689	1610.58	16.492	542.191	51.043	886.487	27.585	909.502	37.905	776.754	113.12	50.898	47.048	491.763	32.901	994.151	49.054	194.795	29.406	1773.4	24.881	1050.1	23.363	1640.59	20.032
734	20.235	423.963	50.79	1747.56	37.889	1048.09	29.455	444.659	23.369	812.008	19.184	468.52	51.114	1111.13	25.857	429.463	22.048	267.367	21.351	1746.86	32.41	961.869	32.765	842.222	24.839	595.681	14.732	1235.81	22.381	651.949	31.247	925.845	28.468	523.025	80.531	2798.99	37.265	758.745	21.245	572.202	20.511	3750.13	24.272	371.547	26.385	926.803	58.26	1838.16	16.179
735	24.368	908.204	37.438	917.614	50.89	1820.42	34.975	217.339	27.943	730.762	16.296	1363.5	40.825	420.952	14.866	708.503	21.858	1430.5	16.236	1010.22	23.642	248.241	31.892	899.034	23.393	1050.36	16.575	625.131	40.278	544.952	39.964	2345.41	28.501	611.895	53.351	645.693	47.227	1047.21	43.207	401.029	34.611	668.908	23.166	784.887	19.264	352.086	37.213	1139.1	17.47
736	25.959	1470.44	19.131	259.978	27.471	309.69	28.209	605.483	23.197	1070.15	13.055	500.459	18.211	374.294	15.977	265.741	20.352	279.956	27.225	1021.09	33.016	921.366	44.841	690.688	20.046	613.822	39.575	310.208	23.052	716.189	30.588	2416.21	28.619	433.095	101.843	1017.13	44.8	1521.67	36.334	1329.68	48.26	1133.89	23.06	760.322	21.068	2024.3	40.299	724.138	14.27
737	24.407	773.121	11.523	617.723	4.684	1021.98	21.083	413.121	20.882	2314.75	16.127	1012.31	46.014	205.839	28.516	135.021	12.612	166.038	22.776	219.153	18.658	668.948	36.323	379.993	17.168	407.561	29.669	642.36	31.381	943.139	36.442	2063.71	32.133	294.762	55.867	653.474	47.629	986.561	50.938	1516.94	40.602	818.151	18.511	293.289	16.558	183.75	66.856	472.915	18.693
738	23.333	1087.02	29.186	897.744	40.883	596.496	25.169	2070.75	28.518	448.551	3.832	431.094	65.649	1023.18	28.091	317.71	22.384	335.443	28.398	872.127	23.121	473.091	36.572	493.412	17.521	329.515	23.299	546.478	56.061	1089.25	35.539	2085.29	30.779	827.523	54.524	314.37	34.072	353.118	23.996	1265.51	31.008	4317.52	2.34	222.011	19.673	1058.34	40.698	2243.63	18.904
739	11.938	843.798	29.251	694.539	22.708	1294.55	11.092	386.16	24.514	588.956	19.772	652.21	59.322	416.516	19.089	312.472	13.388	1438.89	29.954	501.643	49.852	932.134	32.946	576.768	7.286	878.397	24.001	213.591	39.95	245.734	38.52	1420.06	27.884	1177.52	62.881	572.01	24.827	1303.16	34.793	542.509	42.062	437.72	26.56	328.849	17.432	617.514	19.829	664.819	18.121
740	19.321	394.761	9.288	250.771	56.177	1277.99	29.986	362.782	21.067	244.258	13.103	1130.22	57.159	1372.29	29.388	207.322	17.81	308.659	12.456	406.75	28.74	1178.69	35.235	1297.47	24.942	999.548	19.777	598.611	10.585	157.699	31.514	687.946	36.99	777.527	102.835	1155.99	46.064	794.883	42.743	733.163	74.079	482.985	14.264	816.364	24.446	1026.04	39.083	636.148	13.049
741	19.828	1361.56	25.289	2010.29	43.528	702.024	21.046	1317.75	29.878	762.368	18.48	370.897	35.905	167.138	27.12	359.663	18.756	310.456	24.789	581.902	13.006	313.451	29.798	911.291	26.593	324.793	22.676	3228.03	39.684	179.832	42.586	2357.89	39.414	2091.12	63.144	679.503	39.172	1270.99	16.724	804.053	41.632	1471.06	23.145	1391.21	33.309	1235.47	88.791	517.174	32.381
742	9.938	293.35	20.388	541.882	27.627	368.831	31.731	219.908	29.266	1267.57	20.935	508.193	50.765	191.037	22.544	130.613	16.278	577.347	36	1824.63	29.56	1203.91	49.998	1107.53	27.263	130.115	27.528	419.114	25.082	1445.78	32.848	365.798	30.402	901.465	20.674	1093.3	41.108	364.302	25.318	611.718	51.095	346.022	23.672	92.658	11.056	589.567	89.868	1152.63	27.5
743	28.214	452.728	24.705	1034.44	49.281	1230.33	26.562	467.671	19.509	417.521	13.668	688.33	62.285	431.557	22.948	426.454	15.214	669.097	25.116	1218.41	37.563	812.104	50.651	760.744	13.04	548.487	23.481	295.031	83.637	720.779	50.679	950.611	30.553	1197.42	20.19	387.213	56.25	303.14	20.224	306.17	58.692	502.919	19.506	260.574	15.702	167.206	53.091	923.606	24.015
744	25.364	349.853	41.801	855.983	23.049	1513.11	28.515	107.32	29.28	1591.32	11.921	498.254	26.51	157.462	17.468	1635.12	22.324	662.231	17.991	1841.24	33.883	459.929	40.146	861.926	12.682	683.614	28.718	4009.11	32.988	1660.18	41.799	925.884	28.941	1497.36	46.299	2175.43	30.86	593.158	37.503	2600.05	40.029	446.661	19.538	489.719	26.409	969.966	60.099	980.186	21.652
745	17.565	685.704	41.927	3967.16	25.637	1890.11	29.215	135.042	19.782	733.936	19.548	1172.5	56.333	351.578	30.287	856.216	15.297	590.363	20.068	1342.47	24.416	1022.74	38.495	645.258	16.225	527.279	45.01	1535.52	67.06	620.755	32.898	1266.99	23.253	380.008	78.184	816.89	19.349	1007.94	51.242	1213.59	49.053	814.672	23.876	1177.31	23.338	656.962	24.216	292.731	24.846
746	18.496	1119.76	56.446	558.939	54.747	1123.56	30.217	169.447	15.51	672.759	11.313	328.397	34.831	1228.5	6.751	1517.94	22.131	536.295	24.512	2244.8	12.137	1776.09	55.941	1515.52	21.536	331.163	24.209	742.834	78.242	175.378	32.083	472.779	34.107	191.256	51.385	2241.48	40.694	632.738	31.154	725.607	40.252	792.244	11.304	435.904	17.52	310.888	21.769	765.464	25.429
747	30.819	381.334	17.293	1548.99	33.021	702.978	26.535	586.812	24.899	544.439	20.394	926.086	26.982	1111.57	21.245	1041.34	26.39	841.839	31.609	432.413	18.786	697.541	39.368	610.335	14.839	625.426	29.641	60.815	35.933	959.916	42.428	1497.46	38.177	755.283	84.939	482.788	51.603	1609.34	26.906	1443.82	41.712	3509.2	24.349	283.334	21.093	811.129	58.747	1745.16	27.071
748	28.549	1728.08	23.853	1072.87	26.435	293.165	29.345	847.23	18.018	1103.44	13.807	160.108	34.91	639.921	25.951	126.648	31.054	238.806	37.455	731.709	31.91	272.264	66.918	894.051	18.536	571.467	40.096	965.264	18.609	843.895	34.191	1275.22	30.429	215.07	66.973	640.253	83.738	1100.49	27.494	721.702	36.183	1959.96	17.621	2384.52	27.057	653.308	55.714	738.768	17.839
749	21.734	1009.24	28.378	1098.8	25.623	253.369	29.49	560.592	21.779	351.847	12.456	513.829	47.072	789.939	22.676	386.207	14.632	582.318	34.709	1663.32	35.2	946.883	93.822	329.334	18.619	279.541	30.74	623.732	27.011	395.571	41.844	1427.52	19.843	657.144	70.549	1714.81	48.702	1218.95	26.322	2210.79	54.993	1563.02	10.297	1181.69	23.128	881.189	61.388	1001	17.898
750	29.58	336.205	20.14	423.333	21.598	98.375	28.863	1512.79	23.769	400.825	15.852	942.758	25.781	1440.51	26.998	1241.9	26.034	300.826	25.634	920.756	23.999	1178.82	49.768	620.43	16.78	800.369	44.009	2044.87	38.631	604.083	34.501	568.232	14.623	1358.18	42.104	1600	56.043	95.398	12.351	1174.51	61.921	702.184	16.17	1590.34	13.409	173.734	78.537	1243.26	19.739
751	26.706	1051.88	29.121	771	25.587	2151.54	29.233	354.746	23.859	625.986	13.706	128.977	38.596	665.925	17.316	148.632	11.857	203.739	29.892	1083.51	37.96	921.182	16.427	1090.43	15.093	942.654	32.684	689.274	25.685	2059.36	30.297	1192.66	32.958	598.289	74.901	1016.39	27.458	824.079	25.976	1371.48	40.306	725.78	32.363	208.566	22.883	966.216	59.279	1374.34	29.252
752	12.359	1004.42	23.826	203.439	55.226	790.117	13.444	2394.48	23.914	1293.27	23.368	496.412	32.203	1709.41	26.978	591.979	20.424	480.322	25.425	611.869	28.29	772.6	53.969	1005.5	29.404	807.302	26.279	463.478	28.94	2286.87	45.623	686.922	43.218	675.325	75.538	1518.24	21.737	2595.56	51.053	647.278	38.704	2800.14	18.022	773.494	20.006	992.385	77.465	1518.77	20.886
753	24.984	225.845	32.108	799.592	31.9	436.168	25.046	272.164	31.286	1548.52	15.199	1334.63	47.708	1875.85	13.946	1788.88	20.381	633.712	23.97	597.3	22.955	335.936	35.882	1277.13	24.6	638.83	34.899	1059.79	20.009	2059.56	34.52	578.293	15.005	433.168	90.579	712.57	32.669	776.241	36.129	2452.7	68.728	616.96	20.913	1160.72	23.236	958.43	61.029	1576.84	35.711
754	27.207	269.463	60.391	838.172	17.992	1002.44	28.068	875.968	19.994	608.248	21.465	1576.11	32.883	473.931	31.122	1599.18	21.552	201.44	24.994	2035.02	28.957	281.339	48.265	707.321	21.583	719.629	27.742	462.661	29.032	358.015	26.07	1511.73	25.84	643.92	41.967	3024.5	24.266	595.246	23.727	311.464	31.972	829.705	18.691	566.518	7.404	648.662	61.119	1640.15	21.931
755	9.834	713.177	24.438	956.65	16.722	1274.32	32.091	493.97	12.268	422.327	20.412	1077.81	74.229	1242.79	16.525	388.744	25.341	378.803	30.482	1047.81	28.921	3262.58	15.843	966.463	26.767	426.743	31.408	479.124	52.711	1306.8	51.179	941.849	32.378	557.465	52.788	1264.99	56.434	729.222	30.952	1357.74	16.001	629.372	18.925	1523.06	16.569	613.491	37.709	1125.42	19.739
756	28.602	777.279	23.151	643.297	22.709	1497.05	27.179	1492.33	18.894	2069.82	11.652	1212.13	70.941	475.659	16.312	158.938	14.308	334.276	20.362	319.327	15.995	1422.44	24.596	2641.39	23.433	424.967	29.733	521.168	34.802	1554.48	28.933	2079.52	26.154	476.216	50.042	1472.81	32.219	2825.27	23.76	1338.16	49.641	757.271	24.106	973.847	25.019	711.991	79.196	1213.88	27.802
757	15.925	1391.42	26.303	436.371	35.641	1081.73	36.006	1537.92	24.686	240.236	19.582	64.418	60.642	2113.24	26.769	397.059	23.094	768.428	35.643	1161.64	11.593	454.969	52.942	593.868	14.817	2008.24	26.186	469.66	20.122	695.933	27.67	848.442	43.264	937.024	79.185	1614.08	25.738	941.451	54.79	707.059	42.758	1446.79	32.509	240.721	27.641	597.625	70.138	1084.57	27.578
758	20.67	633.089	6.16	180.095	17.662	724.854	33.457	580.881	26.324	133.055	24.395	384.358	51.199	517.293	22.706	1716.72	16.543	849.633	21.665	327.352	13.509	865.283	25.076	395.745	33.462	954.394	44.587	1059.87	34.32	419.781	43.078	254.905	23.201	958.473	89.842	1428.35	28.57	1443.21	31.164	2001.43	61.554	496.33	19.293	1141.86	14.016	520.779	43.494	6834.26	15.668
759	19.721	412.82	12.631	436.147	27.978	411.203	30.722	649.938	32.836	752.87	15.253	445.201	56.264	728.963	14.987	513.239	23.188	2044.25	18.501	310.06	16.701	557.248	35.728	999.32	13.033	537.816	38.883	2026.61	32.495	1774.06	42.131	1133.1	29.975	1211.48	83.852	793.21	50.915	1301.81	42.434	601.429	38.741	321.71	29.477	496.877	19.589	2463.77	48.041	478.289	21.601
760	20.929	316.871	13.109	499.975	46.55	2332.6	27.198	739.459	28.843	970.271	16.501	2262.29	24.045	1270.98	22.532	577.105	18.847	409.135	28.688	600.664	22.927	1016.32	30.122	857.589	26.76	171.64	29.204	431.86	30.918	904.35	36.193	385.008	36.072	428.971	43.775	933.528	48.272	1063.17	30.432	1083.43	41.363	1843.51	19.051	415.022	21.862	657.311	62.523	1361.4	30.618
761	20.467	988.861	66.114	1265.77	34.502	967.62	28.793	268.696	22.454	1171.93	13.967	725.414	18.189	967.446	21.516	542.094	24.348	1109.16	24.751	309.977	13.922	378.556	26.292	727.567	15.152	1072.27	31.456	559.969	40.553	427.998	32.655	2042.21	16.911	3386.57	73.039	1169.01	58.669	570.714	37.753	599.875	55.782	1117.56	18.202	734.131	10.945	222.741	45.87	762.266	18.07
762	31.811	1228.33	31.443	1785.58	21.566	665.818	26.793	1274.65	28.414	362.342	19.022	1597.54	49.936	813.62	20.731	344.402	18.259	542.578	27.427	478.78	11.17	421.451	27.916	1474.55	25.106	395.558	17.337	1054.26	41.65	1667.09	27.12	1379.02	29.048	652.784	44.999	179.977	42.925	780.931	14.671	632.653	37.72	759.907	21.354	1309.27	14.925	389.171	26.614	732.621	22.933
763	19.059	765.665	25.846	278.716	21.204	390.139	23.215	901.054	23.425	1562.5	20.54	443.26	32.249	604.626	26.391	863.669	19.469	177.263	36.01	1074.62	18.48	527.084	33.53	1060.43	27.487	1002.18	23.705	238.64	65.956	974.417	42.173	748.914	22.537	2009.03	72.444	1833.91	41.031	1747.39	29.693	793.733	51.354	2413.04	24.44	187.799	33.453	1028.48	79.863	1991.44	22.754
764	23.001	634.161	11.088	729.817	43.293	3849.38	16.341	256.922	34.225	417.917	4.732	989.428	12.766	639.15	12.068	1104	21.993	1540.24	14.78	233.267	25.729	929.532	51.123	1191.43	21.871	102.193	21.69	862.145	24.891	1137.74	36.438	489.032	26.661	189.297	77.63	892.421	73.786	595.36	30.644	1816.55	56.925	190.163	21.77	594.817	28.488	255.754	41.808	1607.85	21.541
765	26.598	386.252	27.32	450.951	26.784	730.502	26.866	166.858	21.229	576.122	12.006	932.872	59.427	296.166	29.119	371.779	23.782	245.17	25.267	2737.35	31.424	649.091	45.858	553.755	15.297	600.417	42.256	57.405	19.212	2687.47	46.377	683.999	36.783	672.119	79.071	656.609	38.604	1213.89	21.513	561.438	45.063	877.504	10.491	259.648	32.651	1142.99	37.667	218.374	23.617
766	11.13	319.763	21.887	1982.4	20.31	1096.95	36.985	875.939	19.64	1133.28	16.402	686.633	59.251	377.85	22.313	236.7	16.514	513.626	27.228	667.223	40.028	513.098	41.285	1066.5	20.283	934.118	34.362	917.867	27.804	604.959	31.757	628.531	42.076	1903.72	40.606	886.557	30.451	1020	48.03	598.52	40.164	316.769	14.832	170.431	15.481	2276.48	33.696	1124.88	11.95
767	17.393	885.013	10.695	478.865	28.716	3973.53	29.165	1217.52	23.908	632.31	18.799	174.132	33.519	600.775	32.654	546.279	16.952	1322.18	20.646	1408.29	29.39	369.713	69.442	502.371	16.185	708.115	45.566	173.484	40.425	2811.32	37.262	259.201	30.687	639.61	61.472	2105.09	41.46	1350.05	44.785	874.832	52.36	742.413	30.613	361.435	15.592	906.253	30.648	2177.51	33.856
768	31.162	980.306	28.676	667.128	39.728	1165.14	28.109	1103.4	32.08	657.503	27.549	392.296	25.941	1387.07	17.572	1292.56	21.631	1752.83	36.436	959.323	21.295	325.137	48.77	849.673	34.688	942.818	23.92	868.321	20.442	1156.81	48.161	270.095	23.042	1368.13	74.699	1353.22	29.201	1949.26	22.044	755.669	50.277	2855.21	14.991	118.715	23.648	291.258	83.871	482.387	13.945
769	14.134	1827.67	23.071	752.768	24.754	601.052	25.549	472.118	18.328	364.016	11.547	113.442	53.905	925.035	19.997	578.826	23.972	1248.11	21.42	311.819	31.531	918.122	32.059	843.101	18.109	1052.47	34.929	671.004	37.928	720.646	30.129	179.151	31.764	913.933	76.554	1706.07	58.602	509.983	14.843	1396.58	27.785	1446.93	31.47	712.227	14.216	1316.85	83.448	1140.83	37.254
770	14.812	680.787	26.334	463.492	19.432	612.89	15.719	1051.73	28.137	321.641	19.818	1092.79	22.539	493.512	28.261	1105.31	25.974	669.817	22.582	466.421	35.127	630.934	21.477	1623.68	26.167	572.013	44.307	2755.8	43.32	1703.04	20.967	802.995	37.272	829.282	38.979	668.621	28.132	994.357	41.348	722.361	64.438	1565.36	7.694	228.19	14.729	433.124	38.485	1033.71	17.266
771	27.166	2049.22	39.33	1114.23	31.074	950.43	32.289	286.801	25.599	952.511	20.635	607.277	40.42	498.52	24.595	386.796	16.982	402.276	30.854	311.438	38.687	499.086	30.837	2875.33	20.703	852.521	35.64	940.053	48.448	165.141	50.434	1389.39	33.551	1527.8	82.052	444.433	24.259	399.592	24.334	750.317	41.493	425.665	27.797	200.291	18.586	2063.15	61.76	1117.02	23.579
772	25.842	412.729	22.94	1189.83	21.031	440.572	26.549	79.212	23.026	517.599	21.809	120.473	23.451	1116.78	21.599	373.392	21.528	198.182	18.573	423.5	11.919	978.652	27.96	661.493	18.526	546.237	40.762	1096.41	26.258	257.107	49.924	1363.13	33.962	1233.35	82.472	396.092	46.437	539.202	24.098	1478.04	53.421	1999.3	8.403	1013.99	10.042	1224.34	46.63	217.67	20.651
773	19.687	172.297	34.089	821.481	70.577	1194.73	24.79	2252.05	28.154	1456.58	20.959	350.861	25.187	1491.44	28.702	668.135	8.45	1135.5	24.889	447.333	24.519	1933.85	35.81	1163.56	19.759	882.169	25.661	908.649	39.468	1802.74	28.807	1523.78	31.713	797.126	45.828	272.416	43.62	591.156	41.661	1610.57	30.923	960.091	21.865	508.717	12.508	237.846	71.442	1085.89	22.421
774	23.43	218.889	31.868	994.296	28.156	2035.09	23.237	1652.99	20.312	354.117	10.821	511.196	36.592	997.732	25.327	354.325	23.779	318	9.299	2019.25	34.09	159.702	72.891	1058.82	17.228	575.177	32.659	818.79	20.945	690.147	42.295	835.241	18.51	1044.16	78.388	1081.5	33.987	375.448	23.951	1392.74	54.125	1063.95	11.869	843.001	23.748	1255.49	36.181	2134.23	15.879
775	17.166	262.753	57.955	893.457	40.505	357.233	19.914	747.658	24.459	1218.16	14.132	184.942	23.826	833.767	19.639	1521.02	17.045	469.719	34.423	1939.9	26.305	1437.36	38.867	612.67	13.871	571.187	35.27	789.245	45.565	202.657	39.708	920.393	23.339	1042.06	74.146	2496.02	59.659	1235.07	40.911	1650.46	13.081	674.489	17.986	356.143	23.858	412.671	33.046	3528.3	27.873
776	29.235	402.179	21.251	714.607	24.008	410.291	25.022	283.803	19.221	1151.22	18.474	473.697	56.202	221.904	28.598	173.14	24.118	608.127	24.88	1358.46	31.055	562.083	31.547	278.623	23.468	874.39	21.265	195.528	17.667	1038.4	32.411	1162.14	13.54	674.509	39.867	118.603	27.356	610.106	20.373	580.31	53.35	172.876	20.681	678.356	14.764	959.114	72.87	1367.34	23.08
777	29.289	1584.08	12.936	2691.95	56.729	386.846	27.58	206.54	29.151	1617.99	11.126	731.374	29.634	497.744	28.427	258.892	20.308	714.913	32.668	1002.23	40.673	1659.56	25.189	1269.39	24.32	481.751	34.96	857.871	16.632	1636.85	28.102	737.265	36.34	1108.79	66.142	1010.41	43.186	288.326	33.533	875.475	61.794	449.665	12.807	960.693	12.977	596.142	35.213	941.292	22.137
778	12.925	483.288	24.992	810.398	20.781	934.063	30.136	2309.34	30.198	1040.34	11.669	1136.39	61.953	746.722	32.968	408.909	14.271	697.316	15.69	329.546	21.582	446.67	42.969	2653.6	18.786	491.591	28.469	1778.76	14.146	1564.52	23.115	546.308	22.607	705.312	41.98	2464.86	24.983	590.531	38.935	1532.3	20.041	1610.12	24.738	308.463	10.031	763.26	19.947	400.259	16.269
779	23.74	164.023	17.531	276.884	42.232	2534.8	27.739	322.259	22.424	407.988	10.952	395.366	14.946	1079.75	31.368	947.496	21.881	1135.48	33.328	621.872	5.987	1573.55	66.249	775.16	18.058	561.096	30.234	1077.57	32.488	1375.7	54.365	1133.95	22.287	1017.86	77.64	943.402	61.969	461.82	31.326	1514.21	29.111	2522.88	29.836	293.513	23.172	806.969	58.218	441.143	13.022
780	29.621	794.231	22.681	299.758	47.147	371.535	13.236	1046.96	27.284	1342.67	15.301	612.2	33.68	1743.26	15.148	670.409	13.568	365.835	20.961	652.18	42.862	588.883	65.778	657.719	26.636	682.138	45.937	953.969	22.304	984.478	54.906	362.146	40.531	1477.52	52.307	254.479	27.409	649.987	42.404	660.474	33.016	868.973	22.244	154.152	14.429	784.504	24.457	374.993	18.902
781	24.546	110.357	50.651	591.016	23.353	560.006	20.856	1492.41	22.539	462.113	16.031	836.648	59.765	316.654	22.434	1025.23	25.225	386	32.675	278.467	24.626	181.248	40.731	1404.96	12.605	2598.49	44.699	151.742	64.697	634.375	37.063	715.013	37.279	611.739	78.208	1752.46	31.574	747.683	24.275	1267.99	53.529	1337.46	27.569	380.627	29.892	1831.61	38.419	1515.93	23.846
782	19.602	1214.25	22.671	761.046	51.455	604.126	21.282	410.964	20.302	1347.3	23.985	356.069	19.32	1486.9	28.124	659.344	27.23	848.063	24.522	397.349	23.424	653.044	20.73	487.61	22.979	1292.01	15.275	266.538	29.7	767.527	40.612	446.048	37.021	975.736	69.312	355.71	23.601	617.109	24.892	688.311	44.25	460.808	27.963	418.509	17.922	873.219	24.545	906.128	18.323
783	28.282	207.821	28.593	1118.78	45.468	982.059	27.822	386.413	21.17	447.092	23.13	790.074	27.387	1278.62	29.791	820.966	23.684	696.835	25.861	752.753	27.237	1067.75	40.294	920.011	14.933	436.013	17.339	195.983	26.308	1977.61	23.59	1079.68	27.821	362.846	74.837	1395.34	50.994	670.236	27.031	1361.02	62.009	752.651	18.794	1094.79	12.16	601.832	36.318	472.177	19.339
784	17.453	532.5	50.699	459.672	53.833	887.872	25.498	837.941	24.589	457.353	11.593	347.062	63.006	1163.68	29.974	905.292	23.231	746.039	26.487	286.739	20.458	669.512	50.019	828.959	12.614	1035.28	24.966	1543.76	34.706	1378.9	38.72	990.461	30.8	1262.55	49.561	522.505	55.27	599.843	39.27	896.161	79.467	849.184	17.839	750.835	21.778	439.655	57.107	2573.69	20.437
785	19.501	587.99	39.54	413.552	24.932	1577.9	30.169	634.414	23.718	1664.32	16.806	662.934	67.942	687.138	33.017	141.504	17.148	1173.03	24.631	374.995	20.838	947.863	55.409	1029.61	4.513	822.612	43.3	452.721	22.57	1446.01	43.292	546.99	32.979	1123.16	62.877	363.158	28.648	630.609	27.843	1027.7	29.938	3293.26	24.299	823.216	13.959	1307.65	40.429	1339.73	37.47
786	11.896	957.169	25.856	1141.38	31.903	2290.6	23.327	375.723	24.512	147.2	20.562	509.412	35.222	459.743	26.025	557.514	28.34	166.101	30.224	599.222	29.976	305.125	25.899	390.756	16.282	465.278	49.512	148.713	32.417	580.309	30.952	891.364	34.225	618.559	85.939	1368.84	51.602	2592.69	33.258	605.731	67.761	1189.76	26.274	671.667	15.195	798.12	63.393	989.479	19.327
787	11.26	421.217	26.005	689.308	54.044	465.415	27.134	760.457	29.272	2095.7	17.132	237.893	26.192	623.704	27.999	261.973	16.245	424.667	24.153	1135.25	20.581	417.817	19.959	1086.83	21.619	508.585	22.32	635.298	65.768	607.912	38.211	1300.8	26.09	342.533	37.874	1378.64	17.552	1552.55	37.038	1859.31	66.045	1437.17	18.335	700.323	22.008	901.021	63.314	577.577	18.285
788	4.803	268.321	15.261	1428.84	43.301	894.67	23.49	422.951	30.418	629.495	15.092	2584.99	23.843	607.794	27.781	653.135	13.863	200.401	27.259	263.307	26.455	617.652	67.05	834.412	23.56	379.205	27.617	636.881	39.591	1044.02	24.665	1441.7	22.441	145.131	79.442	2725.78	51.191	1129.74	35.013	1289.76	66.303	620.56	17.24	480.928	16.278	908.771	39.906	2159.52	10.75
789	13.526	690.28	37.95	360.642	60.684	1095.46	28.086	2760.04	20.637	180.255	12.891	335.946	40.985	953.767	14.945	548.909	20.822	231.686	14.83	1506.72	31.081	362.561	42.501	1340.6	20.492	560.273	33.71	282.813	30.781	1575.63	44.737	970.321	32.062	2472.33	75.688	944.087	29.831	683.84	16.236	233.334	32.617	159.666	19.12	169.641	20.938	485.211	42.8	342.258	22.773
790	14.219	1099.35	36.742	1003.27	21.669	567.898	14.372	2247.74	26.383	2364.07	22.959	1357.84	25.162	792.885	31.233	580.29	22.641	274.356	34.018	341.04	21.824	242.873	23.969	306.367	31.684	1047.09	36.018	337.298	19.649	434.761	20.798	1615.27	33.647	377.817	74.757	581.033	24.797	1456.89	24.855	1425.44	51.701	1656.37	16.097	333.473	12.128	1032.62	76.309	1056.96	21.323
791	16.516	521.035	27.828	2764.64	16.717	527.621	27.196	1256.86	30.133	287.376	11.705	487.544	48.842	1148.07	9.001	709.486	11.905	327.348	27.681	831.508	17.486	161.831	37.766	783.231	12.318	497.03	26.851	1526.13	41.51	1067.92	32.355	7910.36	35.926	253.173	37.569	1872.56	40.341	378.691	26.585	667.329	50.628	2115.91	21.207	1112.69	16.235	674.507	41.794	2201.69	30.376
792	22.894	941.958	29.414	987.962	29.001	236.006	20.529	371.678	27.706	252.449	16.288	1155.87	21.657	309.985	16.331	443.047	21.843	417.946	23	734.142	18.467	312.905	25.926	1372.38	12.775	820.075	35.698	584.058	42.124	1088.76	40.476	1403.81	29.447	888.605	32.808	233.913	23.816	876.343	54.283	1111.77	63.377	2096.87	13.913	428.039	24.804	1284.58	22.815	839.722	8.295
793	28.346	723.426	27.84	483.911	39.428	1559.49	19.081	652.217	21.762	462.283	13.743	798.086	33.82	1807.5	12.316	667.555	14.774	945.465	23.382	366.989	24.71	1610.58	60.417	1601.54	21.087	859.872	38.971	322.819	20.37	557.24	36.878	1926.57	26.225	330.801	68.136	348.947	28.172	1626.89	33.964	2523.02	47.561	432.582	19.159	1352.43	9.643	455.387	43.865	1467.05	13.292
794	21.272	564.811	54.2	696.582	46.598	1198.59	17.871	1111.47	29.404	436.872	23.827	313.03	35.077	3520.36	31.118	454.816	24.063	1338.88	23.751	672.414	21.971	1490.94	61.987	1926.56	23.052	194.884	19.719	516.328	28.027	1281.93	38.987	481.034	25.236	1494.27	98.205	1102.42	47.113	1339.1	22.213	569.098	31.249	2001.36	19.949	679.201	24.559	647.489	41.872	1019.83	15.619
795	26.676	207.089	39.673	456.876	55.331	817.067	16.087	964.67	29.819	1210.48	24.261	1388.46	38.693	1682.05	24.511	60.539	14.75	115.893	24.215	535.798	40.57	1133.38	57.664	1038.9	14.043	421.624	28.873	538.348	45.573	340.443	45.708	532.139	32.453	628.49	92.651	589.413	43.645	664.569	39.048	912.771	69.218	836.638	14.707	375.839	16.668	544.935	42.183	2472.85	17.633
796	19.125	560.377	22.794	1240.29	54.658	958.196	24.421	364.096	28.209	880.772	7.965	220.313	61.404	490.223	21.558	714.799	22.497	300.967	25.601	752.853	35.559	383.891	34.302	500.51	20.81	158.905	19.352	241.53	38.415	1023.57	26.592	1276.87	22.398	413.003	76.464	1376.66	37.169	501.448	55.803	328.437	59.798	1263.43	20.559	966.513	13.876	225.78	21.57	896.915	27.618
797	17.462	286.766	19.876	2142.09	21.327	2139.03	32.363	366.913	28.624	1110.96	22.719	210.637	63.953	504.549	22.284	329.433	24.695	837.542	29.681	388.639	42	1380.24	28.833	1416.5	15.404	252.651	18.602	290.951	39.925	747.007	43.173	254.018	31.608	1384.78	48.354	1099.28	38.03	1096.69	25.59	579.555	39.465	1485.03	37.291	872.448	22.528	659.222	30.153	5589.48	30.874
798	22.829	373.208	36.748	901.657	33.578	369.212	21.266	790.085	22.395	387.78	16.215	495.63	49.755	2244.9	26.787	430.486	12.32	898.576	35.218	607.782	24.234	705.346	24.014	827.14	13.167	82.514	20.045	416.185	25.787	1086.42	48.225	1709.04	34.112	788.67	78.414	170.343	31.548	433.943	35.952	269.101	55.374	615.172	18.017	461.689	17.187	1537.41	61.864	2110.03	13.622
799	19.366	386.315	11.135	610.544	19.045	917.998	13.534	428.828	21.699	375.678	15.266	556.798	38.178	649.928	28.986	768.496	32.766	714.657	35.239	602.371	20.527	281.281	31.205	243.05	27.169	273.215	30.513	352.192	33.267	506.736	34.503	1720.78	25.927	475.705	56.623	658.049	47.964	2603.95	19.437	297.775	75.381	935.502	23.232	274.028	19.001	2571.28	42.478	742.049	28.613
800	26.439	1368.65	27.084	1109	19.872	655.089	25.288	284.767	25.118	493.508	23.405	227.2	25.504	152.233	25.282	719.701	18.163	396.246	19.977	1263.04	24.003	694.023	35.813	598.725	18.377	211.883	23.739	642.725	25.005	1224.74	42.486	570.817	21.656	948.643	56.703	5281.83	38.999	375.64	16.112	2166.42	68.146	265.926	25.104	732.674	13.732	822.253	34.631	1025.96	17.884
801	19.821	710.186	19.647	1336.85	38.53	1486.13	27.909	627.38	16.36	817.027	13.703	1058.76	39.874	356.826	33.672	621.358	19.7	600.408	20.844	308.325	13.843	243.064	96.71	1022.46	34.566	266.05	27.099	537.168	38.464	315.046	42.007	807.464	26.539	213.384	33.262	2804.06	45.458	1712.18	20.482	2139.67	57.261	818.312	29.333	387.855	15.118	670.612	21.05	165.284	22.369
802	23.231	327.219	28.269	313.339	29.878	274.332	22.831	355.848	28.527	1022.28	22.152	293.981	34.047	273.396	24.222	117.177	14.676	84.054	23.884	469.309	20.624	263.302	32.555	879.148	20.505	437.967	24.318	451.556	48.76	893.566	29.439	721.11	36.208	549.574	20.698	562.365	68.43	606.437	52.074	293.385	26.366	574.577	29.078	92.82	11.275	467.134	67.349	680.961	26.697
803	19.008	1020.99	51.489	453.983	55.249	1880.97	25.889	1768.81	17.054	961.373	16.458	468.781	20.8	351.858	22.496	181.674	25.621	433.428	29.331	276.969	23.418	1485.09	30.607	1025.11	18.497	500.99	37.871	1444.06	41.313	1749.43	19.262	200.676	24.385	859.307	79.854	391.374	29.779	582.439	24.454	1157.05	29.769	1569.74	17.375	541.252	7.913	1144.01	25.935	352.998	21.708
804	20.971	357.928	19.365	879.857	35.793	655.727	25.165	877.007	17.686	589.938	17.23	386.559	31.132	473.834	31.729	1235.73	11.897	474.163	46.373	323.313	28.798	91.902	35.522	432.142	18.664	762.381	19.45	1926.17	66.062	929.537	46.152	1271.35	40.728	726.91	21.09	520.728	62.3	1421.11	24.008	378.447	45.412	294.184	19.224	282.454	10.934	1859.83	59.346	358.073	30.799
805	17.332	1592.2	28.079	1089.1	42.071	775.253	22.614	594.405	17.569	311.914	13.455	1257.8	60.678	1986.1	15.777	162.683	25.093	1562.94	21.057	1059.06	17.513	894.535	39.257	396.307	9.698	620.12	38.766	678.01	42.366	269.482	24.72	562.492	25.214	1106.83	111.745	606.804	30.885	876.064	34.398	1064.55	37.481	2307.57	19.149	431.541	26.461	306.265	41.397	3271.84	16.691
806	28.925	416.573	21.948	1228.56	15.771	277.82	14.31	894.877	20.772	1045.61	23.606	180.472	20.415	1879.76	11.021	177.602	19.019	989.88	28.151	439	23.81	230.066	26.794	1028.03	23.617	861.905	41.543	2151.08	40.681	515.935	43.376	1507.34	20.901	282.345	72.393	2049.8	36.37	820.279	24.764	827.386	35.702	587.884	17.473	275.244	31.865	513.865	37.323	1687.07	23.273
807	22.631	1129.36	23.983	1268.84	43.803	947.025	27.156	744.397	16.228	639.944	22.252	349.122	19.478	376.18	32.8	507.907	19.411	213.221	26.611	372.619	22.569	855.879	56.547	955.458	24.181	415.214	21.688	1409.06	54.464	358.119	37.438	1681.67	39.474	162.043	58.407	807.733	63.873	72.481	39.327	650.408	44.111	812.765	12.579	1227.51	18.421	817.616	29.692	363.501	16.161
808	19.661	1042.36	17.157	1034.49	19.077	1279.15	13.343	1947.78	29.285	984.692	22.675	653.921	11.657	559.423	33.15	319.248	24.371	1213.97	34.306	776.841	33.873	397.52	34.423	837.53	13.103	615.881	37.843	717.828	53.288	1069.92	43.087	2691.26	32.023	907.1	53.744	1255.46	15.129	410.783	24.514	2404.56	62.514	968.619	17.661	1247.82	17.013	992.61	64.677	1051.94	22.658
809	20.047	412.193	28.07	1476.16	21.791	622.822	25.177	760.991	24.476	340.269	13.472	142.508	26.926	352.434	21.13	666.673	23.279	596.975	30.2	252.275	9.369	711.13	62.396	1141.7	13.714	936.588	23.498	1810.53	73.337	880.173	37.773	2251.21	24.409	533.755	67.589	384.446	55.786	771.446	17.447	635.543	66.114	1124.16	30.361	155.623	21.187	1978.23	32.86	923.914	14.146
810	27.128	1214.68	21.302	772.673	23.965	576.35	1.639	690.249	27.478	1580.07	27.885	790.1	34.811	134.098	28.52	190.593	16.969	392.939	22.284	541.527	21.519	300.754	43.204	1172.64	15.075	746.404	17.405	1967	37.395	670.33	35.834	1190.91	27.012	445.117	33.778	986.254	44.618	852.695	43.936	564.224	31.429	143.166	28.14	240.829	19.355	476.919	29.243	372.924	29.296
811	30.778	1242.67	15.489	829.489	0	73.727	26.675	883.018	17.345	503.334	18.241	270.827	63.271	3291.55	15.563	812.264	21.877	202.43	32.976	1129.52	32.605	484.485	73.98	230.058	19.247	48.014	19.139	329.166	44.596	1708.08	44.485	1492.9	32.563	1130.9	88.528	2433.33	43.177	1357	27.687	1075.15	38.153	4131	22.187	289.031	16.061	372.155	19.486	771.555	34.444
812	26.034	556.229	23.78	890.609	42.786	237.966	30.051	138.38	18.948	208.13	16.784	598.314	25.917	1182.94	26.121	764.302	18.71	198.177	28.723	844.633	16.496	1353.92	57.961	349.949	24.328	639.62	29.161	922.829	32.806	81.626	32.484	452.338	30.207	571.089	105.592	369.423	81.74	796.128	27.427	1043.53	33.711	2447.32	16.456	496.282	23.345	2113.49	70.2	771.224	25.893
813	22.649	920.027	18.398	957.63	13.699	237.121	30.888	134.009	29.199	195.436	22.881	562.096	68.031	253.504	29.925	692.754	19.481	712.096	35.138	359.95	30.629	526.323	72.951	1431.35	19.633	1012.7	30.826	80.206	44.187	972.352	36.049	1629.26	37.644	565.845	75.704	1869.96	37.366	1786.73	50.742	144.94	49.729	1548.68	30.141	795.27	14.492	1380.96	30.549	3984.24	29.712
814	21.419	433.404	18.177	1092.25	19.318	587.192	21.745	455.07	34.593	168.465	20.658	897.325	67.23	495.911	27.818	556.105	10.085	386.027	23.207	349.619	21.432	1246.4	42.545	645.38	19.765	115.78	23.834	979.209	40.266	2572.15	36.2	1180.83	23.289	939.635	54.842	766.403	76.929	2074.53	19.91	1024.14	59.04	1919.85	12.97	313.372	8.076	2545.78	81.544	335.253	27.545
815	21.584	397.211	17.715	1551.87	17.842	986.774	30.399	278.503	18.947	132.797	24.691	539.935	27.631	430.193	23.181	875.75	21.575	293.429	21.476	2420.4	9.239	127.038	77.298	89.46	14.817	276.772	35.507	158.328	44.835	740.185	34.383	173.519	50.632	576.368	79.299	968.989	62.359	1144.72	28.553	1424.35	56.995	622.674	14.21	707.956	10.891	872.814	56.272	317.779	10.486
816	10.639	248.008	20.153	1317.28	32.993	1719.39	19.04	121.305	20.796	457.509	20.278	1006.97	37.006	440.419	33.257	750.068	18.846	1795.78	25.715	157.204	13.013	314.055	45.339	677.59	28.426	621.125	22.368	985.851	40.144	1249.46	49.218	1164.53	15.722	693.401	65.724	1639.96	43.985	1077.26	22.679	364.031	38.239	1973.89	31.943	1784.11	17.84	626.375	51.363	1623.49	20.139
817	14.01	393.465	33.501	730.932	62.243	1025.66	34.084	1208.53	20.598	1326.06	10.198	212.328	39.968	1202.15	14.991	848.751	16.326	639.661	31.222	943.978	21.682	267.489	70.379	913.453	24.205	1066.99	32.356	484.721	46.864	671.583	21.074	1849.97	23.357	618.508	79.317	1838.74	21.831	296.577	23.127	1311.85	36.427	725.025	17.737	198.792	23.953	703.306	44.373	134.617	22.026
818	28.666	1329.4	20.634	683.113	27.614	2024.93	19.586	1284.14	23.605	287.033	10.046	252.307	20.314	99.346	32.536	263.028	17.206	746.495	23.004	1244.52	14.316	2734.39	43.483	901.581	14.077	599.502	14.362	1113.27	26.984	842.728	35.667	1053.35	36.368	1629.72	98.908	922.247	41.996	1008.96	20.976	451.669	52.504	731.079	21.591	436.833	24.024	1052.64	60.701	513.687	27.666
819	24.56	723.941	22.053	1471.56	44.323	642.248	14.801	1614.19	29.577	271.402	30.5	329.29	36.44	1317.93	21.786	704.236	11.421	769.766	28.286	937.803	10.961	656.606	57.186	756.769	25.137	648.464	29.254	645.953	32.785	578.478	43.442	427.346	30.949	253.523	74.331	418.576	37.751	691.085	31.345	458.524	50.278	716.17	19.998	898.797	20.995	753.692	29.485	1105.08	22.18
820	13.047	348.52	16.865	546.293	15.646	724.488	23.902	700.579	18.506	1032.13	18.382	418.445	60.13	866.994	27.013	550.388	23.815	800.25	34.217	482.612	35.521	197.571	56.358	857.825	15.823	599.317	58.185	844.371	23.552	635.008	31.872	382.406	31.067	1114.66	83.623	216.939	52.612	437.217	26.279	620.706	47.043	214.372	18.668	953.227	13.479	400.614	30.937	348.99	28.518
821	22.954	626.272	27.664	368.194	45.193	200.952	18.361	1250.58	28.108	1023.99	17.48	93.02	19.997	2729.02	30.273	772.718	26.454	1059.79	25.844	67.98	20.593	352.419	30.744	886.151	18.861	1297.56	29.487	628.526	30.766	350.44	53.303	1354.54	21.783	714.202	72.68	1627.59	49.146	296.632	22.582	1702.55	49.11	428.457	16.583	1231.02	15.126	1448.29	11.318	1557.98	20.214
822	19.383	1034.8	18.988	1560.79	62.156	839.128	17.654	1982.45	21.43	1607.8	19.548	1034.33	57.456	106.431	26.649	249.3	28.827	751.006	31.332	1656.56	18.591	811.157	32.903	327.737	22.494	1095.17	36.615	1388.75	31.851	1597.86	55.616	484.565	28.461	1196.62	44.808	309.552	38.002	1326.48	24.243	1202.13	32.785	1278	22.047	833.584	6.439	139.26	75.287	358.171	5.854
823	17.541	906.096	14.221	1130.68	50.815	727.015	28.032	471.919	29.142	342.955	21.385	321.703	46.831	479.355	15.06	888.456	24.462	719.535	32.229	657.59	33.899	748.752	44.45	364.805	11.21	252.736	37.299	1336.63	43.673	1257.58	34.878	373.738	20.915	1132.09	78.677	456.305	36.042	2544.01	58.363	399.742	49.693	1453.25	16.502	237.759	20.471	303.41	29.506	562.727	21.058
824	12.854	2013.12	37.954	1251.66	68.431	648.231	22.97	1324.81	27.097	840.773	22.204	1001.31	22.687	410.909	20.835	428.138	19.238	300.27	31.432	1235.94	29.698	228.055	48.258	2847.66	13.92	439.952	16.124	632.901	36.29	373.321	39.834	1155.94	21.66	1203.36	96.931	552.526	32.218	676.481	52.29	641.923	62.043	545.427	23.338	1665.49	26.498	478.115	19.728	175.333	25.117
825	24.816	372.14	31.652	219.607	45.056	1182.87	21.611	1317.83	19.716	2016.11	13.94	142.607	20.531	387.822	23.335	127.694	16.174	1289.91	30.996	1182.28	10.706	892.955	25.082	1958.67	37.485	543.68	22.542	543.97	51.543	566.854	42.842	1036.51	43.231	674.45	98.694	1301.74	36.974	1113.08	28.8	981.989	52.591	388.977	21.001	741.26	23.029	229.875	49.534	601.402	23.827
826	30.621	222.415	30.399	1061.33	59.378	1716.53	25.382	1289.69	17.315	740.51	19.218	246.747	32.2	1858.57	16.525	185.842	21.385	212.542	25.281	468.797	23.353	782.083	38.794	1266.14	32.411	313.66	33.448	404.178	48.186	1614.22	38.424	1524.06	25.218	796.972	82.888	912.55	41.103	633.613	20.295	637.723	48.527	654.641	31.318	209.031	12.01	1421.83	21.824	1205.57	19.334
827	25.676	1135.89	22.165	595.471	44.596	445.028	24.04	243.038	23.247	479.473	20.743	401.025	45.904	1216.78	28.471	664.159	22.711	332.5	29.55	2307.76	14.773	376.959	27.451	979.41	27.373	181.879	39.68	784.031	41.665	615.545	35.815	941.426	16.058	582.747	57.632	308.629	42.256	714.344	37.898	766.563	57.191	617.338	16.954	755.437	19.51	343.795	71.057	1330.21	27.031
828	19.295	200.474	25.967	820.045	28.021	522.135	25.124	1811.55	22.006	135.211	18.39	692.274	28.222	416.542	18.435	540.057	29.95	143.381	29.099	347.938	21.216	832.593	29.038	2150.75	21.629	396.305	22.231	296.462	24.846	662.49	54.213	2048.96	21.728	853.226	55.351	750.926	37.317	752.081	33.524	1050.93	44.991	1358.09	19.814	322.991	33.042	226.861	42.854	798.445	23.11
829	17.583	630.675	24.332	1637.96	43.157	1088.57	32.799	688.489	28.877	567.986	18.616	1328.71	30.171	1289.8	24.332	605.438	11.577	1366.64	32.609	427.21	26.099	1142.82	29.731	1828.37	18.415	417.3	29.417	71.298	25.829	694.154	48.41	1355.07	30.611	422.75	80.905	529.221	60.071	2304.44	37.695	2277.7	49.86	1523.35	16.225	147.573	19.69	582.167	73.023	576.637	23.557
830	14.588	556.836	20.781	1476.27	23.204	3827.77	22.938	260.724	22.08	4104.28	6.397	419.852	31.468	202.205	24.453	937.167	28.152	492.571	23.709	511.384	22.492	801.547	43.716	311.174	18.042	196.753	23.609	637.44	37.213	1133.17	39.624	1371.34	25.666	1542.32	83.244	1386.49	44.146	2202.29	25.378	808.688	48.976	2524.2	19.623	467.644	9.751	1568.1	61.556	1500.72	27.668
831	23.637	2393.31	20.437	138.67	16.817	335.846	31.598	374.568	23.134	764.245	17.894	201.225	18.059	1007.92	23.375	221.308	21.075	82.944	20.687	1059.23	23.456	338.426	24.449	915.367	16.011	140.795	24.644	723.97	43.62	1295.66	43.174	325.299	33.573	2188.49	68.338	1197.73	35.499	1218.39	25.819	833.287	68.341	846.044	18.69	2109.81	20.339	780.359	44.262	884.859	33.677
832	20.868	686.07	23.406	1700.24	44.551	389.628	25.687	222.702	24.382	308.168	12.115	689.243	25.225	542.551	32.689	1292	19.331	42.372	27.336	706.515	18.818	1086.83	41.124	1681.99	22.685	1140.19	41.152	906.562	16.015	498.445	59.766	920.851	21.417	2487.99	100.226	492.145	30.985	401.706	26.261	2423.06	43.522	4965.16	29.337	887.766	22.53	290.103	23.889	816.962	21.718
833	24.561	166.021	48.045	1043.69	48.106	402.947	31.791	1605.85	22.459	552.448	13.347	459.08	3.93	1128	18.497	1238.62	12.065	643.846	20.251	1143.67	16.795	810.464	44.485	1925.49	12.475	134.59	35.384	413.885	25.001	482.073	22.758	1289.75	48.94	324.76	67.165	3502.01	45.265	659.311	41.966	2243.81	54.729	475.952	23.74	337.136	17.345	694.305	66.191	1609.93	10.96
834	36.245	688.306	17.176	362.763	37.044	1823.1	25.471	237.62	22.863	1062.01	24.209	216.375	20.97	343.832	23.184	625.716	23.975	994.712	22.087	454.183	27.635	2790.12	36.206	1613.1	28.619	501.064	25.695	1452.78	33.8	324.068	27.908	1939.57	36.447	498.666	82.05	386.504	53.168	4172.78	11.267	2425.56	34.559	251.499	16.705	1033.85	22.481	1001.12	19.476	686.049	30.767
835	33.99	836.281	51.234	1420.52	24.31	1623.09	30.344	1063.31	22.463	258.299	9.786	72.04	37.04	1645.43	12.456	82.941	15.664	1015.29	35.536	600.342	28.722	471.805	27.815	551.151	12.828	1042.37	44.991	680.911	37.968	1551.87	26.324	745.944	19.584	1263.62	65.798	509.698	26.13	1751.1	42.958	1485.49	67.177	702.033	33.684	2362.57	23.806	563.623	18.747	2038.79	21.348
836	31.202	316.199	64.755	584.722	60.972	493.318	12.673	1458.66	23.831	819.412	21.005	523.043	25.213	937.301	29.866	236.737	21.684	513.998	15.554	190.708	33.65	151.933	29.864	391.25	22.334	237.754	25.59	1734.67	48.458	643.303	43.863	1333.98	20.74	1280.49	68.002	538.784	40.55	785.588	31.27	1196.58	28.036	512.648	20.883	202.806	13.226	446.177	28.02	506.356	15.459
837	22.335	587.668	13.094	149.717	58.134	717.344	32.37	1185.47	27.137	251.218	13.5	1876.38	17.521	937.052	24.23	553.686	24.251	1083.01	22.682	374.977	23.966	1643.32	31.24	779.035	19.629	1375.83	21.626	490.744	41.711	778.373	43.85	531.459	29.149	1118.12	49.952	1129.86	64.649	300.909	56.128	564.249	39.14	370.84	15.566	339.106	25.484	552.456	79.925	465.322	10.445
838	20.862	373.58	29.636	800.33	21.429	534.159	30.503	876.034	29.034	590.07	25.425	425.657	58.618	471.376	34.808	561.474	16.129	809.414	20.419	1423.12	35.508	544.878	25.633	462.344	17.198	734.443	19.968	916.406	53.572	2922.79	37.469	1159.51	0	65.543	48.319	5656.6	22.725	161.832	24.184	2959.42	22.183	1296.82	17.123	300.678	24.921	239.662	21.493	543.584	25.263
839	18.017	476.288	69.194	1305.14	22.986	507.149	17.458	98.745	24.638	290.773	16.312	782.907	65.426	501.235	25.235	1701.17	14.768	440.8	21.812	723.407	19.301	805.633	23.607	184.046	17.879	1595.2	28.167	362.322	43.815	630.362	27.394	526.803	22.75	258.051	52.262	7256.22	41.838	728.836	26.386	1348.15	32.053	888.092	15.044	1225.9	12.236	1816.53	25.665	2206.66	19.478
840	21.846	455.59	27.975	1906.98	15.861	691.347	25.026	667.213	19.724	636.845	18.068	1095.89	50.648	424.207	32.517	236.034	20.967	77.19	19.282	402.16	37.795	1939.32	17.608	594.326	30.063	1257.98	22.673	1339.92	16.039	1298.51	27.894	2480.24	35.318	749.017	77.292	1450.95	27.175	314.492	34.911	2549.39	37.439	2814.3	20.35	786.357	12.257	662.374	33.247	2531.61	19.625
841	26.258	881.654	16.509	1464.96	26.335	270.375	32.404	68.079	27.315	688.381	18.018	199.237	56.87	1342.88	23.208	600.991	24.57	1127.47	31.23	719.629	32.316	237.78	33.182	486.193	33.043	511.863	14.831	1140.89	45.952	239.513	41.15	799.035	27.383	1549.77	31.715	416.112	70.269	239.72	37.72	584.503	51.473	474.167	16.237	937.058	19.779	518.565	73.589	414.755	14.94
842	14.335	533.188	21.405	844.49	21.788	796.034	36.293	946.672	23.179	2492.5	19.462	439.553	36.189	553.556	5.013	235.157	22.227	223.379	32.666	67.987	47.382	1059.78	27.865	825.011	14.484	179.549	32.779	2230.91	33.602	1061.76	35.517	1939.93	26.898	698.534	16.019	3975.42	23.808	598.776	27.488	919.365	53.122	474.859	32.656	811.187	18.329	253.584	76.469	241.505	24.29
843	15.468	484.069	14.121	1844.47	34.492	234.713	17.119	598.393	29.994	365.382	19.099	400.961	13.8	1354.01	20.796	1157.44	10.88	777.945	38.032	195.701	32.623	190.074	74.821	851.883	18.893	710.873	26.068	554.482	17.764	524.173	49.883	779.552	27.458	802.927	77.018	1350.93	39.864	351.528	37.087	874.301	41.447	1032.92	12.334	140.759	28.956	471.95	73.577	439.311	28.282
844	20.043	1186.92	24.505	905.716	24.083	1696.64	32.754	699.328	23.72	1688.16	11.376	942.942	47.786	1725.96	22.709	924.819	19.422	1392.99	34.193	1449.29	13.586	449.176	62.193	1706.59	12.166	444.813	22.816	1425.74	28.389	624.386	34.826	998.544	27.093	857.86	55.839	380.625	36.557	1603.74	47.551	614.849	47.974	684.189	24.575	214.2	27.464	443.82	71.91	1580.21	17.909
845	17.673	1073.7	48.457	1153.04	60.732	1301.65	29.833	1976.44	28.796	1079.49	17.534	90.384	42.726	474.505	18.413	284.071	28.401	855.264	20.801	1648.32	23.713	710.966	36.932	612.007	17.431	247.473	22.964	853.713	13.358	926.563	44.368	1373.78	36.558	586.415	76.717	1825.4	54.09	1031.27	26.662	1524.3	48.792	1629.97	18.002	642.358	14.813	1059.23	50.36	836.999	18.275
846	18.061	381.049	22.059	727.559	65.812	1113.29	20.256	1244.03	15.692	3471.2	14.462	501.474	13.492	944.946	18.128	1632.77	20.881	244.948	32.948	3762.98	29.142	730.083	31.71	471.195	19.074	1854.87	26.228	229.096	42.639	1596.96	43.899	3947.21	31.082	301.354	66.404	533.22	15.324	1944.89	30.386	1205.89	47.355	1348.62	20.21	658.009	18.752	1347.77	34.582	992.116	19.633
847	37.267	629.027	28.088	898.856	68.628	171.624	29.675	1689.64	22.194	794.184	14.283	844.507	68.879	628.523	11.436	402.385	25.041	624.13	22.443	1529.14	26.832	327.478	27.254	645.407	27.985	412.566	36.83	2508.69	34.644	409.005	38.049	693.234	30.752	296.946	37.88	1022.84	67.76	1531.94	24.79	1208.98	32.971	404.261	15.539	1360.2	18.914	2007.65	60.06	371.536	12.619
848	16.464	1023.69	22.105	647.655	44.242	1178.4	23.585	468.65	26.607	250.46	12.822	1779.8	54.014	579.893	14.13	514.533	28.739	175.289	33.029	1461.06	25.902	338.674	44.071	537.769	26.695	673.627	14.955	1956.91	22.267	1327.14	42.097	536.254	34.824	1608.19	71.673	830.716	37.04	316.955	35.933	2767.97	50.125	781.542	26.747	212.968	16.327	1174.72	70.024	1840.64	24.189
849	25.506	607.51	33.778	872.957	32.596	713.023	25.988	454.351	23.271	1137.68	16.852	908.819	14.354	1661.99	13.307	263.236	18.273	419.478	36.589	595.724	34.091	301.495	43.334	888.281	13.261	377.37	35.764	494.694	38.275	343.455	36.837	1173.81	33.053	2497.51	71.292	1782.87	39.697	621.88	24.271	216.337	49.173	926.441	18.925	843.479	21.395	624.452	12.164	1271.83	21.833
850	20.06	764.482	46.931	1541.53	39.982	615.33	31.51	596.34	30.931	243.704	13.009	89.315	30.49	792.393	33.149	159.95	21.247	643.255	25.566	1456.7	18.016	610.312	32.718	1951.55	24.908	764.471	28.12	1397.52	32.231	1578.93	43.794	1494.67	38.343	1177.73	47.013	2330.38	43.785	1025.36	18.03	532.652	30.02	3218.12	16.982	412.649	17.227	407.282	90.967	302.513	30.474
851	17.352	465.74	62.841	193	37.313	280.943	21.105	824.455	19.725	286.124	16.939	157.493	15.427	502.218	15.395	703.137	18.355	859.432	16.683	663.597	27.76	600.204	53.923	809.264	14.612	1727.66	36.367	430.108	25.192	424.601	45.361	1530.53	29.257	218.397	13.359	212.723	28.576	2509.74	30.198	449.783	61.523	318.788	19.82	823.432	15.289	395.448	71.502	656.355	29.743
852	27.784	1015.07	37.125	630.65	22.657	921.148	24.862	392.47	26.423	3138.04	18.769	456.557	26.978	2026.67	23.137	245.013	19.818	555.3	25.796	2610.74	21.377	516.354	41.726	395.262	16.482	998.111	31.473	572.122	42.746	767.297	33.366	604.405	38.538	476.059	61.401	1354.98	57.377	455.114	21.179	740.951	46.715	1505.64	26.545	286.005	12.13	373.953	35.327	475.023	29.364
853	11.231	1659.98	23.362	481.507	22.213	508.42	23.533	1678.2	26.299	1857.07	19.139	1728.27	37.54	1375.07	21.148	278.3	20.102	666.669	24.042	1343.72	25.72	280.835	46.047	969.699	25.766	429.309	29.262	2585.99	39.365	1043.91	48.967	254.789	25.528	515.51	27.136	1541.57	10.105	4937	36.47	1499.93	47.592	480.651	34.953	432.362	19.821	1331.5	26.425	594.99	20.71
854	29.17	1316.44	46.496	566.285	30.552	276.126	25.989	1226.39	27.4	442.15	12.479	684.309	22.513	925.838	16.917	258.428	23.788	696.493	25.092	800.507	29.095	223.236	19.06	1845.71	27.744	1186.12	38.892	1727.33	19.228	1176.93	42.961	892.969	21.302	156.029	63.5	1253.78	13.946	630.063	32.139	226.842	50.953	1516.27	17.215	637.441	21.057	620.857	49.955	451.56	24.323
855	21.282	837.994	17.778	620.08	67.193	839.637	22.474	407.216	27.585	2735.57	18.893	111.458	46.131	618.9	11.087	534.585	20.699	1521.61	22.773	357.689	27.441	612.761	46.185	577.99	29.623	1140.81	15.143	940.412	37.759	153.077	20.967	807.794	28.535	1005.48	64.6	690.735	72.051	576.298	38.971	232.219	49.14	691.696	16.232	867.714	26.754	174.238	80.187	853.635	16.371
856	11.803	659.187	17.501	337.225	42.754	581.352	35.41	536.993	19.193	730.312	13.856	322.368	28.626	1384.4	21.657	902.413	26.74	612.281	5.736	1357.28	25.728	369.788	24.964	751.709	12.699	296.817	10.478	1005.97	15.164	226.287	30.186	288.447	32.469	813.473	12.305	2541.05	28.899	724.614	35.182	1743.41	30.615	2767.77	3.194	790.997	8.216	340.383	76.462	505.209	17.511
857	23.837	474.55	38.604	447.518	44.669	521.613	28.442	1469.1	22.67	1057.09	19.508	377.451	38.181	739.762	22.082	152.45	22.56	139.842	37.205	1260.54	24.562	2129.09	74.094	256.583	15.234	367.304	41.21	796.145	22.433	1248.22	35.484	361.411	29.712	725.585	75.28	242.928	42.056	356.694	29.514	759.68	51.106	282.003	19.759	351.674	11.946	1074.78	44.439	779.472	24.212
858	13.991	466.121	10.035	628.812	31.588	783.089	33.32	149.62	27.313	300.434	22.646	327.147	29.059	728.716	17.201	1211.97	12.575	333.094	16.522	593.464	23.887	756.035	37.687	1430.3	30.005	207.197	45.604	673.546	18.13	1853.3	43.158	789.078	33.454	417.919	45.252	2584.62	54.662	523.303	28.152	1340.09	52.117	821.468	13.058	1354.91	19.009	1001.41	37.22	3348.15	18.082
859	30.066	1318.59	28.2	962.037	27.078	982.484	26.332	136.799	23.889	630.151	32.901	256.851	47.408	340.595	28.026	2285.04	19.457	303.428	18.069	2269.34	21.073	530.527	68.024	600.273	30.251	180.263	38.857	187.012	38.737	1029.6	35.458	782.183	27.81	75.052	66.528	950.17	37.502	1677.61	12.84	819.164	44.741	1612.43	12.702	226.155	13.327	843.894	51.415	1914.72	20.235
860	24.73	344.748	23.651	378.388	23.502	2168.84	20.853	938.616	19.45	1020.38	24.208	345.707	62.176	449.544	26.911	506.493	22.23	314.134	27.567	893.996	24.17	323.208	32.868	484.842	13.162	946.8	34.536	1139.02	31.262	437.853	27.344	583.396	33.408	270.61	57.726	4978.08	66.405	2153.22	26.374	1110.32	39.261	1381.57	18.674	248.473	12.737	1173.7	23.982	1691.2	22.701
861	24.036	819.544	56.306	499.102	64.848	408.484	31.487	225.988	28.525	586.658	12.657	245.372	36.602	1198.09	19.583	1473.59	25.224	744.925	29.977	3141.05	10.278	246.152	37.035	1123.25	12.558	410.616	30.821	105.831	24.71	1623.39	33.476	170.919	22.432	354.046	66.081	1447.2	38.721	1055.26	27.474	1707.46	46.072	702.02	16.833	497.813	21.692	96.68	47.807	1079.03	19.047
862	21.736	364.55	19.686	940.709	37.36	361.806	21.051	1152.52	27.221	1265.87	21.256	848.078	50.841	499.8	27.231	331.275	24.379	437.409	10.739	1579.4	17.845	931.683	66.362	529.944	22.539	456.021	38.5	442.364	10.641	1721.6	42.108	667.253	32.621	1372.88	76.18	514.943	23.272	672.285	30.563	679.213	35.193	2051.1	21.788	229.561	25.009	925.105	32.817	853.834	24.393
863	21.207	824.398	19.056	785.298	17.535	507.955	24.813	190.723	28.353	669.395	16.101	352.985	21.016	521.558	23.462	233.297	25.861	864.095	26.494	1367.6	37.264	484.966	34.257	547.276	18.805	308.417	50.698	936.438	34.431	877.222	32.871	631.46	24.574	1260.03	85.11	235.454	23.282	839.981	26.752	727.99	53.847	2132.69	19.489	807.132	14.404	1738.15	44.797	2006.1	15.634
864	25.341	397.935	49.235	893.759	28.201	183.743	16.154	1505	19.839	274.909	11.52	2347.87	27.506	337.777	30.263	380.815	17.106	420.898	33.568	77.572	16.437	268.88	46.035	1731.04	29.493	666.581	16.507	294.193	43.682	390.938	28.937	853.597	29.041	681.547	78.444	1551.71	49.943	1765.76	26.001	1080.42	60.153	1721.6	21.409	282.592	39.216	852.661	94.502	1132.56	29.515
865	19.462	456.983	34.214	437.714	14.829	532.404	20.834	574.403	26.634	114.565	20.775	1216.64	14.346	1043.3	27.212	343.45	15.029	166.501	24.436	1322.95	27.831	855.56	48.809	816.139	21.392	229.39	31.566	3273.42	26.094	758.413	44.828	759.706	35.775	363.522	73.279	812.023	41.344	1042.39	24.042	1082.03	70.768	2174.22	19.779	590.526	16.28	512.976	24.74	399.255	33.665
866	27.591	605.326	24.297	434.763	27.759	473.83	23.593	856.207	26.888	144.046	23.931	916.189	50.371	452.546	20.296	374.38	19.213	957.553	24.664	935.744	29.363	853.77	22.817	1290.32	29.985	233.854	12.572	1553.34	16.063	1089.48	39.398	152.182	22.941	1371	37.431	2355.84	33.607	3321.29	34.382	2356.17	52.623	381.623	11.903	485.351	17.47	249.044	54.345	1853.11	17.223
867	22.068	452.556	22.449	963.597	34.373	553.916	27.682	306.479	25.562	596.065	11.802	634.565	13.841	1939.05	18.422	1455.9	16.741	803.245	25.189	541.566	20.564	928.097	21.836	470.656	25.447	507.102	40.522	423.57	28.015	237.831	26.971	700.49	45.196	689.644	53.534	2246.64	23.474	1268.22	46.545	1145.19	50.896	582.197	18.721	280.634	14.511	408.63	18.219	375.199	23.251
868	27.71	150.446	19.202	785.782	48.798	310.385	29.051	1810.06	28.544	204.999	10.232	272.325	43.914	307.894	20.295	1058.47	17.61	537.486	24.489	885.183	22.105	1050.25	38.361	722.479	20.567	594.047	34.031	1565.29	34.513	396.074	40.071	1453.48	38.921	1199.5	48.517	1431.84	23.851	363.847	19.187	1197.33	53.23	625.878	24.265	461.183	14.077	311.277	91.591	1394.76	19.434
869	11.527	560.105	48.884	529.905	46.074	2872.87	25.872	1116.68	25.418	1251.94	27.609	392.617	54.471	852.069	15.277	1170.67	27.553	175.864	28.861	621.469	15.274	67.35	19.723	1190.09	30.319	119.773	13.525	838.733	25.369	484.562	53.459	860.228	22.366	1194.38	76.822	681.804	32.111	174.51	38.121	629.819	31.21	1179.15	36.26	804.26	15.08	764.258	81.417	402.634	31.122
870	31.946	788.133	23.434	1053.04	50.849	1454.95	29.472	1096.3	21.721	769.926	23.858	764.514	58.557	1110.95	17.004	878.314	13.458	911.299	26.954	2136.51	29.82	1578.46	35.823	2895.71	26.687	438.984	34.889	532.776	26.65	2118.61	11.804	2234.98	33.142	428.631	72.888	1054.05	40.247	321.869	28.722	1343.74	41.115	433.617	17.409	727.762	12.926	343.839	56.995	1105.49	28.981
871	18.487	908.172	26.901	659.644	28.194	1264.09	14.513	513.993	30.385	2496.24	16.042	606.871	27.09	1088.39	18.591	277.274	23.225	801.535	31.263	1997.39	35.83	490.895	80.485	928.666	28.171	1134.75	27.619	463.818	24.588	1602.81	44.857	1621.39	30.956	779.714	74.198	1935.48	33.19	1015.11	21.278	1065.5	47.07	285.603	35.196	763.363	19.722	572.747	51.511	265.165	12.793
872	31.716	474.396	25.996	656.17	17.089	345.075	13.961	469.27	26.588	408.656	18.154	1165.91	58.131	822.637	18.816	627.507	13.723	1462.78	36.584	547.136	12.949	629.582	28.803	982.898	23.74	1150.52	39.832	1675.74	16.334	145.298	35.699	2818.62	18.897	882.405	95.546	1906.66	30.455	752.346	18.101	405.813	49.071	1719.46	11.273	418.233	12.6	811.611	61.014	1146.21	15.621
873	29.89	534.003	33.189	584.435	36.107	310.752	33.879	340.055	25.869	701.364	16.662	923.451	52.645	1142.34	21.511	1319.6	12.041	412.515	25.919	1340.94	39.726	478.833	20.822	2231.4	31.541	1245.82	20.628	729.621	26.033	963.212	28.969	1216.5	17.629	1031.15	42.579	1236.3	31.438	715.064	46.562	2237.3	21.182	1302.35	25.679	337.755	24.959	197.527	59.191	706.604	29.655
874	24.496	164.234	23.431	746.255	19.314	942.91	35.416	1025.63	19.342	2227.54	19.435	411.13	17.525	1495.43	20.024	764.428	10.885	42.537	35.378	1425.47	46.801	1117.9	34.36	1014.89	7.262	1174.95	23.729	395.791	24.925	480.185	22.805	473.815	19.602	530.211	79.741	921.117	24.894	1251.22	34.086	415.257	32.485	1839.35	24.519	675.299	21.174	422.152	51.157	641.227	28.134
875	24.004	850.106	24.143	2521.65	19.851	1500.13	21.672	1020.15	25.962	1395.68	22.126	101.612	27.023	610.579	26.806	1086.35	19.583	442.26	36.301	1277.57	18.994	1319.38	65.586	564.35	16.459	442.73	35.571	301.56	24.164	671.879	29.513	387.07	19.92	1561.66	45.387	1761.17	27.145	586.376	26.449	1156.84	46.363	893.454	28.261	613.315	34.392	1729.24	71.996	845.267	24.384
876	26.982	940.105	39.594	937.508	22.215	161.191	28.716	1113.27	18.283	1392.6	15.139	508.009	37.139	559.318	27.018	541.449	16.263	576.968	15.005	626.061	22.159	962.339	36.52	654.662	15.391	295.897	33.857	603.84	27.66	2044.06	35.053	2371.54	32.131	1375.22	100.349	1455.54	36.156	398.34	33.491	1171.29	38.663	1922.9	13.329	2680.03	19.873	1140.51	7.688	727.408	18.782
877	23.048	1086.12	20.954	1430.61	36.011	4408.81	34.989	157.561	23.449	496.899	20.063	1658	68.369	505.578	19.427	1381.13	13.9	1282.86	23.585	495.937	32.866	624.04	72.664	375.354	24.778	586.215	25.435	837.905	32.475	2604.43	42.094	328.089	36.107	869.028	61.888	668.338	27.213	166.945	21.476	1159.59	46.753	1764.25	20.101	1094.18	12.174	212.867	74.742	485.066	27.15
878	23.977	675.101	15.093	865.454	65.705	225.012	20.448	548.867	19.628	194.719	17.276	738.028	27.951	439.568	30.439	1988.98	28.46	866.644	24.508	523.064	21.113	1071.88	31.187	351.406	14.065	535.8	42.83	578.441	36.911	442.929	35.845	394.304	22.668	2147.5	97.681	827.817	54.767	2083.55	38.912	420.754	50.322	733.514	12.931	897.198	11.83	1475.32	55.607	885.918	12.698
879	24.612	293.006	59.238	274.527	20.094	1150.72	22.712	469.468	21.455	335.75	18.357	2036.24	51.095	1087.38	17.413	2288.64	16.873	329.834	27.09	1282.09	34.02	1105.64	67.839	811.659	17.227	254.407	22.784	1015.76	30.967	525.141	38.842	985.995	18.295	1412.38	84.301	830.845	39.667	1135.04	51.236	209.801	59.81	1853.28	14.445	205.878	14.921	482.465	51.721	1402.07	17.845
880	20.518	725.948	24.537	2433.51	17.928	346.747	14.282	1469.91	20.02	980.087	14.067	641.834	30.045	415.422	23.022	1716.16	10.549	500.007	23.675	1442.81	31.928	570.666	35.521	530.535	34.679	1144.36	25.507	1641.02	42.456	330.464	38.318	726.42	25.534	79.166	92.497	2718.88	66.818	310.745	36.4	677.981	42.685	594.227	20.595	733.363	15.478	1093.59	56.88	1940.02	20.876
881	17.773	656.04	25.67	566.019	31.026	169.668	25.443	1064.81	28.84	165.691	16.344	749.467	63.146	614.21	16.661	763.073	18.594	1571.02	30.593	470.114	23.718	1671.26	49.745	1782.13	19.903	1757.44	41.393	508.639	38.267	328.771	41.126	6325.17	24.205	1811	99.479	1519.47	41.313	585.633	41.472	1126.26	57.386	1121.6	9.067	551.961	8.845	534.435	57.261	529.935	16.813
882	26.273	261.904	47.89	1372.49	30.376	3784.05	18.396	370.099	32.896	249.839	15.168	77.041	61.625	566.779	17.687	547.464	13.964	707.423	30.342	630.343	32.498	1038.18	59.333	436.407	18.676	1283.21	33.157	1464.8	17.762	584.132	48.796	1435.75	23.695	394.499	45.379	707.681	49.732	1104.88	17.691	1015.62	56.409	527.953	14.137	545.985	21.865	472.065	24.311	256.053	14.684
883	24.287	519.259	65.638	1079.05	36.862	1062.73	25.393	195.449	26.178	1132.88	32.416	105.551	21.568	857.302	24.748	370.439	14.657	1714.24	21.527	155.869	32.825	238.763	38.605	995.891	8.414	421.629	40.248	187.754	46.916	702.043	33.19	1030.99	24.554	239.35	86.367	703.06	29.739	1762.89	48.575	2244.18	35.948	1052.12	17.921	857.002	20.642	275.292	10.273	513.633	12.074
884	29.466	447.279	29.37	1268.31	42.558	303.44	24.205	708.226	28.196	270.614	11.032	419.647	42.257	792.03	12.967	292.629	19.05	195.246	38.029	999.443	32.395	1731.92	26.062	1438.39	28.75	627.248	37.583	394.242	43.347	2378.49	38.108	1187.15	36.528	717.762	76.409	279.365	25.726	1479.42	48.059	1365.46	39.084	471.659	17.925	445.099	19.039	1297.61	39.398	1114.53	28.872
885	17.944	262.71	21.349	697.295	22.468	2061.48	29.842	723.143	20.05	1468.85	15.66	227.964	57.47	1101.12	33.291	1312.32	20.804	494.303	24.519	481.264	56.152	812.042	22.103	305.199	24.86	356.178	16.294	556.097	48.465	1848.43	45.415	2662.47	29.688	1514.07	88.792	1991.39	38.734	1739.85	33.134	838.265	38.728	1625.25	33.028	842.202	27.443	809.775	50.075	2032.66	21.635
886	24.381	751.879	26.005	515.238	70.762	1051.29	15.857	745.002	23.557	665.051	22.904	211.004	58.811	1323.18	27.281	1109.44	13.776	1895.97	22.367	652.805	10.206	755.566	41.631	563.95	15.799	239.127	48.897	429.594	15.729	1851.32	35.117	2501.06	25.306	2461.35	80.477	1279.92	56.816	931.138	24.47	1281.64	67.042	1502.31	16.489	647.14	30.103	2024.89	57.632	738.817	26.965
887	31.548	472.19	22.176	600.025	27.817	195.195	19.416	398.701	19.626	359.897	17.336	532.925	54.367	593.257	24.772	794.028	18.825	1066.63	22.152	1052.93	24.277	706.212	18.163	951.764	10.348	1048	11.826	2022.3	41.785	966.011	49.993	740.795	28.484	649.423	110.405	637.864	57.113	972.933	27.97	854.708	47.346	1239.53	22.406	601.52	19.792	1097.9	55.443	2727	18.278
888	14.814	389.924	41.68	1772.98	40.669	317.056	21.728	289.645	20.942	1835.3	23.189	817.23	31.649	1062.21	25.767	145.424	27.771	597.939	27.344	561.835	33.406	877.427	35.509	2333.99	20.248	796.423	24.343	578.724	60.7	656.282	32.216	994.68	36.452	596.757	38.633	342.261	41.983	1200.89	25.684	1043.89	31.686	431.388	21.505	90.161	26.688	972.152	54.765	1064.33	27.348
889	20.698	604.132	67.014	1172.34	25.675	768.244	21.788	924.361	15.297	1565.45	15.165	858.357	47.889	730.615	15.269	239.531	15.112	2275.51	21.632	1047.84	24.09	196.605	21.669	1663.75	10.712	249.01	24.052	580.53	30.266	543.409	44.585	475.894	28.565	449.23	51.541	1856.87	72.602	2266.28	32.021	1101.56	56.5	249.25	21.738	151.216	23.766	327.827	22.564	799.666	19.533
890	31.613	361.855	35.46	454.078	17.666	2701.26	24.75	429.761	22.428	690.416	19.032	338.098	43.839	781.518	27.239	925.397	11.47	1187.67	41.424	967.415	48.369	943.085	24.74	932.019	14.769	236.792	44.069	935.182	24.902	1814.14	34.633	967.402	9.61	552.354	76.152	661.559	35.069	1124.07	16.647	1911.43	66.297	1807.31	20.508	1757.94	25.986	740.785	58.761	1275.27	26.136
891	16.464	776.508	18.266	472.145	56.121	421.184	30.354	1088.54	32.116	489.935	24.955	392.56	19.435	1601.47	22.439	1361.82	19.624	574.102	27.543	1087.49	21.621	1518.25	24.719	944.864	34.059	921.948	30.129	1140.68	42.725	543.935	34.741	1281.57	37.205	698.612	26.599	1134.16	35.523	538.855	28.652	263.765	50.884	1147.62	25.102	321.051	15.896	343.297	23.627	1626.31	29.936
892	15.137	984.261	11.316	707.984	39.926	1442.44	31.238	722.171	18.541	2811.98	8.983	519.324	43.98	1837.76	18.776	197.859	27.726	815.291	32.167	139.967	25.043	623.733	39.998	1051.05	30.313	81.855	43.612	143.812	37.675	739.538	21.285	2324.64	23.797	1153.25	86.054	142.6	32.51	2188.06	49.959	1012.59	57.076	301.491	24.453	397.854	9.734	792.583	60.181	1084.53	17.14
893	25.341	818.875	15.766	379.429	31.429	422.677	28.35	547.701	17.171	355.836	10.193	1572.66	37.867	546.126	16.644	347.37	26.443	365.975	22.084	955.963	21.497	279.561	13.365	564.405	14.121	337.188	25.269	1208.98	39.764	467.448	29.085	929.571	32.937	274.545	32.154	669.876	22.971	799.534	21.763	945.971	59.605	809.578	15.945	662.128	20.531	493.031	52.138	1376.22	29.606
894	19.03	458.431	20.433	418.62	30.656	298.069	23.304	1394.2	26.746	758.907	17.355	228.355	74.427	514.85	15.821	879.182	12.396	145.452	35.397	160.349	31.445	325.717	61.2	531.806	13.785	156.593	38.977	580.428	52.402	897.886	36.33	622.218	16.972	747.469	82.065	922.615	19.558	1149.91	36.052	1205.37	52.482	1360.16	24.188	681.202	32.993	982.908	73.618	3368.1	14.329
895	22.687	667.93	35.681	1477.04	43.769	339.448	12.33	884.052	24.727	762.16	13.415	648.372	59.658	804.457	24.56	273.44	18.44	237.661	13.686	1922.4	28.408	1466.2	62.857	1372.17	22.424	446.298	39.264	799.688	30.214	1420.23	47.485	1402.05	26.685	322.12	84.82	939.202	14.828	389.866	23.895	794.271	50.11	1028.96	18.378	326.057	14.429	549.877	82.97	849.302	24.386
896	7.816	836.612	47.846	1083.61	55.37	2087.45	34.153	1032.05	18.805	809.032	17.443	334.9	39.78	690.91	14.758	584.329	18.499	356.667	24.301	950.592	22.992	227.284	64.013	437.64	32.882	306.883	38.289	309.782	14.306	507.841	35.884	1099.79	33.107	1415.17	75.652	1495.91	55.173	662.994	35.478	1178.57	58.762	2319.54	19.495	1926.64	11.444	451.845	46.886	878.019	21.311
897	20.911	472.165	26.754	164.747	18.474	1786.82	21.835	294.446	18.116	481.617	14.84	678.19	16.022	1082.89	23.104	184.361	27.781	664.717	26.852	426.29	35.613	138.011	37.517	1951.59	13.204	551.35	32.646	1458.8	22.688	922.206	37.495	1929.76	35.288	202.429	39.901	994.704	54.394	1268.15	36.256	536.211	60.624	683.37	14.33	937.006	10.403	658.541	73.868	1203.73	23.506
898	19.045	1162.52	32.087	308.455	34.953	218.468	31.362	450.668	30.415	461.08	27.291	461.724	38.459	1386.4	30.57	995.965	13.917	1619.41	24.748	1813.48	18.135	543.17	73.159	305.352	18.424	201.399	33.422	666.07	44.874	820.661	12.446	1712.25	36.841	517.235	77.299	307.591	23.633	1510.23	24.831	718.949	41.6	663.729	23.592	254.834	33.853	950.516	42.3	2404.8	18.156
899	17.265	773.767	44.724	1153.03	42.445	954.75	15.676	374.592	26.866	560.705	22.436	124.222	64.283	446.452	25.474	349.372	18.36	346.675	19.876	1565.45	20.104	603.665	51.394	990.69	23.505	1261.39	41.904	464.717	43.233	991.701	40.233	2819.26	19.651	336.126	58.334	886.819	26.238	495.901	27.07	381.078	65.244	1251.2	19.441	391.995	17.751	458.573	36.418	2310.73	26.445
900	23.457	165.473	32.34	802.185	41.173	1017.95	17.509	735.754	25.087	1292.14	25.887	385.585	37.561	1359.85	18.496	591.28	23.653	511.222	22.336	850.163	14.59	1265.69	22.367	2383.55	28.857	60.224	22.144	1356.33	46.25	1907.82	30.802	192.503	23.38	608.14	83.075	921.15	52.494	333.404	19.307	1233.15	41.375	551.238	25.916	411.126	13.74	858.79	43.569	728.595	19.812
901	19.788	181.351	39.045	1966.46	34.422	1322.99	12.265	588.764	20.614	206.625	30.794	165.862	37.557	1439.22	15.024	546.001	20.36	371.914	29.899	1440.1	24.573	2956.11	34.337	692.489	19.498	269.89	24.041	786.361	25.425	2829.47	33.998	2025.13	22.953	777.827	56.306	404.635	51.974	1116.52	44.584	457.598	63.855	3189.42	25.676	206.01	18.065	982.4	70.2	825.498	24.225
902	9.991	63.171	22.351	1253.12	27.267	521.842	18.962	1386.88	17.452	664.921	22.747	1382.14	17.817	963.638	21.232	1659.98	15.089	649.556	24.93	1142.18	28.721	301.628	74.062	697.852	17.063	107.902	37.528	282.587	71.231	182.224	19.333	352.791	33.581	1928.68	72.465	502.01	40.673	867.37	30.462	473.916	20.78	2676.78	30.047	155.948	20.121	725.497	31.315	657.426	19.94
903	28.798	83.144	21.32	1055.49	49.181	280.726	20.258	196.262	19.02	265.078	18.932	695.499	73.817	382.616	18.164	180.966	21.501	417.591	30.093	754.312	20.985	724.823	82.6	1139.93	21.387	769.832	27.646	957.94	40.253	1210.18	42.996	1227.18	25.771	865.764	71.213	1106.55	25.349	2492.93	39.79	1510.53	41.286	1027.37	17.751	1255.05	20.638	505.175	67.985	1375.51	15.663
904	13.088	402.867	13.632	313.049	49.906	1125.69	23.819	632.304	26.58	771.224	19.754	1063.84	36.118	1009.95	24.757	277.636	17.385	346.517	32.223	605.086	25.307	596.492	37.574	461.594	20.975	2444.72	25.572	237.215	52.421	1414.33	32.15	1070.56	21.117	882.377	100.936	1271.56	27.449	150.858	24.976	351.008	70.557	698.692	32.451	121.493	21.823	755.513	28.86	410.083	10.188
905	28.283	203.114	20.444	1559.91	71.839	1095.76	27.03	1204.34	26.614	700.472	21.264	813.743	32.183	511.894	13.729	413.84	22.347	966.966	37.547	742.581	29.455	598.528	18.07	693.336	15.921	225.468	22.032	2433.94	59.619	1289.29	37.811	570.662	30.299	293.587	0	18.433	31.878	1486.53	52.772	1557.82	63.293	773.849	25.737	1779.91	35.933	457.965	35.993	748.766	31.809
906	19.746	1129.19	50.502	827.257	21.145	367.868	27.81	186.399	18.265	151.924	10.024	269.977	20.608	1981.53	20.829	552.916	29.978	214.799	36.858	1116.99	18.475	1270.58	63.967	126.51	7.861	91.34	41.76	246.503	39.407	630.543	27.365	239.468	45.301	589.528	64.191	1044.46	42.775	1826.69	33.119	1156.65	50.5	397.262	22.503	466.098	17.194	225.033	56.931	1496.41	12.051
907	11.392	1544.64	14.568	912.114	50.129	3770.66	13.82	675.081	25.453	1177.69	16.056	512.002	23.352	533.769	15.044	1146.93	19.204	429.894	11.782	465.522	39.367	1640.05	26.686	1690.93	32.065	137.834	15.52	228.15	29.843	1141.74	44.892	1801.26	34.713	474.254	78.18	1390.87	26.486	417.073	33.034	983.204	63.292	827.336	19.205	334.057	18.304	350.517	35.302	251.924	32.484
908	33.571	1217.43	29.508	391.935	33.534	354.327	30.839	1488.61	25.34	1238.09	17.079	472.145	18.72	901.019	25.212	523.798	21.801	494.014	25.915	602.108	18.268	625.447	32.075	1472.07	25.771	993.974	40.695	210.006	18.803	1205.45	42.275	1507.38	26.207	711.309	96.708	401.842	62.934	577.315	38.409	1036.49	48.312	913.366	26.368	1125.29	31.951	1267.78	52.922	1076.58	20.76
909	23.208	1548.19	39.683	1147.58	35.396	685.065	10.137	129.734	21.732	428.033	15.153	394.611	68.597	1070.47	13.115	516.311	20.213	1235.59	24.638	443.275	17.549	835.812	48.278	1194.14	15.705	539.758	47.353	559.812	49.468	1706.19	37.519	1077.89	36.191	1017.32	20.273	4490.64	35.491	902.367	28.22	1093.67	61.067	1088.7	19.376	175.67	13.843	1652.79	32.69	815.57	17.234
910	16.186	477.501	17.961	153.134	24.962	2240.48	24.707	1521.31	35.037	934.536	30.39	387.151	46.956	985.414	14.665	660.773	29.109	329.037	37.497	669.527	34.692	456.078	39.525	829.794	20.117	1286.04	39.212	1781.79	31.226	468.891	42.499	3194.06	32.951	455.214	44.746	673.163	39.786	934.349	25.18	2236.52	47.505	1285.26	20.709	1583.72	20.435	379.854	50.578	1168.19	12.084
911	20.781	1728.66	10.434	329.834	16.335	219.837	23.742	153.626	26.564	1838.55	14.305	157.515	49.474	626.735	15.887	371.864	21.073	741.522	18.398	178.801	33.684	679.041	47.966	1691.88	17.233	260.099	30.964	577.644	28.521	908.53	34.652	651.649	23.25	525.948	73.528	1133.6	24.871	1193.2	35.058	680.322	56.12	575.339	18.992	688.237	21.096	165.238	34.291	412.232	19.122
912	22.019	174.728	26.427	1170.3	17.376	348.936	25.397	496.59	27.425	752.152	21.887	111.453	17.778	491.687	26.529	1983.35	10.368	200.412	40.945	494.884	52.014	375.938	39.929	1776.29	11.045	920.54	27.715	883.466	25.999	2436.49	31.837	2883.38	20.34	430.964	40.354	731.455	60.053	1046.38	38.58	392.799	34.955	877.218	20.934	335.341	15.235	349.497	51.771	1477.62	16.984
913	23.363	670.657	17.252	542.018	25.716	880.962	23.653	790.388	24.961	1449.61	22.601	636.619	50.462	1164.97	24.641	344.932	22.511	2253.49	25.777	783.933	18.039	750.985	76.524	2874.4	30.791	251.12	16.213	398.067	47.573	708.998	45.598	1128.22	32.947	1745.49	80.717	1155.53	75.239	437.309	22.726	316.572	35.712	1211.13	15.404	688.974	18.826	735.88	77.4	1389.07	23.467
914	17.867	1603.36	38.041	1382.31	25.184	598.709	27.022	752.088	31.648	219.416	17.662	1089.69	26.353	1801.24	28.35	305.954	18.874	3018.41	18.856	574.31	26.911	593.782	40.733	1672.91	18.015	183.463	0	50.836	20.05	1479.51	39.208	1049.29	37.527	1954.48	46.484	1922.75	46.841	461.247	26.987	2050.64	72.663	607.503	29.689	562.461	18.464	414.463	58.805	3769.15	26.49
915	21.324	877.523	55.04	1726.88	45.218	1230.57	20.688	522.882	33.298	820.313	19.298	269.025	60.02	508.575	26.673	300.339	21.764	436.504	15.875	761.962	20.341	858.367	45.495	1712.53	19.697	181.752	34.603	1499.75	25.28	805.883	23.762	811.282	28.155	335.316	80.824	1466.89	33.792	2213.1	26.728	968.827	63.102	768.613	21.793	41.628	17.703	894.863	61.153	1091.92	37.635
916	20.841	2072.66	14.713	410.404	22.04	213.77	19.29	199.486	19.793	833.117	20.845	553.476	14.306	1506.15	23.129	417.786	17.947	2724.67	24.293	327.661	25.22	684.309	15.651	670.096	25.277	647.064	42.856	108.121	38.94	2403.45	13.348	267.183	34.353	202.88	109.094	678.004	20.732	941.062	23.648	1050.4	44.268	4179.17	16.845	62.302	13.943	322.053	23.116	879.905	32.208
917	29.999	685.212	43.645	165.319	18.871	756.853	27.787	200.269	26.406	1209.94	29.46	517.9	36.133	1344.92	28.485	644.055	15.654	214.872	17.769	2670.81	22.767	373.247	75.535	953.737	18.722	1303.5	25.741	1079.04	30.13	759.623	41.121	1979.44	23.78	1805.64	86.429	1341.58	25.692	337.957	20.358	689.98	31.523	754.378	23.693	1291.86	33.776	339.965	71.7	999.176	23.756
918	20.509	552.649	19.64	226.042	54.788	561.212	19.381	681.693	30.339	1102.04	16.141	966.937	27.084	447.409	18.404	248.844	21.992	505.353	33.958	1379.59	31.114	1303.3	28.049	844.517	12.302	961.487	35.984	1107.28	14.705	374.744	30.301	1369.7	31.886	199.691	24.352	1809.69	29.843	983.302	56.097	1499.57	59.758	1909.65	16.521	493.263	23.273	265.346	82.475	1067.14	23.208
919	21.602	738.75	72.132	575.213	60.853	1564.73	30.421	867.139	22.239	321.811	17.984	578.447	42.856	1838.55	28.742	1031.47	27.871	207.779	30.899	525.287	19.37	764.492	27.415	3250.69	27.552	232.416	34.929	865.713	25.91	718.325	21.665	292.378	35.01	877.887	29.298	173.955	23.759	1612.99	48.186	600.458	56.124	1560.59	36.362	193.706	30.545	1025.07	65.097	302.244	14.082
920	19.451	2138.11	46.923	739.918	37.57	428.242	28.82	1124.26	14.074	1209.51	23.279	293.513	19.929	810.566	23.978	656.648	27.556	256.247	34.439	236.145	16.51	494.146	37.711	931.413	30.092	945.111	28.102	568.628	38.504	956.795	30.519	2263.08	40.962	493.718	74.779	1047.91	65.427	1594.07	46.537	545.242	50.429	1291.1	17.911	694.763	15.797	897.451	90.206	974.5	32.03
921	17.384	111.92	37.217	1249.2	64.974	1133	26.267	831.126	32.353	566.173	12.21	137.726	60.597	355.918	16.984	498.232	12.516	1568.81	22.204	537.082	24.356	584.679	38.252	557.695	13.394	57.18	33.538	1311.47	43.228	1824.89	33.957	2391.58	22.983	264.398	62.107	1334.73	45.039	618.341	33.866	568.58	29.693	308.111	18.335	935.431	25.896	1004.46	16.432	738.955	23.482
922	12.073	73.497	29.654	708.232	48.995	256.679	31.834	387.996	27.826	377.643	13.366	780.791	54.566	800.484	24.884	568.769	20.653	145.403	27.481	416.276	26.581	255.382	45.86	2545.14	9.026	357.695	16.623	385.849	54.531	503.914	50.965	787.562	37.602	272.02	37.593	998.644	28.811	1451.23	28.078	314.442	56.368	768.877	29.521	1673.85	35.147	370.273	74.165	1093.68	19.714
923	15.973	213.229	31.368	558.909	64.69	545.183	10.205	1442.76	25.215	892.491	19.576	847.255	32.378	130.274	28.057	882.892	23.008	532.031	29.615	200.775	21.74	531.901	51.601	2283.03	30.753	519.598	27.626	674.406	35.495	2026.15	45.059	1016.42	21.308	557.271	50.683	945.813	26.896	730.189	35.138	1149.27	33.949	1733.79	18.664	571.92	19.923	1924.75	74.945	2302.45	20.964
924	18.668	523.096	69.4	1258.08	37.26	832.107	28.692	361.506	23.294	1134.06	13.428	865.533	58.655	266.42	15.814	574.881	19.371	382.023	23.561	500.947	32.462	186.157	57.808	1421.97	30.001	348.604	22.661	2048.31	25.513	810.885	29.781	1530.83	30.611	3951.93	68.823	1728.1	29.173	612.136	23.136	1417.54	50.233	839.103	19.094	429.379	14.777	204.489	39.658	1864.99	15.975
925	22.693	179.967	27.851	343.683	44.545	736.005	31.88	893.697	14.383	1000.95	13.797	576.714	51.216	198.896	21.44	1157.28	37.143	760.451	24.678	586.835	22.774	726.726	63.541	1172.65	35.351	599.366	16.772	256.973	50.679	681.706	28.375	709.561	23.795	202.988	41.481	545.943	30.051	812.768	28.383	1202.91	53.467	1277.75	17.032	621.932	12.283	608.086	63.771	2369.19	35.377
926	19.579	149.17	17.169	683.514	31.662	394.815	34.634	364.102	26.877	195.439	14.036	704.001	36.147	210.56	19.76	883.383	20.843	2666.05	30.454	153.126	21.754	323.677	53.847	2159.39	14.845	338.74	33.174	1879.81	25.796	1086.83	43.58	2083.19	20.453	2165.22	64.962	2558.49	38.883	1159.11	50.66	295.996	32.225	1611.53	24.533	155.676	19.422	634.743	65.258	2250.63	16.414
927	35.17	1721.02	22.141	1168.92	49.768	4299.3	19.253	323.921	18.427	468.191	11.363	594.422	56.697	616.869	29.204	292.209	24.508	512.67	19.078	447.103	13.579	574.44	22.918	787.464	22.586	174.557	27.574	2140.45	57.252	592.66	35.146	245.616	29.911	657.792	65.468	1725.19	24.231	425.251	24.371	447.126	50.191	454.495	15.797	291.047	14.829	306.7	68.513	1896.33	27.774
928	16.14	2386.87	21.494	843.548	47.555	682.831	27.115	1804.92	17.663	339.838	27.434	427.722	14.398	263.2	13.865	332.37	19.501	1158.99	16.483	603.43	17.377	837.245	60.983	132.428	22.43	707.887	35.315	383.971	13.312	1686.05	37.072	286.879	24.667	340.056	71.355	222.516	33.864	415.546	32.763	5373.13	36.535	926.549	17.444	497.74	26.477	1109.97	58.481	886.66	22.128
929	29.367	667.976	16.806	874.787	24.594	521.043	22.455	161.505	16.57	508.997	13.298	255.157	30.639	658.635	32.896	389.062	21.025	1008.95	27.861	713.222	18.947	2080.84	68.513	138.3	19.249	504.959	27.292	625.419	44.338	845.92	25.959	994.591	25.499	687.992	105.347	1407.08	70.667	539.102	39.095	1052.88	27.467	964.841	8.812	98.325	9.804	268.398	53.552	1005.8	17.055
930	21.579	933.213	18.298	1458.9	24.772	1231.72	25.837	209.686	23.535	1757.09	12.015	946.085	14.379	615.585	27.14	320.548	18.47	546.671	26.727	1333.64	28.988	686.868	41.464	972.337	16.348	171.254	23.789	875.348	73.657	330.389	39.017	1384.47	26.665	1354	81.799	3123.01	53.22	745.417	30.192	747.904	60.171	1576.57	17.754	1474.12	0	63.346	69.052	1357.19	24.474
931	16.335	1205.86	41.878	730.682	48.568	1980.01	31.697	3015.4	27.705	596.387	27.3	282.535	60.547	330.61	17.508	248.81	11.594	513.78	39.099	1183.18	31.486	605.86	69.331	711.439	15.135	320.008	28.458	702.317	49.406	772.126	35.897	624.868	33.215	632.554	76.328	964.607	34.899	1406.69	39.603	945.139	54.543	493.084	18.95	906.813	24.265	749.189	41.246	1491.47	35.348
932	22.094	1108.49	35.938	458.872	42.966	1496.09	8.389	501.288	16.841	623.461	11.727	113.461	27.437	321.849	28.507	1423.76	20.546	521.124	30.605	599.067	17.365	218.211	47.398	1002.75	20.46	166.302	23.696	635.092	20.245	441.065	37.578	3325.56	15.651	979.247	76.097	541.393	50.178	1059.54	20.24	1062.34	56.206	749.886	19.155	500.979	17.254	625.925	38.122	2647.22	20.828
933	25.001	317.359	55.655	4538.76	16.195	202.028	26.774	642.476	32.036	944.429	16.151	626.332	43.743	383.314	18.32	637.161	24.479	704.363	27.273	1623.78	14.505	687.358	30.603	781.226	35.231	258.873	20.372	631.145	46.709	1900.24	36.202	774.047	25.461	238.509	72.249	334.159	53.426	793.123	30.07	725.134	57.5	1120.02	10.473	699.845	9.055	1704.99	39.504	1687.37	19.393
934	20.716	120.699	21.899	276.289	35.05	1277.22	21.518	631.002	19.45	442.005	23.287	195.46	20.314	250.527	27.173	584.591	26.552	288.385	25.095	453.002	14.941	621.832	47.586	2193.47	21.289	641.947	19.742	476.843	18.939	1163.58	13.173	638.356	22.784	878.225	64.818	240.173	35.622	1069.65	24.071	588.144	47.781	697.362	31.239	939.908	17.672	197.804	22.565	936.964	22.065
935	22.123	880.03	25.935	622.429	18.238	400.955	21.188	762.993	20.7	530.565	19.427	610.085	27.46	221.458	20.725	300.04	18.184	128.886	19.329	784.374	37.022	1343.97	23.208	633.825	12.827	228.511	42.244	1105.79	50.421	1188.49	42.94	929.163	13.683	1526.75	25.415	1816.4	31.715	1196.29	41.674	791.167	77.688	2822.59	18.698	1319.79	16.35	1868.78	64.019	4485.77	31.45
936	14.503	797.735	32.514	118.224	53.981	1363.63	18.692	585.084	25.533	840.926	23.924	367.986	37.64	263.66	15.127	654.344	20.397	556.515	29.486	850.156	20.515	1175.67	69.235	930.487	36.005	77.088	30.353	274.242	36.958	1431.65	37.735	1488.44	26.817	585.284	62.723	1210.23	34.548	1593.09	22.179	523.764	44.27	870.16	12.686	571.859	27.124	767.463	55.227	1481.68	21.934
937	15.268	2630.22	24.495	2343.03	22.57	1352.76	29.485	1452.83	24.617	1524.21	12.429	560.154	37.404	1043.25	22.526	370.587	22.198	589.419	31.749	476.078	14.819	1298.32	50.002	559.295	11.537	899.014	23.958	388.389	47.536	1672.41	34.298	1903.9	23.497	1058.22	50.426	978.5	59.207	1164.21	33.605	402.875	45.338	357.68	14.911	578.851	12.507	1584.7	33.354	1084.2	31.836
938	22.288	336.392	25.423	806.656	52.654	1096.3	31.839	438.5	25.204	1253.68	8.796	2374.84	31.297	1542.22	24.687	2046.95	32.328	757.287	18.627	1664.58	20.277	714.03	27.861	1368.44	13.625	616.683	23.06	240.006	55.874	1152.39	39.39	1143.51	29.502	308.581	114.095	1197.44	30.153	929.638	40.818	235.856	56.633	1409.19	20.511	777.797	18.919	241.071	61.279	673.124	23.255
939	26.425	857.751	24.973	139.094	44.185	921.557	27.177	85.703	25.653	346.463	14.931	110.021	32.627	1526.84	18.765	614.469	21.924	2352.43	22.866	337.943	40.597	1353.51	55.286	282.556	20.267	1277.51	15.879	569.697	18.387	891.084	32.565	408.441	19.605	2119.02	64.023	1607.78	75.883	342.793	47.898	576.713	50.362	1189.72	18.432	1040.67	34.452	401.52	33.481	1317.74	11.467
940	22.179	1254.79	36.084	97.613	39.923	1091.69	25.239	255.049	29.471	499.09	16.51	1243.12	22.25	1409.43	23.748	246.397	20.089	224.436	28.56	904.898	19.37	813.623	40.403	1043.24	16.738	747.853	31.565	1361.62	28.289	1010.92	34.461	1613.59	33.175	436.053	99.723	1198.68	20.104	563.913	34.285	780.167	49.662	565.159	20.069	150.633	10.733	1217.99	84.113	1440.76	19.639
941	30.727	687.518	10.893	501.953	41.755	660.373	23.083	806.257	32.218	1126.81	26.394	581.202	32.485	723.577	29.301	499.44	21.151	859.662	34.414	933.349	30.391	446.405	45.137	799.91	11.441	296.706	19.068	774.163	19.267	713.405	58.691	712.204	16.098	1365.31	66.296	402.25	33.389	1635.68	49.425	350.021	30.751	442.889	25.043	244.705	21.718	356.824	54.162	1252.4	28.186
942	26.715	313.331	20.277	418.1	21.825	1821.66	20.548	1069.68	27.406	600.514	14.229	829.404	53.097	510.451	22.732	328.968	10.597	1899.84	25.701	205.329	20.2	287.636	25.525	604.101	24.898	546.303	27.372	1139.6	46.558	512.926	24.147	2253.91	32.346	249.616	78.1	1121.54	24.205	659.02	13.304	196.056	56.788	617.539	19.637	1476.99	24.479	386.966	28.005	804.851	30.368
943	17.321	399.292	43.028	341.692	42.684	433.277	33.798	960.662	25.329	3284.93	23.842	488.099	57.278	419.52	19.827	268.385	10.227	1626.01	22.263	685.809	28.016	108.538	17.938	918.78	13.224	332.173	30.475	410.836	51.611	1033.9	56.332	335.609	51.432	388.853	40.223	1840.49	53.522	853.24	31.703	1110.35	42.665	429.96	13.558	959.608	24.101	627.46	86.018	2203.68	25.082
944	23.843	849.782	31.367	719.029	18.931	536.388	19.008	679.296	19.046	729.19	11.815	328.665	41.852	662.942	17.327	703.505	22.469	294.237	16.657	980.313	33.794	460.092	26.655	1275.83	13.603	465.985	34.036	1681.59	73.261	1384.25	25.492	224.342	24.742	594.979	36.972	2085.58	25.426	1664.02	32.201	726.83	36.305	469.377	16.016	320.969	10.016	293.751	25.882	3276.06	15.62
945	13.97	307.638	20.321	962.126	20.957	585.264	24.83	786.396	23.792	103.676	24.861	1268.53	40.565	651.887	27.279	107.351	27.987	1249.59	19.358	371.04	53.143	423.179	33.066	476.403	19.991	391.393	43.179	658.979	34.663	707.654	35.678	434.914	21.373	745.93	48.531	293.258	33.627	511.968	26.452	1051.89	46.613	1370.93	27.162	469.121	24.842	425.006	43.054	2050.4	32.922
946	26.389	1094.12	19.109	2664.64	39.511	2543.28	32.535	908.075	16.753	2049.38	12.998	244.319	29.804	165.917	18.802	202.286	23.762	369.658	21.193	284.707	31.877	481.734	63.268	177.236	16.398	363.783	23.751	926.917	32.278	860.487	45.453	836.973	35.361	948.863	76.114	736.106	43.62	1335.81	32.143	696.588	51.201	948.872	16.786	529.546	17.67	628.877	41.7	626.735	24.705
947	13.129	401.573	16.851	399.821	27.897	140.01	25.938	524.491	26.529	1046.92	21.61	303.811	42.974	629.205	19.23	146.408	11.759	265.046	9.977	797.349	22.592	1742.36	37.189	1158.59	25.827	507.721	16.654	546.919	18.942	627.332	37.949	961.176	25.54	487.618	37.155	2344.15	31.705	1387.57	33.918	286.713	44.622	1540.57	19.214	688.958	15.574	665.617	35.025	1243.55	21.75
948	25.379	1156.7	21.674	433.516	53.938	1151.01	27.766	135.977	29.079	873.442	17.18	321.342	60.775	491.539	22.535	502.46	23.281	326.095	18.13	431.437	23.928	526.28	23.783	1195.58	13.521	512.227	17.518	342.707	30.765	1115.2	29.007	469.075	22.455	1874.37	47.502	1309.42	32.282	763.07	44.385	4169.4	58.943	269.469	25.26	696.187	21.307	820.602	61.602	541.893	21.705
949	15.379	414.711	21.815	311.957	18.953	635.705	26.236	1082.8	16.426	569.266	16.502	1055.77	68.587	417.756	23.719	736.433	24.339	166.491	21.024	520.839	17.341	500.892	31.839	854.802	26.899	327.038	21.823	285.813	41.879	678.295	45.626	4052.03	20.119	473.605	41.83	749.892	52.82	576.647	26.202	1715.51	38.483	385.097	29.406	1101.61	19.76	355.555	61.167	2600.63	25.076
950	25.435	707.359	49.828	953.408	28.717	596.403	32.481	1444.86	25.46	1236.1	18.862	1674.28	62.74	485.914	27.436	429.484	18.477	1258.36	25.191	1301.27	45.61	761.912	35.09	1216.62	32.65	504.825	31.472	791.026	56.785	1863.49	40.061	2768.52	31.237	497.184	39.629	774.436	31.103	219.393	47.793	485.205	45.105	265.494	23.543	407.698	14.545	518.725	55.894	110.774	25.621
951	28.433	514.59	28.303	1563.14	48.278	204.496	27.089	847.079	19.663	1336.6	19.869	221.317	47.109	738.553	17.603	468.277	17.383	2626.06	30.523	3077.81	19.526	1146.04	35.981	231.117	21.615	1146.79	34.753	309.255	30.275	767.457	23.435	1721.33	33.987	188.931	74.253	1413.98	49.553	578.163	40.087	737.309	60.184	303.712	25.09	196.426	11.203	596.73	24.863	1727.47	27.697
952	23.827	953.331	33.776	420.677	27.381	504.868	17.925	795.287	21.765	459.49	12.308	1231.72	61.199	1769.4	26.917	431.04	19.851	387.111	38.265	447.321	23.802	303.036	29.572	1499.34	12.063	902.976	25.725	896.229	63.767	2052.55	38.868	4224.16	28.148	602.054	101.465	41.219	32.501	359.43	18.29	379.34	41.004	475.889	18.11	206.816	15.28	923.926	46.14	833.283	9.091
953	27.108	677.162	31.428	1444.95	28.294	288.527	19.703	1460.98	29.393	584.804	18.575	165.516	17.951	632.613	22.012	156.203	13.652	701.093	10.165	547.992	29.933	514.42	30.865	1708.05	22.445	601.463	45.12	1069.8	65.741	2027.92	50.725	1876.98	41.559	1738.21	64.892	491.213	48.212	550.913	25.602	1116.04	69.404	294.599	13.122	806.129	9.361	753.958	47.53	1988.05	25.306
954	24.125	174.751	31.079	1078.03	25.1	1003.09	28.594	859.495	28.81	400.953	15.678	561.332	43.959	1116.18	23.812	1187.81	24.642	943.259	23.686	2027.79	24.793	583.692	26.592	484.159	18.643	865.499	30.518	1344.92	22.695	960.366	34.761	479.075	18.234	1369.99	79.239	525.476	18.739	465.821	12.066	1762.1	53.23	611.464	22.431	523.428	12.131	696.834	24.904	1078.47	7
955	20.086	951.941	24.576	589.789	70.109	580.102	21.07	361.889	21.702	768.961	19.808	1044.4	35.678	139.325	26.556	489.764	28.639	139.672	23.143	1131.94	20.074	1399.64	38.882	1755.15	16.292	829.027	18.234	189.362	17.988	679.27	33.918	1489.23	22.188	513.419	44.471	300.975	41.093	535.577	16.592	262.28	70.01	537.844	16.559	694.122	20.471	1288.41	82.891	2970.3	16.301
956	16.417	614.064	15.27	408.898	16.434	377.424	29.039	1057.56	17.444	985.889	10.211	275.801	67.998	554.055	15.761	987.662	12.092	92.86	27.389	903.228	18.887	1564.51	47.562	2148.3	18.721	478.959	38.913	1240.11	49.046	528.486	32.74	1488.34	32.334	425.288	51.128	698.578	22.652	296.791	23.511	1013.45	48.861	933.297	20.528	590.435	9.889	411.537	18.351	3870.87	16.831
957	19.3	315.046	54.199	1273.75	23.786	230.236	22.285	373.617	22.918	488.549	10.126	771.881	30.683	749.871	25.361	1324.3	17.926	415.211	25.332	334.018	13.3	249.252	28.27	499.315	12.052	445.887	36.508	307.048	25.606	1640.3	39.478	1120.5	32.241	591.442	50.803	527.216	50.141	386.121	21.165	1474.54	30.184	435.411	28.066	161.493	9.117	327.958	55.583	530.657	31.07
958	31.607	640.901	27.617	254.291	15.425	1340.73	8.441	90.798	26.726	376.585	13.757	186.262	19.908	358.193	24.968	123.509	18.603	1047.33	26.038	454.576	28.613	1663.87	41.689	965.975	30.569	435.636	16.449	716.282	58.007	3432.08	43.175	1294	32.476	1348.42	75.592	2292.07	39.967	687.194	21.368	1035.81	31.858	574.438	16.411	1306.54	10.043	828.415	0	38.912	22.481
959	28.087	770.317	34.899	432.468	16.586	498.056	28.707	1268.95	32.157	148.84	15.524	411.653	0	25.702	16.933	1083.92	24.951	533.334	21.367	189.343	21.808	648.726	37.01	2661.48	27.817	679.504	22.192	1037.17	36.312	952.816	29.082	2341.53	17.574	420.152	103.641	766.986	31.9	1184.16	13.762	760.744	56.531	2784.76	17.947	1180.67	16.746	289.19	72.518	1167.24	23.439
960	26.009	359.279	19.737	468.1	27.527	381.37	25.1	438.702	27.129	410.079	20.611	342.408	26.241	832.803	17.427	481.898	15.1	680.71	24.791	488.931	27.378	805.552	52.562	1909.06	28.438	421.659	25.561	230.969	51.168	846.089	36.307	418.909	26.064	685.954	89.639	225.541	37.416	889.705	29.204	608.665	32.925	747.3	9.98	1412.34	18.432	465.253	26.109	206.201	21.457
961	22.179	1017.06	44.008	1566.98	40.451	1009.43	26.238	946.201	20.807	1539.58	11.392	1073.83	51.434	520.943	26.624	1216.63	14.883	506.967	30.801	762.502	14.575	802.198	58.488	1079.68	26.644	499.583	22.713	1027.87	19.887	1731.58	37.557	540.049	24.076	797.916	64.674	1298.8	17.959	3002.35	26	563.763	26.338	3029.94	18.357	272.819	21.15	628.916	78.593	1979.54	23.632
962	23.902	1545.5	48.084	384.856	34.738	1805.97	17.752	1238.7	28.129	1268.34	14.62	653.608	26.03	985.259	19.621	1476.63	17.823	333.835	28.167	668.806	18.841	625.295	34.819	943.27	29.849	526.97	40.107	1571.31	35.062	1301.94	34.167	493.685	33.657	708.59	88.885	591.3	63.122	548.482	39.527	1378.49	50.268	1485.72	19.137	1148.93	25.026	108.2	65.679	2176.74	32.968
963	24.158	571.269	13.303	4092.4	64.636	396.407	18.563	527.394	27.823	1114.08	20.849	363.619	35.208	258.279	32.858	363.961	23.797	444.995	29.505	469.901	35.556	820.534	27.512	1202.1	27.883	563.885	19.594	215.251	21.152	1053.24	45.064	1231.8	55.618	528.11	59.23	156.531	36.318	568.222	38.995	686.161	42.854	1734.9	25.91	607.356	12.111	409.003	76.027	2677.6	27.243
964	25.208	421.054	22.085	912.423	62.966	505.074	10.807	286.846	21.461	816.565	26.94	1258.85	71.131	496.472	28.69	930.357	26.451	428.806	22.867	1736.37	55.457	375.906	41.303	1960.4	16.009	492.339	21.949	555.302	22.065	512.381	23.015	2489.11	31.596	303.924	63.799	1830.35	22.047	2345.54	32.195	2559.68	39.736	1027.06	25.716	272.689	16.935	1093.59	64.117	2895.42	13.803
965	12.736	1070.53	44.725	696.681	36.184	737.129	26.351	1375.82	11.741	328.094	25.984	348.672	38.315	920.995	27.886	489.839	19.341	611.197	23.93	743.091	46.208	336.41	65.604	1670.36	28.248	496.395	39.115	452.436	31.367	640.484	36.89	964.146	29.246	462.404	63.172	2155.9	24.029	1996.64	32.983	880.597	57.563	901.087	25.926	655.092	10.205	1743.07	51.219	561.79	16.692
966	14.421	486.94	27.254	504.659	15.04	1539.78	20.043	300.238	28.343	902.393	29.531	379.983	28.824	546.056	26.89	682.39	20.223	433.937	34.653	348.698	16.782	1010.54	47.222	2008.4	25.387	646.259	19.468	1257.91	35.794	1416.95	42.854	1178.36	29.548	804.587	69.067	552.795	10.591	291.284	46.85	458.821	48.803	442.327	30.344	459.834	19.778	322.451	50.376	2159.69	16.258
967	19.324	243.753	24.985	2174.36	45.322	1415.08	28.692	555.222	24.435	2011.8	26.482	728.592	47.921	401.267	18.212	1020.67	19.989	1024.96	36.44	252.327	18.543	507.668	49.263	315.827	18.38	501.961	36.934	193.204	29.828	943.615	27.317	1971.72	26.636	699.996	56.605	323.845	46.083	1084.91	27.398	1342.96	62.536	1176.45	19.699	659.646	26.329	869.383	52.903	476.473	24.473
968	22.465	364.752	21.487	572.859	28.067	817.456	29.688	1072.86	21.225	1462.02	19.427	495.484	15.895	2033.09	18.258	63.369	19.739	1114.53	32.237	1058.27	29.766	511.509	69.429	741.486	22.969	859.004	28.83	430.818	15.282	950.799	37.212	912.451	37.9	313.51	41.668	2359.4	55.258	1611.8	22.043	2144.35	40.628	935.855	28.57	136.765	19.212	485.964	56.105	689.392	19.137
969	22.176	1075.62	38.46	342.82	44.117	276.732	19.858	892.433	22.807	1754.89	21.465	453.466	18.611	484.84	32.224	1176.14	14.45	591.761	24.382	554.193	31.758	1377.37	44.042	970.051	31.474	1290.76	34.869	721	39.588	376.072	34.165	1229.19	13.538	492.543	91.07	546.031	36.41	431.6	37.276	1642.23	26.968	440.501	23.946	631.808	18.169	250.39	39.233	1995.94	21.783
970	32.245	244.162	27.487	401.064	18.035	368.773	29.541	1715.85	17.331	251.185	16.965	491.627	62.214	135.316	26.498	303.739	14.908	95.582	30.625	758.706	31.807	830.581	51.38	175.081	27.548	173.875	17.894	834.695	40.021	1238.86	16.085	2067.96	29.124	1096.67	78.844	860.341	18.314	3426.39	47.941	1344.92	40.876	1566.09	20.02	229.618	17.013	1032.55	27.793	1061.57	19.226
971	24.886	392.818	21.988	718.15	60.054	1929.25	27.48	1891.01	20.936	212.046	21.13	414.679	29.393	284.284	24.607	942.745	19.309	458.197	21.821	872.681	38.391	2194.68	50.423	629.793	26.615	367.993	33.105	1489.23	47.772	2857.99	44.094	632.559	16.357	1232.65	42.898	634.992	12.791	1316.34	32.791	877.796	50.858	924.118	20.825	1268.81	14.519	488.284	70.273	513.936	16.569
972	17.823	458.614	37.07	1081.55	12.325	347.929	25.041	681.97	16.639	1847.19	23.582	269.725	43.951	825.981	34.465	482.184	26.408	822.842	16.472	301.753	22.472	858.786	7.167	174.226	21.018	433.406	32.338	157.117	32.805	1385.38	29.335	471.252	26.342	499.76	72.366	279.437	42.381	1553.26	39.436	280.587	42.053	1264.66	23.359	574.046	14.148	359.022	59.733	2688.9	31.596
973	32.113	1316.57	18.323	678.751	64.845	2319.65	26.853	1128.6	18.41	699.681	20.661	518.843	58.905	1679.16	25.783	726.721	22.535	65.753	31.29	375.565	31.189	679.54	60.685	401.975	22.521	427.773	46.462	245.5	44.659	318.241	50.218	2740.8	21.542	416.926	56.408	1432.57	45.712	370.466	45.041	887.888	57.292	1284.09	8.685	514.158	16.061	1001.26	31.731	1950.64	22.313
974	25.131	761.867	28.91	380.964	1.849	284.522	16.415	1283.84	12.944	352.536	17.94	754.826	27.362	1744.83	31.64	651.884	18.241	661.908	22.372	674.801	30.715	1505.75	18.961	1853.2	23.466	117.796	35.094	203.304	45.435	1640.72	36.96	1117.27	23.442	1571.19	82.584	296.429	31.842	758.183	41.351	955.681	49.046	631.352	15.993	611.708	13.556	444.494	56.846	1789.13	19.883
975	17.434	519.388	22.305	2885.67	25.868	762.452	17.453	1478.63	27.445	910.448	19.629	210.892	21.265	1079	7.686	1422.15	17.402	356.465	21.864	454.945	29.818	361.362	46.704	210.714	13.712	893.596	11.139	910.421	69.332	387.639	33.584	1995.88	40.214	682.302	58.782	1818.87	34.429	1472.99	23.334	1563.05	34.135	2175.62	24.468	204.277	17.572	340.942	62.852	3267.82	15.982
976	13.704	512.126	20.344	191.822	22.021	1274.65	23.361	284.785	24.365	1438.82	13.356	238.816	30.952	642.043	25.753	499.829	14.415	1090.44	19.383	1024.84	18.966	391.91	36.614	1208.52	12.883	1168.81	33.132	391.726	48.889	2100.18	35.38	161.845	25.238	1082.18	38.93	365.754	32.962	1472.31	55.528	225.658	27.52	3089.08	11.575	120.171	17.825	2210.47	45.931	636.88	24.573
977	16.445	248.752	19.111	800.274	19.603	496.739	30.863	185.583	17.149	1664.45	16.774	225.389	59.902	1087.98	33.702	545.943	26.823	1016.31	28.804	955.158	16.333	2043.03	52.763	169.658	11.935	791.239	18.159	1233.99	38.809	714.441	32.075	645.689	37.973	1189.93	65.231	870.79	17.726	792.466	18.787	1306.28	51.547	456.235	20.655	323.786	30.21	288.493	76.13	403.038	27.919
978	27.25	238.474	38.063	143.021	59.502	227.482	31.15	368.032	26.133	1949.2	26.329	197.207	33.855	627.741	22.128	248.253	16.292	383.922	29.712	600.558	15.287	651.797	25.442	574.702	9.659	554.38	29.779	471.49	33.984	1002.95	49.475	2019.51	34.989	816.999	68.603	924.381	41.67	1842.07	41.732	474.388	56.758	1500.78	31.642	366.635	26.005	1286.6	53.96	1283.75	32.813
979	18.242	440.062	27.208	735.508	36.896	2224.96	26.146	696.223	17.06	129.851	21.242	135.709	22.524	2333.79	25.754	1755.48	15.654	525.246	33.846	881.972	32.401	885.131	68.072	282.39	17.708	316.458	33.204	701.097	25.755	460.372	25.105	963.127	29.667	1221.12	56.059	1725.91	32.029	688.147	27.485	667.552	59.809	1509.17	14.653	712.06	17.685	1020.14	96.054	1316.82	31.599
980	27.677	746.037	30.073	421.106	25.524	2198.44	28.977	397.515	26.421	530.399	17.397	1659.76	13.878	1855.85	14.615	884.203	20.406	84.968	30.009	875.429	19.612	1123.02	11.957	768.48	18.955	2323.84	18.405	280.835	38.225	1486.74	38.452	1176.7	33.871	649.907	78.15	129.787	30.447	2894.82	33.147	1521.15	58.487	261.582	25.273	536.857	16.834	1029.55	20.604	906.931	16.061
981	27.139	190.716	20.097	247.223	62.469	202.466	22.708	509.18	17.978	336.959	20.224	1847.02	20.207	793.591	17.167	903.346	11.372	1523.28	13.415	398.238	30.208	550.86	22.314	307.136	14.113	394.766	25.337	1004.32	21.584	208.077	38.905	600.687	29.602	959.17	47.92	1090.53	35.369	924.793	40.878	1375.3	54.451	622.393	19.008	677.935	31.876	224.082	20.676	915.629	17.778
982	18.735	943.234	34.382	969.893	19.757	507.4	25.927	623.061	30.534	504.926	21.922	1471.9	30.918	645.626	31.377	1098.89	22.859	385.261	19.532	173.174	31.927	545.452	33.641	360.672	33.163	648.957	18.682	1362.39	62.637	1134.14	30.077	1385.98	21.173	943.642	69.674	1405.86	49.483	1507.53	40.998	4513.24	37.955	3822.17	19.701	1129.71	16.757	206.77	38.415	582.17	18.825
983	27.393	165.527	17.015	496.037	40.082	273.163	23.886	308.957	15.832	98.611	14.514	902.736	29.42	265.46	7.257	266.279	22.892	493.602	18.327	1163.75	29.937	1503.62	39.163	1829.33	21.735	127.385	21.087	426.711	36.852	281.207	33.265	200.084	22.956	1332.16	110.144	501.185	29.718	1031.57	32.228	428.939	47.916	967.81	25.137	489.232	19.339	754.961	46.212	264.662	21.071
984	15.445	539.467	13.353	1556.15	25.419	309.898	28.635	1374.39	26.549	294.875	25.293	977.654	23.631	932.671	17.38	416.92	29.048	1516.77	33.359	1025.44	0	44.982	37.605	818.866	22.624	1229.22	41.744	1385.74	29.958	1605.74	26.881	2723.67	34.247	1275.47	72.521	2305.62	29.145	159.939	48.942	1085.11	39.457	353.093	23.816	656.367	23.763	149.047	8.282	565.666	19.408
985	23.723	328.264	31.386	1155.21	37.193	648.232	23.616	1090.03	18.368	686.365	16.163	293.591	27.596	1046.78	32.381	134.913	17.815	296.979	28.882	1126.22	35.599	1098.11	41.21	1303.48	33.212	217.646	31.875	191.09	74.88	494.148	32.028	280.376	34.094	1222.81	91.443	152.708	31.634	1858.82	18.874	985.012	43.127	1173.21	27.773	369.053	14.757	681.785	66.069	827.591	15.955
986	16.912	411.563	18.262	271.572	20.724	277.705	23.404	529.042	27.253	981.208	16.74	65.85	71.932	724.901	20.496	709.527	25.64	365.086	32.949	249.101	16.34	338.574	25.703	923.184	22.17	961.143	42.104	1406.82	59.704	896.709	33.339	755.25	26.083	1106.37	103.973	1718.37	34.032	1106.8	12.752	412.583	55.813	339.715	27.63	192.364	10.791	1077.74	71.626	976.527	18.014
987	29.91	1842.66	27.305	158.999	21.179	1430.23	21.522	239.528	20.107	1192.89	20.826	955.726	61.035	620.899	18.127	320.001	15.311	1221.98	28.23	384.711	15.027	1567.45	46.333	510.19	21.237	190.122	47.267	434.795	24.687	420.943	35.631	2521.36	21.146	3635.09	49.029	1841.45	3.867	339.937	33.653	1202.6	47.666	901.12	31.984	198.457	34.392	523.038	70.145	600.221	13.548
988	14.153	136.307	28.065	979.652	27.003	1190.97	26.717	366.299	29.507	430.98	20.209	301.641	52.523	208.531	25.841	454.543	20.095	1250.38	26.344	2961.27	32.087	828.887	47.697	1351.02	20.81	74.714	31.74	587.221	41.768	677.47	41.025	1086.78	27.51	1266.9	104.356	1530.6	23.193	899.296	34.943	535.614	38.746	444.543	19.241	626.034	17.269	727.621	55.061	646.949	22.142
989	5.168	342.611	41.142	380.082	19.617	817.185	26.421	1452.24	19.852	567.04	11.946	820.996	51.389	1738.35	28.002	249.451	23.243	358.752	26.969	959.092	14.936	638.507	59.31	1320.49	23	169.917	27.064	674.729	57.902	940.981	51.137	905.667	28.986	738.403	35.834	1842.47	14.941	1760.35	34.715	852.974	31.087	783.762	17.234	2237.19	18.651	717.68	56.274	713.255	23.62
990	11.788	2670.63	16.157	129.322	41.997	744.714	29.089	194.824	22.118	1339.86	21.507	206.466	59.503	191.887	11.725	248.073	23.59	869.755	18.655	526.395	16.557	770.229	21.109	1181	20.374	182.038	16.883	848.409	20.8	1984.28	35.523	813.706	20.854	2167.48	42.964	579.919	27.521	1338.62	45.467	1285.95	40.453	1406.53	15.174	613.389	21	1864.11	62.637	1584.48	11.189
991	31.267	374.728	21.121	284.589	23.647	433.86	24.31	178.657	27.312	94.555	17.157	629.545	39.983	833.51	30.922	547.525	24.866	1744.15	28.386	1094.82	28.366	1821.89	71.753	1710.63	25.157	525.082	31.422	335.229	42.94	377.826	44.401	464.539	41.005	673.015	56.527	690.852	48.638	1653.34	46.524	888.908	72.342	949.404	36.552	101.198	15.502	145.223	56.041	702.885	15.572
992	24.8	327.679	20.455	1575.43	38.579	1340.72	32.12	327.375	31.58	610.021	9.61	614.767	31.029	733.035	16.433	245.773	21.919	908.952	26.271	599.13	22.427	1588.74	21.115	791.191	27.859	181.871	26.533	2131.44	24.373	1032.33	31.708	862.594	33.149	550.324	60.7	365.422	31.505	469.312	31.706	1089.38	45.593	2175.31	16.485	387.787	19.401	861.776	52.104	1426.08	19.093
993	15.082	1398	30.019	1386.09	28.939	107.493	23.112	251.142	24.933	247.221	11.785	289.902	16.865	1091.96	20.565	668.451	15.543	543.252	24.318	1055.98	27.552	317.637	29.632	1022.85	17.05	289.227	14.667	409.879	21.792	493.126	33.361	1616.55	42.158	485.242	80.544	670.985	45.002	867.62	36.574	149.019	53.456	776.845	14.451	1014.05	13.01	1095.48	72.116	3685.16	21.328
994	17.386	1963.52	20.495	279.065	32.596	963.389	31.121	222.298	17.75	818.105	27.112	192.922	57.851	361.473	23.598	578.321	19.951	293.762	26.325	1160.72	36.034	288.251	25.739	307.912	16.408	116.904	41.034	564.586	40.527	708.977	50.336	912.513	29.83	2420.91	77.918	1741.01	44.032	682.215	29.815	578.792	44.517	1032.86	24.721	104.445	21.798	264.364	38.044	289.964	11.897
995	26.956	155.595	26.361	745.362	26.028	798.242	21.777	744.041	14.212	326.641	18.113	806.204	18.868	1480.27	25.809	120.43	15.458	470.117	26.007	124.703	31.996	1159.23	33.718	311.877	29.808	1353.09	20.402	348.316	30.485	1810.24	39.237	944.25	34.979	1088.56	72.068	2121.8	26.772	927.501	30.041	1459.75	34.587	742.934	20.741	442.25	21.765	381.457	71.761	1382.87	19.663
996	14.89	2417	54.601	846.239	27.108	834.733	26.947	286.694	18.332	871.919	22.653	830.614	41.064	772.763	21.513	1221.9	27.817	819.272	37.198	748.739	25.534	638.742	48.425	629.273	13.407	837.433	13.988	1716.58	34.688	1447.29	37.187	445.952	40.354	1037.44	88.048	1694.31	42.589	818.478	38.626	2052.16	50.632	1589.9	17.667	942.168	16.454	2310.4	41.077	796.825	24.141
997	28.997	384.794	51.329	692.969	20.173	2340.84	34.732	162.757	25.949	824.054	12.062	549.594	45.667	736.843	22.683	425.123	19.266	578.609	19.611	374.474	18.308	1213.49	30.218	1422.79	24.204	583.109	20.494	938.588	45.452	325.717	34.734	3799.75	15.489	1034.32	81.002	1372.85	23.322	933.9	23.217	2525.85	55.996	2058.23	29.643	496.612	10.63	1111.97	68.069	418.985	17.242
998	24.122	347.665	25.348	2022.01	30.771	565.755	15.421	199.465	27.709	184.777	16.945	651.122	18.342	502.885	10.464	285.041	18.467	323.053	34.901	951.339	22.521	470.724	48.771	698.425	16.524	794.208	26.377	268.277	37.597	840.807	40.211	1147.7	33.436	1607.02	74.227	553.436	72.081	783.651	51.844	719.455	47.892	700.867	22.293	183.818	12.745	1024.43	56.105	628.024	25.944
999	30.896	1017.77	14.748	249.07	36.76	434.574	29.826	424.592	34.391	376.507	21.511	690.054	59.592	172.71	27.616	194.038	28.318	1327.64	27.773	631.38	17.942	315.221	66.442	222.232	15.639	2338.78	20.847	634.307	62.132	746.828	39.571	522.551	15.533	260.616	36.149	2199.9	21.515	1056.74	28.619	176.758	55.151	869.97	20.853	544.947	15.341	1246.67	60.636	1114.49	33.536
1000	18.294	951.998	19.973	536.962	13.178	821.822	25.235	653.589	20.872	638.434	14.181	532.942	60.598	964.932	27.875	1533.05	18.807	1278.37	27.719	1568.76	29.239	310.92	27.888	445.442	17.503	165.953	24.388	904.465	31.926	964.152	40.326	3208.24	33.443	1779.9	79.507	388.722	36.366	1912.29	27.22	591.178	64.432	3125.72	20.34	515.907	26.238	290.66	32.029	1182.24	17.36
1001	25.153	1226.12	10.631	2030.71	26.798	777.564	29.714	322.652	21.115	296.016	26.849	397.552	48.324	310.665	26.382	781.698	23.179	412.758	38.646	348.774	28.205	1248.16	72.166	1928.6	22.15	524.803	28.978	1229.9	32.896	917.063	24.285	5386.62	33.717	2096.12	47.608	1822.7	31.301	817.588	17.626	653.616	58.404	2507.81	16.449	562.842	12.479	972.399	42.471	2002.15	18.783
[truncated: 215 more columns]

## Sheet: Kinase-random partner pair
	Kinase-Random partner pair 1		Kinase-Random partner pair 2		Kinase-Random partner pair 3		Kinase-Random partner pair 4		Kinase-Random partner pair 5		Kinase-Random partner pair 6		Kinase-Random partner pair 7		Kinase-Random partner pair 8		Kinase-Random partner pair 9		Kinase-Random partner pair 10		Kinase-Random partner pair 11		Kinase-Random partner pair 12		Kinase-Random partner pair 13		Kinase-Random partner pair 14		Kinase-Random partner pair 15		Kinase-Random partner pair 16		Kinase-Random partner pair 17		Kinase-Random partner pair 18		Kinase-Random partner pair 19		Kinase-Random partner pair 20		Kinase-Random partner pair 21		Kinase-Random partner pair 22		Kinase-Random partner pair 23		Kinase-Random partner pair 24		Kinase-Random partner pair 25
	Kinase	Random partner	Kinase	Random partner	Kinase	Random partner	Kinase	Random partner	Kinase	Random partner	Kinase	Random partner	Kinase	Random partner	Kinase	Random partner	Kinase	Random partner	Kinase	Random partner	Kinase	Random partner	Kinase	Random partner	Kinase	Random partner	Kinase	Random partner	Kinase	Random partner	Kinase	Random partner	Kinase	Random partner	Kinase	Random partner	Kinase	Random partner	Kinase	Random partner	Kinase	Random partner	Kinase	Random partner	Kinase	Random partner	Kinase	Random partner	Kinase
	P30279	P19438	P21860	P01133	P35968	P20936	P11802	P43403	Q00534	Q14653	P50613	P19438	Q14653	Q9Y4K3	P12643	Q04206	P41743	P51946	P28482	Q13094	P45985	O15111	Q14155	P38936	Q00534	P30281	Q13546	O15392	O43187	P48059	P00533	P48059	P19174	P48059	O15111	P24864	P15056	P19174	O15524	Q04206	P49336	P68400	O60566	P36894	P15692	O43318	P15056	Q99836	P45973
	iRMS (Å)	Interaction Energy (kcal/mol)	iRMS (Å)	Interaction Energy (kcal/mol)	iRMS (Å)	Interaction Energy (kcal/mol)	iRMS (Å)	Interaction Energy (kcal/mol)	iRMS (Å)	Interaction Energy (kcal/mol)	iRMS (Å)	Interaction Energy (kcal/mol)	iRMS (Å)	Interaction Energy (kcal/mol)	iRMS (Å)	Interaction Energy (kcal/mol)	iRMS (Å)	Interaction Energy (kcal/mol)	iRMS (Å)	Interaction Energy (kcal/mol)	iRMS (Å)	Interaction Energy (kcal/mol)	iRMS (Å)	Interaction Energy (kcal/mol)	iRMS (Å)	Interaction Energy (kcal/mol)	iRMS (Å)	Interaction Energy (kcal/mol)	iRMS (Å)	Interaction Energy (kcal/mol)	iRMS (Å)	Interaction Energy (kcal/mol)	iRMS (Å)	Interaction Energy (kcal/mol)	iRMS (Å)	Interaction Energy (kcal/mol)	iRMS (Å)	Interaction Energy (kcal/mol)	iRMS (Å)	Interaction Energy (kcal/mol)	iRMS (Å)	Interaction Energy (kcal/mol)	iRMS (Å)	Interaction Energy (kcal/mol)	iRMS (Å)	Interaction Energy (kcal/mol)	iRMS (Å)	Interaction Energy (kcal/mol)	iRMS (Å)
1	6.624	1747.47	21.21	2189.23	49.718	1777.27	9.051	747.179	18.709	2591.01	17.519	1991.92	20.584	1859.5	21.478	349.157	22.746	904.112	20.008	950.954	31.203	1293.25	18.393	1234.01	8.987	1137.4	25.066	512.6	24.463	2179.71	25.513	2151.06	33.874	1506.63	35.312	1463.29	15.414	489.156	27.49	807.198	20.116	1968.33	149.335	2601.61	31.371	1479.78	25.994	1285.19	24.06
2	16.274	1562.8	31.246	2970.33	44.744	1278.82	28.038	2443.53	14.897	268.062	18.288	1279.62	47.084	1574.88	21.388	652.561	16.712	710.936	23.088	1179.17	36.146	479.409	20.367	2448.83	24.962	2032.66	11.537	1308.29	32.535	614.43	24.382	2517.34	35.667	1420.13	18.841	610.825	54.257	631.436	21.991	1713.49	22.048	925.178	169.471	1026.54	29.14	1691.96	20.68	1384.31	15.789
3	17.969	1233.09	33.937	1603.86	43.01	1613.96	16.01	945.587	14.373	483.673	12.823	1881.9	27.092	333.419	26.667	1057.47	28.693	947.525	28.572	644.371	22.961	609.336	15.497	1650.99	24.53	983.873	11.416	1038.98	42.093	1140.28	18.979	1115.21	21.008	1025.39	40.168	565.543	61.206	1326.6	26.902	258.064	24.325	646.502	162.93	562.336	30.104	1644.99	22.813	1511.55	30.904
4	12.346	1232.15	58.565	386.403	36.868	3742.75	29.316	330.643	13.207	1319.99	19.403	768.888	21.879	3885.79	43.14	552.855	24.398	1465.26	21.731	693.736	23.273	1415.22	22.622	801.605	26.243	708.322	3.302	654.729	15.132	1171.04	26.671	1431.49	42.942	382.826	37.109	1456.2	48.576	496.881	13.032	678.63	26.771	2610.84	153.231	2002.82	28.346	1488.01	9.566	957.232	21.944
5	6.674	1560.09	33.658	1379.04	69.847	2546.3	12.807	1361.94	10.725	1517.11	25.847	684.567	22.125	1046.97	26.945	715.306	22.036	2883.12	21.073	1085.36	31.836	1330.9	18.526	2032.13	19.002	1647.47	24.832	380.93	28.961	2707.55	44.773	1735.92	28.154	2209.11	22.088	2332.44	8.592	1186.38	20.37	1336.27	25.391	758.054	181.383	1353.45	18.536	3502.95	29.622	1078.8	23.984
6	17.242	1711.27	26.051	2000.49	74.034	1777.46	20.702	761.827	15.605	452.026	14.501	1296.04	44.241	2015.95	25.755	1401	21.607	1051.38	24.009	1248.64	23.255	536.478	23.257	2317.59	28.736	1795	24.357	1625.91	40.294	546.249	24.759	2768.88	51.762	1067.06	22.634	365.127	30.658	1945.15	12.482	2211.91	19.125	900.059	41.962	1528.06	16.436	2788.45	26.529	1365.92	26.893
7	19.625	841.368	124.176	462.8	47.711	1143.75	27.189	936.468	22.918	462.845	22.865	2349.87	51.856	1008.85	10.193	172.733	12.506	358.923	24.945	1385.95	24.421	853.746	22.279	580.528	18.421	1074.26	24.421	387.006	39.307	821.417	25.904	2478.62	43.489	1211.86	39.885	645.951	32.134	954.754	21.893	1140.58	25.511	2091.37	163.745	1450.73	28.358	1189.93	30.353	590.014	25.125
8	15.532	985.41	43.976	633.747	49.459	710.743	2.029	1212.3	22.322	918.493	24.047	1013.66	16.791	541.708	21.323	934.261	22.179	1699.04	25.245	412.931	30.44	648.427	19.968	786.058	18.798	745.112	33.03	1791.69	28.391	1710.94	23.683	990.238	25.54	660.51	36.701	1507.7	39.641	715.092	27.735	1250.11	19.869	2369.95	150.982	636.443	24.037	727.759	26.025	2013.61	22.651
9	13.741	953.014	22.955	2032.35	47.099	4352.75	28.714	1204.92	18.442	4372.05	19.995	1629.1	52.852	436.498	22.401	837.177	21.987	1497.37	17.191	654.689	25.766	1409.42	17.9	1152.27	27.175	1678.66	13.509	545.772	28.931	1518.76	57.803	2313.69	46.166	1911.28	28.307	953.285	28.1	2083.34	15.939	1194.35	15.868	1546.29	147.41	992.307	23.068	710.843	19.038	654.893	24.703
10	16.521	2207.52	52.908	1929.7	81.02	1512.91	26.984	1560.78	17.359	615.155	18.616	592.221	16.797	1701.87	29.004	908.167	22.857	734.814	18.717	2511.01	44.342	1472.64	21.789	1416.28	31.355	1107.48	24.674	1261.52	28.207	2000.32	63.876	3803.7	39.638	1642.06	44.415	714.741	23.535	1271.15	25.604	1387.66	23.092	3195.41	167.148	1896.13	25.373	1329.94	32.701	866.773	28.046
11	20.1	708.322	70.936	796.144	79.721	55.88	7.236	2430.29	12.029	983.561	24.286	2986.24	22.644	1793.17	18.516	1604.92	23.669	1593.68	24.421	1306.76	36.564	1257.73	28.693	433.407	17.849	1022.81	21.896	1353.15	26.236	1021.5	24.619	900.767	44.206	3397.73	21.899	637.398	54.04	681.798	21.227	833.056	18.319	2999.2	151.651	661.132	25.724	478.991	26.311	1439.13	23.146
12	14.24	872.812	8.539	2970.09	60.362	4100.73	16.342	766.46	16.06	891.724	22.858	1450.51	15.596	2137.12	9.976	739.875	9.016	721.603	23.543	627.787	35.622	1429.23	19.702	1567.66	19.542	1171.59	37.262	693.845	39.009	695.141	31.695	1795.67	30.516	3908.44	22.557	1184.1	23.567	1473.08	27.762	1214.94	15.013	2741.63	23.31	289.786	22.355	1052.71	25.988	1896.48	24.816
13	15.23	1250.62	62.788	455.84	47.866	1947.31	20.504	1297.34	26.288	920.799	12.511	911.439	29.783	2665.66	27.26	658.863	22.352	1503.05	17.203	1115.29	30.724	650.572	29.936	1288.27	34.502	555.026	26.81	520.288	38.189	1242.24	45.434	1273.67	40.932	1684.9	35.015	1320.38	24.472	216.712	13.37	1802.77	19.133	536.214	20.257	1453.1	27.826	2547.9	21.172	858.892	15.349
14	7.065	3091.8	155.036	1039.13	35.04	817.022	35.557	811.276	25.12	1585.61	16.373	757.503	36.647	1263.86	21.778	2553.63	28.915	3913.51	23.189	710.908	31.777	1352.25	25.215	1044.61	28.353	549.712	23.038	267.89	35.769	626.076	68.333	622.038	41.555	475.725	20.371	362.434	26.14	1165.86	21.729	1165.88	22.399	2062.37	36.635	400.043	34.274	1727.03	30.376	1568.24	20.429
15	21.617	1129.57	38.253	792.47	41.169	207.61	13.043	1631	16.574	1290.76	20.325	2202.38	28.924	1246.42	23.729	682.087	26.942	1691.02	20.424	1806.99	28.488	1806.65	26.481	599.708	22.569	853.991	18.03	543.204	25.961	626.404	20.169	1833.63	36.836	565.927	21.77	549.908	20.909	2266.83	22.378	1229.59	14.813	555.331	181.109	2106.53	38.232	774.434	20.676	1197.05	25.561
16	21.039	1801.97	29.814	513.552	91.334	2699.87	14.541	899.896	14.91	515.149	19.241	847.697	44.32	1015.44	10.5	1267.98	22.413	1795.5	24.501	223.536	25.433	1386.24	21.303	1392.53	21.834	2856.44	33.317	160.336	19.303	1581.03	50.534	723.617	19.363	1618.85	34.149	1172.59	23.345	881.954	20.667	756.597	17.351	1542.07	24.679	331.034	19.69	1010.6	22.358	1321.13	25.549
17	21.243	1362.79	37.56	1232.78	65.184	2785.13	21.173	728.761	12.525	1979.21	22.294	1281.14	47.596	1001.69	21.581	2384.96	25.592	1889.02	13.739	249.29	25.825	1420.26	26.466	645.331	11.695	1398.1	7.777	163.415	39.858	1149.33	27.99	1043.69	29.246	2024.66	27.691	2049.9	27.574	1151.36	16.49	811.064	15.976	2021.12	152.578	2339.85	21.327	1641.79	16.396	1398.16	34.418
18	19.988	1237.55	55.004	972.811	48.561	722.824	7.475	606.565	10.579	1361.27	11.532	2607.08	21.305	746.029	16.07	3046.91	8.606	2514.16	26.724	665.322	28.897	903.818	16.529	1643.34	22.567	1061.11	27.282	493.898	31.57	1279.02	48.082	967.232	21.411	1483.71	47.27	1075.84	62.756	537.395	25.904	2150.53	27.898	1699.31	24.344	930.001	33.123	584.487	25.942	1797.04	33.742
19	18.865	742.856	45.932	933.889	38.924	515.508	15.528	683.793	11.285	1515.46	14.089	1159.47	20.264	2674.98	22.183	3228.88	22.371	292.775	23.165	610.7	23.43	790.704	18.354	1736.35	34.368	846.404	19.847	932.117	28.044	1706.91	27.491	722.733	42.65	576.731	25.294	403.728	16.47	938.306	15.566	767.505	17.44	818.278	164.31	1246.15	17.122	706.191	16.732	1226.43	15.335
20	16.925	3112.38	62.375	1177.72	78.179	1066.35	32.625	564.953	11.904	2054.44	23.163	2222.84	41.324	385.989	12.627	1366.55	13.523	1107.21	39.845	343.809	31.119	794.822	23.871	1539.17	26.04	1474.82	32.635	256.332	29.247	375.735	47.387	1742.59	22.402	672.403	21.954	348.144	20.87	1725.76	30.545	1341.81	18.501	818.938	12.709	486.508	16.993	2000.65	28.754	779.378	28.35
21	17.883	2019.38	24.421	3365.93	59.658	1667.45	11.058	401.791	22.231	1987.82	10.737	1585.06	35.798	694.59	24.913	372.683	17.274	1171.35	21.298	489.356	26.862	989.49	18.496	1638.56	21.531	1021.1	26.884	2522.54	20.942	389.094	27.225	1615.14	52.38	803.067	40.202	1016.87	22.694	827.49	29.073	1210.09	22.561	1700.35	166.852	541.143	23.654	6518.33	33.194	1113.23	18.505
22	16.954	1581	53.163	1303.69	101.944	966.614	6.444	1458.87	17.176	741.581	16.036	432.847	48.863	1656.53	25.967	2175.78	15.701	474.669	19.079	506.153	20.643	759.376	18.666	733.708	15.953	367.694	22.678	1026.32	28.195	1632.36	26.717	706.525	44.395	1198.18	35.177	430.175	75.028	900.134	24.961	723.657	9.594	1455.46	169.96	621.246	30.377	392.95	25.207	2537.89	37.688
23	19.504	1090.36	140.293	289.936	76.005	3247.43	36.983	424.686	13.933	538.281	21.002	1601.7	45.761	2293.04	20.213	1513.46	21.4	2778.13	17.955	739.68	18.091	607.117	22.855	289.517	27.949	1748.66	23.486	237.794	37.092	708.162	28.096	733.553	48.898	630.747	22.248	1804.43	71.866	578.205	22.141	755.488	26.649	1606.65	180.24	1866.86	24.436	417.669	19.85	474.033	10.167
24	19.271	859.511	58.172	2140.32	90.15	187.376	28.542	299.668	15.498	185.358	22.395	1090.97	13.696	708.624	19.604	407.582	20.081	753.07	23.961	1676.56	31.734	1740.39	23.746	924.236	20.048	1133.51	19.042	401.379	17.325	1164.43	28.785	473.594	41.757	1573.23	29.287	1152.44	22.412	3192.94	18.781	607.192	22.775	501.263	167.936	223.891	37.493	831.59	16.622	1014.27	20.773
25	18.021	1382.68	20.505	3760.14	64.927	3304.12	26.767	851.407	13.436	493.017	22.58	433.127	18.06	1277.53	25.096	1466.14	19.89	721.506	24.77	445.531	28.451	884.806	18.78	1261.38	20.458	1205.72	32.684	209.358	49.178	682.054	64.115	695.648	38.146	2274.81	31.241	1110.13	29.867	1077.05	19.877	933.601	20.95	812.043	156.089	659.823	19.746	799.171	30.877	1684.07	21.418
26	11.167	1011.68	41.88	688.896	35.856	2265.88	28.195	487.952	17.209	354.492	21.35	681.994	29.23	2514.93	15.663	205.778	19.143	424.481	34.098	1126.65	43.757	759.236	24.048	611.277	21.981	1230.68	20.859	240.901	25.516	1586.21	23.839	494.853	41.717	711.659	22.528	689.051	21.778	796.317	20.254	1112.68	22.445	1629.16	168.739	1616.96	23.015	1907.2	29.291	1127.64	16.834
27	13.227	1943.23	93.375	545.881	44.86	1706.08	19.803	1471.84	14.842	448.334	22.852	1759.17	13.462	1400.17	31.741	783.212	12.907	630.143	23.837	1571.6	25.836	941.892	21.338	840.112	26.252	1798.23	23.379	459.048	54.827	389.33	19.409	1929.95	27.107	1285.53	22.33	1117.28	58.428	958.443	29.137	1672.5	24.538	2272.61	23.622	559.294	23.083	356.151	12.659	1534.22	37.205
28	14.332	1442.57	18.517	662.13	30.321	1312.12	14.705	2117.39	22.122	906.932	15.027	133.593	23.273	1284.31	36.014	887.935	13.275	857.556	19.359	529.402	36.634	2673.35	22.62	133.685	20.013	1111.15	23.59	718.991	26.035	1269.86	32.694	1455.18	17.991	1173.71	34.461	526.053	21.393	776.227	14.523	1498.64	24.059	709.9	171.854	444.789	40.287	1194.99	32.343	590.906	39.087
29	16.306	1230.09	91.408	869.004	84.215	997.356	30.976	2262.83	19.218	547.575	21.175	2387.05	24.052	561.729	21.795	609.671	22.039	1269.05	20.762	1022.92	24.049	388.756	27.793	1104.71	21.564	1275.64	25.042	975.432	30.211	1230.92	45.532	1667.02	22.831	863.792	18.895	1096.33	22.89	2799.07	12.973	837.341	25.084	1018.74	35.876	1000.65	19.967	1027.97	31.307	728.92	16.76
30	8.892	1782.89	53.373	3207.6	66.981	642.395	28.816	632.555	23.055	736.804	15.15	1665.61	42.556	1251.05	31.664	2241.77	18.06	623.681	17.683	1145.92	27.827	562.183	28.813	1190.14	20.597	469.793	8.802	394.57	35.547	792.175	56.751	372.536	37.685	1687.08	28.043	843.88	59.825	1025.43	15.595	655.51	24.784	966.687	160.661	2734.54	23.45	1224.32	20.179	859.702	27.028
31	17.042	1812.3	48.93	1421.29	41.298	333.83	28.646	905.182	14.006	567.465	25.362	3590.34	34.87	969.623	6.71	1099.58	21.544	914.548	39.767	657.601	31.149	2078.49	19.801	937.211	25.383	793.916	19.635	542.247	25.895	537.562	57.965	1467.63	16.966	1699.5	33.508	1031.74	48.95	1287.37	16.861	1499.11	8.81	1722.97	37.217	660.91	24.625	1546.39	23.709	395.598	25.02
32	20.104	1603.59	12.598	2056.2	92.97	1642.76	20.887	1203.41	23.111	1110.7	16.335	2013.38	16.146	1178.8	36.038	1262.76	23.597	779.238	22.035	773.057	35.801	1438.23	16.918	464.038	28.116	747.153	27.101	823.464	37.132	1388.95	71.424	666.683	27.957	1136.92	34.634	1329.5	19.298	242.393	16.505	1515	23.174	342.575	18.678	2621.98	24.383	506.217	29.123	1046.69	25.586
33	18.922	365.709	36.387	354.009	51.943	2429.28	27.061	646.871	26.787	828.515	18.722	2909.93	12.479	847.195	18.671	644.65	18.169	413.8	30.915	483.856	27.016	628.64	18.852	554.743	14.512	367.909	25.97	702.313	42.707	626.407	19.792	957.952	51.145	567.737	37.786	611.352	25.444	587.238	24.028	517.702	19.478	1053.55	171.555	1066.67	25.93	1171.96	35.805	1739.32	35.083
34	13.799	1473.14	62.999	155.905	63.082	375.705	26.812	254.235	17.856	835.762	18.672	1623.5	18.53	793.08	6.848	554.111	13.255	1131.4	21.313	525.144	24.251	1731.27	25.19	968.891	27.85	985.24	22.316	571.441	32.096	673.833	48.948	722.331	29.296	648.62	26.241	221.356	40.086	1021.9	16.612	987.159	20.259	855.804	149.065	1700.39	26.918	947.896	26.138	1355.25	17.066
35	17.773	1339.92	59.101	454.391	77.439	2595.54	27.43	839.364	17.348	691.873	12.457	3480.2	18.472	615.203	21.083	905.27	22.487	2539.58	22.36	2111.59	29.529	582.203	23.502	1353.03	18.566	1443.11	27.401	797.08	24.718	1000.15	19.857	2296.81	42.652	443.675	22.985	466.535	28.478	1375.41	25.376	1781.45	20.048	1491.45	193.355	654.12	15.021	722.391	20.315	1224.28	41.887
36	14.395	1423.39	71.105	2248.89	76.933	2081.22	26.147	1314.82	16.093	428.549	11.426	1660.29	35.28	922.144	32.679	636.388	24.291	2061.58	19.86	359.574	32.307	1210.39	29.578	343.886	29.25	1425.09	28.254	550.56	17.91	1044.01	20.336	1100.32	34.616	734.581	20.033	1009.44	23.083	723.528	21.037	1046.41	17.421	309.351	184.258	738.305	30.682	1931.1	22.233	439.147	15.995
37	13.769	1053.8	56.889	722.494	64.87	1433.15	28.916	817.058	17.634	576.189	17.966	343.456	23.464	463.798	17.428	609.932	23.779	2687.11	11.894	526.655	34.375	1417.33	26.842	1220.43	16.783	1025.18	28.272	999.594	41.356	711.446	22.472	1510.08	43.845	1521.03	26.477	548.114	19.276	506.103	18.128	754.035	24.931	1682.32	136.548	1733.85	29.018	1133.95	25.707	978.63	16.044
38	15.869	883.811	53.589	778.056	32.407	3030.32	17.748	1001.01	16.712	1491.51	23.159	1982.7	22.076	915.286	7.443	2430.13	12.203	739.436	23.247	2181.49	34.432	1565.01	22.157	672.371	19.893	785.699	13.807	1288.97	26.781	1741.43	67.275	2615.82	19.017	2665.37	17.56	942.384	43.275	1069.39	24.411	435.812	28.797	176.13	137.522	1355.58	30.271	988.756	22.278	484.483	16.519
39	15.972	3234.55	41.334	2650.75	26.647	339.27	30.262	1322.74	15.187	282.843	12.962	1228.71	24.252	843.686	13.254	1559.22	22.466	784.109	23.279	543.01	22.977	1409.55	22.23	1842.27	19.695	1771.31	22.862	577.853	25.395	898.764	30.877	2031.66	56.415	2404.06	21.272	1445.13	30.108	478.929	14.566	1070.17	14.747	480.463	150.278	1104.24	17.506	658.012	29.393	3072.99	25.368
40	14.605	1038.07	53.03	245.448	29.787	507.113	36.591	807.102	21.879	1622.98	23.289	471.825	38.901	857.816	29.179	1319.31	13.293	1542.98	38.933	483.339	28.828	758.391	24.654	460.914	20.608	384.694	14.836	482.933	27.632	800.756	31.573	1448.18	24.638	1275.5	26.172	1617.45	34.007	1851.71	25.377	792.975	18.735	1323.03	25.993	336.598	27.628	1912.48	28.119	1138.56	20.051
41	8.471	1035.55	71.036	1461.69	37.295	710.289	26.463	345.89	20.312	715.683	27.502	2124.16	27.663	1225.89	26.813	1068.48	18.87	297.086	17.97	1224.2	43.775	716.286	32.446	631.448	21.343	1410.58	21.029	637.634	33.045	561.253	17.889	4721.33	49.979	851.946	17.107	597.476	44.871	472	16.12	732.165	19.653	1327.26	143.924	1680.15	29.931	1316.19	20.492	969.427	17.531
42	18.815	1128.23	35.148	168.966	51.249	587.461	30.469	600.623	16.321	95.829	17.917	1271.23	12.966	2676.35	25.906	914.317	19.399	608.067	35.569	2436.74	36.29	1024.03	21.169	423.977	22.552	987.549	15.735	379.286	25.482	835.106	15.366	1628.53	29.156	466.681	22.454	379.536	18.233	805.729	13.872	3364.09	23.38	1224.52	28.097	1432.72	35.522	2190.77	37.044	900.964	26.738
43	29.084	635.336	69.616	510.918	96.734	2366.38	23.622	1109.6	23.752	1113.53	21.025	1367.86	17.715	778.662	35.829	1203.54	20.932	1016.64	27.677	943.761	35.066	520.687	23.632	1805.08	24.78	641.092	31.126	666.3	35.85	1868.22	65.3	858.826	36.51	1403.23	22.694	1051.23	21.625	1159.92	21.959	844.293	26.324	1012.51	30.9	871.975	28.993	1296.59	29.36	1224.78	22.304
44	15.816	1340.79	29.716	705.917	31.548	759.446	26.882	790.209	14.805	517.031	21.227	962.388	35.305	1065.93	37.309	639.525	22.268	2602.65	37.004	1174.96	29.382	844.19	26.088	1840.47	19.135	336.267	15.701	351.578	34.93	1745.59	35.487	668.543	46.635	2425.94	19.538	466.293	30.582	322.488	32.743	550.781	19.144	4011.06	169.674	770.919	18.414	912.239	28.186	916.273	27.051
45	9.62	886.276	14.217	593.035	32.423	2371.41	29.834	395.358	19.235	1649.32	20.887	1504.88	24.685	792.353	23.664	665.839	34.926	541.989	16.197	1747.34	34.033	714.798	23.096	893.643	20.391	822.77	19.636	582.846	35.881	842.011	47.603	886.911	20.556	637.572	39.61	1355.67	27.84	2630.94	19.33	767.197	13.366	552.755	178.016	2095.98	26.239	1366.51	28.269	945.003	22.811
46	10.584	605.227	84.377	1714.55	71.652	1263.76	28.376	3564.44	13.47	1040.65	22.285	832.378	18.384	2665.03	30.286	1009.39	25.682	1220.36	23.798	1144.17	28.931	383.966	17.762	602.308	23.326	1737.38	22.209	362.176	20.688	793.786	34.761	1037.66	27.976	2840.17	36.718	449.255	21.711	906.049	14.981	1889.46	20.553	1149.81	26.72	1210.31	30.556	1739.94	24.874	1475.62	23.101
47	5.862	1457.32	38.317	496.915	49.079	588.088	11.733	367.716	12.239	809.157	19.736	944.98	44.873	1370.94	19.864	217.704	39.406	1670.31	29.49	704.308	22.257	238.719	20.762	1587.92	20.479	1049.81	24.179	521.909	41.704	672.421	15.129	2311.21	28.711	454.428	17.992	363.87	50.05	538.447	17.83	1275.21	17.438	1388.55	159.781	1181.91	37.401	1533.63	18.911	694.994	26.883
48	16.011	1368.84	23.882	1540.49	33.864	192.315	23.47	395.028	16.002	884.615	22.335	1134.7	42.122	1080.52	29.287	1453.71	35.264	1085.87	19.685	1742.26	39.389	836.671	28.164	1169.81	30.583	876.086	14.5	293.266	37.245	1794.92	24.006	1403.99	31.837	1350.02	28.771	1724.81	18.229	1409.03	24.781	1000.64	24.258	608.98	173.575	1277.26	29.48	771.423	18.469	755.852	34.766
49	18.009	981.818	48.861	260.819	66.03	1963.54	28.702	1150.91	12.214	1793.59	22.286	3145.14	48.128	2183.86	28.888	2498.75	20.982	1560.56	25.379	690.228	31.242	478.619	20.52	314.153	23.63	391.381	18.48	257.236	39.214	918.823	46.982	558.085	29.293	1343.97	22.131	1677.72	23.655	223.727	37.8	602.734	16.434	1328.94	139.845	1685.48	31.607	2657.2	28.571	1506.44	15.67
50	8.689	1310.82	18.254	786.125	60.073	172.785	20.831	2613.72	13.962	1076.3	19.263	854.229	53.619	607.154	20.633	1047.77	33.917	381.437	14.492	1570.82	24.428	378.272	18.199	1211.86	27.655	1600.89	28.914	2092.59	36.436	2374.3	45.909	2521.21	24.799	882.864	16.102	347.142	24.643	280.106	13.968	1065.35	25.848	582.974	33.897	593.739	37.621	895.931	28.746	1001.32	24.077
51	20.748	2012.12	37.805	713.522	54.938	1232.87	10.272	1006.3	12.083	1354.48	21.74	985.549	17.664	541.59	35.62	665.609	25.718	241.695	21.454	2400.1	24.226	961.888	19.424	753.173	25.315	846.804	22.204	2766.27	30.233	1839.13	31.911	1816.42	38.351	2060.85	26.292	233.131	50.252	469.522	12.729	742.345	15.044	1317.81	182.136	2330.67	25.716	544.851	19.069	1721.52	24.784
52	10.24	574.477	41.402	1883.33	44.917	662.733	30.913	1987.19	24.22	3515.68	20.615	1040.46	25.216	593.131	16.159	1206.58	31.066	168.461	27.348	790.745	25.594	851.711	25.397	537.596	31.712	1912.58	26.674	588.537	19.784	560.429	22.32	231.853	28.53	1254.82	35.672	2655.73	25.922	1133.67	31.155	573.057	20.588	531.599	30.162	196.634	31.25	1365.6	32.968	1092.75	29.046
53	21.386	1223.91	21.479	1165.29	93.594	118.716	17.053	937.139	25.989	439.153	16.374	1660.1	34.806	491.133	19.863	1640.92	18.983	701.723	22.843	1308.14	32.337	518.591	20.939	290.382	19.283	761.535	31.649	522.678	34.082	771.194	21.515	2616.04	34.732	1883.52	20.205	1008.16	19.959	1290.62	27.512	1280.36	12.317	1383.36	162.596	642.027	31.921	1316.79	33.169	509.812	35.571
54	18.032	1320.65	74.216	2307.77	40.714	1233.72	11.752	612.442	28.4	2284.4	19.288	850.979	15.577	1126.95	25.853	508.779	19.327	729.703	17.682	351.154	32.89	281.519	19.922	1142.39	33.092	527.895	35.38	286.624	25.751	859.814	20.088	2138.83	52.052	2034.69	32.632	914.688	28.765	1024.98	20.419	677.469	21.181	1464.63	6.716	936.325	30.981	634.081	26.383	768.663	34.279
55	17.83	1191.93	54.151	623.664	29.609	853.291	27.975	1551.24	15.626	908.129	21.21	1560.29	18.829	1391.81	20.243	1107.58	26.973	600.181	28.335	131.809	41.961	605.947	26.93	615.692	17.041	2201.61	16.737	286.449	32.979	370.976	20.141	1708	44.169	433.003	25.358	1296.85	29.938	239.826	28.196	777.4	24.603	1108.91	38.102	897.402	27.271	497.278	21.814	621.171	26.4
56	15.047	977.557	160.642	1456.59	52.414	980.362	21.193	396.633	15.302	225.639	10.162	1123.87	32.342	976.262	23.81	2897.17	39.306	1531.86	25.309	907.71	26.77	802.753	16.776	2295.49	19.629	550.447	15.5	1347.28	31.077	1557.18	56.984	1026.75	48.007	1808.75	33.724	1193.43	47.973	1680.94	33.817	232.762	26.249	598.727	169.833	537.279	19.994	1655.78	29.176	665.517	35.537
57	8.251	1439.74	16.744	389.964	95.863	320.383	13.755	1412.74	13.817	1319.66	22.807	1489.41	27.982	1495.49	41.253	1216.49	15.131	172.592	26.448	1775.03	27.761	831.88	21.419	1020.67	28.407	729.543	7.221	293.685	20.205	675.08	16.853	336.065	31.105	1730.53	38.993	786.65	23.045	1249.65	31.269	884.518	25.885	201.919	13.358	665.853	19.341	584.344	31.599	1258.59	29.94
58	21.265	1736.88	45.5	654.947	91.01	197.433	4.902	393.663	27.388	590.684	13.846	348.317	21.334	1353.52	37.262	468.659	11.25	835.9	20.607	751.227	39.035	469.3	21.494	1189.53	17.405	349.553	21.123	2144.65	34.931	554.49	32.215	1037.87	19.484	474.308	22.435	273.336	33.057	1818.21	25.597	200.87	19.633	804.673	175.944	205.228	28.522	2113.75	30.136	348.329	15.072
59	14.984	694.663	29.542	1207.26	65.41	1085.13	22.452	1404.24	28.483	394.717	14.859	896.925	30.178	1660.58	38.652	1325.41	33.759	1131.78	18.911	375.048	37.145	758.675	23.155	1520.3	28.676	1070.5	30.823	1140.55	39.727	2060.85	49.08	493.016	24.031	1302.71	19.874	1646.45	55.339	876.908	11.942	905.713	26.953	1272.6	168.13	1408.86	21.642	646.415	25.685	679.92	11.923
60	11.336	939.759	115.952	1375.7	80.746	489.856	17.178	1330.15	25.303	610.717	14.337	1610.58	38.608	789.502	24.213	550.946	10.924	1225.57	18.725	676.708	26.884	1443.38	28.481	809.826	17.047	1103.64	21.874	867.667	37.404	1795.97	22.465	1463.09	24.36	308.03	23.028	418.688	28.937	1606.29	17.281	636.738	26.046	1762.64	36.631	560.177	18.878	657.497	27.504	1097.98	16.466
61	17.293	1018.11	127.982	1053	60.382	1107.19	27.68	1180.78	17.757	1233.82	15.38	691.504	15.626	1269.53	13.935	753.341	25.379	1833.81	28.897	570.178	39.115	304.658	16.135	1063.79	25.543	1437.61	24.208	706.899	30.387	761.26	33.681	781.489	14.79	1483.96	27.518	718.248	55.255	744.101	25.805	2023.47	30.679	875.304	147.025	1035.03	24.662	1737.65	26.71	1325.78	20.622
62	20.598	2279.65	40.461	1142.63	26.703	196.206	26	1257.78	25.768	577.846	22.467	760.826	24.486	794.076	33.039	1745.26	24.037	1014.54	22.998	3294.9	23.324	714.526	27.826	870.466	22.55	1964.86	32.048	1351.09	30.997	1391.87	61.954	2072.74	24.192	524.502	21.469	1660.28	54.583	772.408	20.182	1758.47	17.975	203.953	168.827	799.735	35.869	607.738	20.779	235.499	37.765
63	18.1	389.417	127.503	2551.82	28.38	634.003	17.291	304.888	18.945	774.289	23.601	797.232	19.446	1544.96	32.194	1392.57	26.83	1497.06	26.016	1091.17	23.982	488.015	18.476	1596.92	16.675	1576.86	7.121	503.519	23.185	488.716	26.185	5910.21	38.668	368.019	17.601	853.78	66.312	415.349	19.383	828.235	17.641	1696.04	174.722	562.162	24.249	951.96	29.531	567.936	14.654
64	8.686	210.422	66.01	2421.64	54.029	1307.59	25.259	536.33	24.883	342.275	18.458	1107.82	42.367	827.454	28.194	1716.42	23.901	1584.04	18.797	540.412	36.253	212.287	21.863	283.902	23.476	2146.38	26.813	438.833	25.942	528.3	45.631	591.562	21.152	559.647	27.342	986.816	65.207	424.191	28.114	518.993	8.062	1025.75	164.48	1340.64	23.472	901.775	20.279	1755.17	17.537
65	20.459	1983.76	60.02	962.828	47.214	675.945	29.279	270.797	19.146	1120.5	23.379	759.633	44.937	484.684	21.998	1630.68	26.819	874.662	27.212	1027.87	26.755	341.128	22.916	1458.7	12.447	152.161	17.036	1000.65	36.824	804.988	28.838	1548.66	39.668	515.308	35.02	716.619	14.528	535.101	15.677	895.218	17.294	1405.04	151.921	2006.49	19.475	738.039	21.395	2173.1	31.08
66	13.851	2272.72	32.92	914.899	88.63	2396.06	25.123	1039.77	20.877	747.928	15.926	310.579	47.218	1559.4	21.362	1286.18	17.546	2085.11	15.441	807.462	39.643	745.148	28.301	1238.12	23.476	493.884	21.012	723.51	31.821	840.831	64.438	1919.46	41.029	441.921	26.33	437.281	19.749	265.245	29.297	399.928	11.284	551.942	138.573	1066.4	23.482	936.284	29.07	1617.03	23.512
67	13.383	1016.7	156.149	3140.24	103.936	1308.61	26.407	618.966	25.822	873.89	18.214	685.922	22.809	1247.96	23.252	889.193	26.991	907.054	31.867	201.8	26.795	751.404	25.551	1033.21	20.789	695.633	19.014	868.012	22.267	714.643	43.574	724.674	23.49	380.53	25.043	236.653	30.16	558.42	18.906	1000.1	16.929	1789.79	18.205	567.358	35.773	1170.97	26.738	636.01	18.399
68	21.877	582.017	90.097	744.403	89.453	686.544	33.512	696.936	20.198	2013.94	35.987	1113.18	19.73	1305.74	29.993	1153.35	12.792	1075.24	23.741	2251.27	31.609	780.592	22.982	1867.12	22.859	747.623	29.388	1802.24	34.059	2740.36	20.729	3209.05	37.445	1477.95	36.356	2349.32	36.896	791.939	25.337	431.296	19.33	594.276	179.531	1428.2	26.241	919.16	31.6	937.901	10.099
69	23.031	3879.96	72.583	220.309	85.177	2261.39	27.343	539.362	15.786	516.667	39.709	538.623	26.167	1197.24	16.669	1550.16	13.45	308.999	40.164	1517.88	33.01	267.001	23.72	853.571	17.452	1546.89	29.316	1291.31	24.909	1297.4	48.4	1517.85	37.734	1359.53	19.097	476.614	17.791	1115.37	15.419	589.137	27.54	590.489	135.533	1969.74	16.854	1385.76	33.609	1252.16	24.787
70	17.747	1563.74	31.319	197.956	70.651	1262.23	25.738	699.948	14.459	790.489	14.212	2347.16	34.852	893.991	15.152	1840.25	26.277	1064.09	22.364	569.324	18.052	410.191	22.904	501.812	24.246	765.653	20.636	1113.36	25.983	2525.49	75.635	1032.86	36.771	1028.55	26.25	352.748	65.569	856.502	20.981	922.278	22.075	1953.73	150.498	1536.71	12.298	555.097	24.913	940.405	25.761
[truncated: 930 more rows]
[truncated: 163 more columns]

## Sheet: E3 ubiquitin ligase-Substrate
	E3 ubiquitin ligase-Substrate pair 1		E3 ubiquitin ligase-Substrate pair 2		E3 ubiquitin ligase-Substrate pair 3		E3 ubiquitin ligase-Substrate pair 4		E3 ubiquitin ligase-Substrate pair 5		E3 ubiquitin ligase-Substrate pair 6		E3 ubiquitin ligase-Substrate pair 7		E3 ubiquitin ligase-Substrate pair 8		E3 ubiquitin ligase-Substrate pair 9		E3 ubiquitin ligase-Substrate pair 10		E3 ubiquitin ligase-Substrate pair 11		E3 ubiquitin ligase-Substrate pair 12		E3 ubiquitin ligase-Substrate pair 13		E3 ubiquitin ligase-Substrate pair 14		E3 ubiquitin ligase-Substrate pair 15		E3 ubiquitin ligase-Substrate pair 16		E3 ubiquitin ligase-Substrate pair 17		E3 ubiquitin ligase-Substrate pair 18		E3 ubiquitin ligase-Substrate pair 19		E3 ubiquitin ligase-Substrate pair 20		E3 ubiquitin ligase-Substrate pair 21		E3 ubiquitin ligase-Substrate pair 22		E3 ubiquitin ligase-Substrate pair 23		E3 ubiquitin ligase-Substrate pair 24		E3 ubiquitin ligase-Substrate pair 25
[truncated: 1,003 more rows]
[truncated: 283 more columns]

[truncated: 1 more sheets: E3 ubiquitin ligase-Randompair]
