# Supplementary material for: Narrow funnel-like interaction energy distribution is an indicator of specific protein interaction partner
Source: iScience. 2023 May 20;26(6):106911. doi: 10.1016/j.isci.2023.106911 (PMC10250834; doi:10.1016/j.isci.2023.106911)
Supplement: Data S5. Information of general protein interactome and non-interacting protein pairs retrieved from databases and their interaction energy distributions; related to Figures 4, S11, and S12 [file mmc6.xlsx]

## Sheet: PDB from IntAct
PDB ID	1A2K		1A2X		1AXI		1AY7		1B2S		1B6C		1BH8		1BH9		1BI7		1BI8		1BLX		1BND		1BR1		1BR4		1BZ1		1BZZ		1C1Y		1CXZ		1DJS		1DOW		1E6E		1E50		1EFP		1ep1		1ep2
Interacting Chain ID	C	A, B	A	B	A	B	A	B	A	B	A	B	A	B	A	B	A	B	A	B	A	B	A	B	A	B	A	B	A	B	A	B	A	B	A	B	A	B	A	B	A	B	A	B	A	B	A	B	A
Interface Area (Å2)	8762.62		5578.49		7479.95		3791.5		1708.23		5295.61		7269.27		7357.47		7008.19		2070.13		1701.76		4258.88		9994.81		9651.64		4131.06		4142.15		3890.59		4972.37		7809.21		6816.09		6054.37		5932.62		15880.5		6605.06		7017.11
	iRMS (Å)	Interaction Energy (kcal/mol)	iRMS (Å)	Interaction Energy (kcal/mol)	iRMS (Å)	Interaction Energy (kcal/mol)	iRMS (Å)	Interaction Energy (kcal/mol)	iRMS (Å)	Interaction Energy (kcal/mol)	iRMS (Å)	Interaction Energy (kcal/mol)	iRMS (Å)	Interaction Energy (kcal/mol)	iRMS (Å)	Interaction Energy (kcal/mol)	iRMS (Å)	Interaction Energy (kcal/mol)	iRMS (Å)	Interaction Energy (kcal/mol)	iRMS (Å)	Interaction Energy (kcal/mol)	iRMS (Å)	Interaction Energy (kcal/mol)	iRMS (Å)	Interaction Energy (kcal/mol)	iRMS (Å)	Interaction Energy (kcal/mol)	iRMS (Å)	Interaction Energy (kcal/mol)	iRMS (Å)	Interaction Energy (kcal/mol)	iRMS (Å)	Interaction Energy (kcal/mol)	iRMS (Å)	Interaction Energy (kcal/mol)	iRMS (Å)	Interaction Energy (kcal/mol)	iRMS (Å)	Interaction Energy (kcal/mol)	iRMS (Å)	Interaction Energy (kcal/mol)	iRMS (Å)	Interaction Energy (kcal/mol)	iRMS (Å)	Interaction Energy (kcal/mol)	iRMS (Å)	Interaction Energy (kcal/mol)	iRMS (Å)
1	30.831	-48.956	12.818	-8.279	21.216	-7.862	18.526	-6.146	15.307	-5.284	21.249	-0.329	15.023	-13.142	18.718	-3.922	21.016	-12.151	44.803	-0.001	27.154	-4.015	12.43	-9.329	28.473	0	85.143	0	21.419	0.001	19.817	-9.714	14.074	-9.106	16.915	-12.588	17.615	-7.294	33.213	-8.296	12.451	-8.028	36.626	0	10.803	-11.69	30.133	-8.478	24.932
2	20.938	-53.617	13.026	-2.446	19.208	-14.677	19.372	-5.789	15.622	-5.45	16.151	0.001	21.767	-9.297	15.627	-16.955	12.75	-3.262	49.71	0.001	14.014	-10.789	24.379	-5.944	82.334	0	35.646	0	18.922	-4.036	20.114	-3.277	13.489	-12.714	17.318	-4.607	30.54	-7.707	17.35	-7.384	47.698	0	25.143	0	30.225	-9.583	19.757	-2.257	20.839
3	15.811	-52.136	9.318	-11.913	13.5	-11.155	16.972	-6.952	22.792	0	30.066	0	18.209	-17.567	15.055	-10.913	19.957	-11.17	50.419	0.001	16.984	-14.815	20.311	-13.901	82.023	0	69.12	0	27.061	0.001	32.787	0.001	11.002	-10.955	12.398	-0.047	36.301	-8.281	17.991	-11.732	20.657	-8.499	20.063	-6.351	29.604	0	26.667	-5.795	26.221
4	20.573	-48.975	15.606	-6.075	15.977	-11.788	10.142	-5.124	23.547	0	30.473	0	8.193	-26.047	14.116	-6.721	20.712	-9.456	31.944	-0.721	16.718	-10.115	18.748	-9.209	65	0	83.032	-0.001	15.589	-2.84	11.503	-3.251	16.402	-3.742	18.05	-8.773	21.702	-8.369	25.362	-11.187	49.158	0	15.977	-3.167	47.133	0	21.098	-9.035	20.504
5	34.804	-48.967	9.158	-9.771	10.473	-14.919	17.332	-13.95	31.287	0	16.176	-7.042	18.318	-17.444	19.101	-1.424	19.071	-4.246	19.454	-5.37	18.317	-5.282	18.203	-8.783	82.532	0	82.913	0	11.817	-7.154	28.421	0	18.238	-3.294	17.739	-11.586	33.991	-7.015	25.946	-11.135	67.047	0	28.653	0	41.95	0	20.53	-4.623	21.697
6	24.808	-54.102	20.66	-11.621	16.813	-6.886	10.899	-10.508	22.964	0	25.805	0	19.375	-9.894	12.399	-4.991	22.558	-10.435	22.524	-10.692	19.612	-9.276	13.708	-8.544	45.332	0	75.481	-0.001	31.435	0	14.706	-0.813	16.408	-15.735	23.386	-5.512	31.114	-0.041	11.001	-16.09	15.112	-3.624	32.556	0.001	15.014	-0.918	24.234	-7.23	21.495
7	38.871	-49.166	22.698	-19.017	20.89	-24.742	10.239	-6.535	20.531	0	32.316	-0.4	15.427	-12.333	9.619	-13.542	13.734	-16.929	15.041	-13.202	31.919	-9.776	26.423	-3.455	54.081	0	27.891	-3.958	26.985	0.001	30.87	0.001	21.04	-8.323	15.06	-18.913	9.715	-5.473	25.629	-11.738	70.247	0	22.733	-0.001	43.75	0	24.68	-9.018	13.879
8	24.048	-48.977	23.622	-4.961	13.145	-12.435	9.775	-9.187	12.242	-6.38	31.063	0	14.277	-19.957	14.18	-7.589	17.935	-11.246	18.361	-2.72	23.887	-8.583	16.814	-9.644	59.99	-0.001	79.893	0	22.579	-2.488	16.159	-3.263	16.808	-1.723	16.612	-17.361	15.705	-14.774	29.093	-7.258	55.984	0	13.959	-1.986	47.065	0	15.357	-4.04	21.693
9	35.614	-48.939	12.218	-17.776	24.795	-9.005	15.888	-7.439	11.57	-4.31	30.459	0.001	16.012	-20.156	9.797	-19.743	14.194	-5.939	29.438	-0.001	13.086	-1.6	25.38	-11.442	54.746	0.001	25.686	-3.503	26.831	0	17.694	-8.623	11.203	-10.152	22.568	-11.439	13.075	-1.443	16.664	-10.443	49.986	0	47.706	-0.001	26.359	-10.539	20.757	-9.567	28.778
10	15.789	-53.125	13.528	-12.364	19.909	-10.138	15.725	0	18.766	0	24.403	0	17.034	-6.024	16.7	-18.124	21.382	-14.801	22.575	-3.053	18.44	-13.322	14.384	-2.735	54.749	0	70.19	0.001	18.931	-1.767	21.981	-7.366	19.17	-7.973	20.084	-5.41	21.024	-13.471	15.57	-9.241	67.178	0	57.328	0	21.017	-8.711	23.015	-11.496	22.662
11	15.658	-62.2	19.406	-9.399	23.599	-7.75	16.49	-10.552	29.939	0.001	8.551	-10.924	13.878	-14.465	18.582	-12.339	11.91	-17.189	31.615	-0.001	13.79	-8.612	22.6	-12.046	39.59	-9.827	60.117	-0.001	36.67	0.001	20.273	-9.773	13.202	-20.232	7.259	-13.171	16.346	-8.79	12.585	-8.002	35.967	-4.875	38.538	0	26.647	-0.001	26.787	-9.976	19.709
12	21.416	-61.002	14.513	-7.238	24.786	-10.69	15.247	-10.56	21.826	0	27.213	0.001	15.111	-24.056	7.345	-18.104	17.135	-15.206	22.307	-3.384	24.637	-8.408	24.041	-9.626	82.133	-0.001	15.945	-18.238	21.749	0	19.262	0.001	20.409	-0.01	13.035	-11.544	40.578	-7.058	18.018	-8.389	30.699	0	34.964	0.001	17.279	-7.143	25.961	-11.616	14.747
13	24.049	-52.828	24.613	-5.225	26.874	-6.121	15.582	-1.621	12.674	-5.108	34.537	0	17.186	-8.571	14.073	-12.286	26.471	-3.989	23.801	-15.081	26.981	-4.207	13.493	-5.632	75.333	0	38.477	0	21.567	-4.013	23.718	0	21.081	-5.2	22.569	-9.007	23.964	-8.754	21.933	-14.015	25.866	-10.362	20.361	-3.477	16.558	-9.094	28.975	-12.319	23.049
14	38.086	-49.165	10.329	-11.282	14.206	-6.112	13.734	-8.671	13.01	-10.693	37.54	0	21.341	-9.471	18.095	-13.433	27.156	-12.726	41.253	-0.001	18.234	-1	27.425	-1.51	85.705	0.001	47.576	0	25.049	-0.001	26.496	0	14.735	-14.188	13.35	-16.393	33.384	-3.579	21.956	-14.756	34.836	-0.001	38.856	0	36.526	0	28.93	-10.301	19.144
15	31.315	-48.959	16.458	-12.777	16.729	-19.556	7.563	-7.783	21.078	-0.001	16.351	-0.611	14.449	-9.764	13.07	-8.547	18.188	-11.539	49.844	0	14.045	-17.661	18.402	-5.719	72.247	0	71.077	0	17.945	-0.984	35.471	0	16.319	-12.525	12.432	-11.262	34.565	-3.498	7.672	-9.841	41.998	0	19.551	-2.531	60.366	0.001	25.711	-19.433	27.466
16	34.934	-49.067	16.921	-9.635	16.87	-12.885	9.038	-7.382	25.033	0	43.984	0	16.003	-6.969	21.566	0	23.965	-5.095	25.963	-11.514	22.615	-7.365	22.033	-6.296	65.756	0	46.795	0	35.028	0.001	30.575	0	20.016	-9.62	20.891	-8.058	17.626	-13.804	11.087	-5.962	69.318	0	29.102	0	24.605	-8.153	27.049	-10.886	25.083
17	14.795	-53.048	23.964	-12.806	11.603	-16.32	11.226	-7.43	21.647	0	30.065	0	14.5	-16.951	12.449	-5.182	18.02	-9.004	39.383	0.001	17.279	-8.642	28.582	-1.044	36.53	0	12.815	-5.404	21.442	-0.922	15.102	0.001	13.36	-10.087	10.685	-20.006	37.838	-12.309	17.312	-7.333	43.88	0	29.406	0	36.454	0.001	19.45	-6.702	22.443
18	28.89	-49.183	20.697	-11.803	20.32	-7.872	17.999	-5.024	25.566	0	16.573	-9.451	17.272	-12.2	17.466	-12.534	20.909	-7.114	40.595	0.001	35.682	-8.535	23.479	-10.387	41.308	0	45.63	0	29.422	0	14.835	0.03	17.81	-6.835	16.683	-11.947	38.063	-4.083	11.545	-9.694	52.631	0	49.511	0	43.798	0	30.74	-13.336	27.329
19	25.126	-51.285	16.178	-11.718	19.272	-12.758	14.524	-19.834	27.047	0	24.841	-10.036	10.694	-21.316	14.637	-12.226	12.998	-8.292	21.08	-8.933	29.047	-9.531	25.2	-0.772	62.707	0	36.862	0.001	31.266	0	27.202	0	17.857	-12.588	12.437	-3.779	15.822	-7.799	12.743	-7.214	20.965	-16.645	16.939	-3.553	48.674	0	29.4	-8.153	22.616
20	14.303	-54.74	17.761	-11.318	13.582	-2.877	11.366	-9.033	26.134	0	29.76	0	15.493	-14.268	14.66	-13.595	11.436	-7.367	25.431	-1.621	21.414	-4.542	11.003	-16.356	51.3	0.001	61.536	0	30.327	0	36.891	0	15.735	-8.555	17.93	-5.647	36.393	-7.104	30.771	-11.198	54.839	0	18.824	0	46.081	0	31.293	-8.138	29.253
21	20.372	-60.083	3.129	-13.755	17.835	-16.808	12.575	-4.599	18.253	-6.371	18.515	-1.832	14.067	-16.758	13.127	-10.259	19.549	-8.837	30.078	-1.992	19.61	-10.184	19.262	-17.01	42.688	0	52.944	0	31.039	0	22.384	0	9.744	-9.152	8.934	-13.718	24.523	-14.559	21.16	-1.942	73.075	0.001	44.348	0.001	46.753	0	31.664	-12.629	32.683
22	19.385	-59.064	21.456	-11.802	11.179	-6.081	13.581	-5.37	28.962	0	35.868	0	20.151	-8.137	13.961	-5.025	15.399	-13.246	18.642	-14.998	17.073	-9.231	21.511	-6.744	52.895	0	27.392	-10.31	15.126	-10.49	23.773	-5.304	19.415	-7.329	22.226	-8.64	37.74	-2.407	20.323	-10.564	18.104	-3.385	44.227	0	16.153	-6.044	28.495	-6.021	27.141
23	14.167	-55.104	22.968	-14.279	15.413	-13.422	9.41	-5.435	11.83	-2.862	46.647	0	15.35	-17.354	8.625	-9.897	14.632	-17.172	39.586	0	28.952	-11.753	3.471	-8.554	61.837	0	70.397	0	10.783	-7.164	27.401	0	11.538	-10.602	19.596	-6.216	18.21	-10.038	12.977	-7.77	53.912	0	17.703	-4.002	50.651	0	18.307	-4.114	29.933
24	13.119	-58.349	15.266	-2.539	16.548	-10.352	16.474	-9.86	24.465	0	18.716	-8.394	12.725	-7.093	14.422	-14.056	33.246	0	27.63	-0.456	21.569	-9.201	26.851	-5.062	24.188	-10.764	47.638	0	18.092	0	22.24	0	16.219	-1.836	18.585	-11.234	19.11	-4.876	23.364	-12.98	27.728	-0.001	25.602	0	50.323	0	19.453	-2.443	20.842
25	34.426	-49.168	17.446	-14.351	32.036	-7.358	18.783	-4.487	28.163	-0.001	36.244	0	20.727	0	14.059	-16.466	22.489	-13.433	48.209	-0.001	17.405	-8.475	14.368	-12.52	46.482	0	69.906	0	22.319	-7.076	14.982	-10.122	14.939	-7.216	19.888	-13.612	15.463	-3.578	12.917	-15.774	24.455	-3.39	41.982	0	30.549	0	25.124	-11.502	21.49
26	29.985	-48.968	15.347	-9.136	23.932	-11.175	16.347	-3.284	21.17	0	27.847	-0.001	18.705	-1.162	15.273	-9.163	8.738	-6.675	46.698	0	29.111	-11.665	21.781	-8.821	20.658	0.112	61.596	0	23.5	0	20.679	-6.209	14.071	-4.423	12.67	-10.883	38.67	-3.472	16.328	-6.107	27.512	-8.699	39.622	0	15.166	-13.493	28.039	-6.673	21.971
27	28.552	-49.066	13.33	-11.358	19.146	-9.168	9.075	-4.938	16.308	-10.046	27.249	-9.312	16.135	-10.898	14.416	-14.107	12.513	-15.454	22.148	-16.966	21.672	-14.923	25.362	-7.717	68.623	0	101.67	0	23.457	0	24.334	-0.806	15.05	-10.858	20.998	-4.921	14.109	-9.254	19.816	-5.648	45.45	0	41.784	0	39.259	0.001	11.742	-15.419	10.751
28	29.221	-48.969	14.111	-19.177	23.602	-7.464	16.671	-2.244	18.944	-2.364	27.902	0	19.52	-8.455	18.958	-5.963	17.845	-8.89	39.65	0	10.713	-8.435	26.561	-5.919	23.381	-5.278	86.784	-0.001	14.415	-16.289	24.893	0	16.215	-8.811	22.326	-3.761	16.471	-15.203	20.483	-20.72	35.168	0	20.587	0	37.545	0	23.89	-5.333	19.912
29	11.146	-65.223	29.013	-3.676	18.684	-10.157	12.134	-12.149	22.892	0	46.397	0.001	17.06	-11.37	9.002	-21.043	24.752	-10.647	40.577	-0.001	29.947	-6.027	19.705	-13.674	51.05	0	62.188	0	27.291	-0.001	20.593	-5.317	12.951	-4.206	13.878	-16.463	11.376	-10.994	34.929	-1.429	37.79	0.001	27.037	0	46.05	0	14.725	-7.9	19.024
30	33.112	-48.963	9.245	-16.486	23.231	-3.228	12.496	-11.739	17.588	-5.917	21.258	-7.214	7.606	-16.836	18.045	-9.427	15.662	-8.194	19.173	-3.108	15.137	-13.975	22.504	-15.626	28.347	-17.969	78.101	0.001	26.134	-0.001	22.537	0	15.341	-4.267	9.558	-14.08	14.655	-4.572	18.889	-14.478	39.337	0	32.515	0	14.139	-16.602	79.958	0	19.08
31	32.665	-48.965	19.162	-9.343	15.21	-6.313	12.985	-5.522	18.63	0	33.272	0	15.695	-19.618	13.231	-14.623	12.676	-8.636	39.745	0	22.042	-23.034	21.336	-9.431	84.91	0	56.22	0	14.115	-2.249	33.682	0.001	15.576	-5.661	15.413	-8.71	28.38	-2.775	24.119	-3.658	31.733	0	33.873	-0.001	37.963	0.001	10.428	-7.742	29.443
32	12.832	-53.83	22.026	-1.488	19.868	-11.895	15.157	-3.462	35.383	0	39.151	0	17.568	-9.652	11.57	-11.167	22.197	-13.027	38.134	0	22.767	-6.527	21.71	-14.498	77.423	0	97.986	0	33.837	-0.001	33.482	0.001	15.677	-8.334	12.151	-7.554	18.941	-12.473	17.978	-8.514	31.149	-4.379	31.306	0.001	9.935	-6.958	31.768	-11.901	18.625
33	30.676	-49.074	28.654	-0.044	31.193	-10.763	15.737	-8.563	24.681	0.001	32.872	0	14.854	-12.368	16.207	-23.914	17.467	-5.891	36.911	-0.001	21.45	-7.768	27.013	-3.7	47.093	0	25.004	-9.89	18.725	-4.169	24.855	0.001	18.904	-8.075	19.111	-4.643	16.381	-13.553	29.407	-7.26	56.186	0.001	16.577	-6.786	14.914	-7.77	15.725	-5.716	21.043
34	26.605	-49.177	20.063	-0.826	24.343	-7.696	8.87	-4.528	22.514	0.001	22.462	-2.577	15.278	-13.837	17.165	-7.433	15.961	-10.261	43.127	0.001	21.556	-10.394	14.882	-16.032	77.638	0	59.143	-0.001	33.345	0	18.547	-4.953	14.763	-9.436	18.856	-4.741	15.972	-9.087	16.105	-4.108	32.649	-1.432	16.442	-0.092	27.194	0	31.417	-9.579	24.841
35	26.263	-49.167	11.798	-7.047	15.126	-12.269	14.684	-10.701	29.975	0	17.216	-12.044	7.338	-14.371	14.396	-20.98	26.012	-5.994	27.45	0	23.22	-14.874	7.609	-11.197	87.077	0	44.842	-7.569	23.043	0	25.813	-3.315	18.323	-11.081	21.573	-15.526	48.313	-12.772	21.776	-11.576	35.502	0	20.647	0	59.316	0	16.59	-14.161	23.672
36	26.808	-48.954	16.584	-7.297	20.196	-10.139	13.387	-3.566	29.585	0	41.32	0	19.629	-10.521	19.392	-6.113	16.096	-1.121	42.875	0	20.558	-9.374	8.95	-13.711	54.089	0.001	81.083	0	27.462	0	22.601	0	23.007	-8.684	16.276	-8.228	24.539	-13.52	14.369	-12.618	16.273	-17.097	56.534	0	18.005	-1.647	22.544	-11.885	27.698
37	36.748	-48.953	18.573	-10.446	12.531	-6.45	7.792	-9.877	25.95	0.001	30.993	-3.512	16.293	-13.35	13.051	-11.239	19.659	-13.524	26.393	-0.001	12.346	-8.424	23.938	-4.452	61.6	0	92.106	0	30.718	0	35.141	0	20.595	-9.464	12.038	-15.921	36.756	-11.869	16.438	-7.381	41.299	0	46.285	0	44.423	0	27.287	-8.027	25.733
38	16.752	-54.407	15.644	-5.958	12.795	-10.58	15.213	-2.076	17.857	-4.727	16.579	-5.631	11.162	-8.646	16.39	-4.943	5.846	-19.633	42.091	0	30.979	-10.276	13.145	-16.034	87.694	0.001	92.793	0	22.901	0	20.92	-8.4	18.963	-11.133	15.971	-11.71	32.586	-3.196	11.111	-14.946	47.275	0	27.367	0.605	58.282	0	17.45	-9.01	27.044
39	29.585	-48.969	16.424	-4.63	20.26	-6.41	14.67	-11.739	16.091	-2.73	32.027	-0.001	14.106	-13.729	18.841	-14.812	11.593	-8.551	31.072	0.017	29.051	-3.896	17.614	-9.038	96.623	0	50.964	0	23.956	-0.001	28.805	0.001	13.009	-11.981	16.023	-7.403	48.259	-5.371	25.86	-11.01	34.461	-14.65	37.602	0	53.846	0	24.54	-4.545	28.794
40	38.362	-48.963	21.65	-11.615	16.594	-3.8	9.044	-8.281	15.56	-3.54	31.638	-3.061	14.765	-14.585	14.383	-16.776	22.709	-15.731	48.825	0	29.323	0.001	16.79	-10.413	36.918	-2.814	60.379	-0.001	18.461	-0.005	20.669	-4.325	17.629	-22.177	15.416	-12.547	12.957	-0.186	16.022	-3.45	23.702	-0.001	29.874	0	12.76	-11.98	27.257	-11.51	23.176
41	34.584	-49.157	13.948	-7.273	22.454	-14.447	8.061	-9.809	15.166	-1.751	28.399	0	17.377	-12.954	15.413	-10.027	13.65	-5.523	34.233	-1.775	15.326	-16.414	17.462	-4.729	40.239	0	39.49	0	23.382	-3.942	29.18	0	17.817	-5.226	11.167	-7.255	15.884	-10.873	28.167	-4.639	30.134	-7.348	39.244	0	20.592	-15.357	15.602	-2.259	25.459
42	29.909	-48.997	12.82	-7.484	17.178	-5.999	15.62	-11.388	20.552	0	30.912	-2.564	17.838	-7.539	17.409	-7.421	27.056	-4.251	28.61	-14.485	16.161	-5.14	24.243	-14.234	60.295	0	69.456	-0.001	14.494	0.423	19.273	-7.096	8.235	-15.842	23.136	-3.752	39.67	-0.6	11.172	-4.016	20.9	-1.383	45.983	0	48.266	0	28.433	-11.768	14.652
43	27.427	-48.956	21.557	-12.604	23.202	-10.162	18.024	-6.571	15.599	-8.75	42.922	-0.001	18.052	-9.463	16.568	-13.654	10.954	-9.941	47.008	0	13.183	-7.131	15.673	-19.186	106.267	0	65.236	0	29.632	0	36.071	0.001	15.264	-16.136	9.101	-1.072	34.336	-7.067	17.917	-5.794	33.812	0	32.575	0	17.864	-9.955	12.772	-12.776	24.242
44	12.417	-61.967	12.778	-10.164	15.652	-18.293	12.245	-4.347	6.494	-4.976	35.306	-0.001	16.387	-10.8	14.646	-11.277	16.399	-8.557	20.826	0	27.412	-11.291	26.495	-5.209	47.955	0.001	50.892	0	22.802	-0.445	35.511	0	17.015	-13.033	14.633	-11.399	27.281	-7.629	20.325	-3.82	11.659	-4.827	15.055	-6.394	0	-23.098	22.394	-19.035	18.323
45	20.808	-49.149	16.951	-7.978	21.385	-10.081	12.467	-7.07	16.631	-5.006	32.631	0	14.027	-16.829	18.64	-4.542	20.935	-9.599	23.415	-8.171	18.689	-12.518	25.399	-16.219	38.383	0	62.928	-0.001	24.986	0	29.59	0	10	-5.546	21.013	-16.97	21.474	-10.165	14.753	-3.613	26.965	-0.095	14.225	-10.064	29.91	0	16.105	-15.03	17.199
46	27.783	-49.166	11.833	-14.779	25.917	-8.889	15.854	0.001	23.408	0	10.198	-5.045	14.083	-10.643	16.033	-6.964	20.337	-8.245	50.309	0	15.586	-8.547	15.448	-9.693	43.393	0	34.745	-0.864	22.946	-0.001	11.34	-4.419	13.592	-10.123	13.718	-12.459	33.468	-11.007	17.284	-4.695	35.676	0	42.111	0	4.387	-11.452	23.959	-9.918	22.191
47	29.977	-49.21	19.907	-9.183	16.772	-6.671	7.738	-6.198	30.4	0	41.135	0	21.571	-7.603	16.221	-8.926	21.876	-7.516	32.752	-0.001	14.324	-16.756	25.472	-2.864	74.331	0	35.479	0	23.402	-3.912	23.903	-1.993	15.522	-5.195	12.101	-11.595	14.477	-16.444	21.589	0	32.428	-0.001	16.126	0	26.94	0	18.287	-8.916	22.945
48	27.661	-49.16	24.127	-10.609	18.111	-12.02	14.077	-5.782	27.296	0	14.98	-8.014	11.145	-14.421	18.972	-15.898	19.499	-7.456	22.239	-9.96	22.894	-4.102	13.171	-3.562	102.42	-0.001	52.382	0.001	26.609	0	35.466	0.001	15.037	-16.083	15.729	-7.204	17.659	-3.39	15.91	-5.635	55.898	-0.001	9.676	-11.21	36.186	-0.001	16.386	-4.269	23.169
49	23.256	-52.453	21.091	-14.649	17.231	-3.885	14.861	-7.13	34.008	0	49.566	0	19.374	-6.726	16.334	-10.58	22.557	-5.937	46.288	0	27.928	-3.918	32.715	-0.148	44.314	0	70.595	0	23.91	0	31.56	0	14.321	-8.43	11.786	-9.742	15.596	0	31.76	-10.694	59.377	0	36.87	0.001	32.875	0	34.692	-5.286	31.164
50	23.015	-52.254	10.559	-13.093	17.784	-17.651	19.909	-2.051	17.179	-3.271	43.358	-0.001	13.616	-18.208	19.617	-7.28	22.838	-8.248	29.076	0	15.344	-13.477	18.57	-14.625	89.688	0	57.667	0	31.632	0	21.698	-0.001	16.189	-8.704	12.657	-12.714	11.61	-3.494	16.587	-21.359	55.565	0	40.629	0.001	41.369	0	19.213	-3.583	18.29
51	27.168	-49.161	17.77	-8.45	12.961	-12.399	10.359	-7.892	10.806	-12.404	22.069	-10.934	12.416	-17.32	10.299	-10.723	20.829	-6.769	21.613	0	25.78	-3.843	17.523	-11.973	71.957	-0.001	40.878	0.001	20.125	-8.435	17.643	-4.185	14.94	-0.063	18.049	-8.198	12.659	-13.386	26.597	-7.68	26.768	-3.756	19.137	-3.89	28.711	-3.109	28.191	-6.952	28.861
52	15.427	-51.365	8.984	-1.142	14.125	-17.377	15.762	-10.658	19.796	0	15.043	-5.471	16.767	-8.892	16.557	-7.605	10.505	-14.431	17.026	-3.63	26.187	-14.169	106.39	0	23.503	-4.564	41.435	0	24.735	0.362	30.949	0	16.378	-2.509	18.26	-12.106	37.044	-5.286	12.239	-17.166	48.354	0	11.708	-7.514	17.796	-9.208	26.431	-9.332	22.212
53	39.884	-49.164	17.967	-10.355	16.383	-4.319	13.013	-9.546	39.114	-0.001	40.267	0	14.08	-7.038	12.281	-13.703	12.906	-22.415	33.751	0	12.729	-14.665	26.694	-12.445	40.648	-0.001	18.742	-13.222	26.115	0.001	24.369	-1.922	14.043	-11.932	15.152	-2.367	15.802	-12.09	24.656	-11.189	35.155	0.001	11.53	-0.158	20.379	-6.41	18.775	-14.779	31.806
54	34.134	-48.95	11.838	-9.525	19.901	-8.664	15.873	-11.389	24.103	-0.001	28.987	0	12.975	-11.317	14.54	-18.061	16.568	-9.479	19.15	-8.775	24.731	-10.118	20.623	-12.847	64.107	0	66.075	0	22.15	0	26.62	0	15.127	-11.948	18.219	-10.48	34.017	0	21.94	-13.155	29.763	-3.093	28.121	0	20.846	0	26.646	-18.027	17.209
55	33.321	-49.151	12.772	-14.793	20.033	-5.603	13.879	-6.806	27.775	0.001	35.362	0	25.403	-4.188	12.093	-9.991	19.741	-11.704	17.957	-6.997	13.234	-7.936	22.55	-13.875	84.626	0	82.55	0	20.809	0	21.972	0	11.518	-7.214	13.132	-9.721	38.914	-9.86	14.708	-7.082	33.811	-8.431	40.71	0	13.296	-10.372	20.638	-7.047	19.132
56	20.974	-49.17	14.558	-16.078	20.065	-14.301	16.17	-9.363	27.8	0	37.742	0	13.884	-20.957	17.025	-8.786	18.682	-10.234	30.516	-3.696	24.042	-10.625	23.51	-10.223	70.596	-0.001	56.352	-0.001	11.626	-4.852	29.169	0	15.885	-0.605	22.295	-3.714	15.453	-3.932	17.364	0	78.842	0	14.89	-6.169	23.101	-0.001	19.861	-4.799	31.427
57	15.885	-50.028	14.061	-10.91	16.516	-5.41	16.419	-1.478	17.661	-9.324	25.932	-11.713	20.373	-8.594	17.5	-8.852	14.377	-11.511	37.504	0	21.822	-10.582	23.733	-6.305	83.642	0	47.719	0	27.661	0	15.698	-13.732	19.067	-13.447	14.874	-6.329	28.207	-5.789	24.291	-19.668	16.412	0	53.394	0.001	23.789	-6.564	26.512	-9.689	19.238
58	15.512	-51.394	10.108	-9.577	14.926	-4.988	15.474	-8.806	15.911	-6.468	32.782	0	13.514	-20.593	11.686	-9.421	20.656	-7.983	37.89	0	17.114	-15.09	20.402	-6.706	42.09	0	81.05	0	27.036	0.001	24.579	0.001	14.09	-13.226	19.958	-8.5	31.185	-10.948	31.365	-8.376	43.437	0	32.739	0	17.143	-2.532	30.164	-10.942	25.976
59	28.686	-49.16	12.575	-9.522	28.479	-1.528	17.193	-3.348	25.91	-0.001	41.641	0	13.462	-10.516	14.949	-15.119	19.851	-18.402	49.641	0	25.405	-14.028	23.529	-5.452	58.993	-0.001	69.033	0	19.257	-0.516	21.474	-1.055	9.238	-17.314	24.872	-17.435	20.631	-1.527	14.647	-16.679	58.734	0	35.44	0.001	42.243	0	20.664	-1.956	18.835
60	22.748	-48.968	6.355	-13.553	26.536	-8.333	10.782	-9.834	24.424	0	44.547	0	15.016	-8.565	23.26	-8.629	14.003	-11.643	33.366	0	11.678	-16.181	19.321	-7.221	75.808	0	73.602	0	25.075	0.001	34.948	0	15.976	-4.628	17.369	-16.273	16.206	-7.622	19.513	-16.374	40.968	0	32.944	0	44.205	0	18.539	-11.766	28.546
61	24.573	-48.945	22.9	-5.72	15.47	-7.651	17.387	-5.593	21.102	0.001	22.797	0	16.725	-10.756	18.555	-1.902	23.988	-9.494	16.484	-3.753	26.998	-17.33	22.763	-8.52	34.675	-6.828	72.794	0	29.43	-0.001	23.903	-0.001	11.253	-4.818	13.879	-11.616	9.968	-10.413	16.347	-8.665	45.355	0	18.905	-0.001	38.855	-0.001	26.442	-12.388	13.552
62	32.081	-49.157	22.474	-3.471	12.584	-8.429	18.563	-4.684	26.245	0	24.444	0	9.959	-20.13	14.804	-16.8	14.663	-7.705	28.936	0	32.447	-12.144	28.101	-8.052	62.095	0	45.183	-7.125	31.675	0	24.061	0	20.784	-4.597	11.69	-11.405	33.848	-7.051	20.34	-10.088	47.423	0	35.599	0	21.941	-11.186	22.811	-9.042	21.49
63	31.627	-48.958	26.879	-3.839	19.091	-15.136	11.39	-3.496	18.27	0.001	14.976	-6.91	14.926	-9.746	11.745	-7.999	21.663	-8.69	21.816	-4.132	0	-33.405	21.784	-6.279	51.472	0	41.987	0	19.639	-0.951	30.602	0	16.846	-9.786	16.217	-6.799	9.865	-11.266	20.468	-4.966	61.032	0	27.072	0	21.43	-20.247	22.426	-21.019	22.272
64	23.78	-49.154	14.244	-21.408	22.688	-4.386	15.692	-7.307	15.078	-6.78	36.209	0	18.395	-21.907	15.468	-13.555	32.567	0	21.012	-1.779	12.162	-18.747	26.476	-4.088	72.902	0	71.225	0	17.442	-2.21	18.826	-9.16	13.261	-7.553	17.397	-1.109	9.712	-8.775	15.056	-11.424	33.051	0	57.937	0	15.723	-9.96	29.468	-16.799	24.12
65	39.133	-48.96	14.487	-10.97	16.429	-8.288	12.261	-6.631	19.362	-8.534	24.009	-4.336	19.422	-8.767	15.056	-28.071	20.82	-12.32	36.616	0	22.929	-7.986	15.61	-5.664	55.281	0	57.63	0	24.903	-0.616	15.34	-2.865	16.484	-14.438	14.295	-13.29	14.877	-0.154	17.856	-17.073	49.817	0	22.538	0	29.178	-1.967	24.979	-5.494	17.449
66	19.17	-54.537	19.472	-10.691	17.156	-12.446	12.001	-8.814	29.548	0	31.707	0	16.684	-7.444	13.473	-13.574	11.809	-6.916	50.079	0	20.963	-10.768	19.469	-5.858	30.598	-0.001	50.329	0	22.067	-2.642	18.972	-2.268	15.76	-5.217	11.692	-8.561	16.176	-12.63	25.211	-16.937	24.724	-8.089	36.282	0.001	20.889	0	26.921	-6.421	22.441
67	33.846	-49.155	22.915	-8.367	13.95	-4.227	12.893	-10.32	35.737	0.001	42.956	0	19.419	-11.463	17.421	-14.245	19.132	-3.856	20.922	-0.465	34.601	-8.837	15.611	-5.297	97.536	0	60.703	0	25.848	0	19.332	-0.001	12.217	-7.789	12.773	-5.582	9.644	-7.391	20.473	-4.478	25.595	0	41.514	0	40.562	0	17.135	-13.797	27.184
68	26.529	-47.868	13.845	-9.896	17.983	-10.763	14.036	-5.743	13.451	-1.314	32.182	0	11.014	-13.832	21.922	-4.08	23.618	-7.492	33.228	0	24.039	-6.476	25.868	-4.051	71.246	-0.001	82.701	0	26.184	0	14.665	-4.983	12.362	-6.539	19.144	-8.352	17.274	-17.752	16.92	-14.964	44.601	0	19.128	-3.29	20.719	-8.672	26.346	-9.45	23.449
69	21.952	-58.382	15.806	-10.618	22.666	-10.209	14.26	-5.408	30.046	0	41.28	0	11.815	-12.966	13.07	-9.196	19.816	-13.996	27.908	-5.039	13.484	-13.617	25.745	-8.602	28.328	-10.86	69.622	0	28.098	-0.001	21.857	0	18.106	-2.489	14.78	-12.836	17.678	-4.312	18.716	-13.905	28.093	0	39.848	0	19.555	-9.617	20.78	-8.118	20.751
70	12.94	-56.421	26.396	-10.936	20.71	-18.257	17.934	-3.806	20.621	-0.003	36.518	0	18.487	-10.895	16.394	-17.59	19.759	-7.029	38.909	-0.001	23.184	-8.25	22.185	-3.927	72.41	0	49.002	0	20.931	-5.241	22.043	0.001	20.568	-7.913	18.961	-7.278	32.794	-12.125	24.576	-6.684	64.995	0	45.656	0	14.566	-11.573	22.357	-5.335	16.769
71	36.866	-49.16	11.484	-8.469	14.852	-4.564	13.978	-7.549	12.587	-7.779	29.893	-0.001	19.858	-0.544	11.273	-17.617	9.593	-6.147	30.961	-9.863	20.939	-10.306	15.851	-4.661	54.795	0	93.774	-0.001	29.526	0	13.708	-3.252	13.01	-9.994	16.974	-14.251	40.382	-8.994	14.728	-15.392	25.916	0	40.117	0	13.288	0.001	13.971	-18.612	18.961
72	27.467	-49.162	19.196	-8.378	17.588	-8.258	14.844	-4.202	25.423	0	17.596	-5.765	14.369	-26.177	16.027	-7.573	11.435	-15.06	32.227	0	18.519	-12.319	26.449	-4.346	49.49	0	37.491	-4.731	19.945	-1.714	16.244	0.079	14.786	-15.819	17.676	-13.997	32.099	-5.191	11.363	-10.755	36.073	0	36.97	0	31.379	0.001	16.765	-4.724	23.745
73	28.005	-49.167	13.095	-15.44	16.384	-11.156	17.505	-4.882	34.744	0.001	21.953	0	14.331	-7.455	13.754	-21.988	22.828	-6.98	41.391	0	12.458	-12.804	28.82	0	67.606	0	89.936	0	22.923	-7.648	11.886	-6.306	12.807	-4.105	10.804	-12.852	16.394	-2.821	17.161	-8.929	45.352	-0.001	44.811	0	28.507	-4.141	30.972	-8.374	21.419
74	38.467	-49.154	14.268	-11.661	20.807	-1.832	15.909	-10.108	25.775	0.001	24.557	0.001	16.831	-21.286	12.368	-25.383	13.361	-14.667	25.749	0	9.41	-6.941	25.46	0	81.172	-0.001	45.666	-11.481	26.087	0	36.507	0	15.429	-1.964	10.888	-3.569	21.525	-0.171	10.774	-13.447	22.197	-9.946	18.575	-2.651	21.862	-5.711	31.597	-0.359	14.996
75	30.866	-49.15	20.131	-3.197	30.585	-7.942	14.46	-8.349	20.542	-4.125	32.446	-0.001	17.622	-17.628	17.591	-13.969	18.442	-18.708	18.241	-7.05	26.007	-4.926	25.402	-2.835	81.327	0	45.349	0	29.192	0	21.435	-3.366	20.301	-8.518	19.637	-4.601	20.265	-4.502	9.321	-8.862	72.526	0	38.696	0.001	18.406	-4.367	17.336	-10.454	20.917
76	22.064	-48.948	20.728	-3.665	23.281	-1.177	16.352	-5.162	23.441	0	30.021	0.001	18.135	-0.148	15.103	-9.417	25.788	-4.942	32.779	0	37.22	-4.768	26.287	-6.036	82.173	0	63.016	0	25.643	-0.003	25.152	0	18.114	-13.097	24.157	-3.123	15.481	-10.713	25.916	-17.132	42.836	0	35.487	0	33.61	0	19.303	-11.187	24.876
77	33.91	-49.156	17.059	-8.373	19.636	-5.123	17.147	-0.972	21.135	0	41.088	-0.001	8.672	-18.191	17.228	-5.837	15.86	-11.654	19.814	-4.877	31.416	0	19.086	-5.326	76.688	0	68.643	0	16.191	-12.249	13.001	-5.505	17.44	-1.79	16.484	-13.971	9.286	-5.642	17.691	-2.608	22.663	-1.487	16.653	-7.52	46.699	-0.001	34.078	0	22.902
78	32.131	-48.961	12.014	-8.737	22.434	-3.65	11.273	-11.096	18.609	-2.892	39.207	-0.001	14.165	-15.18	16.053	-23.501	10.448	-10.331	17.544	-7.283	28.649	-6.86	22.237	-3.849	61.534	0.001	92.525	0	23.959	-2.686	27.874	0	17.957	-0.154	18.399	-8.985	25.845	-9.381	12.455	-11.024	38.517	0	33.443	0	27.982	-9.092	21.415	-12.458	32.905
79	34.097	-48.961	19.343	-13.299	14.879	-13.063	17.328	-11.483	34.035	0	46.05	0	15.55	-14.76	17.511	-22.419	20.506	-3.861	25.455	0.001	21.143	-9.197	21.199	-9.541	103.644	0	96.903	0	19.035	0.001	23.201	0	15.088	-9.563	9.24	-4.041	29.352	-8.7	19.309	-8.659	38.703	0	20.111	-8.326	38.872	0	25.044	-5.538	27.144
80	29.847	-48.951	8.899	-4.612	21.137	-8.805	12.469	-12.861	17.622	-4.142	22.003	0	21.718	-14.483	16.945	-13.139	21.123	-12.144	39.395	0.001	27.203	-9.848	22.911	-13.568	63.668	0	72.248	0	14.128	-7.392	30.877	0	17.298	-4.863	12.455	-5.966	14.257	-5.181	10.131	-14.624	37.056	0	17.446	-0.713	52.71	0	31.87	-3.709	25.76
81	26.587	-48.947	14.476	-10.049	30.602	-12.428	21.853	0	18.814	0	45.171	0	11.051	-21.806	14.396	-11.094	14.041	-23.333	27.427	0	28.826	-6.652	27.596	-16.634	94.352	0	73.47	0	22.542	0.096	32.727	-0.001	20.305	-8.329	15.453	-2.953	25.82	-5.614	10.721	-10.14	31.351	-7.382	15.565	-9.447	56.593	0	32.785	-6.724	27.795
82	27.98	-48.979	10.902	-10.113	23.512	-5.636	14.064	-7.278	21.623	0	33.569	0	14.695	-13.279	20.648	-8.763	29.528	-0.002	39.702	0	13.408	-14.109	22.459	-6.112	31.434	0	102.718	0	15.592	-10.151	14.138	-0.009	13.097	-19.673	16.375	-14.318	16.646	-4.501	22.651	-5.216	40.531	0	31.39	0	33.341	0	20.366	-5.671	13.885
83	18.01	-51.31	14.665	-11.25	27.353	-7.43	14.88	-9.554	30.143	0	24.073	0	11.095	-20.455	16.679	-14.567	26.188	-0.001	31.688	0	15.318	-9.272	8.337	-9.931	59.156	0	37.652	0	17.308	-9.865	18.113	-8.796	20.095	-3.545	17.665	-7.309	18.281	-6.198	28.197	-3.914	64.908	0	36.951	-0.001	20.284	-11.254	28.112	-9.762	29.649
84	12.757	-65.092	11.532	-17.952	23.516	-9.18	13.968	-4.234	22.063	0	49.811	0	13.302	-12.237	16.824	-6.003	13.799	-13.703	15.492	-13.292	20.646	-8.493	23.511	-0.76	82.412	0	68.046	0	18.515	0	24.201	-3.516	16.947	-9.02	18.763	-11.28	11.395	-8.078	13.514	-7.004	55.091	0	46.213	0	26.525	-0.001	15.675	-13.112	12.486
85	24.76	-49.136	14.309	-16.575	33.646	-12.727	13.894	-5.043	21.863	-0.438	20.531	-7.309	23.309	-4.894	14.592	-9.822	27.958	-16.159	54.866	0	38.853	-12.092	20.945	-0.695	74.94	-0.001	67.166	0	19.3	-3.831	23.083	-0.001	21.413	-11.252	22.48	-5.946	14.699	-9.615	18.312	-8.325	22.034	-11.242	46.863	0	46.998	0	13.63	-4.336	28.055
86	36.084	-49.152	13.522	-10.999	22.187	-5.746	11.317	-12.76	25.335	0	26.556	-0.356	21.679	-11.34	10.746	-13.903	13.096	-12.53	0	-24.984	20.063	-11.373	13.004	-6.933	55.667	-0.001	61.207	-0.001	18.534	-3.76	20.899	-0.327	12.518	-5.555	14.001	-4.202	12.843	-11.175	16.027	-7.15	59.328	0	31.736	0	19.356	0	29.608	-10.446	27.418
87	25.9	-48.959	14.096	-6.213	25.825	-8.175	13.231	-5.597	17.29	-0.932	37.125	0	12.869	-14.586	22.383	-16.225	23.285	-9.906	30.572	0	25.04	-5.607	24.319	-21.383	80.046	0	79.15	0	16.336	-7.569	33.552	0	16.917	-10.214	14.131	-12.289	45.586	-1.83	19.242	-1.701	32.999	-0.297	41.02	0	14.488	-14.314	21.939	-6.557	23.604
88	19.572	-56.094	17.66	-7.415	24.543	-11.146	15.509	-12.817	40.759	0	34.446	0.001	13.535	-4.227	13.295	-8.722	16.195	-8.66	20.793	-7.788	18.067	-3.644	24.812	-9.222	24.906	-15.053	66.717	0.001	12.674	-5.158	17.756	-11.551	17.369	-1.53	14.927	-10.73	28.472	-8.897	12.92	-11.182	27.995	0	36.577	0	18.194	-8.388	26.233	-10.425	24.401
89	24.28	-48.961	12.245	-11.967	15.322	-3.64	15.998	-11.718	28.941	0	25.166	-0.001	20.203	-5.573	18.306	-9.132	17.91	-4.258	25.336	0.001	30.317	-10.761	22.18	-6.942	97.921	0	61.316	0.001	27.732	0	18.765	0.123	19.098	-7.698	14.121	-6.043	29.914	-4.858	27.313	-8.609	38.858	-0.001	19.711	-0.62	46.42	0	18.925	-9.13	23.662
90	21.979	-53.263	14.172	-3.749	22.192	-11.691	13.446	-8.333	22.509	0	38.553	0.001	17.706	-4.027	11.439	-9.755	15.952	-14.257	45.398	-0.001	27.894	-8.561	21.989	-15.7	68.591	0	58.275	0	21.349	-10.513	20.47	0	8.511	-10.21	17.637	0	32.818	-9.211	6.391	-21.236	48.082	0	29.708	0	38.89	0.001	19.497	-11.681	10.235
91	13.537	-54.142	23.735	-7.749	12.816	-6.156	14.988	-12.815	25.59	0	44.158	0	24.102	-5.03	16.008	-6.506	20.727	-4.783	22.603	0	22.533	-6.623	32.363	-11.053	55.657	0	49.069	0.001	23.999	0	18.374	-11.971	14.968	-5.834	13.454	-6.126	17.716	-8.39	19.09	-12.702	64.408	-0.001	36.127	0	8.523	-5.147	14.826	-3.233	21.286
92	34.922	-49.206	9.094	-5.096	9.815	-11.368	15.755	-11.327	32.565	0	22.599	-13.583	21.694	-14.492	19.667	-7.454	23.641	-10.969	40.251	0	17.086	-4.144	20.889	-12.235	59.253	0	63.348	-0.001	21.849	-1.778	22.757	0	23.997	0	15.323	-10.921	11.815	-5.478	9.731	-15.182	58.251	0.001	35.869	0.001	47.458	0	18.194	-10.595	25.538
93	26.871	-49.164	14.98	-14.505	12.987	-6.405	13.424	-9.552	24.367	0	18.124	-2.533	12.726	-21.596	18.515	-0.001	21.674	-5.616	27.193	-4.815	23.503	-11.818	20.418	-13.899	75.344	0	95.104	0.001	11.975	-3.562	29.349	0	16.966	-8.044	10.715	-14.254	33.868	-9.498	21.359	-11.608	60.301	-0.001	31.901	0	49.361	0	25.92	-13.362	18.713
94	15.899	-60.848	11.375	-12.813	16.592	-7.186	17.061	-8.53	30.742	0	36.549	0	15.38	-7.007	14.418	-5.99	25.213	-8.533	24.352	-0.001	22.267	-7.399	17.767	-1.713	64.206	0.001	74.706	0.001	23.617	0.001	33.978	0.001	18.157	-9.88	24.899	-8.548	15.665	-10.369	31.522	-2.226	40.434	0	31.933	0	25.912	-5.145	22.709	-13.816	16.284
95	19.885	-49.587	26.643	-8.599	24.732	-8.624	17.068	-8.576	14.241	-4.534	17.03	0	12.27	-15.252	16.765	-13.932	21.953	-6.02	15.929	-1.37	22.839	-7.32	14.462	-17.522	73.796	0	28.841	0	34.84	0	23.328	0	17.898	-4.061	13.088	-1.863	16.592	-5.569	17.856	-15.147	26.936	-7.989	36.475	0	46.862	-0.001	20.76	-12.783	22.995
96	33.645	-48.962	14.573	-12.861	14.068	-6.595	9.9	-13.177	10.1	-9.865	44.815	0	14.107	-16.759	18.788	-11.086	16.358	-10.173	20.878	-3.877	13.454	-12.863	13.902	-8.356	40.175	0	80.064	0	21.761	-3.609	19.093	0	19.968	-15.306	19.729	-7.586	14.291	-6.238	19.244	-15.387	46.667	0	38.363	0	32.206	0	17.104	-4.469	21.004
97	20.546	-48.952	21.189	-4.865	19.141	-10.214	19.483	-10.791	18.07	-6.212	28.467	0	15.66	-10.516	14.568	-10.152	16.635	-16.374	35.481	0	21.556	-2.876	23.264	-10.178	77.577	0.001	57.632	0	24.403	-2.897	21.422	-3.867	17.643	-17.033	11.151	-6.381	12.229	-13.517	21.325	-12.487	30.707	0	30.975	0	47.885	0	19.216	-6.384	25.886
98	33.774	-49.165	14.348	-6.464	28.091	-0.154	16.748	-8.055	18.964	0	28.823	-0.925	17.966	-18.909	9.098	-9.956	22.245	-4.309	18.321	-3.215	15.25	-3.09	21.463	-6.292	73.524	0	61.324	0	11.868	-6.469	18.827	-5.39	14.467	-2.788	13.263	-12.956	16.089	-16.536	19.695	-15.025	67.913	-0.001	40.107	0	29.096	0	27.191	-9.713	24.059
99	31.522	-49.066	11.771	-4.588	25.143	-10.122	17.528	-12.663	27.008	0	30.908	-2.995	24.44	-6.846	14.587	-20.308	18.366	-6.766	40.17	0.001	21.316	-11.831	14.496	-6.438	22.632	-9.228	48.115	0	27.591	0	21.217	-2.202	22.005	-13.726	10.915	-3.4	17.452	-11.412	14.149	-15.078	50.02	0	14.379	-9.058	65.338	-0.001	16.753	-15.171	20.249
100	21.984	-49.166	17.394	-8.975	27.759	-4.162	17.29	-3.175	29.28	0	16.601	-15.466	15.512	-19.412	16.368	-6.707	19.953	-6.71	46.644	0	31.633	-2.653	24.921	-7.656	64.646	0	90.626	0	19.817	-3.185	24.023	-0.013	21.266	-6.102	9.094	-6.803	27.132	-6.921	16.901	-12.174	21.017	-4.711	56.962	0.001	53.69	0	26.168	-4.267	16.181
101	34.75	-49.161	13.399	-10.061	16.608	-7.696	13.313	-7.742	22.114	-3.712	43.003	0	15.007	-11.907	20.368	-17.047	11.617	-11.69	22.115	0	15.299	-7.946	15.473	-5.537	73.318	0.001	85.525	0.001	35.995	-0.001	17.849	-3.891	6.248	-27.173	17.497	-12.636	25.564	-5.711	31.641	-7.465	23.86	-4.283	16.206	-7.639	38.245	0	10.222	-5.678	22.962
102	18.574	-56.924	20.221	-15.169	14.19	-10.708	14.866	-4.802	28.214	0.001	19.883	-4.481	12.348	-12.503	16.045	-10.066	21.946	-15.596	35.196	0	23.933	-6.766	21.258	-15.771	46.748	0	75.576	0	22.797	-5.947	18.449	-6.101	16.748	-13.075	10.455	-12.41	40.5	-5.53	19.777	-8.316	51.758	0	38.348	0	38.714	0	19.253	-7.056	18.433
103	17.548	-53.865	14.198	-11.396	17.424	-8.507	12.929	-6.051	24.075	0	32.416	0	10.498	-11.471	17.092	-18.796	18.259	-20.019	44.232	0	18.852	-9.003	11.156	-10.872	87.925	0	49.166	-3.004	20.784	-3.916	24.336	0	16.566	-6.918	17.835	-7.599	19.063	-9.543	18.865	-8.166	48.132	0	28.835	0	45.615	-0.001	28.664	-10.287	23.296
104	11.233	-55.306	13.511	-21.764	20.777	-6.627	17.969	-8.804	19.223	-3.559	40.513	0	18.088	-12.65	18.628	-13.721	26.679	-8.055	28.391	0	26.41	-11.952	26.25	-5.394	108.172	0.001	66.294	0	16.26	-5.886	26.516	0	7.186	-6.92	19.484	-5.45	22.511	-14.822	30.558	-6.13	28.856	0	39.271	0	45.103	0	27.741	-5.686	20.35
105	28.96	-49.059	18.709	-11.172	16.705	-13.676	10.902	-11.484	26.619	0.001	28.506	-4.018	10.011	-12.914	4.795	-28.707	13.085	-5.946	28.271	-1.269	10.837	-14.207	23.87	-3.129	87.751	0	74.666	0	17.134	0.018	32.348	0	17.148	-10.173	20.87	-11.297	14.427	-8.806	8.635	-12.655	51.448	0.001	28.582	0	24.046	-12.854	24.09	-12.014	19.716
106	33.531	-49.16	14.085	-7.501	17.018	-23.133	12.306	-8.903	23.845	0	38.845	0	13.294	-18.93	15.432	-5.839	17.323	-5.022	38.469	0	16.01	-7.257	19.164	-1.147	48.058	0	92.789	-0.001	29.688	0	28.098	0	18.076	-30.56	13.65	-7.866	27.041	-1.571	14.205	-9.247	25.408	0	47.96	0.001	32.332	0	18.211	-12.927	20.268
107	23.841	-49.979	15.985	-6.34	17.049	-12.876	14.902	-6.867	26.243	0	36.072	0	20.124	-10.969	16.669	-7.14	15.881	-12.866	32.442	0	25.314	-9.895	21.982	-9.81	45.963	-1.873	62.123	0	27.295	0	29.354	0	9.485	-3.787	17.527	-4.8	47.728	-8.034	16.44	-4.773	58.033	0	30.194	0	18.341	-13.687	20.922	-13.971	25.255
108	29.098	-49.157	17.122	-17.733	16.81	-4.472	17.45	-6.67	28.497	0	44.117	0	18.206	-3.21	20.632	-11.247	19.66	-3.228	16.123	-4.462	37.018	-13.427	20.507	-7.622	54.837	0	43.403	-0.001	26.433	0.001	25.495	0	15.796	-9.987	19.31	-9.018	15.933	-6.823	19.596	-10.907	19.91	0.001	39.197	0	12.835	-12.811	20.272	-8.052	18.776
109	32.484	-48.955	17.22	-17.574	25.549	-8.554	14.116	-10.168	19.712	0	33.35	0.001	13.813	-10.639	14.898	-1.695	18.483	-18.976	40.118	0.001	10.27	-20.353	24.483	-0.214	58.961	0	91.96	0.001	24.862	-2.3	22.661	-2.463	21.731	-8.682	15.143	-9.511	12.469	-22.031	25.352	-10.156	53.292	0	37.767	-0.001	43.676	0	14.91	-4.029	24.183
110	21.152	-54.815	29.517	-5.376	23.307	-11.92	13.212	-2.29	57.58	-0.001	33.972	0.001	14.383	-16.335	15.588	-17.991	13.764	-6.411	43.169	0	24.104	-9.734	18.125	-1.778	41.464	-5.56	42.684	-6.969	36.945	0	25.186	0	8.737	-5.724	24.855	-6.574	19.3	-10.718	27.423	-15.27	19.123	0	46.636	-0.001	21.51	-0.001	10.208	-11.693	30.003
111	17.114	-49.036	17.17	-10.108	23.264	-4.019	15.787	-6.766	24.228	0	30.71	-2.298	9.752	-17.844	21.688	-1.842	17.155	-10.441	31.16	0	20.363	-12.95	18.306	-6.718	84.243	0	54.477	-0.001	17.412	-8.022	18.359	-0.28	16.228	-12.355	9.993	-13.214	12.93	-9.31	34.037	-7.568	22.36	-6.14	40.053	0	48.356	0	27.652	-10.388	14.834
112	28.976	-48.951	16.59	-12.39	20.398	-9.348	11.633	0	27.189	0	26.954	-8.411	17.645	-11.992	15.651	-7.461	11.84	-7.089	20.989	0.162	13.95	-5.771	16.623	-4.954	71.911	0	71.674	0	15.404	-3.902	28.223	-0.034	15.511	-10.613	15.854	-6.917	33.01	-9.12	10.62	-8.545	59.033	0	28.001	-0.001	15.861	-5.682	27.135	-7.29	24.729
113	36.004	-48.968	14.972	-6.937	27.534	-9.888	12.919	-8.919	24.401	0	14.742	-3.484	16.452	-15.239	17.34	-11.164	19.256	-3.431	19.358	-3.584	23.399	-4.358	17.804	-8.628	79.41	0	93.73	0	17.77	-1.875	25.193	0	14.14	-8.329	13.357	-16.347	32.676	-4.74	15.212	-22.915	45.371	0	16.769	-14.728	13.558	-5.252	18.245	-4.001	17.972
114	26.912	-48.949	12.903	-14.076	25.892	-3.572	16.684	-6.492	14.667	-4.346	35.001	0	13.325	-27.976	18.354	-3.795	10.711	-14.341	37.812	0	19.238	-11.197	30.758	-12.619	65.019	-0.001	90.066	0	26.594	0	12.695	-8.144	13.152	-10.131	14.704	-17.998	23.562	-2.971	14.275	-9.801	19.799	-6.769	44.49	0	30.583	-10.311	21.052	-10.915	26.057
115	15.27	-54.347	14.85	-13.451	27.713	-4.835	12.151	-19.297	15.86	-1.728	37.776	0	17.375	-10.796	15.243	-14.265	17.239	-11.577	39.514	0	29.227	-7.222	17.032	-5.726	55.276	0	63.059	0	12.207	-5.556	26.299	0	16.421	-8.015	24.501	-10.45	16.463	-6.413	16.525	-20.35	54.035	0	36.395	0	35.47	0	24.096	-4.293	17.297
116	14.42	-49.73	18.656	-12.603	27.884	-0.002	13.967	-12.046	10.747	-11.3	40.663	0	15.817	-6.986	18.544	-19.859	16.173	-10.239	28.74	0	28.562	-6.075	20.129	-14.153	78.444	-0.001	77.047	0	21.502	0	15.406	0	13.284	-5.759	15.595	-10.847	35.208	-4.911	14.934	-12.391	51.989	0	38.722	0	39.05	0	16.629	-12.605	26.574
117	27.11	-53.24	17.912	-11.101	16.323	-8.809	13.93	-5.859	32.886	0.001	25.414	-3.21	14.085	-13.789	14.584	-8.613	19.317	-4.63	20.892	-8.68	19.322	-5.663	19.251	-8.677	62.176	0	69.213	-0.001	14.453	-9.036	19.275	-1.62	16.375	-5.074	22.666	-11.502	26.495	-6.24	20.392	-15.69	25.02	0	26.154	0	17.909	-10.716	16.11	-14.125	17.844
118	22.228	-48.966	12.406	-10.893	26.166	-2.746	16.717	-6.61	33.325	0	28.627	0	14.9	-15.433	15.053	-5.866	17.757	-10.099	38.262	0	18.085	-6.804	26.315	-8.83	40.004	-0.158	92.051	0	29.937	-0.001	28.195	0	18.045	-10.218	11.657	-2.585	20.559	-7.835	15.064	-20.909	60.842	0	45.844	0	38.878	0	21.181	-11.675	22.917
119	24.565	-48.967	12.477	-12.064	13.846	-9.194	9.3	-17.392	24.222	0	21.71	0	14.115	-20.017	11.864	-15.466	12.216	-12.956	43.989	0	19.615	-8.042	24.77	-5.786	61.942	0	37.721	0	22.487	-5.286	23.534	-1.628	17.981	-3.735	17.218	-8.787	32.453	-12.161	19.862	-9.829	61.749	0.001	22.96	0	18.724	-11.268	14.47	-5.917	18.389
120	31.777	-48.948	14.63	-4.447	16.103	-9.723	14.634	-9.199	22.239	0	28.812	0	14.695	-11.469	16.345	-20.293	17.789	-13.479	36.559	0	13.682	-12.439	18.138	-6.832	28.894	-19.12	84.299	0	24.57	-0.001	28.546	0	14.764	-6.536	15.396	-4.669	17.762	-7.729	28.821	-7.149	51.323	0	20.251	-2.072	48.243	0	25.995	-8.79	16.562
121	30.574	-49.208	24.827	-10.834	27.131	-8.687	11.838	-12.717	19.461	0	27.145	-1.08	16.479	-13.585	14.092	-7.371	20.504	-7.012	48.981	0	16.919	-4.695	13.955	-0.043	82.339	-0.001	72.74	0	19.324	-0.052	34.156	0	20.662	-8.916	24.327	-5.668	39.46	-6.642	14.497	-21.659	60.207	0	42.026	0	33.206	-3.064	14.568	-13.378	23.465
122	16.94	-50.796	11.929	-7.99	20.118	-13.289	14.654	-7.095	34.595	0	37.994	0	14.296	-14.508	19.438	-9.971	19.911	-7.8	36.887	0	29.546	-7.944	15.765	-3.89	36.855	-4.521	66.84	0	27.125	0.001	22.388	-0.001	16.928	-7.315	12.262	-3.452	24.337	-1.783	27.771	-15.129	45.226	0	20.903	-0.001	34.741	0	14.769	-7.153	17.298
123	34.073	-48.959	23.639	-10.048	24.117	-7.743	11.685	-7.398	10.399	-8.972	40.596	0	20.015	-13.014	16.133	-8.12	28.879	0	49.619	0	26.998	-5.339	19.115	-5.337	74.453	0	69.313	0	23.736	-1.234	30.122	0	19.466	-8.87	21.045	-9.262	13.152	-11.418	22.978	-7.084	36.281	0	21.194	-1.175	31.321	-6.839	21.421	-4.99	23.494
124	16.424	-52.29	19.294	-10.04	26.603	-5.213	16.906	-9.406	24.127	0	31.715	-0.001	25.298	-3.846	13.617	-14.598	22.431	-5.911	43.735	0	21.273	-1.085	22.799	-4.823	77.591	0	76.234	0	27.655	0	25.023	-0.001	17.028	-9.499	10.976	-9.084	14.842	-4.941	16.032	-7.687	54.365	0.001	20.767	-5.772	38.631	0	13.653	-1.417	30.001
125	20.867	-49.166	8.239	-7.197	21.503	-18.734	12.153	-16.204	9.246	-7.341	34.136	0	12.744	-12.548	17.138	-6.308	23.312	-3.315	17.27	-4.818	29.787	-7.625	25.254	-6.936	62.713	0.001	76.92	0	24.087	0	12.194	-15.181	18.594	-8.665	19.863	-11.087	34.645	-10.213	18.165	-3.213	40.472	-0.011	29.911	0.001	56.866	0.001	27.372	-3.651	23.8
126	32.285	-48.956	12.596	-16.241	21.681	-15.311	14.8	-5.703	15.921	-9.817	36.564	0	17.148	-9.923	9.468	-10.207	17.282	-3.576	29.875	0	27.924	-12.468	25.452	-8.19	56.139	0	60.717	0	26.242	0	20.979	-2.484	15.305	-9.009	18.204	-4.658	31.558	-3.931	10.377	-16.575	27.113	-5.061	13.949	-12.702	21.657	-7.062	27.103	-6.533	15.606
127	18.033	-49.402	20.722	-4.34	32.622	-11.216	15.017	-9.034	21.512	-1.808	28.111	-0.001	8.1	-27.446	11.944	-12.267	17.977	-8.393	35.521	0	32.438	-3.88	20.506	-11.241	73.849	-0.001	61.411	0	17.407	-5.359	31.494	0	11.341	-12.636	22.087	-2.498	16.851	-7.541	14.076	-15.564	45.711	-0.001	50.859	-0.001	37.632	0	30.033	-0.36	25.577
128	33.111	-49.16	14.725	-10.118	19.164	-3.249	12.093	-16.397	12.919	-5.644	37.134	0	11.366	-14.987	18.196	-10.204	23.968	-10.256	13.588	-6.197	22.027	-11.564	20.411	-9.777	40.961	-2.345	54.257	0.001	24.022	0	19.326	-8.874	21.37	-10.415	12.35	-12.315	31.202	-2.245	18.023	-7.942	36.253	0.001	20.069	-0.002	23.76	-10.356	37.325	-11.18	24.834
129	28.894	-49.172	11.753	-4.524	15.91	-14.268	17.222	-12.763	13.743	-13.755	21.023	-12.551	11.219	-27.938	9.311	-8.974	14.679	-14.86	35.471	-0.001	18.423	-11.696	18.662	-8.772	55.187	0	84.653	-0.001	24.197	0	21.781	-2.339	9.719	-7.668	11.998	-2.556	31	-7.887	17.972	-13.385	37.253	0	33.124	0.001	20.494	-10.141	22.437	-7.768	16.453
130	31.633	-48.949	7.145	-19.309	16.12	-10.245	9.623	-2.367	28.235	0	51.221	0.001	13.16	-14.214	6.864	-23.167	18.584	-1.536	21.228	-5.733	12.705	-4.09	22.895	-15.002	109.8	-0.001	29.791	-4.218	25.077	-0.001	14.204	-4.266	14.921	-11.417	12.009	-15.559	23.002	-14.31	11.339	-10.143	52.071	0.001	37.765	0	20.738	-8.926	23.006	-11.469	15.056
131	32.664	-49.166	5.218	-12.848	20.012	-11.582	17.786	-10.862	11.978	-9.815	31.737	0.061	19.7	-8.834	17.991	-17.896	24.344	-10.551	11.095	-6.517	21.485	-10.894	27.242	-11.582	43.827	0	66.464	0	14.558	-3.612	30.507	0	17.25	-5.549	19.652	-9.966	18.041	-0.982	23.659	-5.537	14.021	-6.573	22.439	0	52.24	0	16.216	-12.675	24.589
132	10.696	-58.718	12.972	-8.299	18.49	-15.957	14.242	-1.5	24.062	0	20.359	-5.625	21.996	-10.956	22.494	-3.113	20.191	-16.09	18.092	-13.241	19.774	-17.013	20.39	-14.492	48.965	0	82.918	-0.001	22.921	-1.969	20.866	-0.151	18.428	-1.969	15.084	-9.036	0	-22.932	20.162	-5.215	26.738	-4.559	28.785	0	35.75	-0.001	20.768	-5.233	22.363
133	24.578	-49.052	20.948	-8.459	16.864	-10.635	18.314	-6.099	19.124	-6.68	14.158	-4.239	15.65	-20.833	17.279	-11.331	14.287	-11.26	22.238	-4.382	23.801	-17.038	22.318	-9.96	42.135	0	81.035	-0.001	20.364	-3.522	17.125	-13.088	11.019	-7.918	15.859	-6.124	23.28	-13.293	12.205	-17.524	69.853	0	17.234	-10.935	21.607	0	30.36	-11.92	23.424
134	17.369	-52.284	10.02	-6.326	12.469	-8.883	14.399	-1.453	24.322	0.001	25.123	0	19.155	-9.347	10.811	-10.343	14.912	-12.953	19.079	-5.751	28.506	-13.664	26.933	-4.929	81.656	0	33.809	-4.041	14.629	-6.64	19.719	-7.298	20.316	-6.65	20.233	-11.764	24.596	-7.153	16.829	-8.655	22.321	-8.979	23.981	-2.482	30.901	0.77	12.257	-2.21	27.744
135	19.575	-53.371	17.971	-2.26	20.14	-13.359	8.848	-17.391	14.277	-4.169	34.868	0	15.737	-16.046	15.685	-20.362	13.117	-7.999	34.869	0	27.39	-8.134	16.673	-14.663	81.216	0	24.882	0	14.644	0.002	15.084	0.001	13.683	-4.529	15.728	-10.842	15.116	-10.065	23.177	-10.089	44.523	0.001	27.631	-0.001	58.814	0	18.858	-8.817	29.004
136	25.536	-49.946	24.357	-12.001	26.709	-9.372	12.94	-6.103	28.515	0	38.116	0	23.747	-16.86	17.276	-13.002	18.656	-8.172	31.833	0	26.049	-2.825	21.853	-11.343	47.491	0	67.372	0	19.268	-5.432	17.654	-1.296	15.201	-13.173	13.3	-3.124	10.554	-17.962	18.447	-7.095	24.007	-6.335	14.46	-5.156	25.887	-0.001	21.915	-9.511	26.336
137	27.838	-49.16	10.351	-11.356	16.515	-4.451	17.199	-8.052	26.706	0	27.663	0	16.323	-17.16	18.424	-9.839	22.298	-11.274	45.206	-0.001	22.02	-4.326	19.157	-8.404	52.829	0	21.062	-3.065	24.065	-8.297	22.15	-0.001	19.954	-6.238	23.633	-5.412	18.698	-6.331	24.079	-12.113	60.16	-0.001	46.278	0	17.601	-9.236	20.093	-6.851	27.156
138	29.694	-47.618	12.798	-8.081	22.721	-9.138	15.217	-14.65	19.893	0	43.791	0	10.701	-25.611	18.293	-7.183	24.151	-8.347	46.257	0	21.248	-8.797	23.947	-13.002	117.939	0	50.171	0	34.998	0	13.717	-12.111	17.927	-7.412	12.544	-15.848	16.179	-8.932	18.134	-3.943	43.486	0	23.753	0	33.044	0	17.371	-12.949	25.23
139	29.394	-49.07	12.53	-15.82	16.857	-8.992	13.754	-8.381	27.1	-0.001	35.532	0	13.08	-11.917	15.555	-5.401	10.106	-16.697	39.641	0.001	24.047	-8.9	15.896	-7.409	32.441	-15.28	34.409	0.001	26.09	0	20.228	-14.998	20.696	-4.529	14.16	-19.369	18.356	-0.917	17.28	-8.106	36.138	-13.626	29.627	0	49.58	-0.001	23.386	-10.393	21.458
140	34.4	-49.204	22.316	-6.316	31.955	-8.366	14.606	-7.659	47.497	0	34.64	-0.001	20.111	-10.105	20.439	-3.466	17.703	-8.496	25.954	-6.041	19.348	-6.912	18.303	-3.525	84.255	-0.001	64.561	0	13.497	-5.648	17.633	-10.25	20.601	-6.009	21.051	-9.581	34.766	-11.165	23.953	-4.853	41.42	-0.001	19.678	-0.931	15.721	-10.239	23.559	-5.904	26.166
141	30.201	-49.157	15.142	-3.508	24.091	-12.168	11.242	-5.857	24.201	0	39.483	-0.001	16.642	-14.949	16.638	-12.701	23.158	-2.986	39.387	0	17.355	-7.932	22.893	-11.595	86.337	0	67.782	0	18.819	0	23.923	-3.392	15.74	-6.079	8.646	-5.962	19.236	-11.071	12.016	-9.197	31.256	0	20.891	0	39.374	0	19.22	-9.555	26.729
142	24.654	-48.958	13.314	-4.703	23.257	-10.883	14.056	-0.918	29.116	0	30.633	0	11.342	-25.092	16.258	-9.717	26.242	-1.872	30.021	0	33.194	-0.043	22.36	-7.919	98.493	0	79.439	0	14.799	-5.913	17.23	-10.493	12.844	-3.886	16.853	-7.342	11.452	-13.929	11.913	-11.872	32.054	-10.205	45.665	0	40.139	0	19.863	-7.683	19.487
143	38.768	-48.948	6.25	-13.66	19.191	-13.792	17.987	-11.356	16.376	-0.001	42.426	0	18.333	-4.182	19.445	-4.509	17.098	-7.25	31.199	-5.246	13.693	-13.546	20.378	-5.87	35.988	0	18.58	-13.363	28.31	0	20.922	0	12.658	-7.737	16.086	-9.673	15.035	-18.098	17.352	-12.126	25.14	-0.393	32.447	0	39.669	0	24.462	-7.507	26.097
144	20.786	-52.868	16.184	-15.518	19.402	-7.074	9.643	-6.311	19.004	0	48.484	0	19.941	-11.482	14.147	-18.269	20.842	-2.382	20.992	-4.934	31.046	-5.354	24.455	-7.96	40.233	-13.146	22.125	-13.676	8.925	-9.961	23.503	-0.001	20.463	-11.868	17.721	-10.31	6.108	-10.491	8.82	-15.113	51.824	0	38.863	0	20.11	-5.147	21.177	-13.521	23.75
145	19.698	-49.168	13.064	-7.053	22.858	-10.438	13.848	-9.256	17.906	0	16.021	-3.991	16.311	-9.709	20.452	-14.9	14.485	-10.092	36.553	0	17.908	-11.941	23.542	-10.25	48.243	0	79.463	0	21.73	-3.439	19.376	-2.904	18.161	-3.067	18.051	-5.64	38.1	-0.235	5.793	-10.088	40.843	-0.001	22.96	0	50.986	0	25.672	-10.737	22.221
146	32.506	-48.957	22.964	-4.111	22.703	-9.899	12.565	-9.192	23.411	0	32.288	0	14.836	-19.338	17.301	-2.222	17.027	-5.602	22.709	-5.004	21.687	-3.409	13.542	-19.157	89.383	0	66.033	0	15.126	-8.476	12.74	-3.499	18.305	-8.345	11.77	-11.116	36.398	-4.771	13.214	-11.612	42.471	-0.001	23.123	0.007	46.16	0	27.064	-10.755	27.24
147	20.534	-58.064	17.035	-2.602	23.092	-8.847	14.526	-7.761	12.351	-5.695	23.939	-5.607	16.4	-13.451	16.24	-13.868	23.728	-7.542	41.139	0	28.544	-13.651	26.806	-17.467	54.512	0	68.689	0	15.384	-2.245	31.785	-0.001	11.046	-7.251	12.202	-18.568	33.222	-3.342	16.079	-1.709	42.421	-0.001	38.352	-0.001	29.456	0	35.891	-10.134	26.654
148	13.948	-57.092	19.309	-12.093	13.788	-7.229	14.209	-5.686	19.52	-3.234	35.494	0	11.739	-12.1	14.771	-8.509	23.164	-0.099	27.319	-15.576	28.303	-3.761	22.672	-9.892	75.109	0	40.848	0	21.427	0	32.839	0.001	14.553	-12.026	20.004	-9.968	26.731	-8.654	17.838	-8.505	48.574	0	37.977	-0.001	35.695	0	16.897	-10.628	26.302
149	34.785	-49.206	12.463	-13.652	22.866	-8.777	12.88	-10.48	17.6	-3.013	12.797	-8.726	18.364	-0.332	14.725	-14.156	13.372	-13.93	40.452	0	28.526	-7.153	18.28	-10.927	45.592	0	59.024	0	18.015	-6.801	10.351	-2.325	10.647	-9.365	16.497	-18.74	16.45	-6.696	14.949	-18.789	42.843	0	40.127	0	36.354	0	28.277	-0.001	17.908
150	28.047	-49.195	20.795	-13.574	23.423	-8.244	13.876	-5.169	30.779	0	23.584	-0.001	19.479	-4.96	19.509	-8.039	14.18	-11.481	50.742	0	22.694	-17.228	19.874	-12.087	37.253	-3.207	71.468	0	35.571	0	14.473	-11.943	15.392	-4.153	14.181	-6.694	18.826	-13.851	19.613	-9.575	36.761	0	17.375	-3.363	66.716	0.001	14.689	-3.18	20.821
151	21.915	-48.966	17.996	-15.011	7.943	-13.708	13.866	-3.56	18.689	-0.886	46.334	0.001	14.704	-6.132	19.781	-5.097	13.814	-17.39	19.648	-9.018	20.005	-4.269	19.393	-17.39	73.025	0	83.8	0	26.44	-0.001	12.454	0.001	16.032	-7.122	15.657	-12.298	37.45	-7.603	28.824	-1.828	57.882	0	17.303	-3.506	44.767	0	26.131	-9.406	25.902
152	42.215	-49.155	10.963	-10.813	29.692	-4.436	10.754	-7.785	19.736	0	34.243	0.001	10.542	-24.804	14.568	-12.512	12.813	-16.496	23.239	0	21.487	-3.389	19.819	-7.024	64.496	-0.001	27.069	-7.716	24.401	0	31.08	0	16.415	-21.179	19.167	-3.389	47.618	-8.064	13.647	-8.025	41.728	0	17.726	-3.176	26.054	-8.55	28.69	-16.972	21.942
153	29.361	-49.174	12.755	-9.185	11.074	-11.339	11.679	-3.537	23.028	0	37.072	0	16.6	-6.251	15.137	-3.168	30.247	-0.001	26.525	-4.438	27.867	-14.355	19.008	-9.74	72.827	0	42.498	0	34.98	0.001	31.55	0.001	13.882	-2.439	18.255	-10.963	32.483	-9.822	10.815	-19.032	58.143	-0.001	53.239	0	21.544	-12.571	20.494	-0.467	28.369
154	27.81	-48.955	16.438	-7.844	20.077	-5.837	9.909	-5.939	23.28	-0.001	34.439	0.001	13.547	-5.413	16.289	-12.385	18.694	-11.414	52.578	0	19.353	-9.085	21.96	-15.78	22.437	-3.517	31.638	-8.461	22.114	-5.524	31.552	0	16.41	-4.26	19.016	-12.388	36.541	-12.014	15.533	-14.654	33.898	-0.001	45.134	0	23.372	0	15.975	-8.919	28.185
155	30.738	-48.953	17.967	-9.345	13.033	-9.212	14.459	-10.7	18.126	-5.822	33.481	0	14.305	-6.943	9.861	-11.524	15.206	-12.324	18.652	-6.491	26.623	-10.465	20.152	-4.519	78.129	0	58.955	0.001	24.803	-4.218	32.886	0	17.64	-16.034	13.745	-17.845	12.953	-11.52	19.654	-4.47	26.822	-0.001	45.374	0.001	18.981	-1.85	24.797	-17.504	24.965
156	24.211	-48.968	22.942	-9.221	25.414	-13.799	16.1	-7.564	28.39	0	20.599	0	24.84	-18.786	14.959	-10.961	18.603	-16.712	21.432	-7.83	21.273	-6.965	18.835	-14.887	81.971	0	88.079	-0.001	21.187	0.01	29.729	0	6.086	-19.008	21.055	-2.519	37.312	-9.357	9.185	-15.807	53.727	0	20.581	0	47.171	0	18.311	-12.19	29.092
157	36.731	-49.163	15.229	-5.74	27.462	-4.927	15.394	-7.757	28.935	0	30.805	-0.001	22.256	-8.302	15.735	-0.606	21.492	-7.213	51.566	0.001	23.028	-8.246	24.409	0	30.772	-1.948	78.549	0.001	31.181	-0.001	26.902	0	15.833	-8.351	14.285	-7.086	16.906	-11.137	16.129	-7.578	50.434	0	45.434	0	53.282	0	20.285	-15.181	28.625
158	31.751	-49.165	19.023	-16.343	27.198	-7.792	18.008	-6.902	20.543	0	30.23	-7.72	17.591	-8.122	13.994	-10.21	11.429	-10.664	41.391	0	10.123	-9.704	15.944	-0.001	30.154	-6.462	18.255	-17.577	16.98	-9.582	17.554	-5.679	10.888	-11.809	15.028	-13.159	28.982	-9.698	19.51	-17.287	30.324	-0.001	37.962	0	35.054	-5.893	22.644	-16.365	18.333
159	12.042	-56.795	19.969	-14.453	24.272	-12.248	14.244	-4.796	18.672	-6.415	37.545	0	22.619	-10.942	22.147	-5.756	24.539	-8.099	31.702	0	25.345	-4.336	17.857	-6.952	55.726	0.001	27.86	-12.734	27.812	0	33.768	0	17.886	-8.05	16.485	-8.306	11.361	-5.734	19.173	-10.749	56.002	0	38.847	0	37.657	0.001	30.58	-10.681	20.229
160	24.673	-49.158	7.255	-11.077	22.13	-6.449	16.933	-7.502	27.693	0	46.446	-0.001	23.382	-4.921	17.807	-15.145	14.932	-2.128	25.21	0.087	20.209	-8.98	20.811	-4.494	19.475	-6.077	66.434	0.001	27.655	0	7.525	-8.075	15.688	-12.609	16.805	-8.057	16.782	-5.749	19.337	-13.384	27.987	0.001	20.248	0	53.049	0	25.181	-6.169	25.628
161	17.728	-51.292	18.125	-9.11	22.239	-22.119	15.082	-7.582	22.751	0	43.481	0	19.669	-11.296	18.861	-4.508	19.23	-8.98	14.979	-3.554	26.889	-12.273	19.433	-0.651	59.053	0.001	81.09	0	25.887	0	34.42	0	16.522	-12.087	18.428	-11.557	33.397	-9.007	18.888	-11.394	52.127	-0.001	18.877	0	19.68	-7.043	14.271	-13.35	21.86
162	27.357	-48.959	13.011	-14.427	23.14	-14.973	15.461	-9.085	40.337	0.001	20.021	0	14.84	-11.991	18.096	-12.727	25.63	0	44.519	0	20.847	-10.623	15.548	-5.183	68.204	0	44.123	0	28.766	0	3.518	-9.794	17.635	-25.398	16.036	-4.388	36.671	-14.858	12.279	-11.376	52.352	0	41.658	0.001	15.606	-10.697	26.694	-13.553	22.028
163	25.632	-49.154	18.41	-13.979	19.759	-15.222	13.301	-9.899	11.331	-5.642	12.663	-2.145	19.079	-1.121	14.583	-23.098	20.737	-14.002	38.22	0	26.744	-24.559	22.107	-9.736	27.776	-10.714	94.52	0	17.086	-2.056	36.22	0	9.831	-5.682	15.361	-9.453	29.882	-2.334	10.832	-12.937	50.654	0	35.509	0.001	17.175	-11.903	27.751	-18.205	22.318
164	34.205	-48.949	9.509	-12.176	21.128	-7.942	12.715	-9.62	14.1	-4.447	28.343	0	17.855	-20.046	15.134	-2.317	13.827	-13.644	18.022	-8.585	16.164	-7.626	20.911	-1.736	69.867	0	21.343	-7.424	24.426	0	28.756	-0.001	21.181	-6.763	16.881	-5.269	42.537	-12.207	17.26	-13.505	73.781	0	55.137	0.001	27.229	0	16.131	-8.547	29.742
165	32.025	-49.075	13.8	-10.588	24.646	-4.012	17.333	-8.486	42.358	0	46.071	0.001	16.875	-9.769	14.278	-14.784	23.693	-16.419	45.581	0	12.958	-11.493	12.66	-15.508	57	0	22.468	-11.001	34.381	0	21.382	-11.843	17.271	-10.911	16.466	-14.014	19.202	-5.409	18.182	-4.801	50.293	0	35.719	0	24.837	-13.512	18.888	-17.23	30.226
166	38.194	-48.959	22.626	-13.693	28.829	-5.641	10.194	-8.475	22.471	0	34.712	0	23.484	-14.463	13.574	-18.611	15.189	-8.936	45.561	-0.001	35.489	-6.55	26.351	-8.968	26.972	-2.544	71.51	0	36.996	0.001	20.118	-5.162	19.706	-12.993	15.994	-9.1	19.822	-3.586	9.826	-17.837	23.708	0	46.919	-0.001	29.012	-1.018	17.747	-8.354	15.462
167	13.623	-57.803	14.135	-9.846	14.696	-18.129	18.142	-10.195	20.044	-2.046	47.056	0.001	11.894	-12.606	14.087	-11.709	14.451	-12.384	23.239	-8.46	34.408	-8.585	32.924	-4.377	91.86	0.001	27.067	-0.239	13.115	-6.17	18.906	-6.71	12.735	-7.821	22.025	-10.068	40.968	-5.08	22.536	-13.316	67.124	0	41.964	0	50.177	0	23.668	-3.588	21.076
168	17.56	-62.817	13.624	-11.586	17.516	-13.684	12.634	-6.091	28.339	0	46.176	0	13.482	-17.728	14.842	-4.347	25.605	-6.541	30.244	-3.362	19.072	-5.955	6.88	-2.279	50.318	0	53.353	0	14.998	-11.586	18.776	-9.052	20.826	-6.655	11.024	-14.743	31.346	-0.962	21.298	-12.519	37.818	0.001	20.382	-0.631	19	-6.361	15.4	-6.921	27.583
169	26.536	-49.165	15.271	-21.784	22.649	-7.242	15.808	-5.761	23.721	0	44.892	0	20.065	0	11.677	-6.41	24.733	-14.137	49.51	0	20.897	-11.044	23.132	-5.674	59.458	0	32.699	0	29.137	0	29.602	0	12.935	-4.667	10.635	-15.362	34.14	-8.097	18.627	-15.436	18.685	-14.053	20.39	0.357	24.861	-4.999	15.258	-17.749	23.99
170	43.537	-49.2	19.554	-19.811	15.892	-6.571	16.289	-5.21	32.954	0	15.063	-6.321	15.229	-7.909	15.77	-4.181	17.975	-15.113	34.446	0.001	21.94	-8.724	21.439	-8.821	42.096	0	84.313	0	13.932	-8.093	33.267	0	19.879	-8.813	12.069	-10.316	31.001	-6.563	14.988	-4.48	47.212	0	38.293	-0.001	59.258	0	29.9	-8.341	21.176
171	30.49	-48.946	20.248	-10.416	16.776	-7.672	14.623	-9.016	21.277	0	26.74	0	12.057	-23.395	15.48	-7.461	13.109	-5.333	22.085	0	19.914	-12.326	11.978	-6.763	43.5	-0.884	50.439	0	33.125	0	19.34	-3.21	18.836	-6.454	13.967	-5.402	25.108	-8.383	21.783	-10.037	51.776	0.001	34.292	0	39.477	0	22.976	-13.17	24.299
172	36.172	-49.172	25.498	-9.892	23.012	-10.249	15.819	-6.219	34.56	0.001	23.771	0	14.733	-7.951	14.92	-11.352	17.922	-9.671	39.137	0	34.095	-5.274	28.743	-5.127	101.027	0.001	49.573	0	16.782	-6.669	23.995	0	10.127	-14.804	12.805	-9.333	37.905	-18.196	15.228	-8.909	26.074	0	37.057	0	30.396	-7.277	45.817	0	18.411
173	42.48	-49.167	14.067	-13.733	13.955	-13.166	19.282	-2.461	28.517	0	33.432	0	16.193	-10.874	14.942	-10.681	21.349	-11.46	39.05	0	19.812	-11.709	14.003	-20.369	61.606	0.001	71.016	0	13.146	-13.694	13.097	-8.31	15.825	-4.84	12.426	-8.756	11.02	-5.92	10.476	-9.665	52.55	0	33.705	0	35.97	-0.001	16.493	-9.301	14.263
174	33.51	-48.964	12.795	-2.606	24.375	-4.299	17.264	-9.919	15.964	-8.547	15.9	-11.696	16.706	-11.273	13.575	-11.439	14.51	-14.808	42.11	-0.001	25.466	-6.872	21.296	-7.96	90.274	0	74.601	0	25.691	0	17.36	-5.649	11.862	-10.352	16.096	-10.983	17.883	-0.279	24.955	-10.486	35.672	0.001	39.089	0	29.553	0	20.621	-8.151	15.463
175	16.05	-55.285	22.856	-8.162	19.539	-16.496	15.117	-5.267	17.532	-2.005	29.677	0	10.357	-10.089	3.974	-17.186	20.61	-6.75	20.459	0.001	23.342	-0.033	12.94	-14.702	99.726	-0.001	64.287	0	23.554	0	17.534	-7.108	13.219	-14.394	12.668	-14.634	16.226	-5.472	14.507	-8.801	44.641	0.001	23.22	0	12.985	-9.574	18.667	-14.957	22.019
176	16.202	-58.56	12.668	-7.786	25.224	-7.297	12.992	-11.108	17.55	-0.016	21.39	-6.452	15.564	-9.658	11.077	-7.265	22.605	-13.989	16.146	-12.069	28.456	-8.916	26.87	-3.537	103.941	-0.001	62.451	0.001	33.533	-0.001	30.132	0.001	27.524	0	23.47	-10.924	22.109	-10.632	29.013	-6.05	67.651	0	40.179	0	27.084	-3.714	22.403	-7.073	25.001
177	29.857	-49.069	21.204	-17.214	18.581	-16.785	13.318	-8.31	11.866	-6.479	20.6	-0.001	12.733	-2.089	14.139	-21.442	24.579	-0.189	35.22	0	22.126	-11.846	20.069	-3.161	54.816	0	28.824	-3.452	27.9	0	20.506	-0.149	20.163	-7.107	20.037	-7.422	21.045	-1.759	17.946	-9.345	62.787	0	11.906	-11.471	42.68	0	26.055	-9.542	11.355
178	17.847	-56.212	13.648	-12.19	16.989	-19.005	18.203	-7.126	20.706	-8.171	43.133	0	24.915	-4.452	16.451	-9.926	14.709	-6.484	38.693	0.001	23.288	-10.069	24.181	-9.904	71.598	0	49.691	0	30.656	0	24.194	0	15.643	-10.938	10.579	-10.433	14.914	-7.902	23.026	-5.351	26.472	0.001	18.91	-11.663	28.946	-4.692	20.409	-7.196	26.246
179	26.525	-48.624	20.446	-13.178	12.883	-17.904	14.373	-4.488	19.263	-3.682	29.083	0	13.965	-12.687	16.061	-20.025	11.401	-6.034	45.485	0	20.384	-12.982	14.638	-12.6	102.693	-0.001	63.859	0	27.39	0	29.082	0	17.131	-11.43	14.296	-5.968	26.967	-13.922	29.095	-10.076	30.539	0	36.409	0	57.009	0	28.59	-5.395	14.021
180	26.879	-49.158	11.965	-12.727	15.405	-10.485	17.271	-7.967	30.48	0	18.826	-9.05	14.19	-10.486	7.248	-12.894	22.447	-3.851	47.961	0	13.138	-14.135	15.787	-10.956	65.237	0	28.083	-4.476	16.835	-6.983	11.867	-3.007	13.277	-16.324	12.004	-9.046	30.246	-5.317	15.247	-7.891	39.434	0	30.398	0.001	34.407	-3.292	12.026	-10.278	28.801
181	33.549	-48.961	14.263	-9.282	24.717	-10.346	9.286	-8.556	38.955	0	27.703	0	14.218	-1.419	16.328	-5.831	12.956	-12.721	32.999	0	26.944	-14.129	22.269	-6.494	94.026	0	85.66	0	26.512	0.001	30.075	0	13.647	-8.11	25.054	-2.757	24.915	-0.189	19.173	-8.27	40.121	0	17.485	-1.487	19.134	-5.612	26.751	-10.586	9.246
182	18.505	-53.841	15.854	-11.382	23.772	-3.386	8.54	-10.905	25.551	0.001	30.09	0	17.968	-17.744	16.983	-10.338	26.087	-1.685	32.631	0	33.851	-6.443	17.255	-6.365	83.242	0	15.031	-5.447	26.141	0	28.745	-0.001	17.653	-2.378	15.316	-5.301	17.03	-9.5	23.563	-10.229	57.996	-0.001	36.529	0	52.593	-0.001	19.362	-11.787	19.607
183	12.953	-60.841	14.229	-13.368	19.554	-8.786	12.823	-6.942	19.301	0	38.972	0	13.967	-8.724	13.053	-5.48	18.622	-12.76	26.357	-7.962	35.696	-4.275	23.517	-5.251	69.494	0	89.291	0.001	15.009	-16.909	12.614	-7.798	8.986	-11.267	18.813	-7.673	35.026	-4.676	18.55	-15.289	27.368	0.23	22.539	0	9.779	-2.07	15.196	-13.471	25.731
184	21.943	-48.944	15.172	-9.036	13.207	-7.147	16.296	-3.36	23.292	0	45.296	0	27.32	-0.001	15.246	-9.2	35.968	0.001	17.916	-10.553	35.417	-8.588	22.936	-11.844	71.746	-0.001	74.174	0	18.525	-1.511	27.06	0	18.877	-6.442	20.868	-10.925	16.356	-11.396	14.413	-9.011	56.488	0	31.249	0	10.828	-11.554	27.146	-4.587	20.351
185	34.487	-49.061	18.92	-9.425	14.602	-7.033	16.486	-7.211	12.318	-8.274	24.687	0	22.145	-9.816	11.866	-13.461	18.019	-7.219	23.731	-5.524	25.771	-3.917	21.678	-2.892	48.58	0.001	49.001	-7.673	19.238	-6.096	17.774	-10.442	19.109	-4.872	14.618	-6.919	20.045	-0.03	18.938	-13.211	38.948	0.001	33.129	0	21.649	-2.837	20.993	-13.127	24.148
186	35.064	-49.155	12.463	-12.506	14.884	-14.298	13.235	-5.208	12.6	-14.476	33.643	0	16.896	-12.168	17.775	-11.709	29.09	-16.837	38.803	0	25.163	-5.648	22.539	-5.763	49.782	0	78.796	0	34.222	0	24.549	0.014	18.23	-11.005	19.297	-14.804	39.175	-4.971	15.638	-8.355	26.468	0.075	53.451	0	45.339	0	14.672	-8.005	26.947
187	16.853	-56.168	19.421	-12.973	15.54	-8.914	10.571	-9.969	29.898	0.001	19.046	-11.678	14.552	-14.992	17.731	-5.175	9.149	-1.658	45.204	0	23.028	-7.525	22.582	-13.984	63.252	0	80.876	0	19.384	-1.125	8.579	-5.036	19.299	-6.528	21.722	-13.257	21.773	-5.827	20.039	-5.096	44.636	0	24.074	0.162	17.084	-10.696	21.019	-8.593	29.825
188	15.841	-56.738	17.087	-16.097	12.75	-9.816	15.869	-8.319	25.749	-0.001	27.955	-6.593	15.122	-15.545	14.519	-5.524	43.628	0	17.351	-5.425	14.422	-7.969	20.691	-8.245	73.216	0	73.01	0	15.132	-6.48	16.506	-1.288	14.679	-10.729	13.253	-15.433	25.854	-12.571	13.987	-10.938	37.927	0	20.243	-0.092	15.317	-4.767	26.698	-9.938	24.457
189	18.076	-48.956	22.857	-6.311	19.43	-16.819	18.555	-7.085	20.965	0	37.928	-0.001	17.438	-7.506	18.357	-13.026	18.561	-8.856	38.709	0	27.761	-8.594	25.177	-9.093	75.704	0	104.871	0	26.119	0	17.19	-5.301	16.585	-8.767	21.034	-1.286	18.425	-6.377	32.091	-8.291	63.958	0	35.343	0	10.121	-10.698	22.908	-9.379	159.248
190	30.606	-48.949	7.049	-21.828	15.23	-10.128	19.772	-8.558	30.418	0	26.556	0	16.08	-12.754	15.465	-19.631	15.916	-4.244	53.022	0	21.123	-10.186	24.454	-11.391	59.923	0	58.806	0	13.851	-2.617	24.393	0	11.948	-3.712	13.641	-3.545	17.651	0	18.131	-5.592	48.038	0	23.144	-7.631	37.03	0	18.927	-11.874	20.109
191	34.502	-49.176	14.061	-14.047	22.899	-14.478	10.717	-6.594	14.143	-4.06	29.175	0	15.587	-14.001	17.263	0	12.306	-7.749	16.482	-11.069	25.507	-5.282	22.365	-15.966	77.381	-0.001	57.449	0	16.431	-6.081	28.219	0	15.913	-17.042	20.475	-0.061	18.841	-4.696	23.661	-16.326	52.628	0	43.766	0	35.173	0	19.785	-1.629	24.348
192	18.34	-55.271	8.75	-5.086	18.93	-10.463	9.116	-9.637	12.013	-4.574	19.111	0	13.913	-14.279	20.325	0	13.924	-17.563	11.428	-13.751	12.095	-19.246	15.974	-10.181	57.253	0.001	75.488	0	25.301	0	16.851	-3.462	13.779	-8.093	24.03	-7.349	18.881	-0.643	23.305	-7.11	40.66	0.001	34.946	0	11.779	-1.761	24.42	-6.943	25.604
193	27.82	-48.518	10.68	-6.856	14.033	-5.676	13.713	-4.991	29.161	0	41.036	0	14.45	-13.599	11.694	-10.179	16.931	-9.213	26.881	-14.429	25.513	-6.454	8.503	-7.253	76.775	0.001	62.985	0	26.026	-0.001	17.349	-5.063	17.657	-7.521	17.108	-12.039	15.809	-7.547	25.156	-14.465	33.652	-17.16	39.213	0	52.274	0.001	22.198	-9.494	12.667
194	16.971	-64.946	21.172	-5.844	29.81	-2.76	16.253	-2.817	15.322	-3.503	22.568	0.001	19.033	-7.863	16.459	-11.925	21.578	-4.045	47.876	-0.001	28.331	-13.104	19.878	-6.3	72.986	0	64.934	0	28.464	0	15.887	-1.238	11.007	-7.086	11.648	-10.651	16.077	-16.452	15.75	-16.249	28.331	0	34.312	0	44.426	0	27.828	-6.368	16.973
195	16.537	-53.135	14.037	-6.282	18.641	-10.714	9.529	-9.396	28.585	0	16.629	-4.807	20.835	-8.826	17.337	-6.998	15.65	-13.116	38.97	-0.001	28.716	-13.804	19.587	-12.113	102.016	0	52.6	0	25.481	0	19.953	-6.245	13.883	-1.571	17.518	-1.849	16.978	-5.543	29.992	-11.435	48.383	0	20.601	0	6.611	-14.035	18.115	-11.582	30.198
196	40.055	-48.961	22.447	-8.871	20.548	-7.855	14.72	-7.024	29.442	0	24.699	0.001	22.41	-8.135	13.135	-9.195	22.591	-12.597	28.524	0	18.018	-18.579	7.748	-11.142	78.261	0.001	78.021	0	13.992	-1.836	24.117	-0.391	22.547	-12.223	20.811	-1.329	29.257	-9.415	9.896	-24.139	56.411	0	25.256	-4.166	28.072	-8.904	22.318	-6.697	26.527
197	12.676	-60.352	21.951	-11.99	17.725	-9.263	18.399	-4.393	29.028	0.001	14.459	-11.562	15.392	-13.646	14.211	-26.705	23.577	-9.374	41.22	0	25.484	-16.604	18.74	-9.975	84.426	0	62.355	0	13.067	-10.038	13.337	0	17.55	-2.42	18.114	-6.816	19.566	-3.176	19.698	-13.412	53.268	0	26.455	0	38.347	0	21.389	-9.835	23.964
198	24.247	-52.939	15.775	-5.224	13.297	-11.802	10.473	-7.851	21.652	0	24.794	-9.503	18.034	-6.213	14.204	-9.997	15.659	-17.415	30.564	0	30.317	-9.824	32.272	-3.921	76.904	0	109.286	0.001	17.506	-3.881	17.26	-6.031	16.117	-1.782	19.567	-7.191	16.211	-10.435	19.728	-8.188	42.716	0.001	39.75	0	34.423	-1.794	28.62	-4.556	20.925
199	31.411	-49.16	11.443	-8.452	14.676	-14.078	15.835	-8.834	15.114	-0.294	17.301	-6.339	18.448	-7.872	17.714	-14.717	24.405	-8.93	32.805	-0.001	29.606	-8.357	19.627	-7.04	61.652	0	60.303	0	18.353	-4.462	16.197	-0.004	19.823	-13.047	8.798	-11.921	16.484	-6.213	12.463	-9.358	60.793	0	44.573	0	38.687	0	25.739	-16.028	29.957
200	24.479	-48.943	11.515	-5.618	25.653	-6.735	17.442	-9.016	24.306	0	18.824	0	20.389	-5.774	17.823	-6.466	17.095	-10.487	28.795	0.001	15.071	-7.807	26.526	-4.328	56.577	0	87.896	0.001	20.229	-6.308	19.482	-3.105	19.897	-13.359	20.728	-4.366	31.67	-9.059	31.999	-4.945	31.348	0.001	16.909	-5.301	17.171	-8.478	22.971	-9.811	31.121
201	40.582	-49.158	16.291	-8	23.517	-18.836	18.293	-4.058	19.412	1.374	22.488	0	16.227	-8.547	12.589	-13.922	16.052	-13.375	25.661	-1.9	20.12	-9.104	22.766	-6.527	73.308	0	61.906	0	28.549	0.001	19.947	-0.319	8.971	-11.419	8.637	-20.636	39.151	0	21.11	-18.376	42.952	0	30.737	0	50.926	0	19.916	-8.283	21.028
202	23.206	-53.581	15.734	-12.976	9.74	-13.639	13.477	-14.494	18.454	-2.815	29.98	0	15.223	-12.635	14.697	-7.622	20.599	-5.446	35.723	0	14.884	-18.274	21.497	-10.942	66.773	-0.001	78.15	0.001	29.692	0	19.826	-8.5	10.51	-14.424	14.674	-11.457	33.515	-9.969	8.463	-23.869	43.948	0.001	35.627	-0.001	25.594	-3.107	16.65	-10.132	23.569
203	30.437	-48.954	14.907	-7.417	18.641	-11.033	12.736	-16.233	34.3	0	17.837	-10.608	11.189	-25.382	15.27	-20.872	16.43	-12.13	37.997	-0.001	23.939	-5.987	21.834	-17.316	68.286	0	54.115	0	20.707	-3.394	26.152	0	19.141	-12.094	11.466	-12.638	19.822	-12.02	29.332	-18.623	55.253	0.001	44.302	-0.001	48.521	0	22.901	-12.439	19.517
204	29.567	-49.174	13.688	-12.016	13.728	-17.442	9.154	-9.479	23.881	-0.973	24.075	0	18.264	-13.991	18.88	-18.075	8.073	-15.327	42.023	0	17.15	-8.407	11.361	-7.554	68.257	-0.001	76.565	0	16.38	-3.615	25.673	-0.004	13.851	-9.246	10.56	-12.458	10.962	-10.52	27.466	-0.001	38.448	0	36.954	-0.001	16.141	-1.972	18.488	-3.182	18.392
205	21.334	-51.354	12.048	-10.905	25.559	-9.006	16.812	-8.261	28.277	0	15.365	-13.887	12.989	-13.417	10.48	-13.469	18.118	-3.851	23.183	-2.574	26.768	-5.785	21.285	-6.956	55.509	0	35.534	0	22.746	-2.625	19.386	-4.239	11.423	-10.496	23.219	-11.196	16.354	-9.974	31.328	-12.998	32.024	-12.136	15.542	-4.619	44.443	0	29.185	-6.62	20.056
206	31.477	-49.069	22.412	-10.842	27.03	-7.599	12.384	-3.182	18.196	-0.001	24.747	-13.449	45.795	0	20.841	-0.157	19.425	-14.736	26.531	0	14.083	-10.251	18.736	-16.793	65.708	0	63.608	0	15.932	-5.931	23.736	0	16.817	-8.86	8.611	-4.281	18.894	-10.521	12.095	-3.498	77.776	0	29.69	-0.001	28.571	0	20.425	-7.049	23
207	13.48	-51.856	13.752	-6.911	29.504	-4.046	12.61	-9.998	13.808	-3.248	19.653	-4.67	21.574	-2.594	15.846	-8.427	7.58	-10.667	26.37	0	17.261	-20.837	19.013	-12.705	94.723	0	55.316	0	29.179	-0.001	19.32	-8.166	17.252	-8.903	13.046	-3.927	12.963	-9.076	16.201	-14.27	45.05	-0.001	52.909	0	42.207	0.001	22.059	0	25.146
208	33.157	-48.955	10.607	-18.385	13.325	-10.928	15.844	-12.831	29.01	0	21.948	-5.284	15.557	-18.275	12.711	-10.185	24.972	-2.682	14.676	-6.637	24.861	-1.582	8.624	-11.228	51.896	0	96.138	0	35.908	0	31.738	0	14.95	-9.741	19.652	-7.385	30.552	-7.214	20.901	-19.041	49.964	0	39.914	0.001	45.882	0	16.516	-12.953	25.531
209	11.633	-55.897	52.648	0.001	32.639	-10.546	17.641	-6.071	21.566	0	27.603	-8.973	8.298	-22.041	16.092	-7.03	14.233	-14.207	17.949	0	19.434	-17.332	21.686	-7.162	49.33	0	92.931	0	27.18	0	11.154	-3.687	15.564	-6.499	8.964	-9.184	21.959	-10.041	18.46	-8.035	56.517	0	42.009	0	36.036	0	19.42	-11.039	24.306
210	16.106	-49.157	24.437	-13.148	14.07	-10.461	14.283	-10.025	20.457	0	35.231	-0.001	18.732	-5.331	6.57	-17.607	14.724	-4.738	20.737	0	25.126	-0.003	21.542	-8.948	93.553	0	76.6	0	20.212	-6.416	26.197	0	19.159	-7.297	18.395	-9.39	14.229	-3.972	9.645	-22.277	67.979	0.001	38.682	-0.001	30.274	-15.683	22.415	-11.529	21.737
211	22.682	-49.233	15.858	-6.914	22.515	-8.698	18.116	-8.196	28.431	0.001	42.197	0	12.857	-10.383	17.529	-11.41	22.275	-7.378	24.948	-6.787	26.119	-9.381	11.56	-9.638	80.21	0.001	53.458	0	21.644	0	14.086	-3.252	9.864	-6.374	17.918	-8.232	33.469	-10.173	37.118	0.001	58.579	0	18.316	-1.973	19.608	-0.054	30.333	0	27.674
212	14.672	-63.046	14.657	-10.645	27.018	-4.846	15.045	-6.042	23.738	-0.123	20.278	-1.072	18.076	-8.222	14.935	-9.983	20.958	-5.781	36.34	-0.001	26.532	-2.998	21.839	-5.983	83.583	0	69.679	0	21.783	-0.001	25.923	-0.136	14.307	-21.55	6.652	-8.201	23.948	-15.546	12.604	-16.719	49.851	0	20.044	0.001	50.003	0	22.284	-9.522	23.432
213	30.049	-49.201	17	-9.539	20.707	-10.176	14.45	-6.417	22.175	0	14.779	-5.03	17.53	-11.088	20.081	-20.168	20.815	-11.009	50.848	0	10.692	-8.89	28.007	-7.692	67.889	0	37.734	-7.669	11.407	-11.943	26.935	0	17.115	-5.92	19.946	-9.256	21.367	-13.123	8.788	-21.394	40.136	0	42.547	0	27.491	-0.792	24.542	-9.328	30.899
214	17.288	-59.631	19.506	-7.085	13.061	-9.283	14.501	-13.755	23.525	0	30.298	-0.001	12.068	-10.194	8.635	-19.994	18.028	-16.441	39.231	0.001	27.271	-10.835	17.916	-15.916	85.421	0	78.25	-0.001	22.445	-0.125	23.486	-0.481	13.693	-5.703	14.682	-3.834	19.713	-3.228	18.085	-12.629	38.113	0	21.393	0	26.72	-5.714	16.563	-15.851	28.768
215	36.399	-48.965	10.805	-10.995	12.731	-15.723	14.11	-2.976	13.465	-3.213	39.618	-0.001	13.207	-14.848	19.703	-6.145	22.388	-8.86	38.187	0	19.12	-7.911	22.805	-3.686	40.884	0	62.642	0	25.209	0	22.67	-6.127	15.777	-7.983	17.327	-15.634	30.2	-2.439	16.757	-8.882	19.071	-16.578	56.505	0.001	14.139	-4.438	27.636	-12.482	33.292
216	33.086	-48.954	24.112	-10.401	21.758	-5.253	14.263	-3.054	28.461	0	13.204	-3.714	18.327	-0.001	14.916	-9.295	18.962	-8.982	37.699	0	20.364	-16.564	22.768	-5.713	68.141	0	65.572	-0.001	23.902	-3.217	26.784	0	18.917	-3.394	20.488	-9.898	41.843	-5.615	22.574	-7.696	31.24	-8.247	12.438	-11.56	15.906	-9.941	20.776	-2.337	27.729
217	31.385	-49.159	20.318	-12.997	22.617	-3.39	12.665	-7.193	17.954	-0.001	23.324	0.001	11.626	-23.63	13.701	-10.409	20.694	-9.351	27.967	-6.381	20.78	-8.822	14.51	-11.249	66.709	-0.001	33.83	0	32.464	0	30.709	0.001	9.904	-4.449	12.084	-13.252	22.871	-6.181	18.95	-17.506	22.193	0	34.006	0	27.754	-7.175	20.26	-5.278	21.336
218	13.429	-58.452	17.832	-4.942	30.639	-4.392	15.569	-8.054	23.832	0	15.578	-8.439	18.698	-10.732	15.501	-14.883	13.283	-14.406	22.949	-4.183	22.005	-5.9	20.885	-0.541	64.051	0	83.142	0	20.679	-5.753	21.476	-8.336	20.28	-6.308	14.374	-12.339	25.441	-3.382	25.451	-12.789	33.435	0	15.125	-8.927	36.561	-0.001	19.453	-11.105	20.693
219	33.572	-48.964	22.021	-3.541	24.896	-6.638	11.214	-9.623	22.925	-0.001	30.563	-6.316	17.542	-15.081	17.563	-3.323	18.555	-5.283	42.831	0	16.457	-10.25	21.095	-14.77	85.315	0	74.625	0	21.834	0	15.216	-10.363	14.4	-13.243	14.129	-18.194	33.162	-2.454	15.803	-7.143	54.701	0	16.713	-7.113	32.736	-5.895	16.801	-5.001	19.951
220	24.207	-48.97	18.689	-4.86	21.763	-19.035	19.771	-8.235	35.503	0	41.831	0.001	15.744	-23.625	8.743	-17.013	21.687	-3.603	33.378	-5.027	15.095	-16.758	16.975	-7.041	44.906	-1.469	46.031	-0.001	16.708	-5.142	9.464	-14.285	14.659	-30.442	17.524	-12.321	9.833	-2.507	28.288	-9.645	55.483	0	21.739	0	12.706	-9.29	18.255	-10.672	19.338
221	31.099	-49.159	21.303	-8.218	30.466	-5.638	14.305	-6.761	23.308	0	14.127	-7.753	12.762	-9.751	16.309	-11.625	18.598	-11.204	32.982	0	8.222	-30.613	24.168	-5.185	32.003	-6.403	72.229	0	17.416	-2.775	32.457	0	11.379	-14.852	13.883	-5.336	47.846	-9.503	17.433	-7.772	34.158	0	38.715	0	18.695	-8.092	14.202	-18.459	17.379
222	38.697	-49.166	23.934	-14.312	23.626	-11.386	18.492	-5.501	33.677	0	41.795	0	19.125	-6.232	15.327	-8.164	18.804	-7.734	35.76	0	20.399	-7.288	21.068	-8.229	33.721	0	29.907	-7.397	25.668	0.001	23.444	-0.001	16.664	-12.82	19.108	-15.912	26.323	-5.504	13.895	-5.953	11.662	-7.17	40.967	0	28.007	0	23.391	-6.364	14.399
223	23.972	-52.44	13.436	-9.964	24.825	-8.601	11.589	-15.778	30.743	0	23.399	-7.448	14.73	-20.564	11.972	-21.294	9.943	-10.614	32.815	0	22.348	-6.943	27.284	-0.156	55.4	0	81.876	0	17.16	-0.11	30.915	-0.001	14.516	-9.605	12.548	-8.366	12.456	-8.462	17.215	-11.538	27.123	-8.973	18.57	-0.168	37.099	0.001	24.916	-9.139	21.033
224	30.352	-49.193	13.919	-17.406	22.043	0	19.284	-4.328	20.765	0	41.056	0	15.026	-15.976	10.428	-7.584	22.7	-4.411	18.823	-3.388	29.263	-8.837	16.786	-11.673	60.703	-0.001	61.313	-0.001	15.779	-3.216	21.059	-0.007	18.669	-3.592	21.447	-12.856	20.182	-7.856	21.171	-2.737	14.196	-11.294	36.901	0.001	30.402	0.001	8.764	-6.876	22.549
225	29.261	-48.972	16.036	-6.718	19.36	-6.288	11.725	-4.973	27.69	0.001	34.634	-6.888	21.874	-7.316	14.902	-18.003	15.565	-2.32	26.583	0.001	20.898	-9.529	27.14	-6.675	69.289	0	84.79	-0.001	21.786	-4.198	12.199	-6.135	12.648	-7.754	19.748	-15.939	15.453	-13.678	20.995	-3.809	36.225	-15.736	37.168	0	35.505	0	27.924	-23.546	26.023
226	30.3	-49.061	14.298	-11.147	30.434	-4.137	18.884	-8.081	23.469	0	31.104	0.001	20.825	-4.277	21.014	-0.922	14.975	-17.148	22.186	-9.194	29.235	-5.358	20.861	0	39.433	-0.001	40.066	0	17.017	-4.644	19.015	-8.995	19.157	-9.355	14.104	-3.288	13.45	-5.581	24.973	-0.005	41.732	0	54.497	0	20.996	-6.462	22.293	-5.123	20.35
227	24.293	-52.16	14.635	-15.887	23.758	-3.454	14.653	-5.205	28.94	0	28.114	0.001	12.534	-15.315	17.694	-8.953	19.645	-5.285	55.764	0.001	21.866	-5.882	19.188	-12.725	16.004	-14.974	68.193	0	14.557	-7.873	13.937	-8.207	21.281	-12.242	11.665	-6.324	11.816	-5.089	17.372	-5.467	57.18	0	25.37	-4.891	49.487	0	21.272	-14.457	22.195
228	37.94	-49.155	14.354	-13.217	18.229	-5.323	12.369	-11.974	20.092	-4.683	11.04	0	18.866	-4.839	15.649	-20.036	24.736	-6.747	37.142	0	28.453	-5.098	24.19	-8.883	39.806	-6.341	78.087	0	34.315	0.001	18.4	-3.618	21.437	-16.05	17.274	-18.819	35.424	-4.017	13.547	-6.907	31.435	0	15.664	0.145	49.719	0	18.755	-17.522	22.341
229	18.925	-58.74	5.932	-6.05	22.825	-5.841	19.398	-0.001	16.468	-4.973	29.746	-0.95	19.802	-8.699	18.078	-1.844	19.02	-2.228	28.547	-0.001	11.523	-11.356	22.027	-6.016	34.301	-8.05	92.572	0	35.884	0	21.936	-4.293	8.156	-8.731	9.935	-17.053	16.919	-5.993	20.622	-5.37	76.189	-0.001	40.813	0	55.961	0	18.19	-12.072	16.417
230	17.439	-54.156	19.783	-23.434	20.66	-9.353	7.145	-11.496	23.853	-1.743	27.208	0	9.256	-18.293	16.634	-8.973	10.938	-10.521	48.487	0	9.137	-13.158	23.318	-3.65	87.53	0.001	63.168	-0.001	30.045	0	22.668	-5.152	17.244	-3.669	11.456	-9.832	37.445	-8.87	15.186	-8.764	31.625	-0.001	36.346	-0.001	39.534	0.001	23.68	-6.641	27.333
231	23.996	-50.952	20.116	-8.951	13.756	-16.054	16.963	-4.234	17.287	-2.116	34.728	0.001	21.161	-7.112	18.132	-11.299	22.517	-5.733	22.607	0	32.534	-7.131	13.755	-7.047	81.208	0	76.031	0	25.532	-0.096	16.636	-3.874	17.892	-4.274	12.332	-14.887	51.32	0	21.451	-12.133	55.546	0	29.156	0	31.041	-1.531	13.02	-9.306	21.475
232	30.191	-49.206	15.036	-10.173	19.484	-3.533	15.328	-4.329	31.563	0	15.296	-3.717	18.822	-6.206	13.97	-6.739	21.144	-6.048	50.593	-0.001	30.386	-4.919	16.821	-8.001	62.272	-0.001	61.601	0	11.43	-10.458	21.235	-4.077	19.058	-7.997	22.004	-15.553	13.56	-12.426	14.974	-14.41	47.476	-0.001	35.212	0	39.456	0	16.799	-12.455	26.991
233	29.95	-49.171	10.516	-8.932	33.028	-10.396	12.969	-9.007	35.584	0	22.16	-1.184	15.32	-15.887	17.16	-7.908	14.911	-11.932	34.013	0	22.773	-5.268	13.225	-7.033	51.418	-0.001	67.304	0	15.232	-11.544	24.146	-4.944	19.625	-5.148	20.665	-7.967	24.891	-0.998	12.272	-13.705	54.45	0	58.955	0	28.667	0	21.43	-7.28	19.185
234	28.227	-48.956	13.254	-13.773	20.226	-8.94	14.977	-11.781	18.055	-7.855	13.306	-2.859	15.199	-3.699	16.138	-8.83	15.357	-10.377	53.822	-0.001	21.504	-8.909	18.767	-12.205	85.443	0	42.921	0	17.498	-4.467	21.779	-1.553	18.433	-7.438	15.108	-9.292	39.386	-3.415	9.83	-10.686	44.586	-0.001	41.481	-7.99361e-15	52.772	0	21.419	-5.25	21.711
235	32.541	-48.957	27.231	-6.442	19.122	-8.778	13.687	-9.349	16.933	-0.07	36.444	0	16.14	-14.68	17.806	-11.803	22.092	-6.272	35.939	0	25.236	-0.001	28.161	-16.825	40.556	0	69.184	0	33.301	0	17.998	0.083	18.012	-3.688	19.418	-8.001	31.691	-7.618	21.345	-5.566	50.072	-0.001	17.247	0.001	46.29	0	20.418	-6.852	27.269
236	18.677	-49.16	16.131	-13.249	24.058	-10.919	9.21	-10.077	36.686	0	14.482	0	16.834	-12.228	11.338	-4.91	15.315	-23.445	22.218	-9.294	19.397	-10.892	20.015	-5.743	49.414	0.001	72.245	0	15.875	-6.903	31.059	0	13.16	-8.23	14.434	-9.579	26.088	-12.512	32.363	-6.818	53.186	0	31.62	0	20.116	-4.761	27.007	-5.14	21.045
237	14.626	-54.641	13.179	-8.387	15.332	-7.335	19.003	-5.967	20.788	0	22.532	0	13.763	-2.204	14.384	-8.414	23.964	-9.243	43.627	0	14.621	-14.641	18.781	-7.093	66.727	0	111.747	0	14.104	-7.267	20.028	-13.195	18.967	-8.28	10.971	-2.824	26.851	-16.142	25.815	-12.937	23.624	-0.79	38.592	0	92.854	0	28.246	-8.253	21.065
238	35.91	-48.961	25.992	-13.689	17.333	-8.369	19.217	-9.163	20.733	0	39.4	0	8.324	-19.068	16.822	-24.025	18.564	-12.933	42.339	0	27.921	-9.175	20.136	-3.427	25.487	0	82.84	0	25.562	0.001	14.047	-8.809	20.539	-10.344	15.224	-21.295	43.497	-4.21	28.51	-10.109	42.099	0	14.016	-3.915	13.922	-13.087	19.541	-9.701	25.992
239	25.919	-49.171	15.248	-16.796	11.895	-9.03	16.31	-10.33	19.471	0	33.468	0	13.546	-16.13	18.657	-10.371	17.422	-17.72	44.509	-0.001	17.888	-3.282	20.321	-4.196	68.828	0.001	56.111	0	20.272	0	24.081	0	17.328	-14.03	12.37	-14.215	34.196	-14.663	13.551	-12.064	25.08	0	22.073	-0.665	23.543	-6.821	26.028	-6.429	21.469
240	23.5	-51.15	9.018	-12.895	11.071	-15.856	16.893	-8.314	34.677	0	17.713	-3.271	15.562	-16.393	17.091	-14.668	12.506	-11.662	27.348	-7.91	26.009	-7.623	21.175	-12.029	73.657	0	35.131	-1.865	31.992	0	18.36	-5.434	4.925	-22.553	15.387	-8.17	15.99	-3.271	20.764	-6.334	58.116	0.001	48.594	-0.001	46.659	0	31.221	-2.495	21.856
241	34.306	-49.152	13.946	-14.409	13.413	-13.134	15.886	-0.279	12.172	-0.773	24.482	-8.452	12.754	-9.248	15.582	-16.513	23.562	-6.208	33.993	0	26.434	-12.652	19.841	-4.275	51.544	0	71.644	0	15.278	-8.477	28.031	0	19.225	-10.028	20.504	-8.485	24.051	-7.722	11.156	-14.324	30.643	-1.983	37.721	0	53.929	0	10.926	-3.61	24.552
242	31.555	-49.174	20.272	-14.955	23.893	-16.757	12.186	-3.366	34.265	0	33.81	0.001	12.751	-27.033	15.16	-6.556	20.339	-2.051	48.444	0	18.233	-4.994	29.769	-5.085	89.742	0.001	46.817	0	20.591	0	32.107	0	13.374	-18.975	12.015	-5.916	20.749	-8.749	30.503	-4.443	56.107	0	40.129	0	23.543	-9.949	28.5	-7.704	29.643
243	37.128	-48.958	10.962	-10.981	20.024	-12.1	10.6	-13.436	23.538	0	33.42	0	7.066	-19.247	7.267	-11.645	15.649	-6.558	52.943	0	32.331	-8.275	18.575	-12.733	67.393	0	48.57	0	25.557	-1.356	21.678	-1.246	8.345	-25.084	16.328	-16.501	22.4	-13.76	19.908	-11.271	39.141	-0.001	17.781	-6.342	46.844	0	28.245	-5.378	17.851
244	16.395	-62.686	20.294	-10.55	13.646	-11.086	14.987	-3.39	20.576	0	17.099	-8.71	14.391	-17.58	12.975	-3.986	21.115	-4.879	32.658	0	25.052	-1.007	17.463	-3.594	35.301	0	46.836	0	37.009	0	30.671	0	13.282	-10.611	20.171	-10.211	22.238	-4.68	16.277	-16.089	45.148	0	57.94	0	15.718	-7.47	21.303	-4.49	26.108
245	37.605	-49.156	18.425	-14.266	33.372	-0.041	11.156	-9.947	25.119	0	17.274	-3.425	12.163	-12.528	16.36	-12.408	20.936	-12.282	24.649	0	16.813	-15.869	21.947	-8.18	83.7	0	43.26	-4.742	23.196	-0.238	35.059	0.001	17.418	-6.16	13.767	-10.803	30.671	-7.358	15.703	-13.701	24.106	-20.143	33.879	0.001	51.611	0	17.014	-11.277	29.118
246	28.173	-49.173	20.077	-13.721	16.186	-13.562	13.541	-11.009	27.294	-0.001	40.966	0.001	17.937	-4.284	18.005	-3.758	21.938	-4.281	35.566	0	27.432	-10.594	23.298	-2.207	39.059	-6.109	57.041	-0.001	24.4	0	21.98	0	17.575	-7.28	26.572	-14	35.511	-7.009	26.369	-6.291	18.789	-0.145	33.786	0	14.037	-4.028	17.342	-7.723	10.949
247	27.339	-49.335	7.782	-9.962	17.049	-11.472	10.617	-8.013	20.707	0.252	33.745	0	19.667	-6.842	7.65	-9.372	25.093	-10.599	23.247	-11.251	7.376	-2.546	23.659	-12.668	82.386	-0.001	25.425	-6.338	21.938	-0.897	12.881	-14.097	17.445	-3.193	15.862	-6.506	41.749	-12.45	18.675	-13.497	59.184	0.001	56.58	0	40.407	0	24.017	-9.719	17.056
248	30.365	-49.061	9.969	-15.472	18.535	-12.973	16.394	-3.942	23.45	0	22.822	0	15.738	-10.877	18.824	-9.547	19.228	-9.193	42.738	0	18.996	-5.46	13.865	-1.504	60.922	0.001	67.459	0	32.5	0	28.53	0	18.785	-5.095	8.177	-9.023	39.678	-1.318	20.398	-7.764	40.716	0	32.922	0	30.693	-4.521	21.936	-2.639	30.731
249	18.037	-53.516	26.537	-11.624	12.71	-8.363	13.003	-7.088	20.364	-2.04	28.65	0.001	16.849	-13.483	18.747	-12.443	14.131	-4.234	27.718	-11.255	30.217	-6.453	14.808	-11.719	77.55	-0.001	49.709	-0.001	20.751	-3.084	17.802	-7.88	20.263	-15.672	17.06	-3.424	31.987	-2.632	31.691	-9.518	13.764	-5.58	30.356	-0.001	34.379	0.001	24.998	-12.777	27.468
250	19.279	-48.945	11.118	-12.704	25.359	-15.151	15.109	-7.119	24.143	0	45.327	-0.001	16.736	-14.676	16.19	-13.107	25.814	-11.826	35.773	0.001	18.521	-7.214	21.936	-6.616	92.246	-0.001	57.373	0	28.444	0	33.533	0.001	21.685	-5.181	19.974	-11.877	11.061	-2.108	15.431	-10.81	37.233	-4.195	15.567	-5.269	17.422	-12.079	19.841	-17.54	23.709
251	31.663	-48.954	22.314	-6.597	13.172	-13.83	18.038	-6.334	15.661	0	40.869	0	16.561	-6.116	10.274	-10.189	19.785	-16.361	40.092	0	18.601	-14.885	27.058	-11.903	70.813	0	47.593	-0.001	16.834	-7.079	22.325	-5.044	14.601	-8.422	11.901	-8.478	18.379	-6.693	6.366	-23.823	29.541	-1.635	22.011	0.002	35.185	-8.005	52.062	0	20.271
252	25.169	-52.755	19.269	-8.102	23.233	-5.715	15.856	-9.333	36.215	0	18.182	-8.229	15.152	-17.942	16.186	-14.567	18.116	-8.929	18.491	0	13.639	-11.334	23.465	-5.132	78.457	0	56.334	0	35.241	0	26.438	0	16.935	-2.591	9.925	-6.672	46.992	-2.749	19.306	-3.802	24.525	0.001	39.99	0	17.674	0	25.688	-2.379	17.602
253	20.935	-56.511	13.105	-10.442	25.876	-16.814	15.609	-11.81	25.012	-0.001	26.959	0	20.141	-6.336	21.438	-7.476	12.473	-9.095	22.875	-3.86	18.732	-11.938	24.738	-11.036	36.335	0.001	65.773	0	17.505	-0.403	19.89	0	14.478	-4.352	18.511	-11.699	34.65	-3.117	24.613	-10.245	55.629	0	33.568	0	39.291	-3.797	25.889	-8.516	30.53
254	18.727	-54.513	12.44	-8.295	20.049	-14.152	11.976	-10.659	11.226	-11.066	40.284	0	24.915	-6.685	8.967	-17.953	26.92	-1.036	20.541	-0.315	21.043	-7.5	23.772	-5.759	61.815	0	83.209	0.001	15.761	-3.314	19.835	-3.103	13.869	-15.076	23.047	-9.226	12.936	-8.242	3.373	-32.368	51.328	0	18.175	-0.598	30.686	0	15.576	-14.539	30.123
255	29.252	-48.959	21.842	-10.637	14.319	-6.127	14.858	-2.292	20.143	0	44.558	0	18.801	-12.147	18.024	-6.86	19.441	-9.641	12.406	-11.245	25.436	-9.102	19.048	-4.881	83.5	0	104.8	0	15.595	-4.303	20.636	0	19.611	-10.887	25.413	-3.988	24.356	-0.819	13.813	-9.262	69.276	0	43.575	0	39.864	0	26.7	-10.322	20.337
256	19.364	-57.561	19.459	-4.085	21.048	-5.647	17.073	-2.186	26.229	0	42.17	0	12.214	-16.185	20.935	-4.874	8.968	-14.902	14.575	-9.271	14.227	-6.591	20.173	-1.498	94.243	0	49.896	0	22.965	0	30.065	0	13.515	-7.883	18.913	-8.817	36.212	-6.358	24.195	-9.174	25.74	-3.266	53.107	-0.001	46.844	-0.001	16.294	-9.753	29.47
257	30.19	-48.955	7.475	-5.766	23.679	-13.332	17.596	-5.657	16.421	-2.021	20.563	-5.721	11.287	-16.114	14.011	-9.124	9.25	-8.877	19.506	0	31.329	-10.278	22.341	-0.226	66.119	0	36.805	0	18.733	-5.893	27.68	0	22.705	-5.414	16.093	-5.28	19.406	-5.035	15.119	-12.108	52.266	0	30.369	0	49.451	0	13.18	-2.868	18.992
258	31.952	-48.955	14.375	-13.152	17.557	-2.732	14.058	-2.221	22.062	-0.001	19.014	0	12.56	-10.664	16.299	-21.053	12.795	-2.864	33.081	0	16.572	-6.146	20.505	-14.765	84.776	0	57.346	0.001	29.733	0	22.164	-12.364	13.864	-4.955	21.765	-1.163	35.03	-1.312	16.903	-8.615	18.89	-3.877	9.474	-6.121	82.167	0	25.957	-15.112	22.917
259	21.707	-49.162	14.056	-11.331	8.675	-6.52	12.188	-9.502	25.884	0	32.053	0	15.729	-11.267	16.485	-23.776	21.168	-13.947	53.603	0	13.493	-15.212	15.697	-13.335	45.705	0	49.593	0	13.369	-1.198	23.277	-3.407	14.966	-8.965	15.356	-5.484	24.839	-14.661	15.7	-6.719	49.422	0	15.554	-8.195	50.7	0	17.349	-9.595	29.183
260	33.985	-48.973	11.365	-8.15	26.155	-11.998	18.971	-10.684	20.278	0.001	27.499	-8.932	17.314	-14.625	14.665	-4.324	11.317	-19.579	26.627	-12.167	15.161	-16.542	24.851	-7.579	63.694	0	63.328	0	21.959	0	14.567	-3.898	12.253	-6.364	14.741	-3.232	14.369	-9.046	8.369	-7.763	61.089	0	32.04	0	23.412	-2.801	20.077	-3.692	32.064
261	15.487	-61.694	16.226	-2.488	17.979	-12.326	17.7	-8.07	17.267	0	28.769	-5.85	14.181	-6.918	12.038	-12.615	16.228	-8.949	30.632	-5.264	28.137	-11.078	21.596	-6.306	64.907	0	74.466	0.001	30.868	0	21.27	-2.64	16.242	-9.417	9.599	-10.771	26.774	-11.561	11.722	-18.819	21.424	-10.207	32.115	0	18.649	-4.901	26.262	-4.836	22.648
262	30.5	-48.966	16.095	-19.541	20.418	-7.347	18.102	-5.286	13.323	0.028	21.268	-3.72	17.325	-4.521	21.585	-6.561	17.651	-10.397	36.628	0.001	28.265	-9.761	27.008	-5.602	38.362	0.001	47.006	-3.997	19.241	-3.803	20.932	-5.569	18.566	-15.632	14.411	-14.286	15.928	-9.901	24.443	-6.316	51.238	0	44.616	0.001	14.641	-6.559	22.265	-2.984	20.357
263	39.893	-49.159	15.578	-7.419	22.521	-6.707	12.18	-12.642	22.079	0	28.077	-13.904	14.197	-19.586	18.183	-9.057	24.044	-6.545	29.266	0	24.647	-4.198	17.012	-5.628	26.555	-5.881	97.522	0	24.301	-9.017	24.757	-0.192	19.161	-5.794	9.455	-17.689	31.534	-5.201	20.622	-12.95	14.679	-7.634	56.606	-0.001	26.181	0	24.904	-3.396	23.99
264	15.045	-59.227	11.134	-15.276	20.934	-17.259	14.844	-8.625	29.881	0	32.551	0	16.336	-11.728	14.96	-9.688	13.547	-8.254	47.152	0	20.81	-12.297	20.217	-10.168	50.007	0	99.373	0.001	18.153	0	26.42	0	11.808	-11.11	14.66	-10.314	12.922	-12.785	21.305	-9.09	33.45	0	33.12	0	24.96	-9.324	18.186	-12.946	25.149
265	22.897	-53.141	18.792	-12.453	13.57	-15.101	12.809	-7.553	35.059	0	26.825	0	18.938	-7.705	8.475	-7.038	11.877	-7.597	35.893	0.001	24.321	-11.091	14.43	-13.149	51.01	-0.001	40.82	0	18.36	-4.154	27.886	0.001	18.141	-8.653	8.212	-9.316	16.398	-6.815	10.337	-5.859	70.422	0	51.93	0	19.359	-2.622	19.761	-15.711	28.441
266	27.027	-49.173	22.319	-4.461	22.203	-4.722	15.287	-11.402	21.884	-2.443	23.529	-0.001	17.328	-12.622	18.577	-15.995	24.978	-0.093	26.795	-6.945	20.396	-9.464	22.007	-4.123	32.081	0.322	68.17	0	21.485	-3.183	16.992	-9.149	13.024	-3.727	24.007	-7.459	14.899	-8.355	8.255	-11.897	44.697	0	16.509	-5.636	46.511	-0.001	13.558	-20.385	26.824
267	30.792	-48.959	11.691	-12.518	19.157	-19.062	14.674	-10.778	10.586	-4.777	40.079	-0.001	18.686	-7.424	18.265	-4.422	20.886	-6.214	23.715	-6.312	18.894	-6.461	22.901	-15.999	44.27	-17.685	48.624	0	21.547	-5.655	34.544	-0.001	19.953	-10.449	13.631	-20.336	18.556	-6.935	19.002	-19.359	56.406	0	28.279	0	67.624	0	17.78	-3.633	17.982
268	23.538	-50.518	6.825	-2.85	23.513	-5.121	16.108	-6.393	22.231	0	44.155	0	18.91	-2.484	18.655	-19.613	24.751	-6.248	30.577	0	15.483	-10.033	17.532	-7.235	11.493	-9.446	31.146	-9.704	36.953	0	17.934	-4.76	19.236	-1.532	11.078	-7.618	11.505	-9.223	14.235	-10.072	71.637	0	42.008	-0.001	23.289	-6.255	34.091	-5.099	22.463
269	33.68	-49.06	18.627	-8.463	28.563	-9.56	7.072	-12.34	21.001	-1.257	11.519	-13.732	15.73	-20.823	14.56	-15.339	19.386	-10.504	2.096	-12.939	19.192	-6.114	14.247	-8.339	49.117	0	54.435	0	21.346	-0.001	32.167	-0.001	20.696	-10.355	18.015	-3.819	19.354	-5.527	15.386	-8.389	24.637	-0.001	32.968	0	21.328	-13.504	23.533	-14.061	16.044
270	41.097	-49.203	19.229	-7.193	17.315	-12.415	13.342	-2.98	26.378	0	25.597	0	14.708	-20.681	15.861	-13.172	22.338	-9.186	28.224	0	18.344	-16.036	22.621	-4.564	72.384	0	91.579	0	27.812	-0.001	32.083	0.001	16.906	-15.052	8.841	-21.537	39.959	-13.268	22.33	-10.035	46.105	0	47.215	0	21.168	-3.145	21.959	-15.667	18.247
271	34.6	-49.075	12.532	-19.597	23.825	-4.293	13.509	-6.607	13.946	0.003	32.106	-4.003	13.272	-15.839	19.252	-6.467	19.904	-7.983	21.489	-9.06	15.652	-19.296	26.381	-7.86	88.381	0	29.336	0	26.186	-0.001	24.385	-4.746	14.684	-0.277	13.561	-8.318	17.47	-11.956	11.943	-10.465	60.556	-0.001	51.973	0	17.234	-2.52	25.861	-9.471	20.355
272	27.856	-48.956	19.172	-10.578	14.226	-13.951	13.684	-8.455	29.877	0	23.633	0	12.441	-17.361	15.856	-5	17.281	-22.449	38.352	0	15.528	-6.134	20.219	-9.047	39.712	0	59.051	0	35.729	0	24.538	0	14.713	-2.864	19.434	-3.05	28.989	-11.271	20.102	-0.036	50.171	-0.001	23.177	0.001	42.224	0	21.451	-1.802	25.067
273	19.288	-48.959	17.396	-3.703	23.454	-14.876	11.158	-9.498	39.271	0	44.908	0	19.572	-12.651	16.641	-14.021	21.519	-4.142	21.699	0	15.542	-14.933	21.527	-14.531	74.671	0	73.71	0	21.072	-3.969	29.977	0	10.937	-2.496	14.076	-12.195	12.834	-13.529	22.695	-9.028	17.049	-1.593	19.056	-7.509	39.716	-5.658	23.684	-6.3	31.347
274	10.113	-55.507	21.053	-11.977	23.428	-12.167	14.994	-1.542	12.047	-8.961	26.079	0	20.419	-3.781	15.076	-19.426	16.496	-8.676	28.726	0	11.858	-10.702	22.364	-4.375	66.385	0	57.126	0	10.277	-9.507	21.847	-8.302	13.964	-10.963	15.934	-18.463	36.809	-2.887	16.722	-7.002	20.292	-5.019	37.892	0	22.463	-6.997	28.566	-5.63	27.984
275	21.562	-49.167	13.529	-10.675	18.787	-6.557	15.448	-14.575	40.363	0	39.927	0	13.049	-15.188	18.952	-5.544	11.925	-12.69	43.831	0	19.268	-8.96	26.382	-14.261	66.418	0	99.014	0	18.766	-7.673	12.747	-7.961	16.81	-8.904	13.539	-17.403	14.086	-3.15	21.161	-0.904	67.214	0.001	43.726	0	41.168	0	27.556	-9.173	17.315
276	29.08	-48.951	18.168	-12.229	19.029	-15.924	19.829	-7.738	12.762	-9.955	27.402	0	17.6	-7.242	10.444	-13.334	27.586	-1.012	23.38	-4.588	30.098	-9.226	0	-23.06	79.689	0	97.67	0	21.217	-6.176	17.104	-5.533	12.77	-8.037	20.147	-7.01	34.932	-10.901	14.728	-8.75	31.317	-8.39	46.84	0	28.437	0	15.08	-5.712	22.409
277	14.78	-55.688	13.8	-15.594	23.362	-8.54	11.552	-4.598	27.524	0	7.48	-5.481	18.968	0	12.498	-12.062	11.93	-17.678	16.677	-12.681	32.454	-11.821	21.334	-8.256	66.988	0	80.496	-0.001	33.099	0	20.592	-3.432	12.805	-3.242	18.881	-7.189	31.457	-8.583	30.519	-3.015	53.743	0	49.497	-0.001	32.311	-6.761	6.485	-9.334	12.943
278	30.729	-49.061	20.926	-7.372	13.203	-13.497	18.456	-6.967	21.066	0	28.375	-10.894	16.885	-14.721	11.386	-6.785	23.086	-4.736	22.268	-6.282	16.663	-9.623	24.525	-7.839	65.34	0	83.828	0	16.279	-8.949	17.942	-4.37	13.741	-2.654	11.555	-11.921	20.458	-12.232	22.066	-8.29	26.497	-5.547	37.574	0	49.855	0	25.967	-5.561	6.707
279	22.113	-52.151	14.493	-8.515	17.585	-9.731	13.727	-7.169	22.645	0	30.12	0	20.342	-5.522	15.633	-11.924	18.828	-19.063	23.917	-12.344	24.369	-1.5	24.42	-12.614	80.34	0	80.411	0	24.39	-1.422	20.228	-8.332	18.766	-7.43	17.565	-13.776	24.018	-11.054	16.508	-5.071	51.21	0	29.621	-0.001	34.282	-0.001	21.67	-2.959	22.84
280	30.563	-48.968	22.119	-11.463	31.537	-4.196	11.148	-15.684	22.344	0	51.31	0	14.226	-8.777	21.781	-4.015	12.189	-18.426	39.45	0	14.227	-10.53	26.081	-7.877	90.432	0	85.637	0.001	21.342	-6.506	22.652	-1.294	16.351	-10.765	14.778	-9.305	32.957	-3.605	9.526	-13.105	43.2	0	24.745	0	12.971	-14.872	15.01	-9.32	12.966
281	20.253	-48.963	7.057	-6.327	16.186	-17.822	14.434	-8.442	22.299	0	11.295	-2.876	19.685	-9.975	15.295	-21.949	23.364	-4.743	29.491	-8.46	23.175	-7.222	13.175	-4.568	35.367	0	67.754	0.001	35.329	0	23.561	0	18.856	-8.589	18.183	-8.736	17.903	-17.506	12.077	-24.15	23.84	-2.324	27.302	0	50.365	0	17.214	-7.468	21.27
282	17.717	-53.368	22.301	-3.897	22.419	-4.764	10.39	-19.591	21.591	-0.001	7.282	-10.779	19.981	-5.555	14.318	-19.108	19.369	-7.734	18.171	-9.306	29.321	-6.801	15.457	-11.014	56.217	0	60.986	0	22.803	-5.812	28.045	0	16.829	-6.937	10.07	0.001	16.7	-12.373	7.46	-27.229	47.989	0	34.378	0	20.254	-4.92	13.094	-15.124	26.007
283	15.586	-50.473	17.852	-14.402	21.022	-4.448	15.755	-3.791	32.929	0	43.984	0	22.09	-2.991	17.733	-12.328	22.873	-2.75	18.768	-4.768	19.27	-15.81	21.029	-12.504	54.565	-0.001	26.06	-6.885	27.561	0	20.652	-4.036	15.936	-6.687	10.712	-5.863	25.866	-12.887	9.748	-12.751	40.729	0	49.069	-0.001	23.996	-3.133	26.976	-4.372	24.988
284	28.804	-49.171	19.78	-3.401	31.556	-8.508	12.76	-4.115	23.634	-2.725	16.147	-11.061	15.397	-8.448	16.677	-6.503	12.279	-14.888	42.139	0.001	27.323	-11.905	22.036	-14.469	44.561	0	65.771	0	16.111	-2.6	31.09	0	15.02	-15.952	13.565	-8.554	10.693	-8.842	21.417	-18.072	47.896	0	38.543	0.001	32.939	0	26.028	-10.016	22.731
285	33.875	-48.957	7.967	-18.719	21.674	-21.393	12.848	-4.537	10.976	-11.741	30.742	0	14.622	-10.117	31.41	0.001	27.036	-5.62	17.642	-8.606	18.96	-5.958	25.699	-6.716	74.993	-0.001	84.743	-0.001	13.064	-8.887	26.215	0.001	22.403	0	19.788	-13.583	19.61	-8.657	13.759	-11.642	39.528	0	45.858	0	49.762	0	24.779	-9.5	29.86
286	14.954	-60.821	21.67	-4.675	24.962	-3.76	14.039	-5.717	15.6	-1.007	42.262	0.001	20.82	-9.265	18.452	-11.127	13.179	-15.744	29.314	-8.561	20.863	-9.974	25.154	-8.106	93.1	0	67.012	0	26.483	0	26.381	0	12.657	-11.565	23.976	-12.038	16.974	-6.26	25.587	-11.957	24.593	-16.214	29.626	0.001	30.309	-0.684	15.936	-17.621	24.619
287	15.29	-53.167	11.788	-15.229	21.787	-14.791	14.459	-12.523	15.773	-2.54	27.209	-10.386	13.788	-16.352	17.75	-4.892	18.066	-9.557	51.427	0	36.843	-5.203	22.987	-4.647	89.763	0	65.853	0	22.116	-8	22.153	-8.136	15.61	-1.836	12.04	-5.456	11.582	-6.219	22.469	-8.745	61.746	-0.001	32.523	0	22.891	-0.045	17.319	-11.103	13.998
288	38.987	-49.167	23.06	-13.485	21.879	-9.549	15.387	-6.842	17.104	-6.851	17.391	-1.61	16.115	-4.803	15.58	-5.773	15.237	-14.042	25.212	-7.137	26.533	-8.514	22.728	-7.032	28.797	-12.761	84.024	0	25.578	0	17.725	-0.18	14.446	-13.141	12.927	-24.627	19.526	-2.553	21.848	-9.049	60.351	0	13.671	-6.993	39.067	0	23.567	-1.867	11.854
289	14.147	-55.395	21.9	-10.719	22.787	-2.549	13.339	-17.142	18.489	0.001	37.543	-0.001	11.704	-15.255	17.019	-12.44	13.091	-13.766	45.011	0	18.138	-9.798	21.871	-11.344	27.106	-4.389	51.91	0	17.389	-4.557	29.104	-0.001	12.077	-4.721	14.91	-13.421	11.363	-10.127	23.181	-4.512	49.519	-0.001	36.764	0	27.003	-8.656	22.517	-6.596	24.656
290	38.341	-48.953	17.595	-11.587	20.469	-10.255	14.609	-2.908	38.15	0	39.895	0.001	15.615	-19.178	7.505	-8.107	12.64	-10.34	17.87	-8.096	33.395	-4.908	25.133	-9.234	83.719	0	62.23	-0.001	21.122	-3.44	29.911	0	11.94	-10.195	12.512	-12.066	42.292	-1.131	11.387	-12.665	69.808	0.001	35.341	0.001	54.029	0	24.076	-8.772	19.278
291	30.612	-49.161	16.466	-6.211	23.179	-13.654	9.836	-8.342	37.026	0	19.923	0	9.491	-7.746	15.082	-7.258	20.87	-3.673	39.892	0	31.481	-8.982	19.313	-10.28	84.251	0	11.438	-1.553	24.681	-0.039	8.412	-2.581	19.327	-7.675	16.314	-8.955	20.213	-11.916	19.355	-11.571	25.744	-2.699	39.601	0	12.086	-11.473	17.031	-13.461	25.538
292	23.44	-49.15	13.728	-12.141	11.68	-9.064	17.971	-5.431	18.755	-5.519	17.184	-6.824	13.553	-12.22	14.945	-13.425	19.042	-12.764	55.029	0	23.318	-8.266	24.498	-3.164	58.662	0	31.201	0	23.957	0	32.652	0	17.872	-11.64	13.705	-11.638	37.03	-5.941	17.689	-0.348	14.861	-0.076	58.031	0	41.687	0	20.753	-13.201	24.266
293	33.056	-48.954	21.387	-18.236	20.201	-15.796	18.288	-7.433	26.961	0	9.38	-1.822	16.183	-13.085	13.657	-7.223	19.313	-10.421	48.008	0	32.899	-7.39	25.201	-5.434	67.321	0	69.728	0	35.106	-0.001	14.34	-4.526	16.869	-18.143	13.313	-9.359	10.582	-3.111	20.647	-19.946	56.55	0	36.574	-0.001	58.528	-0.001	24.329	-0.045	29.978
294	42.96	-49.151	17.296	-14.942	19.157	-12.607	11.985	-18.914	19.363	0	27.973	-6.622	14.23	-10.899	11.921	-15.421	23.638	-13.335	48.873	0	19.983	-9.926	10.688	-5.744	60.282	0	77.057	-0.001	23.223	-4.436	21.812	-0.001	12.902	-6.908	20.243	-10.649	18.998	-7.017	14.337	-7.278	27.451	-12.925	53.039	0	35.537	0	27.512	-12.793	18.69
295	20.159	-63.927	21.677	-14.897	14.394	-11.084	13.119	-11.961	18.054	-8.087	38.211	0.001	16.095	-11.537	16.621	-11.721	21.377	-12.583	110.652	0	25.819	-8.067	23.081	-5.251	56.896	0.001	22.989	0	23.221	0	23.281	-4.838	20.618	-10.345	7.59	-10.732	20.071	-7.183	12.112	-3.814	11.25	-18.425	20.216	-1.648	30.882	-0.001	30.328	-10.677	25.817
296	27.742	-48.965	9.38	-15.507	18.107	-6.589	14.057	-7.16	26.064	0	24.877	0	18.83	-8.782	16.571	-12.391	15.573	-6.412	40.944	-0.001	32.605	-6.902	28.627	-2.052	42.961	0.001	58.578	0	9.6	-0.589	19.888	0.001	12.558	-0.207	16.187	-11.864	8.07	-12.512	16.414	-23.291	35.808	-0.001	22.613	-0.001	29.303	-0.001	26.915	-17.282	28.459
297	38.99	-49.179	9.941	-8.442	16.477	-11.428	13.649	-3.244	23.464	0	28.958	0	10.965	-16.91	19.248	-0.858	20.946	-8.277	51.761	0	14.557	-1.26	15.874	-3.185	97.068	0	57.923	0	20.034	-6.796	33.466	-0.001	18.498	-14.304	23.578	-11.219	25.394	-11.406	15.359	-9.838	25.299	0	28.379	0	20.681	-16.115	18.442	-14.657	23.705
298	25.801	-47.793	25.839	-3.002	19.938	-10.016	9.337	-8.788	13.475	-0.294	43.778	0	16.593	-6.301	17.976	-2.52	19.298	-5.048	12.299	-17.322	10.212	-17.557	19.606	-15.644	79.355	0	25.152	0	23.065	-5.681	29.155	0.001	23.627	0	13.872	-13.517	31.948	-1.944	17.437	-10.77	45.953	-0.001	45.281	0	29.07	-0.001	24.45	-5.879	30.892
299	20.897	-48.955	7.695	-10.656	14.596	-4.317	7.421	-9.172	25.907	0	47.479	0	15.531	-7.726	14.243	-8.764	12.46	-8.231	20.489	-18.958	24.492	-10.508	24.097	-3.502	31.31	0	88.846	0	23.25	0	13.514	-5.682	9.179	-5.859	13.591	-7.13	21.637	-9.779	22.573	-7.612	44.064	0	36.13	0.001	17.986	-11.933	23.594	-9.949	23.297
300	14.075	-61.557	18.729	-11.843	16.559	-13.032	17.146	-4.422	17.784	-3.793	26.808	0	15.905	-12.481	17.083	-12.989	18.885	-7.652	37.801	0	24.478	-7.29	21.196	-15.074	64.633	0	73.992	0	10.603	-10.824	23.47	-3.94	18.469	-5.05	22.081	-5.741	32.898	-2.553	14.717	-9.405	21.157	-9.472	37.778	0	22.366	-7.488	25.103	-11.611	28.172
301	18.513	-60.139	13.771	-21.999	21.039	-9.332	11.17	-9.962	19.943	0.001	35.753	-0.001	18.158	-8.143	14.781	-18.855	19.843	-8.17	21.768	-3.72	19.39	-13.322	23.512	-8.177	104.332	-0.001	23.626	-5.842	16.374	-4.445	24.378	-3.402	17.706	-6.826	6.501	-7.556	18.446	-8.552	12.057	-9.359	36.946	-9.249	36.758	0	55.775	0.001	28.632	-10.586	20.957
302	12.954	-59.722	11.761	-8.689	17.587	-14.326	12.743	-0.442	14.873	-6.075	11.877	-3.869	14.931	-17.435	15.725	-9.005	16.465	-5.132	45.366	0	25.267	-6.485	18.176	-4.302	78.914	-0.001	41.516	0	25.175	0	27.688	0	19.829	-6.141	18.755	-11.38	9.928	-14.009	13.278	-4.178	35.647	-0.001	41.204	0	26.304	0	15.312	-7.748	25.504
303	17.513	-49.841	16.19	-14.574	14.52	-6.262	16.182	-6.263	26.501	0.001	25.239	-6.825	16.534	-14.763	21.062	-0.724	16.293	-8.501	40.646	0	23.79	-13.202	25.734	-2.538	89.579	-0.001	59.762	0	21.794	-1.697	19.858	-4.49	16.629	-0.001	13.78	-10.627	10.058	-19.838	20.446	-14.971	41.213	-0.001	34.082	0	39.883	0	19.467	-15.304	29.409
304	28.966	-48.946	9.864	-10.453	16.039	-9.087	16.624	-8.041	23.954	0	38.39	0.001	18.407	-9.489	14.526	-11.446	16.73	-14.71	25.311	0	15.583	-9.971	12.436	-8.31	71.688	0	36.545	0	82.631	0	28.152	0.001	19.538	-11.813	14.237	-11.747	30.376	-5.989	25.56	-8.328	43.994	0	33.909	0	39.941	0	21.989	-10.684	18.83
305	33.097	-49.2	9.38	-2.987	22.069	-6.315	12.347	-10.694	17.145	-7.953	31.083	-9.455	19.754	-11.427	14.506	-8.003	23.677	-12.366	20.315	-0.338	24.822	-8.829	24.436	-4.709	81.36	0	37.075	0	29.8	0	18.611	0	15.995	-6.248	24.81	-9.472	16.844	-6.2	14.555	-6.499	25.809	0	30.601	0	30.624	-9.423	22.251	-9.331	19.574
306	13.675	-64.364	9.276	-11.103	28.47	-11.135	15.322	-3.005	28.794	0	23.635	0	19.067	-8.047	13.635	-4.488	16.635	-13.233	38.998	0	28.934	-13.438	24.868	-12.315	101.783	0	62.624	0	23.681	0.029	13.523	-8.11	10.788	-27.72	28.843	-12.407	15.937	-10.805	16.247	-2.911	27.931	0	35	0	42.138	0	20.974	-9.769	33.006
307	34.324	-49.057	15.487	-11.396	27.627	-8.373	19.465	-2.629	30.956	0	30.121	-0.001	18.887	-8.387	8.867	-10.979	20.941	-8.727	21.584	-7.02	24.368	-7.544	23.662	-9.091	92.774	-0.001	54.429	0	33.516	0	21.89	-5.588	15.384	-11.027	15.56	-9.971	31.904	-4.358	20.09	-7.217	65.716	0	14.759	-5.287	20.874	-13.726	20.262	-12.392	26.253
308	27.209	-47.972	13.755	-13.278	13.753	-15.113	12.041	-11.318	34.106	0	43.313	0	15.814	-10.176	13.07	-16.38	23.65	-23.227	51.166	0	27.181	-8.711	18.456	-20.597	38.409	0	96.25	0.001	38.957	0	21.002	-7.71	17.211	-8.532	23.139	-5.518	26.168	-3.777	19.499	-7.758	54.056	0	51.767	0	30.668	-0.488	18.652	-11.6	27.352
309	33.019	-48.965	22.581	-11.957	23.416	-8.08	13.677	-11.139	25.575	0.001	32.662	0	9.885	-12.043	20.945	-10.719	22.971	-10.187	39.328	0	19.122	-8.548	15.534	-10.055	89.634	0	63.798	-0.001	9.664	-4.454	21.711	0	17.51	-7.843	11.464	-7.117	43.462	0	27.51	-10.991	49.872	0	42.136	-0.001	44.811	0	19.607	-9.915	28.894
310	14.524	-51.069	20.986	-9.449	14.647	-1.926	13.432	-10.485	12.119	-10.005	41.497	0	21.341	-3.305	14.839	-4.011	30.714	-3.562	53.886	0.001	18.284	-15.024	18.172	-11.903	57.747	0	61.738	0	22.189	-4.183	23.126	0	10.619	-2.508	14.779	-2.301	19.308	-15.791	9.035	-8.53	33.006	0	36.341	0.001	35.85	-4.019	22.777	-11.935	20.595
311	27.301	-49.169	20.762	-9.509	21.293	-21.456	12.753	-8.074	25.651	0	40.444	0	18.572	-6.214	17.833	-12.542	24.477	-14.252	21.293	-4.886	31.485	-3.436	16.715	-8.815	77.289	0	63.527	0	29.629	0	32.812	0	12.81	-7.057	10.771	-11.055	21.048	-5.46	22.312	-7.606	27.347	-0.001	23.986	-0.001	30.014	-5.747	13.629	-8.599	27.778
312	31.303	-49.15	15.687	-1.811	18.741	-11.875	15.038	-15.031	25.908	0	48.834	0	16.933	-6.988	19.237	-7.521	10.154	-12.889	53.536	0	30.582	-5.693	19.895	-9.381	33.602	0	70.884	-0.001	18.739	-0.601	41.667	-0.001	19.487	-8.756	13.332	-10.698	43.574	-2.38	9.48	-20.077	22.359	0.001	19.557	-3.365	8.789	-7.367	21.365	-13.144	19.428
313	21.852	-48.968	11.826	-10.247	19.651	-16.979	17.718	-1.136	11.816	-12.643	26.202	0	16.736	-9.894	9.986	-16.151	15.379	-4.333	23.766	-7.972	20.389	-9.672	12.912	-6.691	74.146	0	86.262	0.001	19.609	-0.411	12.839	-6.531	14.583	-10.015	17.472	-19.23	36.38	0.001	21.653	-15.442	34.672	0	23.729	-1.057	39.38	0	20.16	-11.686	15.707
314	34.491	-49.163	14.544	-12.057	14.599	-8.161	13.063	-9.327	23.461	0	29.167	-8.938	12.008	-14.623	15.734	-11.681	13.591	-18.864	26.063	0	31.985	-4.224	17.12	-9.492	98.635	0	70.066	0	22.435	-3.539	7.861	-6.797	14.402	-7.5	16.594	-11.816	16.185	-4.811	13.465	-14.098	15.956	-0.949	36.118	0	15.458	-13.492	18.688	-12.427	16.787
315	39.989	-48.961	21.412	-16.278	16.786	-5.986	13.792	-5.468	13.858	-1.504	24.66	0.001	12.218	-16.66	15.795	-16.433	26.662	-1.63	32.54	0	13.227	-17.608	20.214	-14.153	22.869	0	38.871	0.001	25.98	0	29.61	0	16.501	-10.436	6.378	-11.739	30.876	-3.73	14.712	-16.983	38.608	0	22.385	-0.001	38.366	0	14.166	-9.506	24.132
316	14.087	-61.413	10.272	-7.173	21.668	-12.468	19.765	-0.877	28.702	-0.001	39.089	0	10.974	-16.44	17.596	-8.067	13.808	-15.74	17.548	0	12.71	-9.046	26.132	-10.466	73.088	0	67.525	-0.001	29.041	0	20.875	0	9.418	-12.639	10.907	-8.962	12.237	-14.099	18.53	-6.667	75.788	0	26.634	0	38.985	0	21.954	-9.614	27.977
317	31.195	-48.96	15.5	-14.563	31.533	-12.426	17.342	-4.945	18.777	-0.001	26.096	0	14.459	-6.898	14.313	-9.345	18.743	-7.103	41.587	0	34.142	-11.819	15.545	-14.245	52.05	0	46.038	0	20.575	-5.864	18.695	-5.173	12.532	-10.761	11.841	-11.516	33.5	0.001	29.553	-6.745	24.197	-4.48	19.624	-1.193	18.847	-0.03	13.616	-12.13	12.688
318	18.268	-65.139	18.875	0	29.995	-3.049	14.566	-11.338	22.466	0	20.034	0	20.39	-5.573	15.602	-7.88	20.35	-17.075	24.507	-1.841	20.858	-11.499	22.349	-7.639	94.751	0	67.714	0	25.529	0	31.093	-0.001	19.537	-3.931	18.344	-11.923	16.939	-12.119	8.745	-8.477	40.774	0	47.404	0	40.145	0	25.498	-4.885	24.695
319	34.012	-49.156	21.441	-10.703	15.697	-13.649	16.233	-8.074	39.015	0	8.682	-13.455	16.861	-0.129	19.458	-5.161	14.188	-7.115	27.948	0	14.362	-11.819	21.137	-4.176	66.03	0	76.484	0	29.69	0	35.775	0	17.145	-4.29	19	-21.168	33.849	-0.007	21.297	-20.183	39.689	-0.364	35.355	0	57.907	0	19.91	-7.989	27.527
320	26.984	-49.174	16.55	-11.962	24.018	-6.206	11.092	-4.795	11.869	-12.914	20.594	0	14.033	-17.89	16.951	-21.056	25.204	-4.607	49.461	0	25.256	-6.489	21.428	-10.697	29.997	-2.063	96.252	0.001	16.175	-0.812	22.309	0	17.712	-3.857	15.629	-11.645	24.254	-9.526	21.307	-12.825	32.358	0.001	44.93	0	29.265	0	13.812	-11.64	22.004
321	27.527	-49.055	18.93	-10.169	15.512	-9.77	16.751	-11.145	19.6	0.001	22.739	0	20.845	-11.521	11.273	-21.098	20.384	-14.683	18.374	-2.728	18.951	-7.048	19.086	-11.14	29.476	-12.014	86.325	0	24.103	0	8.98	-11.168	17.647	-12.471	23.221	-4.472	33.098	-3.895	20.103	-16.499	51.595	0.001	34.982	0	35.216	0.001	32.24	-8.331	12.849
322	12.174	-56.738	11.455	-19.037	16.298	-9.922	11.788	-6.993	19.63	-5.401	22.008	0	14.394	-17.178	13.7	-10.658	25.063	-6.003	17.172	-13.141	19.238	-7.029	16.672	-9.809	72.348	0	72.67	-0.001	34.483	0	17.019	-2.095	15.869	-9.469	18.87	-6.74	12.585	-8.822	25.936	-8.914	32.568	0	36.229	-0.001	60.21	0	17.216	-5.663	24.034
323	16.633	-48.957	14.623	-8.281	24.449	-4.99	15.219	-4.643	9.862	-11.748	27.206	0	11.499	-12.421	14.818	-13.557	26.002	-6.731	22.88	-4.765	25.474	0.001	18.205	-9.252	41.16	0	37.571	0	23.775	-0.371	24.99	0	13.006	-6.684	24.701	-5.274	34.587	-8.502	25.935	-10.969	27.546	0	35.834	0	45.316	0	26.024	-11.36	28.399
324	27.997	-48.969	13.949	-3.692	13.939	-5.844	16.596	-8.653	23.759	0	38.581	0	15.608	-9.184	11.123	-7.881	19.934	-8.967	52.174	0.001	16.022	-5.637	12.917	-5.423	43.893	-7.891	50.407	0	21.574	-1.653	22.937	0	16.883	-4.173	6.206	-7.471	17.819	-2.249	17.302	-4.41	31.292	0	43.162	0	41.818	0	26.104	-7.243	28.864
325	29.548	-48.955	13.487	-12.61	27.647	-5.898	13.305	-8.454	23.925	0.001	24.365	-6.52	17.075	-6.816	17.126	-11.676	15.394	-8.027	24.867	-7.124	33.114	-9.248	17.32	-15.13	85.248	0	50.97	0	25.764	0	32.846	-0.001	17.159	-5.939	16.882	-12.542	24.716	-14.591	13.462	-11.626	41.966	0	34.301	0	18.785	-2.773	23.082	-10.287	19.324
326	22.357	-48.524	11.744	-8.239	29.955	-13.684	16.584	-10.915	21.717	0	34.94	0	22.096	-6.388	11.787	-18.055	16.799	-8.855	23.226	-1.275	21.089	-11.646	19.72	-12.088	99.251	-0.001	75.281	0	29.461	0	41.59	0	17.377	-4.517	17.633	-15.591	23.225	-4.057	16.143	-1.668	30.402	0	40.921	0	12.99	-9.217	30.884	-8.738	22.509
327	21.933	-61.93	14.583	-10.285	17.758	-10.905	8.931	-13.786	20.005	-11.89	37.934	0	16.269	-14.443	15.98	-8.884	24.518	-6.29	41.239	0	7.528	-12.494	27.249	-1.519	70.718	-0.001	82.642	0	23.011	-0.001	27.041	0	10.542	-6.785	13.832	-7.209	45.419	-5.848	17.675	-12.945	46.887	0	33.587	0	25.774	-3.568	19.94	-8.123	19.669
328	25.661	-49.165	17.62	-2.71	39.315	-6.162	8.364	-15.855	29.353	0	44.052	0	15.32	-15.759	18.712	-18.972	15.386	-13.106	42.353	0	27.692	-3.343	17.095	-4.859	94.715	0	41.353	0	30.409	0.001	25.462	0	12.625	-5.087	15.769	-12.884	12.26	-4.861	15.003	-16.478	19.198	-2.799	34.149	0	45.492	0	26.835	-9.941	23.152
329	16.895	-53.489	9.411	-7.215	37.809	-4.251	14.591	-9.754	13.516	-6.733	7.85	-6.974	17.112	-4.288	13.637	-18.024	22.438	-4.605	41.219	0	22.981	-6.793	20.758	-17.548	75.908	0	68.915	-0.001	12.047	-3.715	30.518	0	14.592	-10.88	22.747	-5.724	36.454	-10.674	19.164	-15.55	50.928	0	43.312	0.001	35.714	0	15.831	-6.544	17.953
330	19.627	-58.24	21.494	-12.692	24.564	-10.855	18.652	0	31.275	0	31.336	0	18.416	-11.028	18.627	-6.325	25.851	-7.621	27.164	0.001	32.642	-10.87	12.695	-9.869	45.034	0	32.991	0	26.423	0	15.845	-16.655	15.718	-4.671	21.662	-8.857	34.526	-5.527	20.262	-18.587	30.725	0	36.438	0	32.402	0	32.98	-8.083	20.984
331	20.696	-56.983	12.073	-16.253	17.212	-12.894	10.832	-9.785	20.34	0	28.064	0	16.225	-5.927	13.109	-9.996	18.814	-17.748	50.589	0	21.244	-8.415	24.468	-18.808	103.491	0	74.044	0	19.731	-0.362	24.059	0	15.184	-14.971	16.987	-4.24	18.691	-4.998	28.083	-5.242	70.324	0.001	14.356	-8.907	24.671	-5.226	21.066	-20.175	27.393
332	29.21	-48.962	16.921	-12.993	24.139	-12.195	16.988	-11.046	17.549	-4.756	35.951	0	13.829	-11.877	12.149	-8.351	23.577	-5.364	29.061	-7.192	17.179	-12.122	13.176	-7.573	19.041	-14.719	83.804	-0.001	32.745	0.001	21.543	0	19.044	-11.349	17.652	-9.94	38.971	-6.251	23.289	-0.006	37.734	-5.635	14.602	-4.779	27.367	-4.322	20.128	-10.267	24.499
333	17.371	-48.963	15.342	-9.452	26.655	-6.498	14.83	-11.237	18.687	0.001	15.113	-8.124	12.992	-16.907	18.664	-2.17	18.641	-9.864	16.937	-9.82	17.236	-4.506	20.941	-9.445	65.653	0	64.596	0	17.142	-2.951	22.209	-0.001	20.328	-9.427	27.877	-9.235	16.981	-6.713	12.422	-15.346	60.807	0	20.349	-1.37	22.013	-5.111	19.191	-11.994	24.786
334	9.406	-55.816	12.576	-14.12	17.153	-7.126	14.673	-19.161	22.073	0.001	38.096	0	17.309	-15.199	12.899	-15.226	26.123	-3.82	15.312	-6.815	17.407	-2.515	24.513	-3.348	64.856	0	51.388	-0.001	26.834	0	14.797	-5.853	11.004	-8.231	18.714	-7.742	15.492	-12.335	17.651	-3.601	36.663	0	32.49	0	53.674	0	18.12	-13.617	23.792
335	18.396	-48.959	9.08	-20.842	18.448	-9.36	13.607	-6.886	32.058	0	49.994	0	21.6	-7.298	16.139	-27.668	18.697	-17.638	16.474	-2.514	19.092	-12.374	23.672	-13.428	73.02	0	52.323	-0.001	13.565	-10.541	34.439	0	16.825	-12.897	9.493	-16.661	16.616	-1.735	19.472	-14.572	34.683	-9.137	58.941	0	37.52	0.001	21.823	-7.006	24.052
336	19.278	-48.964	11.22	-14.186	13.823	-12.668	16.996	-8.222	14.707	-11.514	42.099	-0.001	18.427	-19.568	15.27	-10.889	18.436	-9.095	42.665	0	22.794	-8.207	18.975	-6.076	75.488	0	42.113	0	22.401	0	19.313	-4.221	18.002	-5.56	11.154	-6.903	34.433	-7.444	15.644	-10.422	25.06	-8.111	22.6	0	26.717	0	29.239	-11.533	25.187
337	18.589	-54.457	14.235	-7.014	22.352	-4.037	15.663	-3.604	33.549	0	38.871	0	14.088	-19.398	20.088	-12.22	14.029	-13.653	30.361	0.001	29.988	-6.001	22.166	-1.806	64.852	-0.001	34.982	0	27.742	0	23.797	-0.001	15.584	-4.244	11.026	-9.435	31.18	-7.157	12.216	-23.813	45.652	0	54.834	0	51.492	0	20.914	-17.629	27.271
338	28.885	-49.167	19.791	-12.764	17.659	-7.044	6.837	-10.756	38.202	0	20.525	0	13.874	-9.974	11.725	-17.982	18.152	-13.648	20.795	-6.663	31.841	-8.461	22.581	-21.537	37.125	-9.96	30.452	-6.413	22.338	-6.14	29.639	0	17.567	-5.26	22.369	-10.062	15.833	-5.545	15.313	0	52.546	0	22.686	-6.043	49.23	0	25.472	-3.786	20.601
339	22.495	-54.196	6.602	-10.588	14.02	-9.718	16.033	-7.969	19.061	0	24.88	-7.966	21.548	-16.841	13.047	-16.411	19.825	-10.73	23.563	-6.087	26.952	-14.065	26.227	-8.324	34.327	0	87.258	0.001	27.143	0	29.557	-0.001	16.562	-5.918	19.586	-9.085	33.516	-7.048	16.713	-2.901	35.45	0.001	28.757	0	45.829	0	30.87	-5.134	24.032
340	31.56	-49.172	14.048	-6.175	15.836	-16.925	6.418	-14.048	19.991	-0.029	20.482	-6.943	17.381	-11.181	16.617	-7.114	11.926	-7.575	30.148	-0.001	22.86	-14.061	22.653	-17.671	99.39	0	64.646	0	22.382	-1.241	21.61	0.034	10.963	-15.127	8.261	-17.543	27.23	-6.579	35.343	-1.615	16.719	-10.752	39.393	0.001	16.411	-0.001	25.599	-17.572	24.375
341	33.384	-48.961	19.758	-12.652	17.77	-10.324	12.779	-5.713	22.93	0	34.884	0	22.505	0	15.849	-9.039	27.353	-8.438	41.798	0	20.245	-7.339	19.43	-7.518	74.427	0	97.494	-0.001	23.404	-0.001	26.635	0.001	6.968	-16.918	12.337	-3.527	26.946	-9.354	8.605	-9.728	37.291	-7.495	32.157	-0.001	21.322	-5.017	23.79	-5.153	21.852
342	32.662	-48.956	12.926	-18.504	14.047	-8.078	6.689	-14.638	15.426	-0.812	21.923	0	12.082	-24.291	16.537	-10.736	23.841	-12.114	39.895	0	11.336	-4.679	24.722	-6.032	86.001	0	41.312	-0.001	32.221	0	13.398	0.038	21.116	-8.658	15.608	-12.606	37.282	-2.452	25.525	-13.852	40.33	0.001	28.029	0	18.121	-3.872	28.943	-6.738	28.695
343	34.977	-49.154	18.517	-16.159	15.966	-5.497	15.819	-5.993	30.39	0	41.158	0	16.548	-10.609	19.084	-9.552	14.914	-13.591	17.871	-9.756	19.767	-6.394	22.645	-13.395	44.184	0	35.625	0	35.231	0	30.42	0	26.448	0	13.431	-16.327	16.705	-7.268	18.17	-14.864	52.915	0	34.345	-0.001	20.006	-6.184	24.596	-11.216	27.396
344	17.313	-54.427	9.439	-11.632	12.152	-8.048	12.063	-9.1	26.645	0	36.612	0	14.098	-5.495	10.291	-19.38	16.438	-9.477	43.69	0	9.576	-20.613	21.941	-3.731	71.825	0	81.279	0.001	16.239	0	20.521	0	19.16	-5.505	18.738	-7.394	17.259	-14.865	15.202	-7.09	62.616	0	22.64	-0.001	23.216	-1.315	21.607	-4.902	27.069
345	14.592	-52.785	13.143	-11.157	20.885	-3.991	14.675	-9.858	19.659	0	33.236	0	18.915	-14.779	9.43	-17.326	20.567	-3.839	22.775	0.001	15.05	-6.792	23.66	-3.186	21.5	-15.205	94.537	0	20.455	0	23.666	-0.682	19.786	-7.46	24.858	-10.526	17.015	-6.542	14.341	-4.764	17.023	-4.033	30.45	1.24345e-14	34.823	0	27.648	-13.734	31.359
346	21.917	-49.199	11.367	-14.86	18.11	-12.624	10.357	-10.739	28.011	0.001	38.974	-0.001	10.335	-8.102	17.378	-4.188	24.839	-5.619	20.98	0	24.375	-9.065	20.165	-13.671	31.907	0	57.51	0	22.617	0	32.347	0.001	5.928	-12.719	17.11	-14.578	33.617	-6.497	28.224	-10.185	27.704	-0.001	57.852	0	15.734	-7.129	24.613	-2.672	25.32
347	29.66	-48.962	13.833	-8.234	15.964	-13.111	16.655	-9.998	32.365	0	21.189	0	13.791	-10.338	15.726	-16.341	20.309	-9.723	28.981	0	31.377	-4.571	17.006	-3.438	79.838	0	126.927	0	22.71	-6.88	15.062	-4.642	14.255	-0.605	23.002	-4.248	36.555	-12.343	27.671	-6.551	8.005	-7.715	25.745	0	41.827	0.001	19.368	-11.766	21.759
348	21.456	-52.102	18.843	-10.479	12.734	-17.081	9.945	-7.556	23.54	0	31.73	-4.612	12.395	-13.515	8.986	-16.252	18.032	-9.749	37.396	0	20.287	-10.649	26.283	-14.419	106.394	0.001	24.319	-8.108	20.588	0	28.683	0.047	17.381	-17.458	20.583	-5.096	13.189	-4.661	18.027	-0.289	45.04	0	36.034	0	12.887	-5.023	25.233	-4.063	26.634
349	17.352	-61.818	13.434	-12.526	21.953	-10.262	16.913	-3.886	28.851	0	36.786	0	7.946	-22.361	14.82	-0.713	19.368	-11.862	38.032	-0.001	21.978	-17.647	15.64	-12.611	46.989	-2.757	91.219	0	24.201	0.001	21.446	-4.424	14.918	-3.544	16.716	-14.774	9.894	-4.037	7.237	-10.794	46.956	0	42.736	0	28.127	-10.084	27.964	-7.074	27.301
350	23.167	-56.019	14.877	-14.478	25.808	-6.036	11.723	-6.693	29.24	0	24.364	-3.261	20.082	-6.688	13.873	-8.793	13.525	-12.313	52.09	-0.001	16.933	-11.03	21.369	-11.513	87.679	0	61.375	0	32.976	-0.001	17.082	-1.344	19.299	-7.843	12.04	-12.312	20.329	-17.107	18.903	-15.266	26.874	-5.673	32.38	0.001	27.778	-8.226	30.513	-5.272	16.272
351	42.806	-48.961	19.009	-5.328	18.486	-10.583	15.338	-4.442	28.623	0	49.754	0	17.054	-12.748	11.681	-9.001	16.972	-7.085	35.231	0	16.188	-10.696	22.99	-8.368	65.18	0	101.175	0	18.452	-12.059	32.661	0	19.867	-12.287	30.695	-7.237	24.262	-6.31	25.667	-15.418	31.22	0.001	50.251	0	30.694	-11.242	15.495	-9.249	19.642
352	18.12	-49.162	20.881	-12.218	9.268	-17.392	12.75	-5.56	40.821	0	41.653	0	11.818	-13.233	13.307	-3.949	11.405	-12.051	18.383	0.043	27.421	-14.072	18.616	-8.993	99.121	0	58.509	0	23.747	-4.258	22.353	-4.079	19.743	-9.74	19.778	-8.59	18.698	-6.042	15.659	-7.468	53.443	0	12.169	-9.382	18.207	-1.152	17.126	-5.261	27.292
353	33.826	-48.947	8.731	-11.246	18.134	-8.299	15.174	-9.856	26.089	0	18.37	0.98	14.568	-1.707	13.703	-10.305	18.442	-10.024	26.85	-7.864	14.529	-18.04	18.79	-14.042	66.846	0	51.15	0	29.823	0	14.468	-9.17	18.41	-13.966	11.217	-10.363	29.055	-5.195	26.737	-5.965	76.559	0	32.156	0	25.811	-0.497	14.045	-3.935	29.618
354	11.566	-54.189	19.754	-7.538	20.178	-14.872	14.583	-0.895	25.452	0	28.126	-1.102	14.92	-15.148	17.148	-8.702	15.315	-7.823	23.994	-7.854	21.283	-8.749	12.227	-10.828	70.277	-0.001	85.637	0	21.158	-11.386	19.73	0	15.258	-7.037	18.707	-4.675	38.906	-8.589	19.03	-19.23	56.713	0	64.05	0	34.168	-6.706	28.714	-8.069	14.447
355	26.182	-49.165	17.844	-12.615	12.535	-18.828	9.225	-11.572	23.081	-0.048	20.476	-8.353	14.612	-7.485	17.788	-20.254	25.8	0	20.886	-13.425	18.384	-7.028	14.965	-5.114	53.99	0	66.427	0.001	27.133	0	34.094	-0.001	14.961	-8.005	12.932	-7.69	9.064	-13.007	13.04	-5.374	59.344	0	16.642	-1.336	29.139	-13.659	28.559	-12.128	21.54
356	30.415	-49.164	11.422	-4.348	27.865	-13.121	11.647	-11.232	28.26	0.001	40.58	-0.001	12.417	-12.277	18.599	-1.301	14.356	-19.743	52.052	0	25.438	-8.976	21.671	-3.325	49.096	0	92.145	0	27.976	0	15.702	-3.142	16.734	-14.326	15.633	-10.065	22.89	-11.707	9.974	-20.553	50.96	-0.001	39.09	0.001	49.772	0.001	27.428	-4.842	20.991
357	21.49	-66.578	10.941	-11.143	12.767	-13.731	18.498	-6.357	34.587	0.001	43.826	0.001	13.632	-17.579	19.244	-7.522	28.191	0	24.439	-5.357	25.779	-5.572	24.446	-12.541	43.66	0	83.171	0	14.752	-0.501	31.107	0	15.221	-14.87	14.865	-6.004	34.332	-3.208	17.735	-7.177	21.515	-0.195	24.054	-0.001	38.828	0	17.889	-13.871	14.906
358	24.033	-51.459	9.835	-10.892	24.046	-11.226	14.965	-10.231	34.609	0	34.372	0	13.375	-20.157	17.018	-7.605	19.95	-3.625	44.339	0	30.966	-11.816	15.959	-11.952	75.718	-0.001	101.459	-0.001	35.179	0	20.408	-1.671	19.866	-2.149	26.745	-9.759	7.262	-8.135	28.029	-7.345	17.359	-0.034	11.107	-14.201	26.129	-10.671	30.826	-13.212	22.693
359	21.534	-50.658	18.434	-8.219	22.054	-2.721	11.761	-6.329	16.281	-7.856	30.651	-4.234	13.488	-6.961	18.895	-8.694	21.225	-13.252	35.561	-0.001	15.299	-13.441	16.84	-9.17	78.749	0.001	42.866	-13.469	14.616	-9.199	20.665	-0.001	15.221	-23.712	9.547	-6.414	12.485	-5.66	17.447	-11.396	61.948	0	27.459	0	46.94	0	20.969	-10.7	24.204
360	18.335	-48.947	23.549	-2.104	17.618	-14.939	17.884	-4.524	20.183	0.001	25.042	-11.65	19.427	-5.401	20.527	-8.369	22.31	-9.069	41.298	0	18.377	-5.559	20.655	-5.834	71.718	0	64.735	0	30.155	-0.001	29.764	0	15.187	-13.655	18.443	-10.934	20.407	-12.383	24.279	-9.999	19.305	-9.444	41.932	0	24.608	0	30.375	-10.771	26.195
361	16.81	-54.712	21.185	-5.925	19.985	-4.994	17.84	-9.24	14.591	-1.319	44.593	0	14.185	-17.508	18.079	-8.05	15.459	-10.384	30.109	0	12.206	-12.716	23.283	-5.147	42.715	-6.653	95.528	0	26.625	0	31.634	0.001	23.987	-7.905	22.776	-12.098	31.42	-13.67	14.206	-8.057	45.27	0	53.088	-0.001	44.646	0	11.604	-13.812	16.991
362	18.078	-61.769	10.48	-8.832	22.197	-7.235	15.036	-2.534	22.019	0.001	29.732	0	14.324	-12.488	8.166	-5.453	19.91	-13.66	14.853	-2.475	16.308	-9.522	16.227	-11.898	56.642	-0.001	83.636	0	20.553	0.511	29.826	0	13.252	-10.456	15.594	-8.107	33.359	-12.006	13.092	-13.265	48.812	0	35.884	0.001	35.82	0	13.064	-6.855	22.719
363	41.463	-48.94	9.584	-11.352	22.247	-5.376	12.766	-7.239	39.751	0	32.539	-2.813	19.948	-5.647	13.584	-14.168	12.668	-14.38	17.708	-3.651	26.271	-12.24	20.222	-13.774	68.929	0	53.902	0	14.987	-1.532	13.282	-6.418	17.681	-3.929	15.518	-2.962	41.919	-2.295	15.896	-11.335	56.411	0	27.597	-0.001	24.055	-6.106	15.338	-10.55	30.241
364	25.686	-48.959	12.469	-11.596	26.177	-6.988	14.354	-17.833	38.015	0	14.061	-5.189	16.08	-9.083	16.086	-6.995	11.103	-3.923	36.99	0	27.761	-0.852	16.384	-10.154	48.799	-0.001	79.373	0	26.223	0	34.988	0.001	20.452	-14.268	16.71	-8.301	13.765	-13.101	28.766	-10.991	44.972	0	24.004	0	47.186	0	14.935	-11.583	24.402
365	12.998	-53.873	21.452	-6.284	16.415	-14.722	16.949	-4.534	42.075	-0.001	34.256	0	14.86	-12.867	8.554	-10.907	21.588	-8.189	20.161	-10.475	24.051	-14.322	17.058	-6.903	89.127	-0.001	57.497	-0.001	21.089	0	20.825	0.001	13.193	-4.53	12.581	-4.818	35.22	-8.447	33.624	-8.08	60.979	0	40.269	0	41.436	0	14.686	-8.993	18.568
366	34.689	-49.155	15.434	-12.475	16.849	-6.121	13.079	-13.166	28.15	0	26.988	-0.826	12.417	-14.834	10.984	-7.722	13.712	-14.797	53.074	-0.001	15.822	-13.512	14.964	-10.893	91.167	0	63.27	-0.001	23.381	-0.001	17.04	-3.814	10.701	-15.459	12.718	-9.978	14.187	-7.637	18.588	-7.565	44.987	0.001	33.278	0	22.711	-3.458	21.352	-18.381	20.365
367	29.908	-49.211	8.389	-4.742	11.557	-7.028	11.093	-9.375	12.603	-12.153	38.527	0	12.939	-1.542	15.331	-11.233	21.433	-5.734	44.073	0	13.258	-5.491	18.277	-8.363	106.215	0	33.962	-2.968	21.273	-0.464	28.875	0	23.076	-3.297	20.078	-10.9	26.518	-7.36	20.129	-10.323	31.597	0	11.843	-11.703	43.384	0.001	16.882	-7.587	31.304
368	31.151	-48.965	15.437	-7.568	17.404	-13.773	13.368	-7.974	17.371	-7.898	36.083	0	17.171	-9.592	16.112	-9.443	19.125	-10.553	15.016	-10.191	16.709	-19.413	18.357	-9.355	58.468	0	72.924	0	12.231	-11.542	23.019	0	12.718	-13.744	17.194	-15.43	15.138	-5.48	27.682	-9.709	34.989	-0.004	40.513	0.001	25.596	-9.4	20.657	-0.328	20.16
369	32.87	-48.955	22.272	-11.613	20.212	-25.569	15.462	-6.795	30.807	0	34.152	0	14.611	-10.608	16.495	-18.449	10.983	-20.147	54.329	0.001	15.403	-11.142	17.391	-13.278	73.795	0	70.067	0	29.221	-0.001	20.353	-5.628	16.814	-4.932	13.301	-15.804	19.091	-5.154	21.804	-11.214	36.016	-0.001	43.568	-0.001	35.643	0	15.943	-7.565	20.103
370	20.408	-54.809	14.1	-16.149	37.228	-13.785	13.185	-12.985	19.695	0	38.562	0	17.544	-6.216	15.965	-14.466	32.011	-5.47	55.406	0.001	19.7	-21.717	13.936	-2.501	21.246	-6.597	60.596	0	18.352	-9.803	24.09	0	9.922	-1.401	7.236	-11.258	19.218	-11.514	15.768	-4.175	45.739	0	30.24	0	36.41	-1.169	21.296	-10.162	23.029
371	23.875	-48.997	13.54	-0.179	19.611	-17.872	14.693	-8.765	31.682	0	28.87	0.001	21.504	-8.66	19.952	-8.006	17.323	-12.36	28.485	0	26.718	-8.237	21.432	-4.151	46.024	-10.362	75.834	0	29.408	0	17.818	-0.001	14.973	-16.753	22.263	-8.74	14.393	-3.58	14.552	-13.246	38.595	0	41.51	0.001	47.449	0.001	25.376	-6.29	32.127
372	31.608	-48.95	10.958	-15.941	18.179	-15.026	13.762	-9.142	20.014	0	10.925	-7.036	23.56	-9.236	10.41	-7.699	17.466	-8.712	44.975	0	29.103	-9.612	20.847	-8.505	61.663	0	66.347	-0.001	26.377	0	24.504	-1.709	17.805	-12.281	20.643	0.001	15.68	-5.386	14.577	-11.277	32.155	0	17.617	-6.716	39.616	0	22.286	-5.248	26.453
373	19.596	-56.124	13.825	-14	14.644	-14.752	14.482	-9.607	21.229	0	12.796	-0.007	14.005	-17.03	13.927	-15.072	23.225	-11.353	18.288	-8.168	22.082	-6.692	23.962	-6.315	85.527	0	39.738	-0.001	26.412	-0.38	17.465	-2.578	13.761	-13.257	6.153	-14.805	25.209	-4.224	15.359	-16.098	37.685	-4.675	38.149	0	20.968	-2.409	30.602	0.001	29.774
374	26.567	-48.948	21.021	-5.757	26.899	-5.881	9.65	-12.79	25.189	0	28.946	-0.001	17.315	-8.907	22.102	-5.997	15.007	-10.275	12.558	-4.943	17.526	-24.078	23.998	-10.381	87.005	0	50.427	0	15.23	-6.578	32.952	0	15.824	-0.897	15.881	-7.881	12.807	-8.577	13.993	-15.463	70.15	0	24.268	0	49.662	0	19.768	-6.907	16.414
375	30.453	-49.16	17.743	-16.715	22.755	-10.179	13.069	-14.212	24.657	0	21.774	-10.66	13.247	-16.414	14.136	-4.168	16.605	-10.092	33.762	-0.001	25.956	-16.569	17.552	-6.308	90.955	0	41.501	0	21.463	0.001	21.845	-0.001	18.24	-9.025	15.28	-5.448	36.712	-10.203	21.113	-1.949	51.542	0	48.572	0	46.215	0	23.732	-9.708	21.493
376	30.932	-49.069	22.646	-3.345	23.787	-5.636	6.903	-5.906	40.475	0.001	45.978	0	22.6	-13.257	15.357	-19.164	17.884	-14.275	26.322	0	19.729	-8.407	23.904	-4.916	54.193	0.001	84.298	-0.001	24.08	-0.001	18.811	-4.137	15.96	-7.662	26.122	-3.725	10.746	-14.387	16.735	-15.122	63.672	0	10.423	-3.574	38.31	-0.001	13.403	-9.693	14.68
377	13.442	-61.982	25.547	-9.828	18.506	-2.701	17.661	-14.085	14.95	-12.872	26.405	-9.861	17.949	-12.82	19.28	-9.004	16.885	-9.97	6.834	-9.033	26.764	-4.409	23.953	-6.908	61.821	0	73.319	-0.001	36.643	-0.001	31.032	0	21.339	-12.007	16.276	-7.614	25.248	-7.93	17.094	-18.54	30.605	-0.001	29.891	0	30.469	-4.305	14.449	-16.422	28.23
378	31.821	-49.177	22.025	-10.058	22.369	-15.895	11.575	-7.735	32.296	0	28.696	0	14.078	-26.342	12.117	-18.434	20.961	-9.283	40.2	0	17.934	-7.948	14.932	-11.465	34.609	-2.277	81.961	0	17.475	-2.589	29.172	0	17.591	-11.497	22.678	-15.897	26.361	-6.713	13.282	-9.479	31.055	0	32.911	0	19.908	-16.405	24.081	-10.747	16.935
379	30.899	-49.209	13.407	-18.649	21.37	-4.61	14.619	-10.136	24.005	0	15.582	-15.984	11.359	-23.259	16.573	-17.937	14.477	-5.096	34.556	-0.001	24.526	-7.991	18.724	-10.973	23.433	-0.126	49.685	0.001	17.965	-1.593	27.324	0	17.407	-6.816	14.133	-13.546	10.352	-7.838	12.487	-3.306	30.244	0	16.442	-2.482	35.663	-0.001	25.096	-6.345	24.958
380	28.799	-49.154	7.596	-9.978	18.194	-7.478	8.343	-6.332	26.198	0	38.066	0.001	22.009	-8.84	14.232	-12.515	19.408	-7.152	24.843	0	20.229	-13.483	25.523	-9.67	39.596	0	77.398	-0.001	18.184	-8.249	21.81	-0.989	15.999	-7.178	15.943	-10.445	27.537	-3.816	12.106	-8.658	61.138	0	37.058	0	22.778	0.01	13.826	-11.346	17.041
381	24.766	-49.161	22.923	-0.681	15.127	-8.697	13.322	-11.677	16.484	-8.589	33.391	-8.747	13.426	-15.947	19.331	-8.332	6.08	-6.677	35.725	0.001	26.937	-12.371	13.503	-13.097	63.621	0	95.789	0.001	30.278	0	30.685	0	13.86	-15.534	7.94	-4.304	35.363	-6.877	12.26	-10.607	34.837	-2.971	11.056	-9.387	27.805	0	22.493	-16.894	25.831
382	37.974	-49.202	13.61	-8.484	23.673	-4.852	18.608	-1.586	20.158	-4.967	13.116	-2.196	18.573	-8.836	14.8	-12.486	19.491	-11.271	32.473	0	22.072	-9.895	23.898	-7.082	73.699	0	31.725	-9.228	23.183	-0.975	55.555	0.001	12.643	-18.328	8.069	-11.638	11.403	-9.788	8.079	-9.719	38.451	-5.211	36.417	0	29.438	-5.827	17.101	-11.76	29.047
383	21.764	-55.719	6.865	-12.198	12.605	-10.759	12.864	-10.117	20.879	-0.001	47.028	0	7.965	-21.748	16.067	-6.939	9.869	-15.422	32.638	0	17.269	-10.875	23.502	-12.436	44.632	-0.001	87.402	-0.001	20.889	-1.515	18.136	-2.111	20.13	-11.964	12.993	-10.905	28.325	-15.652	20.398	-20.269	55.772	0	38.472	0.001	31.573	-2.759	28.221	-7.912	20.036
384	36.622	-48.964	20.841	-14.777	21.231	-1.288	7.831	-2.644	32.12	0	38.721	0	17.526	-13.65	16.92	-22.042	11.104	-8.378	31.758	0.001	30.877	0	24.234	-5.478	91.113	0	38.964	0	9.803	-11.109	24.563	-3.091	17.921	-6.004	14.704	-8.793	15.765	-4.306	16.377	-14.124	54.859	0	59.897	0.001	40.866	0	25.14	-12.531	26.543
385	28.08	-48.954	8.333	-9.709	22.44	-10.737	10.967	-7.469	19.629	-2.492	32.968	0.001	15.24	-2.839	12.884	-8.121	18.306	-9.375	51.275	0	26.828	-11.722	24.881	-3.87	77.468	0	85.318	0	25.318	-0.001	21.867	0	14.324	-6.775	22.757	-16.419	32.362	-6.067	27.39	-7.134	28.841	-10.331	29.711	0	13.414	-6.009	25.25	-13.721	30.867
386	36.267	-48.968	13.377	-13.801	18.652	-8.535	13.834	-11.354	29.98	0	41.348	0	17.964	-5.965	13.26	-5.961	15.37	-15.712	22.048	-5.836	34.811	-0.001	24.678	-2.48	23.312	-7.423	76.368	0	24.356	0	26.847	0	13.658	-12.09	25.195	-8.247	24.887	-11.521	25.801	-15.558	45.681	0	28.288	0	58.323	0	13.867	-17.005	18.936
387	16.101	-56.64	10.853	-8.044	24.49	-9.524	15.784	-3.368	14.37	-5.345	31.423	0	10.115	-14.548	10.546	-14.803	17.272	-5.773	20.176	-5.598	32.045	-15.546	22.587	-5.839	38.721	-9.523	63.074	-0.001	25.101	-1.564	33.434	0.001	22.448	-4.763	21.687	-3.943	13.894	-3.607	18.228	-18.706	50.337	-0.001	14.192	-13.687	55.706	0	16.328	-21.49	29.279
388	19.314	-51.871	10.967	-14.997	14.071	-10.339	7.646	-7.938	17.519	-3.147	17.69	-0.76	16.054	-6.044	13.001	-13.64	24.672	-8.458	40.389	0	30.632	-21.428	24.026	-2.575	38.192	-10.912	84.157	0	29.616	0.001	29.569	-0.001	14.368	-8.05	9.986	-11.83	32.194	-2.643	20.828	0	43.998	0	25.091	0.001	24.359	0	23.612	-16.266	23.26
389	30.095	-48.888	20.392	-15.192	18.788	-13.545	17.304	-11.231	30.735	0	39.707	-0.001	17.029	-3.731	18.705	-15.63	21.919	-17.126	27.771	-4.868	24.818	-12.195	24.439	-8.775	53.6	0	71.631	-0.001	27.226	0	30.546	0	10.122	-8.601	13.291	-7.304	16.797	-9.068	20.093	-15.24	65.842	0	39.084	0	26.266	-13.321	21.054	-17.252	21.721
390	23.207	-48.968	19.556	-4.102	14.214	-9.698	11.104	-9.455	21.762	-3.07	40.459	0	16.003	-11.756	7.525	-17.867	15.551	-12.953	31.62	0.001	16.126	-3.318	24.493	-4.656	56.164	0	88.118	0.001	18.537	-10.469	24.495	0	8.751	-9.428	9.914	-8.023	18.07	-7.44	16.959	-9.918	42.996	0	22.97	0	45.977	0	27.206	-18.372	23.37
391	16.183	-52.387	17.268	-10.849	12.624	-7.54	12.805	-3.996	21.849	-3.243	38.215	0	14.481	-11.361	9.243	-13.154	13.479	-8.845	34.322	0	24.251	-11.996	20.471	-9.58	46.448	-11.977	71.095	0.001	17.788	-4.239	20.259	-3.095	16.212	-6.27	16.8	-5.161	35.575	-0.219	17.655	-18.767	128.431	0	37.487	-0.001	29.124	0	29.96	-14.009	23.083
392	25.493	-49.211	13.198	-20.673	21.99	-11.587	13.193	-19.989	21.903	-0.001	31.337	0	13.149	-17.555	20.148	-8.956	5.288	-13.512	21.464	-1.463	29.493	-7.43	22.111	-7.313	100.301	0	28.467	-0.207	19.059	-1.76	24.682	0	10.952	-2.704	20.229	-15.344	27.638	-10.27	15.884	-26.802	45.042	-0.001	16.259	0	37.858	0	19.931	-2.181	12.636
393	42.613	-49.192	13.238	-16.489	24.945	-9.327	14.97	-11.911	28.196	0	18.535	-8.451	18.981	-1.113	11.274	-11.625	19.011	-0.338	54.004	-0.001	14.52	-11.393	24.608	-1.968	62.923	0	54.1	0	32.901	0	34.081	0	17.962	-18.188	20.18	-12.144	14.612	-2.041	19.146	-14.766	53.02	0	24.494	0	52.777	0	16.779	-4.765	18.881
394	31.41	-49.166	18.004	-8.14	17.679	-12.812	14.247	-4.777	20.517	-5.684	34.889	0.007	15.188	-5.439	15.681	-13.744	15.236	-7.904	21.969	-9.358	18.282	-11.206	25.259	-3.838	97.439	-0.001	42.4	-0.001	23.854	-0.001	33.354	0.001	16.925	-4.839	15.57	-11.425	19.81	-18.717	7.147	-7.16	34.417	0	49.922	-0.001	29.025	-9.333	24.536	-13.127	29.162
395	24.341	-48.95	12.628	-11.739	25.01	-5.541	15.075	-15.92	19.786	-0.001	31.175	-7.599	18.189	-9.87	10.819	-20.841	19.655	-11.748	41.71	0	34.359	-15.142	22.274	-7.733	64.963	0	58.826	0.001	20.578	0	34.147	0.001	17.999	-22.313	18.117	-6.821	14.776	-0.721	15.642	-7.882	12.262	-3.709	26.213	0	58.213	0	32.292	-4.094	7.478
396	35.902	-48.965	7.955	-4.116	18.62	-9.647	14.101	-11.287	35.665	0	17.972	0	15.639	-5.571	14.421	-5.573	24.93	-9.306	48.38	0	29.589	-7.752	24.012	-5.111	66.642	0	79.949	0	24.494	0	28.616	-0.001	17.586	-9.854	28.534	-3.436	11.194	-5.498	11.285	-16.238	66.12	0	29.775	0	14.333	-3.89	27.856	-12.313	27.249
397	37.707	-48.962	15.071	-9.993	23.602	-8.931	13.746	-10.062	20.567	-5.031	47.286	0.001	17.298	-8.16	12.965	-14.24	17.31	-11.405	41.569	0	27.158	-13.221	20.153	-7.755	91.428	0	82.631	0	17.827	-8.232	19.95	0.001	11.608	-11.804	19.7	-7.364	23.87	-8.105	8.835	-13.446	58.101	0	26.936	0	18.339	-8.838	12.009	-17.156	28.237
398	18.901	-52.101	6.434	-6.937	27.143	-8.875	14.837	-7.552	20.47	0	23.199	-0.001	13.855	-18.124	12.573	-18.842	11.591	-6.814	28.289	-0.001	24.032	-15.341	21.243	-6.242	58.753	0	64.339	0.001	21.79	-3.007	24.739	-6.986	19.805	-5.338	25.855	-5.7	12.008	-13.334	15.018	-10.217	46.12	0	48.565	-0.001	47.423	0	20.161	-14.738	17.088
399	15.553	-55.654	12.469	-10.496	33.175	-3.979	18.598	-8.276	26.344	0	15.948	-8.858	19.368	-0.809	16.481	-9.915	9.906	-18.009	17.533	-5.195	26.908	-9.431	22.709	-9.161	36.546	-12.387	69.015	0	32.934	0	26.741	0.001	18.885	-5.513	10.473	-5.564	29.653	-5.285	16.051	-9.266	50.433	0.001	27.657	0	35.63	0	15.292	-4.359	11.949
400	11.928	-61.882	14.355	-13.962	16.755	-6.496	15.574	-15.068	31.695	0.001	19.743	-12.902	13.084	-12.594	15.023	-4.542	12.591	-12.994	32.383	0	23.537	-4.66	16.979	-6.113	83.155	-0.001	84.52	0	17.922	-5.739	18.843	-0.792	20.064	-4.378	16.793	-11.459	36.693	-6.47	28.706	-5.277	42.769	0	44.591	0	48.401	0	19.341	-12.203	34.144
401	16.843	-49.38	14.645	-16.541	17.777	-9.743	12.655	-5.281	36.539	0	22.779	-17.791	13.714	-13.559	14.542	-14.244	17.983	-13.457	25.856	0	35.312	-10.881	17.549	-12.296	88.596	0	79.061	-0.001	22.689	-0.05	33.149	0	16.545	-7.674	18.833	-8.594	17.729	-13.413	10.308	-12.215	33.085	0	45.786	-0.001	36.499	-3.16	30.951	-12.552	21.244
402	32.356	-48.967	21.367	-6.469	11.489	-3.371	10.033	-7.873	28.228	-0.001	28.419	0	19.983	-10.539	10.45	-5.937	22.562	-8.048	32.207	0	20.759	-0.561	21.178	-5.398	75.834	-0.001	68.224	0	28.043	0	28.078	0.001	20.049	-14.581	12.934	-19.663	19.745	-14.784	15.708	-9.469	57.874	0	51.803	0	50.467	0	21.777	-4.014	21.338
403	28.864	-48.953	12.713	-11.274	25.354	-8.475	14.713	-11.544	17.452	-8.585	46.985	0	21.01	-4.673	14.281	-19.498	19.985	-8.497	46.036	0	25.116	-11.959	16.997	-11.617	62.876	-0.001	28.377	0.001	29.241	0	28.119	0	16.785	-4.945	15.493	-3.561	29.973	-16.215	29.333	-13.545	66.806	-0.001	57.484	0	47.941	0.001	14.995	-9.992	14.416
404	14.482	-61.151	11.968	-15.641	21.575	-9.088	15.558	-5.007	33.741	0	24.331	0	19.868	-17.691	18.796	-13.772	18.805	-10.208	41.663	0.001	16.438	-7.776	20.092	-4.421	90.109	-0.001	54.385	0	17.222	-6.876	34.59	0	10.567	-6.627	13.011	-8.262	29.393	-4.466	20.65	-10.296	21.641	-6.293	23.738	0	11.498	-3.922	14.405	-6.348	24.085
405	15.117	-55.776	10.95	-16.308	18.689	-10.966	15.756	-3.859	24.77	0	23.309	-10.608	12.756	-8.833	6.28	-6.83	11.035	-18.598	23.212	-7.198	25.001	-5.568	15.913	-10.327	77.276	0.001	53.199	0	22.361	-3.338	13.578	-9.619	19.82	-11.862	17.282	-7.464	13.506	-4.19	30.829	-5.371	17.353	-5.385	22.748	0	44.298	0	15.899	-9.31	29.606
406	37.64	-48.954	13.276	-8.534	20.709	-1.468	12.064	-3.35	29.084	0	40.467	0	12.848	-27.097	15.371	-5.16	16.34	-11.383	19.874	-6.618	25.554	-12.367	16.426	-12.965	42.767	0	70.223	0	35.541	0	21.448	0	5.7	-12.613	13.594	-11.859	32.557	-10.849	18.119	-9.043	28.478	0	42.265	0.001	28.222	0	33.929	-5.399	27.062
407	23.164	-50.391	21.436	-12.327	19.798	-7.073	13.414	-0.811	15.655	-8.049	19.418	0	21.728	0.001	17.701	-8.571	18.421	-8.149	21.758	-7.327	12.043	-10.311	22.132	-15.29	85.747	0	30.204	0	23.056	-0.068	25.566	0.001	14.235	-7.979	15.098	-13.972	12.809	-8.784	27.196	-17.16	31.174	0.001	41.708	0	15.736	-11.573	17.025	-11.119	26.666
408	31.865	-48.948	3.037	-9.381	17.956	-12.706	15.223	-6.3	33.764	0	42.814	0	18.292	-9.297	14.943	-12.484	17.563	-14.695	31.029	0	21.009	-6.095	19.225	-9.909	38.646	-0.203	84.933	0	19.952	-9.213	15.345	-4.662	15.784	-23.48	5.774	-8.631	37.864	-5.702	22.608	-8.887	38.316	-0.001	47.502	0	26.195	-10.671	26.501	-2.768	15.491
409	24.509	-49.167	22.784	-5.87	16.107	-5.145	10.542	-8.463	22.785	0.001	25.244	0.003	15.806	-17.274	11.437	-13.684	18.98	-6.318	39.267	-0.001	13.474	-23.033	22.154	-11.561	36.248	-11.988	48.851	-8.614	36.848	0	27.461	0	19.496	-6.714	15.179	-15.77	28.403	-5.466	29.798	-8.614	59.052	0	20.565	0	24.938	-15.139	20.326	-7.806	20.975
410	21.012	-57.644	21.834	-18.118	16.656	-17.852	10.658	-8.387	20.182	0.707	30.252	0	15.961	-10.093	15.532	-10.611	8.857	-15.168	27.716	0	15.979	-8.338	24.882	-7.355	66.748	0	52.169	0	32.931	-0.001	32.567	0	17.913	-12.423	18.415	-7.043	22.572	-10.079	9.515	-12.355	45.755	0.001	44.857	-0.001	21.705	-8.78	27.064	-10.615	21.914
411	14.656	-59.066	11.726	-5.161	20.5	-5.064	15.532	-5.061	23.65	-0.001	23.392	-9.202	16.769	-3.656	12.451	-9.52	20.192	-9.35	49.518	0	13.567	-9.242	25.457	-15.217	75.978	0	14.763	-13.058	25.171	-0.001	24.671	0	15.32	-11.305	11.8	-6.406	17.484	-4.97	22.377	-9.001	44.317	0	20.978	0	42.406	0	23.578	-9.368	15.643
412	32.989	-49.159	17.777	-16.748	22.362	-1.629	12.267	-10.55	15.221	0	33.163	0	15.222	-4.52	17.939	-7.163	14.028	-10.032	14.673	-8.723	27.789	-6.602	22.376	-5.129	41.01	-0.307	32.313	0	21.303	0.201	17.744	-6.776	14.706	-6.392	16.673	-10.545	44.028	-3.17	19.492	-13.428	25.175	-5.276	39.513	0	50.257	0	29.821	-13.675	21.221
413	15.441	-63.926	11.487	-8.652	12.98	-15.415	12.276	-10.651	25.457	-0.001	21.214	-9.26	17.933	-8.183	15.659	-9.408	20.431	-5.848	16.37	-4.724	12.647	-12.803	23.559	-4.502	63.65	-0.001	73.98	0	26.598	0	21.161	0	13.233	-5.656	23.372	-1.496	15.332	0	16.132	-14.045	48.922	0	44.205	0	33.785	0	27.928	-3.426	32.567
414	29.24	-49.164	3.45	-14.695	15.241	-19.722	12.003	-11.132	23.823	-3.057	43.049	0	13.639	-18.066	16.67	-9.301	20.035	-10.448	44.838	0	19.438	-7.969	17.839	-7.254	68.82	0	52.495	0	21.194	-5.21	22.927	0	18.629	-15.772	8.446	-14.156	16.45	-4.799	12.445	-10.36	44.867	0	34.347	0	37.327	0	34.011	-6.789	22.147
415	32.375	-48.943	18.962	-5.507	18.104	-15.019	10.964	-9.981	26.001	0	23.539	-3.944	15.023	-11.201	14.42	-13.949	16.136	-5.345	49.748	0	26.802	-9.326	39.091	0.001	73.298	0.001	75.988	0	25.167	0	28.142	0	10.623	-12.148	18.463	-12.915	13.385	-14.112	15.853	-11.032	26.334	-3.24	30.441	0	33.24	0	27.023	-5.161	20.512
416	28.656	-48.951	17.926	-5.443	22.131	-9.948	10.441	-16.676	19.023	-0.707	41.315	0	14.644	-19.666	9.689	-10.479	14.331	-6.235	44.404	0	18.743	-3.836	20.458	-5.985	25.195	-5.587	81.88	0	21.247	0	19.963	-1.524	23.526	-5.252	15.552	-12.029	15.033	-6.839	19.628	-5.79	41.828	0	38.13	0	55.524	-0.001	32.714	-7.619	19.62
417	18.695	-64.212	11.052	-9.282	23.359	-0.02	13.811	-1.926	25.04	0	28.539	0	16.453	-12.852	21.043	-13.024	31.561	-0.713	18.181	-3.611	29.456	-11.31	27.946	-3.749	75.853	0	77.198	0.001	27.122	0.001	24.365	-2.794	8.309	-25.297	23.22	-10.513	27.061	-8.264	21.104	-12.129	46.367	0	33.99	-1.11022e-14	41.408	0	19.703	-5.143	24.916
418	21.423	-49.147	16.787	-12.58	14.911	-2.734	13.871	-1.804	22.761	-0.001	35.534	-0.001	15.883	-17.383	12.003	-18.397	14.949	-8.703	32.392	0	20.815	-10.132	25.634	-5.253	53.298	0	110.893	0	18.578	-2.599	21.859	-6.27	9.232	-12.355	12.124	-5.877	32.997	-6.629	15.932	-15.148	28.617	-13.55	41.612	0	21.117	0	29.645	-5.229	31.113
419	21.381	-49.156	9.28	-8.98	18.185	-12.274	16.694	-12.035	32.813	0	44.129	-0.001	21.962	-16.307	0	-31.139	21.222	-0.774	33.247	0	25.605	-10.728	22.497	-9.171	70.589	0	91.714	0	13.658	-0.15	27.911	0	20.052	-7.88	13.354	-12.25	16.963	-13.745	13.774	-5.887	16.19	-0.253	51.69	0	24.654	-1.893	10.673	-8.196	12.775
420	22.405	-57.538	19.676	-0.015	22.583	-8.259	14.348	-10.527	25.932	0	28.861	-14.519	16.226	-14.507	21.682	-9.598	23.52	-8.817	18.362	-5.321	19.381	-17.575	23.955	-5.5	30.849	-13.559	52.727	-1.279	20.346	-2.082	21.003	-3.672	12.14	-10.423	18.913	-6.798	28.159	-8.488	17.118	-8.147	34.48	0	37.5	0	16.977	-9.224	26.37	-0.077	19.99
421	13.628	-54.177	20.65	-10.703	13.745	-5.691	14.767	-7.976	18.822	0	23.2	0	12.163	-13.753	13.936	-9.426	16.946	-8.245	17.106	-10.691	19.481	-7.91	23.822	-2.786	64.936	-0.001	71.032	0	30.746	0	19.019	-5.469	17.948	-4.091	21.52	-3.529	30.629	-7.654	12.91	-6.443	29.82	-2.338	30.802	0	33.069	0.001	15.649	-9.624	22.17
422	29.247	-48.955	19.833	-12.766	4.876	-14.1	15.953	-6.778	25.892	0	46.333	0	18.758	-15.962	23.089	-6.69	8.674	-12.884	19.121	-5.15	33.343	-5.107	16.108	-6.762	52.542	0	62.787	0	25.614	0.001	31.197	0	15.972	-8.509	15.403	-13.837	32.179	-11.223	18.039	-11.002	55.358	0	27.725	0.001	13.022	-7.366	16.106	-12.843	22.714
423	23.762	-49.086	17.806	-7.133	17.203	-5.136	11.331	-7.718	39.363	0	12.214	-6.739	11.949	-16.192	13.203	-15.623	22.384	-6.573	33.765	0	22.378	-3.088	22.132	-9.914	58.202	0	48.572	-7.446	33.908	0	30.899	0.001	9.987	-2.563	7.874	-7.575	13.541	-10.711	23.429	-12.713	35.538	0	39.214	0.001	23.831	0	19.814	0.001	21.135
424	30.587	-49.156	22.271	-9.818	23.618	-6.266	19.077	-7.331	29.45	0	39.157	0	12.817	-15.081	9.553	-12.775	19.853	-10.262	41.299	0.001	19.775	-9.487	17.16	-10.859	91.634	0	70.407	0	34.447	0	29.268	0.001	12.782	-0.035	16.786	-6.971	26.904	-2.889	8.363	-17.597	17.904	-7.089	34.697	0	24.506	-1.458	16.729	-6.786	30.813
425	13.099	-54.006	14.033	-7.838	21.025	-13.067	13.17	-7.234	19.647	-3.586	21.001	-11.115	17.823	-8.352	17.277	-12.218	14.383	-14.264	35.243	0	23.958	-4.004	22.778	-13.112	37.811	-3.153	92.432	0	27.051	-0.001	28.036	0	21.77	-12.337	10.48	-9.624	29.191	-7.08	8.597	-9.104	54.581	0	38.089	0	16.584	-7.501	23.144	-15.075	21.979
426	35.243	-48.968	10.01	-13.42	21.786	-7.214	18.448	-7.666	17.782	-7.898	19.086	-2.519	13.576	-11.337	10.089	-13.6	21.219	-5.144	38.794	0	16.775	-12.186	24.164	-5.621	91.558	0.001	70.85	0	14.935	-7.726	5.246	-11.492	11.371	-7.468	24.187	-9.779	20.27	-6.096	21.56	-12.958	27.413	0	22.215	0	42.137	0.001	18.288	-13.299	11.187
427	43.097	-48.956	9.323	-8.319	14.792	-10.618	15.218	-11.293	20.726	0	23.789	-6.895	12.038	-6.404	10.306	-19.532	17.464	-6.962	48.657	0.001	48.094	0	26.391	-1.659	69.115	0	60.82	0.001	18.995	-1.092	21.558	0	15.414	-3.806	16.605	-14.643	14.202	-0.358	12.987	-11.272	54.66	0	24.763	0	35.625	0	26.544	-6.557	30.233
428	29.782	-49.067	11.178	-12.125	23.569	-7	15.537	-16.278	28.906	0	34.469	0	18.074	-10.647	15.994	-12.576	10.609	-4.509	25.526	-0.096	21.242	-6.136	12.418	-13.623	73.525	0	88.496	0	24.089	0	40.697	0	17.768	-12.531	13.699	-20.313	16.547	0.001	15.066	-9.438	22.323	0	23.002	-3.318	22.392	-5.924	17.897	-4.708	25.146
429	15.103	-56.003	12.335	-16.857	14.505	-10.542	16.519	-5.134	38.636	0	33.725	-0.001	16.015	-12.329	13.009	-18.998	10.465	-15.737	24.153	-2.288	19.775	-8.623	20.136	-8.451	81.467	0	52.727	0.001	15.372	-6.755	9.89	-7.451	20.25	-8.333	11.465	-10.964	29.208	-10.408	17.21	-7.468	43.134	0	15.259	-19.535	36.301	0	22.752	-18.708	24.634
430	32.108	-49.164	8.208	-7.52	31.406	-6.848	13.142	-7.207	46.454	0.001	24.928	-7.59	18.134	-3.945	13.772	-6.827	21.164	-3.157	46.526	0	17.09	-8.991	18.224	-7.519	33.022	-0.506	92.074	0	21.468	0	22.609	-0.001	22.299	-4.514	12.906	-2.486	23.319	-2.623	11.315	-9.751	25.701	-5.59	34.312	0	43.169	0	19.979	-15.236	23.928
431	26.723	-48.964	16.535	-0.151	19.062	-7.254	19.144	-5.368	16.382	-4.236	35.323	-7.48	13.685	-10.464	16.243	-12.556	22.289	-7.481	29.205	-4.254	24.362	-12.366	21.628	-6.639	83.537	0.001	99.005	0	15.871	-2.358	18.522	-4.114	15.795	-17.447	7.454	-8.25	30.698	-7.118	22.536	-12.186	58.429	0	46.723	0	28.614	-4.804	22.486	-15.834	10.95
432	35.65	-48.966	8.708	-7.682	26.24	-23.295	14.293	-6.381	17.112	-2.071	29.273	-10.711	11.606	-11.165	14.016	-7.842	18.042	-9.779	27.017	0	25.36	-7.665	16.418	-8.598	89.101	0	77.483	0	15.247	-7.034	38.542	0	17.449	-10.688	11.961	-10.552	25.76	0	19.44	-4.268	29.067	-0.001	16.867	-0.04	30.369	0.001	24.614	-13.268	27.341
433	17.747	-54.03	13.27	-14.312	24.057	-14.071	16.001	-5.446	22.681	0	13.57	-14.95	14.356	-13.346	14.273	-3.201	20.706	-14.281	13.088	-13.353	28.524	-8.591	24.642	-4.389	83.164	0.001	56.382	-0.001	31.069	0.001	34.443	0	17.786	-5.917	17.17	-5.397	22.37	-3.909	19.051	-11.525	30.671	0	27.214	-0.001	27.485	0	15.205	-7.499	21.047
434	29.171	-48.979	18.794	-11.79	8.217	-18.013	15.388	-10.233	17.405	-5.498	33.345	0	14.809	-23.644	12.599	-29.01	16.777	-16.219	14.276	-13.404	24.235	-22.757	13.939	-11.234	64.871	0	66.924	0	18.206	-0.002	29.235	0	15.331	-4.835	10.839	-8.609	29.611	-7.07	17.894	-12.318	55.794	-0.001	23.196	0	50.506	0	17.777	-2.436	25.224
435	32.884	-49.159	10.339	-0.577	35.897	-10.245	8.405	-3.294	25.953	0	28.446	0	15.914	-9.08	16.488	-23.349	24.884	-7.292	52.052	-0.001	21.785	-13.722	20.246	-7.395	56.87	0	20.122	-5.015	15.596	-8.26	19.92	-2.912	19.06	-9.916	10.705	-21.251	41.696	-0.001	5.699	-15.658	43.395	-0.001	22.99	-0.001	19.078	-0.266	18.863	-6.303	30.553
436	21.579	-49.165	12.154	-18.487	21.01	-8.617	14.145	-4.762	19.571	0	20.841	-2.461	10.61	-15.963	16.863	-17.823	18.601	-6.087	36.277	0	35.936	-2.6	17.27	-2.864	36.005	-4.754	69.911	0	21.695	-0.128	16.549	-9.945	19.994	-7.433	18.346	-6.731	37.545	-9.252	16.645	-2.295	29.218	-7.691	44.558	0	11.186	-13.402	19.681	-6.432	20.174
437	24.642	-49.163	17.749	-8.52	17.813	-15.916	11.983	-8.205	24.564	-0.001	54.429	0.001	16.865	-10.615	11.502	-8.571	21.804	-7.823	39.03	0	34.851	-5.105	16.731	-11.393	29.863	-5.235	105.844	0	16.135	-8.611	25.555	0	19.728	-2.688	6.524	-4.075	32.715	-6.995	14.12	-11.851	34.571	0	38.365	0	21.159	-1.066	30.58	-5.105	24.715
438	29.837	-49.169	20.724	-10.488	19.48	-6.457	7.692	-9.506	14.762	0	46.421	0	14.666	-11.425	17.372	-2.716	9.207	-18.11	23.548	-10.927	22.029	-8.849	11.347	-7.864	86.359	0	79.186	-0.001	20.433	-1.16	21.15	0	14.972	-17.155	19.884	-9.638	43.667	-6.906	25.333	-14.765	117.728	0	15.411	-7.1	35.946	0	29.189	-7.802	22.948
439	35.713	-48.958	19.201	-6.764	16.451	-8.48	12.611	-2.55	32.693	0	43.574	0.001	13.228	-14.802	18.405	-4.82	14.73	-14.415	37.093	0	17.622	-9.478	21.265	0	95.233	0.001	77.531	0	33.281	0.001	15.447	-2.912	10.167	-8.37	20.015	-8.138	26.724	-5.609	16.167	-6.801	23.619	-15.558	16.276	0	39.156	-0.001	25.687	-5.581	27.404
440	24.984	-49.158	23.01	-10.905	22.485	-10.012	16.389	-12.128	46.628	-0.001	39.84	0	19.789	-11.976	14.97	-7.037	17.937	-15.965	20.514	-10.371	21.647	-7.226	20.858	-12.162	33.193	0	93.175	0	33.539	-0.001	25.962	0	18.461	-5.442	21.233	-5.674	15.005	-15.236	25.124	-8.298	25.916	0	46.883	0.001	28.818	-0.001	19.889	-15.533	24.547
441	25.223	-48.963	21.774	-6.633	16.274	-6.805	14.114	-1.742	16.43	-7.83	38.087	0.001	18.792	-5.526	12.474	-10.825	17.329	-12.972	26.068	0	14.458	-5.578	14.998	-10.413	80.164	0.001	96.401	0	35.621	-0.001	9.658	-7.526	14.295	-8.602	19.448	-12.32	15.676	-11.258	19.727	-10.735	35.598	0.001	34.738	0	31.204	0	17.823	-10.75	25.591
442	14.89	-55.69	13.775	-17.625	23.851	-7.565	13.908	-12.214	11.98	-9.315	41.46	0	16.247	-1.393	14.721	-16.783	13.331	-5.658	46.648	0	21.056	-9.797	12.301	-20.715	68.612	0	40.639	0	17.156	-1.756	27.901	0.001	20.092	-9.821	19.011	-10.768	31.703	-7.815	16.085	-5.964	31.791	-3.99	14.074	-3.466	55.87	0	20.119	-3.339	13.978
443	30.343	-48.945	9.248	-17.862	30.136	-8.889	14.435	-4.171	26.616	0	18.53	0	12.901	-7.148	13.512	-18.877	23.699	-8.38	17.094	-4.876	27.225	-15.794	27.854	-7.6	88.734	0.001	37.211	0	31.518	0	21.432	-2.619	20.949	-6.522	20.409	-2.815	15.795	-0.027	0	-52.586	48.952	0	48.156	0	41.517	0	23.148	-3.77	17.023
444	13.672	-66.983	11.393	-21.272	21.35	-12.521	13.167	-7.871	14.644	-5.572	44.696	0	13.988	-15.146	22.466	-6.642	19.337	-13.257	57.447	0	22.289	-10.581	22.551	-7.907	53.862	-0.001	55.141	0	18.281	-8.577	15.848	-8.861	17.253	-12.428	17.499	-10.06	13.128	-7.237	25.772	-13.095	55.288	0	18.452	-0.376	38.736	0	24.209	-6.786	23.314
445	28.667	-48.959	17.808	0	21.505	-3.716	13.037	-12.782	21.661	-5.179	30.181	0.001	17.887	-2.472	23.908	-17.369	11.698	-20.668	30.077	0	22.246	-8.957	21.12	-2.025	54.158	0	41.288	0	23.038	0	21.752	0	15.801	-10.435	22.19	-5.159	13.907	-10.254	36.065	-5.825	50.107	0	38.74	0	31.31	0	18.934	-9.171	31.426
446	23.793	-49.191	15.435	-7.501	26.966	-7.763	14.556	-10.161	15.31	0	45.092	0.001	20.333	-8.428	16.218	-6.38	20.063	-17.659	39.174	-0.001	26.381	-11.129	18.592	-10.656	78.511	0	86.058	0	32.47	0	22.687	-0.554	5.304	-18.189	19.846	-4.63	36.611	-8.292	34.99	-1.212	61.775	0	26.088	0.001	23.268	-8.403	15.37	-5.383	19.648
447	38.073	-48.958	12.947	-11.4	18.946	-8.987	20.329	-2.45	31.173	0	16.921	-3.438	12.726	-27.35	20.538	-8.65974e-15	21.13	-16.147	19.815	0	22.863	-3.525	26.548	-9.128	67.902	0	14.306	-11.569	19.175	-3.645	15.866	-0.235	10.297	-15.519	10.383	-6.964	29.296	-12.574	8.528	-8.727	58.793	0.001	32.027	0	13.355	-8.289	20.617	-8.377	33.779
448	35.018	-49.166	12.137	-18.073	20.963	-4.867	13.084	-0.85	28.45	0	27.666	-5.692	17.84	-4.151	16.027	-10.387	14.214	-8.872	41.7	0	31.855	-4.266	24.447	-11	85.734	-0.001	83.007	0.001	17.31	-5.054	23.669	-3.879	18.743	-11.104	16.068	-18.598	18.326	-3.989	9.21	-7.663	11.903	-16.118	36.735	0	57.638	0	26.198	-12.921	29.794
449	28.94	-49.168	19.849	-7.872	16.231	-13.226	11.808	-5.064	31.165	0	24.732	0	13.531	-10.153	18.136	-6.079	24.821	-0.863	45.748	0	22.945	-5.788	24.753	-4.528	70.139	0	57.479	0.001	32.104	0	21.706	-2.032	19.226	0	13.095	-20.979	20.069	-10.02	7.152	-8.473	44.315	0	34.163	0	38.304	-0.001	24.089	-12.189	22.937
450	24.232	-48.972	17.414	-5.36	20.043	-6.158	13.076	-4.278	17.402	-10.579	27.623	-3.219	12.211	-18.691	14.163	-15.847	20.845	-8.069	40.605	0	28.846	-7.59	22.237	-10.125	57.289	0	82.135	0	19.778	-5.737	19.894	-3.272	15.389	-30.928	14.581	-16.615	13.032	-8.807	17.599	-15.739	48.285	0.001	25.982	0	39.619	0	20.965	-11.909	20.308
451	32.09	-48.963	20.978	-19.146	18.965	-12.797	13.436	-3.514	18.123	0	38.816	0	20.783	-9.222	20.474	-7.875	20.585	-7.798	27.375	0	28.534	-9.536	22.372	-0.183	63.706	0	42.099	0	27.636	0	30.696	0	12.281	-22.386	21.756	-8.108	11.301	-4.76	24.787	-6.147	45.249	-0.001	32.349	0	12.285	-5.261	17.695	-9.091	28.859
452	27.208	-48.959	12.579	-10.643	30.218	-9.993	17.432	-3.923	27.251	0.001	29.538	0.001	13.744	-16.178	11.51	-7.678	18.144	-5.576	30.245	0	34.632	-18.997	4.927	-5.036	60.128	0	53.75	-5.717	18.75	-8.697	19.716	-0.13	14.402	-14.223	15.917	-10.663	20.725	-9.047	24.991	-4.473	16.962	0	20.988	0.44	43.475	0	25.153	-7.859	31.561
453	31.229	-49.171	14.089	-8.547	16.499	-9.019	16.884	-9.405	22.276	0	33.643	0	17.897	-13.176	19.213	-17.822	15.517	-5.715	46.492	0	23.597	-16.82	30.05	-14.771	82.638	0	86.421	0.001	16.255	-8.839	16.379	-3.804	19.068	-15.055	12.827	-11.377	30.56	-3.097	10.385	-7.645	45.317	0	37.025	0	25.51	-0.019	22.251	-7.735	15.297
454	24.508	-51.164	19.188	-15.629	13.815	-7.913	18.543	-9.854	13.292	-0.33	31.567	-0.001	17.519	-10.304	15.107	-4.66	20.37	-8.506	50.934	0	24.408	-8.099	21.996	-3.841	75.179	0	69.296	0	18.05	-7.443	12.524	-3.337	12.191	-4.652	13.373	-9.706	12.772	-9.869	18.768	-9.225	58.922	0	54.798	0	29.947	0	24.133	-3.491	16.664
455	33.592	-49.155	23.337	-9.622	29.085	-11.857	14.035	-4.025	33.2	0.001	30.965	-0.001	16.691	-14.848	13.35	-5.935	20.509	-11.323	20.989	-13.969	9.932	-12.07	11.507	-17.92	38.597	0	102.427	-0.001	17.265	-5.682	22.969	0	19.737	-10.737	17.251	-5.87	31.664	-9.218	23.965	-18.209	41.08	-0.001	34.796	0.001	34.756	0	24.554	-9.172	18.554
456	21.706	-49.159	13.605	-7.971	23.77	-11.77	16.373	-14.362	11.651	-14.346	50.627	0	14.386	-16.639	17.543	-19.354	12.369	-14.65	19.109	-8.129	21.216	-3.425	26.497	-6.787	77.805	0	36.074	-7.631	33.651	0.001	23.238	0	14.295	-16.675	26.125	-2.939	24.282	-8.312	14.785	-3.303	34.226	-1.08	38.367	0	45.73	0.001	21.518	-5.588	13.812
457	19.829	-55.675	12.701	-18.187	12.318	-11.803	13.407	-4.719	7.683	0	30.431	0.001	24.185	-11.195	15.154	-2.823	17.823	-12.836	27.841	-3.132	27.382	-4.308	21.842	-6.928	80.641	0	77.047	-0.001	34.344	0	23.39	-5.618	20.15	-3.173	12.135	-21.21	42.51	-5.677	13.473	-6.552	55.804	0.001	26.756	0.001	24.373	-13.425	21.135	-7.827	26.099
458	13.141	-56.99	9.713	-7.04	21.757	-10.015	18.192	-7.875	25.582	0	31.902	-5.395	11	-10.755	18.019	-13.553	20.602	-13.26	47.329	0	22.638	-15.547	17.789	-1.332	51.476	0	87.41	0	27.204	0	12.212	-3.733	16.964	-20.709	23.503	-6.438	12.811	-2.953	19.614	-10.515	18.134	-8.525	28.054	0	32.937	0.001	19.962	-2.578	26.098
459	23.458	-48.959	20.564	-13.253	30.506	-4.909	14.154	-8.672	22.837	0	37.458	-0.001	15.017	-10.84	13.021	-7.757	19.403	-6.739	46.769	0	24.318	-4.99	24.72	-0.001	65.774	0	45.531	0	11.802	-4.408	28.965	-0.001	16.299	-5.021	9.519	-6.826	38.176	-7.205	14.336	-15.189	20.279	-0.024	41.577	0	40.932	0	21.163	-14.072	21.256
460	21.511	-49.587	16.86	-8.213	24.624	-9.328	8.883	-14.757	24.628	0	21.546	-5.474	21.01	-5.348	17.984	-15.609	15.878	-11.258	51.63	0	16.207	-11.745	20.078	-3.003	66.165	0	78.569	-0.001	14.892	-7.183	14.786	-6.216	15.033	-4.261	12.623	-15.942	32.847	-6.765	18.331	-9.945	32.016	0.001	5.686	-16.138	41.739	-0.001	30.203	-8.096	28.443
461	15.717	-60.52	10.696	-11.538	31.309	-5.413	17.135	-8.752	12.106	-3.29	12.193	-4.348	19.808	-4.059	14.923	-13.131	20.415	-4.257	45.739	0	27.947	-9.305	18.718	-9.585	84.638	0	81.667	0	17.244	-6.243	23.636	0	12.153	-8.401	7.812	-12.453	36.172	-7.236	21.55	-5.658	47.475	0	41.366	0	41.475	0.001	21.646	-8.58	21.338
462	37.972	-48.955	14.289	-8.517	13.156	-13.299	15.762	-9.775	17.445	-4.417	49.119	0.001	10.616	-16.456	12.64	-10.554	19.334	-3.13	34.129	0	20.005	-8.604	21.916	-7.249	68.041	0	80.192	-0.001	32.612	0	22.327	-6.541	16.362	-6.855	13.418	-15.838	32.104	-9.824	16.463	-21.716	29.363	-7.75	29.324	0.001	25.235	-8.906	26.624	-8.66	23.372
463	12.972	-55.31	12.764	-7.999	16.518	-13.162	12.889	-9.274	17.96	-0.001	36.001	0	17.044	-9.319	8.822	-16.457	17.908	-1.751	41.322	0	17.437	-13.512	21.152	-10.977	80.017	0.001	44.669	-9.367	19.456	-7.629	26.284	0	19.774	-12.999	19.486	-6.805	14.223	-0.961	20.15	-13.209	10.374	-5.888	53.355	0.001	25.042	-5.751	14.423	-10.414	20.141
464	33.594	-48.954	19.193	-12.797	14.631	-9.225	12.993	-5.267	74.503	0	21.023	0	24.323	-3.057	14.742	-3.428	17.73	-10.752	45.231	0	19.444	-10.195	22.429	-9.26	70.956	0	32.563	-3.199	24.017	0	32.428	0	14.268	-8.413	11.157	-13.228	37.139	-8.502	20.322	-13.852	36.229	0	31.179	0	21.193	-5.196	21.374	-21.895	18.713
465	34.399	-48.954	12.881	-12.369	18.456	-7.596	11.798	-12.623	19.388	-0.758	30.079	0	13.407	-21.024	19.149	-7.475	18.314	-7.427	18.961	-11.317	26.923	-11.668	30.033	-7.651	70.042	0	44.976	0	21.194	0	23.662	-1.393	13.738	-6.037	14.771	-5.183	11.301	-15.922	17.886	-6.634	55.722	-0.001	34.206	-0.001	28.921	0	26.178	-7.398	19.898
466	19.579	-52.614	8.837	-9.587	18.637	-11.581	13.087	-7.258	21.447	0	48.898	-0.001	6.969	-14.71	12.927	-13.446	12.791	-4.777	18.874	0.003	17.025	-10.635	18.958	0	99.856	0	41.985	0.001	19.895	0	12.468	-14.078	11.11	-15.468	13.923	-4.682	19.496	-10.545	13.468	-18.449	38.195	-0.001	38.595	0	17.217	-6.508	18.81	-9.734	22.698
467	13.575	-56.109	17.646	-6.433	15.316	-14.466	15.132	-7.797	31.717	0	30.639	0.001	12.796	-17.889	15.799	-7.904	12.287	-6.578	44.278	0	17.111	-7.689	19.835	-7.837	16.329	-9.702	75.007	0	23.744	-5.834	18.271	-11.874	9.451	-10.255	20.033	-11.692	13.526	-7.461	14.649	-7.938	49.325	0	32.688	0	38.838	-0.001	25.049	-8.275	26.881
468	14.771	-55.502	15.58	-17.694	24.677	-8.089	13.534	-8.529	25.229	0	16.892	0.001	17.615	-9.631	14.166	-19.659	14.571	-5.841	28.35	-2.008	20.432	-7.295	18.756	-4.672	20.459	-11.523	55.988	-4.906	23.732	0	33.569	0	14.355	-7.801	12.995	-7.961	40.276	-0.879	20.879	-15.21	55.193	0	39.949	0	14.624	-8.026	26.42	-4.992	20.166
469	21.388	-62.039	20.233	-10.954	8.499	-12.518	19.848	-6.426	35.547	0	23.138	0	14.56	-16.935	10.312	-8.625	10.18	-6.539	37.606	0	30.554	-9.14	18.727	-7.826	73.587	0	74.784	0	14.619	-0.001	23.903	-4.759	18.232	-4.697	16.456	-5.066	29.815	-2.092	22.178	-14.204	30.825	-0.001	40.696	0.001	22.521	-12.321	35.212	-7.978	12.837
470	26.364	-49.063	19.043	-10.237	17.287	-9.255	15.276	-8.741	15.612	0	32.057	0	15.583	-15.891	22.635	-6.24	22.906	-4.805	39.977	0	19.165	-14.041	25.569	-9.52	43.853	0	34.476	-0.001	15.846	0	23.449	0	9.18	-9.173	18.306	-8.608	33.736	-4.906	13.351	-2.611	48.796	0	14.105	-4.252	25.255	-9.9	21.48	-5.235	21.464
471	26.043	-48.958	22.061	-6.729	12.364	-6.724	15.945	-11.588	26.238	0	44.756	0	12.735	-7.188	19.524	-6.211	21.795	-11.163	21.748	-6.778	16.823	-7.886	24.91	-20.845	84.151	0	76.8	0	32.78	-0.001	15.079	-8.549	12.407	-2.757	8.553	-14.173	32.494	-0.014	16.869	-16.45	43.638	0	41.045	0	33.844	-0.001	26.781	-6.77	17.544
472	18.658	-49.136	26.128	-18.114	21.054	-5.386	12.143	-13.444	18.978	0.001	15.146	-9.791	12.651	-15.067	11.868	-18.789	21.082	-7.458	21.689	-4.985	26.216	-3.359	14.201	-15.267	34.134	-10.81	50.918	0	25.957	0	21.75	0	20.526	-4.404	20.282	-12.007	20.809	-11.425	12.948	-17.171	52.384	0.001	12.95	-13.784	47.101	0	22.875	-7.464	26.693
473	15.142	-62.197	17.073	-12.737	15.297	-8.283	17.119	-7.333	20.838	0	36.362	0	14.334	-21.516	22.916	-9.398	24.218	-7.532	42.686	0	20.02	-4.19	11.43	-5.66	60.093	0	69.081	0	22.227	0	21.437	-4.313	10.509	-3.959	12.114	-9.51	15.349	-8.216	17.803	-10.772	64.105	0	34.818	0.001	28.909	0	30.177	0	25.482
474	24.716	-53.695	16.783	-15.583	14.069	-10.676	14.636	-12.089	22.865	0	29.407	-7.832	14.928	-10.499	17.527	-13.781	15.447	-11.48	47.381	0.001	16.104	-7.21	17.227	-3.178	11.218	-16.083	32.925	-6.42	21.203	-2.361	31.682	0	17.125	-20.526	22.026	-8.02	23.426	-7.866	27.14	-8.341	48.372	0	38.384	0	35.08	-2.494	30.885	-13.839	12.421
475	23.275	-49.068	16.866	-3.291	18.047	-18.803	15.906	-6.601	30.139	0	16.183	-7.727	17.878	-2.413	16.927	-16.473	13.883	-6.957	23.574	-5.255	18.616	-5.342	11.414	-11.09	77.087	0	72.719	0	29.304	0.001	19.565	-3.449	18.103	-5.952	9.677	-15.7	6.833	-10.529	11.601	-6.649	79.695	0	18.027	-6.415	38.402	0	24.913	-8.3	21.83
476	30.125	-49.068	7.782	-14.669	21.767	-5.398	14.282	-9.089	28.386	0	19.892	-9.331	13.65	-19.363	21.165	-2.109	9.865	-13.545	19.746	-5.554	24.504	-10.189	24.603	-10.943	76.713	0	52.736	0.001	22.176	-3.515	17.374	0.03	19.02	-10.744	24.828	-2.044	30.005	-12.111	15.752	-18.797	44.109	0	19.124	0.066	45.889	0	18.09	-7.956	22.118
477	28.871	-48.959	16.506	-7.493	32.745	-7.407	15.508	-7.931	20.871	0	19.43	-9.533	19.807	0	16.555	-6.621	18.338	-10.633	23.627	-2.077	6.912	-12.475	22.594	-6.875	69.238	0.001	54.914	0	13.658	-10.597	24.285	-5.457	21.419	-7.4	17.633	-2.801	16.058	-14.201	27.001	-8.298	49.928	0.001	43.128	0	15.868	-11.91	30.873	-10.855	23.853
478	21.836	-49.172	18.38	-13.208	23.551	-11.638	12.784	-9.45	27.426	0	16.594	-6.285	18.212	-5.703	13.688	-10.975	16.234	-8.441	20.531	-5.757	23.995	-5.856	21.8	-13.046	32.074	0.263	23.387	-10.666	28.251	0	19.572	-3.366	11.545	-5.554	9.521	-7.122	27.693	-5.719	33.198	-5.829	30.746	-0.011	54.134	0	46.092	0	16.611	-7.593	29.869
479	34.455	-48.962	11.3	-7.493	26.494	-4.665	17.376	-11.338	17.915	0	19.811	-6.576	18.053	-15.492	15.352	-10.783	24.566	-6.099	24.924	0	27.641	-14.541	24.25	-2.907	21.392	-2.445	45.735	-0.001	17.459	-6.897	23.468	0	14.567	-14.848	18.494	-11.982	43.234	-2.59	24.495	-3.903	48.252	0	30.999	0	17.573	-5.819	30.486	-12.366	22.543
480	14.477	-54.527	15.631	-9.322	22.752	-14.708	14.06	-7.141	29.664	0	33.503	-7.052	11.555	-19.714	10.007	-1.796	13.716	-10.286	48.853	0	22.029	-16.173	23.451	-8.709	69.477	0	86.463	0	34.254	0	35.087	0	17.412	-9.301	10.107	-9.116	30.379	-11.737	16.585	-4.422	40.24	0	15.428	-12.594	23.538	-6.548	11.915	-7.213	26.785
481	41.879	-48.963	10.277	-9.812	31.941	-11.217	13.37	-8.501	27.838	0	37.143	0	19.179	-9.005	15.225	-7.568	10.816	-6.546	21.635	-4.974	20.189	-2.631	23.462	-12.191	39.847	-3.273	103.222	-0.001	27.936	0	13.425	-8.785	17.329	-1.564	11.206	-3.496	19.376	-16.996	15.074	-6.183	54.174	0	18.331	-7.741	27.172	-7.525	19.578	-11.372	27.972
482	17.102	-62.299	10.944	-11.638	20.057	-12.283	16.402	-7.786	29.518	0	33.269	0	13.473	-18.729	16.46	-7.827	18.675	-4.982	28.363	0	30.227	-9.844	11.637	-11.623	66.866	0.001	67.888	0	29.366	-0.001	18.808	-5.629	17.504	-2.828	9.457	-12.898	16.838	0	25.189	-14.32	28.257	0	30.732	0	51.811	0	15.903	-5.626	19.176
483	27.321	-48.956	22.371	-10.461	27.246	-7.228	15.569	-6.694	15.759	-5.984	49.077	0	18.22	-13.909	13.339	-20.569	23.282	-4.582	9.251	-11.117	22.02	-8.581	24.21	-11.151	67.817	0	33.128	0	23.277	0	27.297	0	12.324	-15.046	16.905	-13.472	39.619	-11.693	21.496	-7.804	20.16	-16.364	62.14	-0.001	42.847	0	27.165	-8.47	27.725
484	20.402	-60.899	11.062	-16.827	15.328	-9.062	12.77	-7.784	23.926	0	11.071	-5.937	15.899	-11.121	16.963	-6.471	21.52	-7.736	40.29	0	13.478	-3.286	21.932	-6.075	64.537	0.001	60.643	0	23.067	-7.348	16.497	-3.205	14.46	-7.078	15.003	-16.943	16.022	-11.373	34.415	-7.778	19.283	-2.127	39.548	-0.001	29.229	0	18.011	-3.573	23.891
485	41.489	-49.06	13.5	-12.789	24.253	-10.708	13.367	-9.588	22.223	-0.001	37.33	-0.001	16.128	-17.793	19.934	-1.04	11.917	-10.273	52.885	0	20.321	-12.696	20.465	-14.208	26.684	-0.334	90.887	0	35.251	0	25.944	0	12.295	-8.298	19.787	-14.479	26.66	-8.576	14.973	-11.95	28.712	-3.556	53.067	0	35.922	0.001	16.148	-3.026	13.869
486	16.212	-54.399	10.052	-14.942	15.74	-15.551	13.725	-16.717	24.705	-0.001	41.97	0	23.896	-6.871	14.872	-29.933	12.827	-9.638	35.121	0	15.684	-6.341	18.144	-3.318	45.22	0	54.106	0.001	21.409	-3.35	23.765	-0.857	20.914	-8.926	16.823	-13.634	12.38	-15.676	12.371	-2.244	39.994	-0.001	55.267	0	19.286	-1.739	27.333	-7.84	32.818
487	25.93	-49.159	8.962	-6.001	14.308	-10.977	15.389	-6.123	15.195	-3.786	27.243	0	15.811	-14.415	19.571	-7.471	18.587	-7.798	33.571	0	24.8	-17.829	11.346	-7.262	85.134	-0.001	75.019	0	24.755	-3.549	13.117	-5.596	18.267	-6.239	11.494	-12.016	18.549	-17.599	18.686	-11.458	67.333	0.001	24.116	0	17.92	-0.903	19.724	-9.549	20.655
488	28.27	-48.957	10.862	-9.57	15.363	-4.401	13.612	-4.449	24.413	0	23.556	0	20.319	-18.093	12.284	-23.026	13.882	-6.486	18.404	-9.977	19.815	-1.199	19.404	-18.388	39.185	0.001	85.833	0	21.936	-2.172	34.934	0.001	16.593	-2.276	19.32	-6.728	26.896	-6.641	14.574	-6.896	38.382	0	23.813	-0.001	57.378	0	22.014	-5.708	18.109
489	26.944	-49.155	14.831	-16.991	16.637	-6.189	11.906	-0.087	19.948	-12.491	24.894	-11.175	11.009	-22.116	13.655	-13.755	22.121	-7.594	34.176	0	24.632	-8.661	24.626	-8.289	59.911	0	73.083	0	20.416	-0.359	20.765	-3.606	22.899	0	17.962	-11.495	15.093	-6.475	27.741	-11.638	42.121	0.001	14.71	-7.752	23.451	-0.025	22.295	-3.208	19.748
490	39.021	-49.171	15.214	-8.81	15.955	-12.737	11.68	-6.308	17.329	0.001	28.669	0	16.828	-19.334	14.014	-17.774	9.506	-13.544	50.481	0	35.186	-8.748	17.056	-11.935	52.333	0.001	56.133	0	24.88	0	32.294	0	17.786	-4.388	22.065	-10.329	17.709	-6.211	18.219	-7.173	34.394	0	58.588	0.001	31.9	-0.001	25.134	-12.31	28.145
491	23.754	-49.174	18.132	-15.929	8.862	-11.685	10.441	-2.491	38.297	0	17.939	-14.018	8.128	-16.592	17.092	-8.1	21.02	-12.16	43.671	0	15.644	-15.557	16.696	-8.777	93.131	-0.001	70.151	0	9.586	-12.257	15.502	-7.415	14.172	-12.368	10.926	-7.901	26.194	-9.081	26.435	-10.225	42.602	0	32.778	0	37.768	0	25.097	-9.364	24.994
492	15.708	-53.48	11.124	-10.827	14.363	-6.643	14.42	-14.979	27.692	0.001	39.396	0	14.147	-10.847	10.695	-10.652	11.218	-7.756	17.273	-10.39	9.658	-10.561	32.206	-1	70.11	0	67.329	0.001	25.266	0.001	28.653	0	18.899	-0.054	15.941	-7.822	14.795	-6.628	31.749	-6.549	17.099	-6.024	52.542	0	16.944	-10.518	16.211	-9.549	34.806
493	28.196	-49.169	20.015	-13.443	26.334	-0.04	14.198	-8.15	26.932	0	30.334	0	16.75	-10.216	9.139	-13.492	13.701	-12.391	19.136	-8.541	20.488	-12.203	23.197	-8.689	57.099	-0.001	21.899	-3.244	15.403	-11.35	19.689	-8.444	19.93	-10.311	13.593	-13.921	15.034	-6.275	18.298	-12.285	57.094	0	35.826	0	47.371	0	33.106	-5.516	31.957
494	33.203	-49.164	15.003	-8.331	24.675	-12.794	13.362	-11.95	19.217	0	27.263	-0.001	17.878	-6.231	12.476	-24.448	19.153	-3.325	30.671	-9.188	13.968	-1.497	21.73	-15.563	61.531	0	72.409	0	18.785	-0.665	9.897	-7.044	14.336	-6.266	9.065	-9.927	15.417	-15.623	13.052	-13.275	29.489	-3.589	13.53	-4.949	47.076	0	30.684	0	29.162
495	21.119	-63.028	18.632	-15.841	21.285	-11.293	13.14	-6.076	20.799	0.001	30.922	0	13.161	-8.449	8.408	-18.921	20.574	-7.468	44.164	0	10.321	-9.217	23.883	-4.879	22.393	-7.45	47.024	0	32.559	0	26.168	0	15.908	-12.759	24.29	-9.762	30.522	-7.224	16.666	-12.127	27.681	-10.333	38.44	0	49.052	0	20.974	-5.068	22.879
496	37.15	-49.164	18.835	-8.015	17.664	-7.196	14.845	-3.423	22.16	0	23.597	-7.309	17.687	-12.573	22.096	-7.056	27.364	-2.522	20.747	-11.753	38.851	-9.733	34.321	-4.237	82.396	0	61.232	0	23.852	0	25.449	0	17.271	-4.781	11.513	-9.35	20.98	-6.694	11.025	-12.952	32.885	0	31.751	0	44.207	0.001	24.741	-10.785	26.372
497	28.28	-49.153	12.93	-8.843	21.168	-7.503	17.426	-5.812	28.966	0	10.033	-12.065	13.595	-14.595	8.497	-15.048	17.063	-5.358	27.814	-0.001	30.949	-7.954	36.466	0	67.417	0	50.141	0	37.271	-0.001	34.333	0	13.686	-10.739	14.669	-6.001	30.103	-0.001	19.728	-6.215	53.789	0	36.911	0.001	31.907	0	21.704	-8.166	13.127
498	29.812	-48.949	11.942	-9.02	22.056	-8.371	17.897	-11.983	17.36	-5.775	24.645	-7.064	12.549	-14.593	7.676	-14.134	16.341	-9.51	32.436	-0.001	14.462	-11.517	22.746	-9.107	64.707	-0.001	19.772	-6.044	28.876	0.001	22.411	-0.106	13.333	-12.238	20.688	-17.829	30.281	-5.416	21.832	-13.407	57.849	0	39.054	0	57.085	0	22.677	-5.043	16.594
499	22.037	-53.597	15.793	-5.969	14.755	-5.172	14.795	-6.119	23.287	0	30.869	-0.001	11.907	-8.006	13.161	-8.691	24.423	-3.718	10.106	-8.619	17.383	-19.107	19.636	-6.717	27.734	0	38.935	0	24.893	-5.714	21.938	0	13.287	-9.437	17.291	-10.652	16.624	-7.567	15.364	-6.99	56.066	0	29.857	-0.001	54.775	0	26.123	-7.216	20.24
500	33.014	-49.197	26.283	-7.798	19.474	-5.941	13.03	-11.068	29.514	0	33.698	0	25.24	-8.105	17.676	-19.403	9.688	-11.981	39.165	0	31.583	-13.7	20.172	-4.911	92.304	0	46.953	0	26.129	0	15.1	-11.425	17.813	-6.771	15.816	-14.255	13.654	-7.143	14.344	-11.858	43.178	0	31.968	0	24.437	-14.462	13.146	-10.935	21.305
501	11.224	-62.439	12.193	-16.744	21.843	-19.381	14.926	-5.582	27.132	0	30.263	0	14.42	-12.16	17.724	-8.634	20.093	-1.753	22.203	-0.001	18.854	-13.196	20.941	-12.3	42.974	0	42.595	-7.563	13.563	-3.056	18.584	-2.177	14.804	-6.986	15.664	-9.335	28.808	-7.218	11.54	-6.95	53.598	0	36.988	0.001	31.6	-3.271	29.979	-7.345	20.313
502	29.733	-49.156	8.639	-11.681	15.433	-13.715	15.526	-2.828	19.686	-1.282	42.845	0	16.602	-19.043	19.341	-14.257	18.959	-5.722	42.553	0.001	19.285	-8.829	19.799	-9.613	54.452	0	46.457	0.001	23.475	-5.894	29.508	0	18.37	-33.665	16.778	-8.319	39.383	-6.134	12.207	-3	22.159	-5.577	16.976	-5.901	16.369	-0.224	18.823	-10.754	17.006
503	13.163	-53.798	30.114	-4.788	22.135	-10.882	14.966	-10.732	15.914	0	34.831	0	11.752	-14.95	11.147	-7.119	17.485	-6.531	44.023	0.001	18.862	-9.035	24.894	-11.437	55.902	-0.001	61.51	0	25.87	0	23.195	-6.05	20.609	-0.005	19.405	-13.045	27.317	-13.836	29.308	-9.326	26.359	-2.563	25.194	0	21.304	-11.452	14.169	-6.664	19.726
504	25.045	-49.167	10.994	-10.311	26.902	-3.437	17.693	-9.536	27.763	0	19.564	-1.695	14.95	-10.174	15.832	-8.64	7.427	-16.756	24.08	0	14.755	-16.956	22.398	0	73.27	0	58.448	0	23.185	0	21.414	-8.075	14.679	-11	18.183	-8.556	15.142	-18.817	21.791	-10.853	13.951	-8.094	37.487	-0.001	13.562	-11.519	21.323	-16.381	27.357
505	23.593	-49.162	6.529	-9.036	26.798	-10.579	13.783	-5.57	28.333	0	21.671	-4.347	17.481	-10.079	15.953	-4.336	22.187	-5.328	29.694	-0.052	23.427	-15.761	18.685	-9.154	22.21	-14.524	27.884	-5.644	15.312	-9.666	20.7	-5.931	12.088	-10.781	18.736	-6.678	16.152	-10.812	12.356	-19.212	26.056	-5.336	23.265	0	30.705	0	23.394	-16.633	30.612
506	31.29	-48.964	12.554	-5.433	19.185	-8.695	17.524	-4.708	14.417	-6.64	35.914	0	16.295	-11.954	12.97	-5.322	21.183	-7.451	44.664	0.001	27.416	-4.852	23.603	-2.838	45.661	0	53.393	0	33.68	0	29.858	-0.001	16.265	-11.069	19.579	-5.435	23.483	-8.047	10.725	-5.416	46.729	0	49.328	0	32.915	-0.001	21.531	-11.247	33.378
507	11.273	-54.081	13.236	-12.502	16.187	-11.506	13.815	-8.421	22.186	0	10.052	-8.042	13.894	-14.956	14.507	-13.999	20.796	-8.385	13.29	-8.176	17.198	-4.569	25.209	-9.23	61.088	0	42.435	0.001	25.034	-0.013	28.186	0	15.14	-7.934	13.067	-18.909	29.951	-6.481	12.396	-8.132	47.365	0	35.08	0.001	13.62	-7.085	19.36	-16.395	22.528
508	24.888	-49.154	8.379	-13.699	23.461	-7.451	12.613	-10.12	24.002	0.001	29.974	-8.055	12.451	-15.62	16.719	-9.634	17.266	-9.983	31.145	0	25.083	-16.453	28.269	-13.681	56.315	0	67.1	-0.001	30.591	0	33.798	0	17.002	-6.984	21.545	-8.79	27.268	-4.164	20.533	-15.264	56.006	0.001	34.146	0	30.563	-0.447	17.642	-14.095	29.774
509	22.829	-54.53	12.184	-2.315	23.836	-13.806	17.693	-7.811	12.417	-10.759	33.758	0	14.043	-8.384	16.065	-7.968	11.694	-20.869	49.319	0	15.387	-12.451	26.661	-7.867	31.256	0	60.199	0	21.691	-0.001	18.13	-16.734	17.21	-8.915	19.521	-10.545	25.036	-0.71	9.801	-18.552	65.604	0	29.927	0	29.646	-12.121	19.369	-3.636	24.574
510	26.123	-49.165	9.74	-17.479	15.519	-14.033	13.441	-6.364	24.57	0	42.634	0	18.679	-10.652	22.387	0.001	24.477	-12.682	43.782	0	18.983	-5.043	20.707	-11.314	83.617	0	39.65	-11.823	19.016	-0.152	26.256	0	17.047	-5.508	19.295	-14.693	39.564	-10.002	5.751	-11.925	38.934	0	41.618	0.001	42.747	0	25.837	-8.103	28.904
511	23.594	-49.065	14.836	-11.148	9.853	-3.975	20.244	-4.212	34.035	-0.001	31.779	0	15.524	-12.846	18.172	-15.334	16.768	-6.715	18.586	-2.643	27.024	-11.61	22.646	-12.667	82.831	0	57.181	0	17.326	-11.709	34.235	0	19.591	-6.31	17.252	-16.011	15.615	-7.433	27.962	-11.57	53.392	-0.001	39.571	0	52.264	0	25.858	-20.279	23.957
512	11.228	-62.208	15.683	-12.762	19.724	-5.925	10.813	-18.824	17.909	0	26.894	0	13.249	-14.475	13.531	-13.994	7.442	-11.615	34.321	0	23.121	-6.173	12.357	-2.729	39.2	0	72.645	0	17.145	0	21.724	-3.502	16.687	-7.499	18.318	-4.199	24.689	-6.183	23.712	-10.956	42.869	0	34.055	-0.001	40.952	0	0	-24.917	23.585
513	33.702	-49.065	15.401	-11.309	20.563	-11.124	12.905	-14.049	11.224	-5.963	40.245	0	17.344	-14.8	14.841	-15.553	21.84	-6.489	26.61	-0.001	28.126	-10.907	20.848	-3.983	80.351	0	20.027	0	24.442	0	19.279	-3.323	15.085	-17.437	13.384	-13.603	24.44	-11.311	9.481	-14.077	46.333	0	26.878	0	48.732	0	19.975	-7.4	20.72
514	11.727	-57.496	11.276	-9.351	21.211	-6.623	9.861	-6.925	18.448	-1.196	16.799	0	12.506	-14.322	16.72	-2.731	8.768	-14.989	24.7	-0.066	27.126	-11.5	15.294	-17.493	67.863	0	57.98	0	17.447	-5.263	22.79	-9.331	14.584	-15.977	15.139	-8.809	17.431	-6.94	24.431	-10.264	27.529	-6.852	44.279	0	15.985	-5.918	23.008	-9.161	17.529
515	21.42	-55.474	16.029	-9.926	23.328	-4.535	12.097	-4.846	25.05	0	43.393	0	25.4	0	9.573	-9.175	24.744	-7.66	16.685	-0.001	31.818	-3.726	15.448	-10.753	38.276	-3.547	48.645	-2.507	24.16	-0.001	21.847	-5.184	10.312	-16.88	14.979	-9.002	41.54	-0.81	10.264	-15.424	19.188	-2.993	44.906	0	25.858	0.001	19.572	-8.373	25.533
516	13.53	-57.905	18.087	-13.718	38.222	-1.915	18.18	-10.367	20.024	0.001	22.638	-0.001	20.435	0	15.248	-12.664	20.168	-15.938	33.5	0	20.735	-9.885	25.922	-10.033	92.973	-0.001	76.655	0	28.337	0	33.065	-0.001	17.677	-4.945	7.103	-11.239	22.324	-8.489	8.146	-7.921	34.451	0.001	17.011	-9.586	44.194	0	27.316	-7.721	14.864
517	22.274	-49.18	19.444	-10.488	26.342	-7.549	18.359	-2.227	20.047	0	28.525	0	13.031	-12.002	18.05	-10.843	27.631	-11.485	41.647	0	24.712	-11.482	20.308	-8.507	49.339	0	54.209	-0.001	29.747	0.001	19.042	0	10.781	-2.931	13.763	-7.858	33.94	-9.876	15.545	-17.571	16.63	-5.671	12.004	-7.746	16.523	-17.757	24.795	-10.354	25.385
518	28.556	-48.966	21.928	-14.411	18.784	-9.875	10.215	-7.972	15.757	-8.013	46.252	-0.001	12.91	-11.38	17.762	-11.053	18.381	-13.658	18.861	-6.811	29.115	-12.019	21.412	-9.702	83.456	0.001	52.993	0	36.497	0	35.666	0	16.251	-8.092	9.606	-6.8	23.254	-10.095	20.349	-7.387	50.958	0	39.954	0	30.866	0	31.35	-8.622	26.998
519	32.43	-48.961	14.185	-20.364	18.097	-13.902	17.581	-3.84	12.092	-8.595	38.928	0	30.179	0	16.063	-12.095	26.699	-6.901	38.038	0	21.127	-5.264	22.864	-15.47	60.638	0	55.206	0	30.4	0	34.662	0.001	18.308	-9.63	9.35	-4.57	40.454	-7.351	24.561	-11.035	38.611	0	35.9	0	12.113	-9.972	22.593	-16.434	23.831
520	10.812	-56.072	20.116	-17.912	22.679	-6.838	14.504	-8.546	20.864	-3.335	27.927	-6.352	14.447	-17.664	16.163	-5.418	21.38	-8.72	11.794	-8.004	12.722	-9.694	20.91	-11.425	87.448	-0.001	69.476	0	20.58	0	17.062	-3.862	13.736	-9.156	15.409	-7.664	11.357	-6.233	29.403	-6.692	34.574	-11.261	44.145	0	35.399	0	15.738	-7.046	27.967
521	24.021	-49.205	20.179	-5.096	15.965	-8.363	13.346	-3.442	14.075	-3.183	42.235	0	14.585	-9.757	17.013	-7.099	25.465	-14.018	25.123	-6.526	9.723	-10.964	21.065	-7.085	66.205	0	65.051	0	27.793	0.001	20.673	0.017	15.854	-0.141	10.247	-18.24	12.197	-3.968	18.734	-8.718	34.871	-12.776	15.318	-12.148	31.91	0	12.127	-9.201	21.172
522	17.332	-51.975	7.294	-14.289	26.528	-12.582	14.864	-9.734	20.722	0	42.367	0	14.707	-14.998	17.5	-7.581	23.35	0.001	15.659	-12.641	14.88	-3.328	23.526	-12.504	17.87	-4.428	65.071	-0.001	24.026	0	25.791	0	18.516	-18.127	13.183	-7.076	13.483	-3.032	12.131	-10.529	43.838	0.001	23.704	0	35.937	0	21.79	-7.448	25.728
523	13.919	-63.371	15.953	-10.652	23.338	-6.842	13.923	-10.094	17.302	0.001	17.065	0	14.206	-14.108	13.544	-8.05	16.332	-7.451	16.654	-15.588	17.555	-19.028	25.494	0	31.352	-11.001	65.892	0	22.011	-5.857	18.546	-2.103	13.214	-10.715	14.667	-17.961	17.319	-12.913	28.914	-5.043	29.566	-9.675	31.033	0	46.864	0	23.897	-2.827	26.177
524	24.562	-50.085	14.522	-11.821	18.532	-13.194	16.813	-5.691	28.014	0	22.956	0	13.138	-11.399	15.225	-11.558	17.173	-3.579	19.883	0.085	23.195	-6.17	27.162	-7.298	69.472	0	69.618	0	25.212	0	25.33	-3.983	13.267	-7.047	22.093	-4.815	10.982	-19.006	21.575	-20.884	36.641	-5.492	0	-20.624	19.292	0	21.449	-8.524	29.318
525	25.159	-48.946	18.537	-8.577	19.078	-17.83	14.155	-5.756	25.823	0	39.356	0	14.794	-12.837	7.812	-12.883	25.11	-3.417	35.113	0	21.044	-4.756	15.276	-9.75	19.186	-4.502	64.788	0	19.815	-9.946	25.59	0	13.253	-15.299	16.194	-13.84	17.719	-3.14	17.061	-3.968	41.178	0.001	16.864	-8.589	40.094	0	20.621	-2.671	22.618
526	24.522	-51.459	18.961	-2.943	22.753	-10.487	18.607	-6.831	16.58	-5.215	34.59	0	23.977	-1.43	13.698	-19.926	20.921	-4.346	31.355	0	18.375	-5.016	23.677	-8.948	79.982	0	70.41	0	17.902	-4.089	35.318	0	15.021	-19.29	23.743	-13.789	24.435	-7.916	18.466	-16.976	52.624	0	39.855	0.001	54.377	0.001	29.829	-7.649	29.906
527	16.79	-53.558	11.414	-10.979	17.396	-8.321	15.026	-8.354	23.82	0.001	28.825	-0.001	23.477	1.77636e-15	13.707	-10.622	26.079	-8.6	29.858	-5.146	20.477	-10.639	21.219	-16.724	81.056	0	102.624	0.001	25.674	0	28.428	0	11.624	-14.217	14.91	-8.809	19.35	-3.118	18.184	-2.807	21.825	-15.81	18.865	-4.609	31.484	-0.001	24.7	-8.898	20.561
528	22.893	-53.128	15.697	-3.785	23.499	-7.108	14.09	-9.019	24.323	0	35.171	0	19.161	-8.753	16.717	-10.169	18.582	-10.196	20.291	-6.099	16.325	-6.576	20.955	-13.987	71.112	0	43.12	0.001	16.007	-10.636	25.171	0	18.128	-0.664	20.276	-6.083	36.898	-6.024	16.145	-12.285	23.413	-9.736	16.342	-8.505	16.499	-8.034	21.131	-10.052	22.137
529	22.332	-49.034	16.372	-3.887	18.638	-12.107	16.11	-8.463	13.197	-9.805	11.273	-17.163	13.591	-9.752	14.37	-5.301	20.903	-9.722	35.596	0	29.083	-8.223	18.535	-8.548	90.442	-0.001	51.029	0	15.515	-7.513	19.725	-4.382	20.138	-13.046	9.348	-6.9	25.265	-2.818	25.224	-13.264	54.313	0	36.75	0	39.362	0	22.329	-6.144	29.96
530	30.844	-48.963	8.764	-16.056	27.446	-10.161	13.014	-9.782	24.785	0	34.671	0	16.127	-13.59	17.95	-7.531	17.108	-5.48	26.058	-5.664	21.316	-8.21	24.603	-13.196	49.184	0	70.336	0	21.065	-15.956	31.54	0	14.369	-11.451	9.369	-11.069	31.038	-16.151	21.062	-3.587	40.848	0	16.005	-2.71	16.228	-2.932	25.56	-6.032	14.341
531	39.874	-48.962	12.723	-17.004	18.031	-12.207	14.419	-5.64	14.846	0	38.798	0	15.872	-15.577	18.602	-9.04	18.467	-5.268	19.874	-7.228	30.599	-4.58	26.354	-8.738	98.93	0	91.849	0	16.253	-3.988	22.22	0	12.533	-17.458	15.566	-16.88	13.917	-15.087	25.564	-10.896	22.714	-0.001	20.599	0.611	28.318	0	17.57	-4.366	23.127
532	24.695	-48.123	28.276	-9.334	27.344	-7.438	23.595	-0.001	29.796	0	31.944	0	14.053	-7.255	12.889	-13.77	10.777	-10.377	33.118	-0.001	12.995	-8.573	10.327	-13.409	48.72	-9.882	53.362	-7.997	25.803	0	24.175	0.064	17.647	-8.876	7.716	-11.311	32.389	-8.753	22.097	-3.421	26.689	0.001	23.356	0	35.302	0	13.223	-12.15	21.802
533	30.607	-48.954	11.195	-13.839	15.325	-14.501	11.973	-2.478	24.503	0.001	39.777	0.001	16.079	-9.558	18.269	-5.769	13.497	-12.756	23.357	-7.546	20.791	-12.329	18.317	-4.519	81.453	0	65.896	0	21.378	-0.46	24.05	0.001	15.381	-4.199	19.29	-9.225	27.192	0	18.293	-19.051	52.093	0	34.877	0	15.914	-10.221	18.84	-9.421	19.814
534	20.712	-50.702	14.059	-16.827	15.577	-11.817	14.61	-11.014	26.558	0	41.566	0.001	16.256	-7.779	13.15	-7.505	17.756	-9.257	33.468	0	29.791	-4.246	22.036	-10.135	79.153	0	14.636	-6.766	33.616	0	28.631	-0.001	15.871	-2.708	17.696	-8.964	25.213	-5.701	13.672	-9.563	24.873	-6.585	41.96	0	19.392	0.015	27.027	-6.723	19.208
535	18.383	-49.171	13.243	-17.031	31.522	-19.672	12.295	-8.616	19.511	0	25.609	0	16.172	-13.025	15.874	-11.735	24.557	-10.844	30.586	-5.641	15.227	-16.688	17.743	-1.668	80.124	0.001	60.77	0.001	36.329	0	11.411	-4.6	15.57	-14.113	12.08	-16.494	11.106	-7.626	15.943	-12.737	53.646	0	44.9	0	25.111	-0.925	17.347	-15.744	28.488
536	20.601	-49.172	6.823	-3.216	24.54	-7.268	15.136	-5.407	21.075	-4.396	28.716	0	14.339	-20.025	15.463	-10.424	16.307	-4.756	47.036	0.001	10.03	-5.763	23.075	-13.791	75.685	0	57.634	0	15.669	-0.164	18.324	-13.235	12.518	-10.397	14.562	-13.54	34.544	-10.727	17.46	-14.513	19.022	-3.534	18.227	-0.9	21.086	-9.157	21.156	-11.653	15.57
537	37.129	-49.195	13.221	-16.435	17.365	-11.987	13.002	-4.804	25.28	0	27.665	0	9.889	-19.032	7.346	-16.539	20.9	-11.918	55.572	0	31.701	-7.962	24.558	-7.808	95.343	0	80.435	0	31.485	0	27.698	-0.001	18.913	-5.935	13.893	-7.105	10.101	-0.23	22.732	-9.495	33.327	-2.713	14.221	-4.498	17.241	-8.63	18.352	-10.849	19.049
538	23.214	-50.718	14.339	-12.406	15.817	-11.32	6.644	-3.211	29.142	0	26.418	0	13.911	-12.943	16.673	-12.564	12.759	-14.572	46.775	0	32.723	-7.594	22.949	-6.785	56.058	0	70.181	0	19.688	-4.528	22.338	-1.487	17.08	-4.473	14.368	-9.374	39.232	0	11.821	-5.654	57.114	-0.001	11.294	-7.747	18.645	0	48.342	0	33.326
539	29.338	-48.951	22.107	-19.323	22.079	-13.628	15.169	-14.63	29.54	0	44.303	0	15.422	-20.058	13.494	-2.682	22.53	-7.659	19.125	-5.077	32.115	-5.359	23.371	-7.38	50.895	0	81.071	0	20.397	0	25.586	0	13.155	-8.944	21.603	-8.535	41.264	-10.008	25.078	-6.232	46.591	0.001	43.364	0	50.049	-0.001	17.531	-7.655	21.71
540	26.453	-49.158	16.867	-6.045	24.378	-7.347	15.805	-4.768	14.293	0.892	17.684	-7.723	18.583	-6.282	17.58	-12.067	23.358	-10.113	44.157	0	22.341	-8.989	16.367	-8.472	32.152	-8.075	91.808	0	13.814	-7.177	33.17	0	19.3	-5.27	11.867	-11.445	15.952	-1.575	23.434	-4.128	55.789	0	12.104	-8.88	22.008	-13.198	23.253	-5.955	16.464
541	31.025	-49.173	11.679	-15.698	13.916	-16.738	15.415	-14.826	12.22	-10.691	24.239	-5.126	10.043	-14.357	15.692	-4.895	12.405	-10.239	18.965	-5.512	30.723	-9.237	25.438	-3.931	70.506	-0.001	68.253	0	19.933	-4.365	11.219	-6.437	11.894	-6.883	17.396	-15.794	36.966	-10.524	31.318	-5.295	49.845	0	43.306	0	22.171	-8.546	23.439	-10.072	23.364
542	19.158	-25.169	9.938	-12.294	16.667	-10.353	17.278	-4.67	18.86	-0.041	17.509	0	17.415	-8.443	18.064	-7.603	9.249	-23.756	51.089	0.001	24.211	-11.644	12.361	-7.621	72.986	0	98.194	0	26.762	-0.001	15.79	-12.463	8.715	-4.702	17.643	-5.885	29.492	-7.243	16.565	-8.871	43.078	0	38.143	0	38.029	0	16.501	-1.114	9.543
543	16.986	-49.501	9.627	-11.536	33.433	-9.624	20.12	-4.213	23.18	0.078	18.757	-0.001	19.024	-12.149	18.922	-9.365	24.969	-15.388	50.148	-0.001	12.413	-7.679	21.153	-11.829	36.15	-3.83	78.106	0	23.248	-4.645	26.431	0	16.066	-14.257	26.124	-6.827	14.768	-18.064	18.502	-15.436	28.102	-7.611	15.702	-6.893	25.769	-13.291	25.406	-6.937	24.082
544	35.559	-48.961	13.772	-1.305	20.375	-8.461	13.747	-6.369	27.831	0	29.541	-0.001	17.408	-11.232	19.083	-11.991	19.053	-10.131	34.847	0	27.911	-15.052	18.765	-12.848	85.934	0	82.262	0	18.191	-3.579	23.981	-7.929	22.474	-6.015	20.832	-3.925	17.561	-0.833	15.976	-13.606	35.166	0	33.172	0	35.977	0.001	26.527	-9.023	23.14
545	23.429	-51.545	9.475	-10.588	30.197	-12.171	13.953	-7.037	20.426	0	19.039	-9.86	15.164	-17.877	13.753	-13.448	21.082	-9.549	41.773	0.001	27.887	-11.567	25.63	-10.043	61.807	0	25.061	-0.001	20.575	-2.74	30.64	0	12.997	-8.782	14.781	-1.88	15.192	-4.255	26.072	-11.281	64.121	0	45.779	0	20.255	-2.934	22.638	-12.277	16.683
546	17.843	-49.193	20.683	-13.766	28.54	-12.487	14.581	-6.107	32.09	-0.001	37.67	0	11.817	-15.131	18.689	-6.961	15.921	-1.177	16.86	-6.383	29.102	-3.704	19.275	-8.998	72.08	0.001	19.986	-4.39	17.579	-10.097	20.251	-1.171	14.413	-3.416	20.086	-13.475	23.334	-11.084	28.317	-9.238	29.076	-1.111	15.547	-8.954	16.704	-9.65	17.497	-6.907	25.851
547	18.859	-49.168	12.521	-6.444	30.28	0	14.559	-5.849	26.322	0	34.166	0	10.056	-23.744	22.983	-6.574	24.465	-7.562	27.812	-6.27	11.212	-5.681	22.388	-3.35	17.362	-8.523	90.24	0	14.249	-9.39	23.581	-0.001	16.141	-3.723	25.521	-7.39	31.866	-10.939	12.272	-3.298	28.886	0	40.946	0.001	36.058	0	26.853	-4.35	24.047
548	26.88	-49.166	12.832	-11.102	16.11	-13.753	17.624	-8.454	29.304	-0.001	19.234	-1.554	17.046	-14.692	11.324	-8.2	20.84	-5.825	34.274	0	32.711	-2.358	20.655	-4.31	31.776	-0.058	52.875	-0.001	24.58	-4.808	20.132	-0.537	19.521	-12.222	25.065	-17.595	26.592	-9.446	21.26	-7.998	20.489	-1.622	17.897	-7.693	38.82	0	23.043	-9.118	27.116
549	37.566	-49.074	7.741	-1.413	19.685	-3.842	14.374	-8.642	15.727	0.022	10.806	-6.183	12.425	-14.789	15.351	-19.316	22.239	-8.191	27.165	-1.563	19.137	-10.897	16.419	-6.994	50.838	0	70.61	0	15.177	-6.321	30.404	0.001	17.65	-1.823	13.511	-11.35	17.575	-7.509	14.381	-15.236	44.537	0.001	33.421	0	25.703	-6.365	25.622	-12.107	25.098
550	25.843	-51.487	13.242	-9.731	24.615	-8.242	12.149	-3.099	18.865	-4.312	5.892	-17.034	16.151	-17.507	22.881	-8.46	20.927	-6.774	31.594	0	35.919	-12.431	34.586	-4.922	32.898	0.001	80.252	-0.001	29.401	0	19.797	0.001	15.564	-10.315	14.723	-12.83	35.012	-2.674	18.516	-7.138	45.258	0	49.448	0	50.296	0	20.552	-11.457	21.134
551	34.918	-49.165	21.044	-5.237	31.69	-7.448	17.122	-3.206	33.682	0	38.832	0	0	-37.002	18.515	-10.325	13.425	-14.947	26.514	0	17.532	-5.939	19.283	-8.718	23.85	-0.001	55.573	-0.001	11.473	-2.047	19.686	-4.586	15.181	-17.649	14.49	-8.71	17.057	-3.624	18.075	-9.67	32.315	0	35.279	0	19.508	-16.202	29.931	-8.054	29.76
552	39.638	-48.963	10.374	-13.369	32.785	-6.998	15.611	-11.355	25.784	0	27.077	0	14.447	-13.606	14.585	-7.809	21.563	-6.695	44.76	0	39.554	-1.368	9.47	-1.325	88.617	0	80.557	0	18.716	-1.751	22.818	-1.853	11.357	-3.844	27.744	-6.549	27.909	-5.428	19.924	-7.358	27.603	-4.706	36.458	0	45.941	0	25.168	-13.42	24.473
553	33.88	-48.957	16.024	-9.123	17.496	-13.212	15.172	-5.23	15.237	-8.79	32.953	0.001	9.623	-17.378	12.249	-5.863	18.915	-8.867	43.011	0	30.872	-2.763	16.313	-10.486	73.568	0	25.59	0	30.916	0	20.963	-3.818	16.443	-12.332	18.696	-14.19	25.453	-7.783	34.307	-4.73	58.939	0	23.526	-0.001	63.144	0	17.705	-18.42	31.371
554	23.336	-49.155	19.166	-12.781	38.428	-4.615	18.466	-10.54	21.822	0	35.584	0	21.097	-9.662	22.956	-8.683	17.856	-11.106	18.108	0	16.114	-18.081	20.751	-11.787	72.987	0	29.487	-5.759	37.952	0	18.233	-4.545	17.873	-4.689	14.462	-10.045	18.679	-7.607	11.28	-13.592	59.918	0	36.459	0	26.176	0	17.836	-4.162	27.942
555	31.146	-49.062	16.355	-15.713	22.63	-13.597	13.527	-12.085	23.216	0	34.576	-0.001	12.169	-12.351	7.187	-14.476	11.325	-6.741	46.704	0	16.363	-6.527	15.7	-11.884	28.849	0.001	66.038	0	16.228	-5.749	18.079	-6.565	14.319	-3.572	12.92	-9.329	32.116	-7.715	18.537	-7.594	39.115	0	21.781	0	31.713	-10.192	19.274	-10.614	29.384
556	15.072	-66.57	15.905	-13.884	17.881	-5.743	14.792	-6.408	23.734	-9.09	39.66	0	12.208	-23.039	15.6	-7.953	18.57	-12.405	32.282	-0.001	13.651	-3.609	26.069	-4.672	78.878	-0.001	66.536	0	25.327	-0.755	18.372	-3.4	17.293	-16.203	19.971	-4.555	10.488	-8.314	17.685	-20.903	57.886	0	39.786	0	27.108	-8.562	29.241	-6.28	21.83
557	30.016	-49.167	10.604	-16.046	12.524	-11.788	16.604	-14.896	29.738	0	34.945	-0.001	19.537	-11.803	15.425	-12.505	14.122	-3.339	14.628	-11.971	24.113	-18.028	24.826	-5.724	77.415	0	60.476	0	32.07	-0.001	18.063	0	19.335	-8.604	15.856	-11.969	16.031	-15.065	17.597	-13.509	51.901	0.001	50.331	0	30.44	0	19.69	-2.664	18.031
558	19.505	-50.924	11.328	-8.172	20.196	-5.044	17.856	-4.799	12.843	-8.912	33.952	0	18.927	-2.574	10.196	-10.871	17.56	-13.533	19.128	-6.839	25.337	-8.18	22.092	-1.318	32.787	-10.922	87.162	0	20.127	-6.115	17.514	-7.047	15.097	-3.162	26.32	-0.001	24.686	-9.557	19.033	-8.802	36.495	0	25.307	0	47.595	0	18.508	-9.078	26.24
559	16.996	-58.595	9.859	-9.57	33.194	-8.103	7.985	-11.588	19.526	-1.835	14.963	-9.807	16.73	-10.232	11.452	-7.64	22.36	-9.618	30.245	-2.382	14.803	-10.688	18.204	-16.215	53.949	0	28.301	-5.452	35.625	-0.001	28.431	0	18.812	-3.543	8.646	-6.823	10.511	-4.339	20.017	-9.741	42.054	0	16.755	-4.124	41.935	0	20.411	-6.532	33.425
560	13.803	-53.4	17.582	-10.796	18.086	-8.248	13.2	-4.879	26.784	0	19.511	-0.002	9.494	-10.573	17.746	-15.402	9.759	-9.842	49.657	-0.001	29.593	-6.426	15.296	-9.016	44.009	-0.001	58.105	-0.001	19.382	-2.455	16.064	-0.112	16.761	-6.226	9.641	-7.684	17.247	-11.562	16.787	-7.782	37.633	-0.001	38.306	0	46.035	0.001	17.209	-7.603	19.124
561	19.99	-61.169	14.026	-11.378	18.315	-5.634	18.898	-8.388	29.052	0	26.701	0	14.046	-15.255	9.13	-14.464	18.774	-15.995	43.321	0	15.352	-9.28	14.818	-15.036	78.717	0	19.444	-8.104	21.382	-7.253	31.404	0	13.323	-6.404	17.531	-7.329	25.168	-8.596	25.441	-12.084	47.005	0	14.798	-1.715	19.228	-0.052	29.026	-0.516	34.145
562	25.785	-49.175	18.84	-9.088	22.042	-2.541	11.471	-6.2	26.713	0	21.816	-11.434	19.684	-6.328	19.399	-13.403	17.539	-11.419	32.657	-0.001	10.642	-11.5	12.069	-9.832	74.178	0.001	54.401	0	36.13	0	14.707	-5.938	17.028	-3.754	19.879	-12.587	23.266	0	22.31	-11.608	24.62	0	26.794	-0.122	26.395	-5.224	24.023	-2.676	16.699
563	27.097	-49.074	12.93	-14.043	25.495	-7.155	10.883	-5.711	34.907	0	40.508	0	15.045	-17.081	15.269	-17.459	23.332	-4.189	30.355	0	26.603	-7.05	9.64	-17.595	104.899	0	78.18	0	20.935	-8.062	24.951	-2.891	19.088	-2.044	14.527	-6.901	15.409	-5.757	10.672	-12.282	28.755	-0.001	33.742	0.001	32.608	0	24.881	-8.928	19.912
564	16.297	-55.597	13.134	-11.199	25.738	-12.235	15.688	-10.355	21.999	0.075	34.851	0	14.449	-16.808	29.728	0	21.919	-5.43	47.387	0	31.037	-12.176	8.606	-10.934	57.625	-0.001	95.723	0	28.292	0	21.036	0	12.77	-4.438	10.937	-15.143	11.823	-13.631	18.049	-6.512	63.346	0	19.371	-4.167	49.812	0.001	32.866	-4.198	20.996
565	39.479	-48.963	20.268	-7.352	23.315	-6.606	16.723	-2.802	27.256	-0.001	33.264	-1.393	15.028	-7.099	14.436	-12.744	16.003	-9.764	15.591	-5.267	24.515	-8.532	14.698	-7.595	97.414	0.001	28.686	-8.754	11.779	-9.767	33.051	0	18.821	-13.573	15.018	-12.977	15.188	-10.931	17.337	-12.546	56.158	0	34.517	0.001	38.206	-0.001	24.566	-9.87	15.802
566	28.136	-49.201	11.94	-16.442	17.087	-13.358	14.215	-8.221	19.522	0.001	37.987	0	16.179	-10.125	16.267	-6.337	16.005	-7.176	39.999	0	13.328	-9.325	27.052	-7.441	69.141	-0.001	56.295	0	22.662	-4.892	22.699	0	9.668	-4.688	17.337	-4.972	37.038	-7.136	32.599	-9.772	43.45	0	47.409	0	29.937	-13.602	23.935	-4.682	20.566
567	18.384	-56.521	6.592	-17.321	27.571	-6.02	16.279	-12.185	29.58	0	45.586	0	12.33	-23.617	18.394	-9.265	23.619	-12.936	25.591	-5	18.927	-6.344	23.559	-1.271	24.405	0.001	69.939	0	21.228	-0.811	23.658	-0.089	7.26	-3.304	19.602	-10.239	42.573	-4.553	20.53	-8.318	47.414	0	36.249	0	44.76	0	24.245	-9.216	28.425
568	18.749	-49.911	24.303	-4.168	18.084	-16.585	13.584	-13.16	23.134	0	21.829	-6.704	17.347	-2.807	17.98	-2.472	18.284	-10.851	26.106	-0.001	18.624	-7.643	23.209	-7.24	24.402	-8.594	96.442	0	23.525	0	27.739	0	18.172	-10.553	15.027	-2.526	36.721	-8.898	12.596	-12.966	76.563	0	21.044	0.883	24.604	-6.04	17.26	-9.116	20.883
569	24.8	-48.948	15.859	-12.058	24.375	-9.337	14.127	-4.342	15.825	0	19.559	0	16.765	-16.143	17.16	-3.867	16.573	-2.007	25.917	-0.17	13.141	-11.871	26.19	-16.096	44.246	0	49.402	0	37.143	0	19.219	0.001	16.589	-10.211	8.383	-8.12	16.49	-11.799	12.964	-16.559	27.659	0.001	37.742	0	36.38	0	24.776	-3.562	21.611
570	30.158	-49.169	14.861	-15.22	29.242	-13.109	15.742	-3.645	29.483	0	25.126	0	15.871	-13.937	16.501	-0.186	13.502	-10.031	38.663	0	18.821	-6.179	18.103	-6.053	48.032	0	36.527	-9.685	20.1	-3.372	21.348	-0.05	18.409	-5.872	16.122	-14.981	33.3	-9.807	22.869	-10.264	35.406	-0.001	36.203	0	41.878	0	21.679	-3.923	19.981
571	22.611	-53.747	15.883	-13.367	11.32	-7.317	11.187	0	24.383	0	9.635	-6.772	17.201	-2.081	13.816	-14.608	17.395	-14.686	49.672	0	23.88	-9.538	17.807	-10.92	81.502	-0.001	53.137	0.001	27.031	0	23.107	-2.449	16.422	-3.417	20.528	-11.084	13.686	-14.586	28.461	-2.874	21.558	-9.605	26.111	-0.097	45.542	0	23.563	-13.34	20.485
572	38.733	-48.94	26.165	-7.06	17.475	-9.191	11.489	-5.96	20.499	0.001	32.026	0	11.041	-15.729	6.819	-8.013	20.044	-7.293	26.376	0.001	22.361	-7.101	21.504	-9.907	27.47	0.001	41.737	0	15.695	-3.375	22.084	0.001	7.89	-8.302	13.306	-16.042	13.14	-5.143	18.837	-12.127	58.751	0.001	20.598	0	24.731	0	27.635	-10.473	19.41
573	11.372	-65.415	27.721	-17.73	16.615	-9.573	13.681	-7.523	34.362	-0.001	18.064	0	13.393	-9.741	17.57	-8.923	14.915	-8.457	21.989	-6.71	16.179	-8.022	18.233	-8.826	33.541	-4.985	42.107	-3.631	15.328	0	31.176	0.001	15.21	-2.876	11.698	-15.067	15.155	-4.865	13.833	-19.667	39.782	0	36.256	0	29.37	-6.186	33.774	-10.809	29.227
574	30.314	-48.948	10.367	-16.492	21.156	-10.543	16.055	-3.194	14.988	-6.944	24.745	-10.691	18.3	-13.759	20.852	-11.869	14.073	-12.207	26.03	-8.596	30.384	-12.427	23.79	-8	50.972	0	80.476	-0.001	28.082	0	15.347	-7.483	15.439	-9.479	16.46	-7.713	41.368	-2.586	25.35	-14.238	53.347	0	41.738	0	37.604	0	21.301	-3.823	28.599
575	32.846	-49.073	29.378	-5.56	19.702	-10.28	18.343	-10.521	24.48	0	28.922	-12.162	13.198	-11.382	10.597	-2.91	18.411	-5.384	38.076	0	29.75	-6.134	25.237	-14.267	26.564	-2.862	37.361	-10.559	19.626	-8.94	28.5	0	16.332	-10.239	17.748	-9.629	31.825	-7.619	15.547	-12.481	24.147	0	30.702	0	43.804	0	23.581	-11.679	20.994
576	0	-76.233	21.527	-9.245	25.687	-3.683	12.494	-14.272	16.956	-8.221	5.659	-7.647	14.739	-20.079	17.011	-5.437	19.767	-13.152	30.725	-4.748	29.866	-9.179	21.829	-11.347	20.299	-16.183	60.621	0	22.405	-7.432	27.723	0	14.203	-1.2	13.177	-6.368	29.398	-7.907	19.662	-10.395	30.753	-10.408	43.819	0.001	25.479	-5.797	24.828	-9.846	28.944
577	19.19	-53.312	22.473	-10.508	16.151	-14.997	16.849	-10.859	21.658	-8.494	36.433	-0.001	12.913	-24.385	13.865	-11.221	17.501	-11.362	38.792	0	16.201	-12.34	17.598	-4.422	54.155	0	92.029	0	22.678	-3.914	25.001	0	13.649	-6.961	17.827	-5.75	14.001	-6.832	18.352	-17.678	46.421	0	45.762	0	36.194	0.001	29.161	-11.368	30.444
578	18.734	-49.239	17.591	-9.636	17.148	-11.509	16.284	-1.006	23.866	0	30.131	0	23.756	-2.29	18.521	-13.244	20.593	-20.541	15.85	-7.447	27.908	-12.912	17.632	-10.24	35.544	-5.829	38.45	0.001	13.173	-5.012	28.36	0	12.553	-3.613	11.063	-7.244	33.494	-2.798	17.725	-17.399	27.618	0.001	30.835	0.001	39.836	0	27.915	-8.455	21.968
579	32.132	-49.178	14.422	-9.279	20.047	-12.749	13.156	-3.996	29.68	0	27.928	0	9.182	-13.077	11.02	-7.333	23.619	-17.509	39.864	0	19.948	-16.088	24.181	-2.942	45.318	0	93.319	0	33.783	0	32.117	0.001	17.165	-1.738	18.817	-11.831	27.56	-5.852	23.521	-8.857	30.61	-0.001	42.725	-0.001	14.638	-12.203	33.63	-8.803	28.749
580	36.044	-48.967	10.584	-14.436	31.182	-7.896	13.136	-4.959	15.067	-8.057	37.495	0	12.004	-13.153	13.285	-9.866	21.206	-5.29	49.514	0	28.959	-9.291	25.403	-9.473	97.101	0	75.671	0	27.374	0.001	24.7	-0.535	19.333	-4.767	9.277	-8.158	15.192	-5.572	15.19	-18.285	35.448	-0.001	23.897	-0.001	36.748	-0.001	29.295	-9.002	28.747
581	33.089	-49.174	9.691	-14.759	19.724	-7.499	15.778	-3.105	32.971	0	34.664	-5.368	18.005	-13.38	10.357	-20.211	16.96	-8.558	55.805	0	18.6	-7.863	33.715	0	85.956	0.001	87.081	0	13.935	-5.203	31.744	0	16.921	-8.464	13.096	-20.108	19.337	-5.322	16.405	-11.57	49.412	0.001	21.707	0.001	10.256	-4.65	18.086	-6.154	16.065
582	23.366	-48.961	10.394	-12.895	16.955	-10.704	14.275	-7.18	21.993	0	32.97	0	17.629	-10.351	11.009	-13.939	16.672	-14.437	47.231	0	18.126	-22.082	18.812	-18.017	22.903	0	59.628	0	27.204	0	16.526	-3.236	18.324	-7.461	17.927	-9.022	25.834	-4.415	15.018	-13.187	51.351	0	36.078	0	41.945	0.001	29.002	-6.198	27.798
583	31.706	-49.154	14.139	-9.225	30.578	-6.775	15.805	-6.576	32.607	-0.001	19.565	-1.67	14.685	-9.605	14.999	-9.48	26.761	-8.373	44.205	0	36.357	0	18.233	-12.586	77.444	0	74.267	0	14.781	-4.255	10.95	-11.78	13.072	-7.247	16.509	-5.91	22.359	-7.97	14.65	-6.734	72.8	-0.001	53.317	0.001	34.541	-2.881	24.424	-0.267	14.377
584	33.508	-49.169	20.23	-8.829	19.283	-5.173	14.739	-4.916	31.276	0	6.129	-3.208	15.869	-4.545	5.988	-20.765	23.226	-13.174	44.819	0	12.76	-2.12	18.478	-6.937	60.242	0	16.965	-6.316	22.246	0.431	21.402	-3.214	15.834	-0.642	18.446	-8.055	27.785	-10.835	18.415	-6.487	39.573	0	9.356	-1.738	30.92	0	28.412	-12.441	12.195
585	26.683	-48.528	9.307	-4.771	15.941	-10.881	16.205	-9.59	35.572	0	39.35	0	16.044	-18.736	12.88	-7.964	10.687	-8.202	53.278	0	18.121	-11.836	18.415	-4.467	58.335	0	57.975	0	27.317	0	19.363	-5.86	19.632	-3.627	22.093	-11.119	27.943	-8.821	15.402	-5.677	18.788	-0.965	39.382	0	40.293	-0.001	30.653	-13.34	23.87
586	39.91	-49.159	9.289	-8.767	40.071	-11.258	12.142	-16.511	14.12	-3.48	41.121	0	20.012	-13.978	21.688	-5.267	22.502	-8.012	45.087	0	26.359	-12.645	23.823	-14.355	88.365	0	102.719	0	22.633	0	26.545	0	17.908	-0.109	13.636	-10.4	33.612	-13.955	32.037	-8.568	44.92	-0.001	31.289	0	18.275	-8.914	25.026	-19.13	0
587	20.97	-56.383	19.327	-12.977	17.114	-10.118	13.855	-9.273	18.715	0	47.166	0	22.18	-6.394	12.292	-7.405	15.405	-15.946	38.456	0	29.115	-3.727	15.766	-10.895	60.797	0	27.863	-7.245	34.877	0.001	34.063	-0.001	18.695	-10.63	28.414	-7.582	14.16	-6.712	16.702	-4.624	42.736	0	10.29	-11.626	53.051	-0.001	22.518	-12.631	22.689
588	34.127	-48.959	19.822	-3.881	16.407	-8.773	12.703	-10.417	22.955	-0.001	43.363	0.001	16.14	-12.16	16.739	-14.65	17.468	-7.734	28.958	0	32.847	-13.396	23.969	-2.175	95.826	0	62.612	0	23.38	0	19.159	-0.391	18.627	-9.333	17.335	-12.613	35.751	-11.268	12.785	-17.562	27.042	-11.956	12.349	-13.073	23.842	0	14.155	-5.786	31.52
589	16.276	-59.505	9.095	-15.412	20.526	-7.284	18.426	-7.936	19.606	0	48.13	0	18.363	-5.323	16.072	-7.969	20.321	-7.002	24.836	-3.105	35.959	-14.087	23.198	-13.359	86.885	0	84.695	-0.001	33.511	0.001	20.039	-5.315	17.494	-9.137	18.617	-7.913	23.13	-7.609	10.254	-6.712	57.796	0	11.944	-6.79	64.616	0	22.87	-3.93	18.126
590	31.136	-49.159	19.2	-8.745	13.187	-3.08	16.665	-5.153	30.973	-1.95399e-14	40.073	0	14.134	-10.688	15.811	-11.663	19.285	-5.763	13.139	-7.121	11.976	-6.388	28.615	-4.21	42.983	0.001	92.456	0	30.994	0	19.439	-0.577	12.07	-13.684	8.868	-18.958	18.129	-9.638	16.46	-7.636	37.727	0	13.474	-3.764	38.292	-0.001	12.221	-11.146	23.929
591	23.212	-48.97	11.744	-14.913	25.774	-6.791	15.067	-10.575	23.641	0	16.27	0.014	24.321	-9.912	14.231	-15.284	12.601	-13.258	39.001	0	19.409	-4.403	23.552	-8.972	90.154	0	92.346	0	12.013	-1.821	32.374	0	9.365	-14.161	17.957	-7.084	33.02	-6.766	31.568	-9.861	29.187	0	37.267	-0.001	24.443	-0.686	13.224	-9.633	29.727
592	23.565	-49.158	16.504	-8.213	19.347	-8.758	15.839	-10.997	19.683	0	12.253	-5.305	21.549	-16.161	16.265	-3.477	19.101	-10.879	18.451	0	20.371	-10.129	17.579	-12.295	44.708	-0.713	92.331	0	19.288	0.001	24.375	0.001	10.11	-6.884	17.405	-14.76	32.147	-2.113	12.807	-6.821	28.478	0	43.822	0	25.163	-1.946	19.34	-6.515	15.087
593	30.159	-49.173	12.515	-4.583	19.628	-4.579	11.81	-5.655	36.18	0	26.644	-8.112	15.119	-12.153	13.364	-22.194	19.292	-8.878	30.946	0	22.588	-5.917	25.651	-4.514	39.167	-1.772	91.065	0	19.827	-3.042	19.597	-9.758	16.103	-10.336	13.527	-9.306	16.287	-6.352	11.066	-17.011	44.542	0	41.017	0	47.156	0	23.111	-2.525	16.752
594	10.946	-56.941	11.922	-11.547	19.054	-11.226	9.669	-6.141	17.332	0.001	26	0	20.684	-7.501	16.778	-11.108	22.857	-13.483	47.919	0	19.306	-9.855	23.824	-8.486	52.235	0	49.271	0.001	24.945	0	22.26	0	20.647	-7.616	16.883	-2.123	23.901	-8.475	20.67	-13.013	21.693	-15.925	13.253	-4.516	25.546	-11.474	20.946	-7.033	21.754
595	25.606	-49.781	22.475	-24.389	22.61	-16.508	13.962	-7.716	36.443	0	17.011	-7.923	16.195	-13.689	12.592	-10.435	23.514	-6.927	40.13	0	27.427	-12.346	19.542	-14.214	66.516	0	69.471	0.001	14.99	0.001	23.78	0.001	17.626	-5.618	14.22	-9.253	31.362	-11.478	16.551	-2.366	42.549	0	38.657	0	12.314	-14.937	21.934	-7.996	18.663
596	33.109	-49.208	16.137	-11.618	28.381	-8.566	13.92	-7.008	28.074	0	23.821	0	16.68	-10.773	18.833	-6.804	12.484	-6.252	25.411	-0.961	28.301	-9.872	26.88	-18.742	28.325	-19.974	106.161	0	27.03	0	20.298	-5.685	17.617	-11.449	21.554	-8.64	25.721	-10.992	21.635	-14.72	54.575	0	26.688	-0.301	42.11	0	22.78	-15.903	21.858
597	21.863	-48.968	9.406	-10.165	20.774	-12.404	13.47	-4.733	40.742	0	38.089	0	15.679	-4.258	17.232	-11.439	23.764	-8.975	42.354	0	19.483	-10.145	12.886	-8.662	34.896	0	61.766	0.001	28.312	0	28.025	0	8.912	-14.993	18.822	-2.853	34.123	-3.22	16.247	-5.544	29.739	-6.837	56.526	0	53.936	0	23.885	-15.961	19.999
598	33.548	-48.947	14.769	-11.208	19.479	-8.982	11.078	-4.014	15.855	-2.554	29.494	0.001	25.63	-11.134	14.932	-7.151	20.901	-17.777	26.52	0	27.003	-13.869	21.806	-12.663	64.648	0	83.388	0	35.428	-0.001	14.221	-9.287	21.972	-4.957	18.166	-11.36	16.83	-12.755	32.594	-3.195	22.032	-3.35	55.352	0	45.095	0	19.351	-7.462	19.323
599	32.647	-48.961	18.596	-12.523	19.927	-10.742	13.804	-8.839	31.724	0.001	44.143	0	18.534	-13.444	12.904	-12.777	15.18	-1.068	49.468	-0.001	28.171	-4.466	26.26	-2.12	43.998	-0.001	86.947	0	23.797	0.006	19.782	-4.141	14.079	-9.712	23.193	-13.595	19.434	-4.593	18.181	-9.043	38.137	0	45.049	0	41.127	0	26.449	-8.763	28.863
600	30.261	-49.168	12.425	-17.048	17.733	-8.397	11.164	-7.689	17.645	-0.141	30.915	-0.155	8.311	-24.176	13.31	-12.563	22.566	-4.176	33.392	0	28.577	-5.924	13.56	-11.17	61.133	0	85.928	0	14.818	-2.767	25.682	0	19.048	-5.927	15.959	-8.507	29.647	-7.798	15.552	-8.714	27.932	-0.001	38.459	0.001	40.533	0	31.538	-10.487	30.352
601	35.082	-49.166	24.612	-24.105	12.823	-10.13	12.455	-11.719	23.905	0	33.224	0	25.063	-4.12	17.738	-19.358	13.124	-17.507	43.053	0	20.63	-6.066	22.238	-11.499	79.626	0	85.806	-0.001	13.91	-8.636	35.239	0	21.869	-11.261	16.488	-8.299	38.369	-6.481	25.706	-16.036	29.683	-10.483	32.809	0.001	26.254	-6.739	21.771	-8.853	21.534
602	13.041	-56.089	11.789	-19.852	17.159	-9.923	13.671	-10.855	18.04	-6.096	31.141	0	13.681	-18.804	14.16	-9.169	29.897	-9.178	28.601	-3.404	29.373	-8.258	12.052	-8.034	63.007	0	55.164	0	29.48	0	22.445	-0.001	15.053	-7.735	27.388	-4.083	20.524	-12.364	17.206	-11.994	36.736	0	35.128	0	50.409	0	22.58	-8.353	25.854
603	39.792	-48.948	17.925	-8.969	21.479	-4.242	17.397	-7.646	27.294	0	44.611	0	15.503	-7.863	30.818	0	21.495	-7.594	28.277	-22.469	19.405	-2.702	21.204	-8.624	82.506	0.001	86.364	0	24.33	0	23.724	-4.676	19.938	-1.165	23.725	-18.41	13.177	-10.782	19.166	-14.064	52.255	0	32.698	0	33.116	0.001	33.967	-13.298	22.798
604	13.728	-55.245	13.293	-3.562	16.845	-15.088	15.984	-12.278	23.165	0	45.186	0	18.082	-8.096	18.819	-5.335	25.281	-8.53	43.472	0	20.007	-4.839	23.022	-10.502	47.157	-13.191	72.433	0	19.533	-6.655	15.032	-9.446	15.036	-3.415	17.8	-7.694	41.253	0	17.607	-10.317	63.99	0.001	14.165	-7.347	25.55	0	21.261	-8.269	28.811
605	29.556	-48.954	23.134	-17.646	21.154	-7.853	11.614	-7.148	16.65	-8.612	37.15	0	15.309	-17.697	15.721	-10.292	17.589	-2.857	23.938	0	14.571	-5.301	14.039	-14.891	76.052	-0.001	70.39	0	18.385	-6.901	20.925	-7.427	10.067	-10.607	18.979	-17.414	34.982	-0.299	26.776	-15.928	47.162	0	42.709	0	40.105	0	31.591	-5.345	31.552
606	21.583	-48.965	7.074	-18.859	18.594	-5.981	19.311	0	24.47	0	29.721	0	15.573	-19.584	14.713	-6.683	20.191	-11.312	41.546	0	26.156	-5.907	21.613	-5.969	85.791	-0.001	77.976	0	15.657	-4.337	21.252	-1.319	21.887	-4.964	13.605	-11.303	19.628	-5.958	19.442	-10.254	23.708	-1.438	31.248	0	19.063	-9.029	15.486	-7.879	19.031
607	42.945	-48.958	11.22	-8.83	14.93	-9.298	19.437	-3.53	10.314	-9.169	48.559	0	7.295	-19.752	16.219	-8.517	14.704	-4.343	41.037	-0.001	15.104	-9.69	19.296	-13.291	89.354	0.001	86.29	0	17.918	-1.254	33.381	-0.001	16.858	-9.254	17.576	-7.676	16.124	-3.965	24.748	-4.531	26.04	-0.001	17.774	-1.506	44.27	0	10.38	-5.088	16.063
608	29.302	-49.084	23.777	-2.859	28.226	-9.129	12.725	-13.201	29.89	0	27.424	-6.088	14.029	-13.717	16.355	-7.22	23.645	-7.051	15.047	-14.354	20.127	-10.306	20.384	-14.985	20.257	-11.583	98.738	-0.001	26.352	0	20.328	-5.543	20.348	-10.197	16.651	-10.324	11.794	-6.829	12.79	-10.883	41.95	0	16.315	-6.843	35.089	-0.001	16.269	-6.932	28.697
609	18.795	-56.218	21.658	-12.93	15.972	-11.834	12.038	-9.995	22.406	0	26.646	0	10.108	-18.766	16.14	-17.009	24.792	-8.949	34.088	0	29.572	-3.303	19.453	-14.789	68.284	0	72.432	0	19.769	-0.034	16.115	-4.327	13.74	-6.661	17.02	-5.798	40.689	-0.032	16.212	-10.078	18.307	-5.822	35.116	-0.001	35.519	0.001	17.777	-15.068	30.264
610	29.767	-49.17	14.204	-8.16	16.503	-5.747	14.071	-16.295	23.403	0	46.419	0	14.944	-14.034	15.611	-13.211	25.91	-8.135	54.481	0	29.178	-7.041	24.234	-14.156	56.455	0	32.19	0	25.474	0	16.172	-0.497	8.708	-17.044	17.16	-2.795	45.481	-13.789	29.814	-6.372	46.246	0	17.818	-14.801	20.696	-6.003	19.049	-10.263	25.697
611	30.061	-49.149	22.717	-10.634	13.946	-13.778	14.699	-5.637	25.148	0	37.247	0	17.626	-13.261	15.589	-3.939	10.305	-10.507	20.569	-11.551	28.115	-9.291	16.881	-0.157	110.175	0	81.147	0.001	18.372	-3.16	24.267	0.001	17.164	-12.354	14.079	-7.225	23.952	-5.342	19.413	-1.984	11.881	-15.689	36.772	0	20.12	-8.685	17.5	-13.655	17.947
612	11.691	-56.748	8.514	-7.891	13.748	-19.786	12.445	-9.351	36.614	0	23.745	-0.001	18.64	-11.723	18.681	-17.245	21.412	-6.265	45.45	0	18.844	-2.247	12.477	-6.024	35.338	0	66.557	0	24.442	0	33.218	0.001	17.843	-13.202	17.918	-5.623	38.629	-20.985	19.087	-3.489	26.22	-8.062	43.643	0	61.513	0	32.248	-8.546	28.316
613	25.87	-48.957	15.089	-8.815	18.974	-6.591	18.939	-2.818	19.791	0	35.691	0	18.816	-10.938	14.07	-11.087	14.217	-6.813	25.071	0	21.329	-10.849	20.969	-8.563	75.758	0.001	71.552	0	23.829	0	21.493	0	16.903	-28.095	11.194	-12.56	32.266	-4.119	19.988	-12.235	59.311	0	17.249	-2.873	21.175	-12.026	20.479	-4.339	18.386
614	30.589	-49.067	39.729	0	16.774	-11.868	10.192	-5.253	19.089	-4.406	18.574	-6.062	11.982	-18.768	15.341	-18.888	21.922	-4.831	43.765	0	25.17	-3.635	11.214	-5.992	25.52	-8.102	64.82	0.001	23.615	-9.002	19.686	-0.443	21.144	-7.984	12.551	-10.478	40.055	-12.004	13.103	-4.251	40.64	0	39.661	0	27.277	-5.919	20.643	-1.686	13.137
615	24.98	-49.164	16.207	-13.204	17.374	-0.792	23.354	0	31.583	0	38.177	0	8.455	-20.51	11.243	-20.208	22.431	-6.889	45.664	0	26.229	-6.347	21.048	-10.934	30.844	-3.079	70.846	0	24.543	-2.672	15.619	-4.23	17.109	-6.929	20.523	-14.16	18.263	-7.724	16.486	-13.239	31.746	-1.616	39.789	0	49.788	0.001	34.256	0	8.6
616	38.808	-48.964	21.017	-1.576	16.879	-14.958	16.72	-4.978	34.273	0	28.63	-0.001	15.715	-15.298	13.305	-17.508	21.514	-6.905	30.446	0	34.127	-9.136	13.847	-14.422	62.117	0	90.611	0	20.731	-6.207	27.241	0	19.695	-9.303	15.219	-3.823	16.851	-9.496	24.6	-6.601	48.452	0	42.828	0	19.327	-7.525	23.54	-7.401	24.092
617	15.723	-60.357	17.655	-7.17	32.529	-3.013	12.481	-9.531	14.456	-5.53	42.516	0	14.36	-18.782	9.738	-12.013	21.052	-2.532	45.051	0	28.764	-7.901	22.525	-6.213	88.374	0	69.593	0	21.342	0	34.586	0	17.312	-2.429	18.906	-12.183	29.788	-8.049	12.11	-7.125	26.685	0	31.097	0	39.209	0.001	20.898	-12.73	22.145
618	30.289	-48.961	10.889	-2.271	29.374	-2.386	12.091	-6.833	14.811	-7.486	16.194	-5.108	18.167	-2.84	14.235	-15.357	15.909	-13.369	23.342	-5.202	25.62	-8.486	12.849	-11.702	62.651	0	70.002	0.001	24.434	0	18.698	-2.501	19.269	-2.526	11.505	-8.637	19.381	-6.049	26.793	-3.786	41.135	-0.001	34.143	-0.001	46.89	0	25.464	-6.79	21.641
619	36.141	-49.177	10.052	-14.695	19.578	-5.628	16.005	-6.942	17.774	-6.539	17.345	-5.947	20.469	-9.437	11.38	-13.022	14.847	-9.858	48.101	-0.001	18.629	-12.148	26.422	-9.839	59.027	0	94.459	0.001	25.305	-0.001	14.191	-11.769	17.86	-8.025	8.442	-13.724	14.515	-6.731	21.681	-17.114	25.669	0	35.202	0	49.44	0	27.024	-5.596	21.98
620	11.16	-62.853	12.573	-11.028	13.48	-8.431	15.413	-12.595	27.897	0	40.717	0	15.168	-22.209	15.716	-4.65	21.024	-7.877	42.395	-0.001	34.293	-14.102	15.848	-6.468	84.985	0	29.12	-0.001	24.285	-2.587	21.004	-9.792	11.795	-9.844	16.396	-10.852	40.164	-11.261	14.783	-6.407	37.731	0	39.867	0.001	51.403	0.001	24.55	-0.111	26.785
621	39.506	-49.068	15.494	-11.125	14.655	-12.995	16.227	-11.407	18.127	-3.889	29.776	-4.25	15.144	-1.395	21.471	-5.358	12.086	-8.11	20.038	-6.422	12.279	-18.699	22.4	-14.064	68.511	0	48.214	0	36.582	0	26.088	0	19.187	-4.615	12.408	-10.716	17.657	-10.229	15.465	-12.04	37.07	0	16.554	-4.146	49.585	0	16.68	-7.334	33.423
622	28.668	-49.069	12.304	-17.512	17.091	-14.554	19.414	-6.077	36.056	0	33.303	0	13.413	-16.057	21.794	-0.705	15.643	-9.094	16.012	-6.233	16.902	-22.04	14.745	-13.049	72.95	-0.001	70.216	0	24.994	0	22.407	-2.518	19.56	-10.668	20.711	-6.344	41.784	-11.535	17.512	-11.817	15.145	-4.708	31.553	0	22.336	-9.704	14.773	-9.946	18.313
623	31.332	-48.966	27.112	-3.014	14.651	-12.668	12.307	-9.034	19.794	-2.841	15.523	-5.972	19.325	-0.363	15.474	-12.923	19.228	-4.959	47.628	0.001	27.741	-11.08	19.173	-10.023	53.436	0	51.995	0	17.738	-8.738	18.811	-5.595	13.907	-10.267	15.406	-4.423	11.451	-6.566	18.729	-12.308	56.267	0	33.574	0.001	38.617	0.001	26.423	-6.534	29.011
624	26.569	-47.641	19.137	-8.782	28.749	-5.165	11.131	-2.688	19.886	-0.001	20.692	-7.791	13.342	-15.13	13.976	-12.229	11.779	-9.279	33.626	0	26.279	-12.135	15.257	-4.954	26.166	-7.303	57.554	0	23.167	-0.123	32.946	0.001	12.658	-4.505	12.916	-16.559	14.782	-4.263	23.896	-15.022	32.209	-12.227	27.839	0.001	48.814	0	25.106	-15.059	13.678
625	18.695	-58.268	21.582	-11.107	13.88	-7.899	12.531	-7.775	15.173	-7.359	42.696	0	19.757	-14.594	11.3	-10.526	19.028	-16.573	37.859	0	30.076	0	16.423	-10.62	101.706	0	32.006	0	16.898	-3.779	18.859	-2.098	20.768	-10.573	19.548	-4.684	23.556	-8.297	15.259	-12.511	15.206	-13.677	33.499	0	42.143	0	18.555	-13.037	24.259
626	22.584	-49.243	12.009	-9.195	19.772	-14.236	11.537	-11.989	26.777	0	13.927	-13.013	13.92	-7.618	14.588	-8.206	19.604	-4.264	45.168	0.001	25.673	-8.642	19.659	-8.217	47.129	0.001	56.246	0	28.91	0	34.905	0	17.424	-17.28	20.555	-8.96	15.914	-15.106	24.628	-27.31	22.938	0	15.234	-5.566	20.786	-19.853	13.822	-10.272	22.345
627	33.007	-48.96	11.93	-10.654	27.98	-9.533	10.82	-13.346	15.706	-4.667	41.117	0	12.118	-6.015	15.02	-9.15	15.122	-8.695	20.983	-4.417	25.287	-10.594	19.593	-1.994	59.869	0.001	35.472	-5.847	25.793	-0.001	32.528	0	19.642	-10.014	13.101	-11.004	14.197	-2.638	15.883	-0.101	56.129	0.001	29.967	0	47.801	0.001	12.557	-3.179	22.699
628	27.467	-49.148	19.621	-10.951	16.701	-17.425	14.138	-4.684	10.215	-5.111	33.294	0	16.274	-17.716	15.296	-5.514	15.162	-7.376	51.582	0	12.045	-11.867	15.869	-1.464	70.019	0.001	64.585	0	21.288	-0.802	35.297	0	18.556	-6.12	13.317	-10.378	15.195	-15.291	15.158	-5.078	39.467	0	40.678	-0.001	9.783	-16.406	21.578	-22.938	24.264
629	31.378	-49.205	11.884	-18.281	23.277	-2.183	14.099	-4.282	21.698	0	22.559	-3.023	8.372	-26.319	19.068	-11.412	14.879	-16.872	46.624	0.001	14.11	-12.685	16.106	-9.689	83.788	-0.001	70.144	0.001	16.258	-4.656	27.326	0	18.471	-2.374	15.609	-13.731	18.005	-3.045	19.41	-17.234	31.426	0	44.171	0	49.245	0	23.117	-10.478	11.904
630	36.199	-49.169	14.854	-12.722	10.604	-5.675	8.97	-13.014	30.49	0	12.554	0	18.157	-7.241	22.28	-3.724	16.443	-11.933	46.801	0	17.086	-15.989	19.392	-2.475	84.394	0	84.217	0	24.56	0	28.531	-0.001	15.375	-16.46	11.453	-9.044	22.912	-11.319	21.701	-6.846	15.118	-1.218	55.749	0	46.006	-0.001	24.232	-6.555	18.976
631	21.498	-48.96	10.429	-13.419	23.151	-5.873	12.838	-9.638	27.237	0	16.46	0	10.473	-14.456	17.04	-15.842	17.678	-14.238	20.391	0	30.408	-15.564	26.188	-7.296	71.371	0.001	89.855	0	31.182	0	24.631	0	15.027	-9.822	18.481	-5.457	31.043	-13.953	28.425	-10.967	18.324	-11.214	20.449	0	32.806	-1.558	14.648	-9.167	26.849
632	30.762	-49.176	12.297	-10.464	28.214	-10.472	14.524	-4.432	20.32	0.001	40.84	0	18.118	-13.459	12.759	-12.973	14.912	-8.822	43.61	0	19.542	-3.142	20.913	-4.272	80.328	0	80.169	0	26.561	-0.069	30.35	-0.001	15.51	-13.037	12.858	-6.672	13.257	-16.824	27.167	-8.408	54.91	0	29.291	0	56.979	0	29.887	-8.839	19.432
633	18.117	-49.166	12.54	-12.26	19.152	-7.883	14.678	-2.77	29.148	0.001	15.815	-2.537	18.897	-15.651	14.379	-10.95	14.426	-10.253	21.259	-0.497	29.119	-3.126	20.472	-11.016	51.079	0	71.662	0	29.906	0	16.374	-3.949	20.575	-6.478	17.783	-10.208	35.815	-13.75	18.718	-11.543	65.959	-0.001	14.513	-9.39	42.492	0	12.851	-10.743	32.34
634	36.424	-48.954	13.748	-12.456	18.479	-13.034	17.221	-8.272	15.329	-4.54	19.874	-7.3	19.299	-7.939	15.096	-12.962	14.752	-8.215	22.229	-0.131	29.959	-5.915	16.125	-9.068	92.63	-0.001	94.503	0	24.116	-0.073	15.328	-5.683	17.048	-7.819	8.771	-17.145	27.931	-11.29	18.023	-2.688	46.744	0	15.435	0.26	37.864	0	19.101	-11.674	27.159
635	38.481	-49.15	10.951	-6.729	12.259	-9.378	13.942	-9.451	24.785	0	45.173	0	16.954	-18.42	18.673	-14.072	5.054	-18.098	46.601	0	15.995	-10.227	24.851	-14.471	41.158	0	59.254	0	19.744	-2.044	25.855	0	12.611	-10.685	15.764	-3.508	42.043	-8.745	23.468	-5.381	32.8	-1.234	38.816	0	21.941	-11.152	16.752	-6.383	17.41
636	24.652	-48.291	24.744	-9.435	28.096	-6.005	14.377	-2.412	19.2	0	26.182	-3.443	15.245	-8.111	14.183	-3.702	16.242	-4.91	22.595	-5.739	22.881	-9.924	24.422	-7.854	78.872	0	69.983	0	19.178	0	30.186	0	5.675	-8.239	19.196	-10.627	17.239	-7.288	24.362	-10.725	49.326	0	38.321	0	22.423	-16.866	23.714	-7.145	25.545
637	32.64	-49.166	15.922	-7.913	23.35	-5.022	13.595	-6.584	31.953	0.001	9.779	-3.342	11.042	-5.327	18.418	-8.561	14.887	-15.892	17.048	-8.728	14.05	-10.227	12.457	-9.1	59.347	0	50.227	0	15.622	-4.538	31.681	0	8.806	-4.608	14.382	-8.561	35.661	-4.992	19.831	-9.69	32.686	-0.904	15.324	-2.484	41.341	0	27.237	-12.757	25.404
638	26.518	-48.968	12.671	-6.44	22.834	-11.846	17.124	-8.327	28.15	-0.001	32.309	-4.083	14.199	-13.688	11.995	-11.313	23.109	-6.483	42.956	0	16.928	-22.525	22.969	-5.701	96.865	0	87.477	-0.001	19.75	0	22.806	0	19.016	-13.895	19.261	-7.729	25.233	-9.256	14.749	-14.666	74.411	0	30.499	0	45.418	0	20.765	-6.142	18.334
639	20.187	-52.861	11.372	-18.561	15.742	-17.028	12.855	-8.946	22.526	0	27.536	-0.001	17.043	-13.927	17.296	-10.013	12.898	-11.817	21.062	-3.134	17.185	-4.027	13.693	-12.191	33.9	0.001	38.256	-15.188	27.657	0	20.443	-5.415	14.792	-6.078	18.062	-11.37	24.685	-4.352	17.835	-20.57	33.831	0	32.533	-0.001	31.263	0	22.927	-5.969	20.867
640	23.012	-54.453	5.179	-14.407	18.021	-9.213	20.595	-2.224	26.785	0	22.305	0	20.427	-13.228	12.437	-6.973	13.294	-9.854	36.436	0	14.543	-15.417	26.513	-7.472	73.543	0.001	18.873	-7.717	29.655	0.001	31.433	0	16.973	-9.805	28.935	-6.615	16.775	-8.173	14.385	-10.738	59.409	-0.001	38.992	0	35.047	-0.001	15.909	-7.194	18.282
641	14.602	-48.374	15.681	-8.2	16.539	-10.731	14.368	-5.821	13.521	-5.364	11.52	-5.005	16.477	-12.203	9.945	-15.516	19.271	-6.716	45.979	0	13.515	-8.671	25.463	-9.073	78.611	0	74.06	0	24.083	-7.772	30.664	0	19.071	-3.993	15.706	-9.445	20.185	-15.29	26.483	-4.979	64.228	0	29.18	0	20.332	-4.086	14.315	-11.502	9.277
642	10.371	-61.151	8.367	-5.767	19.906	-13.322	14.783	-6.753	24.651	0	34.631	0	20.599	-4.061	14.501	-12.963	13.079	-9.912	41.86	0	25.684	-10.642	12.039	-17.312	59.426	0	89.21	0	24.584	-6.657	20.425	-2.294	15.726	-1.434	6.918	-9.375	20.957	-5.11	20.791	-6.953	49.505	0	48.473	0	46.643	0	14.906	-12.629	25.14
643	28.27	-49.16	27.989	-15.678	15.292	-8.059	15.114	-5.326	16.214	-7.128	16.317	-9.165	12.134	-13.289	15.918	-16.033	14.463	-13.995	54.253	0	15.977	-8.716	21.171	-3.764	45.99	0	33.227	0	23.465	-0.001	30.18	0	23.179	-11.753	17.683	-1.43	15.278	-15.054	20.735	-12.275	32.116	-0.001	8.582	-3.991	51.025	0	13.555	-6.448	22.859
644	30.331	-49.161	17.853	-3.207	16.088	-3.079	14.592	-10.132	29.776	0	20.432	0	25.235	-10.061	18.347	-7.741	19.997	-8.747	33.262	0	20.446	-9.138	20.564	-9.102	69.615	-0.001	76.556	0	17.972	0	21.723	0.012	19.177	-2.655	11.133	-20.531	19.96	-3.841	8.694	-6.212	68.411	0	13.524	-15.647	63.235	0	26.079	-10.03	25.262
645	29.635	-49.173	20.769	-5.735	12.133	-12.636	17.975	-10.118	24.046	0	39.898	0	17.507	-10.861	14.455	-12.971	10.839	-16.918	39.179	0.001	21.426	-4.203	19.43	-11.545	104.63	0	51.813	0	16.434	-4.837	24.122	-1.474	11.78	-12.273	14.773	-7.509	5.695	-6.041	27.335	-12.967	31.146	0	26.578	0	55.061	0	16.898	-5.528	24.221
646	32.703	-49.157	25.122	-10.791	29.511	-0.001	17.319	-9.315	19.322	-5.327	21.276	0	7.7	-16.795	17.701	-0.55	17.364	-11.066	24.581	-7.113	21.905	-5.104	23.957	-4.674	63.691	0	53.582	0	27.053	0.001	19.338	-11.898	17.556	-8.38	14.221	-6.806	31.79	-3.316	23.492	-0.665	47.885	-0.001	43.646	0	48.656	0	11.461	-7.512	16.797
647	17.432	-52.876	8.576	-8.437	32.546	-8.672	12.036	-4.802	29.337	-0.001	40.136	-0.001	22.671	-0.156	9.768	-10.642	20.465	-12.893	38.641	0	26.538	-4.464	17.05	-6.484	30.187	-4.853	38.407	-0.001	22.054	-4.384	21.033	-2.89	20.266	-9.8	20.236	-0.001	35.349	-2.738	18.283	-9.237	21.063	-3.855	53.276	0.001	15.331	-6.17	10.798	-4.894	19.403
648	33.18	-48.959	20.206	-14.76	11.001	-11.255	13.841	-8.345	25.054	0.001	22.475	0	18.194	-5.976	12.388	-15.668	13.468	-10.445	45.186	0	22.976	-19.308	19.435	-4.122	53.693	0.001	65.905	0	28.32	0	25.434	-0.001	14.934	-9.114	20.117	-11.729	10.672	-10.78	9.784	-13.082	60.158	0	16.691	-5.208	13.316	-6.249	23.042	-7.748	30.474
649	12.87	-67.035	9.759	-20.799	25.143	-16.805	11.603	-8.711	19.814	-4.274	36.156	0	19.243	-10.392	14.928	-5.394	8.064	-21.262	12.456	-10.523	22.86	-6.541	21.136	-9.285	86.434	0	47.819	0	18.552	-10.202	29.841	0	12.691	-6.798	15.837	-5.712	33.79	-5.519	18.881	-18.715	58.216	0.001	44.064	0.001	30.844	0	20.828	-9.631	22.667
650	30.808	-48.953	19.609	-17.224	18.579	-9.748	14.199	-8.392	29.422	0	36.433	0	14.269	-10.681	15.532	-14.001	15.606	-5.335	15.007	-6.905	16.545	-9.151	15.074	-13.518	57.572	0	57.941	-0.001	29.864	0	14.733	-0.05	11.559	-10.066	23.879	-9.141	13.433	-9.226	14.452	-6.012	36.006	0	23.484	-0.498	35.513	0.001	24.221	-9.381	22.39
651	20.086	-55.959	17.883	-11.16	14.782	-12.191	12.589	-8.044	12.825	-7.761	37.659	0	15.674	-3.475	16.571	-11.492	22.41	-14.836	41.558	0	17.096	-11.807	20.143	-9.56	82.604	-0.001	27.923	-5.396	23.316	0	36.603	0	15.649	-16.594	13.381	-4.693	27.137	-14.509	17.854	-8.438	17.549	-10.602	33.456	0	48.444	0.001	25.575	-5.925	20.207
652	23.931	-49.129	12.094	-5.587	20.113	-6.273	13.68	-3.49	20.71	-4.07	49.416	0.001	24.812	-2.642	19.078	-7.859	22.538	-7.412	49.065	-0.001	29.22	-9.241	27.538	-8.785	90.308	0	69.609	0.001	17.546	-2.955	21.614	0	16.425	-7.47	24.656	-8.341	26.546	-5.743	23.102	-6.746	33.788	0	34.101	0.001	25.789	0.043	26.466	-12.816	17.869
653	21.777	-48.962	19.36	-13.296	17.893	-0.868	13.614	-7	17.708	-0.001	37.781	0	18.1	-19.75	20.112	-9.922	17.422	-6.428	23.765	-8.98	20.209	-12.969	17.75	-6.532	50.575	0	71.146	0	21.524	0.001	22.863	0.001	18.774	-11.356	10.419	-8.324	20.377	-12.514	24.338	0	23.683	-5.776	42.977	0	42.376	0	30.692	-10.02	22.943
654	29.343	-49.158	16.34	-7.878	23.394	-9.803	19.812	-6.396	18.945	0	21.78	0	15.322	-3.8	18.545	-6.366	15.761	-10.429	42.225	0	19.621	-6.835	7.24	-14.88	102.283	-0.001	83.617	0	16.773	-2.842	19.789	0.001	18.743	-11.975	23.698	-3.235	7.185	-16.548	12.999	-10.327	40.552	0	22.866	0	44.243	0	19.986	-7.976	29.395
655	31.111	-48.961	8.612	-15.601	24.803	-12.927	12.71	-11.02	30.482	0	16.827	-14.664	14.403	-6.576	10.913	-17.683	20.479	-0.537	16.141	-14.785	22.646	-16.498	25.474	-4.293	86.933	-0.001	28.585	-7.67	17.492	-2.61	20.389	-2.668	17.513	-5.796	18.088	-14.477	39.325	-11.572	18.007	-13.312	35.542	0	35.098	0	45.04	0	29.324	-11.539	28.736
656	36.39	-48.955	18.334	-8.691	14.686	-7.115	13.348	-0.447	19.061	-0.675	15.733	-5.841	17.842	-3.961	14.328	-7.874	25.291	-3.327	34.826	0	40.521	0	20.17	-12.348	27.835	-4.848	40.005	-8.811	36.277	0	6.576	-6.915	19.185	-8.161	15.03	-3.279	15.182	-12.648	14.773	-9.456	53.476	0	43.336	0	27.298	-4.207	22.158	-3.77	25.338
657	9.65	-58.208	14.928	-2.161	19.267	-7.766	14.084	-5.213	34.481	0	25.729	0.001	11.948	-14.064	13.284	-14.603	16.41	-17.107	13.864	-11.48	29.255	-18.541	24.334	-17.485	46.478	0	0	-18.838	23.954	-1.609	27.048	0	11.759	-12.081	13.646	-12.222	8.441	-8.389	27.005	-13.168	39.981	0	14.673	-6.284	46.66	-0.001	24.02	-7.35	28.595
658	29.765	-49.076	21.954	-9.123	14.598	-11.135	17.553	-8.378	25.366	0	28.907	-4.21	21.172	-3.874	11.818	-7.13	10.132	-6.878	41.641	0	20.431	-10.76	21.148	-11.505	59.406	0.001	61.821	0	28.295	0	30.131	0	14.256	-19.434	11.889	-7.776	27.43	-8.436	19.636	-8.962	24.859	-4.315	44.04	0	21.499	-7.266	20.838	-8.555	17.846
659	31.975	-48.963	23.113	-9.015	17.672	-10.761	10.723	-3.361	15.705	0	31.339	0.001	15.742	-3.56	15.915	-4.723	22.45	-17.553	29.842	0	22.934	-2.745	26.45	-4.845	24.527	0	43.85	-2.339	36.007	-0.001	12.463	-2.494	19.524	-4.093	22.811	-3.7	20.143	-12.856	22.951	-0.738	52.869	-0.001	45.768	0	36.816	-6.961	25.236	-9.008	22.562
660	23.307	-48.987	8.917	-11.591	28.312	-19.801	15.146	-8.752	14.799	0.081	19.715	-10.176	12.214	-12.19	6.349	-13.39	25.952	-5.89	15.7	-8.347	10.037	-17.503	22.622	-9.79	27.935	0	34.842	0	18.675	-14.273	20.834	-7.544	17.826	-4.863	25.507	-6.312	21.598	-6.039	15.817	-16.383	56.836	0	28.162	0	28.433	-10.728	19.842	-3.792	24.038
661	29.049	-49.205	10.881	-18.154	32.584	-9.547	9.002	-6.399	35.797	-0.001	8.144	-2.942	14.177	-4.648	11.098	-12.799	12.795	-14.78	27.373	-0.02	31.914	-4.97	23.747	-10.64	73.658	0	42.712	0	25.213	-0.001	14.85	-1.764	13.324	-8.972	18.623	-6.111	35.614	-6.581	14.566	-12.349	51.366	0	40.001	0	25.547	-6.915	26.56	-7.556	26.914
662	17.892	-56.932	11.674	-11.296	18.774	-4.857	12.704	-8.032	20.178	0.001	46.937	0	11.753	-18.581	13.664	-11.502	13.575	-7.499	19.36	-13.003	18.397	-16.496	23.575	-12.114	65.319	0	56.688	0	23.273	0	14.293	-11.046	17.536	-12.807	15.471	-14.673	37.459	-5.935	18.052	-10.525	40.575	-0.001	38.862	0	37.716	0	10.338	-10.123	31.573
663	24.126	-48.948	11.048	-10.963	21.642	-4.325	14.338	-8.742	17.365	-0.582	19.211	-18.012	22.885	-3.948	13.189	-3.975	23.645	-7.116	34.69	0	21.733	-11.762	24.929	-8.229	85.143	0	33.38	0	30.59	-0.001	30.224	0	18.645	-8.232	22.94	-7.996	40.123	0	18.948	-17.476	34.739	0	20.499	0	14.064	-3.136	23.006	-8.383	19.221
664	30.04	-48.961	8.038	-14.51	24.263	-4.403	17.441	-3.709	24.327	-0.001	27.869	0	17.438	-2.03	11.814	-9.825	17.912	-2.599	38.434	0	10.041	-10.152	19.091	-10.449	58.509	0	63.176	0	46.678	0	25.696	0	17.235	-4.484	21.064	-5.292	38.488	-10.017	17.766	-5.209	51.912	0	52.273	0.001	40.607	0	14.756	-5.014	13.645
665	35.942	-49.155	9.213	-6.645	19.58	-6.707	12.228	-7.713	22.114	0	24.296	-0.001	16.516	-11.844	14.994	-12.395	19.066	-15.956	30.871	-0.001	19.841	-15.314	21.937	-3.627	79.613	0	62.608	0.001	24.273	0.001	16.578	-9.041	14.049	-10.159	15.114	-10.338	12.764	-6.955	17.857	-15.043	30.843	0	41.35	0	53.043	0	22.128	-11.475	22.932
666	17.573	-54.758	14.086	-11.246	23.131	-11.846	15.88	-4.389	27.889	0	20.088	-7.249	11.837	-18.47	17.576	-14.008	11.95	-9.327	20.288	-8.81	19.001	-9.471	22.679	-10.655	61.829	0	62.29	0	25.274	0.001	16.679	-5.343	14.952	-2.03	16.948	-8.103	28.485	-11.245	16.692	-5.494	65.984	0	32.92	0	55.115	0	26.073	-5.353	21.386
667	28.498	-49.158	9.541	-13.39	19.002	-6.814	15.429	-9.791	16.989	-0.637	33.228	0	8.313	-16.955	11.51	-18.176	22.965	-5.896	37.818	-0.001	22.694	-17.748	23.144	-14.897	65.964	0	64.793	0	22.312	-0.31	23.734	-1.401	14.93	-6.292	16.664	-10.453	27.521	-4.126	16.977	-11.713	31.302	0.004	11.043	-8.187	33.633	0	30.983	-7.986	22.509
668	33.756	-49.165	11.257	-13.148	18.257	-14.704	14.505	-13.023	20.436	0.001	14.965	-13.763	13.022	-12.324	18.9	-19.15	21.729	-9.232	21.948	0	21.356	-9.625	18.742	-4.993	75.154	0	73.443	0.001	23.135	-4.692	17.248	-0.053	19.457	-4.254	15.904	-14.723	16.358	-8.724	14	-14.108	51.907	0	24.166	0.886	27.065	-1.253	17.339	-10.421	26.944
669	33.294	-49.203	11.296	-5.459	21.933	-4.599	13.912	-14.855	24.915	0	35.155	0	19.44	-11.332	9.285	-7.722	24.392	-5.905	23.698	-5.034	22.197	-10.668	17.552	-12	45.027	0	62.345	0	27.879	0	22.272	-3.261	12.398	-26.437	10.129	-9.47	32.912	-3.263	14.254	-11.661	70.935	0	29.457	-0.001	26.41	0.001	29.505	-7.442	20.01
670	40.556	-49.18	42.08	0	16.532	-7.772	13.044	-5.127	21.678	0	31.205	0	12.042	-11.677	9.552	-11.511	13.668	-16.906	39.41	0	18.557	-18.482	17.77	-3.974	53.929	0	99.204	0	18.301	-5.325	18.791	-6.241	13.157	-8.147	14.107	-2.388	20.486	-14.1	12.031	-15.779	32.449	0.001	24.603	0	28.301	-1.263	18.474	-7.157	26.957
671	27.171	-49.16	23.348	-10.111	28.347	-3.399	13.047	-6.065	14.101	1.884	39.75	0	12.769	-11.478	18.301	-13.38	22.015	-9.974	17.876	-1.338	27.409	-8.471	24.033	-11.146	48.343	0	89.866	0	32.54	0	35.062	0.001	20.625	-8.424	14.144	-18.061	14.815	-15.43	18.642	-4.557	31.322	-11.313	14.631	0	36.428	-2.863	21.062	-5.035	22.013
672	30.056	-49.16	14.509	-12.55	21.597	-13.74	18.472	-7.593	31.497	0.001	33.204	0	24.92	-5.64	14.574	-0.171	20.183	-9.302	42.223	0	21.697	-12.165	25.225	-0.686	66.04	0	70.379	0	14.333	-12.48	18.326	0.04	15.147	-15.046	18.03	-9.379	7.365	-11.509	9.05	-14.153	15.183	-12.814	62.739	-0.001	43.046	0	22.664	-5.428	27.531
673	16.807	-58.728	8.625	-16.357	13.26	-20.675	12.282	-12.489	19.26	-5.592	15.321	-9.142	19.547	-11.08	15.203	-10.132	21.637	-15.773	37.857	0	14.221	-8.497	14.159	-3.604	64.785	-0.001	88.051	0	15.884	-12.766	20.33	0	11.962	-9.516	11.899	-6.349	28.428	-10.66	22.858	-16.09	58.002	0.001	14.549	-13.26	40.049	0	17.758	-16.569	29.084
674	26.12	-51.623	12.854	-19.626	16.57	-16.94	12.969	-11.382	32.616	0	37.373	0	16.602	-8.29	20.154	-0.533	22.423	-12.465	41.653	0	25.459	-7.987	21.482	-4.045	64.941	0	16.477	-14.538	28.124	-0.001	24.15	-2.785	10.559	-12.694	15.828	-0.98	34.142	-10.175	12.996	-14.647	25.692	-6.71	44.104	0	46.608	0	25.692	-2.822	20.749
675	24.633	-48.963	18.934	-10.287	12.921	-0.155	18.121	-6.304	18.084	0	33.113	0	13.595	-19.418	13.447	-6.475	8.964	-11.934	18.462	-4.893	18.267	-18.976	26.471	-1.216	89.268	0	83.416	0	20.08	-9.293	28.768	0	24.193	-12.52	15.706	-4.161	13.916	-1.936	22.715	-12.987	27.769	-5.352	51.033	0.001	60.083	0	15.941	-9.323	30.803
676	29.257	-48.96	19.578	-14.779	20.245	-1.973	14.267	-5	17.701	-4.021	22.717	0	13.31	-11.751	12.594	-13.495	16.087	-2.641	23.478	-7.887	20.788	-6.734	27.844	-5.931	34.549	0	73.744	0	18.208	-6.743	28.02	0	7.954	-29.154	13.374	-3.744	32.091	-4.731	17.889	-15.864	46.251	0	37.281	0	26.289	-4.364	9.875	-6.099	30.812
677	18.898	-54.923	16.668	-6.602	26.669	-10.937	11.156	-7.281	17.435	-4.023	20.125	0	14.407	-14.031	15.145	-12.5	19.692	-4.608	16.755	0.003	18.738	-17.895	23.842	-1.756	65.148	0	71.368	-0.001	13.614	-5.457	30.765	0	20.425	-1.952	8.869	-8.024	33.527	-5.449	29.289	-2.097	29.543	0	23.248	0	32.911	0	24.922	-3.116	19.503
678	31.735	-48.964	12.815	-13.715	16.96	-10.627	16.225	-10.755	18.771	0	34.755	0	18.111	-4.136	13.25	-22.112	16.07	-12.819	35.825	0	26.298	-12.259	20.037	-3.549	57.269	0.001	46.987	0	33.425	0	23.205	0	16.824	-19.89	17.379	-13.941	10.289	-3.379	13.549	-9.945	45.158	0	44.455	0.001	45.717	0.001	16.725	-6.492	26.404
679	22.83	-52.052	16.867	-10.565	14.94	-15.921	12.236	-4.715	12.977	-5.407	30.713	0.001	12.54	-13.59	15.774	-19.485	25.296	-9.308	34.382	0	16.193	-7.761	15.766	-7.451	93.468	0	89.269	-0.001	21.777	-2.152	26.011	0	19.642	-1.299	17.121	-8.361	15.208	-3.638	14.44	-11.507	31.678	0	34.293	0	24.599	-3.753	16.624	-7.085	23.719
680	19.982	-57.184	11.245	-2.991	31.007	-8.194	15.236	-7.532	21.687	0	39.302	0	25.631	-4.822	16.537	-16.515	25.697	-8.04	9.922	-3.315	31.647	-8.106	20.217	-14.354	63.642	0	42.23	0	25.358	0	32.921	0	4.174	-12.596	7.327	-13.129	11.613	-6.73	20.754	-10.172	42.232	0	23.083	-0.966	37.242	0.001	29.199	-13.824	23.401
681	14.014	-51.341	11.339	-10.481	21.031	-6.426	15.828	-0.001	23.642	0	39.565	-0.001	9.443	-12.524	12.268	-19.09	20.922	-0.802	33.295	0	20.783	-7.931	17.064	-14.269	71.92	0	63.062	0	15.067	-13.026	15.746	-3.341	16.628	-6.63	13.268	-11.495	17.985	-6.431	16.127	-8.724	57.506	-0.001	52.892	-0.001	30	0	18.458	-18.729	21.969
682	30.828	-49.173	15.691	-11.05	13.146	-3.709	15.104	-13.154	19.954	-7.185	14.793	-6.239	15.99	-6.07	17.422	-10.844	16.129	-13.988	35.008	0	19.122	-6.874	19.806	-0.001	70.25	0	30.934	0	18.127	-0.985	37.867	0	19.443	-9.147	19.484	-7.922	42.528	-0.001	20.817	-7.296	33.234	-7.318	34.412	0	16.628	-5.693	23.719	-11.434	18.234
683	26.28	-49.151	12	-14.055	16.63	-9.122	13.391	-1.555	22.042	-1.835	24.45	0	14.466	-10.484	17.193	-13.823	26.993	-5.457	44.228	0	20.11	-6.463	23.765	-6.984	78.327	0	65.354	0	19.02	-5.082	20.287	0	14.328	-22.383	21.898	-8.136	29.431	-3.001	13.101	-9.744	49.04	0	36.922	-0.001	42.471	0	24.937	-16.077	9.69
684	30.079	-49.146	10.13	-8.727	15.892	-6.649	14.924	-9.823	23.195	0	37.632	0	16.15	-13.096	18.586	-6.189	17.072	-10.771	23.963	-4.046	19.899	-10.171	18.667	-1.606	43.536	0	89.922	0	23.132	-7.886	18.931	-15.777	18.322	-6.523	11.963	-4.126	17.362	-13.238	18.653	-5.85	59.773	0	36.831	0.001	31.645	0	23.806	-2.076	52.424
685	25.75	-50.132	12.14	-8.796	15.682	-20.681	13.898	-18.69	35.585	0	19.311	-4.264	16.227	-12.465	14.713	-16.178	14.894	-14.595	41.255	0	26.833	-4.635	13.054	-9.401	94.669	0	51.818	0	17.342	-3.99	21.024	-3.285	21.101	-16.244	31.959	-3.244	23.183	-2.912	23.268	-3.999	32.04	-4.432	21.86	0.001	46.608	-0.001	23.784	-12.83	28.136
686	33.224	-49.068	21.305	-10.497	19.321	-7.031	15.032	-5.709	12.523	-7.696	39.97	0	17.577	-9.661	15.782	-2.354	21.035	-7.408	46.002	0	39.12	-7.544	27.742	-9.068	55.652	0	36.471	-8.324	29.492	0	14.318	-9.064	18.352	-17.323	14.608	-6.087	20.642	-11.005	22.818	-5.942	37.753	0	15.024	-4.555	15.999	-14.309	23.972	-3.188	23.735
687	34.858	-49.213	12.024	-9.421	16.993	-10.964	14.218	-8.348	21.653	0	35.665	0	15.528	-5.532	15.938	-18.87	21.4	-9.704	18.608	-6.237	14.535	-10.939	17.396	-16.85	88.763	0	82.697	0.001	12.234	-5.258	9.313	-2.826	11.848	-12.802	18.507	-11.825	16.022	-9.909	17.344	-2.747	74.47	0	20.366	0	21.949	-8.948	35.671	-1.857	22.36
688	35.148	-49.171	0	-27.225	16.452	-3.038	16.422	-11.527	29.808	-0.001	38.919	0	16.575	-10.981	16.53	-6.639	16.511	-10.003	45.401	-0.001	18.624	-6.863	21.593	0	78.176	-0.001	72.662	-0.001	34.535	0	24.934	0.001	20.276	-3.235	19.169	-15.638	14.341	-3.604	15.464	-8.984	48.659	0	57.155	0	30.305	-1.928	26.85	-3.462	27.865
689	24.425	-49.113	22.881	-8.025	12.7	-11.096	17.938	-12.422	26.347	0	21.962	-5.439	15.315	-13.406	9.464	-19.375	23.493	-0.455	42.685	0	21.784	-6.811	22.503	-6.595	39.84	0	84.696	0	35.444	0.001	13.058	-4.763	21.605	-5.253	18.521	-0.667	16.412	-0.073	15.869	-6.138	22.461	-12.709	20.544	-5.964	36.852	0.001	17.686	-8.148	26.178
690	32.292	-48.963	13.249	-8.438	8.82	-13.483	14.187	-11.875	21.825	0	43.965	0	21.219	-10.216	13.854	-16.118	23.197	-11.457	18.765	-19.557	18.026	-7.283	26.136	-7.531	80.668	0	76.87	0.001	10.557	-5.809	13.326	-13.874	6.765	-19.84	6.827	-12.326	11.172	-7.643	26.655	-9.785	34.869	0	21.481	0.016	19.686	-3.42	20.1	-5.008	27.979
691	21.957	-49.137	21.186	-10.986	11.815	-14.226	13.174	-12.144	21.131	0	31.223	0.001	17.439	-12.667	19.371	-11.112	18.912	-15.622	16.406	-5.721	11.621	-7.795	18.2	-12.008	52.725	0	84.156	0	32.574	0	25.41	-0.001	18.229	-6.195	10.626	-3.529	37.683	-4.577	15.183	-12.472	27.938	0	42.151	0	7.729	-10.04	27.809	-11.322	15.167
692	39.549	-48.967	19.785	-10.105	18.153	-16.734	16.231	-11.47	41.498	0	33.497	-0.001	16.023	-20.168	16.815	-10.506	17.785	-5.756	27.169	-2.706	19.394	-8.138	36.444	-6.298	57.517	-3.143	74.427	0	32.578	0	28.753	0.001	13.468	-7.786	18.036	-10.544	14.234	-7.019	19.937	-14.088	41.758	0	46.567	-0.001	22.403	-7.762	22.439	-10.799	20.682
693	23.977	-49.152	15.397	-12.786	24.553	-14.577	14.027	-8.316	16.85	-4.49	37.781	-0.001	17.864	-22.907	15.794	-8.967	14.235	0	32.885	0	29.674	-6.123	19.46	-12.914	75.288	0	80.952	-0.001	26.778	0	30.701	0	19.564	-5.723	18.798	-8.053	18.66	-17.126	16.296	-18.716	33.976	-7.423	19.931	0	25.279	-7.592	20.191	-5.156	30.423
694	17.295	-60.049	13.829	-13.085	26.941	-7.937	17.421	-5.99	15.143	0	21.031	0	18.108	-8.168	14.893	-28.687	15.873	-10.763	22.61	-2.15	16.671	-7.178	18.476	-12.62	29.333	-5.959	76.562	0	21.408	0	17.874	-4.643	10.012	-3.279	18.139	-17.792	19.679	-9.574	16.488	-2.168	38.388	0	19.837	-0.001	17.839	-8.164	18.9	-4.709	24.719
695	16.031	-54.436	13.217	-14.075	11.766	-10.597	15.103	-7.035	30.861	0	24.052	0	22.204	-3.894	18.338	-7.537	20.602	-8.309	16.905	-7.821	24.371	-8.447	19.156	-8.099	74.895	0	47.079	-11.477	27.728	0	19.543	-7.553	14.463	-4.142	19.984	-10.113	23.4	-8.415	17.254	-12.529	39.228	0	37.351	0.001	18.774	-1.632	20.91	-7.928	16.905
696	20.831	-49.208	12.365	-3.103	17.892	-15.719	8.191	-2.055	27.558	0	19.382	0	13.723	-20.364	15.828	-10.054	19.4	-12.802	42.457	-0.001	24.398	-7.267	18.293	-12.486	89.668	0	18.712	-10.748	21	-0.001	23.919	-0.001	16.333	-20.423	9.846	-11.532	12.357	-5.483	25.16	-6.219	48.973	0	32.086	0	17.532	-0.001	11.252	-16.819	32.666
697	29.321	-48.962	22.59	-5.634	21.251	-12.587	13.117	-2.224	41.397	0.001	19.532	0	16.141	-18.104	15.671	-1.647	14.462	-12.832	33.13	-8.247	27.529	-5.327	27.699	0	76.151	-0.001	92.958	0	28.071	0	21.88	-3.435	19.516	-12.879	8.113	-16.125	15.064	-8.728	30.71	-2.582	32.681	0.001	10.673	-5.394	37.13	0	21.046	-5.598	14.161
698	19.837	-48.952	18.71	-10.583	25.607	-7.939	16.179	-10.3	14.743	-8.219	29.156	0	12.041	-14.683	5.504	-18.221	23.856	-5.858	35.711	0	31.614	-8.78	24	-9.343	96.915	0	76.187	0	30.807	0	21.718	-0.985	11.692	-6.46	20.587	-10.206	14.423	-11.454	13.822	-12.215	57.939	0	35.737	0	24.644	-3.843	12.84	-9.803	26.673
699	16.182	-54.351	14.28	-19.014	17.005	-9.712	10.401	-11.134	19.996	-1.918	38.818	0	11.585	-22.106	15.532	-24.227	17.648	-0.205	55.239	0	17.183	-8.598	9.859	-8.381	41.948	0	77.665	0.001	21.522	-6.669	18.94	0	23.047	-7.212	22.875	-12.516	36.114	-12.338	20.286	-7.697	51.402	0	34.16	0	16.61	-8.94	25.297	-3.47	14.174
700	27.923	-48.945	15.534	-11.845	11.114	-5.788	15.548	-6.381	23.179	0	36.709	0	17.2	-4.81	17.497	-12.162	17.775	-9.709	19.975	-2.244	11.541	-9.256	13.298	-7.958	83.546	0	79.727	0	19.405	-3.819	24.106	0	19.35	-15.52	12.396	-8.307	27.346	-9.699	17.551	-13.447	21.47	-2.684	33.664	0	38.815	0	21.481	-4.31	23.349
701	17.39	-52.906	10.757	-12.04	19.183	-6.891	13.535	-10.381	16.793	-2.704	47.661	0	17.334	-17.422	15.607	-19.107	10.113	-21.35	26.928	0.119	26.507	-9.792	17.085	-16.339	34.033	0	27.247	-1.365	18.726	-4.614	28.52	0.001	11.371	-8.525	10.446	-9.246	14.606	-1.419	20.516	-9.63	35.003	0	20.968	0	44.475	0	22.641	-13.505	27.327
702	21.34	-60.6	7.698	-11.775	20.082	-5.874	11.396	-7.371	6.69	-8.084	35.574	0	18.301	-15.649	15.743	-1.26	25.828	-11.568	45.493	0	13.86	-6.156	23.61	-3.643	53.78	0	75.23	0	2.86	-15.461	22.921	-6.044	19.052	-18.268	18.246	-9.326	20.344	-6.752	23.89	-6.609	36.495	-0.001	28.754	0	17.729	0	28.225	-4.975	19.591
703	16.013	-48.962	22.191	-25.06	11.866	-12.37	12.885	-8.719	22.906	0	23.434	-13.979	7.879	-12.675	24.603	-9.435	20.494	-3.644	47.909	0	30.717	-9.943	18.996	-10.028	93.56	0	42.274	0.001	22.263	-3.388	25.113	0	20.324	-5.494	15.218	-2.551	17.064	-5.062	7.678	-8.179	25.401	0	15.832	-3.513	28.734	-1.207	25.668	-8.979	27.881
704	40.975	-49.189	22.086	-12.104	22.209	-10.063	9.991	-2.441	21.752	-0.179	27.982	-0.001	13.542	-12.948	16.178	-11.402	23.968	-5.572	17.3	0	20.783	-7.278	29.878	-5.902	62.64	0	87.527	0	7.622	-10.019	19.718	-5.533	19.063	-11.398	13.607	-12.032	28.62	-3.885	13.471	-8.033	28.409	-8.893	35.502	0.001	23.717	-8.106	21.959	-1.806	16.603
705	32.914	-48.968	17.166	-12.218	22.561	-8.296	10.477	-5.993	19.877	-6.201	21.095	-4.368	14.491	-14.197	16.548	-18.267	19.074	-6.073	29.16	0	21.676	-13.715	20.122	-6.987	78.214	0	50.281	-0.001	29.618	0	8.895	-3.543	15.939	-4.773	13.413	-3.925	13.048	-10.395	17.244	-6.682	61.867	-0.001	14.002	-5.384	45.803	0	17.05	-12.867	26.716
706	36.761	-49.169	15.565	-11.587	17.036	-7.652	15.956	-2.237	25.438	0	15.331	-3.919	14.599	-10.709	18.851	-6.711	8.107	-11.828	30.271	0	26.279	-3.947	19.951	-7.232	72.951	0	87.749	0	18.013	-3.178	24.388	-2.556	18.459	-14.01	11.725	-19.517	13.15	-3.538	23.606	-19.068	21.26	0	17.714	-12.072	14.417	-6.648	24.273	-13.73	31.466
707	13.643	-59.59	11.708	-11.181	17.994	-13.277	11.168	-2.195	28.898	0	29.979	0	17.413	-13.972	20.289	-9.725	15.716	-11.18	21.862	-3.583	20.222	-5.011	26.423	-1.321	77.746	0	42.819	-0.001	20.925	0	19.113	-2.83	18.549	-1.582	18.478	-2.814	19.378	-7.768	19.621	-13.764	22.018	-2.631	35.326	-0.001	48.338	0.001	27.021	-10.582	26.933
708	17.636	-48.948	13.611	-4.301	23.894	-7.367	17.462	-7.17	27.113	0	14.915	0.001	15.765	-14.093	15.831	-16.595	11.511	-5.66	15.55	-3.529	23.762	-5.042	30.095	0	51.853	0	53.772	-0.001	25.856	0.001	23.212	-3.958	14.132	-8.923	27.865	-7.348	33.131	-8.427	19.073	-20.932	39.915	0	23.754	0	53.125	0	19.621	-12.532	24.52
709	36.512	-49.16	9.506	-12.964	12.766	-12.82	15.585	-7.204	24.239	-0.001	39.606	0	18.535	-13.879	13.291	-15.976	12.928	-12.497	21.318	-12.434	16.639	-6.987	22.931	-3.083	78.661	0	71.549	0	13.996	-9.346	22.241	0	13.647	-8.87	16.86	-10.211	29.109	-8.455	22.472	-9.574	41.896	-0.001	20.079	-0.001	38.86	-0.001	21.076	-15.618	28.403
710	26.242	-48.946	18.587	-8.538	16.883	-13.577	17.538	-9.434	24.967	0	20.981	-3.734	13.621	-25.24	7.184	-19.947	19.028	-9.291	21.389	-15.442	3.083	-15.067	16.463	-16.363	79.786	0	53.384	0.001	20.033	-0.001	19.897	-7.265	18.934	-8.151	21.405	-5.373	16.509	-15.842	12.58	-7.1	66.694	0	35.926	0	22.178	-3.352	23.831	-10.521	33.569
711	13.092	-58.516	10.038	-8.603	16.248	-17.698	12.163	-5.236	35.172	-0.001	15.944	-0.672	22.032	-3.73035e-14	11.974	-9.572	24.488	-13.481	31.104	-5.686	24.306	-8.296	24.86	-7.71	69.193	0	38.118	-0.001	18.973	-8.148	25.99	0	19.886	-9.106	15.971	-17.514	37.01	-7.753	28.048	-17.381	52.729	0	35.258	0	48.101	0	15.168	-7.655	25.201
712	33.411	-49.155	14.789	-4.152	23.157	-8.582	8.02	-12.745	25.394	0.001	29.438	0	14.59	-19.599	15.307	-4.145	20.544	-4.428	34.038	0	22.327	-10.07	43.828	0	48.541	-1.535	77.431	0	29.244	0	25.567	0	17.347	-4.127	13.574	-7.456	27.6	-7.946	25.41	-11.61	52.096	-0.001	52.341	-0.001	37.617	0	14.465	-14.431	26.741
713	30.763	-49.059	21.481	-4.495	21.564	-9.112	15.256	-8.626	26.968	0	27.684	-7.558	23.485	0	16.828	-0.3	17.555	-15.657	35.143	0	24.812	-9.379	19.182	-8.9	33.638	0.001	50.741	-3.536	22.917	0	37.67	0.001	11.267	-11.305	31.4	-6.92	17.269	-4.787	15.508	-20.481	64.152	0	13.334	-6.77	43.487	0	23.616	-14.626	31.129
714	15.462	-55.808	12.494	-12.035	30.762	-6.366	13.976	-12.026	17.893	-1.388	27.903	-0.001	16.057	-6.323	22.887	-7.942	5.661	-13.448	25.064	-2.27	21.467	-7.131	28.159	-7.723	37.309	-1.661	79.478	0	16.468	-9.72	30.364	0	19.055	-11.834	20.261	-7.046	33.747	-6.314	18.333	-14.604	55.618	0	26.451	0	35.178	-0.001	21.148	-9.609	23.137
715	31.121	-49.169	9.554	-11.707	18.485	-6.578	15.64	-2.389	26.031	0.001	35.517	0.001	13.216	-12.011	18.013	-10.998	20.135	-9.865	39.596	-0.001	24.387	-6.547	25.169	-8.144	67.915	0	77.228	0	15.675	-11.909	21.85	0	11.444	-13.621	7.547	-19.118	24.597	-1.07	24.986	-9.296	19.56	-10.847	16.043	-0.359	57.628	0	24.787	-9.198	9.616
716	13.89	-51.751	9.232	-18.109	31.115	-7.766	16.511	-6.449	22.726	0	38.094	-0.001	13.981	-20.992	13.432	-10.299	20.889	-10.378	19.266	-12.81	21.932	-1.57	14.69	-6.125	88.097	0	88.916	0	33.468	0	15.009	-3.563	13.802	-4.764	8.294	-15.674	21.751	-17.588	26.984	-7.079	30.116	-9.812	48.344	0	25.881	-0.867	24.735	-3.493	23.402
717	27.945	-48.962	21.408	-12.679	21.537	-13.897	15.016	-8.004	22.171	-0.001	19.675	0	7.483	-16.1	15.963	-15.801	10.448	-12.85	45.679	0	34.261	-10.474	11.363	-8.862	48.16	0	47.202	0.001	22.5	-4.32	31.02	0	9.639	-5.96	12.223	-4.718	17.482	-3.544	31.197	-1.96	54.023	0	45.826	0.001	27.881	-5.084	23.777	-9.561	31.361
718	30.961	-49.165	16.651	-10.202	33.36	-4.114	10.588	-7.465	27.253	0.001	25.422	-1.595	18.131	-20.047	18.274	-13.097	11.281	-11.892	32.929	0	31.005	-7.085	22.634	-8.529	76.404	0	26.886	-5.605	12.697	-1.915	23.237	0.001	16.021	-15.08	15.603	-2.871	35.269	-8.06	14.36	-8.327	38.744	0	40.55	0	35.287	0.001	29.88	-7.861	23.635
719	18.751	-51.851	14.968	-7.239	30.258	-11.177	11.855	-6.758	29.297	0	30.408	0	15.749	-1.592	18.164	-7.038	16.855	-7.971	40.519	-0.001	28.121	-10.795	25.185	-8.96	66.202	0	20.055	0.646	15.767	-4.575	14.507	-11.378	9.278	-6.065	18.514	-13.07	32.104	-9.589	10.548	-12.54	65.242	0	47.776	0	25.977	0	26.057	-5.819	28.884
720	11.336	-62.333	14.815	-11.197	27.197	-5.307	14.887	-9.047	13.56	-5.576	29.691	0	15.736	-17.187	15.367	-26.17	28.149	-11.569	26.83	0	19.957	-8.63	20.139	-6.425	82.192	0	56.473	0	23.525	0	25.376	0	20.285	-2.7	22.745	-15.739	23.385	-17.94	16.983	-8.088	40.294	0	37.423	0	25.368	-2.187	26.8	-12.441	15.291
721	17.811	-54.518	12.448	-10.85	18.561	-13.056	13.676	-7.643	28.932	0	40.362	0	20.639	-12.109	11.133	-14.918	18.878	-8.308	34.45	-0.001	19.746	-4.426	12.874	-11.848	61.129	0	75.534	0	26.552	-0.001	23.577	-0.696	20.756	-9.719	21.156	-6.615	5.522	-9.995	28.224	-8.312	30.475	-2.869	31.929	0	19.997	-3.566	25.412	-11.091	28.25
722	34	-48.957	19.139	-14.589	19.282	-12.23	12.266	-5.37	13.449	-10.715	42.755	0	17.222	-7.899	16.697	-17.896	10.927	-7.631	42.474	0	12.525	-7.983	25.839	-3.772	51.515	0	78.077	0	18.364	0	20.692	-2.373	7.747	-23.411	20.892	-3.928	9.857	-11.949	19.437	-6.213	34.93	0.001	54.771	0	17.797	-8.88	34.17	-11.403	29.026
723	19.224	-48.956	12.207	-18.323	19.729	-12.141	17.269	-6.557	31.103	0	33.808	0	18.979	-11.211	13.662	-13.025	19.178	-10.905	21.854	-4.93	27.046	-8.045	14.972	-8.85	54.816	0	67.736	0	32.719	0	18.891	0	14.104	-7.162	19.237	-10.06	23.069	-3.711	28.275	-10.925	28.754	0	33.484	0	31.697	-0.001	13.753	-3.735	19.553
724	18.559	-52.009	9.693	-15.985	32.891	-5.027	11.022	-14.487	14.195	-7.856	37.163	0	13.678	-13.192	12.719	-16.14	18.783	-7.94	40.96	0	27.832	-4.693	22.01	-9.643	44.559	0	92.3	0	22.808	-8.114	29.104	0.001	14.337	-9.789	26.208	0	28.896	-13.541	10.843	-8.654	54.772	-0.001	52.17	0	18.995	-1.72	22.535	-4.213	21.047
725	33.962	-49.165	12.348	-6.227	25.82	-5.222	10.119	-10.988	23.919	0	27.69	0	15.054	-10.282	17.318	-9.912	14.233	-10.174	37.62	0.001	19.951	-8.082	19.865	-6.084	100.93	0	63.301	-0.001	27.166	-0.001	18.795	0	16.556	-8.086	14.885	-7.976	14.853	-8.017	29.224	-8.145	55.753	0	30.671	0	49.239	0	6.6	-14.698	27.715
726	12.859	-68.733	22.467	-3.425	17.625	-4.942	16.547	-8.585	16.415	-5.267	25.976	0	22.28	0	18.429	-4.818	8.505	-7.961	44.362	0	30.87	-8.769	33.481	-8.529	76.72	-0.001	65.694	0	15.918	-6.9	8.646	-9.516	11.319	-7.185	15.267	-8.228	16.15	-4.978	26.168	-14.281	32.258	-8.081	18.967	0.284	40.381	0.001	23.616	-3.793	19.231
727	30.273	-48.956	12.532	-9.336	10.688	-15.049	15.907	-5.653	14.288	-3.227	34.102	0	22.208	-8.604	17.336	-13.155	15.857	-13.177	42.498	0	26.592	-6.019	10.765	-8.307	40.695	0	41.774	0.001	14.578	-4.234	19.841	-7.233	16.086	-5.706	9.381	-11.616	23.187	-3.47	27.906	-14.13	33.12	0	22.134	0	49.54	0.001	24.134	-11.504	18.455
728	42.237	-48.959	16.779	-6.218	21.488	-3.758	14.272	-6.808	28.142	0	23.986	0	17.668	-17.097	17.634	-8.396	19.641	-11.127	10.983	-7.703	21.463	-11.768	25.397	-2.726	68.645	0	95.992	0	26.877	0	3.785	-10.555	14.268	-4.869	19.02	-9.943	15.34	-12.869	23.245	-9.391	63.571	0	43.627	0	24.697	-0.017	23.88	-10.949	26.741
729	23.228	-57.331	20.425	-16.543	19.359	-8.113	16.798	-7.059	28.239	0	30.27	-6.315	12.883	-16.153	21.85	-11.257	23.53	-8.432	27.702	0	36.413	-11.679	23.643	-16.734	71.492	0	35.415	0	17.71	-6.345	20.192	-0.001	10.126	-17.49	15.385	-11.845	11.484	-8.537	14.452	-2.121	26.567	-0.224	48.43	0	30.564	-2.83	17.968	-11.546	30.178
730	32.807	-48.97	20.123	-8.058	24.346	-8.126	14.638	-8.375	28.49	0	40.073	0.001	16.123	-16.013	12.814	-12.095	20.681	-4.265	25.065	0.001	16.424	-4.699	23.34	-6.654	61.361	0	68.781	0	15.124	-10.23	6.932	-6.123	16.361	-8.045	19.722	-13.214	25.248	-6.055	19.407	-8.203	23.257	0	17.134	-8.568	21.029	-7.008	17.549	-4.708	25.069
731	15.145	-51.495	8.24	-7.318	21.429	-9.081	13.517	-6.626	20.717	0	40.485	0.001	14.204	-14.905	13.818	-2.3	13.626	-5.228	41.042	0.001	29.989	-13.312	21.081	-5.405	48.474	0	64.245	0	23.89	-1.702	25.402	0.001	18.75	-13.337	23.372	-18.374	33.125	-0.974	30.481	-4.482	51.163	0	18.35	-5.362	26.869	0	26.604	-8.409	23.643
732	24.734	-55.241	19.592	-11.267	27.084	-11.739	14.48	-13.204	29.902	0	20.953	-2.433	11.3	-11.698	13.929	-6.266	22.265	-8.995	30.148	-0.001	18.972	-5.541	25.45	-4.604	25.847	-9.695	51.764	-0.001	21.783	-3.984	16.737	-5.258	17.712	-10.043	17.044	-7.934	9.163	-6.502	27.391	-0.09	37.324	0	27.62	0.001	48.194	0	29.679	-12.381	15.205
733	7.02	-61.725	13.096	-8.792	16.379	-4.163	16.409	-7.179	21.369	0	28.125	0	9.607	-7.635	15.927	-10.079	23.373	-9.885	23.968	-5.688	37.185	-7.361	25.16	-12.077	73.042	0	41.01	-8.911	28.98	0	26.477	-0.238	8.35	-10.686	15.675	-8.336	5.645	-14.469	10.203	-9.623	32.615	0	32.164	-0.001	62.099	0	18.426	-7.688	31.155
734	34.775	-49.073	19.756	-10.438	14.751	-10.9	16.719	-7.591	37.981	0	19.665	0.001	18.281	-16.297	18.484	-1.815	19.567	-6.987	44.93	0	29.989	-4.599	26.901	-5.526	43.02	0	33.849	-1.055	30.242	0	16.277	-3.252	11.406	-7.183	12.471	-7.258	13.97	-20.311	12.013	-6.303	29.267	-3.674	20.333	-3.867	41.153	0	24.258	-10.869	30.897
735	13.21	-65.92	19.968	-18.255	36.108	-0.237	16.217	-2.386	19.135	-6.806	30.577	-0.001	17.629	-12.731	17.119	-5.892	18.738	-9.011	27.844	0	13.119	-2.898	21.739	-9.123	80.946	0	102.621	-0.001	18.079	-2.915	20.388	-0.001	15.413	-5.427	16.919	-5.187	13.809	-3.384	14.019	-13.597	33.531	-2.238	35.465	-0.001	20.15	-4.86	29.44	-10.796	25.434
736	23.943	-52.193	18.027	-14.021	22.679	-12.156	14.456	-17.512	29.325	0.001	37.483	0	11.944	-8.523	13.681	-23.722	17.87	-6.539	26.834	0	22.09	-8.802	25.631	-13.249	93.266	0	19.47	-10.809	27.092	0.001	21.162	0	13.1	-3.472	14.247	-9.015	13.148	-3.802	10.521	-9.948	29.126	0	43.753	0	29.957	0	19.023	-8.15	25.068
737	22.585	-48.959	14.461	-10.739	15.515	-6.017	15.061	-5.568	22.232	0	39.543	0	15.484	-6.149	15.752	-10.105	26.074	-15.749	19.715	-2.948	21.789	-12.423	13.648	-11.338	94.361	0.001	62.165	0.001	18.677	-6.662	30.338	0	7.673	-10.714	9.391	-5.352	24.732	-9.222	19.343	-12.321	37.946	0	31.915	0	42.867	0	30.771	-8.438	28.179
738	30.227	-49.16	18.136	-9.884	20.356	-5.823	11.115	-14.819	29.511	0	46.08	0	17.186	-11.877	19.886	-6.963	25.28	-2.078	17.305	-10.221	11.201	-5.682	18.787	-0.859	70.736	0	90.771	0	32.273	0	13.659	-6.699	12.736	-6.048	19.745	-6.375	14.007	-6.79	12.636	-6.257	58.927	0	51.322	0	17.868	-9.451	30.15	-8.746	31.086
739	28.084	-48.954	12.507	-12.552	15.123	-11.208	14.485	-8.571	33.027	0	32.678	-0.755	11.414	-11.868	21.24	-10.074	25.436	-11.653	32.567	0.001	21.431	-3.499	26.988	-1.563	63.741	0	49.167	0	28.04	0	14.723	-4.065	14.902	-4.875	15.083	-11.852	20.741	-8.85	28	-4.15	51.641	-0.001	18.483	-12.156	16.542	-12.845	10.835	-11.03	19.992
740	29.394	-48.958	21.597	-11.687	16.737	-15.284	15.558	-10.264	13.394	-5.304	17.111	0	22.597	-4.558	18.404	-11.297	23.248	-1.762	32.314	0	16.533	-11.59	17.765	-7.952	51.713	0	63.713	0	37.911	0	20.46	0	16.888	-4.585	17.957	-5.862	11.209	-6.946	14.001	-12.298	26.83	-8.542	35.326	0	17.268	-7.64	17.483	-4.253	16.248
741	19.509	-53.535	9.139	-9.314	15.309	-13.577	13.191	-6.391	28.013	0	29.812	0	22.965	-10.475	8.681	-0.778	16.017	-17.044	14.335	-2.766	15.955	-8.413	17.564	-8.246	36.854	0	67.383	0	24.272	-3.966	20.146	-0.918	14.851	-11.418	19.907	-5.597	25.891	-12.909	17.878	-5.245	21.683	-4.134	44.347	0.001	6.137	-13.308	21.01	-7.773	21.737
742	35.704	-48.945	17.847	-14.66	18.634	-12.217	11.713	-14.309	15.321	-2.807	36.627	0	14.724	-12.454	17.027	-8.959	19.072	-10.896	44.112	0.001	20.274	-9.82	31.504	-2.954	21.964	-1.413	84.316	-0.001	14.219	-2.156	31.528	0	14.42	-10.161	15.672	-14.813	20.073	-11.456	18.351	-12.271	25.716	0	19.259	-7.407	18.022	-14.612	11.918	-10.07	17.384
743	22.778	-51.209	10.45	-11.854	17.262	-5.994	14.885	-10.549	24.064	-0.099	28.283	0	16.02	-16.125	19.028	-3.631	26.143	-5.084	40.826	0	23.684	-6.457	20.196	-13.432	30.135	0.149	37.545	-11.986	26.784	0	33.382	0	20.824	-4.185	13.183	-10.904	18.71	-11.982	16.857	-31.476	58.233	0	39.978	0	17.615	-14.716	21.755	-1.412	31.361
744	30.479	-48.954	21.009	-7.304	16.334	-6.66	9.147	-6.062	30.652	0	11.096	-13.944	12.082	-12.711	15.74	-12.376	18.156	-16.444	23.916	-4.679	27.34	-5.54	20.992	-7.629	61.289	0.001	50.385	0	16.003	-2.628	31.107	0	17.459	-21.815	20.672	-10.358	10.409	-7.699	17.377	-11.526	24.803	0	32.053	-0.001	9.542	-6.284	26.349	-10.687	23.95
745	29.145	-48.962	23.049	-7.05	14.086	-10.794	15.235	-9.942	14.908	-3.918	35.756	0	17.047	-11.683	17.747	-2.656	20.637	-10.277	43.94	0	25.325	-6.019	24.672	-8.029	31.048	-0.597	17.587	-3.719	20.528	-1.364	17.353	-4.81	13.132	-4.349	17.187	-3.446	37.231	-4.285	16.037	-13.923	45.947	0	34.039	0	46.491	0.001	18.599	-7.667	32.645
746	18.247	-48.946	19.532	-12.248	24.637	-10.645	17.914	-6.133	22.803	0	24.165	0	19.513	-10.138	11.29	-3.699	13.313	-10.752	22.444	-0.458	20.209	-1.649	26.554	-7.548	56.669	-0.001	45.626	-9.976	23.059	-0.001	19.848	-5.92	12.19	-6.547	16.975	-9.736	29.928	-4.993	20.608	-16.909	27.548	0	39.731	0.001	19.063	0.001	26.468	-6.426	23.33
747	24.344	-48.952	18.006	-8.989	11.082	-7.509	8.681	-3.933	15.237	-5.929	37.802	0	12.168	-18.547	14.383	-13.025	20.168	-7.971	33.417	0	20.225	-19.594	20.033	-16.957	61.542	0	9.518	-9.95	15.547	-8.509	25.56	-0.065	9.854	-8.126	22.035	-5.205	16.793	-12.669	20.942	-12.156	24.896	-0.001	27.343	0	26.052	-8.758	17.013	-10.107	29.726
748	27.799	-48.968	16.034	-11.725	12.604	-11.231	14.413	-8.214	21.928	0	34.546	0	13.243	-12.705	16.757	-7.245	20.268	-1.545	25.03	-10.625	30.191	-8.376	24.845	-8.469	72.281	0	58.895	-0.001	28.102	-0.001	23.105	-0.217	15.986	-4.597	21.958	-8.404	26.529	-7.508	13.94	-8.825	14.995	0	24.138	0	48.372	0	26.979	-3.783	20.115
749	35.018	-48.969	17.512	-12.973	22.738	-4.03	13.694	-11.513	28.392	0	40.571	0	11.009	-31.682	18.415	-7.938	16.048	-18.945	52.413	0	28.245	-9.66	23.186	-5.009	59.894	0	56.183	0	30.091	0.001	30.723	0	16.703	-0.309	14.671	-18.473	19.605	-3.909	5.453	-12.976	55.031	0	47.368	0	55.563	0	13.619	-10.471	17.631
750	38.868	-48.958	11.676	-5.953	17.967	-3.546	16.95	-5.107	33.571	0	32.403	0	19.527	-10.463	18.753	-11.789	18.221	-5.621	19.322	-23.373	19.579	-2.431	21.99	-9.124	38.552	0	38.224	-13.322	30.371	0	16.468	-8.107	14.592	-12.773	20.537	-5.831	23.188	-12.903	30.421	-12.486	35.5	0.001	26.26	-1.006	56.25	0	26.559	-12.611	31.586
751	25.716	-48.958	12.34	-2.174	27.767	-0.019	14.48	-18.877	19.859	-0.001	38.998	0	18.62	-13.832	17.068	-9.148	13.749	-12.154	44.775	0	16.709	-7.805	17.229	-6.106	24.202	-14.232	63.934	0	23.697	-0.001	28.164	-0.001	17.398	-7.602	4.142	-16.506	9.917	-4.09	17.125	-19.741	0	-20.239	58.506	0.001	29.426	0	28.47	-10.95	24.976
752	29.711	-49.175	19.543	-2.705	32.394	-6.174	15.024	-4.511	33.404	0	24.684	0	11.907	-13.536	9.911	-18.204	0	-26.679	23.862	-8.945	19.463	-14.402	20.84	-2.379	85.45	0.001	85.832	0.001	20.86	-3.15	25.095	0	16.254	-4.039	14.929	-14.745	16.225	-15.531	19.864	-11.854	30.986	0	24.389	0	50.292	0	31.556	-0.327	17.18
753	18.689	-49.61	11.06	-6.638	19.011	-11.072	17.796	-10.811	18.194	0	32.415	-6.646	15.136	-5.667	9.173	-13.596	11.877	-5.727	23.143	-3.232	11.435	-14.385	23.864	-13.977	82.465	0	78.723	0.001	34.819	0.001	29.163	0	16.461	-1.085	15.605	-7.812	30.852	-12.296	25.464	-16.634	37.327	0.001	44.112	0.001	38.578	0	26.642	-10.565	28.088
754	14.545	-56.085	26.256	0	23.297	-10.986	14.517	-4.145	13.035	-2.141	34.043	0	11.057	-10.163	13.249	-9.049	14.887	-3.741	23.02	0	26.398	-6.865	19.395	-8.968	68.381	0	47.651	0	27.303	0	19.736	0	18.992	-11.344	20.189	-6.493	33.442	-12.77	15.72	-0.456	33.785	0	34.594	0.001	19.672	-3.812	25.061	-14.08	25.408
755	18.687	-52.939	15.912	-13.042	40.536	-3.263	10.839	-8.553	25.451	0	8.831	-12.43	16.948	-15.935	15.508	-16.175	14.787	-14.68	27.229	0	19.197	-10.987	15.182	-15.818	78.978	-0.001	32.247	-10.339	31.995	0	30.505	0	17.651	-0.633	20.028	-6.623	35.085	-15.446	15.647	-9.181	53.103	0	28.99	0	58.312	-0.001	11.225	-12.023	13.349
756	36.028	-49.17	12.711	-4.665	22.624	-4.969	11.863	-8.114	13.134	-5.197	35.426	0.001	15.848	-5.53	14.558	-4.12	14.141	-15.222	20.992	-7.821	25.252	-15.369	14.646	-14.613	30.501	0	46.666	0	17.609	-12.758	25.677	0	14.096	-2.522	18.899	-8.032	5.061	-14.775	23.068	-5.84	50.92	0	18.147	-6.132	19.87	-1.293	32.918	-8.898	18.238
757	14.316	-55.237	6.674	-17.846	14.245	-15.118	16.849	-5.718	25.534	0	32.942	0.001	15.275	-19.371	15.969	-15.144	17.445	-15.589	9.832	-8.128	14.28	-15.44	22.246	-4.891	67.932	0	61.315	0	18.05	-4.056	34.503	0	13.414	-12.691	13.76	-12.991	12.74	-0.878	13.294	-17.222	28.499	-6.197	21.493	0	46.337	0	31.357	-10.61	21.014
758	23.733	-50.311	10.436	-4.644	20	-12.622	14.225	-5.652	17.998	-2.159	28.7	0	14.003	-16.923	21.036	-9.499	17.5	-20.071	28.397	0	30.974	-9.972	10.676	-16.36	72.472	0	90.93	0	14.646	-5.132	27.683	-0.001	17.047	-3.895	31.585	-7.794	17.639	-3.148	23.1	-0.692	51.783	0	34.473	0	31.196	0	24.625	-8.088	12.715
759	30.846	-49.158	15.082	-12.073	18.93	-10.739	19.358	-3.707	23.161	0	38.986	0	17.135	-7.733	14.878	-19.816	18.506	-8.776	49.07	0	23.598	-9.511	25.687	-0.871	75.715	0	70.129	0	17.406	-5.311	21.148	-0.005	11.78	-16.986	17.071	-14.264	32.287	-6.011	17.221	-17.536	16.51	-15.174	11.672	-12.956	24.916	0	15.458	-9.932	23.421
760	28.391	-49.209	11.657	-10.387	13.252	-20.725	20.04	-1.183	23.233	0	39.63	-0.001	17.535	-15.382	15.43	-6.753	7.799	-14.525	24.368	-2.348	18.307	-5.303	21.757	-4.741	37.757	-1.148	57.908	-0.001	34.431	0	14.603	-3.41	16.399	-32.074	14.386	-8.492	38.75	-12.387	11.843	-4.802	16.931	-3.61	38.926	-0.001	22.717	-5.849	25.495	-5.824	29.178
761	41.09	-49.072	20.384	-9.979	26.732	-8.644	17.031	-6.419	8.662	-9.491	36.904	0	17.105	-15.976	15.839	-12.283	15.015	-16.598	24.82	-5.703	26.163	-6.899	23.961	-11.381	36.263	0	97.004	0	25.516	-0.112	21.37	-3.258	19.121	-10.859	13.596	-11.461	44.599	-7.286	13.535	-17.364	12.972	-4.226	14.214	-4.618	19.81	-4.57	12.371	-6.801	13.859
762	30.187	-49.225	11.993	-2.535	24.281	-9.934	15.566	-9.91	9.143	-2.45	35.767	0	15.733	-9.226	15.689	-16.221	16.519	-12.821	33.979	0	26.412	-8.148	24.54	-13.843	75.269	0	67.478	0	26.175	0	17.759	-4.514	12.8	-16.639	14.57	-9.874	13.877	-9.877	16.579	-9.772	45.287	0	59.991	0	25.057	-3.04	26.997	-15.227	15.979
763	33.904	-49.161	15.771	-15.037	18.948	-9.843	13.063	-10.028	35.635	0.001	31.403	0	11.368	-22.039	18.931	-6.211	16.345	-9.165	45.123	0	14.623	-15.119	13.38	-15.741	54.875	0.001	61.666	0	29.401	0	27.88	0	23.027	-13.399	15.219	-11.259	39.924	-5.851	27.121	-6.042	30.967	0	11.443	-4.968	18.649	-18.808	29.32	-5.21	27.795
764	17.049	-49.169	18.86	-12.2	14.117	-4.794	19.714	-3.221	33.111	0.001	28.394	0	21.198	-19.833	15.718	-11.15	16.411	-11.077	26.42	0	26.665	-5.357	25.896	-5.594	96.165	0.001	83.017	0	31.277	0	13.244	-1.228	13.293	-14.064	12.509	-9.098	14.364	-10.274	13.816	-8.729	29.312	-2.146	32.86	0	43.689	0.001	19.891	-8.848	27.889
765	22.241	-48.967	15.219	-10.53	25.507	-23.478	19.632	-5.91	19.725	0	51.138	0.001	20.448	-4.173	16.073	-13.042	23.313	-7.097	18.321	-12.15	21.047	-13.804	21.024	-4.831	51.402	0	46.763	-5.792	17.577	-2.987	17.995	0	17.426	-9.521	16.199	-10.072	28.536	-7.749	18.904	-5.208	16.438	-4.221	24.654	0	45.948	0	15.075	-3.019	25.24
766	28.491	-49.2	18.112	-13.844	19.866	-12.135	13.96	-5.673	27.843	0	26.975	-6.124	13.32	-14.66	16.27	-14.84	13.528	-13.782	21.71	-0.074	27.751	-10.636	16.376	-8.278	62.107	0	71.841	0	27.805	0.001	25.254	-0.568	15.792	-5.983	16.02	-9.078	14.221	-13.794	9.727	-12.899	31.178	0	28.834	0	43.624	0	28.061	-13.295	16.841
767	22.759	-55.1	16.956	-12.981	18.143	-6.149	17.258	-10.151	21.179	-0.031	39.124	0	8.912	-14.253	13.213	-9.136	21.622	-4.272	12.76	-9.403	13.053	-17.996	19	-6.974	53.452	0	95.867	0	16.819	-0.722	15.512	-13.625	18.922	-6.506	12.026	-5.867	13.391	-3.301	22.312	-8.268	15.992	-3.473	30.976	0	52.487	0	26.975	-13.589	14.819
768	28.004	-48.951	18.303	-8.079	20.203	-8.57	10.984	-12.191	24.597	0	39.869	0	15.337	-12.975	13.054	-14.435	12.956	-7.766	44.845	0.001	19.05	-9.358	11.992	-7.146	75.348	0	53.709	0	24.5	0	23.491	0	10.337	-11.303	33.026	-3.383	12.213	-16.699	16.523	-10.41	23.633	-0.449	41.547	0	21.464	-6.777	23.759	-11.427	17.099
769	40.388	-48.956	4.939	-8.527	14.863	-14.408	13.674	-11.966	18.861	-3.79	41.144	0	13.581	-17.328	11.676	-14.211	23.439	-4.46	17.694	-7.086	14.07	-8.265	24.713	-10.172	0	-24.755	50.617	0.001	31.868	0	18.162	-3.67	17.331	-5.515	12.31	-10.424	31.699	-8.84	19.759	-15.467	60.446	0	13.542	-2.629	22.64	-11.54	21.767	-7.042	27.09
770	22.405	-54.813	14.983	-13.095	20.302	-14.476	14.591	-0.009	22.64	-0.065	28.8	0.001	15.457	-19.087	9.608	-9.33	24.245	-17.098	18.169	-15.863	21.553	-10.168	33.906	-4.284	44.64	0	47.036	0	27.824	0	13.663	-13.662	23.864	-0.661	17.672	-8.73	16.211	-15.116	13.741	-13.765	22.78	0	35.238	-0.001	44.804	0	19.793	-6.167	28.492
771	24.632	-48.954	9.621	-9.322	29.662	-9.999	13.324	-3.891	14.261	-7.476	37.38	0	20.36	-1.499	19.176	-12.473	22.979	-5.639	18.771	-0.001	23.25	-5.524	14.848	-6.303	93.409	0	66.548	0	24.005	0	13.416	-10.839	13.114	-11.803	20.267	-9.232	27.458	-7.645	26.88	-12.758	19.278	-7.906	8.873	-1.573	36.041	0	8.161	-12.345	17.515
772	13.911	-63.61	20.036	-9.658	30.344	-8.229	12.663	-6.124	27.817	0	23.606	0	12.187	-19.456	18.648	-1.972	22.684	-10.283	19.648	-1.745	15.405	-11.3	19.935	-6.61	31.948	-10.99	29.173	-10.794	34.956	0	34.299	0	19.45	-8.808	17.427	-0.616	14.218	-18.055	11.194	-9.397	45.92	0	15	-4.374	35.513	-2.914	29.095	-5.968	20.406
773	27.323	-48.959	13.465	-7.751	23.301	-6.485	14.198	-3.647	20.525	-0.001	36.863	0	18.307	-13.271	15.285	-9.082	20.57	-11.856	39.654	0.001	22.604	-4.235	13.137	-7.214	67.111	0	51.091	-8.019	36.184	0	35.089	0	16.726	-8.327	13.108	-10.603	11.742	-9.296	22.305	-18.409	31.669	-4.873	16.461	-8.124	24.094	0	24.213	-7.169	23.895
774	33.647	-49.157	15.244	-16.744	17.809	-6.557	10.888	-5.088	29.362	0	43.945	0.001	23.166	-10.947	18.358	-7.253	15.283	-5.588	37.948	-0.001	36.813	-11.525	24.431	-9.384	62.899	0	66.064	0	20.709	-2.977	20.117	-2.197	19.197	-3.531	15.834	-7.504	39.739	-10.047	18.605	-14.685	29.441	0	18.236	0	16.695	-5.36	24.954	-6.935	31.082
775	31.852	-49.173	11.679	-11.36	13.19	-10.942	17.774	-10.111	18.349	0	41.15	0	10.64	-14.824	12.807	-12.449	20.23	-12.286	27.761	-7.067	22.056	-12.207	15.416	-1.531	93.424	0	37.139	-3.834	36.953	0	15.187	-0.334	18.943	-12.937	12.428	-7.75	11.725	-5.775	26.527	-13.178	22.948	-12.125	57.131	-0.001	32.963	-0.001	23.881	-7.252	26.655
776	21.995	-48.996	11.694	-15.083	15.345	-18.85	3.742	-9.221	21.423	0	21.323	-0.988	15.396	-5.647	11.67	-5.867	19.575	-10.934	38.055	0	18.828	-11.24	8.091	-9.549	48.396	0	82.765	0	25.83	-0.001	32.963	0	14.148	-6.243	10.211	-8.05	14.03	-11.436	17.012	-0.623	30.946	0	35.329	0	30.106	0	18.387	-9.353	26.94
777	29.899	-49.165	9.577	-11.333	15.427	-14.881	13.71	-4.534	32.372	0	32.393	0	16.844	-3.226	15.435	-10.071	18.517	-9.826	35.995	0	24.685	-8.587	25.434	-12.451	42.594	0	66.167	0	16.924	0.068	23.548	0	14.005	-3.599	11.657	-10.568	14.365	-8.102	15.39	-7.704	59.574	0.001	33.24	-0.001	15.23	-9.693	15.763	-4.253	27.313
778	17.176	-49.313	12.593	-8.388	16.08	-4.535	13.391	-10.153	31.009	0	26.391	-0.001	23.776	-6.504	8.916	-13.968	14.467	-12.24	33.282	0	22.149	-6.673	22.901	-6.278	33.026	0	62.507	0.001	24.762	0	22.666	-2.034	21.776	-5.495	10.958	-5.561	32.469	-0.287	16.66	-14.854	29.704	-15.106	6.137	-3.147	57.071	0	19.543	-12.068	28.526
779	32.146	-49.162	8.846	-7.688	24.397	-1.695	15.048	-8.277	21.865	-0.001	37.631	0.001	14.013	-11.399	17.574	-8.707	16.928	-7.258	23.818	-9.706	24.152	-5.357	18.564	-0.844	95.744	0	59.825	0	25.612	-0.622	26.961	0.001	16.598	-8.157	9.213	-15.541	37.461	-9.395	20.756	-7.99	59.37	-0.001	31.661	0	24.692	-5.012	21.076	-1.41	24.636
780	26.233	-49.159	14.768	-10.041	20.577	-2.109	16.355	-2.343	16.816	-5.468	37.245	0	13.957	-5.151	18.881	-5.87	20.763	-21.546	29.964	-11.872	21.077	-7.682	13.963	-12.141	21.223	-4.929	67.806	0	32.296	0	47.133	0	18.25	-8.619	20.755	-10.675	26.287	-1.446	13.358	-6.224	28.087	0	40.182	0	31.407	-7.642	12.811	-6.696	25.947
781	20.021	-52.344	18.675	-11.167	14.642	-8.467	15.685	-8.695	22.482	0	27.695	0	16.322	-9.08	19.163	-11.554	22.682	-18.789	37.027	0	23.461	-3.67	26.063	-5.153	76.63	-0.001	55.883	0.001	26.939	0	30.595	-0.001	20.164	-4.73	22.521	-11.528	47.433	-3.525	15.62	-5.571	56.023	0	21.636	-5.856	39.815	0	15.953	-12.127	20.671
782	15.522	-50.772	14.367	-12.518	21.903	-11.133	10.876	-3.989	16.823	-3.533	30.233	0	12.783	-13.908	16.625	-17.922	18.379	-8.435	37.835	0	29.247	-0.502	16.737	-13.649	79.131	0	40.652	0	28.498	0	4.889	-13.575	17.422	-11.448	20.415	-8.653	14.198	-4.107	16.658	-13.516	24.604	-2.028	46.078	-1.47105e-15	30.106	0	19.655	-10.127	23.917
783	32.724	-48.954	25.533	-3.727	19.768	-9.026	15.508	-7.698	28.152	0	30.114	-3.234	18.069	-13.577	16.201	-9.481	14.29	-18.061	43.176	0	37.79	-10.708	20.884	-6.98	74.32	0	50.981	0	23.286	0.001	18.667	-1.778	9.651	-12.687	10.538	-8.378	19.838	-6.286	23.029	-1.328	52.189	-0.001	44.756	0	59.451	0	35.685	0	26.032
784	34.148	-49.069	12.464	-10.978	16.034	-16.083	12.081	-7.575	24.471	0	37.829	0.001	17.982	-5.296	18.802	-9.613	18.568	-12.578	20.968	-16.978	18.987	-9.981	23.716	-14.494	31.538	-9.483	51.637	0	26.057	-3.523	17.778	-4.402	16.24	-9.88	3.843	-11.242	31.613	-14.611	6.17	-13.621	35.038	0	53.944	0	31.113	0	21.925	-5.802	12.517
785	17.767	-61.302	20.235	-7.813	21.478	-6.872	9.97	-1.705	24.345	0	15.773	0.014	16.288	-13.307	15.319	-26.827	13.549	-10.315	24.006	0	29.499	-2.641	18.77	-8.994	48.638	0	59.216	0	24.155	-3.896	27.872	0	15.454	-8.476	18.199	-5.231	16.975	-2.066	25.541	-15.599	17.382	-0.322	18.199	-4.148	22.859	-6.279	25.778	-9.008	20.796
786	12.331	-53.386	12.063	-12.494	22.557	-12.155	13.804	-9.241	27.771	0	42.813	0	11.96	-3.785	9.788	-6.718	22.291	-6.898	46.521	0	29.524	-8.103	19.458	-9.607	37.032	0	70.011	0	19.521	-0.099	8.559	-6.953	20.704	-3.061	15.478	-13.812	12.072	-6.907	26.78	-9.444	46.436	0.001	15.517	-9.997	32.667	0	17.838	-6.709	11.596
787	22.306	-49.688	21.525	-8.885	21.333	-8.385	16.013	-8.664	19.424	0	24.329	0	13.877	-10.551	19.2	-13.818	15.772	-11.292	45.508	0	26.085	-6.356	26.148	-1.626	34.273	-8.359	65.583	0	23.597	-2.123	25.671	0	13.326	-2.99	17.595	-12.397	29.98	-8.613	16.327	-14.985	49.332	0	20.551	-4.115	13.444	-13.267	21.509	-10.966	20.876
788	16.78	-50.962	29.5	-1.77	15.752	-9.525	15.347	-7.835	17.151	1.258	39.331	-0.001	16.517	-6.347	12.938	-12.896	24.962	-4.013	27.255	-3.743	14.419	-20.219	16.729	-3.844	26.662	-4.632	79.448	0	21.39	-4.884	14.566	-4.615	11.774	-10.138	19.566	-14.95	13.748	-8.623	22.253	-11.597	45.484	0	37.523	0	32.357	0	20.417	-9.58	20.302
789	33.274	-49.171	14.867	-15.55	13.133	-13.937	13.54	-13.293	21.865	0	33.902	0	19.726	-9.771	18.45	-8.971	14.218	-5.665	30.63	-6.262	24.324	-7.409	21.99	-6.796	72.126	0	99.148	0	14.815	-14.908	8.836	-9.55	18.093	-2.855	10.624	-10.136	30.221	-14.825	19.52	-11.81	57.182	-0.001	17.125	-4.261	26.563	-0.001	32.182	-15.67	17.214
790	16.231	-52.104	13.536	-19.788	15.287	-15.553	18.591	-4.03	35.828	0.001	29.473	0	6.346	-8.709	18.57	-14.146	22.612	-12.914	18.865	-2.992	16.352	-16.975	19.997	0	67.346	0.001	28.194	-8.594	25.193	0	25.278	0	12.228	-6.894	12.259	-15.081	33.6	-11.586	13.295	-10.291	34.936	0	39.896	0	25.61	-6.046	22.282	-9.428	17.113
791	18.413	-48.997	17.592	-5.618	19.559	-11.663	16.124	-12.84	19.034	0	42.627	0.001	19.604	-2.342	16.941	-11.695	15.507	-12.716	40.572	0	14.485	-11.613	15.129	-3.929	46.224	0.001	57.538	-0.001	15.292	-8.861	23.608	0	12.458	-9.483	15.794	-24.308	29.304	-8.267	17.629	-12.63	46.415	0	29.766	0	27.003	-2.843	30.041	-3.501	17.514
792	35.117	-48.961	10.187	-11.169	17.012	-6.284	12.295	-17.641	13.026	-3.211	19.175	-6.261	11.214	-17.825	15.721	-14.037	22.144	-15.809	32.811	0.001	22.506	-5.462	21.088	-15.675	82.375	0	44.961	0	30.692	0	21.396	-2.583	18.389	-0.797	21.607	-8.458	29.84	-2.26	10.834	-14.125	62.315	0	37.054	0	31.614	0	19.835	-7.888	29.593
793	20.561	-54.008	17.77	-9.725	23.897	-9.739	13.106	-8.855	21.79	0	25.952	-11.906	15.401	-20.062	11.148	-9.073	20.985	-7.581	48.939	0	21.067	-6.249	23.059	-4.595	64.756	0	51.587	0	28.615	0	16.479	-8.022	13.553	-11.401	15.484	-11	29.225	-6.702	18.827	-20.234	16.637	-2.066	38.768	0	36.564	0	34.036	-0.917	24.555
794	31.027	-48.954	11.054	-13.893	24.12	-2.72	14.362	-4.435	21.356	0	19.807	0.001	15.803	-6.524	22.423	0	19.275	-10.934	42.052	0	23.758	-10.698	14.752	-12.967	77.091	-0.001	87.12	0	30.823	0	20.262	-4.12	10.814	-19.409	15.61	-8.887	29.991	-9.814	27.676	-11.517	31.448	-2.297	13.874	-10.753	9.9	-2.523	18.283	-11.671	19.444
795	28.151	-49.155	12.134	-0.296	16.304	-10.979	16.132	-4.084	23.34	-2.475	41.079	-0.001	11.744	-8.187	17.335	-10.11	12.411	-17.125	36.839	0	26.059	-14.706	24.31	-14.71	96.619	0	91.36	-0.001	21.723	-3.033	17.72	-1.456	17.916	-14.505	9.521	-7.921	23.074	-6.208	15.664	-12.319	32.505	0	30.987	0	33.386	0	32.178	-9.26	28.663
796	32.483	-49.066	22.75	-16.562	23.233	-6.974	12.8	-8.188	24.539	0	20.323	0.001	17.674	-10.243	14.982	-14.452	25.956	-8.107	41.56	0	28.15	-15.042	23.92	-7.319	92.71	0	62.038	0	34.332	0.001	23.231	-1.473	18.423	-11.681	0	-25.396	15.735	-16.677	30.158	-5.258	19.83	-5.939	19.59	0	46.37	0.001	16.609	-14.575	22.501
797	15.552	-55.068	12.757	-6.604	24.852	-3.268	15.114	-11.478	29.105	0.001	26.546	-6.868	13.865	-13.772	13.879	-14.115	20.435	-18.257	44.176	-0.001	20.087	-17.403	17.885	-10.857	39.485	-5.684	28.022	-9.276	15.395	-2.041	18.75	-1.492	20.259	-10.043	16	-8.327	25.405	-7.929	12.923	-8.802	47.601	0	10.966	-10.224	45.994	0	13.64	-12.01	17.365
798	13.228	-61.81	13.57	-22.883	18.579	-9.787	13.895	-9.801	25.851	-9.99201e-15	27.952	-5.031	11.743	-2.828	17.421	-2.195	9.969	-12.358	37.726	0	15.496	-10.763	21.711	-13.923	70.737	0	78.905	0.001	24.255	-2.001	30.94	0	16.3	-10.367	18.621	-6.93	23.35	-5.839	16.099	-6.432	30.335	-7.047	25.836	0	28.667	-0.001	31.682	-11.742	9.802
799	32.279	-49.167	10.383	-6.901	16.61	-13.974	9.808	-7.472	15.665	-9.37	41.611	0	18.729	-2.115	14.765	-21.156	20.54	-13.052	32.299	0.001	10.127	-21.003	16.507	-11.601	66.696	0	75.144	0	28.455	0	13.749	-5.709	14.029	-8.629	18.096	-8.234	18.584	-5.036	12.186	-16.636	44.458	0.001	40.661	0	31.826	-13.905	18.921	-3.62	17.285
800	31.026	-49.206	9.212	-13.381	25.512	-8.366	18.508	-6.72	20.888	0	27.825	0.001	16.459	-6.269	18.548	-0.022	19.72	-3.705	36.859	0	17.902	-16.014	14.821	-14.164	42.933	-0.985	99.146	0	24.812	0	28.647	0	20.601	-11.481	15.681	-5.883	33.846	-12.208	10.104	-15.844	45.416	0.001	34.555	-0.001	88.008	0	23.146	-12.761	28.728
801	18.027	-51.356	19.561	-11.433	16.684	-7.785	13.199	-2.834	16.016	-4.779	44.361	0	18.512	-13.127	16.655	-11.391	19.19	-7.788	20.806	0	14.014	-18.89	21.048	-6.915	60.318	0	39.466	0	21.669	-9.312	12.757	-8.512	12.646	-9.718	26.416	-3.167	34.504	-8.596	17.935	-12.257	23.336	0	35.655	-0.001	40.292	0	22.564	-14.578	26.264
802	27.984	-48.956	20.046	-12.711	21.723	-4.801	12.953	-2.745	16.379	-4.579	26.681	0.001	13.258	-9.795	18.384	-12.199	24.802	-9.724	48.493	0	15.689	-5.639	19.669	-4.575	49.858	0	32.643	-10.896	20.312	0	29.639	0	12.136	-4.726	12.611	-11.398	10.971	-8.189	15.398	-6.176	42.726	0	36.606	0	33.562	0	35.698	-0.001	18.112
803	31.313	-49.153	8.488	-12.119	17.747	-9.77	12.773	-6.789	26.858	0	16.035	-1.982	16.818	-14.15	19.057	-8.091	21.691	-6.6	41.099	0	39.422	-2.414	13.326	-9.901	61.226	0	76.626	0	29.059	0	20.529	0	19.453	-8.892	12.03	-8.262	36.32	-10.499	16.313	-9.175	42.856	0	17.508	-11.295	20.51	-7.873	23.339	-9.182	22.038
804	13.089	-56.988	19.157	-9.917	19.116	-5.587	13.99	-8.08	24.363	-0.001	28.625	0	18.617	-8.698	17.863	-3.116	13.513	-10.674	19.755	-13.369	17.967	-8.6	22.957	-15.186	80.755	0	83.737	0	25.29	-0.653	28.077	0	10.483	-17.65	26.297	-4.894	47.371	-6.737	13.939	-5.925	46.578	-0.001	37.955	0	16.142	-9.667	23.986	-6.29	20.777
805	9.879	-57.862	11.586	-14.471	20.388	-19.192	12.293	-12.345	26.21	0	41.213	0	18.388	-8.795	14.613	-12.077	16.136	-8.855	22.416	0.001	14.22	-12.377	26.466	-2.966	32.103	0	77.127	0	27.901	0	21.267	-0.001	13.524	-6.204	9.463	-7.72	15.961	-7.506	7.915	-14.483	30.986	0	46.03	-0.001	38.455	0	24.696	-4.822	29.648
806	18.747	-50.74	25.082	-9.816	20.15	-12.514	12.557	0.001	21.217	-3.24	32.066	0	10.82	-4.294	19.253	-18.037	20.093	-2.777	23.751	0	22.565	-4.277	16.249	-3.382	26.16	0	99.2	-0.001	35.083	0	10.122	-11.023	12.666	-8.199	9.94	-14.623	19.065	-14.178	30.953	-11.594	35.328	-16.34	24.848	-0.125	26.234	-4.461	16.603	-5.625	16.31
807	36.636	-48.954	9.412	-13.845	39.167	0	20.62	-1.493	22.297	0	31.028	0	11.42	-15.906	3.342	-18.157	14.199	-0.361	43.216	0	33.397	-3.175	22.33	-13.168	48.119	0	41.191	-3.152	19.397	-2.714	30.635	0	17.883	-9.445	9.075	-17.118	27.536	-2.522	22.215	-9.051	45.529	-0.001	37.265	0	30.577	-14.925	21.482	-9.42	13.382
808	17.035	-58.227	12.35	-13.55	12.641	-12.093	7.994	-16.02	13.832	-5.163	27.104	-10.619	9.276	-12.763	17.236	-9.469	15.54	-10.409	54.548	0	27.5	-15.222	35.073	0	16.407	-12.572	77.808	0	28.668	0	16.136	-10.992	17.136	-16.902	29.909	-3.82	39.351	-3.368	17.049	-7.133	43.628	0	35.725	0	37.244	0	22.193	-19.49	19.535
809	24.71	-48.978	22.755	-11.438	14.431	-16.494	15.096	-8.3	14.184	-4.868	20.235	-14.168	15.122	-10.175	6.552	-10.456	17.796	-10.807	39.238	0	30.804	-12.866	20.314	-16.895	85.747	-0.001	63.703	0	21.801	0	17.093	0	14.159	-15.858	20.17	-13.087	30.591	-17.201	15.081	-17.513	45.432	-0.001	39.495	0	47.388	0.001	21.472	-11.078	22.063
810	25.499	-49.158	21.776	-13.326	22.01	-11.515	17.011	-9.441	29.042	0	38.924	-0.001	14.013	-13.051	14.013	-7.112	25.513	-17.929	16.873	-7.826	36.688	-13.654	25.207	-11.854	84.833	0	70.182	0	32.716	0	31.235	0	12.992	-10.64	11.804	-16.92	35.341	-6.505	20.448	-13.585	51.374	0	48.33	0	37.854	0	21.734	-7.49	17.176
811	20.842	-54.09	11.121	-4.312	26.288	-3.669	12.674	-0.001	19.39	-3.729	22.458	0	11.773	-8.793	15.632	-4.064	22.282	-10.214	51.055	-0.001	23.209	-11.282	13.361	-5.896	40.755	-1.172	37.108	0	29.609	0	24.027	0	20.863	-8.069	14.632	-11.612	33.29	-8.549	9.295	-12.159	44.61	0	30.956	0.001	55.311	0	17.846	-10.021	28.208
812	34.778	-49.071	17.619	-8.656	14.529	-12.807	17.204	-9.043	20.936	-0.117	28.335	-2.954	16.626	-13.15	7.401	-10.577	20.007	-12.153	39.33	0	22.408	-4.198	22.087	-12.769	86.549	0	55.528	0	19.541	-0.949	17.347	-1.168	12.893	-14.209	25.509	-6.184	24.091	-12.07	14.738	-3.201	28.551	0	43.701	0	39.245	0	76.03	0	25.458
813	26.209	-49.614	10.188	-3.093	19.112	-8.28	15.171	-3.791	24.965	0	27.645	-3.384	16.99	-14.558	22.059	-1.103	13.08	-8.602	21.73	-5.246	17.929	-20.78	24.812	-14.932	72.27	0	50.801	0	19.546	0	16.913	-2.821	6.888	-12.76	14.586	-4.886	39.979	-10.634	20.899	-10.942	15.7	-4.534	29.75	0	57.853	0	15.292	-7.696	29.987
814	31.399	-49.059	18.388	-14.042	11.879	-14.903	15.69	-11.758	39.114	0	28.687	0.001	12.842	-26.043	10.876	-19.615	24.096	-8.014	47.354	-0.001	26.369	-8.278	24.045	-6.446	68.074	-0.001	81.289	0	22.455	0	18.828	-2.797	15.168	-4.614	19.177	-7.028	43.249	-10.923	14.732	-12.922	22.621	-3.149	18.609	-2.131	12.24	-4.275	13.07	-12.762	22.812
815	13.529	-64.136	22.116	-10.245	16.345	-8.78	7.408	-20.296	27.701	0.001	17.099	-6.531	10.915	-19.968	18.359	-13.89	20.298	-17.041	45.143	0	26.764	-21.167	21.692	-14.322	29.274	-10.101	93.516	0.001	30.367	0.001	33.771	0	16.658	-24.273	25.675	-1.34	37.094	-1.373	22.482	-6.106	30.542	-0.001	43.159	0.001	12.994	-8.13	13.169	-11.568	19.519
816	31.366	-48.952	13.573	-10.134	22.831	-9.549	11.706	-6.05	0	-15.459	29.656	0	17.377	-2.37	20.139	-2.305	16.426	-14.544	39.641	0	27.749	-7.669	23.57	-8.809	60.038	-0.001	73.025	0	33.571	-0.001	24.474	0	18.857	-7.243	10.682	-15.982	26.041	-6.788	24.921	-9.801	36.406	0	38.56	0	44.359	0	21.161	-19.823	18.724
817	36.109	-48.956	14.21	-5.876	23.853	-11.058	13.641	-8.823	16.812	0	42.836	0	16.774	-14.003	17.297	-10.899	16.67	-7.827	42.823	0	29.177	-3.288	21.074	-6.483	69.728	-0.001	35.193	0.001	27.333	0	30.263	0.001	18.057	-3.528	17.887	-15.132	15.148	-8.052	9.946	-4.947	20.326	0	28.68	0.001	12.419	-6.748	21.569	-11.524	21.108
818	26.975	-48.958	18.355	-8.07	22.697	-13.946	8.154	-7.23	13.006	-7.824	34.358	0	21.531	-9.174	17.669	-10.02	16.993	-9.94	45.168	0.001	29.191	-4.735	22.738	-12.973	93.079	0	53.001	-0.002	25.372	0.001	25.178	0	18.64	-10.647	13.544	-11.503	20.818	-10.951	14.03	-7.643	33.522	0	56.211	0	56.901	0	31.247	-15.832	25.277
819	14.725	-52.532	5.364	-10.612	20.676	-10.322	14.499	-11.304	25.242	0	36.747	0	22.767	-6.627	15.376	-19.319	18.779	-13.133	51.418	0.001	19.04	-8.818	20.535	-6.442	88.563	0	94.617	0.001	27.481	0	11.843	-4.198	20.162	-19.133	15.153	-6.874	18.931	-8.073	15.595	-7.54	23.444	-7.19	35.195	0	35.491	0	17.572	-9.997	18.996
820	36.832	-49.069	11.134	-12.85	19.714	-8.447	20.341	-6.757	31.79	-0.001	24.201	0	5.744	-23.485	15.191	-10.087	28.22	-8.349	22.321	-0.001	23.597	-8.621	19.455	-4.672	29.372	0	68.8	0	26.743	0	11.836	-8.518	11.542	-9.928	17.635	-16.892	11.377	-10.496	15.324	-6.855	68.903	0	46.612	-0.001	21.126	-0.001	26.666	-12.148	25.851
821	25.252	-48.957	12.604	-2.812	20.758	-8.122	13.916	-13.416	15.432	0	26.048	-0.001	20.204	-6.208	16.812	-5.951	10.107	-15.925	24.069	-12.547	19.009	-12.76	14.925	-7.413	70.878	0.001	35.775	-0.24	19.767	0.001	26.634	0	12.948	-8.253	3.719	-13.558	46.768	-3.667	10.541	-7.21	32.616	-0.511	35.254	-0.001	14.059	-10.615	24.313	-21.757	19.114
822	21.557	-49.09	13.595	-11.294	21.351	-9.763	15.39	-4.617	28.838	0	11.885	-10.253	16.271	-11.758	14.274	-18.952	21.58	-8.376	30.29	-12.222	14.435	-10.34	17.909	-9.692	31.111	-12.768	82.876	-0.001	23.761	-6.003	22.751	-4.66	21.875	-7.037	27.606	-7.675	38.592	-9.921	30.411	-4.356	10.972	-8.423	23.502	-0.001	33.461	-1.883	32.912	-9.061	16.101
823	37.599	-48.974	15.835	-13.255	28.758	-8.179	14.118	-4.956	29.476	0	13.883	-10.387	24.057	0	27.328	-0.001	24.633	-6.895	24.515	-7.159	27.291	-2.08	21.923	-10.626	56.153	0.001	80.821	0	24.367	0	31.631	0	19.799	-7.686	17.035	-1.41	30.217	-6.652	11.362	-12.144	38.619	0	9.945	-7.164	53.797	-0.001	28.132	-8.646	22.732
824	34.318	-48.965	11.614	-7.933	36.967	-2.892	9.562	-12.482	13.144	-9.517	14.539	-5.179	21.288	-10.909	12.186	-9.114	27.589	-5.97	31.954	0	17.704	-16.37	20.142	-14.857	24.365	-13.355	69.929	0	38.12	0	28.951	0	18.528	-7.485	13.538	-16.739	33.224	-9.891	18.579	-19.814	72.152	-0.001	14.373	-3.988	24.47	-15.146	19.974	-9.742	18.148
825	22.023	-48.963	14.153	-8.381	13.611	-14.153	14.107	-5.477	13.05	-9.395	31.423	0.001	19.822	-12.518	15.874	-9.534	23.978	-8.195	29.074	-9.534	24.428	-8.167	25.886	-12.914	75.741	0.001	41.624	0.001	36.751	0	30.838	0.001	9.232	-5.791	4.165	-10.317	13.021	-8.598	16.231	-11.743	31.515	-4.377	41.408	0	20.295	-8.382	18.641	-7.858	33.317
826	24.074	-48.949	12.469	-9.161	11.773	-15.361	14.706	-4.671	24.903	-0.001	13.588	-9.556	15.906	-3.769	16.743	-15.868	19.283	-7.997	38.965	0	32.862	-6.673	20.236	-7.92	79.275	0	57.704	-0.001	26.05	-0.001	11.226	-7.542	11.644	-8.264	21.94	-10.534	36.412	-0.63	13.426	-15.28	20.494	-5.219	37.558	0	27.569	0	15.597	-6.323	32.035
827	17.834	-48.966	11.462	-12.355	32.405	-3.905	15.352	-12.831	17.892	0.136	38.33	0	13.256	-6.939	12.547	-6.888	16.138	-6.305	20.966	-18.508	35.183	-12.98	20.9	-7.635	14.723	-5.672	58.255	0	26.391	0	28.859	-0.001	16.558	-6.375	13.41	-10.48	28.558	-11.244	8.538	-6.33	47.256	0.001	31.517	0.001	24.992	-3.145	26.027	-11.542	23.858
828	35.009	-49.049	19.424	-5.619	28.628	-12.561	18.166	-5.63	17.12	0	32.038	-0.001	19.457	-12.295	14.923	-19.649	23.749	-2.416	22.119	-1.705	23.814	-9.631	22.524	-15.889	54.87	0.001	52.019	0	18.968	-3.119	14.823	-9.102	16.516	-18.734	13.949	-12.167	35.858	-8.388	13.761	-18.774	37.523	0.001	38.271	0	23.04	-2.868	25.512	-6.175	20.401
829	18.233	-49.152	22.149	-4.919	7.144	-8.965	14.991	-4.967	27.596	-0.001	15.89	-11.819	16.973	-18.679	17.695	-16.034	19.638	-14.167	19.016	-7.649	23.343	-12.224	18.017	-2.506	40.264	0	78.794	0	14.342	-7.719	25.751	0	15.133	-5.579	16.653	-11.488	23.469	-3.874	19.816	-5.617	18.94	0.001	40.948	0	15.318	-6.57	20.922	-6.23	23.931
830	24.864	-49.176	14.697	-16.072	20.201	-7.948	13.949	-9.802	23.672	0	44.463	0	11.42	-8.881	15.913	-11.851	14.422	-22.492	28.114	-17.348	24.586	-2.744	19.859	-9.448	67.756	0	36.56	-9.236	23.348	-1.682	25.982	0.001	18.061	-4.133	21.981	-4.764	31.318	-8.473	17.134	-17.222	42.922	0.001	29.861	0.001	19.179	-12.345	13.581	-5.841	27.634
831	37.799	-49.15	20.6	-17.572	13.019	-4.376	11.743	-7.595	17.058	-6.742	37.744	0	15.85	-15.585	7.795	-4.088	11.238	-20.609	19.908	-8.919	22.371	-9.743	20.476	-13.91	102.615	0	57.148	-0.001	14.355	-8.992	27.179	0	15.939	-11.282	11.423	-17.741	16.866	-6.042	15.214	-12.878	52.331	0	41.503	0.001	15.975	-4.107	28.756	-6.964	19.894
832	11.861	-59.516	6.908	-11.479	16.464	-11.582	14.681	-8.502	19.492	-0.502	41.158	0	21.665	-4.056	16.169	-16.265	16.019	-14.15	29.605	0	18.588	-4.631	16.145	-12.91	59.555	0	84.366	0	28.711	-0.001	31.034	0	7.943	-9.634	11.057	-8.059	14.076	-0.715	14.61	-17.146	49.052	0	54.795	0	39.288	0	20.438	-6.749	19.416
833	27.401	-49.073	19.797	-3.784	26.36	-14.691	15.157	-9.938	28.804	0	32.09	-0.001	14.7	-15.939	9.616	-9.307	17.279	-3.459	42.434	-0.001	21.926	-1.522	19.972	-12.763	69.3	0	94.876	0	23.033	-0.001	22.053	-0.027	12.496	-30.29	21.333	-16.816	14.725	-9.281	15.72	-4.784	22.579	-1.077	56.374	0	23.928	-11.771	22.597	-7.63	20.36
834	19.765	-49.167	9.656	-11.9	17.865	-15.832	17.624	-16.997	26.421	0	18.586	-0.001	21.778	-0.61	8.505	-21.977	18.521	-12.575	44.449	0	24.78	-11.524	16.539	-3.442	46.108	0	99.482	0	17.141	-1.929	35.436	0	11.64	-8.618	10.941	-14.399	29.187	-8.891	17.225	-14.225	30.595	0	31.74	-0.001	27.6	0.415	15.915	-3.807	29.443
835	38.454	-48.955	19.647	-9.61	15.501	-7.583	8.57	-7.377	24.452	0	31.186	0.001	15.228	-18.24	18.907	-2.254	15.088	-10.535	17.935	-21.545	19.684	-7.431	21.203	-11.904	33.311	-0.42	49.206	0	26.365	0	36.341	0.001	17.616	-7.706	20.424	-10.938	29.73	-7.656	20.96	-12.748	21.759	-5.318	35.655	0	16.824	-14.467	18.311	-9.971	17.711
836	38.742	-48.95	10.004	-12.595	21.332	-2.426	16.55	-14.164	25.383	-0.001	42.564	0	18.722	-2.832	16.131	-5.632	18.54	-8.522	22.693	-5.497	13.593	-14.961	21.962	-11.193	24.475	0	41.841	0	32.675	0	32.058	0	24.196	-0.18	20.925	-13.015	6.93	-8.231	10.921	-9.777	53.006	0.001	16.465	-6.609	25.586	0	21.014	-4.317	23.236
837	27.926	-48.781	22.057	0	25.152	-2.197	12.598	-5.501	25.823	0.001	39.465	0	18.162	-7.578	9.289	-16.835	21.377	-10.802	26.431	0	24.901	-12.485	15.504	-14.583	92.985	0	49.296	0	15.394	-3.044	30.655	0	11.309	-6.83	16.372	-4.848	36.955	-13.508	19.376	-5.929	32.841	-2.885	49.07	0	41.509	0	17.178	-5.096	24.357
838	22.765	-51.523	16.396	-19.261	15.473	-10.126	13.726	-0.412	14.958	-0.583	27.724	0	15.637	-20.452	18.047	-9.643	16.264	-8.543	47.466	0	22.688	-5.952	32.604	-8.64	78.003	0	84.342	0	14.892	-9.295	13.201	-11.671	15.099	-7.663	18.372	-13.163	16.494	0	17.437	-22.257	34.336	-1.618	26.226	0	45.1	0	14.163	-5.444	28.709
839	27.101	-49.193	11.021	-9.458	15.634	-20.308	15.862	0	29.601	0	7.682	-12.495	18.015	-2.397	15.916	-18.284	13.027	-10.253	26.64	0	28.143	-10.287	18.866	-6.744	50.494	0.001	86.759	-0.001	28.455	0	25.558	0	21.054	-13.311	10.999	-12.163	12.204	-8.13	24.65	-8.576	57.24	0	15.671	-0.413	26.515	0	26.551	-10.662	33.621
840	28.894	-49.168	21.154	-6.664	13.403	-15.286	9.578	-12.022	24.953	0	30.46	-9.969	15.77	-8.777	19.428	-10.788	22.596	-3.017	25.192	-0.891	30.26	-8.506	27.698	-9.53	47.671	-10.756	68.786	0	24.429	-0.739	13.564	-9.855	18.096	-11.703	15.751	-19.257	18.206	-8.89	19.516	-11.856	17.219	-11.286	31.952	0	34.963	0	26.047	-14.325	22.802
841	17.276	-61.647	11.436	-20.303	17.025	-10.313	11.582	-10.69	33.576	0	39.041	0	14.95	-28.075	11.363	-8.329	21.999	-17.083	20.126	-3.698	23.414	-8.992	17.823	-8.43	87.44	0	83.436	0	31.688	0	30.772	0	19.588	-13.905	19.732	-12.051	29.551	-3.611	16.263	-7.16	50.38	0	56.696	0	27.378	0	20.999	-10.373	27.622
842	39.639	-49.154	16.102	-11.214	26.38	-11.175	13.781	-6.125	35.055	0	27.411	-0.242	16.801	-11.59	18.672	-6.932	18.182	-9.569	27.084	-2.059	28.048	-12.695	22.426	-2.205	68.12	-0.001	35.639	-0.001	21.148	-2.755	13.074	-3.974	17.755	-15.887	15.822	-3.926	36.274	-10.331	18.72	-10.216	54.52	0	53.471	0	43.606	0	19.893	-11.044	18.603
843	21.534	-50.901	12.373	-12.401	21.098	-4.82	15.839	-6.505	24.054	0	39.005	0.001	30.848	0	16.18	-20.067	18.72	-5.58	27.412	0	30.04	-9.53	25.109	-10.509	28.01	-6.521	51.454	0	27.344	-0.001	21.695	-1.533	14.744	-4.09	21.452	-8.603	44.104	-5.012	17.799	-13.443	45.71	0	29.058	0	219.915	0	25.135	-11.957	19.029
844	41.703	-49.16	23.756	-8.319	24.729	-4.163	13.016	-8.272	18.901	0	40.795	-0.001	15.787	-18.174	19.251	-6.941	22.001	-17.371	40.015	0	22.663	-18.898	24.913	-9.903	18.599	-16.143	28.772	-6.605	25.073	-3.108	30.465	0	21.712	-4.798	15.073	-17.916	13.174	-9.39	27.703	-7.987	54.595	-0.001	35.656	-0.001	35.513	0	32.419	-8.106	27.81
845	17.286	-51.431	19.867	-6.669	21.76	-7.322	14.909	-9.07	26.103	0	30.304	-5.09	16.433	-21.972	15.797	-13.444	13.874	-16.348	22.704	-10.563	20.691	-14.054	17.172	-8.078	93.059	-0.001	94.872	-0.001	29.51	0	19.894	0	16.01	-13.076	22.915	-6.222	10.01	-8.481	17.153	-5.581	34.143	0.001	17.318	-6.706	28.393	-0.001	15.788	-10.102	18.943
846	25.714	-49.166	14.489	-11.505	25.954	-6.183	13.995	-7.46	9.517	-4.774	32.476	0	13.436	-1.857	16.497	-17.482	10.625	-10.012	42.014	0	27.903	-16.303	23.986	-7.881	101.66	0	91.899	0	24.777	0	21.149	-4.717	22.752	0.001	14.897	-9.217	31.85	-8.459	30.851	-6.102	29.487	-6.268	20.896	-0.001	35.313	0	23.963	-10.128	21.154
847	11.157	-61.167	16.055	-22.747	24.761	-6.724	14.597	-7.495	24.592	0	43.613	0.001	16.322	-10.491	19.211	-13.129	17.722	-7.29	30.679	0	30.973	-2.793	12.216	-8.136	70.427	0	80.588	0	37.324	0	13.743	-9.707	16.919	-6.614	13.615	-12.903	10.471	-18.544	21.602	-11.911	47.704	0	17.049	-3.435	44.337	0	19.313	-13.222	26.814
848	34.052	-49.197	11.126	-9.828	33.255	-6.585	14.007	-14.39	32.743	0	26.793	-0.113	20.14	-2.918	12.502	-12.203	20.829	-7.398	28.04	0	15.461	-6.706	20.264	-10.57	78.104	0	44.731	-10.373	24.666	0	14.727	-2.857	12.933	-5.812	14.698	-0.921	17.197	-12.478	13.87	-11.617	54.992	0	30.796	0	22.831	0	15.542	-7.562	30.414
849	38.804	-49.066	11.206	-17.783	15.56	-4.743	15.919	-6.465	23.157	0	19.712	-1.217	19.676	-4.312	19.751	-9.948	17.987	-16.317	40.724	0	25.081	-10.711	20.611	-11.883	65.831	-0.001	55.089	0	18.445	-5.085	20.199	-14.815	17.786	-3.667	21.625	-6.74	27.092	-12.22	21.388	-7.497	31.815	0	34.914	0	20.546	-12.882	24.931	-9.72	29.32
850	25.174	-49.168	30.958	-3.867	24.786	-8.398	15.073	-10.657	29.482	0	14.659	-7.158	12.898	-11.128	11.514	-7.34	16.208	-5.383	46.314	0	22.89	-9.948	26.604	0	46.097	0	68.177	0	28.575	-0.001	19.602	-6.733	17.462	-14.024	18.416	-10.41	16.712	-4.707	15.96	-7.095	37.623	0.001	17.804	-2.195	33.833	0	21	-2.097	11.057
851	25.061	-49.143	20.006	-8.662	11.35	-14.45	12.306	-6.069	37.568	0	46.165	0	21.583	-8.383	13.242	-15.722	11.117	-8.747	23.4	-7.932	29.528	-11.355	17.512	-7.528	21.673	-5.565	90.49	0	20.533	0	21.863	0	10.711	-6.422	19.342	-7.533	13.511	-10.053	15.749	-5.938	61.284	0	48.924	0	18.575	-8.647	19.534	-5.46	32.694
852	28.573	-48.947	19.869	-17.216	23.292	-7.081	11.517	-3.552	21.027	0	37.671	0	15.602	-8.658	12.08	-16.88	14.392	-13.671	16.93	-15.747	26.492	-9.467	16.521	-7.79	75.399	-0.001	45.56	0	27.877	0.001	30.93	-0.001	20.375	-4.846	17.732	-4.539	18.652	-2.847	14.022	-12.66	42.974	0	37.003	0.001	54.629	0	22.235	-8.216	16.241
853	20.47	-48.951	24.266	-4.056	16.518	-14.177	12.468	-10.99	11.786	0	21.049	-3.723	14.566	-24.044	20.833	-9.409	19.301	-9.416	38.616	0	24.68	-6.505	19.331	-9.127	62.621	-0.001	56.932	0	23.886	-4.395	29.8	0	16.289	-9.103	12.795	-15.071	12.66	-3.607	9.819	-15.336	35.971	-0.001	35.439	0	34.186	0	17.771	-6.137	22.837
854	15.855	-56.915	24.9	-0.001	10.369	-15.759	16.693	-12.98	17.292	-5.021	26.396	0	12.605	-14.968	15.413	-11.7	23.455	-5.34	46.555	0	24.957	-11.633	18.235	-7.508	56.232	0	57.128	-0.001	32.24	0	20.214	-11.74	15.571	-3.005	14.769	-8.737	34.818	-3.319	22.144	-18.102	48.555	0	29.569	0	44.338	0	19.326	-2.237	26.983
855	28.459	-49.168	18.78	-8.916	16.489	-11.6	12.916	-1.11	13.903	-5.461	40.508	0	17.932	-2.019	16.607	-7.871	18.611	-11.301	39.719	0	20.769	-11.183	21.73	-5.595	89.429	0	47.334	0.001	22.699	-5.044	7.903	-12.961	13.711	-2.177	24.819	-7.632	13.377	-5.785	30.519	-6.842	31.13	0	44.388	0	16.658	-4.716	20.049	-10.109	32.266
856	28.936	-48.945	9.427	-0.023	21.563	-4.978	13.294	-7.784	22.453	-2.878	37.983	0.001	17.652	-18.617	11.96	-19.051	24.243	-6.049	29.189	-5.524	18.894	-10.219	21.092	-8.113	88.839	0	76.753	0.001	36.293	0	26.56	0	10.167	-7.777	17.389	-12.158	16.656	-4.423	9.824	-11.423	61.712	0	29.465	0.001	27.598	-2.897	28.505	-1.342	18.593
857	23.514	-49.158	27.093	-16.075	24.616	-5.536	14.559	-6.863	20.501	-7.159	9.558	-10.323	16.123	-10.245	14.432	-5.001	17.807	-11.148	20.551	-7.319	25.129	-13.277	21.15	-10.933	69.923	0	114.132	0	28.214	0.001	26.63	0	12.959	-7.902	11.873	-13.48	12.848	-6.222	17.091	-10.805	66.463	0.001	37.543	0	31.202	0	23.081	-7.918	22.549
858	16.484	-57.438	14.199	-9.787	16.849	-21.099	12.324	-12.458	14.382	-5.5	26.985	0	14.79	-18.334	16.787	-14.432	13.564	-1.273	25.039	0	12.705	-21.445	21.833	-7.747	61.795	0.001	24.268	-2.706	15.095	-8.176	22.649	-1.75	11.575	-16.868	23.494	0	14.186	-7.483	15.921	-10.555	46.313	-0.001	52.04	0	50.408	0	16.794	-7.162	29.69
859	24.731	-48.969	17.645	-7.229	18.006	-5.339	17.505	-8.996	34.201	0	38.59	0	19.557	-11.471	16.759	-4.237	17.297	-15.211	14.821	-2.676	27.964	-7.279	17.026	-10.149	50.389	-0.001	58.509	0.001	25.573	0	14.41	-4.642	19.094	-0.333	22.554	-6.987	16.193	-7.557	27.804	-9.266	31.133	0	37.612	0	32.044	-2.415	27.562	-4.542	17.487
860	21.167	-49.192	12.34	-6.747	23.242	-9.972	17.101	-11.027	24.891	0	12.439	-1.878	15.626	-10.605	16.628	-6.305	18.003	-5.409	21.082	-2.857	29.686	-4.02	18.372	-13.51	54.197	0	85.752	0.001	18.792	-3.885	33.877	0	15.504	-6.925	17.68	-2.804	26.804	-8.639	17.755	-6.517	46.024	0	35.865	0	26.997	-2.298	22.29	-7.883	20.376
861	18.401	-52.829	13.649	-15.466	17.486	-6.583	15.95	-4.812	19.725	0	14.264	0	12.357	-22.898	17.3	-9.662	16.279	-16.153	23.073	-4.486	12.145	-10.708	17.961	-16.735	34.872	-1.339	44.4	-7.252	22.008	-5.017	16.012	-8.606	14.129	-4.469	14.515	-8.359	17.949	-2.216	15.907	-8.074	33.075	0	24.686	-0.001	22.804	0.333	14.178	-17.581	26.645
862	36.05	-49.167	15.114	-11.409	19.789	-13.334	13.814	-10.806	23.913	-0.001	38.244	0.001	12.651	-22.836	16.663	-9.094	7.935	-11.524	35.964	0	26.044	-5.054	12.448	-7.16	63.742	0	67.917	0	25.716	0	22.624	-1.756	20.439	-8.041	8.847	-8.327	27.837	0	20.54	-8.626	33.318	0	14.314	-13.953	25.596	0.027	11.045	-5.539	21.733
863	20.836	-49.167	19.884	-4.387	27.042	-8.807	14.771	-6.511	17.017	0	46.163	0	16.206	-2.226	14.119	-16.578	23.155	-6.088	14.431	-1.431	16.471	-9.286	12.973	-11.699	91.68	0	64.738	0	22.22	0	16.88	-5.126	14.682	-6.928	16.062	-8.419	25.886	-4.915	16.351	-16.015	77.464	0	38.096	0	52.689	-0.001	25.764	-12.683	19.377
864	39.111	-48.948	22.351	-5.955	13.584	-5.384	13.119	-19.238	14.559	0.633	24.504	-7.288	12.676	-12.861	23.316	-0.001	18.118	-8.563	22.714	-13.561	15.046	-9.621	20.251	-11.16	90.558	0	66.507	0	22.679	0.047	13.847	-2.161	15.868	-10.31	12.082	-18.646	29.419	-5.164	7.731	-13.553	53.304	0	35.097	-0.001	22.639	0	15.75	-5.623	25.245
865	24.479	-54.382	10.382	-12.514	18.258	-18.172	13.661	-7.381	21.369	0	35.675	-0.001	16.094	-5.438	20.596	-7.752	16.511	-7.46	12.142	-11.508	15.83	-7.226	19.077	-10.96	31.271	-0.031	72.196	0	21.044	-1.081	15.377	-6.135	18.835	-8.762	18.118	-8.623	17.906	-15.07	17.539	-11.692	23.717	-8.712	20.411	0	53.668	0.001	24.348	-6.463	19.123
866	20.537	-59.318	20.528	-5.058	27.706	-6.506	17.589	-4.248	28.834	0	32.882	0	17.913	-6.504	16.464	-4.181	16.663	-18.381	23.354	-2.784	23.741	-11.234	23.349	-10.32	81	0	89.961	0	26.204	0	20.567	-3.802	12.751	-6.824	16.01	-14.648	24.007	-5.871	28.521	-0.856	12.146	-0.236	14.144	-6.75	23.432	-6.69	12.718	-8.488	20.764
867	23.591	-51.495	13.341	-6.754	28.983	-6.375	15.44	-1.518	21.276	-8.442	26.52	-4.743	12.307	-22.492	10.011	-8.681	20.378	-7.591	39	0	30.616	-1.914	18.494	-14.499	94.195	0	41.871	-0.076	37.898	0	18.787	-5.408	17.417	-5.254	16.658	-5.58	18.763	-1.251	15.706	-15.731	31.947	0.001	38.358	0	13.987	-4.197	20.019	-10.135	32.071
868	22.021	-49.15	14.79	-13.023	11.543	-10.018	8.84	-10.896	35.266	0	33.937	0	16.762	-4.119	14.869	-8.671	16.129	-8.188	15.559	-2.39	25.487	-5.007	18.312	-5.52	82.307	-0.001	76.328	0	24.581	-7.728	20.422	-2.472	18.771	-18.301	20.13	-11.663	40.413	-0.257	20.662	-12.462	48.71	0	19.037	-4.039	18.283	-5.402	28.175	-10.484	28.229
869	38.836	-49.171	17.883	-16.61	18.899	-8.861	9.677	-12.43	20.963	-0.001	19.445	0.001	16.448	-1.045	14.787	-22.558	15.762	-2.535	44.176	0	28.792	-4.483	25.059	-7.379	86.433	0.001	72.245	-0.001	11.264	-6.19	23.469	0.001	13.064	-5.652	15.451	-11.297	13.76	-7.777	9.146	-10.892	45.56	0	30.232	0	21.734	-6.095	22.602	-6.983	22.084
870	30.957	-48.956	21.607	-5.046	28.349	-7.876	16.429	-12.247	31.062	0	32.207	0	13.84	-28.489	15.669	-18.642	21.275	-8.014	23.661	-4.187	29.387	-15.963	19.96	-15.785	96.496	0.001	57.858	0	15.504	-8.979	28.955	0	19.245	-9.381	10.852	-15.038	14.088	-9.602	14.42	-15.859	16.69	-7.556	18.176	-14.808	46.957	0	14.73	-10.916	20.495
871	13.705	-54.152	14.607	-11.209	26.524	-0.836	17.426	-0.809	25.339	0	22.898	-6.241	16.127	-10.098	17.742	-7.592	15.687	-1.705	30.433	0	9.321	-7.689	20.111	-5.269	48.352	0	53.726	-0.001	22.748	-0.001	15.534	-3.789	18.998	-4.677	14.211	-6.288	11.269	-7.648	33.942	-7.48	31.525	0	39.68	0.001	47.179	0	24.104	-11.237	17.919
872	13.033	-58.813	15.603	-9.883	30.46	-14.26	13.623	-5.536	23.847	0	42.262	-0.001	11.959	-22.087	16.041	-6.526	14.119	-8.717	30.661	0	26.398	-5.695	20.455	-6.792	77.735	0	47.451	0	30.825	0	20.785	-4.235	18.158	-7	19.699	-7.236	30.498	-12.921	16.27	-4.062	61.352	0.001	16.23	-7.057	27.759	-5.047	29.7	-9.051	25.05
873	15.861	-53.234	16.36	-3.156	21.507	-2.478	16.87	-6.368	15.09	0.238	27.947	0	11.071	-9.874	17.321	-4.489	19.867	-9.227	28.38	0	31.71	-13.951	19.752	-4.439	72.399	0	91.39	0	19.853	-1.13	25.182	-0.863	10.297	-13.908	15.89	-11.001	20.661	-2.046	29.814	-11.238	45.66	0.001	38.552	0	17.841	-7.085	20.718	-6.808	21.242
874	30.964	-49.055	14.328	-14.536	21.467	-19.277	16.736	-1.957	15.929	-6.027	32.221	0	15.499	-12.743	16.459	-11.859	15.933	-14.418	47.167	0	29.78	-3.838	16.175	-15.087	75.393	0	70.185	0	17.188	-0.054	24.103	0.004	33.918	0	9.681	-11.112	16.54	-16.111	23.77	-5.568	11.924	-3.367	11.661	-3.959	32.621	-2.316	19.881	-13.103	22.94
875	13.151	-52.986	10.097	-6	19.17	-6.233	14.492	-9.315	30.022	0.001	25.146	-2.775	11.876	-15.312	16.078	-16.925	13.638	-15.103	48.27	0	17.364	-5.375	18.325	-15.619	74.832	0	83.363	0	15.356	-2.242	11.88	-6.461	14.004	-14.664	16.203	-11.869	13.994	-6.355	24.749	-11.331	42.445	0	36.296	0	52.883	0	16.41	-11.634	28.059
876	16.698	-56.406	21.812	-9.187	13.788	-3.079	13.733	-10.291	11.481	-11.747	22.879	-15.064	22.386	-8.841	18.292	-15.143	23.579	-8.976	33.09	0.001	16.706	-15.031	8.588	-7.333	87.938	0	80.119	0	24.522	-3.726	19.422	-0.92	17.806	-11.789	14.387	-9.065	27.002	-3.209	3.827	-15.101	34.74	0	32.464	0	26.309	0	24.783	-10.001	22.469
877	39.61	-49.152	14.721	-16.791	23.364	-6.416	13.477	-5.088	14.93	-9.101	29.12	-0.329	13.013	-17.105	14.112	-12.387	11.77	-9.556	24.217	-4.452	15.008	-13.519	13.147	-6.913	40.839	-5.964	62.595	-0.001	26.787	0	22.141	0	12.605	-7.107	16.645	-7.307	13.141	-3.865	14.414	-14.991	55.196	0	15.585	-5.559	39.469	0	31.138	-13.591	27.866
878	29.338	-49.162	22.674	-9.259	15.53	-25.71	17.238	-9.576	30.148	0	27.051	-6.838	16.452	-6.486	14.722	-11.339	26.747	-2.829	26.546	-3.574	21.939	-10.252	24.39	-0.255	93.02	0	78.332	-0.001	25.458	0.001	16.787	-12.887	13.775	-12.068	18.049	-13.652	12.163	-17.544	15.876	-10.846	35.628	-0.001	57.124	0	41.775	0	19.084	-22.248	43.836
879	20.366	-55.194	13.226	-15.034	23.858	-6.25	15.293	-6.465	13.714	-8.277	35.201	0	21.299	-5.887	18.929	-14.721	11.89	-12.136	40.001	0	21.162	-9.586	24.058	-4.405	86.587	0	69.381	0	17.535	-3.726	28.682	0.001	14.057	-12.828	13.964	-4.524	17.15	-5.556	16.511	-10.659	37.423	0	35.209	-0.001	20.994	-4.866	17.792	-15.872	27.139
880	28.922	-49.164	11.64	-21.341	22.047	-9.126	6.446	-3.783	36.188	-0.001	49.054	0.001	18.837	-7.933	9.523	-12.269	16.453	-7.7	44.11	0	24.764	-12.268	17.697	0.001	73.445	0	67.676	0	23.828	0.01	22.687	0	19.122	-8.738	17.349	-14.902	31.944	-13.632	20.102	-6.786	39.395	0	48.756	0	23.497	-5.046	22.289	-7.447	21.46
881	44.097	-48.949	22.05	-4.688	15.41	-10.274	12.978	-7.732	27.312	0	35.025	0	14.368	-17.607	16.863	-24.834	20.061	-12.688	21.503	-2.281	36.841	-3.33	26.094	-7.22	47.645	-7.135	47.92	-0.711	25.442	-0.039	32.907	0.001	20.616	-4.322	19.035	-8.281	10.517	-5.886	14.641	-8.412	34.765	-14.985	47.19	0	47.643	0	21.034	-7.887	22.952
882	31.825	-48.954	15.984	-4.513	32.808	-4.354	10.207	-7.8	12.96	-5.139	32.008	0	8.614	-18.737	17.771	-9.031	26.926	-7.24	31.332	-3.708	20.463	-7.331	21.761	-9.903	81.511	0.001	25.69	-3.369	10.223	-10.334	18.084	-7.814	18.17	-5.088	11.994	-9.008	36.923	-13.685	20.824	-15.837	37.74	0	45.797	0	57.649	0.001	12.183	-8.187	29.197
883	24.728	-49.165	19.583	-11.688	7.275	-6.025	12.028	-4.029	32.685	0.001	38.751	0	9.886	-13.693	11.627	-7.405	18.456	-6.461	23.438	-0.593	20.87	-7.71	23.898	-1.685	71.639	0	89.723	0.001	22.715	0	26.871	0	16.67	-14.546	17.943	-2.719	38.244	-2.108	12.726	-11.573	24.929	-13.322	55.915	0.001	47.608	0.001	17.904	-9.197	25.092
884	14.48	-57.139	17.978	-15.563	18.915	-11.031	19.565	-6.383	18.174	-0.001	25.503	-0.001	18.685	-13.343	21.299	-7.736	24.186	-4.79	27.979	-0.001	34.816	-10.52	22.046	-5.131	101.072	0	67.493	-0.001	35.465	0.001	15.67	-9.069	12.07	-2.441	12.921	-12.879	16.617	-5.985	20.269	-19.796	31.202	0	52.167	0	19.175	-5.982	22.915	-10.898	24.992
885	30.296	-49.156	12.369	-6.457	20.192	-10.063	16.256	-9.109	39.302	-0.001	22.105	-14.849	18.58	-6.96	11.773	-19.488	16.208	-11.644	47.219	-0.001	11.612	-8.43	25.596	-3.959	27.839	-8.095	31.394	-9.292	22.467	0	34.722	0	15.544	-6.81	19.984	-8.233	49.655	-3.597	29.045	-10.442	25.726	0	27.217	0.001	52.786	0	19.173	-9.363	20.582
886	18.472	-53.758	10.503	-5.951	32.137	-10.509	12.099	-9.438	27.362	0.001	13.249	-3.222	10.324	-9.379	12.15	-23.553	19.434	-15.853	19.699	-6.21	28.772	-10.81	22.44	-9.097	42.898	0	98.312	0	23.854	-2.728	29.371	0	14.014	-6.893	4.274	-7.978	33.013	-7.206	23.236	-6.617	16.719	-0.033	56.901	0	16.067	-9.09	25.226	-12.583	31.219
887	31.177	-48.973	10.539	-9.474	30.035	-8.464	8.654	-5.002	21.691	-0.001	32.596	0	21.231	-10.552	7.226	-5.241	17.216	-8.23	32.707	0	24.04	-2.563	15.401	-13.358	66.825	0.001	22.615	-7.235	27.795	0	31.134	0	16.901	-16.393	14.943	-5.38	13.58	-6.417	20.149	-10.929	41.953	0.001	30.501	0	17.555	-4.573	25.438	-9.014	31.285
888	35.041	-48.947	14.367	-16.109	19.549	-18.225	16.344	-3.573	21.918	0	30.827	-9.728	13.082	-17.193	10.665	-10.812	30.519	-6.646	21.381	-6.176	21.079	-9.864	16.194	-11.341	85.672	0	40.465	0	29.94	0	23.262	0	17.684	-13.943	15.837	-18.162	8.804	-1.167	13.749	-15.934	66.477	0	48.293	0	22.927	0	22.522	-15.498	24.003
889	18.46	-49.178	9.305	-8.568	30.993	-11.231	16.563	-6.065	21.283	-1.755	37.757	-0.001	17.032	-11.284	19.175	-8.885	9.918	-10.414	24.064	-9.673	14.672	-8.523	24.623	-9.749	60.308	0	59.148	0	26.585	0	30.441	-0.001	12.771	-10.499	14.148	-6.803	12.227	-10.283	14.371	-7.691	32.157	-1.309	40.493	0	26.954	0	24.115	-8.648	17.628
890	34.394	-48.955	18.466	-0.553	7.8	-9.654	13.27	-11.722	16.077	-5.647	25.661	0.001	15.342	-14.318	18.263	-21.74	25.663	-5.513	49.544	0	12.385	-9.476	20.968	-3.628	46.728	0	52.457	0	31.624	0	27.586	0	14.359	-5.066	13.098	-10.195	34.939	-9.763	17.097	-9.666	22.986	-4.254	32.157	0.001	23.053	-5.631	11.358	-8.81	29.612
891	33.47	-48.968	13.452	-12.099	20.48	-7.354	15.261	-5.09	27.19	0	38.793	0	13.133	-16.809	16.829	-12.357	16.499	-20.452	25.126	-7.486	17.603	-7.655	27.76	-5.725	88.874	0	38.954	-0.001	15.833	-1.082	26.936	-0.001	19.296	-8.261	10.727	-5.863	18.178	-2.519	21.242	-4.353	36.462	0.001	45.39	0	25.954	0	17.644	-11.79	27.069
892	30.945	-49.079	8.49	-21.66	16.923	-9.35	11.936	-11.669	19.402	0	24.321	-0.001	14.679	-11.222	17.631	-19.163	20.286	-6.265	24.741	-3.973	21.364	-18.355	20.906	-6.639	47.515	0	35.229	-10.194	22.705	0	31.467	0	15.203	-5.356	11.796	-4.214	29.939	-8.187	31.442	-1.086	50.03	0	49.799	0	28.645	-5.947	20.305	-6.961	29.851
893	26.635	-48.962	10.474	-12.878	17.173	-16.06	18.102	-9.23	19.254	0	0	-22.428	19.376	-5.132	18.167	-4.595	23.402	-10.445	23.699	0.001	22.127	-4.719	16.172	-4.657	42.779	0	66.051	0	34.761	0	30.929	0	10.376	-9.989	16.608	-13.355	37.894	-7.996	12.772	-6.15	49.823	-0.001	36.343	0	13.181	-10.997	10.172	-6.237	20.273
894	21.018	-49.273	12.303	-14.554	18.383	-13.583	18.736	-12.584	22.738	-5.021	12.195	-10.185	12.167	-11.716	10.601	-18.197	13.284	-10.636	26.627	0	14.821	-8.565	23.402	-11.657	31.499	0	73.784	-0.001	29.645	0.001	23.016	-0.001	13.205	-16.323	25.891	0	9.033	-11.78	18.798	-15.042	32.645	0	34.432	0	41.912	0	22.841	-5.37	21.068
895	18.165	-49.207	23.016	-8.575	26.203	-8.721	15.567	-8.466	13.32	-1.152	19.11	-7.82	26.541	-0.414	17.088	-10.954	25.012	-7.637	20.727	0	10.986	-23.462	18.332	-5.215	73.867	0	70.6	0	25.411	0	25.978	0	18.406	-9.676	15.363	-9.26	12.626	-2.787	14.694	-16.072	65.461	0	27.285	0	43.995	0	25.063	-9.392	14.623
896	25.839	-49.153	10.764	-1.326	14.441	-12.347	16.085	-2.542	31.414	0.001	29.415	0	17.04	-13.487	20.046	-2.697	15.331	-8.776	40.906	0	14.402	-13.575	13.295	-0.704	36.516	0	80.021	0	20.811	0	26.77	0.155	18.368	-8.156	17.621	-10.621	12.718	-7.578	18.048	-13.391	31.613	-1.024	38.428	0	31.98	0	25.338	-3.546	22.654
897	22.815	-48.954	11.66	-8.709	21.976	-7.553	13.415	-7.831	17.678	0	38.437	0	27.738	-5.914	17.572	-10.86	19.119	-9.217	17.818	-6.025	29.162	-2.75	26.583	-8.636	46.764	0	28.191	0	23.688	0	20.879	0	10.427	-8.791	26.898	-4.496	29.12	-6.673	15.209	-9.696	49.354	0	23.127	-0.001	19.4	-3.799	21.211	-9.749	25.518
898	20.286	-53.02	9.282	-12.856	11.647	-8.465	17.737	-8.008	13.499	-4.26	27.135	-4.206	15.968	-12.264	17.443	-15.489	14.772	-1.017	13.518	-13.231	23.791	-10.077	19.554	-10.693	76.417	0	68.401	0	32.975	0	24.623	0	13.594	-13.503	15.127	-13.781	11.262	-5.542	19.007	-11.223	9.226	-3.497	35.554	0	36.247	-0.255	11.079	-6.351	22.791
899	22.28	-48.949	21.727	-13.15	23.033	-1.903	18.32	-8.444	12.243	-7.238	33.699	0	15.225	-6.184	9.81	-14.685	22.874	-2.513	43.084	-0.001	17.742	-12.021	18.972	-13.925	59.257	0	31.835	-0.001	14.908	-10.603	27.134	0	19.584	-13.126	11.741	-9.578	13.53	-12.127	17.263	-0.112	13.826	-2.579	41.853	0	30.637	-0.001	29.733	-24.109	27.061
900	17.504	-60.207	20.528	-15.445	37.776	-7.908	18.96	-11.407	21.842	0	26.578	0	20.216	-5.559	14.982	-9.793	23.931	-11.818	24.219	-0.001	23.413	-8.531	17.618	-16.197	44.616	-9.897	54.909	-0.001	34.841	0	14.711	-6.509	11.101	-3.03	22.89	-0.368	16.075	-10.527	18.815	-14.632	45.343	0	32.581	0.001	21.376	-3.785	15.636	-13.42	20.785
901	29.317	-49.155	25.97	-4.166	20.097	-2.346	14.247	-11.538	36.595	-0.001	22.818	-4.874	20.735	-5.908	14.686	-11.214	19.947	-6.077	43.063	0	22.239	-6.282	15.368	-3.325	67.444	0	89.961	0	15.744	-8.452	15.335	-5.773	15.484	-6.935	22.133	-6.195	30.609	-3.725	22.678	-14.124	30.808	-0.001	58.144	0.001	15.727	-8.524	12.926	-18.358	27.627
902	16.645	-58.686	19.149	-5.721	13.84	-18.048	10.891	-9.309	28.429	0	27.81	-8.634	21.467	-10.365	14.33	-15.807	19.211	-9.723	35.771	0	20.919	-12.751	10.389	-7.489	87.351	0	43.776	0	32.675	0	13.895	-9.462	13.455	-11.986	20.068	-10.002	13.393	-6.589	17.761	-20.17	52.19	0	33.834	0.001	50.082	0	19.02	-14.736	21.525
903	19.991	-54.872	14.62	-7.939	19.654	-8.436	12.123	-5.978	14.365	-6.704	14.3	-5.241	14.043	-9.52	14.916	-2.047	22.92	-4.78	13.397	-6.091	27.913	-12.816	19.592	-11.667	62.846	0	55.688	0	35.036	0	22.14	-2.821	17.013	-5.034	15.416	-10.777	11.768	-11.702	29.479	-11.041	59.209	0	36.746	-0.001	34.178	0	28.464	-8.542	22.678
904	39.491	-48.97	8.979	-15.553	28.36	-6.488	10.568	-9.591	17.5	-0.157	20.329	0	17.964	-13.474	11.003	-8.564	35.755	-0.001	18.777	-7.336	17.875	-11.782	22.423	-7.897	67.438	0	80.804	0.001	16.588	-8.125	31.424	-0.001	13.932	-8.391	22.462	-3.541	22.025	-10.406	18.833	-1.189	39.758	0	14.379	-4.306	53.581	0	25.305	-2.655	31.645
905	16.337	-51.064	18.668	-11.418	22.115	-8.254	12.663	-5.525	28.153	0	39.823	0	21.621	-3.873	15.724	-7.275	20.808	-16.506	37.03	0	24.63	-8.292	25.628	-5.387	74.11	0.001	70.39	0.001	12.548	-7.532	25.423	0.001	20.7	-6.674	16.294	-6.147	13.292	-10.01	15.668	-16.453	70.839	0	16.721	-0.238	52.072	0	25.681	-6.292	21.947
906	15.881	-52.399	12.386	-9.495	15.518	-13.633	13.494	-13.077	20.363	0	31.817	0	13.838	-4.474	17.472	-18.778	12.524	-9.664	40.404	0	24.627	-8.725	36.496	0	91.154	-0.001	76.078	0	28.311	0	23.307	-3.282	16.371	-10.303	22.897	-5.717	17.566	-7.079	29.589	-7.267	53.129	-0.001	42.798	0	29.628	0	18.068	-17.881	27.371
907	25.952	-49.163	10.482	-16.593	20.302	-10.674	12.398	-5.142	27.253	0	18.864	0	10.379	-11.277	15.506	-18.504	25.493	-9.947	16.416	-6.793	19.605	-13.014	23.747	-12.345	29.918	0	76.537	0	27.271	0.001	22.041	-12.261	19.248	-4.863	14.742	-20.395	22.138	-10.323	15.488	-6.837	58.704	0.001	49.06	-0.001	16.262	-8.486	24.429	-15.942	24.677
908	24.92	-49.062	22.364	-11.504	12.879	-9.648	15.305	-11.536	17.286	-5.831	32.491	-0.023	10.73	-16.701	16.755	-8.64	26.925	-4.551	34.601	-0.001	16.832	-8.588	17.675	-9.143	48.503	-2.257	28.882	-7.849	18.717	-12.652	23.305	-2.556	14.705	-19.81	12.837	-10.538	24.786	-7.923	30.716	-9.294	24.617	-9.287	17.234	-1.96	19.146	-0.858	13.887	-9.038	27.401
909	32.142	-49.052	20.444	-19.451	13.089	-21.652	19.489	-7.28	17.927	-0.754	25.283	-3.733	20.893	-8.725	14.113	-19.104	19.306	-11.57	36.278	0	20.878	-8.828	12.659	-12.013	75.933	-0.001	94.46	0	24.965	-0.056	23.079	-8.242	6.344	-8.531	19.577	-11.374	27.306	-6.926	19.914	-13.273	68.761	0	25.636	0.679	38.497	0	31.179	-16.945	17.513
910	16.591	-59.208	18.663	-17.706	18.207	-15.042	13.723	-10.546	20.817	0	25.645	-8.366	23.394	-15.314	15.811	-24.638	14.124	-6.594	49.221	0	26.7	-11.326	23.781	-5.651	59.544	0	107.596	0	13.69	-10.309	20.443	-10.234	19.455	-4.795	14.991	-6.063	41.573	-0.001	18.702	-5.94	44.476	0.001	15.048	-4.194	38.354	0	30.387	-9.46	27.213
911	40.015	-49.192	15.475	-3.472	18.081	-10.346	6.688	-6.171	17.262	-7.921	16.774	-15.133	15.347	-16.265	14.444	-10.777	17.611	-15.826	35.058	-0.001	20.955	-15.272	11.652	-14.721	69.736	0	68.524	0	33.847	0	17.413	-9.862	21.468	-7.278	19.845	-16.763	35.043	-7.118	15.415	-11.144	40.118	0	22.254	0	15.951	-6.756	26.853	-15.029	7.038
912	31.48	-48.963	10.666	-8.528	20.893	-19.37	11.008	-8.277	14.401	-9.644	44.667	0.001	16.275	-5.721	21.412	-5.69	15.178	-3.94	30.295	-0.001	26.971	-7.256	23.478	-13.806	37.238	-0.001	26.741	-14.561	31.675	0	21.556	-2.785	15.577	-7.325	20.182	-10.49	34.077	-12.333	12.23	-7.753	55.186	0	21.28	-0.001	35.688	0	13.292	-8.116	15.196
913	22.169	-57.77	21.599	-13.711	16.504	-12.727	14.529	-8.597	16.814	-5.814	27.886	-0.001	16.22	-11.081	16.051	-7.55	21.658	-10.624	30.546	-5.241	31.355	-1.42	17.825	-9.588	71.379	0	97.438	0	17.286	-5.216	22.957	0	16.685	-13.271	16.717	-10.289	27.381	-7.894	25.23	-10.372	34.51	0.001	40.912	0.001	18.276	-13.118	31.078	-15.798	26.091
914	20.741	-51.595	15.176	-2.423	26.244	-9.395	12.835	-12.273	17.363	-9.104	21.131	-3.003	14.218	-5.09	15.708	-11.579	26.114	-3.543	50.045	0	34.057	-10.292	24.991	-5.115	29.82	-8.563	56.579	0.001	32.261	0	24.628	-0.001	15.352	-8.456	16.325	-7.289	31.738	-7.477	16.736	-5.432	45.855	0	38.813	0	21.705	-0.001	18.348	-6.049	31.267
915	28.682	-48.963	11.986	-11.234	22.302	-10.804	4.483	-14.364	29.776	0	39.42	0	16.267	-10.003	21.056	-0.004	15.965	-8.181	53.606	0.001	20.928	-15.398	25.432	-7.813	42.491	0	75.46	0.001	20.038	-1.735	30.4	0	15.674	-5.934	14.488	-8.221	12.714	-6.192	16.937	-1.231	27.511	0	27.892	0	53.933	0	25.803	-7.402	31.716
916	27.37	-48.969	7.884	-7.529	26.82	-6.877	17.012	-13.739	15.497	-3.873	20.556	-6.911	13.091	-26.213	14.361	-10.063	18.601	-3.938	22.675	-12.729	14.62	-11.372	20.797	-9.854	53.23	0	72.195	0	18.382	-2.374	14.158	0.026	13.468	-11.803	24.885	-11.875	36.397	-6.673	19.064	-15.111	36.405	-7.514	15.424	-6.588	46.119	0	30.196	-12.499	12.858
917	32.206	-48.951	20.965	-11.195	23.191	-5.365	13.266	-6.589	16.377	-8.03	29.719	-11.588	18.009	-9.401	18.713	-15.485	19.312	-2.564	31.189	0	8.004	-27.701	23.351	-16.447	71.172	0	45.735	0	13.924	-1.689	34.965	-0.001	11.583	-10.073	24.158	-7.924	9.636	-13.816	15.745	-4.828	31.685	0	48.765	0	61.024	-0.001	12.166	-6.56	26.546
918	13.733	-63.114	13.728	-8.28	20.509	-14.157	12.514	-7.68	24.999	0.001	27.115	0	17.402	-11.491	20.36	-6.258	17.782	-7.274	25.754	0	35.404	-10.929	22.754	-15.767	62.844	0	93.29	0	30.473	-0.001	11.158	-7.528	16.707	-9.261	11.076	-13.178	15.554	-7.85	28.027	-10.346	33.981	-10.09	23.475	0	15.017	-6.754	19.093	-12.254	17.512
919	18.24	-52.035	21.051	-7.01	17.758	-7.852	12.235	-13.142	30.162	-0.001	43.829	0	16.893	-12.366	19.939	-1.534	20.249	-17.628	38.416	0.001	21.502	-4.81	21.229	-11.616	72.967	0	42.115	0	21.09	-6.293	30.291	0	20.711	-9.985	11.674	-8.163	8.717	-7.237	33.7	-4.523	46.029	0	24.15	0	23.601	0.001	22.303	-16.168	24.126
920	23.792	-49.345	22.236	-6.013	17.028	-7.777	9.411	-5.2	21.785	0	18.671	-12.881	20.311	-10.183	10.964	-12.054	24.804	-4.223	45.129	0	22.578	-10.362	32.528	0	60.195	0	63.728	0.001	23.637	-4.668	25.72	0.001	19.15	-12.554	12.046	-10.073	18.019	-4.115	17.558	-0.459	32.82	-1.797	39.017	0.001	53.775	0	32.038	-4.555	22.74
921	36.527	-49.202	11.974	-17.473	15.779	-8.67	16.067	-11.288	12.247	-12.641	45.359	0	19.243	-12.103	18.266	-7.811	13.992	-12.641	30.864	0	25.461	-11.292	13.879	-14.064	49.856	0	50.732	-9.396	27.537	0	24.796	-1.922	13.65	-3.69	14.539	-8.717	19.882	-4.326	16.584	-15.852	32.829	0	26.315	0	29.929	0	25.001	-6.01	29.511
922	31.36	-49.163	7.499	-12.38	18.854	-11.789	11.08	-3.61	24.169	0	20.073	-13.214	17.377	-8.844	12.031	-25.98	23.424	-3.248	31.764	0	24.487	-10.587	15.221	-0.388	79.817	0	74.276	0	33.74	0	21.63	-4.548	14.266	-14.688	19.983	-4.408	10.686	-2.705	23.121	-12.933	13.086	-5.539	34.448	0	38.344	0	27.898	-20.599	19.154
923	31.444	-48.95	12.604	-11.214	21.561	-6.453	11.182	-7.088	21.719	0	22.997	-9.525	15.901	-20.576	14.087	-5.003	17.37	-11.872	43.335	0	18.097	-20.12	21.724	-10.901	43.046	0	80.248	0	30.826	0	29.36	0	11.528	-2.202	26.268	-6.503	9.203	-13.725	12.852	-10.647	55.096	0.001	34.706	0	29.595	-4.2	42.72	-3.9968e-15	12.324
924	15.075	-51.735	7.059	-6.571	15.464	-7.24	12.275	-7.773	18.305	0	37.088	0	17.282	-2.731	20.682	-3.474	25.265	-5.25	23.87	-9.3	26.125	-7.189	26.661	-3.829	32.444	0	74.738	0	28.434	0	20.691	-4.433	16.105	-4.175	11.093	-5.671	40.568	-9.567	10.707	-4.51	65.169	0	17.134	-12.906	33.415	0	21.169	-10.973	32.467
925	31.621	-49.149	14.346	-10.775	17.858	-9.24	18.842	-4.275	27.494	0.001	26.481	-8.106	14.631	-8.344	14.806	-20.944	14.888	-21.921	42.864	0	26.063	-3.176	22.971	-15.208	65.977	0	94.319	0	18.177	-0.062	19.136	-8.409	16.82	-8.521	15.344	-6.63	25.832	-5.831	15.685	-21.258	39.096	0	14.766	-8.264	43.043	0	25.474	-4.368	18.727
926	28.569	-48.959	17.984	-12.387	31.594	-9.955	18.128	-11.564	31.517	0	27.271	-0.001	7.638	-18.289	11.354	-12.822	16.788	-14.53	28.376	-13.244	17.318	-4.902	24.39	-7.311	74.857	0.001	95.622	0	15.562	-10.459	20.06	-8.269	16.273	-13.848	10.852	-10.769	28.86	-5.357	17.332	-11.666	27.98	-0.001	41.641	0	28.344	-3.074	17.242	-13.951	31.365
927	27.502	-49.161	8.483	-9.045	21.975	-15.584	18.56	-0.874	18.908	0	30.675	0	19.576	-15.236	15.395	-24.677	19.005	-0.931	22.69	-4.366	9.764	-12.627	25.22	-14.273	93.605	0	55.892	0.001	17.945	0.002	25.242	-5.708	18.445	-20.237	15.306	-14.961	9.539	-5.545	14.866	-13.629	27.74	0.001	19.724	-8.414	17.896	-17.297	22.808	-3.893	18.944
928	23.492	-49.174	26.81	-9.69	16.154	-17.189	17.592	-11.804	17.365	0	33.109	0.001	16.58	-6.949	14.417	-20.985	21.752	-8.762	34.145	0	30.043	-11.599	21.674	-3.523	29.124	-6.176	61.965	0	19.186	0	15.672	-11.976	16.921	-3.539	22.901	-11.075	12.684	-11.178	22.904	-15.284	43.148	0	28.282	0	18.344	-10.258	17.784	-12.162	21.559
929	10.711	-59.804	23.632	-9.429	19.134	-11.159	13.908	-3.707	26.829	0.001	28.813	0	13.542	-26.312	13.596	-12.423	19.058	-11.807	17.761	-17.626	14.279	-9.355	25.629	-11.409	89.587	0.001	62.779	-0.001	22.953	0.001	16.71	-0.336	14.652	-2.877	20.701	-7.17	21.646	-5.606	26.173	-9.103	44.085	0	41.674	0	34.754	0	26.37	-7.802	17.542
930	19.456	-49.204	25.408	0	17.949	-6.686	13.211	-8.935	15.224	-5.317	27.579	0	15.503	-21.888	18.538	-16.629	25.6	-2.442	14.277	-10.869	25.404	-11.378	20.598	-1.123	69.44	0.001	59.186	0	21.824	-4.861	23.915	-5.808	0	-33.829	12.675	-3.292	16.19	-1.686	21.159	-6.801	40.536	0	36.753	-0.001	22.243	-4.799	28.67	-8.605	24.815
931	15.241	-55.556	8.81	-14.987	9.314	-10.042	16.753	-7.476	35.542	0.001	44.747	0	15.569	-13.436	13.97	-8.529	17.364	-10.351	24.571	-2.518	28.751	-6.495	22.112	-7.386	65.527	0	24.4	-8.879	0	-19.541	35.054	0	21.082	-7.761	8.275	-8.126	18.399	-1.503	12.609	-7.563	37.301	0	45.866	0	34.369	0	25.269	-15.171	27.667
932	23.974	-60.773	26.876	-7.561	19.789	-5.447	21.945	0.001	31.004	0	20.225	-6.467	14.834	-18.842	13.284	-9.597	21.477	-6.823	17.143	-2.768	16.941	-8.904	16.544	-9.34	62.6	-0.001	60.649	0	33.677	0	30.204	0	11.849	-26.375	11.331	-10.824	17.289	-7.116	12.162	-10.231	8.726	0.291	42.26	0	240.84	0	18.874	-7.226	18.474
933	12.255	-65.249	13.045	-11.491	19.326	-2.153	12.393	-5.863	20.793	0	38.318	0.001	15.816	-13.94	16.362	-13.057	17.381	-12.732	47.153	-0.001	31.951	-1.842	16.567	-6.989	85.646	0	56.262	0	27.177	0	18.708	-2.663	13.724	-13.355	21.88	-5.813	17.385	-5.518	13.646	-9.312	31.65	-8.482	24.65	0	32.448	0	25.093	-3.41	10.639
934	28.771	-48.959	18.578	-8.701	16.415	-14.725	11.481	-6.009	25.462	0	44.801	0	13.847	-15.569	15.094	-1.696	12.017	-8.242	19.456	-5.432	19.69	-17.291	13.626	-9.482	32.733	-4.788	60.765	0	17.162	-3.418	30.452	-0.001	12.362	-8.01	16.11	-10.044	8.658	-6.395	20.425	-7.96	50.487	0	19.567	0	18.702	-1.551	25.549	-10.35	23.761
935	25.602	-49.171	9.184	-10.889	18.26	-17.55	24.674	0	33.888	0	21.06	-6.004	16.197	-17.162	19.597	-4.192	19.979	-7.296	41.234	0	21.105	-6.182	19.53	-5.542	64.893	0	57.211	-0.001	14.151	-6.927	31.686	0.001	16.264	-14.666	8.39	-17.388	12.08	-0.426	25.833	-4.297	70.801	0	38.44	0	43.943	0	16.845	-13.01	27.017
936	38.506	-48.952	8.38	-19.456	16.421	-8.089	17.802	-9.906	18.422	-5.467	46.562	0	13.933	-3.312	16.016	-10.193	28.763	-8.5	40.126	-0.001	26.339	-7.927	20.326	-6.325	84.931	0.001	65.407	-0.001	26.766	-0.001	20.824	-1.678	19.476	-7.55	20.762	-4.032	41.684	-2.272	17.01	-10.563	52.892	0	12.593	-2.146	39.564	0	28.208	-4.889	15.088
937	26.581	-49.064	9.415	-8.946	18.098	-0.163	13.504	-10.903	14.471	-1.536	30.49	0	20.175	-6.098	9.342	-18.094	11.851	-12.911	37.977	-0.001	20.737	-6.894	19.823	-3.463	77.788	0	20.096	-7.362	16.132	0	27.491	-0.034	15.009	-5.794	15.864	-10.342	35.129	-6.85	13.561	-8.572	64.064	0	61.246	0	25.743	0	17.186	-12.366	23.563
938	34.266	-49.158	15.521	-7.208	28.227	-13.223	15.474	-7.441	19.569	0.001	31.52	0	14.285	-18.603	20.969	-7.948	8.24	-21.319	19.001	-14.336	32.37	-16.051	14.05	-9.981	59.931	0	66.507	0.001	16.015	-0.001	25.833	0	19.414	-6.986	14.986	-2.384	22.296	-3.389	16.874	-6.007	22.907	0	26.354	0	17.237	-4.805	19.442	-10.833	30.875
939	34.429	-48.943	12.486	-7.726	15.347	-12.567	12.695	-2.914	19.837	-0.001	12.685	-8.294	19.694	-14.989	16.272	-18.122	22.251	-6.053	42.023	0	31.792	-10.003	19.313	-6.186	62.607	0	73.471	0	13.162	-9.847	18.308	-3.427	16.504	-11.048	18.746	-11.104	10.942	-10.165	19.219	-6.208	58.895	0	41.824	0	28.184	-2.625	21.385	-10.398	11.951
940	34.8	-49.17	14.088	-0.19	10.693	-7.745	12.47	-5.723	27.911	0	25.308	-15.228	12.428	-3.922	15.028	-10.037	23.37	-12.279	27.375	0	21.196	-2.463	25.792	-7.49	96.896	0	69.298	0	28.023	0	21.742	-8.288	17.221	-8.942	11.665	-11.913	19.614	-3.563	6.697	-12.836	32.076	-4.747	18.172	-7.686	41.794	0	25.466	-8.444	31.462
941	17.336	-61.039	19.595	-17	25.03	-7.338	13.479	-12.508	22.409	-0.001	42.435	0	25.429	-6.891	18.11	-15.247	23.556	-10.913	45.948	0	19.207	-15.45	24.302	-2.416	53.901	0	39.317	0	18.24	-4.79	24.749	-0.415	19.917	-12.844	15.003	-12.526	22.254	-5.993	27.727	-11.809	25.21	-1.502	46.191	0	31.017	0	18.798	-17.15	29.742
942	34.083	-49.169	24.368	-1.936	17.366	-6.012	11.448	-8.214	25.294	-0.001	20.739	0	10.38	-10.694	15.995	-14.192	22.158	-6.876	49.213	0	23.498	-7.445	18.047	-2.337	45.438	0	80.411	0.001	22.816	-0.219	19.956	-4.661	17.482	-11.368	20.322	-6.377	18.583	-8.169	24.951	-13.246	32.837	-3.72	41.114	0.001	46.189	0	30.683	-7.954	20.882
943	25.065	-53.911	22.567	-8.554	15.204	-5.252	12.443	-2.676	23.175	0	47.838	0	16.4	-11.736	11.347	-13.571	23.357	-9.105	25.013	0	19.275	-15.226	17.435	-6.36	75.103	0	48.244	0	34.034	0	27.043	0	16.958	-5.814	17.976	-19.816	11.537	-6.388	13.59	-14.163	44.93	0	35.675	0.001	37.891	0	24.617	-4.016	28.617
944	36.158	-48.972	11.695	-14.878	22.013	-11.379	11.747	-7.344	24.845	0	37.392	0	20.186	-8.123	14.992	-5.61	23.971	-4.994	23.375	-1.127	22.58	-4.441	21.976	-7.637	51.925	0.001	29.29	-3.94	26.654	0	30.729	0	15.628	-6.935	12.303	-18.575	20.509	-15.003	14.533	-16.682	57.201	0	24.222	0.001	21.694	-5.962	27.716	-4.828	15.639
945	15.394	-52.657	19.365	-14.097	17.338	-3.636	17.592	-9.129	17.324	-0.001	34.928	0.001	9.489	-11.621	16.929	-12.948	23.752	-6.803	32.884	0	21.621	-2.205	17.493	-5.886	57.113	0.001	80.393	0	28.584	0	15.581	-4.371	11.387	-12.718	13.209	-11.364	15.375	-15.316	10.602	-8.283	23.006	-0.073	36.533	0	47.987	0	15.172	-11.332	27.377
946	30.872	-48.968	6.413	-15.597	20.592	-12.755	17.225	-4.724	28.09	0	33.42	0	14.807	-13.149	16.757	-18.976	24.381	-7.682	45.152	0	35.391	-10.722	21.807	-8.575	36.418	-6.017	60.742	0	27.598	0	32.285	0	13.677	-9.365	11.9	-9.219	21.74	-9.105	12.869	-8.357	30.462	-0.154	49.705	0	29.734	-2.66	25.948	-6.319	16.717
947	29.129	-48.776	13.257	-3.422	18.974	-6.176	17.526	-12.826	22.032	-0.001	44.313	0	18.458	-7.439	15.563	-11.695	25.483	-0.005	38.93	0.001	20.821	-9.288	12.435	-13.033	25.764	-13.993	68.038	-0.001	27.981	0.001	0	-18.217	10.214	-8.757	10.281	-14.522	21.222	-15.28	14.825	-6.669	60.071	0.001	42.84	0	20.496	-13.038	18.357	-8.27	21.842
948	18.761	-53.262	17.311	-9.847	13.188	-8.62	8.939	-11.655	23.528	0	16.464	-2.164	19.683	-3.211	9.645	-8.88	16.008	-8.622	51.979	-0.001	11.618	-18.263	17.333	-7.046	79.737	0.001	37.544	0	19.622	-1.764	15.641	-8.518	13.665	-6.266	17.952	-15.857	38.81	-11.613	14.583	-15.213	18.577	-3.96	15.807	-5.686	28.024	0	25.136	-8.597	26.422
949	19.962	-49.159	18.758	-6.101	21.744	-4.498	13.226	-9.53	19.705	0	33.553	0	19.395	-13.275	19.576	-23.496	20.031	-13.65	48.906	-0.001	18.935	-6.423	22.199	-5.759	35.865	0	53.608	0	18.131	-13.282	23.072	0	12.508	-1.784	20.862	-6.632	12.891	-0.351	29.123	-2.083	39.72	0	21.031	-6.295	49.108	0	21.681	-15.146	26.123
950	23.32	-49.158	12.205	-9.767	21.857	-14.874	14.03	-8.455	21.549	-0.001	24.159	0	22.903	-4.961	21.805	-3.81	27.357	-8.554	46.757	0	13.871	-1.258	21.202	-10.08	83.337	0	71.91	0	14.407	-3.57	22.974	-0.001	18.052	-3.18	18.272	-14.687	20.078	-10.192	24.551	-8.505	50.645	0	15.506	0.021	20.162	-3.975	26.701	-9.583	17.693
951	26.586	-48.946	13.304	-10.823	29.139	-6.801	13.364	-5.312	16.156	-0.692	29.699	0	13.214	-15.221	15.249	-12.365	23.03	-13.658	13.704	-11.614	18.833	-7.119	19.35	-10.576	50.151	0	34.891	0	51.249	0	25.81	0	14.836	-3.694	13.737	-9.531	33.591	-0.42	20.989	-22.799	18.516	-10.468	29.547	0	41.791	0.001	24.396	-13.541	20.165
952	41.713	-49.064	11.468	-1.488	21.723	-2.915	17.179	-2.739	35.503	0	19.418	-16.655	24.735	0	20.921	-8.045	26.057	-7.27	49.968	0	30.747	-13.444	10.484	-13.449	65.3	0	41.225	0.001	8.126	-9.049	30.688	0	14.895	-6.396	25.491	-5.531	32.082	-9.865	20.92	-8.761	42.035	0	40.294	0	28.193	0	19.026	-8.414	25.6
953	28.692	-48.954	11.923	-7.999	32.589	-6.269	12.874	-6.521	15.241	-5.772	30.976	-0.001	13.616	-19.724	17.708	-7.371	19.79	-7.671	38.2	0	26.578	-4.362	28.033	-2.47	59.106	0	36.325	0	32.416	0	17.091	-4.639	22.905	-6.67	20.823	-7.3	20.116	-13.024	4.612	-13.5	59.292	0	13.526	-2.322	39.545	0	9.864	-6.027	18.758
954	18.676	-56.128	26.111	-4.927	18.304	-4.716	12.079	-5.202	12.76	-10.829	18.017	-8.579	18.058	-10.281	18.507	-6.61	22.673	-11.13	25.311	-7.149	28.433	-7.23	19.337	-3.505	41.949	0	84.918	0	31.036	0.001	28.352	0	11.161	-25.126	19.536	-7.349	17.866	-3.801	32.782	-5.787	14.807	-9.894	52.845	-0.001	26.034	0	22.067	-6.752	22.386
955	16.206	-56.691	21.889	-1.576	35.976	-11.92	14.011	-6.837	24.298	0	27.565	-0.001	13.587	-12.41	21.267	-6.772	17.859	-12.082	37.366	0	29.243	-7.199	14.933	-3.319	80.634	0.001	70.147	-0.001	21.425	-7.851	14.215	-5.642	12.305	-6.787	12.254	-10.288	44.999	0	25.976	-8.614	53.199	0	55.77	0	18.91	-8.421	20.59	-11.908	20.616
956	19.363	-50.302	12.777	-8.761	22.977	-10.655	9.853	-7.463	14.447	-13.015	38.742	0.001	14.485	-13.19	11.487	-11.512	18.184	-9.73	19.556	-4.011	25.368	-6.714	14.607	-15.517	30.805	-4.969	32.28	-1.119	17.358	-2.371	12.726	-0.08	10.365	-3.37	13.026	-14.476	15.034	-9.645	28.877	-8.265	54.509	0	54.487	0	46.208	0.001	16.14	-10.401	22.859
957	30.309	-48.959	18.912	-13.185	19.325	-12.83	15.975	-9.495	21.749	0	13.682	-2.161	16.875	-14.6	13.51	-17.775	27.348	-6.078	24.673	-9.286	13.639	-17.804	18.248	-12.296	96.988	0	72.725	0.001	20.689	0	16.972	-0.176	20.689	-8.433	20.626	-12.668	12.698	-9.169	21.968	-13.141	39.255	0.001	39.159	0.001	23.564	-12.058	5.91	-9.652	22.54
958	21.497	-48.962	16.243	-1.549	26.531	-8.634	8.534	-9.469	14.367	-6.208	31.214	0.001	16.921	-12.492	20.402	-7.946	16.227	-11.52	49.822	0	23.79	-12.888	22.293	-10.405	35.819	-3.924	61.903	0	29.366	0	27.172	-0.338	12.836	-10.738	11.371	-9.157	18.327	-0.786	11.759	-9.494	33.013	0.001	38.247	0	26.198	0	13.964	-4.847	15.339
959	32.104	-48.959	10.928	-11.846	26.772	-10.399	14.693	-2.714	16.578	-7.354	20.212	-0.001	8.156	-21.6	16.409	-7.307	18.205	-14.165	20.782	-6.958	29.081	-7.267	17.378	-7.451	82.806	0.001	73.594	0	24.821	0	31.845	0	20.718	-5.131	11.419	-22.271	15.714	-9.697	14.489	-21.974	27.534	-1.616	46.253	0	23.83	-5.104	19.276	-10.391	15.962
960	14.728	-49.339	4.649	-19.261	17.779	-15.625	19.27	-7.557	28.977	0.001	26.48	0	18.246	-14.477	13.964	-14.09	13.106	-11.961	12.18	-4.299	23.259	-10.003	18.297	-15.823	63.574	0	78.313	0	18.279	-5.022	17.177	-3.026	17.684	-13.131	17.85	-8.352	20.466	-8.431	16.026	-7.597	50.379	-0.001	38.118	0	32.263	-2.161	14.113	-15.157	31.914
961	17.204	-54.337	13.824	-7.317	23.958	-16.749	11.768	-8.644	13.681	-5.238	37.668	0	19.068	-12.296	15.752	-6.556	24.003	-1.928	23.015	0.001	17.732	-7.957	20.034	-1.554	60.599	0	53.489	0	21.638	-5.832	30.344	0	17.213	-12.408	11.894	-4.634	27.248	-6.819	25.266	-11.233	59.057	-0.001	34.149	0	58.889	0	29.047	-0.537	23.976
962	25.765	-48.254	25.119	-13.298	14.238	-9.363	8.173	-11.762	34.431	0	32.006	-0.001	16.027	-16.604	6.819	-9.267	17.75	-6.473	28.368	0	18.293	-3.889	24.573	-14.695	63.376	0	91.638	0	26.599	0	27.963	0	18.063	-10.692	14.327	-11.947	34.39	-9.239	16.767	-12.83	50.653	0	28.739	0	36.954	-0.001	15.206	-10.095	22.486
963	15.754	-50.78	26.667	-4.181	20.676	-6.445	13.075	-3.727	21.27	0	38.886	0	17.006	-9.42	14.192	-6.776	26.326	-7.701	52.738	-0.001	27.734	-5.597	17.229	-4.205	64.004	0.001	82.785	0	24.862	0	24.555	0	13.665	-6.661	17.112	-11.614	31.36	-10.975	23.147	-15.423	22.485	-1.243	32.486	-0.001	50.328	0	27.131	-8.906	31.404
964	24.61	-49.164	23.194	-11.196	21.463	-11.945	16.405	-11.374	31.339	0	40.446	0	14.169	-9.593	12.342	-18.534	19.016	-6.885	23.286	-6.327	25.405	-0.205	23.182	-11.994	34.319	0	74.051	0.001	31.79	-0.001	29.175	0	15.399	-11.787	18.051	-5.683	40.919	0.001	13.364	-6.313	36.183	0	14.509	-4.501	31.199	0	31.185	-11.917	40.505
965	20.777	-58.339	17.078	-13.094	19.572	-6.964	14.245	-10.531	26.801	0	37.459	0	17.105	-10.697	19.813	-7.073	24.741	-7.515	41.194	0	17.924	-9.282	15.247	-17.724	82.679	0	65.3	0.001	33.425	0	34.442	-0.001	9.094	-9.622	6.906	-12	17.32	-13.777	23.204	-11.412	21.933	0.001	19.436	0	29.022	0.001	8.074	-7.04	27.67
966	12.843	-56.604	15.965	-14.444	18.301	-10.192	17.636	-7.382	17.995	-1.579	22.119	0	14.709	-7.453	21.868	-8.215	22.083	-7.99	16.947	-7.957	32.025	-6.071	25.16	-4.628	77.915	0	29.292	0	21.491	-10.941	15.519	-4.211	7.327	-16.307	10.532	-15.781	36.49	-20.995	22.226	-4.748	41.289	0	15.513	-5.514	35.819	0	14.988	-4.536	27.197
967	32.73	-48.956	25.579	-8.731	22.641	-1.444	15.246	-7.319	30.766	0.001	32.482	-3.472	9.873	-12.235	18.648	-10.306	24.256	-5.255	30.777	0	17.21	-5.154	15.816	-5.962	62.98	0.001	65.516	0	22.01	0	24.861	0	13.599	-12.209	18.091	-9.234	30.561	-3.182	20.295	-3.355	21.452	0	27.098	0	25.886	-5.543	16.738	-12.696	26.188
968	19.18	-49.163	16.391	-1.066	18.422	-2.26	19.207	-13.317	29.057	0.001	47.646	0	14.144	-10.711	16.473	-14.366	21.102	-12.615	18.25	-16.037	41.155	0	25.604	-7.21	87.635	0	18.307	-1.09	21.886	-3.204	17.584	-4.681	14.918	-8.262	20.958	-4.163	15.725	-6.974	13.889	-22.597	22.999	-15.413	27.724	0	35.964	-3.465	27.19	-11.547	15.91
969	29.866	-48.962	16.667	-11.536	15.307	-9.927	13.201	-4.377	27.725	0	15.665	-5.368	18.314	-13.483	20.273	-5.755	23.454	-0.35	37.757	0	25.424	-16.912	23.198	-1.573	50.942	0	49.83	0	18.358	-2.541	30.893	0	16.456	-24.096	10.091	-6.068	7.884	-10.423	19.003	-15.212	52.057	0	14.381	-2.133	14.87	-12.605	19.611	-2.764	14.996
970	30.671	-49.158	22.704	-12.958	23.091	-6.746	12.156	-6.319	11.092	-14.959	23.914	-3.274	18.206	-11.188	20.257	-1.17	17.886	-1.882	43.064	0	12.489	-9.485	22.91	-10.345	58.036	0	68.749	0	20.762	0.001	24.375	0	15.5	-12.781	16.677	-12.509	24.882	-7.557	26.872	-18.524	37.11	0	27.741	0	30.291	-0.739	32.205	-7.095	32.781
971	28.047	-48.953	20.122	-6.795	22.933	-12.82	14.43	-6.573	18.351	0.02	25.114	0	14.538	-11.898	15.26	-11.91	9.191	-19.01	34.273	0	18.198	-15.726	19.853	-4.26	85.299	0	21.515	-0.001	34.875	0	22.556	-1.812	9.346	-7.047	21.154	-8.927	32.167	-1.961	18.078	-4.049	51.819	0	30.357	0	28.51	-8.792	18.502	-7.075	18.94
972	15.733	-60.228	11.426	-11.749	14.946	-1.304	16.519	-11.215	31.873	0	30.7	0.001	14.945	-4.687	15.226	-20.67	22.099	-1.994	17.928	-4.21	12.007	-13.05	22.86	-2.753	83.289	0	52.271	-0.001	23.623	-0.001	25.062	0	17.684	-8.037	13.663	-11.082	12.399	-5.363	23.773	-5.751	57.875	0	20.006	-0.001	24.962	-1.371	15.96	-10.837	22.029
973	18.82	-56.995	11.842	-8.573	15.629	-15.485	11.903	-14.734	31.197	0	24.263	0	18.759	-11.066	15.845	-13.07	16.079	-16.349	21.676	-7.981	14.499	-9.224	13.435	-5.266	66.246	-0.001	51.076	-9.627	32.237	0	32.434	0	17.751	-4.117	14.716	-6.545	28.755	-3.657	28.308	-7.875	37.043	0	9.042	-6.792	18.068	-4.152	12.746	-11.464	23.539
974	17.964	-60.446	18.742	-10.294	26.587	-4.701	13.06	-4.449	33.622	0	44.269	0	12.592	-7.84	18.726	-1.381	19.415	-10.583	25.796	-0.228	23.624	-13.368	29.818	-8.293	64.939	0	83.691	0.001	29.863	-0.001	29.955	0	14.463	-0.014	20.84	-7.968	28.408	-8.679	11.154	-4.351	46.137	0	46.778	0.001	50.013	0	29.252	-8.883	23.816
975	24.448	-49.194	13.716	-13.484	0	-26.245	16.161	-7.849	19.568	0	38.41	0	24.19	-6.541	8.266	-12.406	18.447	-8.936	54.344	0	24.286	-11.122	18.214	-18.493	32.334	-5.475	77.976	0	19.815	-0.06	30.781	0	14.42	-5.252	16.91	-10.227	30.569	-12.609	17.609	-13.804	68.36	0	27.214	0.001	27.872	-0.001	18.85	-2.668	19.158
976	16.201	-61.33	24.051	-8.364	21.379	-11.128	9.918	-4.684	17.552	-3.035	26.428	-1.687	16.197	-6.445	16.491	-8.621	24.849	-15.605	38.427	-0.001	14.383	-11.609	26.871	-3.633	89.122	-0.001	84.604	0	20.893	-2.19	18.769	-2.756	17.296	-2.18	15.567	-3.763	34.061	-6.366	17.502	-9.172	63.92	0	28.047	0	14.783	-5.778	30.98	-4.162	22.228
977	29.47	-49.166	19.266	-4.157	14.463	-12.155	14.651	-5.001	27.471	0	35.885	0	16.013	-14.263	12.6	-8.198	8.071	-15.478	45.298	-0.001	22.079	-11.121	26.821	-8.667	86.198	0.001	85.311	0	19.636	0	16.956	-3.354	16.165	-7.386	17.177	-9.263	18.578	-6.931	18.942	-15.609	45.755	0	20.034	0	42.722	0	22.049	-7.443	25.101
978	41.102	-49.061	16.706	-9.185	26.527	-13.181	14.889	-1.686	24.246	0	27.675	-4.384	14.331	-10.89	18.685	-15.554	18.291	-2.343	19.622	-1.83	26.395	-12.433	14.648	-11.099	34.759	0	51.554	-0.001	25.874	0	15.982	-4.243	19.503	-8.597	20.04	-10.717	30.276	-14.511	17.779	-12.789	44.318	-0.001	37.745	0.001	38.509	-0.001	21.807	-4.043	17.059
979	29.8	-49.152	18.53	-1.475	19.997	-15.536	14.01	-6.841	29.676	0	45.268	0	22.857	-8.814	12.315	-11.497	21.907	-4.694	37.764	0	24.718	-7.831	20.36	-10.499	19.948	-5.477	82.824	0	20.438	0	19.102	-2.378	18.474	-5.682	9.395	-10.612	35.572	-4.753	14.82	-10.73	22.821	-2.987	42.105	0	43.025	0	12.213	-9.729	28.198
980	15.031	-53.534	6.726	-9.194	24.751	-11.95	13.435	-9.958	27.267	0.001	32.225	0	16.707	-11.641	7.414	-15.973	22.424	-5.262	36.752	0	13.938	-14.701	23.135	-3.992	62.44	0	48.718	0	30.932	0	31.045	-0.001	16.029	-12.009	24.542	-2.741	16.447	-5.812	14.171	-8.003	38.277	0	35.347	0	18.473	-11.925	25.169	-9.054	19.831
981	14.959	-55.266	16.158	-9.228	31.821	-1.543	13.41	-5.231	41.363	0	23.969	-14.178	12.065	-20.597	12.674	-14.009	19.851	-6.219	26.967	0	21.867	-15.959	24.644	-4.746	77.048	0	77.559	0	15.549	-5.006	29.437	-0.001	16.497	-21.368	12.643	-7.564	37.334	-10.621	12.683	-0.202	60.174	0	25.425	0	36.887	0	35.961	-2.777	29.325
982	23.679	-54.945	15.958	-19.232	16.386	-10.448	17.358	-11.02	11.504	-10.624	10.725	-6.007	16.342	-19.447	17.1	-6.469	19.886	-4.977	35.734	0	19.568	-12.633	10.157	-6.469	59.457	0	55.247	0	34.859	-0.001	14.511	-10.353	12.698	-7.392	17.067	-17.678	15.732	-6.128	18.47	-12.086	44.003	-0.001	14.03	0	28.295	0.001	22.071	-7.822	22.992
983	28.586	-49.179	13.839	-10.771	19.024	-9.895	12.843	-9.178	29.215	0	38.189	0.001	21.993	-8.163	14.269	-11.853	21.258	-11.45	16.651	-4.717	24.392	-3.145	20.178	-5.823	77.7	-0.001	38.492	-6.986	21.825	0.001	17.411	-7.777	20.614	-11.817	21.296	-7.808	16.649	-5.729	10.955	-9.204	13.708	-0.098	29.362	0	26.314	-1.409	25.854	-11.185	20.928
984	21.569	-54.912	11.907	-10.139	21.367	-10.348	15.308	-8.502	18.003	0	43.389	0	27.228	0	12.993	-9.615	14.909	-16.32	27.105	0	18.258	-8.264	26.651	-3.138	33.959	-0.596	97.365	0	28.804	0	32.794	0	19.013	-4.156	13.608	-17.462	21.982	-8.897	15.147	-10.537	25.789	0	51	0	27.889	-4.144	21.438	-1.195	17.658
985	33.67	-48.964	11.497	-6.836	12.47	-17.977	13.609	-10.002	17.128	0	17.844	-8.55	11.404	-14.534	14.266	-13.611	17.914	-8.397	15.06	-11.016	15.319	-9.247	21.907	-11.556	38.394	-7.655	109.952	-0.001	25.653	-1.248	29.408	0	17.537	-13.442	12.178	-14.498	9.398	-7.088	14.213	-8.407	50.013	0	44.449	0	15.268	-3.276	18.223	-8.845	28.126
986	22.693	-55.957	21.621	-10.051	20.601	-5.168	12.128	-7.841	15.725	-6.35	24.796	0	12.69	-11.991	14.673	-13.758	20.469	-19.125	53.804	0	15.707	-8.901	23.473	-1.777	61.535	-0.001	88.226	0	21.189	-2.87	29.654	0	15.958	-24.639	16.589	-16.635	40.209	-7.95	29.648	-15.91	45.093	0	33.214	0	27.816	-2.648	16.196	-10.668	29.955
987	23.032	-49.167	9.373	-13.462	20.719	-3.06	14.152	-9.737	34.827	0	52.807	-0.001	12.94	-11.76	13.347	-17.556	28.208	-12.355	27.304	-6.646	19.054	-10.394	12.244	-11.991	21.762	-8.024	92.91	-0.001	24.893	0	29.399	-0.028	16.281	-11.924	17.773	-13.936	47.668	-9.308	18.153	-13.353	53.034	-0.001	37.493	0	45.066	-0.001	17.287	-7.479	28.334
988	36.098	-48.963	13.095	-16.452	17.061	-8.291	18.534	-6.889	21.394	0	25.997	0	14.194	-14.484	12.886	-16.358	18.637	-14.182	20.574	-4.897	19.39	-4.112	15.83	-4.913	81.115	0.001	86.541	0	24.976	0	14.295	-5.838	15.302	-19.82	20.454	-0.408	24.636	-6.243	16.873	-7.747	15.493	0.001	35.832	0	23.663	0.001	18.301	-13.134	20.917
989	33.621	-49.167	13.543	-12.627	15.736	-9.711	19.332	-10.523	14.556	-5.985	31.201	0	21.05	-10.649	11.037	-12.069	18.586	-7.042	41.259	0	27.025	-11.718	15.193	-10.599	47.39	0	105.656	0.001	17.915	-10.468	29.747	0	21.222	-7.767	10.171	-11.289	10.925	-14.309	23.772	-4.071	51.26	0	39.573	0	45.351	0	21.655	-11.202	24.368
990	30.05	-48.954	18.481	-14.261	21.016	-4.782	0	-28.332	36.445	0.001	41.177	0	16.505	-5.296	14.502	-9.757	26.011	-3.519	21.403	-0.001	21.278	-9.299	23.273	-18.214	72.315	-0.001	41.442	0	25.227	-3.545	32.207	0	20.548	-5.257	17.711	-5.383	13.291	-12.772	14.389	-9.043	45.22	0	29.744	0	14.423	-8.754	26.803	-8.75	28.334
991	20.758	-48.769	13.361	-9.832	13.184	-9.2	13.313	-7.551	23.771	-0.054	35.794	0	14.131	-15.073	14.434	-13.421	23.154	-5.714	33.648	0	18.182	-8.858	20.844	-5.854	73.222	0	71.277	-0.001	25.568	0	29.294	0	16.6	-0.841	15.419	-10.587	13.978	-4.297	10.303	-0.975	71.613	0.001	39.073	-0.001	26.439	-3.033	16.939	-4.318	29.518
992	17.705	-55.622	12.939	-9.996	16.922	-7.68	11.321	-15.311	27.377	0	43.361	0	13.955	-11.586	16.502	-10.956	17.091	-10.364	14.472	-8.393	14.497	-2.166	21.119	-12.38	73.963	0	78.29	0	21.517	-3.019	23.817	-6.125	16.889	-7.955	19.251	-7.095	11.246	-6.658	16.761	-11.909	19.412	-3.967	19.658	0	35.609	0	31.384	-0.353	19.936
993	30.776	-49.164	11.199	-13.577	11.42	-10.28	11.867	-6.004	20.055	0	32.794	0	25.638	-2.649	15.604	-11.541	25.693	-9.775	25.961	-1.388	13.877	-10.223	15.557	-9.895	17.559	-1.107	94.236	-0.001	17.477	-10.078	19.595	-5.65	18.488	-8.865	23.869	-10.447	20.034	-11.927	26.491	-13.642	54.93	-0.001	23.308	-0.703	44.552	0	22.408	-7.338	19.31
994	23.073	-49.172	9.468	-14.654	18.724	-11.062	16.25	-5.279	22.308	0	37.437	0	15.084	-15.229	15.244	-24.883	22.859	-3.673	23.083	-4.704	26.238	-10.028	21.026	-14.684	56.176	0	101.637	0	34.584	0.001	23.795	-1.976	17.144	-7.218	10.425	-3.836	23.851	-8.796	16.571	-14.138	23.442	0	34.743	0	29.426	0.088	30.47	-17.18	25.344
995	24.555	-48.96	17.46	-7.889	25.032	-12.709	13.519	-6.296	20.961	-9.956	52.015	0	8.724	-12.338	17.683	-1.688	22.201	-6.914	50.862	0	18.834	-5.777	18.686	-4.167	57.064	0	26.014	-1.874	31.482	0	28.657	0	11.201	-12.078	18.468	-6.532	17.219	-6.333	20.517	-8.046	46.55	0	13.142	-2.768	36.865	0	16.784	-9.428	29.776
996	37.337	-49.161	37.752	-0.099	21.51	-5.504	14.203	-4.979	21.457	-4.161	15.507	-7.971	17.657	-16.463	10.305	-9.209	13.11	-6.701	41.779	-0.001	17.126	-9.6	30.014	0	40.531	0.001	75.939	0	21.871	0	25.182	0	17.87	-9.563	13.255	-17.548	26.492	0.001	11.555	-12.254	32.163	0	36.523	0	39.008	-3.405	23.718	-11.031	17.175
997	19.93	-58.523	21.01	-10.345	23.394	-12.557	9.246	-15.162	12.598	-9.691	32.175	0	25.775	-1.07	17.28	-20.002	14.353	-15.805	16.473	-6.926	26.838	-10.289	23.572	-7.888	65.862	0.001	54.854	0	33.078	0	21.382	-6.703	15.483	-22.198	14.996	-8.252	16.149	-8.831	6.833	-9.768	18.449	-1.616	26.44	0.001	24.864	-3.181	22.264	-11.214	31.404
998	21.667	-57.74	14.972	-8.417	27.936	-5.786	13.903	-12.883	27.203	0.001	44.902	0	17.167	-12.473	16.671	-12.87	21.536	-8.05	32.96	-5.277	12.838	-5.812	31.478	-8.47	69.976	0	102.825	0	13.588	-2.197	23.313	-2.399	8.685	-11.373	17.879	-8.98	39.021	-2.901	22.377	-8.844	40.157	0	43.063	0	54.432	0	21.739	-7.586	20.26
999	21.651	-49.206	24.857	-7.396	23.171	-8.579	15.149	-7.144	33.243	0	43.566	-0.001	22.321	-12.128	9.879	-8.417	21.603	-6.641	20.947	-10.441	17.425	-10.553	23.131	-5.624	54.628	0	73.63	-0.001	36.157	0	23.017	0	15.517	-5.327	13.373	-13.567	29.634	-5.873	11.529	-5.224	63.486	0	25.634	0	43.283	0.001	15.673	-13.28	23.597
1000	33.611	-48.953	19.627	-10.831	28.323	-17.713	12.36	-14.197	11.069	-9.123	14.197	-9.592	18.378	-11.289	8.776	-22.057	22.727	-7.494	39.158	0	15.016	-7.492	21.572	-3.211	39.024	-0.001	109.001	0	19.799	-4.119	33.339	-0.001	13.678	-7.769	15.18	-6.715	11.253	-17.869	14.674	-5.757	31.552	-1.416	62.982	0	45.902	0.001	28.212	-11.96	24.869
[truncated: 317 more columns]

## Sheet: PDB from IntAct info
Entity ID	Chain ID	Macromolecule Name	EC Number	Source Organism
1KSG_1	A	arf-like protein 2		Mus musculus
1KSG_2	B	RETINAL ROD RHODOPSIN-SENSITIVE CGMP 3',5'-CYCLIC PHOSPHODIESTERASE DELTA-SUBUNIT	3.1.4.17	Homo sapiens
1KSH_1	A	arf-like protein 2		Mus musculus
1KSH_2	B	RETINAL ROD RHODOPSIN-SENSITIVE CGMP 3',5'-CYCLIC PHOSPHODIESTERASE DELTA-SUBUNIT	3.1.4.17	Homo sapiens
1KSJ_1	A	arf-like protein 2		Mus musculus
1KSJ_2	B	RETINAL ROD RHODOPSIN-SENSITIVE CGMP 3',5'-CYCLIC PHOSPHODIESTERASE DELTA-SUBUNIT	3.1.4.17	Homo sapiens
1XOU_1	A	EspA		Escherichia coli
1XOU_2	B	Z5138 gene product		Escherichia coli
1ORY_1	A	flagellar protein FliS		Aquifex aeolicus VF5
1ORY_2	B	Flagellin		Aquifex aeolicus
1UJZ_1	A	Designed Colicin E7 immunity protein		Escherichia coli
1UJZ_2	B	Designed Colicin E7 DNase	3.1	Escherichia coli
1AY7_1	A	GUANYL-SPECIFIC RIBONUCLEASE SA	3.1.27.3, 4.6.1.24	Kitasatospora aureofaciens
1AY7_2	B	BARSTAR		Bacillus amyloliquefaciens
1B2S_1	A, B, C	PROTEIN (BARNASE)	3.1.27.3, 3.1.27	Bacillus amyloliquefaciens
1B2S_2	D, E, F	PROTEIN (BARSTAR)		Bacillus amyloliquefaciens
1TFO_1	A	Colicin D		Escherichia coli
1TFO_2	B	Colicin D immunity protein		Escherichia coli
1A2X_1	A	TROPONIN C		Oryctolagus cuniculus
1A2X_2	B	TROPONIN I		Oryctolagus cuniculus
1P5V_1	A	Chaperone protein Caf1M		Yersinia pestis
1P5V_2	B	F1 capsule antigen		Yersinia pestis
1QDL_1	A	PROTEIN (ANTHRANILATE SYNTHASE (TRPE-SUBUNIT))	4.1.3.27	Saccharolobus solfataricus
1QDL_2	B	PROTEIN (ANTHRANILATE SYNTHASE (TRPG-SUBUNIT))	4.1.3.27	Saccharolobus solfataricus
1QUN_1	A, C, E, G, I, K, M, O	PAPD-LIKE CHAPERONE FIMC		Escherichia coli
1QUN_2	B, D, F, H, J, L, N, P	MANNOSE-SPECIFIC ADHESIN FIMH		Escherichia coli
1TFK_1	A	Colicin D		Escherichia coli
1TFK_2	B	Colicin D immunity protein		Escherichia coli
1UGQ_1	A	Nitrile Hydratase alpha subunit	4.2.1.84	Pseudonocardia thermophila
1UGQ_2	B	Nitrile Hydratase beta subunit	4.2.1.84	Pseudonocardia thermophila
1V74_1	A	Colicin D		Escherichia coli
1V74_2	B	Colicin D immunity protein		Escherichia coli
1UM9_1	A, C	2-oxo acid dehydrogenase alpha subunit	1.2.4.4	Thermus thermophilus
1UM9_2	B, D	2-oxo acid dehydrogenase beta subunit	1.2.4.4	Thermus thermophilus
1UUG_1	A, C	URACIL-DNA GLYCOSYLASE	3.2.2.3, 3.2.2.27	Escherichia coli K-12
1EUV_1	A	ULP1 PROTEASE	3.4.22.68	Saccharomyces cerevisiae
1EUV_2	B	UBITQUTIN-LIKE PROTEIN SMT3		Saccharomyces cerevisiae
1JK0_1	A	ribonucleoside-diphosphate reductase small chain 1	1.17.4.1	Saccharomyces cerevisiae
1JK0_2	B	ribonucleoside-diphosphate reductase small chain 2	1.17.4.1	Saccharomyces cerevisiae
1MBV_1	A	ATP-Dependent clp Protease ATP-Binding Subunit clp A		Escherichia coli
1MBV_2	B	Protein yljA		Escherichia coli
1RJ9_1	A	Signal Recognition Protein		Thermus aquaticus
1RJ9_2	B	Signal recognition particle protein		Thermus aquaticus
1UMB_1	A, C	2-oxo acid dehydrogenase alpha subunit	1.2.4.4	Thermus thermophilus
1UMB_2	B, D	2-oxo acid dehydrogenase beta subunit	1.2.4.4	Thermus thermophilus
1UMC_1	A, C	2-oxo acid dehydrogenase alpha subunit	1.2.4.4	Thermus thermophilus
1UMC_2	B, D	2-oxo acid dehydrogenase beta subunit	1.2.4.4	Thermus thermophilus
1JAT_1	A	Ubiquitin-Conjugating Enzyme E2-17.5 KDA	6.3.2.19, 2.3.2.23	Saccharomyces cerevisiae
1JAT_2	B	Ubiquitin-Conjugating Enzyme Variant Mms2		Saccharomyces cerevisiae
1KIU_1	A, C, E, G, I, K, M, O	CHAPERONE PROTEIN FimC		Escherichia coli
1KIU_2	B, D, F, H, J, L, N, P	FimH PROTEIN		Escherichia coli
1KLF_1	A, C, E, G, I, K, M, O	CHAPERONE PROTEIN FIMC		Escherichia coli
1KLF_2	B, D, F, H, J, L, N, P	FIMH PROTEIN		Escherichia coli
1SC5_1	A	RNA polymerase sigma factor FliA		Aquifex aeolicus
1SC5_2	B	anti-sigma factor FlgM		Aquifex aeolicus
1TH8_1	A	Anti-sigma F factor	2.7.1.37, 2.7.11.1	Geobacillus stearothermophilus
1TH8_2	B	Anti-sigma F factor antagonist		Geobacillus stearothermophilus
1THN_1	A, C	Anti-sigma F factor	2.7.1.37, 2.7.11.1	Geobacillus stearothermophilus
1THN_2	B, D	Anti-sigma F factor antagonist		Geobacillus stearothermophilus
1UMD_1	A, C	2-oxo acid dehydrogenase alpha subunit	1.2.4.4	Thermus thermophilus
1UMD_2	B, D	2-oxo acid dehydrogenase beta subunit	1.2.4.4	Thermus thermophilus
1K7F_1	A	TRYPTOPHAN SYNTHASE ALPHA CHAIN	4.2.1.20	Salmonella enterica subsp. enterica serovar Typhimurium
1K7F_2	B	TRYPTOPHAN SYNTHASE BETA CHAIN	4.2.1.20	Salmonella enterica subsp. enterica serovar Typhimurium
1L7V_1	A, B	VITAMIN B12 TRANSPORT SYSTEM PERMEASE PROTEIN BTUC		Escherichia coli
1L7V_2	C, D	Vitamin B12 transport ATP-binding protein btuD	3.6.3.33, 7.6.2.8	Escherichia coli
1OZB_1	A, B, C, D, E, F, G, H	Protein-export protein secB		Haemophilus influenzae
1OZB_2	I, J	Preprotein translocase secA subunit	7.4.2.8	Haemophilus influenzae
1U74_1	A, C	cytochrome c peroxidase	1.11.1.5	Saccharomyces cerevisiae
1U74_2	B, D	Cytochrome c iso-1		Saccharomyces cerevisiae
1L0O_1	A, B	Anti-sigma F factor	2.7.11.1	Geobacillus stearothermophilus
1L0O_2	C	sigma factor		Geobacillus stearothermophilus
1O1I_1	A	Hemoglobin Alpha chain		Homo sapiens
1O1I_2	B	Hemoglobin Beta chain		Homo sapiens
1O1J_1	A	Hemoglobin Alpha chain		Homo sapiens
1O1J_2	B, C	Hemoglobin Beta chain		Homo sapiens
1O1K_1	A, C	Hemoglobin Alpha chain		Homo sapiens
1O1K_2	B, D	Hemoglobin Beta chain		Homo sapiens
1PG5_1	A	Aspartate carbamoyltransferase	2.1.3.2	Sulfolobus acidocaldarius
1PG5_2	B	Aspartate carbamoyltransferase regulatory chain		Sulfolobus acidocaldarius
1S6V_1	A, C	Cytochrome c peroxidase, mitochondrial	1.11.1.5	Saccharomyces cerevisiae
1S6V_2	B, D	Cytochrome c, iso-1		Saccharomyces cerevisiae
1XRS_1	A	D-lysine 5,6-aminomutase alpha subunit	5.4.3.3	Acetoanaerobium sticklandii
1XRS_2	B	D-lysine 5,6-aminomutase beta subunit	5.4.3.3	Acetoanaerobium sticklandii
1I1Q_1	A	ANTHRANILATE SYNTHASE COMPONENT I	4.1.3.27	Salmonella enterica subsp. enterica serovar Typhimurium
1I1Q_2	B	ANTHRANILATE SYNTHASE COMPONENT II	4.1.3.27, 2.4.2.18	Salmonella enterica subsp. enterica serovar Typhimurium
1OPH_1	A	Alpha-1-antitrypsin precursor		Homo sapiens
1OPH_2	B	Trypsinogen, cationic precursor	3.4.21.4	Bos taurus
1Q95_1	A, B, C, D, E, F	Aspartate carbamoyltransferase catalytic chain	2.1.3.2	Escherichia coli
1Q95_2	G, H, I, J, K, L	Aspartate carbamoyltransferase regulatory chain		Escherichia coli
1QOQ_1	A	TRYPTOPHAN SYNTHASE ALPHA CHAIN	4.2.1.20	Salmonella enterica subsp. enterica serovar Typhimurium
1QOQ_2	B	TRYPTOPHAN SYNTHASE BETA CHAIN	4.2.1.20	Salmonella enterica subsp. enterica serovar Typhimurium
1SBB_1	A, C	PROTEIN (14.3.D T CELL ANTIGEN RECEPTOR)		Mus musculus
1SBB_2	B, D	PROTEIN (STAPHYLOCOCCAL ENTEROTOXIN B)		Staphylococcus aureus
1SKU_1	A, C	Aspartate carbamoyltransferase catalytic chain	2.1.3.2	Escherichia coli
1SKU_2	B, D	Aspartate carbamoyltransferase regulatory chain	2.1.3.2	Escherichia coli
1TAF_1	A	TFIID TBP ASSOCIATED FACTOR 42		Drosophila melanogaster
1TAF_2	B	TFIID TBP ASSOCIATED FACTOR 62		Drosophila melanogaster
1WDK_1	A, B	Fatty oxidation complex alpha subunit	4.2.1.17, 5.3.3.8, 1.1.1.35, 5.1.2.3	Pseudomonas fragi
1WDK_2	C, D	3-ketoacyl-CoA thiolase	2.3.1.16	Pseudomonas fragi
1WDL_1	A, B	Fatty oxidation complex alpha subunit	4.2.1.17, 5.3.3.8, 1.1.1.35, 5.1.2.3	Pseudomonas fragi
1WDL_2	C, D	3-ketoacyl-CoA thiolase	2.3.1.16	Pseudomonas fragi
1WDM_1	A, B	Fatty oxidation complex alpha subunit	4.2.1.17, 5.3.3.8, 1.1.1.35, 5.1.2.3	Pseudomonas fragi
1WDM_2	C, D	3-ketoacyl-CoA thiolase	2.3.1.16	Pseudomonas fragi
1XT9_1	A	Sentrin-specific protease 8	3.4.22	Homo sapiens
1XT9_2	B	Neddylin		Homo sapiens
1Y8X_1	A	Ubiquitin-conjugating enzyme E2 M	6.3.2.19, 2.3.2.34	Homo sapiens
1Y8X_2	B	Ubiquitin-activating enzyme E1C	6.2.1.64	Homo sapiens
1BZ1_1	A, C	PROTEIN (HEMOGLOBIN ALPHA CHAIN)		Homo sapiens
1BZ1_2	B, D	PROTEIN (HEMOGLOBIN BETA CHAIN)		Homo sapiens
1BZZ_1	A, C	PROTEIN (HEMOGLOBIN ALPHA CHAIN)		Homo sapiens
1BZZ_2	B, D	PROTEIN (HEMOGLOBIN BETA CHAIN)		Homo sapiens
1I7Q_1	A, C	ANTHRANILATE SYNTHASE	4.1.3.27	Serratia marcescens
1I7Q_2	B, D	TRPG	4.1.3.27	Serratia marcescens
1JKG_1	A	p15		Homo sapiens
1JKG_2	B	TAP		Homo sapiens
1QI8_1	A, C	HEMOGLOBIN		Homo sapiens
1QI8_2	B, D	HEMOGLOBIN		Homo sapiens
1SA4_1	A	Protein farnesyltransferase/geranylgeranyltransferase type I alpha subunit	2.5.1.58, 2.5.1.59	Homo sapiens
1SA4_2	B	Protein farnesyltransferase beta subunit	2.5.1.58	Homo sapiens
1SKO_1	A	Mitogen-activated protein kinase kinase 1 interacting protein 1		Homo sapiens
1SKO_2	B	Late endosomal/lysosomal Mp1 interacting protein		Mus musculus
1W7I_1	A	MYOSIN VA		Gallus gallus
1W7I_2	B	MYOSIN LIGHT CHAIN 1, SLOW-TWITCH MUSCLE A ISOFORM		Homo sapiens
1XB2_1	A	Elongation factor Tu, mitochondrial		Bos taurus
1XB2_2	B	Elongation factor Ts, mitochondrial		Bos taurus
6HBW_1	A, C	PROTEIN (HEMOGLOBIN ALPHA 1)		Homo sapiens
6HBW_2	B, D	PROTEIN (HEMOGLOBIN BETA)		Homo sapiens
1BR1_1	A, C, E, G	MYOSIN		Gallus gallus
1BR1_2	B, D, F, H	MYOSIN		Gallus gallus
1BR4_1	A, C, E, G	MYOSIN		Gallus gallus
1BR4_2	B, D, F, H	MYOSIN		Gallus gallus
1EFP_1	A, C	PROTEIN (ELECTRON TRANSFER FLAVOPROTEIN)		Paracoccus denitrificans
1EFP_2	B, D	PROTEIN (ELECTRON TRANSFER FLAVOPROTEIN)		Paracoccus denitrificans
1MZC_1	A	Protein Farnesyltransferase alpha Subunit	2.5.1, 2.5.1.58, 2.5.1.59	Homo sapiens
1MZC_2	B	Protein Farnesyltransferase beta Subunit	2.5.1, 2.5.1.58	Homo sapiens
1W7J_1	A	MYOSIN VA		Gallus gallus
1W7J_2	B	MYOSIN LIGHT CHAIN 1		Homo sapiens
1Y01_1	A	Alpha-hemoglobin stabilizing protein		Homo sapiens
1Y01_2	B	Hemoglobin alpha chain		Homo sapiens
1BH8_1	A	TAFII18		Homo sapiens
1BH8_2	B	TAFII28		Homo sapiens
1BH9_1	A	TAFII18		Homo sapiens
1BH9_2	B	TAFII28		Homo sapiens
1GAQ_1	A, C	FERREDOXIN-NADP+ REDUCTASE	1.18.1.2	Zea mays
1GAQ_2	B	FERREDOXIN I		Zea mays
1IZN_1	A, C	CapZ alpha-1 subunit		Gallus gallus
1IZN_2	B, D	CapZ beta-1 subunit		Gallus gallus
1LD7_1	A	protein farnesyltransferase alpha subunit	2.5.1, 2.5.1.58, 2.5.1.59	Homo sapiens
1LD7_2	B	protein farnesyltransferase beta subunit	2.5.1, 2.5.1.58	Homo sapiens
1P27_1	A, C	Mago nashi protein homolog		Homo sapiens
1P27_2	B, D	RNA-binding protein 8A		Homo sapiens
1XU2_1	A, B, C	Tumor necrosis factor ligand superfamily member 13		Mus musculus
1XU2_2	D, E, F	Tumor necrosis factor receptor superfamily member 17		Homo sapiens
1UN0_1	A, B	IMPORTIN ALPHA SUBUNIT		Saccharomyces cerevisiae
1UN0_2	C, D	NUCLEOPORIN NUP2		Saccharomyces cerevisiae
1F3U_1	A, C, E, G	TRANSCRIPTION INITIATION FACTOR IIF, BETA SUBUNIT		Homo sapiens
1F3U_2	B, D, F, H	TRANSCRIPTION INITIATION FACTOR IIF, ALPHA SUBUNIT		Homo sapiens
1I3R_1	A, C, E, G	H-2 CLASS II HISTOCOMPATIBILITY ANTIGEN, E-K ALPHA CHAIN		Mus musculus
1I3R_2	B, D, F, H	FUSION PROTEIN CONSISTING OF MHC E-BETA-K PRECURSOR, GLYCINE RICH LINKER, AND HEMOGLOBIN BETA-2 CHAIN		Mus musculus
				Mus musculus
1O5M_1	A	Protein farnesyltransferase alpha subunit	2.5.1, 2.5.1.58, 2.5.1.59	Rattus norvegicus
1O5M_2	B	Protein farnesyltransferase beta subunit	2.5.1, 2.5.1.58	Rattus norvegicus
1XU1_1	A, B, C	Tumor necrosis factor ligand superfamily member 13		Mus musculus
1XU1_2	D, E, F	Tumor necrosis factor receptor superfamily member 13B		Homo sapiens
1M10_1	A	von Willebrand Factor		Homo sapiens
1M10_2	B	Glycoprotein Ib alpha		Homo sapiens
1E6E_1	A, C	NADPH\:ADRENODOXIN OXIDOREDUCTASE	1.18.1.2, 1.18.1.6	Bos taurus
1E6E_2	B, D	ADRENODOXIN		Bos taurus
1S6C_1	A	Kv4 potassium channel-interacting protein KChIP1b		Rattus norvegicus
1S6C_2	B	Potassium voltage-gated channel subfamily D member 2		Rattus norvegicus
1SQ0_1	A	Von Willebrand factor (vWF) [Contains: Von Willebrand antigen II]		Homo sapiens
1SQ0_2	B	Platelet glycoprotein Ib alpha chain (Glycoprotein Ibalpha) (GP-Ib alpha) (GPIbA) (GPIb-alpha) (CD42B-alpha) (CD42B) [Contains: Glycocalicin]		Homo sapiens
1U5I_1	A	Calpain 2, large [catalytic] subunit precursor	3.4.22.53	Rattus norvegicus
1U5I_2	B	Calpain small subunit 1		Rattus norvegicus
1FL7_1	A, C	FOLLICLE STIMULATING PROTEIN ALPHA CHAIN		Homo sapiens
1FL7_2	B, D	FOLLICLE STIMULATING PROTEIN BETA CHAIN		Homo sapiens
1KCG_1	A, B	NKG2-D type II integral membrane protein		Homo sapiens
1KCG_2	C	ULBP3 protein		Homo sapiens
1US7_1	A	HEAT SHOCK PROTEIN HSP82		Saccharomyces cerevisiae
1US7_2	B	HSP90 CO-CHAPERONE CDC37		Homo sapiens
1Y14_1	A, C	DNA-directed RNA polymerase II 32 kDa polypeptide	2.7.7.6	Saccharomyces cerevisiae
1Y14_2	B, D	DNA-directed RNA polymerase II 19 kDa polypeptide	2.7.7.6	Saccharomyces cerevisiae
1I2M_1	A, C	GTP-BINDING NUCLEAR PROTEIN RAN	3.6.5	Homo sapiens
1I2M_2	B, D	REGULATOR OF CHROMOSOME CONDENSATION 1		Homo sapiens
1K8I_1	A	MHC class II H2-M alpha chain		Mus musculus
1K8I_2	B	MHC class II H2-M beta 2 chain		Mus musculus
1KPS_1	A, C	Ubiquitin-like protein SUMO-1 conjugating enzyme	6.3.2.19, 2.3.2	Homo sapiens
1KPS_2	B, D	Ran-GTPase activating protein 1		Mus musculus
1KZZ_1	A	TNF receptor associated factor 3	2.3.2.27	Homo sapiens
1KZZ_2	B	TRAF family member-associated NF-kappa-b activator		Homo sapiens
1LD8_1	A	protein farnesyltransferase alpha subunit	2.5.1, 2.5.1.58, 2.5.1.59	Homo sapiens
1LD8_2	B	protein farnesyltransferase beta subunit	2.5.1, 2.5.1.58	Homo sapiens
1SA5_1	A	Protein farnesyltransferase/geranylgeranyltransferase type I alpha subunit	2.5.1.58, 2.5.1.59	Rattus norvegicus
1SA5_2	B	Protein farnesyltransferase beta subunit	2.5.1.58	Rattus norvegicus
1T3E_1	A, B	Gephyrin	2.7.7.75, 2.10.1.1	Rattus norvegicus
1T3E_2	C	49-mer fragment of Glycine receptor beta chain		Rattus norvegicus
1Z2C_1	A, C	Rho-related GTP-binding protein RhoC		Homo sapiens
1Z2C_2	B, D	Diaphanous protein homolog 1		Mus musculus
1I1R_1	A	INTERLEUKIN-6 RECEPTOR BETA CHAIN		Homo sapiens
1L0A_1	A	TNF receptor associated factor 3	2.3.2.27	Homo sapiens
1L0A_2	B	TRAF family member-associated NF-kappa-b activator		Homo sapiens
1OW0_1	A, B	Ig alpha-1 chain C region		Homo sapiens
1OW0_2	C, D	Immunoglobulin alpha Fc receptor		Homo sapiens
1TDQ_1	A	Tenascin-R		Rattus norvegicus
1TDQ_2	B	Aggrecan core protein		Rattus norvegicus
1I4O_1	A, B	CASPASE-7	3.4.22, 3.4.22.60	Homo sapiens
1I4O_2	C, D	BACULOVIRAL IAP REPEAT-CONTAINING PROTEIN 4	2.3.2.27	Homo sapiens
1VG0_1	A	Rab proteins geranylgeranyltransferase component A 1		Rattus norvegicus
1VG0_2	B	Ras-related protein Rab-7	3.6.5.2	Rattus norvegicus
1WMH_1	A	Protein kinase C, iota type	2.7.1.37, 2.7.11.13	Homo sapiens
1WMH_2	B	Partitioning defective-6 homolog alpha		Homo sapiens
1AXI_1	A	GROWTH HORMONE		Homo sapiens
1AXI_2	B	GROWTH HORMONE RECEPTOR		Homo sapiens
1I4E_2	B	Caspase-8	3.4.22.61	Homo sapiens
1I85_1	A, B	T LYMPHOCYTE ACTIVATION ANTIGEN CD86		Homo sapiens
1I85_2	C, D	CYTOTOXIC T-LYMPHOCYTE-ASSOCIATED PROTEIN 4		Homo sapiens
1I8L_1	A, B	T LYMPHOCYTE ACTIVATION ANTIGEN CD80		Homo sapiens
1I8L_2	C, D	CYTOTOXIC T-LYMPHOCYTE PROTEIN 4		Homo sapiens
1TGZ_1	A	Sentrin-specific protease 2	3.4.22	Homo sapiens
1TGZ_2	B	Ubiquitin-like protein SMT3C		Homo sapiens
1ZBD_1	A	RABPHILIN-3A		Rattus norvegicus
1ZBD_2	B	RABPHILIN-3A		Rattus norvegicus
1BI8_1	A, C	CYCLIN-DEPENDENT KINASE 6	2.7.1, 2.7.11.22	Homo sapiens
1BI8_2	B, D	CYCLIN-DEPENDENT KINASE INHIBITOR		Homo sapiens
1BLX_1	A	CYCLIN-DEPENDENT KINASE 6	2.7.11.22	Homo sapiens
1BLX_2	B	P19INK4D		Mus musculus
1E50_1	A, C, E, G, I, J	CORE-BINDING FACTOR ALPHA SUBUNIT		Homo sapiens
1E50_2	B, D, F, H	CORE-BINDING FACTOR CBF-BETA		Homo sapiens
1HWG_1	A	GROWTH HORMONE		Homo sapiens
1HWG_2	B, C	GROWTH HORMONE BINDING PROTEIN		Homo sapiens
1HWH_1	A	GROWTH HORMONE		Homo sapiens
1HWH_2	B	GROWTH HORMONE BINDING PROTEIN		Homo sapiens
1R3H_1	A, C, E, G	MHC H2-TL-T10-129		Mus musculus
1R3H_2	B, D, F, H	Beta-2-microglobulin		Homo sapiens
1BI7_1	A	CYCLIN-DEPENDENT KINASE 6	2.7.1, 2.7.11.22	Homo sapiens
1BI7_2	B	MULTIPLE TUMOR SUPPRESSOR		Homo sapiens
1GZP_1	A	T-CELL SURFACE GLYCOPROTEIN CD1B		Homo sapiens
1GZP_2	B	B2-MICROGLOBULIN		Homo sapiens
1GZQ_1	A	T-CELL SURFACE GLYCOPROTEIN CD1B		Homo sapiens
1GZQ_2	B	B2-MICROGLOBULIN		Homo sapiens
1LFD_1	A, C	RALGDS		Rattus norvegicus
1LFD_2	B, D	RAS	3.6.5.2	Homo sapiens
1OC0_1	A	PLASMINOGEN ACTIVATOR INHIBITOR-1		Homo sapiens
1OC0_2	B	VITRONECTIN		Homo sapiens
1ONQ_1	A, C	T-cell surface glycoprotein CD1a		Homo sapiens
1ONQ_2	B, D	Beta-2-microglobulin		Homo sapiens
1UQS_1	A	T-CELL SURFACE GLYCOPROTEIN CD1B		Homo sapiens
1UQS_2	B	BETA-2-MICROGLOBULIN		Homo sapiens
1K8R_1	A	Transforming protein P21/H-RAS-1	3.6.5.2	Homo sapiens
1K8R_2	B	Protein kinase byr2	2.7.1, 2.7.11.25	Schizosaccharomyces pombe
1VYW_1	A, C	CELL DIVISION PROTEIN KINASE 2	2.7.1.37, 2.7.11.22	Homo sapiens
1VYW_2	B, D	CYCLIN A2		Homo sapiens
1C1Y_1	A	RAS-RELATED PROTEIN RAP-1A	3.6.5.2	Homo sapiens
1C1Y_2	B	PROTO-ONCOGENE SERINE/THREONINE PROTEIN KINASE RAF-1	2.7.1, 2.7.11.1	Homo sapiens
1F3V_1	A	TUMOR NECROSIS FACTOR RECEPTOR TYPE 1 ASSOCIATED DEATH DOMAIN PROTEIN		Homo sapiens
1F3V_2	B	TUMOR NECROSIS FACTOR RECEPTOR-ASSOCIATED PROTEIN	2.3.2.27	Homo sapiens
1GUA_1	A	RAP1A	3.6.5.2	Homo sapiens
1GUA_2	B	C-RAF1	2.7.1, 2.7.11.1	Homo sapiens
1HE1_1	A, B	EXOENZYME S		Pseudomonas aeruginosa
1HE1_2	C, D	RAS-RELATED C3 BOTULINUM TOXIN SUBSTRATE 1	3.6.5.2	Homo sapiens
1I4D_1	A, B	ARFAPTIN 2		Homo sapiens
1I4D_2	C	RAS-RELATED C3 BOTULINUM TOXIN SUBSTRATE 1	3.6.5.2	Homo sapiens
1I4L_1	A, B	ARFAPTIN 2		Homo sapiens
1I4L_2	C	RAS-RELATED C3 BOTULINUM TOXIN SUBSTRATE 1	3.6.5.2	Homo sapiens
1I4T_1	A, B	ARFAPTIN 2		Homo sapiens
1I4T_2	C	RAS-RELATED C3 BOTULINUM TOXIN SUBSTRATE 1	3.6.5.2	Homo sapiens
1PK0_1	A, B, C	Calmodulin-sensitive adenylate cyclase	4.6.1.1	Bacillus anthracis
1PK0_2	D, E, F	Calmodulin		Homo sapiens
1QX7_1	A, B, C, D, E	Calmodulin		Rattus norvegicus
1QX7_2	F	Small conductance calcium-activated potassium channel protein 2		Rattus norvegicus
1S26_1	A, B, C	Calmodulin-sensitive adenylate cyclase	4.6.1.1	Bacillus anthracis
1S26_2	D, E, F	Calmodulin		Homo sapiens
1XFV_1	A, B, C, D, E, F	Calmodulin-sensitive adenylate cyclase	4.6.1.1	Bacillus anthracis
1XFV_2	G, H, I, J, K, L	Calmodulin 2		Homo sapiens
5REQ_1	A, C	PROTEIN (METHYLMALONYL-COA MUTASE ALPHA-SUBUNIT)	5.4.99.2	Propionibacterium freudenreichii subsp. shermanii
5REQ_2	B, D	PROTEIN (METHYLMALONYL-COA MUTASE BETA-SUBUNIT)	5.4.99.2	Propionibacterium freudenreichii subsp. shermanii
6REQ_1	A, C	PROTEIN (METHYLMALONYL-COA MUTASE)	5.4.99.2	Propionibacterium freudenreichii subsp. shermanii
6REQ_2	B, D	PROTEIN (METHYLMALONYL-COA MUTASE)	5.4.99.2	Propionibacterium freudenreichii subsp. shermanii
7REQ_1	A, C	PROTEIN (METHYLMALONYL-COA MUTASE)	5.4.99.2	Propionibacterium freudenreichii subsp. shermanii
7REQ_2	B, D	PROTEIN (METHYLMALONYL-COA MUTASE)	5.4.99.2	Propionibacterium freudenreichii subsp. shermanii
1FOE_1	A, C, E, G	T-LYMPHOMA INVASION AND METASTASIS INDUCING PROTEIN 1		Mus musculus
1FOE_2	B, D, F, H	RAS-RELATED C3 BOTULINUM TOXIN SUBSTRATE	3.6.5.2	Homo sapiens
1PVH_1	A, C	Interleukin-6 receptor beta chain		Homo sapiens
1PVH_2	B, D	Leukemia inhibitory factor		Homo sapiens
1SHY_1	A	Hepatocyte growth factor		Homo sapiens
1SHY_2	B	Hepatocyte growth factor receptor	2.7.10.1	Homo sapiens
1UJW_1	A	Vitamin B12 receptor		Escherichia coli
1UJW_2	B	Colicin E3	3.1	Escherichia coli
1QAV_1	A	ALPHA-1 SYNTROPHIN (RESIDUES 77-171)		Mus musculus
1QAV_2	B	NEURONAL NITRIC OXIDE SYNTHASE (RESIDUES 1-130)	1.14.13.39	Rattus norvegicus
1SG1_1	A, B	Beta-nerve growth factor		Homo sapiens
1SG1_2	C	Tumor necrosis factor receptor superfamily member 16		Rattus norvegicus
1T5Z_1	A	Androgen receptor		Homo sapiens
1T5Z_2	B	Nuclear receptor coactivator 4		Homo sapiens
1TYE_1	A, C, E	Integrin alpha-IIb		Homo sapiens
1TYE_2	B, D, F	Integrin beta-3		Homo sapiens
1UH5_1	A, B	enoyl-ACP reductase	1.3.1.9	Plasmodium falciparum
1HE8_1	A	PHOSPHATIDYLINOSITOL 3-KINASE CATALYTIC SUBUNIT, GAMMA ISOFORM	2.7.1.137, 2.7.1.153, 2.7.1.154, 2.7.11.1	Homo sapiens
1HE8_2	B	TRANSFORMING PROTEIN P21/H-RAS-1	3.6.5.2	Homo sapiens
1PQ1_1	A	Apoptosis regulator Bcl-X		Mus musculus
1PQ1_2	B	BCL2-like protein 11		Mus musculus
1T63_1	A	Androgen receptor		Homo sapiens
1T63_2	B	Nuclear receptor coactivator 2		Homo sapiens
1T65_1	A	Androgen receptor		Homo sapiens
1T65_2	B	Nuclear receptor coactivator 2		Homo sapiens
1B6C_1	A, C, E, G	FK506-BINDING PROTEIN	5.2.1.8	Homo sapiens
1B6C_2	B, D, F, H	TGF-B SUPERFAMILY RECEPTOR TYPE I	2.7.1.37, 2.7.11.30	Homo sapiens
1FYH_1	A, C	Interferon gamma		Homo sapiens
				Homo sapiens
1FYH_2	B, D	Interferon gamma receptor 1		Homo sapiens
1JV2_1	A	INTEGRIN, ALPHA V		Homo sapiens
1JV2_2	B	PLATELET MEMBRANE GLYCOPROTEIN IIIA BETA SUBUNIT		Homo sapiens
1U8C_1	A	Integrin alpha-V		Homo sapiens
1U8C_2	B	Integrin beta-3		Homo sapiens
1OW3_1	A	Rho-GTPase-activating protein 1		Homo sapiens
1OW3_2	B	Transforming protein RhoA	3.6.5.2	Homo sapiens
1SHW_1	A	Ephrin-A5		Mus musculus
1SHW_2	B	Ephrin type-B receptor 2	2.7.10.1	Mus musculus
1UNH_1	A, B	CYCLIN-DEPENDENT KINASE 5	2.7.11.22, 2.7.11.1	Homo sapiens
1UNH_2	C, D	CYCLIN-DEPENDENT KINASE 5 ACTIVATOR 1		Homo sapiens
1X86_1	A, C, E, G	Rho guanine nucleotide exchange factor 12		Homo sapiens
1X86_2	B, D, F, H	Transforming protein RhoA	3.6.5.2	Homo sapiens
1BND_1	A	BRAIN DERIVED NEUROTROPHIC FACTOR		Homo sapiens
1BND_2	B	NEUROTROPHIN 3		Homo sapiens
1KTZ_1	A	TRANSFORMING GROWTH FACTOR BETA 3		Homo sapiens
1KTZ_2	B	TGF-beta Type II Receptor	2.7.1.37, 2.7.11.30	Homo sapiens
1MK2_1	A	SMAD 3		Homo sapiens
1MK2_2	B	Madh-interacting protein		Homo sapiens
1CXZ_1	A	PROTEIN (HIS-TAGGED TRANSFORMING PROTEIN RHOA(0-181))	3.6.5.2	Homo sapiens
1CXZ_2	B	PROTEIN (PKN)	2.7.11.13	Homo sapiens
1DJS_1	A	PROTEIN (FIBROBLAST GROWTH FACTOR RECEPTOR 2)	2.7.1.112, 2.7.10.1	Homo sapiens
				Homo sapiens
1DJS_2	B	PROTEIN (FIBROBLAST GROWTH FACTOR 1)		Homo sapiens
2FAP_1	A	FK506-BINDING PROTEIN	5.2.1.8	Homo sapiens
2FAP_2	B	FRAP	2.7.11.1	Homo sapiens
1IAR_1	A	PROTEIN (INTERLEUKIN-4)		Homo sapiens
1IAR_2	B	PROTEIN (INTERLEUKIN-4 RECEPTOR ALPHA CHAIN)		Homo sapiens
1ITB_1	A	INTERLEUKIN-1 BETA		Homo sapiens
1ITB_2	B	TYPE 1 INTERLEUKIN-1 RECEPTOR	3.2.2.6	Homo sapiens
1REW_1	A, B	bone morphogenetic protein 2		Homo sapiens
1REW_2	C, D	bone morphogenetic protein receptor type IA	2.7.1.37, 2.7.11.30	Homo sapiens
1YCS_1	A	P53		Homo sapiens
1YCS_2	B	53BP2		Homo sapiens
1JDH_1	A	BETA-CATENIN		Homo sapiens
1JDH_2	B	hTcf-4		Homo sapiens
1KZY_1	A, B	CELLULAR TUMOR ANTIGEN P53		Homo sapiens
1KZY_2	C, D	TUMOR SUPPRESSOR P53-BINDING PROTEIN 1		Homo sapiens
1DOW_1	A	ALPHA-CATENIN		Mus musculus
1DOW_2	B	BETA-CATENIN		Mus musculus
1I7X_1	A, C	BETA-CATENIN		Mus musculus
1I7X_2	B, D	EPITHELIAL-CADHERIN		Mus musculus
1V18_1	A	BETA-CATENIN		Mus musculus
1V18_2	B	ADENOMATOUS POLYPOSIS COLI		Homo sapiens
1YOV_1	A, C	Amyloid protein-binding protein 1		Homo sapiens
1YOV_2	B, D	Ubiquitin-activating enzyme E1C	6.2.1.64	Homo sapiens
2C1T_1	A, B	IMPORTIN ALPHA SUBUNIT		Saccharomyces cerevisiae
2C1T_2	C, D	NUCLEOPORIN NUP2		Saccharomyces cerevisiae
1GL4_1	A	NIDOGEN-1		Mus musculus
1GL4_2	B	BASEMENT MEMBRANE-SPECIFIC HEPARAN SULFATE PROTEOGLYCAN CORE PROTEIN		Mus musculus
1EP1_1	A	DIHYDROOROTATE DEHYDROGENASE B (PYRD SUBUNIT)	1.3.3.1, 1.3.1.14	Lactococcus lactis
1EP1_2	B	DIHYDROOROTATE DEHYDROGENASE B (PYRK SUBUNIT)	1.3.3.1	Lactococcus lactis
1EP2_1	A	DIHYDROOROTATE DEHYDROGENASE B (PYRD SUBUNIT)	1.3.3.1, 1.3.1.14	Lactococcus lactis
1EP2_2	B	DIHYDROOROTATE DEHYDROGENASE B (PYRK SUBUNIT)	1.3.3.1	Lactococcus lactis
1HX1_1	A	Heat shock 70 kDa protein 8	3.6.4.10	Bos taurus
1HX1_2	B	BAG family molecular chaperone regulator 1		Homo sapiens
1EP3_1	A	DIHYDROOROTATE DEHYDROGENASE B (PYRD SUBUNIT)	1.3.3.1, 1.3.1.14	Lactococcus lactis
1EP3_2	B	DIHYDROOROTATE DEHYDROGENASE B (PYRK SUBUNIT)	1.3.3.1	Lactococcus lactis

## Sheet: PDB from negatome
PDB ID	1CD9		1CIC		1DM0		1G2C		1G3N		1GCQ		1H8A		1HC9		1JB0		1JDP		1JMU		1K8K		1KIL		1LGB		1OM9		1R4Q		1S3S		1U0N		1UIW		1X11		1XIW		1Y3A		1YNT		2ARO		2ATQ
Interacting Chain ID	A	B	B	D	A	B	A	B	C	B	A	B	A	C	A	B	C	F	A	B	G	B	B	D	E	D	C	B	A	B	A	B	A	B	D	B	A	B	A	B	C	B	A	B	B	E	B	C	A
	iRMS (Å)	Interaction Energy (kcal/mol)	iRMS (Å)	Interaction Energy (kcal/mol)	iRMS (Å)	Interaction Energy (kcal/mol)	iRMS (Å)	Interaction Energy (kcal/mol)	iRMS (Å)	Interaction Energy (kcal/mol)	iRMS (Å)	Interaction Energy (kcal/mol)	iRMS (Å)	Interaction Energy (kcal/mol)	iRMS (Å)	Interaction Energy (kcal/mol)	iRMS (Å)	Interaction Energy (kcal/mol)	iRMS (Å)	Interaction Energy (kcal/mol)	iRMS (Å)	Interaction Energy (kcal/mol)	iRMS (Å)	Interaction Energy (kcal/mol)	iRMS (Å)	Interaction Energy (kcal/mol)	iRMS (Å)	Interaction Energy (kcal/mol)	iRMS (Å)	Interaction Energy (kcal/mol)	iRMS (Å)	Interaction Energy (kcal/mol)	iRMS (Å)	Interaction Energy (kcal/mol)	iRMS (Å)	Interaction Energy (kcal/mol)	iRMS (Å)	Interaction Energy (kcal/mol)	iRMS (Å)	Interaction Energy (kcal/mol)	iRMS (Å)	Interaction Energy (kcal/mol)	iRMS (Å)	Interaction Energy (kcal/mol)	iRMS (Å)	Interaction Energy (kcal/mol)	iRMS (Å)	Interaction Energy (kcal/mol)	iRMS (Å)
1	17.637	-12.961	61.203	-0.001	14.95	-1.663	13.906	-3.046	25.405	-6.087	13.38	-4.126	19.724	-3.29	16.38	-7.528	27.087	0	33.669	-15.261	65.457	0	49.039	0	32.193	-10.628	12.795	-4.508	21.606	-2.438	24.622	0.001	57.777	0.001	26.118	-6.82	9.127	-10.763	21.357	-18.721	14.013	0	21.517	-0.301	32.899	0	21.319	-3.214	38.003
2	32.508	0.001	65.923	0	38.416	0	14.832	-3.292	15.558	-7.918	15.224	-0.329	20.138	-5.18	15.445	-9.538	48.852	0	25.049	-5.764	34.031	0	26.304	0	24.495	-9.043	18.836	-0.06	19.754	-4.837	17.76	0	42.677	0	28.513	0	39.406	0	23.324	-9.985	28.959	0.001	37.643	0.001	43.465	0.001	26.258	-4.479	35.606
3	19.604	0	52.804	0	22.633	-0.001	30.333	0	14.368	-10.193	16.134	-1.573	14.86	-2.425	12.401	-6.383	42.811	0	20.916	-9.757	37.742	-0.001	54.282	0	17.132	0	15.799	-0.003	21.367	-6.022	53.794	-0.001	57.991	0	28.282	0	46.64	0	30.186	-0.001	14.097	0	56.596	0	25.814	0	24.015	-4.088	35.465
4	29.434	0.001	27.901	0	40.678	0	31.185	0	21.466	-0.001	0	-19.026	12.968	-5.513	13.125	-5.562	15.338	-0.324	12.914	-13.414	20.062	-5.385	44.838	-0.001	22.004	-9.894	12.389	-6.451	12.865	-12.799	34.657	0	53.707	0	17.212	-11.575	37.371	0	11.996	-10.775	20.07	-3.453	22.78	-4.191	45.768	0	33.275	0	39.175
5	33.653	-9.303	64.566	0	21.108	0	15.624	-2.337	41.678	0	15.299	-1.521	16.259	0	12.387	-5.561	20.5	-11.68	23.807	-10.917	34.488	0	32.97	-0.001	33.335	0	14.973	-1.382	20.139	-8.499	32.369	0	37.922	0	20.986	0	16.128	-2.647	22.259	-6.551	16.984	0	19.807	-5.128	27.795	0	12.621	-4.674	27.945
6	16.891	0	65.558	0	14.405	-0.177	24.052	0	19.856	-3.469	13.497	-9.649	28.821	-3.649	26.343	0	44.94	0	37.241	-10.879	38.231	0	50.613	0	30.068	-2.347	8.295	-9.585	26.3	-0.018	16.04	-4.778	66.819	0	27.362	0.001	20.298	-1.208	18.62	-13.4	17.027	0	40.002	0	31.446	0.001	21.616	0	36.182
7	25.834	-2.219	22.42	-0.001	26.677	0.001	15.03	-2.84	19.787	-4.839	7.616	-5.333	50.95	-3.90799e-14	13.404	-10.949	48.277	0	34.255	-8.474	34.875	0	48.208	0	19.921	0	16.452	0	16.729	0	17.734	0	86.465	0	27.88	0.001	46.309	-0.001	13.05	-18.719	19.536	0	24.349	0	43.835	0	25.494	0	27.849
8	20.245	-8.06	50.876	0	39.318	0	14.445	0	0	-18.712	16.441	0	17.752	-6.541	18.707	-1.228	23.823	0	21.757	-4.382	59.468	0	52.779	0	29.327	-3.561	16.938	0	20.55	-1.935	35.595	-0.001	42.01	0	14.074	-3.115	25.632	0.001	20.332	-4.144	19.211	0	36.614	0	20.623	0	34.801	0	26.955
9	16.243	-6.179	33.615	0.001	8.845	-0.111	36.432	-0.001	25.29	0	13.81	0.001	15.081	-10.392	13.747	-7.197	29.104	-6.65	32.637	-2.74	32.726	-3.576	32.889	0	36.194	0.527	15.45	0	18.144	-3.589	17.652	-0.185	49.662	0	48.198	0	23.407	0	19.913	-12.461	14.508	0	197.028	0	36.62	0	22.474	-0.001	34.935
10	34.334	-4.974	42.53	0	37.567	0	36.544	0	27.405	-2.074	23.574	0	14.991	-7.374	13.341	-2.573	43.697	0	11.646	-2.023	34.112	0	32.173	0	24.606	0	15.99	-2.27	20.219	-2.516	22.983	0	65.985	0	15.499	0	25.348	0	15.684	-8.825	15.074	0.001	40.658	-4.034	39.83	0	8.719	-4.448	41.841
11	25.945	-8.258	47.638	0	27.96	0.001	18.231	-0.001	17.611	-1.402	9.09	-12.159	13.614	-6.189	15.428	-16.003	58.399	0	18.372	-9.704	46.261	0	48.267	-0.001	18.044	-4.909	15.2	0.019	16.94	-0.289	16.817	0	21.393	-0.051	20.699	-11.455	26.679	0	18.938	-4.562	18.549	0.001	20.714	-4.041	27.026	-0.001	14.875	-5.974	42.197
12	16.222	-2.167	47.485	0	22.774	0	45.137	0	35.121	0	11.152	-6.768	16.471	-5.752	18.241	-6.357	46.447	0	20.868	-1.997	32.349	-5.599	46.295	0	36.022	-10.299	11.46	-4.988	18.175	-10.014	14.365	-2.032	34.061	0	12.663	-6.967	34.59	0	15.525	-4.622	37.615	0	27.832	0	43.789	0	26.616	0	32.508
13	30.833	0	24.724	0	20.257	0	20.708	0	19.815	0.024	14.694	-6.259	25.397	0	15.613	-3.343	45.912	0	35.455	-13.947	32.655	-3.272	58.595	0	39.55	-1.151	21.101	0	22.571	0.001	26.434	0	36.338	0	17.666	0	13.638	-12.809	9.831	-26.024	26.767	0.001	17.694	-0.801	47.347	-0.001	32.716	0	41.898
14	41.144	0	61.199	0	11.666	-2.716	38.342	0	21.212	-6.905	11.467	-8.765	28.548	-5.691	17.592	0	42.769	0	28.09	-7.307	40.605	-10.164	47.114	0	12.988	-1.264	18.285	-2.804	17.591	-7.036	30.17	0.001	41.037	0	20.976	0	33.581	0	22.768	-8.957	20.214	0	39.93	0.001	44.473	0	18.502	0	40.488
15	19.783	-8.532	54.171	0	26.994	-0.001	15.41	-1.612	22.384	-7.394	12.682	-7.699	17.533	-8.258	13.118	-6.342	29.748	0	28.025	-4.625	16.779	-2.088	54.176	0	15.671	0	11.641	0.075	16.732	-2.053	34.556	0	62.67	0	10.523	-12.887	46.421	-0.001	16.041	-9.389	28.397	0.001	20.724	-7.834	19.619	0	19.867	-6.592	39.071
16	32.242	0.001	48.839	0	29.286	-0.001	23.975	0	32.041	0	16.567	0	23.85	0	14.738	-4.692	23.645	0	27.734	-5.796	30.759	-0.001	28.011	0.001	10.277	-0.057	10.385	0.001	18.7	-6.616	43.661	0	25.097	-7.242	29.673	-6.414	27.458	-0.001	16.087	-10.641	17.943	0	53.069	0	34.692	0	29.222	-0.001	35.994
17	20.743	-6.473	28.498	0	34.925	-0.001	19.4	0	30.471	0	13.099	-8.474	22.321	-9.306	11.662	-15.622	33.55	0	28.968	0	61.153	0.001	35.706	0	9.807	0.001	17.629	-1.07	16.858	-8.329	15.254	-7.921	54.232	0	36.63	0.001	8.225	-6.449	11.597	-13.556	9.978	0.001	40.428	-2.28	29.128	0	22.442	0	39.014
18	21.666	-8.139	64.606	0	26.537	0	20.543	0	21.697	-0.001	7.614	-11.098	19.322	-1.515	19.47	0.005	41.46	0	35.155	-5.361	13.032	-2.048	39.108	0	40.648	0	14.213	-0.041	23.855	-5.639	11.689	-1.137	83.905	0	35.148	0.001	44.429	0	18.447	-13.806	27.791	0.001	40.79	0.001	20.854	-0.001	19.055	-1.173	40.382
19	29.062	0.001	38.956	0	30.515	0	19.947	0	18.164	-7.047	18.583	0.001	21.529	-3.937	16.037	-5.675	25.931	-4.915	24.516	-11.287	27.234	0.001	49.372	0	29.852	-4.489	17.611	-2.039	17.652	-7.48	30.07	0	73.294	0	16.212	-3.763	30.436	0	9.758	-14.221	21.179	0.001	19.908	-2.216	23.616	0	21.494	-0.001	21.224
20	15.552	-4.951	51.753	0	22.462	0	35.625	-0.001	29.088	0	18.655	0	17.886	-6.71	13.617	-1.324	38.728	0	27.092	-8.553	39.192	0	45.423	0	18.189	-6.128	17.867	0	20.899	-4.026	29.295	0	33.549	0.005	26.83	0	11.869	-6.453	16.768	-13.549	14.502	0	35.866	0.001	36.537	0	19.63	-0.796	22.613
21	26.529	-0.077	65.603	0	33.431	0	25.88	0.001	21.125	0	10.847	-6.509	19.621	-9.809	15.75	-2.127	15.345	0	25.429	-6.217	19.05	0	52.048	0.001	31.412	0	20.351	-2.604	11.734	-8.22	24.543	0	22.002	0	32.131	0	22.89	-5.352	18.486	-12.393	27.068	0	62.052	0.001	27.479	0	28.417	0	37.648
22	35.598	0	20.214	0.001	9.905	-8.154	21.911	0	29.555	-2.693	13.26	-1.594	12.949	-6.607	11.058	-8.919	60.959	0	21.389	-15.649	9.628	-11.506	49.558	0	28.48	-6.954	23.952	0	21.889	-11.82	11.715	-6.292	44.557	0.001	20.124	-4.259	16.981	-2.212	9.341	-13.488	24.282	0	51.252	0	25.54	0	27.595	-0.102	#N/A
23	23.832	0	48.964	0	22.294	-11.447	20.399	0	28.136	-4.233	15.623	-0.294	15.096	-0.067	18.521	-8.404	28.859	0.001	27.132	-1.207	37.536	-2.446	27.836	0.118	33.676	-6.389	14.641	0.003	16.388	-8.871	23.418	-0.001	80.477	0	24.967	0	27.639	0	16.001	-8.539	14.487	0	215.338	0	22.248	0	27.609	0.001	39.731
24	27.008	-2.494	45.828	0	24.119	-0.183	18.37	0.017	21.742	-0.246	10.56	-0.002	34.071	0	13.623	-5.749	39.758	0	31.74	-2.905	41.182	0	11.498	-4.612	18.418	-1.779	13.116	-0.5	21.26	-8.221	34.138	0	37.08	0	31.261	0	48.372	0	21.194	-6.838	23.766	0	31.562	0.001	27.793	-0.001	39.365	0	28.3
25	17.012	-5.411	30.178	0	26.515	-0.001	30.682	0	16.685	-3.045	10.749	-1.853	7.187	-2.259	12.654	-5.177	27.598	0	25.901	-8.33	25.349	-3.386	49.248	0	16.617	0	15.835	0.001	24.976	-5.099	30.588	0	80.22	0	24.083	0	30.691	0	18.992	-4.303	21.68	0.001	33.517	0	20.599	0	21.096	0	28.686
26	26.265	0	42.122	0	16.232	0	29.381	0	25.461	-2.796	14.621	-2.4	16.097	-7.364	11.882	-5.965	30.006	0	33.916	-1.396	19.863	0.002	45.877	0	38.141	-4.726	20.639	-6.501	22.078	-8.043	19.566	-0.719	54.664	0	27.09	0	32.71	0	18.017	-2.8	27.748	0.001	215.213	0	36.295	0	19.843	0	26.884
27	16.895	-9.879	41.918	0	18.548	-2.312	28.971	0	45.048	0	18.36	0	30.398	-9.395	11.241	-10.256	52.608	0	17.564	-10.74	9.902	-8.755	39.478	0	23.322	0	7.538	-2.455	16.293	0.001	22.508	0	42.079	0	35.045	0.001	36.135	0	8.346	-20.634	20.641	0	23.962	0	34.134	0	13.964	0.001	21.951
28	17.91	-5.99	49.281	-0.001	24.249	0	11.392	0	20.229	-3.896	10.427	-6.126	14.016	-7.444	19.457	0	34.84	-0.001	35.258	-5.733	44.078	0.001	35.133	0	38.766	0.001	9.36	-7.025	25.299	-3.754	33.937	0.001	47.227	0	15.608	0	24.151	0	15.751	-13.421	19.969	0	38.453	0	41.485	0	28.204	0.001	29.377
29	39.482	0	42.288	-0.001	25.624	0	20.87	-0.394	20.224	-8.64	14.928	-2.717	13.08	-3.105	16.797	-5.441	9.777	-5.288	35.096	-0.035	37.663	-8.544	4.31	-9.825	22.195	-4.123	16.855	0	24.522	-4.17	15.649	-5.05	75.392	0	27.204	0.001	21.634	0	17.788	-12.938	11.536	-1.109	16.781	-3.066	25.308	0	27.912	0	34.792
30	35.281	0	30.085	0	27.382	0	16.107	0.001	41.628	0.001	12.068	-4.76	28.293	-15.06	15.75	-3.557	21.856	0	32.634	-8.316	25.461	0	27.888	0.001	48.836	-4.394	16.366	0	21.641	-4.612	40.391	-0.001	74.797	0	31.818	0	35.971	0	17.425	-9.129	21.405	0	32.423	-10.34	17.257	0	29.597	0	32.133
31	39.711	0	60.825	0.001	31.567	0	33.796	0	28.766	0	8.037	-8.815	7.503	-7.174	14.286	-10.417	45.948	0	31.336	-0.592	44.271	-6.837	47.819	0	23.933	0.223	21.751	0.239	16.083	-0.95	39.788	0	20.717	-5.75	39.076	0.001	26.978	0	10.465	-12.151	21.983	0	29.139	0	20.003	0	26.255	-1.784	33.707
32	20.793	-2.175	21.773	0	39.662	0	21.364	0	32.769	0	11.028	-6.586	10.365	-4.151	15.1	-10.25	24.771	0	30.049	-7.36	35.086	-4.209	40.338	0.001	20.696	0.001	11.81	0.34	20.396	-5.55	23.026	0	15.832	-0.178	28.776	0	14.438	-3.916	14.405	-18.511	30.736	0	190.368	0	46.49	-0.001	42.761	-0.001	33.953
33	33.863	0.001	37.051	-0.001	50.561	0	26.962	0	29.934	0.001	18.874	-2.484	11.285	-4.51	15.843	-4.34	30.308	0	32.027	3.64153e-14	22.883	0	37.82	-0.001	25.601	0	10.208	-3.626	18.672	-3.087	18.322	0.001	54.496	0.001	17.609	-1.7	45.492	0	16.898	-7.847	32.598	0.001	61.028	0	32.979	0	22.455	0.001	44.408
34	9.602	-14.424	36.18	-0.001	23.901	0	33.498	-0.001	17.642	0	14.148	-4.821	8.459	-0.937	11.494	-6.798	40.416	0	27.39	-0.675	33.029	0	16.855	-7.515	8.188	-9.917	19.811	-1.025	21.836	-9.037	23.839	0	78.267	0.001	20.015	0.001	36.956	-0.001	20.101	-3.629	15.73	-5.661	43.268	0.001	14.168	0	32.928	0	44.052
35	24.932	0	50.134	0	30.397	0	20.724	-0.001	22.323	-13.741	12.439	-3.902	17.476	0.082	13.005	-8.512	29.022	0	20.57	-14.313	34.434	0	50.922	0	18.796	0	23.163	-2.364	17.466	-6.141	21.475	-7.288	27.629	-9.036	17.802	0	32.608	-0.001	19.038	-12.17	15.277	0.001	29.621	0	19.75	0	18.529	0	25.004
36	18.916	-5.687	23.465	0	25.044	0	21.882	0	44.073	0	17.148	0	26.68	-6.535	14.516	-5.927	28.935	0	20.319	-4.778	10.8	-1.839	47.182	0	40.874	-7.262	19.486	-0.137	21.212	-7.027	19.297	0	29.015	-7.253	20.782	0	25.558	0.015	23.402	-7.015	20.351	0	25.601	0	45.468	0	20.01	-2.73	25.335
37	11.864	-12.873	20.279	-0.001	37.817	0	34.864	0	37.189	0	11.893	-5.748	8.699	-0.891	16.633	-3.792	49.015	0	12.046	-4.729	30.422	-2.854	33.163	0	14.083	-7.836	12.978	0.315	15.707	-1.106	25.856	0.001	49.742	0	44.709	0	33.876	0	16.497	-10.703	25.047	0	25.285	0	19.556	0	13.259	-8.771	#N/A
38	17.996	-3.524	58.019	0.001	23.896	0	10.242	0.027	36.032	0	19.969	-0.001	19.28	-2.339	14.684	-4.476	22.014	0.001	26.899	-9.435	26.628	0	30.318	0	20.626	0.025	18.211	-0.564	21.372	-2.571	29.308	0	45.535	-6.656	32.741	0.001	27.494	0	15.898	-15.59	27.481	0	21.032	-5.456	19.506	-2.802	32.039	0.001	32.893
39	31.255	0	25.052	0.001	14.832	0	22.042	0	32.641	0	19.004	-0.153	28.472	-14.994	12.522	-12.259	27.33	-1.042	24.148	-6.447	33.915	-1.326	14.938	-8.917	10.826	0	10.267	-2.976	17.121	-4.563	21.074	-11.707	34.602	0	15.129	0	40.13	0	17.423	-13.779	14.624	-0.997	50.308	0	48.685	0.001	16.497	-4.75	31.323
40	32.286	0.004	40.636	0	29.942	0	25.96	0.001	39.902	0	11.738	-7.496	21.03	-16.324	15.859	-0.855	15.942	0	29.222	-10.178	63.554	0	30.418	0.001	36.108	0	15.174	-2.895	16.265	-7.426	39.405	0.001	55.802	0	25.563	0	22.886	0.001	18.472	-2.61	18.739	-0.68	216.478	0	13.197	-3.367	9.765	-3.735	28.83
41	11.437	-0.248	62.646	0	37.509	0	23.886	0.001	27.905	0	14.82	0.036	11.126	-1.532	12.657	-9.57	25.529	0.001	29.632	-14.102	36.715	0.269	14.774	-18.946	32.48	-12.597	20.835	1.15	19.713	-8.919	29.035	0	62.899	0.001	25.74	0	21.095	-0.212	17.434	-9.483	15.898	-2.502	26.283	-12.803	21.934	-0.001	27.989	-0.001	28.316
42	31.605	0	18.442	0	21.751	-0.001	15.29	-0.521	25.447	0	14.872	0	14.511	-6.146	10.054	-6.98	36.088	0.001	21.153	-3.028	35.657	-3.247	21.141	-0.001	15.801	-5.27	20.975	0	19.077	-7.006	23.294	-2.619	42.971	-0.001	28.711	0	30.123	0	16.943	-5.824	22.74	0	39.071	0	16.452	0.001	28.347	0	38.987
43	17.614	-10.323	40.867	0	26.762	0	21.353	0	37.121	0	11.011	-1.561	21.342	-5.984	15.075	-7.138	30.672	0.001	23.895	-8.91	46.576	0	36.2	-0.001	14.753	-0.045	15.943	-1.471	21.14	-6.465	34.385	0	80.029	0	37.319	0	32.772	0	15.004	-11.732	26.63	0	21.412	-0.304	28.98	0	31.231	0	32.981
44	32.287	0.001	57.641	0.001	37.475	-0.001	29.865	0	33.289	0	12.512	-7.205	29.959	-9.236	17.326	-9.069	43.305	0	28.724	-7.846	26.917	0.037	34.479	-0.001	30.504	-1.068	16.868	-2.694	19.267	-2.788	24.127	0.001	67.626	-0.001	16.386	-7.027	44.371	0	13.612	-9.593	29.062	0	218.49	0	40.596	0	28.473	-3.836	30.597
45	17.371	-12.634	52.099	0.001	29.225	0	28.218	0	19.713	-12.603	10.337	-1.162	18.142	0	14.385	-8.512	18.924	0.004	28.126	-5.788	69.398	0	17.063	-8.926	6.835	-4.045	13.363	-0.517	14.941	-12.316	37.148	-0.001	57.949	0.001	16.342	0	34.399	0.001	23.481	-4.876	14.174	0	200.788	-0.001	36.532	0	32.295	0.001	36.943
46	32.579	0	50.306	0	28.369	0	35.488	0	48.352	0	10.707	-13.54	13.874	-9.73	17.393	-8.472	31.326	0	23.533	-5.142	35.435	-5.513	23.567	-0.068	11.633	-0.222	15.673	-1.676	19.519	-5.834	24.777	-0.001	18.197	0	30.619	-4.082	26.814	0	18.876	-17.625	19.743	0	28.294	-2.885	26.947	-0.001	13.169	-9.623	32.081
47	25.213	0	38.039	0	22.967	-0.05	16.948	0.001	16.76	-12.275	11.589	-5.82	45.423	0	13.702	0.115	44.947	0	20.62	-6.278	47.195	0	21.488	-12.087	15.899	-0.04	14.44	-0.045	17.821	-10.072	34.492	0	60.234	-0.001	22.064	0	27.639	-0.001	17.695	-13.589	12.801	-7.815	51.285	0.001	26.102	0	29.374	0	33.657
48	20.453	-1.659	28.572	0	27.394	0	8.022	-0.008	48.112	0	16.511	0	18.705	0	12.948	-6.987	38.806	0	14.07	-10.343	57.492	0	14.623	-4.994	12.398	0	13.549	0	20.68	-0.851	35.032	0	44.707	0	41.397	0	16.092	0.001	13.662	-8.626	13.106	0	193.878	0	33.63	0.001	23.624	-2.797	27.932
49	30.028	-0.001	24.553	0	26.916	0	29.687	0.001	35.502	0	11.377	-12.305	20.379	0	9.588	-3.944	19.505	-0.839	19.03	-7.335	48.44	0	32.332	0	24.73	0.043	14.702	-3.163	18.386	0.001	11.121	-0.77	31.597	-0.001	21.682	0	23.338	0	18.393	-18.986	15.178	0.002	54.082	0	34.222	0	18.144	0	33.546
50	15.49	-7.501	47.979	0	14.69	-7.312	24.623	0	37.756	-0.001	12.069	-3.192	15.187	0	13.348	-4.912	36.939	0	21.488	-5.411	37.274	1.056	22.04	0	26.907	0	16.823	-1.241	21.744	0	24.316	0	39.548	0	20.256	0.001	28.32	0	14.946	-11.519	34.402	0	40.136	0	33.768	0	28.51	0.001	33.025
51	16.516	-8.2	43.011	-0.001	22.87	0.001	24.969	-0.001	23.585	-0.001	20.743	-0.001	21.793	-1.805	14.009	-6.135	42.868	0	20.533	-2.195	31.46	-0.071	33.535	-13	16.142	-5.49	12.898	-0.371	18.533	-1.628	28.468	0	75.54	0	27.368	0	29.884	-0.001	17.519	-8.279	26.87	0.001	45.68	0	40.379	0	13.182	0.02	30.367
52	30.043	0	23.789	0	8.38	-2.596	13.562	0.001	20.904	-15.621	13.291	-7.12	17.072	-12.447	2.365	-12.321	25.803	-0.243	22.462	-13.012	29.399	-0.001	50.167	0	11.616	-4.747	10.281	-0.338	16.259	-9.792	19.497	-8.073	45.389	0	27.13	0	31.824	0	12.711	-11.941	27.289	0.001	52.169	0.001	27.611	0.001	19.453	-4.514	23.771
53	40.349	-0.001	61.932	0	26.209	0	30.66	0	25.84	0	17.905	0	35.511	-6.597	11.474	-5.169	47.055	0	20.506	-8.36	53.855	0	32.228	-5.527	20.59	-7.345	22.209	-5.016	23.567	-5.994	56.112	0.001	37.155	0	23.821	-0.001	39.859	0	19.992	-4.615	12.692	-0.09	16.439	-6.288	21.091	0	25.942	-3.701	48.023
54	10.87	-9.212	52.401	0	15.674	-6.882	11.422	0.001	24.397	-2.836	17.17	0	22.79	0.001	12.764	-1.018	44.239	0	10.117	-12.864	52.191	0	15.465	-4.82	46.31	-1.533	13.096	-2.091	19.977	-2.815	40.643	0	27.047	-2.766	6.864	-10.989	36.542	0	17.301	-15.07	25.842	0.001	30.9	0	41.904	-0.001	15.075	0	33.009
55	17.271	0	57.505	0	24.109	-4.086	15.247	-3.678	34.822	0	11.126	-4.335	19.062	-16.973	15.661	-4.921	13.258	0.457	36.322	-6.207	12.945	-4.509	45.014	0	26.107	1.085	8.757	-8.977	21.996	-10.535	31.517	0	39.154	0.001	23.733	0	33.81	0	19.031	-9.191	11.71	-3.079	20.71	-5.317	26.359	0	24.866	0	31.435
56	25.041	0	23.32	0	20.218	-0.001	21.876	-0.572	10.987	-8.64	7.64	-13.532	14.677	0.021	13.917	-12.294	27.946	0	18.456	-4.574	45.153	0	39.378	0	37.599	0.022	13.624	0	19.713	-7.379	35.134	0	11.706	0	39.086	0	43.693	-0.001	15.557	-17.292	9.17	-10.074	40.766	0	49.651	0	15.087	-4.961	37.695
57	31.2	0.001	21.855	0	28.957	0	20.503	0	24.751	0	17.539	0	17.394	-0.144	11.377	-8.673	37.283	0	36.85	-8.862	37.069	-0.001	46.186	0	27.063	-3.295	16.821	-3.567	18.654	0.001	22.862	-0.001	22.562	0	31.464	0	13.697	-5.209	17.899	-10.343	23.955	0	39.473	0	16.958	0	10.654	-2.009	#N/A
58	29.939	-11.839	42.976	-0.001	27.47	0	31.512	0.001	28.924	0	10.661	-0.586	17.779	0	11.325	-10.845	43.969	0	29.346	-9.411	43.73	0	29.925	0.001	14.358	-4.272	20.836	0.002	9.409	-18.544	19.242	0	31.051	0	22.655	0	39.07	0	16.902	-8.048	12.978	0	201.226	-0.001	30.529	0	25.341	0	33.903
59	17.215	-14.654	46.244	0	45.381	0.001	36.07	0.001	32.238	0	9.409	-8.119	33.335	0	16.237	-0.001	41.003	0	23.758	-0.743	25.195	-0.383	37.127	-0.001	14.234	-0.024	19.539	0.004	19.427	0	27.515	0	51.522	0	27.491	0.001	13.115	-1.651	11.17	-12.169	10.149	-6.206	33.655	0	39.055	0	18.169	-2.537	40.061
60	11.602	-17.797	20.39	0	31.524	0	11.675	-0.006	32.141	0	20.69	-0.001	33.693	0	20.739	0	40.372	0	25.057	-9.496	44.277	0	33.76	0	36.097	-1.73	13.265	0.017	20.135	0	41.261	0	13.023	-0.014	33.625	0	19.962	0	25.045	-11.216	19.548	0	210.126	-0.001	19.601	0	17.144	0	21.249
61	18.673	-5.789	54.894	0	30.993	0	14.126	0	23.868	0	15.085	0	15.109	-8.796	15.199	-3.353	77.753	0	30.547	-13.892	35.461	-6.052	21.344	0	41.634	0.001	15.094	-4.687	14.421	-9.148	46.819	0	24.518	0	29.163	-4.71	47.057	0	22.305	-3.055	24.083	0	20.216	-1.966	44.188	0	20.977	-0.001	41.196
62	25.026	-0.001	18.805	0	44.06	0	21.621	0	31.475	0.001	14.739	0.004	26.903	-4.459	28.093	0	41.56	0	24.717	-11.93	45.811	0	23.425	-5.289	11.237	-7.185	23.143	-0.347	20.41	-0.366	9.787	-3.998	57.465	0	27.646	-1.312	34.409	0	19.034	-12.68	25.863	0.001	22.433	-3.952	23.015	0	18.526	-1.336	35.459
63	33.504	0	64.939	0	35.089	0.001	18.978	-1.043	35.452	0	9.915	-2.449	18.88	0	14.236	-5.518	21.869	-1.358	30.613	-5.834	24.756	-1.903	23.123	0	24.856	-9.736	14.95	-1.406	21.974	-0.544	25.732	0	53.471	-0.001	14.71	-0.316	15.804	-1.765	11.228	-8.927	28.48	0.001	25.236	-0.922	26.62	0.001	25.735	0	30.802
64	37.546	-2.024	23.578	0.001	20.681	0	41.292	0	19.513	-10.093	11.848	-0.398	25.01	-5.695	13.559	-2.524	40.075	0	32.316	-9.692	51.443	-0.001	16.338	-12.896	25.319	0	16.784	-5.217	17.071	-12.673	27.175	0.001	34.69	-6.057	32.014	0	21.308	0	15.984	-11.118	13.361	-1.461	50.174	0	36.639	0.001	33.064	0	39.141
65	18.995	-10.791	19.373	0	24.664	0	12.948	0	22.257	0.001	11.832	0	17.618	0	11.521	-8.125	17.655	0	29.699	-6.167	36.299	-0.001	30.932	0	15.427	0	17.593	-6.631	20.907	0	29.641	-4.522	56.084	0	14.44	-8.279	18.035	-9.755	12.843	-15.032	14.332	-0.021	54.921	0	27.638	0.001	22.016	0	14.453
66	24.11	0	41.557	0	12.179	0	29.945	0	47.566	0	5.233	-3.494	10.725	-7.903	12.753	-8.269	40.886	0	26.735	-5.991	43.547	0	21.024	-13.243	19.337	0	13.646	0.028	18.753	-4.127	28.387	0	36.553	-0.015	36.352	0	30.033	0	20.478	-7.993	30.481	0	30.4	0.001	35.882	0	37.545	0	41.112
67	15.657	-4.808	64.503	0	27.636	0	40.292	0	17.802	-9.721	16.25	-2.224	25.441	-6.031	10.985	-8.695	36.121	0	35.277	-9.894	40.607	-2.799	42.308	0	13.828	0.013	22.907	-0.001	18.238	-12.868	24.732	0	46.86	0	16.018	-5.534	18.127	0.001	5.009	-14.103	33.757	0	55.662	0	39.007	0	19.757	-3.638	30.259
68	25.333	-14.248	27.78	0	45.345	0	41.863	0.001	23.184	0	10.053	0.022	18.712	0	18.924	-1.152	16.716	0	25.496	-10.323	51.941	0	18.63	-10.347	38.822	0	17.336	-0.473	10.482	-12.036	43.17	-0.001	56.282	0	26.774	-6.431	34.515	0.001	23.055	-11.41	14.572	-6.925	214.495	0	19.251	-2.332	15.717	0	43.027
69	32.402	0	42.984	0	40.34	-0.001	29.597	0	27.892	-7.315	12.338	-2.232	11.448	-7.764	18.354	-4.069	53.58	0	27.829	-10.704	44.343	-2.185	22.082	-5.223	25.898	-2.25	12.048	-0.999	20.513	-4.079	32.211	0	27.028	-5.331	32.823	-9.99	27.495	0	18.534	-12.155	14.531	-0.166	14.576	-5.662	14.098	-1.968	12.508	-4.43	34.782
70	21.261	-7.73	65.737	0	24.681	-0.001	20.013	0	17.234	-10.178	10.913	-7.314	15.043	-5.137	13.409	-5.54	17.579	-3.878	30.768	-10.043	61.608	0	32.977	-8.1	35.042	0	13.134	-7.843	16.181	-4.607	17.699	0	9.419	0.001	17.975	0.001	32.499	-0.001	14.106	-8.498	31.029	0	25.751	-6.507	30.402	0	21.452	0	36.101
71	35.599	0	41.965	0.001	41.946	0	27.239	0	19.904	-14.286	20.059	0	20.643	0.082	13.747	-10.297	17.272	-8.641	35.356	-0.235	46.489	0	51.35	0	40.692	-4.246	15.683	-3.009	20.899	-10.547	22.779	-3.719	48.82	-4.308	20.377	-6.447	26.859	-0.001	15.321	-7.632	37.41	0.001	46.701	0	20.004	-0.001	42.865	0	29.853
72	40.59	-0.001	39.309	0	16.35	-9.049	20.891	-0.9	21.116	-6.25	13.631	-0.559	24.782	0	13.701	0.094	30.722	0	31.314	-6.782	43.379	0	14.177	-10.408	19.469	-5.936	19.022	-2.683	15.108	-6.304	38.696	-0.001	46.868	0	29.377	0	27.353	0	20.968	-11.181	13.064	0	34.827	-0.043	44.02	0	30.507	0	#N/A
73	15.763	-6.773	50.351	-6.21725e-15	27.394	0.001	36.276	0	33.193	0	12.234	-10.829	18.526	-0.822	12.575	-4.781	41.999	0	27.517	-9.185	19.292	-16.407	41.639	0	25.362	-2.408	21.178	-1.112	16.578	-7.555	11.748	-6.246	26.977	-2.821	17.784	-5.863	34.178	0	22.961	-0.207	24.336	0	35.198	-1.259	13.655	-0.439	32.44	-0.001	26.838
74	23.932	0	47.973	0	18.022	0	29.177	0	24.785	0	12.216	-0.384	31.053	-0.001	22.566	0	51.98	0	21.713	-4.647	21.738	0	22.348	0.001	18.79	-3.82	8.357	-0.584	23.098	-5.93	29.936	0.001	38.562	-0.188	37.256	0	22.13	-0.001	15.794	-14.239	29.565	0.001	190.618	0	22.725	0	20.819	0	30.687
75	31.959	0	42.606	0	31.364	0	17.891	0	15.968	-1.958	18.18	-2.169	14.339	-13.439	12.691	-8.818	12.345	-1.264	14.898	-10.808	26.117	-6.683	21.37	-9.731	29.119	0	15.866	0.1	24.432	-4.283	31.056	0	55.029	0	37.907	0	52.469	0	21.895	-6.645	15.178	0	199.469	0	37.607	0	21.414	-4.774	41.471
76	38.106	0	18.141	0	53.113	0	21.617	0.001	33.503	0	11.165	-5.17	13.805	-3.748	12.835	-13.474	18.513	0.513	24.454	-13.264	43.471	0	29.65	-0.5	8.166	-1.945	10.069	-2.155	14.411	-8.673	42.325	0	61.414	0	30.47	0.001	17.277	0	14.561	-19.924	20.032	0	46.055	0	53.295	0	28.901	0	34.783
77	15.238	-10.351	28.568	0	22.887	0.001	14.342	0	20.695	0	9.763	0	25.642	-0.001	13.232	-5.919	10.449	-0.161	23.466	-8.323	36.424	-0.001	14.357	-5.448	14.085	0	21.83	-2.785	13.437	-9.839	19.092	0	33.857	-9.878	21.069	0	31.541	0	12.161	-13.816	27.82	0.001	33.92	0	40.031	0	26.044	0.015	29.395
78	19.131	-11.469	52.472	0	30.655	0	27.396	0	24.04	-5.949	16.227	0.798	15.341	-2.356	14.449	-5.572	14.085	0	32.878	-11.688	37.341	-2.26	23.024	-5.111	20.464	-2.595	16.55	-3.962	23.979	-11.303	28.155	-3.104	66.34	0	22.895	-2.847	18.027	0	18.05	-8.209	33.712	0.001	21.815	-11.237	31.136	0	19.426	-1.425	29.701
79	10.404	-11.885	23.565	0	42.398	0	29.588	0	19.523	-10.701	14.697	0	74.593	0.001	15.047	-6.361	10.22	-1.829	29.807	-0.188	57.936	0	54.783	0	6.744	0	14.731	-3.743	23.833	-9.545	26.399	0	29.843	0.028	27.473	0	48.442	0.001	16.965	-8.547	25	0.001	35.489	0	35.138	0	29.635	0	19.885
80	25.48	0	48.361	0	23.543	0.001	16.708	-5.766	16.666	-9.824	13.962	0.008	21.732	-4.528	15.094	-7.328	41.049	0	23.428	-5.082	28.726	-1.517	55.658	0	36.464	0	23.102	0	22.751	-2.09	30.492	0.001	48.619	0	26.932	0	25.282	0	14.987	-16.192	21.379	0.001	31.988	-2.048	26.514	0	31.284	0	39.802
81	23.28	0	53.073	0.001	34.974	0	17.584	-0.001	24.634	0	15.089	-9.212	21.236	-0.001	11.543	-4.549	50.285	0	33.644	-20.273	22.484	0	21.81	0	22.842	0.063	19.244	0.192	24.44	-7.557	24.256	0	68.888	0	17.417	-0.817	33.749	0	20.336	-4.005	24.786	0	40.737	0	17.211	-0.001	32.913	0	41.544
82	29.451	-9.266	47.899	0	28.463	-0.001	15.003	-2.28	23.935	-4.466	10.795	-0.141	18.762	0	17.363	-6.418	25.924	0	31.179	-4.397	31.735	-3.189	45.066	-6.03961e-14	34.237	-3.518	13.984	-1.883	22.211	-0.514	38.689	-0.001	21.925	-4.357	16.148	0	24.505	0.001	20.891	-2.807	24.061	0	22.238	-4.209	30.079	0	13.099	-2.281	20.166
83	19.742	-7.56	46.258	0.001	39.007	-0.001	20.053	0	13.821	0	16.002	0	26.062	0	11.315	-2.098	44.283	0	24.439	-8.616	43.171	-2.939	35.57	0	17.553	0	11.536	-3.15	27.124	0	24.343	-0.001	52.428	0	22.922	2.718	38.397	0	22.995	-6.978	20.017	0	35.641	-0.001	37.315	0	27.748	0.001	34.851
84	30.902	-3.069	27.723	0	29.06	0.001	27.117	-0.001	19.437	0	14.142	-1.483	10.777	-0.855	8.524	-7.25	27.377	0	20.183	-8.885	32.727	-0.924	23.943	-4.743	38.77	-0.545	14.379	-4.72	21.221	-9.469	17.995	-0.261	64.305	0	26.654	0.233	24.868	0	19.79	-4.191	31.415	0.001	48.745	0.001	42.704	-0.001	20.984	0.847	29.353
85	20.817	-1.141	19.127	0	24.618	0	45.078	0	28.993	-3.501	17.294	0.324	21.562	0	17.655	-4.759	19.344	0	36.108	0.527	52.909	0	37.353	0.001	11.997	0	9.625	0	15.866	-12.878	17.009	-0.129	37.425	0.001	34.976	0.011	36.427	-0.001	13.979	-10.167	23.076	0	48.847	0	24.04	0	35.035	0	37.804
86	17.8	-10.443	50.755	0	16.851	0.229	23.504	-0.937	38.762	0.001	11.469	-9.804	10.467	-8.812	11.681	-1.505	21.473	0	31.02	-6.935	20.162	-1.577	27.053	0	31.429	0	12.912	-0.393	17.72	-6.059	28.95	-0.001	53.348	0	28.052	-2.929	28.254	0	17.011	-11.914	16.488	0	27.587	0.001	48.573	0	31.936	0	41.084
87	29.927	0.001	63.119	0	29.857	0	39.806	0	30.292	0.001	6.227	-5.92	16.438	0.004	11.795	-14.398	35.144	0	27.974	-13.088	43.664	0	28.646	-7.035	12.444	0.407	22.188	0.001	16.609	-11.516	17.208	0.001	33.86	0	21.745	0	15.357	-0.126	21.197	-14.721	22.138	0	213.055	0	33.062	0	10.656	-3.462	38.839
88	19.449	-1.026	54.106	0	23.614	0	23.825	0	17.754	-10.647	12.448	-3.806	12.652	-8.515	11.705	-3.188	48.734	0	28.933	-2.908	37.162	-6.263	22.977	-3.345	18.745	-9.154	14.313	0	21.459	-8.22	30.401	0	50.764	0.001	16.602	0	17.177	-0.003	20.169	-5.421	11.255	1.074	202.463	0	20.835	0	32.82	0	#N/A
89	25.876	-12.996	50.352	0	14.162	-6.618	11.901	0	36.099	0	12.207	-5.354	23.696	-3.375	13.024	-9.534	35.472	1.42109e-14	31.778	-7.669	21.05	0	23.951	-0.244	37.364	-0.225	17.954	0	22.838	-7.113	31.7	-0.001	60.004	0	35.203	0.001	39.612	0	20.385	-4.914	24.723	0	196.865	0	20.057	0.698	32.583	0	29.288
90	33.824	0.001	58.951	0	23.32	0.111	32.324	0	36.39	0	18.279	0	19.21	-5.277	16.288	-1.869	32.864	0	19.794	-4.444	35.028	-10.629	20.315	-8.206	19.37	0	21.668	0	21.294	-2.344	35.264	0	78.875	0	26.404	-3.719	18.558	0	9.844	-9.362	17.529	-0.006	197.467	0	31.732	0	21.782	-0.001	32.308
91	22.383	-3.216	56.957	0	9.097	-3.019	11.813	-0.16	13.592	-3.388	10.582	-6.782	24.489	-4.005	18.588	-5.598	17.724	-4.813	29.072	-6.786	31.357	-0.533	30.206	0	14.686	0.002	22.545	-1.484	26.179	0	36.76	0	57.706	0	25.112	0	24.633	0	14.476	-16.202	27.419	0	26.251	-3.163	24.562	0	25.371	0	35.67
92	39.61	0.001	44.012	0	31.555	0	29.615	0	35.962	0	17.348	0	27.935	-4.46	13.716	-0.392	30.36	0	33.358	-6.248	16.077	-1.813	42.952	0	32.439	-10.51	14.643	-3.35	17.367	-2.807	20.719	0	20.914	-10.523	47.877	0	42.588	0	17.965	-12.427	20.19	0	52.872	0.001	32.79	0	26.939	0	35.936
93	18.164	-14.115	21.596	-0.001	60.033	0	15.138	-3.88	29.244	0.07	13.794	0	15.172	-8.97	16.285	-5.862	11.694	-14.803	28.966	-9.542	35.206	-4.981	30.717	0	59.634	0	7.377	-3.312	20.795	-2.41	27.938	0	47.712	0	21.287	0.001	11.678	-10.476	18.358	-21.52	10.989	-9.876	45.438	0	29.008	0	16.986	-1.35	44.83
94	35.068	-0.001	52.391	0	29.355	0	26.168	0.001	26.055	-0.001	9.508	-8.091	20.042	-7.817	15.931	-3.511	12.361	0.007	20.949	-7.063	11.767	-0.001	52.634	0.001	11.525	-7.214	17.361	0.001	21.769	0	25.079	0	64.647	0	21.359	-7.275	30.205	0	17.817	-12.326	31.229	0	11.099	-2.479	30.838	0	29.669	0	30.773
95	34.296	-2.043	26.012	0.001	11.856	-9.484	21.769	-0.731	22.593	-11.163	9.438	-3.59	24.377	-4.863	13.949	-1.234	18.993	0	27.025	-7.821	58.409	0	31.566	-3.386	19.256	-5.254	21.693	-0.001	13.873	-2.454	37.479	-0.001	42.023	0	21.196	-0.001	43.108	0.001	16.206	-4.459	12.392	0.024	197.45	0	57.796	0	19.828	-3.462	22.853
96	12.59	-13.038	64.617	0	31.342	0	24.147	0	28.462	0	12.5	-2.343	24.388	0.001	20.876	-0.001	15.422	-2.195	35.805	-7.867	41.33	0.693	18.901	-11.407	36.919	0	15.216	-0.049	11.799	-4.916	20.863	0.001	66.086	0.001	28.063	0	25.438	0.213	20.926	-9.179	28.363	0	36.656	0	25.016	0	9.302	-2.046	27.215
97	29.945	-5.541	46.14	0	29.676	0	23.015	0	22.169	-0.541	21.192	0	29.251	0	14.718	-6.261	45.305	0	32.33	-6.189	49.576	0	37.089	0	30.276	-2.896	11.75	-7.316	18.655	-4.348	41.515	0	32.613	0	10.942	-3.995	37.677	0	9.663	-6.273	15.565	-0.004	29.087	-3.14	23.916	0	22.549	-0.001	40.068
98	26.336	0	43.625	0	15.036	-4.442	28.871	0	37.053	0	12.137	-5.066	18.731	0.557	19.065	-12.452	25.355	-0.001	24.63	-2.609	12.809	-1.645	47.265	0	38.02	-5.993	12.055	0	19.029	-5.229	32.732	0	17.919	0.168	20.756	-3.113	46.491	0	16.892	-5.896	17.461	-0.92	195.643	-0.001	32.022	0	12.589	-0.845	29.35
99	17.879	-7.377	39.864	-0.001	22.069	0.001	15.051	0	34.928	0	14.114	-4.058	4.535	-11.111	14.483	-11.658	24.669	0	21.898	-9.815	45.21	0	37.84	0	40.511	-0.182	15.211	-1.584	23.356	0	17.252	-0.204	22.213	0.001	44.985	0	28.727	0.001	22.298	-6.541	20.906	0	0	-13.965	36.36	0	26.158	-0.104	26.275
100	22.113	-1.168	46.507	0	16.423	-0.023	28.917	0	38.057	0	20.532	0	23.373	-4.553	11.914	-5.372	44.048	0	16.755	-3.543	62.25	0	19.287	-10.016	16.38	0	13.115	0.042	17.081	-5.152	18.221	0	29.663	-7.724	32.896	0	18.598	-0.382	22.752	-0.146	15.349	0.001	23.128	-0.063	25.195	-0.001	15.636	-1.451	23.264
101	13.923	-7.478	23.378	0	15.485	-2.495	30.301	0	36.855	0	22.138	0	31.548	0	16.253	-10.976	33.006	0	29.487	-10.428	40.072	0.001	48.786	0	19.165	-2.728	17.287	0	16.68	-12.212	27.131	0.001	46.962	0	27.39	0	37.269	0	15.641	-8.617	20.57	0	23.508	-0.02	29.697	0	19.544	0.001	32.816
102	28.991	-3.84	60.005	0	25.665	0	16.285	0	18.405	-3.679	11.503	-8.934	14.804	-0.373	19.609	-10.718	36.146	0	22.239	-14.506	35.64	0.195	32.175	0.335	26.814	0	19.439	-1.246	15.238	-6.122	44.887	0	32.556	-0.644	24.987	-7.701	31.581	0	17.802	-5.079	36.967	0	20.514	0	30.322	0	24.328	-4.244	31.25
103	27.057	0	28.055	0	27.818	0.001	32.739	0	50.267	0	13.605	0	12.453	-3.398	16.641	-6.183	40.639	0	19.665	-4.545	30.273	-0.14	16.088	-6.29	38.406	0.001	8.339	-0.677	21.999	-8.552	41.211	0.001	45.91	0	27.357	0	37.956	0	17.477	-20.523	30.445	0.001	27.195	-0.069	19.6	0	22.768	-0.001	#N/A
104	14.144	-4.609	18.741	-0.001	11.095	-11.675	11.686	-3.98	18.016	0	13.616	-3.367	15.755	-1.662	19.653	0.001	41.893	0	20.618	-13.56	46.035	0	22.419	-12.26	18.751	0	6.864	-2.527	17.08	-3.739	21.984	-4.495	40.593	0	33.335	0	32.607	-0.001	20.964	-11.304	25.655	0	55.288	-0.001	30.366	0.001	17.841	0	48.899
105	20.236	-8.173	23.268	0	33.942	0	23.694	0	33.389	0	15.438	-2.507	37.446	0	13.961	-9.673	23.112	0	25.05	-3.73	38.479	-3.538	28.114	-10.264	14.69	0.001	20.847	0.055	18.582	-5.193	19.803	-0.001	27.406	-8.118	17.554	-7.733	22.002	0	16.597	-14.774	31.783	0	25.5	-0.023	21.887	0	14.426	-1.95	30.884
106	32.583	-0.001	42.14	-0.001	25.559	0	42.601	-0.001	20.414	0	13.321	-3.048	20.854	0	16.043	-6.248	39.951	0	25.257	-6.458	36.822	0	36.418	0.001	11.485	-0.044	14.966	0.032	18.903	-4.638	39.807	0	58.49	0.001	14.302	-7.575	45.359	0	16.91	-8.764	32.138	0	44.051	0	25.716	0	27.053	0.001	29.584
107	20.119	-11.939	54.469	0	22.573	-1.193	23.016	-0.001	28.992	0.001	13.139	-7.158	32.683	-5.735	13.849	-7.727	49.579	0	39.421	-1.08802e-14	41.325	-0.001	53.852	0	12.734	-2.14	18.258	0.002	20.07	-7.111	10.817	-5.475	49.974	0	35.98	0	17.146	-1.284	17.324	-4.061	31.986	0.001	200.262	0	34.391	0	19.787	0	41.837
108	37.455	-0.001	62.022	0	19.918	-0.001	26.201	0	53.724	0	13.12	-9.59	28.254	0	14.635	-9.376	36.101	0.001	32.923	-15.687	40.748	-0.679	24.162	0	34.269	-2.453	15.663	0.257	21.522	-2.926	25.345	-0.001	57.519	0	30.773	0	32.839	0	21.931	-10.417	21.728	0	48.352	0	35.268	0	17.731	-5.42	38.581
109	35.104	0	56.372	0	24.101	-0.049	31.312	0	29.324	-8.794	10.695	-12.15	16.803	-0.016	14.07	-6.892	32.448	0.001	23.312	-11.293	25.139	0	51.12	-0.001	22.064	-5.298	10.589	-1.669	20.169	-6.51	28.315	0	51.377	-0.001	42.603	-0.001	21.064	-0.442	15.448	-5.487	22.331	0	24.173	-2.516	44.638	0.001	29.182	0	37.451
110	23.004	-0.001	29.861	-0.001	29.58	-0.001	21.788	0.001	12.456	-14.627	13.94	-1.643	30.354	0	13.753	-7.544	29.191	0	33.994	-8.253	52.62	0	30.911	-6.037	9.134	-4.584	16.597	0.048	18.848	-3.387	52.426	0	43.274	0	18.662	-0.815	36.995	0	20.674	-11.519	36.018	0.001	44.715	0	32.008	-0.001	20.183	-1.662	39.062
111	20.033	-9.961	49.378	0	15.924	0	15.224	0	14.004	-12.069	17.593	0	26.27	-0.005	14.559	-0.219	40.871	-0.001	43.735	0.001	36.38	0	38.681	0	37.324	-0.001	20.556	-1.376	25.22	0	23.002	0	26.939	0	30.193	0.001	27.886	-0.012	20.942	-7.664	33.813	0	205.784	0	32.137	0	22.76	-5.285	30.143
112	29.473	0	25.021	0	20.186	0	24.761	0	19.274	-3.936	10.142	-8.284	10.664	-0.124	16.729	-2.642	40.346	0.001	16.958	-1.3	38.482	0	34.892	0	30.485	0.277	11.806	-0.837	21.374	-0.616	42.783	0	79.255	0	19.287	-6.295	43.671	-0.001	15.085	-15.927	12.333	-7.18	24.572	0	16.72	0.27	20.881	0.057	22.177
113	32.338	-10.638	32.142	0	9.151	-4.905	29.695	-0.001	19.045	-1.044	18.447	-1.627	13.748	-2.802	18.097	-6.909	8.693	-7.88	23.949	-1.834	30.411	0	34.296	0	18.516	0	18.232	-1.252	17.799	-4.817	35.818	-0.001	37.992	-0.094	28.902	0	34.867	0	15.42	-9.166	16.401	0	46.309	-0.001	20.901	0.005	20.01	0	39.376
114	15.781	-1.18	53.476	0.001	32.416	0	34.101	0	33.177	0	16.045	0.013	31.157	0	20.855	0	28.21	0	31.563	-8.354	45.85	-6.702	29.597	0	21.011	-1.673	21.001	0	13.362	-1.614	35.421	0	32.662	-4.304	33.266	0	41.937	0	16.415	-11.418	29.033	0	31.29	0	22.95	0	30.673	0	35.484
115	38.716	0.001	42.931	0	27.794	0.001	34.67	0	10.599	0	16.424	-6.196	20.526	0.168	13.687	-7.508	41.614	0	17.413	-11.313	39.528	0.013	24.459	-3.792	26.55	-8.132	13.532	0.009	18.886	0	33.782	0	65.202	0	27.346	0	24.987	0	15.323	-13.213	31.112	0.001	26.896	-12.026	21.621	0	27.184	0	39.891
116	17.93	-3.947	29.122	0	15.101	0	23.787	0	41.517	0	16.639	-0.001	13.93	-0.883	12.194	-5.579	46.111	0	29.836	-7.316	22.081	0	35.66	0	19.938	0.001	10.709	-1.283	27.54	-0.001	25.841	0	32.754	-6.139	28.215	0	19.016	0.001	21.54	-5.895	29.711	0.001	44.252	-0.001	30.732	0	17.903	-12.099	38.551
117	35.889	0	65.487	0	17.886	0	13.884	0	14.968	-4.409	14.863	-8.59	12.576	-1.82	16.059	0	36.982	0	21.107	-11.84	17.751	-4.066	40.443	0	25.734	-5.115	13.15	-0.001	16.988	-8.78	29.04	0	42.916	0.001	22.048	-0.001	27.895	0.001	17.712	-8.388	16.571	0	22.11	-2.528	19.276	0	26.274	0.027	24.838
118	28.976	-0.001	65.684	0	20.348	0	17.794	0	26.731	0	25.068	0	20.286	0	14.007	-4.663	32.093	0.001	36.959	-10.36	43.82	0.296	17.265	-8.615	18.54	0.01	12.613	-0.723	20.714	-3.515	11.365	-7.305	60.945	0	37.501	0	42.183	0.001	19.41	-8.983	29.346	0	21.359	0	51.977	-0.001	17.383	-6.562	#N/A
119	23.102	-7.94	58.451	0	14.139	0	23.064	0.001	15.405	-5.692	16.847	-0.366	22.943	-3.84	16.474	-0.02	36.181	0	19.954	-6.549	19.097	-6.038	22.01	-3.289	35.701	-3.365	16.909	-2.266	15.339	-4.599	16.953	0	37.375	0	29.6	0	28.181	0	16.542	-6.188	18.536	0.406	27.208	-0.187	63.758	0	25.229	0	38.782
120	18.536	-15.716	48.917	0	29.725	-0.001	27.486	0	42.194	0	17.876	-0.001	21.13	-0.001	16.629	-3.403	19.38	0	22.213	-7.134	50.335	0	24.703	-0.153	25.739	-11.348	14.066	0.009	25.502	0	12.936	-0.044	53.276	0	42.136	0	19.57	0	18.128	-13.687	19.639	0	23.939	-4.547	28.885	-0.001	35.33	0.001	23.375
121	21.098	-12.861	22.856	0	6.956	-1.418	20.535	0	19.616	-0.2	10.732	-0.34	97.125	0	16.056	-5.093	27.055	0.001	35.84	-11.405	39.358	-1.184	56.875	0	21.723	-8.52	13.436	0	18.879	-11.004	14.817	-2.073	50.255	0	29.773	0	33.003	0	12.741	-12.625	19.351	0	48.416	0	25.088	0	24.742	0	22.06
122	21.452	0	43.734	0	23.498	0	21.232	-6.2	21.809	-4.214	12.071	-2.287	18.89	-2.918	13.771	-3.792	36.843	0	25.676	-4.749	11.832	-15.376	37.998	0.001	29.486	0	18.837	0	16.34	-3.526	22.964	0	27.019	-5.312	12.919	-13.547	32.414	0.001	13.488	-10.233	15.633	0	26.052	-0.001	45.974	0	33.879	0.001	27.876
123	13.837	-6.867	8.942	-0.832	10.263	0	20.626	-0.587	17.58	-14.22	15.023	-0.704	36.046	0	14.291	-13.7	25.236	0	34.625	-7.551	61.454	-0.001	31.271	0	28.121	0	17.432	0.001	17.844	-10.293	35.955	0.001	45.6	0	17.166	-3.05	12.328	-1.352	15.322	-7.25	31.78	0.001	44.456	0	12.74	-1.307	25.358	0	24.219
124	33.599	-4.49	43.679	0	32.842	0.001	39.539	0.001	31.286	0	8.556	-6.188	19.088	-0.001	0	-22.482	29.769	0	34.279	-4.05	41.203	-0.001	24.308	-7.578	56.723	0.001	11.273	0	18.515	-5.531	51.265	0	58.08	0	27.344	0	47.506	0	14.453	-11.903	13.257	-3.482	54.982	0	30.45	0	13.002	-0.79	38.118
125	31.523	0	24.896	0	38.917	0	38.438	0	45.109	0	13.244	0	27.317	-0.475	16.489	-0.86	27.072	0.001	32.115	-8.784	24.863	-0.734	42.082	0	15.086	0	11.799	-4.699	18.488	-2.687	34.746	0	48.335	0.001	17.567	-1.087	18.654	-9.728	16.759	-6.523	24.913	0	34.085	-0.001	18.128	0	22.017	-0.298	19.968
126	22.925	-1.045	39.081	0	25.248	-0.001	13.244	0	40.016	0	12.291	-5.822	76.858	0	20.895	-3.189	23.907	0	16.183	-4.824	60.586	0	22.689	-8.745	20.302	1.488	13.071	0	20.847	-7.871	23.879	0	47.579	0	32.855	0	28.166	0	16.333	-10.665	36.885	0	203.749	0	31.942	0	25.238	0	34.125
127	25.021	-13.663	22.076	0.001	35.695	0	25.88	0	26.851	0	11.86	-8.413	12.22	-5.821	14.814	-10.443	43.505	0	28.312	-3.369	27.113	-0.001	40.923	0.001	20.775	0	7.326	-3.318	20.531	-2.901	38.689	0.001	34.75	-1.223	33.933	0	12.401	-5.928	16.402	-8.686	20.774	0.001	28.434	0	25.823	0.001	33.04	0	24.259
128	18.176	-4.855	61.374	0	33.349	0	25.663	0	47.256	0	13.701	-3.696	26.994	-7.658	15.194	-5.265	27.524	-0.763	28.15	-6.276	25.778	-0.652	42.112	0.001	12.519	-1.563	11.51	-3.242	14.42	-6.086	25.309	0.001	26.033	-2.841	28.946	0	33.365	0	19.153	-3.9	16.874	0.001	24.07	0	36.438	0	33.801	0	28.207
129	19.486	-6.559	23.212	0	33.858	0	31.463	-0.001	18.529	-12.465	13.875	-0.021	18.143	-3.272	21.006	-0.411	35.893	0	24.773	-11.07	54.727	-0.218	47.826	0	13.225	0	11.411	-1.882	18.756	-8.157	56.54	0	31.21	-0.343	17.644	0.055	34.395	0	15.499	-17.338	27.908	0.001	23.918	0.001	49.03	-0.001	22.072	0	33.157
130	12.972	-7.421	28.649	0	27.307	0	29.468	0.001	19.242	-7.198	8.357	-11.573	15.72	-4.811	19.316	-0.906	16.884	-10.08	22.052	-10.417	21.874	-2.012	42.311	0	19.518	0	18.941	0	18.106	-4.203	40.369	0	17.331	0.273	20.199	0	26.7	0	18.015	-11.412	18.045	0	25.319	-10.212	25.733	-1.152	16.776	-7.905	37.547
131	35.261	0	26.364	0	28.252	-0.001	17.262	0	39.464	0	22.529	0	27.809	-3.281	24.524	0	25.434	0	36.499	-9.741	16.941	0	11.862	-6.136	22.393	0.001	15.702	-2.761	15.264	-6.123	36.734	0	38.211	0	22.456	0	19.01	0	22.858	-12.241	16.009	0	53.562	0	28.752	0	28.161	-0.001	28.469
132	38.683	0.001	65.338	0	15.804	0	22.899	0	20.613	-11.436	13.655	-12.479	19.952	-5.69	11.62	-4.528	36.575	0	28.211	-9.875	53.785	0	35.188	0.001	33.905	-0.869	11.183	-3.697	16.43	-8.914	53.406	0	37.496	-2.706	20.938	-5.249	35.736	0	10.044	-9.739	15.988	0.001	20.152	-9.967	33.42	0	31.635	0	20.563
133	23.177	0.001	48.959	0	36.686	0	28.273	0.001	26.031	0	18.357	-0.001	23.562	-2.029	16.442	-2.883	43.283	0	21.021	-7.644	36.138	0	33.388	-0.001	31.979	0	18.252	0.001	29.93	0	21.467	0	42.38	0	29.934	0	26.911	0.001	15.687	-10.501	17.9	0	50.302	0	28.328	-0.228	23.166	0	#N/A
134	30.539	0	50.242	0	27.911	-0.001	39.293	0	14.302	-11.886	16.773	0	11.085	-2.265	14.584	-9.995	42.769	0	32.252	-0.538	55.434	0	40.029	0.001	42.813	0.312	15.578	-0.3	26.023	-1.419	38.645	0	36.077	-6.558	16.979	-4.453	44.75	0	17.921	-11.464	9.961	-6.271	59.024	0.001	18.24	0	16.981	-6.981	40.427
135	24.51	-8.003	25.174	0	50.924	-0.001	28.993	0	27.245	0	18.868	0	28.489	-8.302	22.116	0	40.213	0.001	29.949	-0.233	61.117	0.001	45.028	0	27.927	0.523	15.275	-6.458	20.773	-3.927	17.899	-6.656	50.694	0	22.491	0.001	42.293	0	13.84	-1.984	15.399	-1.701	39.134	-2.02	23.159	-0.001	25.812	0	22.877
136	36.312	-2.459	30.757	-0.001	29.432	0	45.164	0.001	12.656	-1.477	12.564	0	22.393	0.001	14.676	-4.443	20.541	-3.41	31.54	-5.86	39.342	0	42.688	0	24.591	0	12.881	-1.699	19.979	0	29.121	-4.522	85.276	0	19.84	0	48.392	0	14.06	-14.085	29.015	0	46.636	-0.001	21.272	0	24.204	0.001	34.114
137	14.656	-6.829	50.663	0.001	40.229	0	33.062	0	25.566	-6.69	11.353	-7.917	29.686	0.001	16.136	-3.592	37.983	0.001	20.013	-10.635	16.822	0	45.064	0	26.644	0.001	15.471	-1.538	17.606	-12.974	27.367	0	22.71	0	30.178	0.025	42.434	0	13.001	-21.216	17.466	0	36.01	-2.667	21.556	0	18.687	-2.133	22.364
138	28.14	0.014	64.418	0.001	36.858	0	20.383	0.001	14.147	-12.16	8.514	-12.797	23.369	-5.542	13.12	-7.977	19.685	0	27.282	-8.879	27.336	-3.568	29.264	-15.705	43.935	-0.245	13.391	-0.619	20.319	-3.786	27.109	0	55.917	0	40.52	0	35.067	-0.001	14.646	-14.668	9.189	-5.512	35.466	0	25.786	0	24.631	0	37.454
139	30.952	0.103	33.825	0	42.434	0	38.457	0	45.326	0	18.585	-0.824	29.008	-6.199	13.996	-3.274	27.481	0	23.86	-4.168	45.05	0	18.473	-6.994	10.469	-1.499	11.665	-5.634	17.291	-5.998	7.459	-5.771	44.482	0	25.993	0	35.962	0	20.7	-10.013	23.294	0.001	51.127	0	49.137	-0.001	34.499	0	32.701
140	23.693	-4.939	28.029	-0.001	14.956	0	40.114	0.001	31.84	0	13.48	-3.695	16.409	0	14.342	0.899	33.605	0	15.45	-4.527	27.954	-2.243	62.048	-0.001	38.754	-7.153	14.218	-0.57	11.421	-5.812	40.448	0	42.35	0	28.362	0.001	16.369	-4.048	22.037	-9.227	28.466	0	17.441	-5.837	29.744	0	35.8	0	39.127
141	13.423	-8.042	52.219	0	43.382	0.001	31.556	0	15.838	0	21.599	0	33.469	-1.875	12.704	-6.766	43.851	0	17.374	-6.666	40.479	-0.026	44.304	0.001	31.839	-5.152	17.35	0.001	26.339	0	24.355	-0.001	35.236	-1.256	19.292	-13.789	27.747	0	20.686	-5.843	19.655	0	22.264	-2.81	34.349	0	30.163	0	25.93
142	12.77	-15.648	54.661	0.001	48.27	0	33.754	-0.001	27.04	0	13.298	-6.499	15.341	-10.202	18.262	-11.608	41.567	0	24.978	-12.303	17.53	0	56.801	0	37.619	-9.123	11.517	-6.013	20.532	-8.621	18.402	0	49.882	-0.001	22.281	0	29.621	-0.001	18.929	-12.364	26.895	0	19.332	-4.183	25.887	0	6.525	-5.998	32.678
143	32.309	0	54.06	0.001	39.028	0	31.292	-0.001	18.869	-11.982	12.274	0.002	28.439	0	15.493	-4.444	44.136	0	25.228	-6.167	22.305	-9.398	29.212	-0.001	40.397	0	13.774	0	22.63	-8.208	37.933	0	71.701	0	29.4	-0.001	28.96	0	16.917	-10.193	23.225	0.001	201.675	0	43.814	0	19.175	0	16.358
144	30.017	0	23.831	0	42.262	0	28.918	0	44.221	0	9.126	0.001	17.19	-10.822	19.45	-7.649	22.541	-4.386	32.882	-4.579	41.186	-0.034	27.548	-8.568	22.313	-3.305	8.187	-9.098	18.382	-8.472	24.189	0	32.536	-8.076	26.882	0	17.687	0	20.811	-14.201	4.751	-2.207	17.425	-3.872	26.969	-0.001	33.169	0	27.967
145	20.149	-0.043	32.321	0	26.622	0	27.898	0	33.378	0	9.354	-5.564	17.379	-5.923	17.401	-1.099	37.198	0	33.897	-11.102	23.891	0.001	38.785	0	24.276	-0.098	17.303	-2.804	23.395	-7.546	24.576	0	50.855	0	32.779	0	28.409	0	11.913	-15.407	23.98	0	36.52	0.001	24.336	0	17.662	-4.751	26.478
146	29.536	0	35.778	0	10.134	-2.407	18.074	0	11.391	-6.22	10.974	-5.132	29.873	0	13.725	-7.943	40.647	0	24.165	-3.362	58.185	0	21.664	-7.728	33.056	0	8.296	-0.402	22.648	-12.459	24.02	-4.767	37.508	0.001	13.27	-1.431	26.105	0.001	11.869	-21.86	24.127	0.001	40.329	-5.149	22.762	0	25.763	-1.112	33.899
147	23.723	0	38.707	0	19.938	0	27.091	0	36.006	0	18.868	-0.927	21.632	0	12.819	-7.11	26.509	0	28.477	-5.884	45.968	-0.345	41.065	0	33.778	0.022	18.269	-0.216	13.901	-3.919	22.01	0.001	34.615	-0.001	13.447	-3.471	18.462	0.001	14.072	-11.446	19.433	0	53.332	0	20.246	0	17.804	-0.995	44.327
148	6.522	-10.304	24.125	0	24.214	0	21.161	-0.001	36.877	0	13.077	-1.06	33.336	0	17.932	-3.176	37.474	0.001	32.692	-4.156	36.024	-2.436	46.723	0	31.241	-0.001	16.709	0.001	19.726	0.025	18.749	0	32.144	-0.001	16.311	0.04	10.506	-8.253	20.219	-9.007	12.239	-1.971	39.4	0	28.725	0	26.183	0	#N/A
149	16.84	-9.54	23.189	0	29.54	0	12.684	-3.602	26.073	0	11.515	-0.029	23.568	-4.332	12.742	-2.007	42.919	0	34.094	-11.415	45.379	0	14.598	-0.915	24.399	-0.234	18.12	-6.23	18.845	-9.085	14.634	0	27.581	-2.373	30.91	0	27.886	0	15.846	-5.902	33.42	0.001	198.913	0	33.055	0	24.317	0.095	32.477
150	16.87	-9.827	65.519	0	22.539	0	34.989	0	22.58	-7.693	17.296	0.352	29.242	0	15.093	-0.01	41.461	0	27.818	-13.075	49.67	-0.77	28.302	-10.59	9.15	0	23.776	0	24.888	-9.95	23.418	-0.58	23.256	-6.389	36.15	0	24.583	0	12.679	-10.359	16.738	0.001	33.6	0	38.705	0	21.576	-2.181	20.338
151	15.557	-9.691	38.948	0	22	-0.001	29.112	0	25.799	-0.001	17.614	-0.001	19.348	-10.152	15.675	-6.252	39.544	0	16.208	-5.177	32.424	-1.378	49.332	0	42.915	-1.367	11.304	0.005	20.294	0	43.198	0	32.979	-2.075	23.663	0	24.536	0	14.083	-15.463	35.847	0.001	28.773	-2.005	64.406	0	18.929	0.001	40.367
152	18.182	-1.527	53.999	0	32.609	0	14.723	0.592	26.782	0	16.673	-9.057	17.853	-6.539	14.247	-6.93	48.792	0	15.309	-4.789	33.143	0.001	46.87	0	8.977	-9.5	19.93	0	20.188	-0.157	33.951	0	58.831	0	27.185	0	35.415	0	13.712	-11.98	24.302	0.001	27.886	-0.32	23.374	0	18.289	-6.067	41.742
153	19.87	0	37.957	0	33.508	-0.001	17.277	0	21.532	-0.278	12.338	-8.574	18.959	-6.853	16.452	-11.973	35.123	0	11.705	-14.778	40.116	-0.025	33.188	0	19.39	0.542	11.786	-0.095	12.607	-11.179	17.944	-0.285	18.827	-0.555	9.299	-7.873	45.854	0	14.372	-12.841	18.553	0	38.962	-0.875	49.722	0	16.39	-0.225	35.703
154	42.995	0	21.983	0.001	16.154	-3.985	19.967	0	19.903	-0.556	15.822	0	16.09	-0.269	5.974	-0.688	40.312	0	31.22	-2.937	54.388	0	32.21	0.001	38.576	-0.001	11.779	-0.517	14.357	-8.424	32.809	0	22.523	0	21.793	-4.088	32.537	-0.001	12.976	-8.974	12.749	0	213.388	0	25.878	0	26.877	0.001	28.057
155	19.004	-1.149	47.839	0	18.836	-4.371	30.198	-0.001	19.469	-4.425	10.261	-9.778	19.927	0	18.91	-0.342	14.811	-0.45	36.831	-5.628	36.781	-2.777	53.289	0	39.955	-0.001	18.711	-1.172	22.92	-9.707	26.451	0	66.428	0.001	18.64	-6.04	35.803	0	9.063	-10.678	11.344	-4.276	58.956	0	34.832	0	21.382	-0.708	41.415
156	32.668	0	57.102	0	13.131	-0.067	14.899	0.001	32.793	0	19.917	0	14.881	0	18.125	-0.432	41.423	0	20.333	-12.509	39.47	-0.173	37.209	0	20.508	0	17.814	-2.061	11.615	-7.943	24.925	0	64.853	-0.001	18.466	-0.033	20.241	0	19.948	-7.311	29.357	0.001	201.496	0	31.214	0	33.909	0	38.531
157	40.763	-0.001	24.672	0	8.542	-11.421	33.706	0	40.993	0	15.14	-1.559	22.945	0	16.333	-1.02	35.596	0	13.745	-6.366	50.559	0	25.232	0	11.917	-5.116	20.898	-0.085	16.66	-10.241	20.135	0	46.865	0	32.611	0.001	36.02	0	11.772	-15.26	20.761	0.001	24.107	-3.618	23.956	0	34.041	0	37.803
158	16.242	-1.71	22.233	0	32.169	0	25.49	0	15.181	0	12.509	-0.752	18.634	-7.692	17.727	-4.33	38.973	0	14.499	-5.434	43.436	0	44.17	0	35.392	0.001	22.689	-0.001	20.747	-0.74	19.66	0.004	56.222	0	28.352	0	26.247	0	12.819	-18.132	17.159	0	23.613	0	47.037	0.001	18.144	-0.469	45.098
159	11.007	-4.452	27.557	0	14.411	0	18.705	0.087	16.925	-0.419	12.553	-3.105	20.812	-0.134	11.785	-10.166	26.334	0	34.737	0.21	33.769	0	22.983	0	14.217	0	9.942	-4.327	17.455	-11.045	32.831	0	73.392	0	44.535	0	32.272	0	14.231	-12.642	33.679	0	51.544	0	37.382	0	16.024	-7.861	32.402
160	31.981	0	25.308	0	12.589	-7.562	11.102	-0.317	30.946	-9.86	14.919	-3.187	30.2	-2.227	17.739	-4.48	50.118	0	31.879	-0.676	35.252	0.051	12.8	-7.201	32.449	0	16.775	-0.928	9.43	-8.373	28.095	0	50.358	0	18.135	-3.915	24.517	0	17.139	-9.011	28.325	0	46.287	0	41.83	0.001	11.786	-4.571	31.439
161	18.262	-0.146	51.968	0	32.92	0	30.596	0	24.799	-0.337	23.229	0	14.713	-5.352	9.648	-9.907	17.664	-5.374	56.541	0	27.68	0	44.204	0	25.992	-4.464	13.418	-1.735	18.646	-6.232	20.124	0	21.378	0	34.654	0	17.766	-1.891	18.349	-6.79	22.959	0	57.673	-0.001	31.003	0	19.575	-0.001	37.088
162	21.503	-0.453	56.6	0.001	29.996	0.001	22.725	-0.016	26.774	0	18.407	-0.001	30.694	0	20.175	0	29.51	0	32.637	-0.623	36.032	0.804	36.629	0	21.502	0	12.057	-2.059	15.755	-0.02	29.96	-0.001	33.184	-1.725	25.585	-0.001	20.669	-0.497	18.985	-13.912	34.094	0	38.99	0	21.412	0	31.703	0.001	35.442
163	19.631	-6.816	46.852	0	41.648	0.001	37.576	0.001	29.697	0	11.279	-5.265	38.102	0	18.29	-4.626	22.277	-3.274	21.935	-9.844	19.831	-3.044	48.335	0	38.62	-2.675	21.748	-0.169	18.822	-8.845	23.841	0	47.97	-0.001	34.014	-0.001	28.491	0	14.018	-13.764	13.669	0.001	17.459	-3.93	33.498	0	12.852	0.063	#N/A
164	23.894	0.001	52.316	0	35.582	0	29.494	-0.001	14.774	-4.438	17.773	0	14.148	-0.022	15.239	-15.844	29.57	0.001	25.312	-14.811	8.774	-3.585	29.023	0.029	23.829	-0.417	18.708	-1.95	20.134	-15.099	30.808	0	53.875	0	29.911	-4.967	39.425	0	18.56	-7.569	16.028	0.001	7.848	-6.233	62.291	0	14.994	-2.892	34.453
[truncated: 836 more rows]
[truncated: 171 more columns]

## Sheet: PDB from negatome info
Entity ID	Chain ID	Macromolecule Name	EC Number	Source Organism
1CD9_1	A, C	PROTEIN (GRANULOCYTE COLONY-STIMULATING FACTOR)		Homo sapiens
1CD9_2	B, D	PROTEIN (G-CSF RECEPTOR)		Mus musculus
1CIC_1	A	PROTEIN (IG HEAVY CHAIN V REGIONS)		Mus musculus
[truncated: 310 more rows]
