# Supplementary material for: Narrow funnel-like interaction energy distribution is an indicator of specific protein interaction partner
Source: iScience. 2023 May 20;26(6):106911. doi: 10.1016/j.isci.2023.106911 (PMC10250834; doi:10.1016/j.isci.2023.106911)
Supplement: Data S6. Functional annotation of proteins in general protein interactome and non-interacting protein pairs retrieved from databases. (protein structures used in computational docking were retrieved from PDB datrabase); related to Figure 4 [file mmc7.xlsx]

## Sheet: Sheet1
PDB from IntAct
Biological Process GO Distribution by Level (2)
GO-id	GO-term	#Protein Complex	PDB ID
GO:0009987	cellular process	164	1ONQ	1Q95	1BH8	1F3V	1U5I	1I4E	1T3E	1K8I	1BI8	1I4O	1GL4	1AXI	1SG1	1SHY	1QUN	1BR1	1JK0	1U8C	1FYH	1TYE	1TH8	1B6C	1JV2	1QOQ	1O5M	1PVH	1BND	1P27	1I7X	1UJZ	1GAQ	1THN	1OW0	1I4D	1I1Q	1JDH	1TFK	1S6V	1JAT	1KTZ	6REQ	5REQ	7REQ	1Y01	1OC0	1A2X	1BI7
GO:0008152	metabolic process	135	1Q95	1BH8	1F3V	1U5I	1I4E	1BI8	1I4O	1SA5	1AXI	1SG1	1SHY	1MBV	1JK0	1XB2	1TH8	1B6C	1QOQ	1O5M	1PVH	1BND	1P27	1I7X	1UJZ	1GAQ	1THN	1OW0	1I4D	1I1Q	1JDH	1TFK	1S6V	1JAT	1KTZ	6REQ	5REQ	7REQ	1OC0	1A2X	1BI7	1I8L	1LD8	1L0O	1V74	1WDK	1F3U	1SHW	1VG0
GO:0023052	signaling	89	2FAP	1F3V	1BI8	1T3E	1WMH	1K8R	1I4O	1AXI	1OW3	1SG1	1SHY	1I1R	1C1Y	1SKO	1U8C	1S26	1FYH	1TYE	1S6C	1B6C	1JV2	1I4T	1KZZ	1BLX	1HE8	1MK2	1KSH	1PVH	1BND	1I7X	1I8L	1OW0	1HWG	1I4D	1L0A	1IAR	1ITB	1JDH	1T63	1GUA	1XU2	1FOE	1KTZ	1PQ1	1OC0	1BI7	1SA4
GO:0032502	developmental process	92	2FAP	1ONQ	1F3V	1U5I	1K8I	1T3E	1WMH	1I4O	1BI8	1GL4	1AXI	1SG1	1SHY	1BR1	1I1R	1TDQ	1C1Y	1U8C	1UQS	1FYH	1TH8	1B6C	1JV2	1BLX	1HE8	1PVH	1BND	1I7X	1I8L	1HWG	1THN	1OW0	1IAR	1JDH	1T63	1GUA	1XU2	1KTZ	1PQ1	1E50	1Y01	1OC0	1BI7	1TYE	1HE1	1I4T	1I4E
GO:0051179	localization	87	2FAP	1ONQ	1F3V	1WMH	1T3E	1BI8	1GL4	1AXI	1OW3	1SHY	1TDQ	1C1Y	1U8C	1UQS	1ORY	1S6C	1JV2	1I4T	1BLX	1HE8	1MK2	1BND	1SG1	1HWG	1I4D	1OW0	1IAR	1ITB	1JDH	1T63	1JAT	1GUA	1OC0	1TYE	1BI7	1HE1	1QX7	1OZB	1PK0	1SBB	1KTZ	1T5Z	1I7X	1KCG	1VG0	1A2K	1QAV
GO:0065007	biological regulation	72	2FAP	1ONQ	1BH8	1F3V	1I4E	1WMH	1I4O	1BI8	1SHY	1U8C	1UQS	1BH9	1TH8	1B6C	1JV2	1KZZ	1BLX	1HE8	1SG1	1F3U	1I7X	1THN	1OW0	1L0A	1JDH	1SC5	1T63	1KTZ	1E50	1A2X	1BI7	1I8L	1GUA	1PK0	1T5Z	1L0O	1PVH	1YCS	1QAV	1A2K	1FL7	1UNH	1MK2	1XFV	1IAR	1GZP	1C1Y
GO:0002376	immune system process	59	1OC0	1KCG	2FAP	1ONQ	1FL7	1K8I	1I4O	1BI8	1QOQ	1I1R	1I4L	1MK2	1C1Y	1IAR	1UQS	1FYH	1GZP	1JDH	1KZZ	1BLX	1I4D	1K8R	1I3R	1R3H	1HE8	1PVH	1F3V	1XU1	1X86	1REW	1I7X	1I8L	1K7F	1LFD	1OW3	1OW0	1GZQ	1L0A	1ITB	1I85	1GUA	1XU2	1KTZ	1US7	1DJS	1FOE	1PQ1
GO:0050789	regulation of biological process	56	1BH8	1YCS	1BI7	1F3V	1QAV	1TH8	1A2K	1FL7	1I4E	1WMH	1BI8	1SHY	1UNH	1MK2	1IAR	1BH9	1C1Y	1SC5	1TAF	1B6C	1JDH	1KZZ	1BLX	1K8R	1HE8	1SG1	1F3U	1X86	1REW	1I7X	1L0O	1LFD	1OW3	1VYW	1THN	1L0A	1OW0	1I85	1T63	1KTZ	1DJS	1T65	1E50	1TGZ	1A2X	1I8L	1HX1
GO:0050896	response to stimulus	61	1KCG	1ONQ	1JV2	1F3V	1U8C	1BI8	1I4O	1UJZ	1SA5	1SHY	1I4L	1MK2	1IAR	1UQS	1V74	1FYH	1GZP	1C1Y	1KZZ	1I4D	1K8R	1HE8	1PVH	1X86	1ZBD	1LFD	1OW3	1PQ1	1OW0	1VYW	1UJW	1L0A	1ITB	1Z2C	1SQ0	1CXZ	1O5M	1JAT	1US7	1KTZ	1DJS	1FOE	1TFK	1M10	1OC0	1BLX	1TYE
GO:0022610	biological adhesion	53	1OC0	1SHW	1KSG	1KCG	1ONQ	1JV2	1BI7	1U8C	1K8I	1BI8	1V18	1UNH	1QUN	1I1R	1I4L	1KLF	1MK2	1TDQ	1IAR	1UQS	1TYE	1GZP	1JDH	1BLX	1I4D	1I3R	1PVH	1X86	1I7X	1I8L	1OW3	1OW0	1GL4	1SQ0	1KSH	1I85	1HE8	1FOE	1PQ1	1E50	1KSJ	1M10	1DOW	1HE1	1FYH	1I4T	1KIU
GO:0032501	multicellular organismal process	52	2FAP	1BR4	1ONQ	1QAV	1FL7	1BI8	1T3E	1W7J	1SG1	1SHY	1UNH	1BR1	1MK2	1XFV	1UQS	1BZ1	1GZP	1TDQ	1S6C	1O1I	1KSJ	6HBW	1O1K	1KSH	1PVH	1BND	1ZBD	1X86	1OW3	1O1J	1OW0	1Z2C	1QX7	1HE8	1T63	1W7I	1T65	1QI8	1BLX	1E50	1A2X	1S26	1B6C	1PK0	1KSG	1GZQ	1BZZ
GO:0040011	locomotion	42	1KCG	1F3V	1FL7	1WMH	1BI8	1V18	1SHY	1UNH	1I4L	1MK2	1TDQ	1U8C	1IAR	1ORY	1C1Y	1JV2	1BLX	1I4D	1K8R	1HE8	1BND	1SG1	1X86	1REW	1LFD	1OW3	1ITB	1Z2C	1CXZ	1FOE	1OC0	1BI7	1TYE	1HE1	1FYH	1GUA	1I4T	1KTZ	1SKO	1SHW	1I7X	1DJS
GO:0022414	reproductive process	30	1VYW	1IAR	1A2K	1QAV	1U5I	1FL7	1T63	1T3E	1K8R	1KTZ	1DJS	1FOE	1T65	1PQ1	1I4L	1TGZ	1E50	1JDH	1I4D	1I2M	1I4E	1V18	1T5Z	1I7X	1ZBD	1X86	1REW	1TAF	1OW3	1PVH
GO:0000003	reproduction	30	1VYW	1IAR	1A2K	1QAV	1U5I	1FL7	1T63	1T3E	1K8R	1KTZ	1DJS	1FOE	1T65	1PQ1	1I4L	1TGZ	1E50	1JDH	1I4D	1I2M	1I4E	1V18	1T5Z	1I7X	1ZBD	1X86	1REW	1TAF	1OW3	1PVH
GO:0044419	biological process involved in interspecies interaction between organisms	26	1OW0	1KCG	1UJW	1L0A	1IAR	1ONQ	1HE8	1I4O	1US7	1UJZ	1TFK	1OC0	1UQS	1V74	1FYH	1GZP	1SBB	1GZQ	1KZZ	1K8R	1I4E	1I3R	1R3H	1TFO	1LFD	1PQ1
GO:0048519	negative regulation of biological process	4	1I2M	1A2K	1MK2	1I4E
PDB from negatome
Biological Process GO Distribution by Level (2)
GO-id	GO-term	#Protein Complex	PDB ID
GO:0009987	cellular process	93	3FWC	1JB0	3L4F	3HUG	2C2V	3CJH	2GIA	2JDQ	2QE7	3BUA	3FDS	1JMU	2FNJ	1G3N	1K8K	3ZRY	1G2C	2GL7	2ZU0	2PK9	3O8X	2F9I	2PM7	4G4S	3RKO	3EUH	3N96	2ARO	2QEJ	2ZT9	3H32	3OTP	2ZY0	3G5O	1GCQ	1S3S	3D24	1XIW	3G7Z	2X0L	2GOO	3D2U	2ICW	3AAD	3A5Z	1U0N	3O8O
GO:0008152	metabolic process	80	3FWC	1JB0	3HUG	2C2V	3H6I	4G4S	2GIA	2JDQ	2QE7	3BUA	3FDS	2FNJ	1G3N	3ZRY	2GL7	2ZU0	2PK9	2F9I	2PM7	3RKO	3EUH	3N96	2ARO	2QEJ	2ZT9	3H32	2ZY0	3G5O	1S3S	3D24	3G7Z	2X0L	2GOO	3LU9	3D2U	2ICW	3AAD	3A5Z	3O8O	3FAL	2WIU	3TJZ	2RGN	2QXM	3P8C	3BLX	3N9U
GO:0023052	signaling	55	3QS7	3L4F	1H8A	2C2V	4DCK	3BQU	2JDQ	1KIL	3P8C	3N95	1JMU	1HC9	2GL7	1S3S	1XIW	2PK9	2GOO	2PM7	3LU9	3N96	1CIC	2QEJ	3CL3	3H32	3T0Y	1LGB	1GCQ	3O8X	2ZY0	3D24	3D2U	2ICW	3F3F	3AAD	1K8K	1X11	1U0N	3FAL	2RGN	2FNJ	2QXM	1YNT	3E7C	1Y3A	2QR9	1CD9	3RKO
GO:0051179	localization	48	3FWC	3L4F	4DCK	3CJH	2QE7	3BQU	2JDQ	1KIL	3P8C	3N95	3ZRY	1S3S	3Q2S	1OM9	3O8X	2PM7	3D2U	3LU9	2GOO	3RKO	3N96	1CIC	2QEJ	2ZT9	3TKN	3H32	2PK9	1GCQ	2GL7	1XIW	1K8K	2ICW	3F3F	3FAL	3O8O	3TJZ	2FNJ	2RGN	1U0N	3HPG	1YNT	2H4M	3F8U	1CD9	3C01	1G3N	2R28
GO:0032502	developmental process	53	2ICW	3O8X	3AAD	3QS7	3L4F	1H8A	4DCK	2C2V	1K8K	3FAL	2RGN	2FNJ	3BQU	3BUA	2JDQ	1KIL	3P8C	3N95	1U0N	3FM7	1G3N	2QXM	3HPG	1G2C	3N9U	2GL7	1XIW	3GS2	1CIC	2GOO	3D2U	3LU9	3EUH	3N96	2QR9	2QEJ	1CD9	2NPA	2ZVK	3H32	1LGB	1GCQ	2Q6J	2P15	2R28	2ZY0	2ARO
GO:0065007	biological regulation	52	2ICW	2WIU	3F3F	3HUG	1H8A	4DCK	2C2V	3AAD	3FAL	2GIA	1K8K	2RGN	3N95	1U0N	2FNJ	2QXM	3HPG	3G5O	2GL7	3GS2	3G7Z	2PK9	3O8X	3FWC	3D2U	3LU9	2GOO	2PM7	3N96	3E7C	3Q8X	2QR9	3TKN	2QEJ	2X0L	3RKO	2NPA	3CL3	2ZVK	1CD9	1LGB	1G3N	2XKO	3H52	2Q6J	2P15	2R28
GO:0002376	immune system process	42	2ICW	3O8X	3QS7	1H8A	2C2V	3FAL	3BQU	2JDQ	1K8K	2RGN	1U0N	1JMU	2QXM	3HPG	3N9U	2QY0	3L4F	1YNT	1XIW	1CIC	2GL7	3F8U	2GOO	3D2U	3LU9	2QR9	2QEJ	1CD9	3RKO	3CL3	3H32	1LGB	1G3N	1KIL	2Q6J	2P15	2ARO	3GM1	1GCQ	3Q2S	3D24	2X0L
GO:0050896	response to stimulus	40	2ICW	3AAD	3FWC	1H8A	3IK5	2C2V	3FAL	1U0N	3BQU	3BUA	1K8K	2RGN	2ATQ	3FDS	1JMU	3HPG	2QXM	2QY0	1S3S	1YNT	1CIC	3O8X	3D2U	3LU9	3Q8X	2QR9	2QEJ	3RKO	3CL3	2NPA	2ZVK	3H32	1LGB	3OTP	2Q6J	2P15	3GM1	1GCQ	1XIW	2GOO
GO:0050789	regulation of biological process	46	2ICW	2WIU	3F3F	3HUG	1H8A	2C2V	3AAD	3FAL	2GIA	1K8K	2RGN	3N95	2FNJ	2QXM	3HPG	3G5O	2GL7	3GS2	3G7Z	2PK9	3FWC	2GOO	2PM7	3LU9	3N96	3E7C	3Q8X	2QR9	3TKN	2QEJ	2X0L	3RKO	2NPA	3CL3	2ZVK	1CD9	1G3N	2XKO	3H52	2Q6J	2P15	2ZY0	2ARO	3D24	3QNJ	3D2U
GO:0044419	biological process involved in interspecies interaction between organisms	21	2ICW	3BQU	1H8A	3IK5	3FAL	1CIC	2QEJ	3CL3	3O8X	1K8K	3H32	1LGB	1JMU	3OTP	2QY0	3GM1	1GCQ	1YNT	1XIW	3D2U	3LU9
GO:0032501	multicellular organismal process	22	3N96	3L4F	1H8A	4DCK	3FAL	2QEJ	2NPA	1KIL	3H32	2RGN	2ICW	3N95	2R28	3P8C	3GM1	1UIW	1JDP	1K8K	3O8X	3LU9	3D2U	2GOO
GO:0022610	biological adhesion	17	2ICW	1H8A	1K8K	1U0N	2QEJ	1CD9	2NPA	3O8X	3H32	2RGN	1G3N	3GM1	1GCQ	1XIW	2GL7	2GOO	3D2U
GO:0022414	reproductive process	18	3RKO	1H8A	2QR9	3FAL	2FNJ	2ZVK	3FM7	1K8K	2RGN	1GCQ	2QXM	2Q6J	2P15	2ZY0	3GM1	3GS2	2GL7	2GOO
GO:0000003	reproduction	18	3RKO	1H8A	2QR9	3FAL	2FNJ	2ZVK	3FM7	1K8K	2RGN	1GCQ	2QXM	2Q6J	2P15	2ZY0	3GM1	3GS2	2GL7	2GOO
GO:0040011	locomotion	15	2ICW	3P8C	1G3N	3N96	1K8K	4DCK	3L4F	3GM1	1GCQ	1CD9	2FNJ	2RGN	2GOO	3LU9	3N95
GO:0048519	negative regulation of biological process	5	2QR9	2QXM	3Q8X	2Q6J	2P15
GO:0016032	viral process	2	1JMU	3IK5
[truncated: 117 more columns]
