# Supplementary material for: Narrow funnel-like interaction energy distribution is an indicator of specific protein interaction partner
Source: iScience. 2023 May 20;26(6):106911. doi: 10.1016/j.isci.2023.106911 (PMC10250834; doi:10.1016/j.isci.2023.106911)
Supplement: Data S7. Functional annotation of proteins in general protein interactome and non-interacting protein pairs retrieved from databases. (protein structures used in computational docking were retrieved from PDB datrabase); related to Figure 4 [file mmc8.xlsx]

## Sheet: Kinase_pair
Kinase-Substrate pair							Kinase-Random substrate pair
Species	Kinase uniprot entry name	Kinase uniprot ID	Kinase Domain	Substrate uniprot entry name	Substrate uniprot ID	Phosphorylation site	Kinase uniprot entry name	Kinase uniprot ID	Substrate uniprot entry name	Substrate uniprot ID
rat	Mapk8	P49185		Stmn1	P13668	S38	Mapk8	P49185	Vhl	P40338
rat	Mapk8	P49185		Stmn1	P13668	S25	Lyn	Q07014	Src	Q9WUD9
rat	Lyn	Q07014	Pkinase_Tyr	Syk	Q64725	Y346	Lyn	Q07014	UBE2I	P63279
rat	Lyn	Q07014	Pkinase_Tyr	Pdia3	P11598	Y467	Cdk2	Q63699	OTUB1	Q96FW1
rat	Lyn	Q07014	Pkinase_Tyr	Pdia3	P11598	Y454	Fgr	Q6P6U0	PDHA1	P08559
rat	Lyn	Q07014	Pkinase_Tyr	Pdia3	P11598	Y445	Fgr	Q6P6U0	STK38	Q15208
rat	Fgr	Q6P6U0	Succ_DH_flav_C	Sdha	Q920L2	Y596	Map2k1	Q01986	RCC1	P18754
rat	Fgr	Q6P6U0	Succ_DH_flav_C	Sdha	Q920L2	Y535	Map2k1	Q01986	Odc1	P00860
rat	Fgr	Q6P6U0	Succ_DH_flav_C	Fgr	Q6P6U0	Y511	Nme1	Q05982	Cox4i1	P19783
rat	Fgr	Q6P6U0	Succ_DH_flav_C	Fgr	Q6P6U0	Y400	Fyn	Q62844	GMFB	P60983
rat	Map2k1	Q01986	Pkinase	Mapk3	P21708	Y205	Fyn	Q62844	PRKACA	P36887
rat	Map2k1	Q01986	Pkinase	Mapk3	P21708	T203	Yes1	F1LM93	Map2k2	P36506
rat	Map2k1	Q01986	Pkinase	Mapk1	P63086	T183	Gsk3b	P18266	Th	P04177
rat	Map2k1	Q01986	Pkinase	Mapk1	P63086	Y185	Csk	P32577	Prkaca	P05132
rat	Nme1	Q05982	Glycolytic	Aldoc	P09117	D319	Csk	P32577	MAPK14	Q16539
rat	Fyn	Q62844	Pkinase	Cdk5	Q03114	Y15	Src	Q9WUD9	Dpysl2	O08553
rat	Fyn	Q62844	Pkinase	Crmp1	Q62950	Y504	Mapk1	P63086	RGS13	O14921
rat	Yes1	F1LM93	Pkinase_Tyr	Yes1	F1LM93	Y424	Mapk1	P63086	Stmn1	P13668
rat	Yes1	F1LM93	Pkinase_Tyr	Yes1	F1LM93	Y32	Gsk3b	P18266	BIRC5	O15392
rat	Csk	P32577		Fgr	Q6P6U0	Y511	Csnk2a1	P19139	Stub1	Q9WUD1
rat	Csk	P32577		Src	Q9WUD9	Y530	Csnk2a1	P19139	MCTS1	Q9ULC4
rat	Src	Q9WUD9		Src	Q9WUD9	Y530	Camk2a	P11275	Stxbp1	O08599
rat	Mapk1	P63086	Pkinase	Mapk1	P63086	T183	Camk2a	P11275	Csk	P41241
rat	Mapk1	P63086	Pkinase	Mapk1	P63086	T188	Camk2a	P11275	Mapk1	P63086
rat	Mapk1	P63086	Pkinase	Mapk1	P63086	Y185	Cdk5	Q03114	STXBP2	Q15833
rat	Mapk1	P63086	Pkinase	Th	P04177	S8	Cdk5	Q03114	CTPS1	P17812
rat	Mapk1	P63086	Pkinase	Th	P04177	S31	Cdk5	Q03114	H3C1	P68431
rat	Gsk3b	P18266		Dpysl2	P47942	T514	Prkaca	P27791	MIP	P06624
rat	Gsk3b	P18266		Dpysl2	P47942	S518	Prkaca	P27791	Pdia3	P11598
rat	Csnk2a1	P19139	ATG16	Tubb3	Q4QRB4	S444	Prkaca	P27791	Gsk3b	Q9WV60
rat	Csnk2a1	P19139	ATG16	Tagln	P31232	T139	Prkaca	P27791	RHOA	P61586
rat	Camk2a	P11275		Camk2a	P11275	T286	Prkaca	P27791	DRG1	Q9Y295
rat	Camk2a	P11275		Camk2a	P11275	S314	Prkaca	P27791	UGDH	O60701
rat	Camk2a	P11275		Camk2a	P11275	T253	Prkaca	P27791	CDK1	P11440
rat	Camk2a	P11275		Camk2a	P11275	T305	Prkaca	P27791	Ppm1h	Q3UYC0
rat	Camk2a	P11275		Camk2a	P11275	T306	Prkaca	P27791	Mapk1	P63086
rat	Camk2a	P11275		Camk2a	P11275	S279	Bckdk	Q00972	Ppp1ca	P62138
rat	Camk2a	P11275		Ywhab	P35213	S65	Bckdk	Q00972	PEBP1	P30086
rat	Camk2a	P11275		Ywhab	P35213	S60	Mapk3	P21708	TBXA2R	P21731
rat	Camk2a	P11275		Stmn1	P13668	S16	Mapk3	P21708	CDK1	P06493
rat	Cdk5	Q03114		Ap2m1	P84092	S45	Mapk3	P21708	RAP1B	P61224
rat	Cdk5	Q03114		Th	P04177	S31	ALDOA	P00883	CSNK2B	P67870
rat	Cdk5	Q03114		Ppp1ca	P62138	T320	PHKG1	P00518	PDHA2	P29803
rat	Prkaca	P27791		Gsk3b	P18266	S9	MAP2K1	P29678	Aldoc	P09117
rat	Prkaca	P27791		Slc2a2	P12336	S503	PRKACA	P36887	ZAP70	P43403
rat	Prkaca	P27791		Slc2a2	P12336	S489	Fyn	P39688	Syk	P48025
rat	Prkaca	P27791		Slc2a2	P12336	T510	Fyn	P39688	PKM	P14618
rat	Prkaca	P27791		Slc2a2	P12336	S501	Akt1	P31750	RPS27	P42677
rat	Prkaca	P27791		Stmn1	P13668	S63	Akt1	P31750	Ap2m1	P84092
rat	Prkaca	P27791		Stmn1	P13668	S16	Akt1	P31750	Bckdk	Q00972
rat	Prkaca	P27791		Fbp1	P19112	S357	Akt1	P31750	MAPK12	P53778
rat	Prkaca	P27791		Fbp1	P19112	S342	Akt1	P31750	PTS	Q03393
rat	Prkaca	P27791		Snap25	P60881	T138	Akt1	P31750	DHPS	P49366
rat	Prkaca	P27791		Aqp2	P34080	S269	Src	P05480	Cdk5	Q03114
rat	Prkaca	P27791		Aqp2	P34080	S261	Gsk3b	Q9WV60	Fbp1	P19112
rat	Prkaca	P27791		Aqp2	P34080	S264	Gsk3b	Q9WV60	Tubb3	Q4QRB4
rat	Prkaca	P27791		Aqp2	P34080	S256	Gsk3b	Q9WV60	Abhd5	Q9DBL9
rat	Prkaca	P27791		Thop1	P24155	S644	Gsk3b	Q9WV60	SOD2	P04179
rat	Prkaca	P27791		Th	P04177	S40	Mapk11	Q9WUI1	Crmp1	Q62950
rat	Prkaca	P27791		Ptpn5	P35234	S49	Csnk2a1	Q60737	CDK4	P11802
rat	Bckdk	Q00972	E1_dh	Bckdha	P11960	S333	Csnk2a1	Q60737	STMN1	P16949
rat	Bckdk	Q00972	E1_dh	Bckdha	P11960	S343	Mapk1	P63085	KCNN4	O15554
rat	Bckdk	Q00972	E1_dh	Bckdk	Q00972	S52	Mapk1	P63085	Yes1	F1LM93
rat	Mapk3	P21708	Stathmin	Mapk3	P21708	T208	Mapk1	P63085	SPHK1	Q9NYA1
rat	Mapk3	P21708	Stathmin	Map2k2	P36506	S295	Mapk1	P63085	Snap25	P60881
rat	Mapk3	P21708	Stathmin	Th	P04177	S31	Cdk1	P11440	Ass1	P16460
rabbit	ALDOA	P00883	Glycolytic	ALDOA	P00883	H362	Cdk1	P11440	Cdk5	P49615
rabbit	PHKG1	P00518		PHKG1	P00518	S31	Cdk1	P11440	Atg5	Q99J83
rabbit	MAP2K1	P29678	Pkinase	MAP2K1	P29678	Y300	Syk	P48025	GSTA4	O15217
rabbit	MAP2K1	P29678	Pkinase	MAP2K1	P29678	S298	Plk1	Q07832	Hspa5	P20029
pig	PRKACA	P36887		PRKACA	P36887	S11	Mapk3	Q63844	STK38	Q15208
pig	PRKACA	P36887		PRKACA	P36887	S339	Mapk3	Q63844	Stmn1	P13668
mouse	Fyn	P39688		Ido1	P28776	Y253	Mapk3	Q63844	RHOA	P61586
mouse	Fyn	P39688		Cdk5	P49615	Y15	Mapk3	Q63844	TYMS	P04818
mouse	Akt1	P31750		Csk	P41241	S284	Mapk3	Q63844	BLVRA	P53004
mouse	Akt1	P31750		H3f3b	P84244	S10	Fgr	P14234	Fgr	Q6P6U0
mouse	Akt1	P31750		Gsk3b	Q9WV60	S9	Cdk2	P97377	STMN1	P16949
mouse	Akt1	P31750		Phb	P67778	T258	Cdk5	P49615	Phb	P67778
mouse	Akt1	P31750		Cs	Q9CZU6	S225	Cdk5	P49615	SULT4A1	Q9BR01
mouse	Akt1	P31750		Rps6	P62754	S236	Cdk5	P49615	PDHA1	P08559
mouse	Src	P05480	1-cysPrx_C	Prdx1	P35700	Y194	Cdk5	P49615	Thop1	P24155
mouse	Gsk3b	Q9WV60		Ccnd1	P25322	T286	Map2k1	P31938	MAOA	P21397
mouse	Gsk3b	Q9WV60		Ccnd1	P25322	T288	Map2k1	P31938	SUV39H1	O43463
mouse	Gsk3b	Q9WV60		Dpysl3	Q62188	T509	Mapk14	P47811	PRDX6	P30041
mouse	Gsk3b	Q9WV60		Pten	O08586	T366	Mapk14	P47811	HSPA5	P11021
mouse	Gsk3b	Q9WV60		Vhl	P40338	S34	Mapk14	P47811	STK16	O75716
mouse	Gsk3b	Q9WV60		Ccnd3	P30282	T283	Mapk14	P47811	DAPK2	Q9UIK4
mouse	Mapk11	Q9WUI1		Mapkapk5	O54992	T182	Mapk14	P47811	CSNK2B	P67870
mouse	Csnk2a1	Q60737	Y_phosphatase	Odc1	P00860	S303	Mapk14	P47811	Star	P51557
mouse	Csnk2a1	Q60737	Y_phosphatase	Pten	O08586	S370	Mapk14	P47811	PRDX1	Q06830
mouse	Mapk1	P63085		Mapk1	P63085	Y185	Prkaca	P05132	Dpysl3	Q62188
mouse	Mapk1	P63085		Stxbp1	O08599	S241	Prkaca	P05132	Th	P04177
mouse	Mapk1	P63085		Stxbp1	O08599	T574	Prkaca	P05132	Pklr	P12928
mouse	Mapk1	P63085		Map2k1	P31938	T292	Prkaca	P05132	Ido1	P28776
mouse	Mapk1	P63085		Map2k1	P31938	T386	Prkaca	P05132	CCND3	P30281
mouse	Mapk1	P63085		Cfl1	P18760	T25	Prkaca	P05132	MAPK1	P28482
mouse	Mapk1	P63085		Rps3	P62908	T221	Prkaca	P05132	INSIG2	Q9Y5U4
mouse	Mapk1	P63085		Ugdh	O70475	T474	PIM2	Q9P1W9	NME1	P15531
mouse	Cdk1	P11440		Ppp1ca	P62137	T320	PIM2	Q9P1W9	NME2	P22392
mouse	Cdk1	P11440		Cdk7	Q03147	S164	PIM2	Q9P1W9	GRK1	P28327
mouse	Cdk1	P11440		Cdk1	P11440	Y15	CSNK2A1	P68400	GRK5	P34947
mouse	Syk	P48025		Syk	P48025	Y317	CSNK2A1	P68400	Cfl1	P18760
mouse	Syk	P48025		Syk	P48025	Y342	CSNK2A1	P68400	Ptpn5	P35234
mouse	Syk	P48025		Syk	P48025	Y130	CSNK2A1	P68400	Cs	Q9CZU6
mouse	Syk	P48025		Syk	P48025	Y519	CSNK2A1	P68400	Mapk14	P47811
mouse	Syk	P48025		Syk	P48025	Y520	CDK7	P50613	SRC	P00523
mouse	Syk	P48025		Syk	P48025	Y346	CDK7	P50613	Tagln	P31232
mouse	Plk1	Q07832		Tpt1	P63028	S64	CDK7	P50613	Stxbp1	O08599
mouse	Plk1	Q07832		Tpt1	P63028	S46	CDK7	P50613	Fgr	Q6P6U0
mouse	Mapk3	Q63844		Mapkapk2	P49138	T208	CDK7	P50613	GMFB	P60983
mouse	Mapk3	Q63844		Mapkapk2	P49138	T320	STK38	Q15208	SOD2	P04179
mouse	Mapk3	Q63844		Star	P51557	S232	STK38L	Q9Y2H1	PDK1	Q15118
mouse	Mapk3	Q63844		Stxbp1	O08599	S241	MAPK11	Q15759	CDKN2D	P55273
mouse	Mapk3	Q63844		Stxbp1	O08599	T574	MAPK11	Q15759	MAPK14	Q16539
mouse	Mapk3	Q63844		Map2k1	P31938	T292	MAPK11	Q15759	Th	P04177
mouse	Mapk3	Q63844		Map2k1	P31938	T386	NME1	P15531	Coro1a	O89053
mouse	Mapk3	Q63844		Cfl1	P18760	T25	PRKACA	P17612	Tpt1	P63028
mouse	Fgr	P14234	Succ_DH_flav_C	Sdha	Q8K2B3	Y604	PRKACA	P17612	Ywhab	P35213
mouse	Cdk2	P97377	Myf5	Cdk7	Q03147	S164	PRKACA	P17612	Prdx6	O08709
mouse	Cdk5	P49615		Stub1	Q9WUD1	S20	PRKACA	P17612	Gsk3b	P18266
mouse	Cdk5	P49615		Coro1a	O89053	T418	PRKACA	P17612	MAPK3	P27361
mouse	Cdk5	P49615		Apex1	P28352	T232	PRKACA	P17612	PKM	P14618
mouse	Cdk5	P49615		Prdx2	Q61171	T89	MAPK3	P27361	CDK6	Q00534
mouse	Cdk5	P49615		Map2k1	P31938	T286	MAPK3	P27361	STK38L	Q9Y2H1
mouse	Map2k1	P31938	HLH	Mapk1	P63085	Y185	MAPK3	P27361	GRK5	P43249
mouse	Map2k1	P31938	HLH	Mapk1	P63085	T183	MAPK3	P27361	Mapk3	Q63844
mouse	Map2k1	P31938	HLH	Mapk3	Q63844	T203	MAPK3	P27361	Prdx1	P35700
mouse	Map2k1	P31938	HLH	Mapk3	Q63844	Y205	HSPA5	P11021	Sdha	Q8K2B3
mouse	Mapk14	P47811		Atg5	Q99J83	T75	PDK4	Q16654	Mapk3	P21708
mouse	Mapk14	P47811		Mapk14	P47811	T180	PDK4	Q16654	NDUFB6	O95139
mouse	Mapk14	P47811		Mapk14	P47811	Y182	AURKC	Q9UQB9	H3f3b	P84244
mouse	Mapk14	P47811		Prdx6	O08709	T93	STK16	O75716	FBP1	P09467
mouse	Mapk14	P47811		Clic1	Q9Z1Q5	S146	STK16	O75716	CDK2	P24941
mouse	Mapk14	P47811		Aqp2	P56402	S261	ZAP70	P43403	Clic1	Q9Z1Q5
mouse	Mapk14	P47811		Hspa5	P20029	T649	ZAP70	P43403	CRYBB2	P02522
mouse	Mapk14	P47811		Ass1	P16460	S219	ZAP70	P43403	Mos	P00536
mouse	Prkaca	P05132		Dpysl2	O08553	T555	CDK1	P06493	Aqp2	P34080
mouse	Prkaca	P05132		Abhd5	Q9DBL9	S239	CDK1	P06493	Aqp2	P56402
mouse	Prkaca	P05132		Snap25	P60879	T138	CDK1	P06493	Cdk7	Q03147
mouse	Prkaca	P05132		Cox4i1	P19783	S58	CDK1	P06493	Rps6	P62754
mouse	Prkaca	P05132		Mos	P00536	S25	CDK1	P06493	Ccnd1	P25322
mouse	Prkaca	P05132		Mos	P00536	S71	CDK1	P06493	Th	P04177
mouse	Prkaca	P05132		Mos	P00536	S232	#N/A	P43250	SAT1	P21673
mouse	Prkaca	P05132		Prkaca	P05132	S339	GSK3B	P49841	CCNH	P51946
mouse	Prkaca	P05132		Prkaca	P05132	T198	GSK3B	P49841	Apex1	P28352
mouse	Prkaca	P05132		Glul	P15105	S343	GSK3B	P49841	Slc2a2	P12336
mouse	Prkaca	P05132		Glul	P15105	T301	LCK	P06239	Bckdha	P11960
mouse	Prkaca	P05132		Ppm1h	Q3UYC0	S123	LCK	P06239	BUB3	O43684
human	PIM2	Q9P1W9		PKM	P14618	T454	LCK	P06239	PHKG1	P00518
human	PIM2	Q9P1W9		PFKFB3	Q16875	S478	LCK	P06239	PPP1CA	P62136
human	PIM2	Q9P1W9		FBP1	P09467	S144	UHMK1	Q8TAS1	Map2k1	P31938
human	CSNK2A1	P68400	RIG-I_C-RD	YWHAQ	P27348	S232	MAPK12	P53778	Sdha	Q920L2
human	CSNK2A1	P68400	RIG-I_C-RD	OTUB1	Q96FW1	S16	MAPK12	P53778	PDHA2	P29803
human	CSNK2A1	P68400	RIG-I_C-RD	GMFB	P60983	S53	GRK5	P34947	CDK9	P50750
human	CSNK2A1	P68400	RIG-I_C-RD	SAT1	P21673	S146	CSNK2A2	P19784	RPL11	P62913
human	CSNK2A1	P68400	RIG-I_C-RD	SAT1	P21673	S149	CSNK2A2	P19784	Pten	O08586
human	CSNK2A1	P68400	RIG-I_C-RD	CSNK2B	P67870	S3	CSNK2A2	P19784	Snap25	P60879
human	CSNK2A1	P68400	RIG-I_C-RD	CSNK2B	P67870	S2	MAPK14	Q16539	MAP2K1	P29678
human	CDK7	P50613	Pkinase	CDK2	P24941	Y168	MAPK14	Q16539	Map2k1	P31938
human	CDK7	P50613	Pkinase	CDK2	P24941	T160	MAPK14	Q16539	Mapk1	P63085
human	CDK7	P50613	Pkinase	CDK2	P24941	S46	MAPK14	Q16539	PGK1	P00558
human	CDK7	P50613	Pkinase	CDK2	P24941	T165	MAPK14	Q16539	Camk2a	P11275
human	CDK7	P50613	Pkinase	CDK6	Q00534	T177	CDK2	P24941	DUSP3	P51452
human	CDK7	P50613	Pkinase	CDK9	P50750	S175	CDK2	P24941	MCTS1	Q9ULC4
human	CDK7	P50613	Pkinase	CDK4	P11802	T172	CDK2	P24941	Gsk3b	P18266
human	CDK7	P50613	Pkinase	CDK1	P06493	T161	CDK2	P24941	Ugdh	O70475
human	STK38	Q15208		STK38	Q15208	T444	CDK2	P24941	AICDA	Q9GZX7
human	STK38	Q15208		STK38	Q15208	S281	TGM2	P21980	Mapk3	P21708
human	STK38L	Q9Y2H1	Pkinase	STK38L	Q9Y2H1	S282	PRKG1	Q13976	Mapkapk5	O54992
human	MAPK11	Q15759		SOD2	P04179	T79	PRKG1	Q13976	Cfl1	P18760
human	MAPK11	Q15759		SOD2	P04179	S106	PRKG1	Q13976	Dpysl2	P47942
human	MAPK11	Q15759		MAPK11	Q15759	T241	PRKG1	Q13976	YWHAZ	P63104
human	MAPK11	Q15759		MAPK11	Q15759	S261	PRKG1	Q13976	PRKG1	P00516
human	MAPK11	Q15759		CCND3	P30281	T283	MAPK1	P28482	Cdk7	Q03147
human	NME1	P15531	NDK	NME1	P15531	H118	MAPK1	P28482	SLC25A4	P12235
human	NME1	P15531	NDK	NME1	P15531	S44	MAPK1	P28482	PDC	P19632
human	NME1	P15531	NDK	NME1	P15531	S120	MAPK1	P28482	CKB	P05122
human	PRKACA	P17612	zf-C2H2	YWHAZ	P63104	S58	PDK2	Q15119	Stmn1	P13668
human	PRKACA	P17612	zf-C2H2	CTPS1	P17812	T455	PDK2	Q15119	Glul	P15105
human	PRKACA	P17612	zf-C2H2	AICDA	Q9GZX7	S38	PGK1	P00558	Ppp1ca	P62137
human	PRKACA	P17612	zf-C2H2	AICDA	Q9GZX7	T27	PGK1	P00558	VDAC1	P21796
human	PRKACA	P17612	zf-C2H2	RGS13	O14921	T41	CDK4	P11802	Mapk1	P63085
human	PRKACA	P17612	zf-C2H2	GSTA4	O15217	S189	CDK4	P11802	Src	Q9WUD9
human	PRKACA	P17612	zf-C2H2	GMFB	P60983	S83	DAPK2	Q9UIK4	PKM	P14618
human	PRKACA	P17612	zf-C2H2	GMFB	P60983	T27	CDK5	Q00535	NDUFA12	Q9UI09
human	MAPK3	P27361		BLVRA	P53004	S230	CDK5	Q00535	CDKN2D	P55273
human	MAPK3	P27361		SPHK1	Q9NYA1	S225	CDK5	Q00535	RPS27	P42677
human	MAPK3	P27361		RHOA	P61586	S88	CDK5	Q00535	S100A9	P06702
human	MAPK3	P27361		RHOA	P61586	T100	NME2	Q00535	WDR77	Q9BQA1
human	MAPK3	P27361		SULT4A1	Q9BR01	T11	NME2	P22392	PFKFB3	Q16875
human	MAPK3	P27361		MCTS1	Q9ULC4	T81	MAP2K1	P22392	GRK6	Q9NYA1
human	HSPA5	P11021	HSP7	HSPA5	P11021	T229	CDK6	Q02750	GRK6	P43250
human	PDK4	Q16654	E1_dh	PDHA1	P08559	S300	PCK1	Q00534	PPP2CA	P67775
human	PDK4	Q16654	E1_dh	PDHA1	P08559	S293	GRK2	P35558	Map2k1	P31938
human	PDK4	Q16654	E1_dh	PDHA1	P08559	S232	GRK5	P25098	ALDOA	P00883
human	PDK4	Q16654	E1_dh	PDHA2	P29803	S298	PRKACA	P43249	MAPK11	Q15759
human	PDK4	Q16654	E1_dh	PDHA2	P29803	S291	PRKACA	P00517	CTPS1	P17812
human	AURKC	Q9UQB9	Histone	BIRC5	O15392	S20	PRKG1	P00517	FOXM1	Q08050
human	STK16	O75716	Sarcolipin	STK16	O75716	S197	GRK1	P00517	PAICS	P22234
human	STK16	O75716	Sarcolipin	STK16	O75716	Y198	SRC	P00516	YWHAQ	P27348
human	STK16	O75716	Sarcolipin	STK16	O75716	T185	PRKG2	P28327	Pten	O08586
human	STK16	O75716	Sarcolipin	DRG1	Q9Y295	T101	GRK2	P00523	HRAS	P01112
human	ZAP70	P43403	LAT	ZAP70	P43403	Y315	SRC	P05122	Syk	Q64725
human	ZAP70	P43403	LAT	ZAP70	P43403	Y319
human	ZAP70	P43403	LAT	ZAP70	P43403	Y493
human	ZAP70	P43403	LAT	ZAP70	P43403	Y598
human	ZAP70	P43403	LAT	ZAP70	P43403	Y492
human	ZAP70	P43403	LAT	ZAP70	P43403	Y597
human	ZAP70	P43403	LAT	ZAP70	P43403	Y126
human	ZAP70	P43403	LAT	ZAP70	P43403	Y292
human	ZAP70	P43403	LAT	DUSP3	P51452	Y38
human	ZAP70	P43403	LAT	DUSP3	P51452	Y138
human	ZAP70	P43403	LAT	MAPK14	Q16539	Y323
human	CDK1	P06493		NDUFB6	O95139	S29
human	CDK1	P06493		NDUFB6	O95139	T5
human	CDK1	P06493		NDUFB6	O95139	S55
human	CDK1	P06493		UBE2I	P63279	S71
human	CDK1	P06493		UGDH	O60701	T461
human	CDK1	P06493		NDUFA12	Q9UI09	T120
human	CDK1	P06493		NDUFA12	Q9UI09	T142
human	CDK1	P06493		FOXM1	Q08050	T611
human	CDK1	P06493		FOXM1	Q08050	T600
human	CDK1	P06493		FOXM1	Q08050	T620
human	CDK1	P06493		RCC1	P18754	T274
human	CDK1	P06493		RCC1	P18754	S11
human	CDK1	P06493		RCC1	P18754	S387
human	GRK6	P43250		GRK6	P43250	S484
human	GRK6	P43250		GRK6	P43250	T485
human	GSK3B	P49841		STK38	Q15208	T7
human	GSK3B	P49841		STK38	Q15208	S6
human	GSK3B	P49841		BAX	Q07812	S163
human	GSK3B	P49841		VDAC1	P21796	T107
human	GSK3B	P49841		VDAC1	P21796	S13
human	GSK3B	P49841		CTPS1	P17812	S571
human	GSK3B	P49841		HRAS	P01112	T144
human	GSK3B	P49841		HRAS	P01112	T148
human	GSK3B	P49841		HRAS	P01112	S183
human	LCK	P06239	1-cysPrx_C	PRDX1	Q06830	Y194
human	LCK	P06239	1-cysPrx_C	PPP2CA	P67775	Y307
human	LCK	P06239	1-cysPrx_C	SLC25A4	P12235	Y195
human	LCK	P06239	1-cysPrx_C	MAPK14	Q16539	Y323
human	LCK	P06239	1-cysPrx_C	ACP1	P24666	Y132
human	LCK	P06239	1-cysPrx_C	ACP1	P24666	Y133
human	UHMK1	Q8TAS1	DUF1466	STMN1	P16949	S38
human	MAPK12	P53778	Myf5	MAPK12	P53778	S3
human	MAPK12	P53778	Myf5	CCND3	P30281	T283
human	GRK5	P34947		GRK5	P34947	T485
human	GRK5	P34947		GRK5	P34947	T10
human	GRK5	P34947		GRK5	P34947	S484
human	CSNK2A2	P19784		CSNK2B	P67870	S3
human	CSNK2A2	P19784		CSNK2B	P67870	S2
human	CSNK2A2	P19784		CCNH	P51946	T315
human	CSNK2A2	P19784		TYMS	P04818	S124
human	MAPK14	Q16539		S100A9	P06702	T113
human	MAPK14	Q16539		RPS27	P42677	S27
human	MAPK14	Q16539		BUB3	O43684	S211
human	MAPK14	Q16539		CDKN2D	P55273	S66
human	MAPK14	Q16539		MAOA	P21397	S209
human	CDK2	P24941		CDKN2D	P55273	S76
human	CDK2	P24941		SUV39H1	O43463	S391
human	CDK2	P24941		RPS27	P42677	S27
human	CDK2	P24941		RPL11	P62913	T47
human	CDK2	P24941		PAICS	P22234	S27
human	TGM2	P21980	Histone	H3C1	P68431	S10
human	TGM2	P21980	Histone	H3C1	P68431	S28
human	PRKG1	Q13976		STMN1	P16949	S63
human	PRKG1	Q13976		TBXA2R	P21731	S331
human	PRKG1	Q13976		RAP1B	P61224	S179
human	PRKG1	Q13976		RHOA	P61586	S188
human	PRKG1	Q13976		PTS	Q03393	S19
human	MAPK1	P28482	SNF2_N	SPHK1	Q9NYA1	S225
human	MAPK1	P28482	SNF2_N	MCTS1	Q9ULC4	T81
human	MAPK1	P28482	SNF2_N	DHPS	P49366	S233
human	MAPK1	P28482	SNF2_N	PKM	P14618	S37
human	MAPK1	P28482	SNF2_N	PRDX6	P30041	T177
human	PDK2	Q15119	E1_dh	PDHA1	P08559	S300
human	PDK2	Q15119	E1_dh	PDHA1	P08559	S293
human	PDK2	Q15119	E1_dh	PDHA1	P08559	S232
human	PDK2	Q15119	E1_dh	PDHA2	P29803	S298
human	PDK2	Q15119	E1_dh	PDHA2	P29803	S291
human	PGK1	P00558	HATPase_c	PDK1	Q15118	T338
human	PGK1	P00558	HATPase_c	PGK1	P00558	Y324
human	CDK4	P11802	Rb_C	WDR77	Q9BQA1	S264
human	CDK4	P11802	Rb_C	WDR77	Q9BQA1	S306
human	CDK4	P11802	Rb_C	WDR77	Q9BQA1	T5
human	CDK4	P11802	Rb_C	SOD2	P04179	S106
human	DAPK2	Q9UIK4		DAPK2	Q9UIK4	S318
human	CDK5	Q00535		PPP1CA	P62136	T320
human	CDK5	Q00535		CDK5	Q00535	S47
human	CDK5	Q00535		STXBP2	Q15833	T572
human	CDK5	Q00535		PKM	P14618	S37
human	CDK5	Q00535		PEBP1	P30086	T42
human	NME2	P22392	NDK	NME2	P22392	H118
human	NME2	P22392	NDK	KCNN4	O15554	H358
human	MAP2K1	Q02750	HLH	MAPK1	P28482	T185
human	MAP2K1	Q02750	HLH	MAPK1	P28482	Y187
human	MAP2K1	Q02750	HLH	MAPK3	P27361	T207
human	MAP2K1	Q02750	HLH	MAPK3	P27361	Y210
human	MAP2K1	Q02750	HLH	MAPK3	P27361	T202
human	MAP2K1	Q02750	HLH	MAPK3	P27361	Y204
human	CDK6	Q00534	Rb_C	PKM	P14618	S37
human	PCK1	P35558	INSIG	INSIG2	Q9Y5U4	S151
human	GRK2	P25098	ERM	MAPK14	Q16539	T123
human	MAP2K2	P36507	Keratin_2_head	MAPK3	P27361	T202
human	MAP2K2	P36507	Keratin_2_head	MAPK3	P27361	Y204
cow	GRK5	P43249		GRK5	P43249	S484
cow	GRK5	P43249		GRK5	P43249	T485
cow	PRKACA	P00517		PDC	P19632	S73
cow	PRKACA	P00517		CRYBB2	P02522	S204
cow	PRKACA	P00517		MIP	P06624	S243
cow	PRKG1	P00516	Lig_chan	PRKG1	P00516	T85
cow	PRKG1	P00516	Lig_chan	PRKG1	P00516	S27
cow	PRKG1	P00516	Lig_chan	PRKG1	P00516	T59
cow	PRKG1	P00516	Lig_chan	PRKG1	P00516	S51
cow	PRKG1	P00516	Lig_chan	PRKG1	P00516	S45
cow	PRKG1	P00516	Lig_chan	PRKG1	P00516	S65
cow	PRKG1	P00516	Lig_chan	PRKG1	P00516	T517
cow	PRKG1	P00516	Lig_chan	PRKG1	P00516	S73
cow	GRK1	P28327		GRK1	P28327	S5
cow	GRK1	P28327		GRK1	P28327	T8
cow	GRK1	P28327		GRK1	P28327	T489
cow	GRK1	P28327		GRK1	P28327	S488
cow	GRK1	P28327		GRK1	P28327	S21
chicken	SRC	P00523		SRC	P00523	Y416
chicken	CKB	P05122	ATP-gua_Ptrans	CKB	P05122	T289
chicken	CKB	P05122	ATP-gua_Ptrans	CKB	P05122	T282
chicken	CKB	P05122	ATP-gua_Ptrans	CKB	P05122	S285

## Sheet: E3ubiquitinligase_pair
E3 ubiquitin ligase-Substrate pair						E3 ubiquitin ligase-Random substrate pair
Species	E3 ubiquitin ligase uniprot ID	E3 ubiquitin ligase uniprot entry name	E3 ubiquitin ligase type	Substrate uniprot ID	Substrate uniprot entry name	E3 ubiquitin ligase uniprot ID	E3 ubiquitin ligase uniprot entry name	Substrate uniprot ID	Substrate uniprot entry name
A.thaliana	O22286	BPM3_ARATH	Other	O04719	P2C77_ARATH	O22286	BPM3_ARATH	P25963	IKBA_HUMAN
A.thaliana	O22286	BPM3_ARATH	Other	P49597	P2C56_ARATH	O22286	BPM3_ARATH	P00441	SODC_HUMAN
A.thaliana	Q1EBV6	BPM5_ARATH	Other	P49597	P2C56_ARATH	Q1EBV6	BPM5_ARATH	P12532	KCRU_HUMAN
A.thaliana	Q1EBV6	BPM5_ARATH	Other	O04719	P2C77_ARATH	Q1EBV6	BPM5_ARATH	P14712	PHYA_ARATH
A.thaliana	P43254	COP1_ARATH	Other	P14712	PHYA_ARATH	P43254	COP1_ARATH	P30838	AL3A1_HUMAN
A.thaliana	Q84TG3	PUB23_ARATH	Other	Q9SGW3	PSD8A_ARATH	Q84TG3	PUB23_ARATH	Q60931	VDAC3_MOUSE
C.elegans	Q94420	MEL26_CAEEL	Other	P34808	KTNA1_CAEEL	Q94420	MEL26_CAEEL	Q8BH75	RNF41_MOUSE
D.melanogaster	Q7KTX7	Q7KTX7_DROME	RING	Q94920	VDAC_DROME	Q7KTX7	Q7KTX7_DROME	Q9JJ66	CDC20_MOUSE
H.sapiens	Q9UKV5	AMFR_HUMAN	RING	P00441	SODC_HUMAN	Q9UKV5	AMFR_HUMAN	O70126	AURKB_MOUSE
H.sapiens	Q9UKV5	AMFR2_HUMAN	RING	P08684	CP3A4_HUMAN	Q9UKV5	AMFR_HUMAN	P53909	ADE_YEAST
H.sapiens	Q9NYG5	APC11_HUMAN	Other	P14635	CCNB1_HUMAN	Q9NYG5	APC11_HUMAN	Q05947	UCC1_YEAST
H.sapiens	O95376	ARI2_HUMAN	RING	Q9HC16	ABC3G_HUMAN	O95376	ARI2_HUMAN	P49597	P2C56_ARATH
H.sapiens	O95376	ARI2_HUMAN	RING	O95376	ARI2_HUMAN	O95376	ARI2_HUMAN	P56818	BACE1_MOUSE
H.sapiens	Q96DX5	ASB9_HUMAN	SOCS_VHL_BC-box	P12277	KCRB_HUMAN	Q96DX5	ASB9_HUMAN	Q49AN0	CRY2_HUMAN
H.sapiens	Q96DX5	ASB9_HUMAN	SOCS_VHL_BC-box	P12532	KCRU_HUMAN	Q96DX5	ASB9_HUMAN	Q9CQ92	FIS1_MOUSE
H.sapiens	Q9NZS9	BFAR_HUMAN	RING	P55061	BI1_HUMAN	Q9NZS9	BFAR_HUMAN	P14635	CCNB1_HUMAN
H.sapiens	Q13490	BIRC2_HUMAN	RING	Q9NR28	DBLOH_HUMAN	Q13490	BIRC2_HUMAN	P08684	CP3A4_HUMAN
H.sapiens	Q13490	BIRC2_HUMAN	RING	P63000	RAC1_HUMAN	Q13490	BIRC2_HUMAN	Q9SGW3	PSD8A_ARATH
H.sapiens	Q13490	BIRC2_HUMAN	RING	Q9Y6K9	NEMO_HUMAN	Q9ULV8	CBLC_HUMAN	P34808	KTNA1_CAEEL
H.sapiens	Q9ULV8	CBLC_HUMAN	RING	P12931	SRC_HUMAN	P49427	UB2R1_HUMAN	Q9DCH4	EIF3F_MOUSE
H.sapiens	P49427	UB2R1_HUMAN	Other	P25963	IKBA_HUMAN	P49427	UB2R1_HUMAN	Q9NRC1	ST7_HUMAN
H.sapiens	P49427	UB2R1_HUMAN	Other	Q9Y297	FBW1A_HUMAN	Q99675	CGRF1_HUMAN	Q9WUD1	CHIP_MOUSE
H.sapiens	Q99675	CGRF1_HUMAN	Other	Q5T9L3	WLS_HUMAN	Q96SW2	CRBN_HUMAN	O04719	P2C77_ARATH
H.sapiens	Q96SW2	CRBN_HUMAN	SINGLE_OTHER	Q96SW2	CRBN_HUMAN	Q8WV16	DCAF4_HUMAN	Q9Y6K9	NEMO_HUMAN
H.sapiens	Q8WV16	DCAF4_HUMAN	DWD	Q9NRC1	ST7_HUMAN	Q92466	DDB2_HUMAN	O54910	IKBE_MOUSE
H.sapiens	Q92466	DDB2_HUMAN	DWD	Q92466	DDB2_HUMAN	Q92466	DDB2_HUMAN	P30281	CCND3_HUMAN
H.sapiens	Q92466	DDB2_HUMAN	DWD	P0C0S8	H2A1_HUMAN	Q9NXK8	FXL12_HUMAN	Q8BM54	MYLIP_MOUSE
H.sapiens	Q9NXK8	FXL12_HUMAN	F-box	Q14012	KCC1A_HUMAN	Q9NXK8	FXL12_HUMAN	O95376	ARI2_HUMAN
H.sapiens	Q9NXK8	FXL12_HUMAN	F-box	P30838	AL3A1_HUMAN	Q9UKC9	FBXL2_HUMAN	Q94920	VDAC_DROME
H.sapiens	Q9UKC9	FBXL2_HUMAN	F-box	Q96GD4	AURKB_HUMAN	Q9UKC9	FBXL2_HUMAN	Q9Z1E3	IKBA_MOUSE
H.sapiens	Q9UKC9	FBXL2_HUMAN	F-box	P30281	CCND3_HUMAN	Q9UKT6	FXL21_HUMAN	Q8C669	PELI1_MOUSE
H.sapiens	Q9UKT6	FXL21_HUMAN	F-box	Q49AN0	CRY2_HUMAN	Q9UKT6	FXL21_HUMAN	Q12347	HRT3_YEAST
H.sapiens	Q9UKT6	FXL21_HUMAN	F-box	Q16526	CRY1_HUMAN	Q3ULA2	FBW1A_MOUSE	Q9Y297	FBW1A_HUMAN
M.musculus	Q3ULA2	FBW1A_MOUSE	F-box	O54910	IKBE_MOUSE	Q3ULA2	FBW1A_MOUSE	P32455	GBP1_HUMAN
M.musculus	Q3ULA2	FBW1A_MOUSE	F-box	Q9Z1E3	IKBA_MOUSE	Q80UW2	FBX2_MOUSE	P0C0S8	H2A1_HUMAN
M.musculus	Q80UW2	FBX2_MOUSE	Other	P56818	BACE1_MOUSE	Q9CPU7	FBX32_MOUSE	P28274	URA7_YEAST
M.musculus	Q9CPU7	FBX32_MOUSE	F-box	Q9DCH4	EIF3F_MOUSE	Q8CHQ0	FBX4_MOUSE	P63000	RAC1_HUMAN
M.musculus	Q8CHQ0	FBX4_MOUSE	F-box	P25322	CCND1_MOUSE	Q9QZN4	FBX6_MOUSE	Q9JK66	PRKN_RAT
M.musculus	Q9QZN4	FBX6_MOUSE	F-box	O35280	CHK1_MOUSE	Q9R1K5	FZR1_MOUSE	P49597	P2C56_ARATH
M.musculus	Q9R1K5	FZR1_MOUSE	CDC20	Q9JJ66	CDC20_MOUSE	Q8R4K2	IRAK4_MOUSE	Q32PX2	AIMP2_RAT
M.musculus	Q8R4K2	IRAK4_MOUSE	SINGLE_OTHER	Q8C669	PELI1_MOUSE	Q8BGV7	BACD1_MOUSE	P55061	BI1_HUMAN
M.musculus	Q8BGV7	BACD1_MOUSE	BTB_OTHER	Q9QUI0	RHOA_MOUSE	Q9Z2X8	KEAP1_MOUSE	P12931	SRC_HUMAN
M.musculus	Q9Z2X8	KEAP1_MOUSE	BTB_3	Q8BX10	PGAM5_MOUSE	Q3U410	KLH21_MOUSE	O04719	P2C77_ARATH
M.musculus	Q3U410	KLH21_MOUSE	BTB_3	O70126	AURKB_MOUSE	E0CZ16	KLHL3_MOUSE	Q92466	DDB2_HUMAN
M.musculus	E0CZ16	KLHL3_MOUSE	BTB_3	Q9Z260	CLD8_MOUSE	Q8BM54	MYLIP_MOUSE	P09201	F16P_YEAST
M.musculus	Q8BM54	MYLIP_MOUSE	RING	Q8BM54	MYLIP_MOUSE	Q9WVS6	PRKN_MOUSE	Q16526	CRY1_HUMAN
M.musculus	Q9WVS6	PRKN_MOUSE	RING	Q60931	VDAC3_MOUSE	Q9WVS6	PRKN_MOUSE	Q96SW2	CRBN_HUMAN
M.musculus	Q9WVS6	PRKN_MOUSE	RING	Q9CQ92	FIS1_MOUSE	Q8BH75	RNF41_MOUSE	Q9QUI0	RHOA_MOUSE
M.musculus	Q8BH75	RNF41_MOUSE	RING	Q8BH75	RNF41_MOUSE	Q06986	SIAH2_MOUSE	Q96GD4	AURKB_HUMAN
M.musculus	Q06986	SIAH2_MOUSE	RING	P39429	TRAF2_MOUSE	Q9WUD1	CHIP_MOUSE	P25322	CCND1_MOUSE
M.musculus	Q9WUD1	CHIP_MOUSE	UBOX	Q9WUD1	CHIP_MOUSE	Q9WUD1	CHIP_MOUSE	P05480	SRC_MOUSE
M.musculus	Q9WUD1	CHIP_MOUSE	UBOX	Q9WVC6	SGK1_MOUSE	P39429	TRAF2_MOUSE	P12277	KCRB_HUMAN
M.musculus	P39429	TRAF2_MOUSE	RING	P05480	SRC_MOUSE	Q9JK66	PRKN_RAT	P39429	TRAF2_MOUSE
R.norvegicus	Q9JK66	PRKN_RAT	RING	Q9JK66	PRKN_RAT	Q9JK66	PRKN_RAT	Q14012	KCC1A_HUMAN
R.norvegicus	Q9JK66	PRKN_RAT	RING	Q32PX2	AIMP2_RAT	Q920M9	SIAH1_RAT	Q9NR28	DBLOH_HUMAN
R.norvegicus	Q920M9	SIAH1_RAT	RING	P07825	SYPH_RAT	P35203	CBF3C_YEAST	O35280	CHK1_MOUSE
S.cerevisiae	P35203	CBF3C_YEAST	Other	P35203	CBF3C_YEAST	Q12347	HRT3_YEAST	Q5T9L3	WLS_HUMAN
S.cerevisiae	Q12347	HRT3_YEAST	F-box	Q12347	HRT3_YEAST	Q12508	RMD5_YEAST	Q9HC16	ABC3G_HUMAN
S.cerevisiae	Q12508	RMD5_YEAST	RING	P09201	F16P_YEAST	P38352	SAF1_YEAST	P07825	SYPH_RAT
S.cerevisiae	P38352	SAF1_YEAST	Other	P28274	URA7_YEAST	P38352	SAF1_YEAST	P35203	CBF3C_YEAST
S.cerevisiae	P38352	SAF1_YEAST	Other	P53909	ADE_YEAST	Q05947	UCC1_YEAST	Q9WVC6	SGK1_MOUSE
S.cerevisiae	Q05947	UCC1_YEAST	Other	Q05947	UCC1_YEAST	Q8VSC3	IPA9_SHIFL	Q8BX10	PGAM5_MOUSE
Shigella flexneri	Q8VSC3	IPA9_SHIFL	Other	Q9Y6K9	NEMO_HUMAN	Q8VSC3	IPA9_SHIFL	Q9Z260	CLD8_MOUSE
Shigella flexneri	Q8VSC3	IPA9_SHIFL	Other	P32455	GBP1_HUMAN
