# Supplementary material for: Narrow funnel-like interaction energy distribution is an indicator of specific protein interaction partner
Source: iScience. 2023 May 20;26(6):106911. doi: 10.1016/j.isci.2023.106911 (PMC10250834; doi:10.1016/j.isci.2023.106911)
Supplement: Data S8. Interaction energy distributions of pairs of kinases, E3 ubiquitin ligases and their substrates retrived from databases for training of deep learning model generated using RosettaDock; related to Figures 5, 6, S14, and S15 [file mmc9.xlsx]

## Sheet: Kinase-substrate pair
	Kinase-Substrate pair 1		Kinase-Substrate pair 2		Kinase-Substrate pair 3		Kinase-Substrate pair 4		Kinase-Substrate pair 5		Kinase-Substrate pair 6		Kinase-Substrate pair 7		Kinase-Substrate pair 8		Kinase-Substrate pair 9		Kinase-Substrate pair 10		Kinase-Substrate pair 11		Kinase-Substrate pair 12		Kinase-Substrate pair 13		Kinase-Substrate pair 14		Kinase-Substrate pair 15		Kinase-Substrate pair 16		Kinase-Substrate pair 17		Kinase-Substrate pair 18		Kinase-Substrate pair 19		Kinase-Substrate pair 20		Kinase-Substrate pair 21		Kinase-Substrate pair 22		Kinase-Substrate pair 23		Kinase-Substrate pair 24		Kinase-Substrate pair 25
	Kinase	Substrate	Kinase	Substrate	Kinase	Substrate	Kinase	Substrate	Kinase	Substrate	Kinase	Substrate	Kinase	Substrate	Kinase	Substrate	Kinase	Substrate	Kinase	Substrate	Kinase	Substrate	Kinase	Substrate	Kinase	Substrate	Kinase	Substrate	Kinase	Substrate	Kinase	Substrate	Kinase	Substrate	Kinase	Substrate	Kinase	Substrate	Kinase	Substrate	Kinase	Substrate	Kinase	Substrate	Kinase	Substrate	Kinase	Substrate	Kinase
	P49185	P13668	Q07014	Q64725	Q07014	P11598	Q63699	P12928	Q6P6U0	Q920L2	Q6P6U0	Q6P6U0	Q01986	P21708	Q01986	P63086	Q05982	P09117	Q62844	Q03114	Q62844	Q62950	F1LM93	F1LM93	P18266	P18266	P32577	Q6P6U0	P32577	Q9WUD9	Q9WUD9	Q9WUD9	P63086	P63086	P63086	P04177	P18266	P47942	P19139	Q4QRB4	P19139	P31232	P11275	P11275	P11275	P35213	P11275	P13668	Q03114
	iRMS (Å)	Interaction Energy (kcal/mol)	iRMS (Å)	Interaction Energy (kcal/mol)	iRMS (Å)	Interaction Energy (kcal/mol)	iRMS (Å)	Interaction Energy (kcal/mol)	iRMS (Å)	Interaction Energy (kcal/mol)	iRMS (Å)	Interaction Energy (kcal/mol)	iRMS (Å)	Interaction Energy (kcal/mol)	iRMS (Å)	Interaction Energy (kcal/mol)	iRMS (Å)	Interaction Energy (kcal/mol)	iRMS (Å)	Interaction Energy (kcal/mol)	iRMS (Å)	Interaction Energy (kcal/mol)	iRMS (Å)	Interaction Energy (kcal/mol)	iRMS (Å)	Interaction Energy (kcal/mol)	iRMS (Å)	Interaction Energy (kcal/mol)	iRMS (Å)	Interaction Energy (kcal/mol)	iRMS (Å)	Interaction Energy (kcal/mol)	iRMS (Å)	Interaction Energy (kcal/mol)	iRMS (Å)	Interaction Energy (kcal/mol)	iRMS (Å)	Interaction Energy (kcal/mol)	iRMS (Å)	Interaction Energy (kcal/mol)	iRMS (Å)	Interaction Energy (kcal/mol)	iRMS (Å)	Interaction Energy (kcal/mol)	iRMS (Å)	Interaction Energy (kcal/mol)	iRMS (Å)	Interaction Energy (kcal/mol)	iRMS (Å)
1	20.92	-6.324	37.899	-12.312	38.999	-4.226	33.262	-5.164	28.454	47666	36.409	443136	32.645	-7.761	32.301	-11.335	20.18	-13.17	19.341	-9.582	28.639	-4.974	35.197	234220	22.315	188003	24.365	-11.636	26.755	-13.854	38.443	606250	28.491	258318	35.456	-9.31	65.267	-5.494	27.395	-2.557	35.425	-9.92	33.287	558654	17.735	-7.954	28.265	-8.742	36.427
2	83.489	-10.446	34.128	-14.878	37.073	-15.493	22.016	-15.102	35.532	55494.8	37.645	678483	38.182	-9.571	28.816	-11.815	16.012	-14.413	25.67	-10.269	47.156	-3.363	45.973	707079	34.537	269931	29.856	-18.191	48.143	-7.177	44.52	693763	22.02	170581	27.629	-9.733	32.358	-5.133	44.564	-7.893	48.775	-17.332	38.79	458494	23.24	-5.765	36.754	-1.435	37.326
3	62.334	-23.114	31.563	-7.601	35.616	-11.972	27.645	-10.356	33.963	49711.1	28.949	443929	21.518	-21.111	27.829	-17.065	25.471	-12.309	13.807	-12.394	32.887	-5.638	33.663	349080	34.9	447136	31.85	-11.048	31.941	-11.167	48.673	812403	28.086	260030	17.307	-8.594	29.28	-8.274	30.024	-8.566	42.517	-8.54	30.447	432642	14.27	-12.966	65.686	-2.465	23.373
4	52.204	-17.07	22.042	-6.128	47.681	-8.17	22.242	-10.439	39.612	73037.7	31.907	655001	37.789	-14.008	18.563	-7.359	17.657	-14.332	29.101	-3.867	29.233	-12.824	26.997	249638	27.346	229137	20.624	-19.998	43.494	-17.339	47.792	722782	27.271	165273	12.755	-13.143	44.988	-6.469	23.298	-10.62	50.881	-12.857	38.767	492515	25.281	-8.559	29.983	-6.793	23.125
5	85.141	-12.045	31.727	-17.033	50.499	-12.398	33.357	-11.631	29.434	48841.4	33.815	402156	40.363	-8.168	28.427	-10.406	12.204	-13.819	23.536	-15.608	33.472	0	40.245	568316	29.081	253853	28.108	-13.42	23.739	-16.363	36.32	577346	25.213	173299	20.822	-6.361	43.794	-5.27	17.58	-5.675	0	-28.69	33.6	329295	33.982	-11.393	28.587	-9.633	31.991
6	22.075	-9.466	38.834	-2.13	40.189	-3.758	29.13	-22.908	25.626	22538	25.185	385143	36.965	-6.032	21.693	-9.318	13.977	-10.859	40.659	-16.076	27.454	-9.495	35.127	230644	24.781	322139	41.973	-2.529	43.079	-4.861	46.811	728452	21.302	168660	25.165	-13.247	44.085	-7.309	37.936	-7.688	36.726	-14.344	28.107	398498	22.42	-7.667	14.204	-11.24	24.982
7	104.408	-7.828	26.395	-7.613	41.023	-8.357	30.084	-6.669	22.072	15932.1	26.193	420902	19.214	-13.311	21.182	-7.881	23.535	-4.979	16.574	-13.097	37.425	-13.721	40.834	399367	27.58	317094	31.001	-17.374	39.309	-14.607	22.84	294388	17.139	117002	26.813	-6.215	34.262	-10.363	23.427	-7.485	32.497	-12.752	29.058	372812	24.13	-12.939	55.433	-11.174	31.197
8	26.311	-5.282	29.113	-15.642	47.487	-0.266	25.756	-2.906	22.275	16111.1	29.382	309168	29.539	-12.496	19.319	-12.179	18.978	-4.633	15.38	-13.413	41.258	-10.422	31.896	392432	45.107	707571	37.885	-9.814	49.153	-7.068	46.835	582475	30.39	152875	26.868	-13.351	30.398	-9.268	21.407	-5.738	53.645	-14.905	30.736	399830	15.276	-9.818	19.631	-10.902	29.214
9	28.851	-9.177	32.865	-9.808	59.442	-7.484	23.245	-7.32	25.42	19222.2	24.401	276220	25.722	-7.023	25.469	-14.3	27.067	-11.077	19.634	-7.281	41.931	-12.38	31.038	373707	19.524	262729	24.864	-3.595	24.24	-16.905	41.816	435933	26.86	147617	28.191	-3.849	34.888	-0.954	43.604	-16.566	25.112	-7.668	21.14	257927	26.915	-13.869	27.93	-7.735	29.728
10	87.745	-8.052	47.9	-7.758	35.68	-7.556	20.041	-23.363	43.612	83655.7	31.513	457525	31.951	-8.375	20.78	-7.049	17.908	-7.57	35.534	-5.499	42.764	-10.602	34.572	418900	26.184	276461	9.315	-9.47	30.376	-4.285	36.102	627295	30.377	209427	38.656	-15.559	31.191	-15.395	26.054	-5.311	38.414	-13.192	23.875	403433	34.787	-11.468	22.942	-9.417	13.161
11	17.048	-6.312	33.537	-4.422	45.679	-12.799	23.107	-18.441	30.704	42407	41.368	568179	0	-24.139	34.21	-3.949	25.251	-12.188	30.468	-6.315	31.07	-11.548	25.231	327035	20.091	296387	27.665	-16.174	47.451	-9.532	49.033	611789	27.471	235966	28.966	-18.131	34.952	-11.553	31.952	-9.59	21.144	-14.984	39.185	500881	21.905	-11.266	20.352	-16.323	31.207
12	38.531	-17.313	40.918	-6.226	28.233	-6.651	20.145	-8.874	33.001	40757.3	22.026	244965	43.646	-13.446	24.652	-9.746	11.728	-6.546	43.969	-8.562	38.639	-7.59	44.984	495824	32.295	331953	17.937	-16.774	46.479	-5.574	47.012	948548	19.485	156917	19.562	-14.695	28.957	-8.978	36.796	-6.421	27.888	-9.545	30.957	414329	29.345	-10.789	50.271	-3.906	41.053
13	46.915	-11.611	39.971	-3.336	37.22	-10.905	28.752	-5.364	23.261	23592.8	47.23	624116	30.224	-14.796	26.7	-5.527	10.632	-12.577	27.544	-10.2	41.538	-16.833	24.218	225097	52.075	975767	37.134	-6.657	32.843	-2.491	40.966	544325	29.138	244110	29.032	-6.583	25.604	-14.008	56.314	-16.258	39.51	-8.209	32.154	351979	32.947	-4.893	53.089	-11.141	35.008
14	76.546	-7.413	25.443	-5.816	31.123	-15.761	29.946	-0.001	35.052	48102.5	31.325	529149	37.638	-9.04	32.079	-4.269	13.417	-4.832	32.4	-11.794	57.645	-9.21	46.118	611063	27.921	319098	35.392	-2.23	43.703	0	26.34	283223	26.289	210298	27.704	-10.597	56.626	-4.942	14.343	-9.557	34.014	-11.651	38.967	359974	39.063	-1.522	36.928	-22.079	27.82
15	24.373	-8.555	38.54	-8.766	45.13	-16.681	43.612	-6.943	40.049	69576.1	27.026	440665	29.744	-12.483	34.836	-12.462	14.76	-11.965	27.091	-10.896	29.12	-12.085	32.147	223947	22.633	249599	31.151	-13.492	30.945	-15.567	29.042	199915	23.858	132370	29.27	-6.276	36.798	-10.895	39.841	-5.907	19.223	-12.115	40.056	445898	22.699	-6.013	26.133	-10.193	24.246
16	73.628	-14.199	27.807	-16.517	43.3	-9.695	32.363	-10.462	22.067	19914.9	39.201	652267	26.831	-6.337	20.802	-18.267	30.696	-7.139	26.447	-8.562	21.345	-9.168	25.842	134871	31.304	226179	33.276	-8.571	28.534	-5.62	40.573	723077	17.426	171385	28.452	-14.214	34.34	-9.87	36.925	-11.371	39.847	-15.029	50.371	877845	31.104	-8.972	47.545	-8.344	15.151
17	65.362	-11.057	33.422	-0.41	42.412	-5.856	27.207	-11.384	36.699	60363	30.719	374804	30.752	-3.719	35.773	-12.457	22.067	-12.167	36.496	-8.103	44.843	-9.384	40.183	382466	28.221	231478	20.78	-3.212	44.972	-6.554	41.263	427113	23.975	167736	42.951	-3.513	29.295	-16.441	45.463	0	36.612	-8.827	27.659	518980	33.393	0	23.998	-15.354	28.28
18	59.412	-1.368	36.744	-12.184	24.902	-10.139	23.864	-14.391	34.249	44933.1	35.357	433031	26.213	-9.919	22.847	-4.284	18.793	-10.124	39.105	-12.316	36.513	-10.079	47.046	668176	37.035	260489	34.761	-9.394	26.38	-11.969	41.104	615887	13.836	147473	30.592	-15.95	32.2	-8.177	16.319	-10.453	40.046	-9.946	28.832	339192	32.051	-7.608	39.842	-10.414	28.169
19	99.936	-7.668	45.164	-8.084	40.972	-9.912	25.811	-8.316	32.292	50988	29.499	543828	22.893	-5.965	33.238	-4.8	21.011	-3.679	21.556	-11.431	40.607	-12.026	43.287	508928	38.282	347331	27.648	-14.791	41.966	-5.883	32.259	443318	23.884	192399	37.679	-10.36	21.415	-10.977	29.272	-4.861	23.093	-14.568	33.585	276541	31.621	-15.61	40.556	-2.88	29.93
20	45.873	-12.02	35.406	-2.277	46.104	-4.1	24.309	-9.623	23.784	32121.3	26.507	358073	30.665	-5.384	29.881	-6.815	33.878	-3.369	25.858	-14.082	49.367	0	32.336	232467	25.069	207321	21.28	-14.609	50.924	-10.957	21.074	118946	29.871	166016	27.292	-6.308	32.281	-11.032	30.959	-10.679	34.315	-16.701	33.336	394550	20.122	-11.668	54.67	-0.112	18.364
21	46.947	-5.848	38.057	-7.667	52.83	-6.457	33.442	-7.449	30.463	39502.3	29.951	241114	32.228	-13.645	18.753	-11.847	19.072	-7.916	30.347	-10.684	48.967	-11.811	28.213	203254	22.676	269100	43.903	-14.144	49.604	-4.58	48.758	643374	32.176	287056	43.598	-17.463	22.247	-13.306	39.601	-9.478	40.369	-13.617	43.21	555888	23.448	-16.313	27.115	-8.734	14.197
22	22.815	-9.526	33.304	-7.95	35.599	-10.257	24.065	-8.762	23.333	21434.4	40.59	528045	26.304	-10.836	24.961	-11.301	17.318	-5.957	28.883	-7.613	21.563	-12.62	48.386	551383	40.753	381149	33.121	-13.026	31.486	-11.937	40.939	586381	20.662	106181	42.808	-9.157	36.457	-6.618	21.194	-6.651	48.041	-15.797	33.971	404927	26.754	-16.213	37.412	-9.677	36.985
23	45.074	-3.777	34.592	-22.168	46.638	-12.967	24.662	-5.362	18.495	6509.43	27.875	271478	35.366	-4.942	45.142	-17.416	15.339	-4.982	17.688	-16.481	43.1	-12.349	17.13	225825	29.794	212603	46.254	-4.211	26.814	-12.553	35.974	580322	29.706	254697	41.329	-2.864	35.04	-10.654	28.815	-5.211	26.046	-14.695	29.865	474982	34.368	-0.091	28.411	-8.953	39.348
24	17.987	-11.461	30.276	-11.138	36.49	-8.923	30.974	-10.558	30.631	50940.7	33.496	429231	31.981	-12.95	29.986	-7.878	30.814	-3.206	32.447	-9.315	19.404	-4.318	38.203	323198	19.754	273561	25.421	-6.204	42.486	-18.589	33.358	302442	31.351	198256	32.985	-13.654	48.374	-6.353	54.304	-5.379	41.127	-11.406	23.76	337686	42.824	0	27.598	-8.767	30.886
25	56.34	-9.29	30.928	-8.819	30.715	-11.003	34.144	-11.143	44.956	89065.2	30.141	461524	29.035	-3.773	27.636	-6.435	28.996	-4.225	24.336	-12.173	29.774	-17.039	41.757	404737	25.098	281165	18.752	-20.454	41.468	-10.806	35.072	216250	25.51	236100	28.213	-13.872	55.32	-6.295	29.892	-2.616	32.693	-11.682	31.032	450808	30.667	-16.713	26.068	-11.705	34.29
26	60.176	-6.562	47.592	-1.836	48.495	-9.465	26.85	-12.09	27.934	30563.9	37.004	652647	35.905	-15.011	35.493	-4.377	30.297	-1.303	30.936	-14.945	42.732	-10.706	38.042	520512	20.123	223662	32.37	-15.116	48.346	-2.388	34.673	527737	19.222	167437	35.083	-6.614	25.663	-9.141	24.232	-10.495	40.395	-7.626	28.79	460603	18.694	-8.802	40.711	-8.744	25.649
27	72.251	-8.631	18.162	-5.886	44.358	-5.52	20.11	-15.6	21.141	23454.8	43.412	612132	30.814	-7.152	22.168	-10.775	19.45	-10.119	23.86	-14.924	26.519	-7.733	53.358	664468	36.394	447633	26.734	-12.016	38.345	-5.673	33.155	450886	27.913	300422	22.23	-9.054	37.561	-6.199	22.381	-7.593	44.463	-18.887	30.334	480753	16.44	-16.237	28.483	-3.238	40.654
28	86.475	-7.701	47.651	-7.288	38.188	-12.472	32.385	-9.08	16.996	13617.1	33.82	599202	32.207	-13.433	24.687	-6.644	24.199	-13.099	20.236	-5.192	61.25	-4.494	38.539	441652	24.426	334148	46.054	-7.427	51.966	-5.103	49.908	736013	15.442	157529	25.858	-7.31	15.234	-15.74	42.518	-5.348	34.39	-4.587	31.721	418876	18.462	-12.509	35.324	-6.531	35.707
29	21.592	-14.847	40.576	-8.146	44.413	-7.716	23.325	-16.892	46.749	89337.7	32.562	356559	42.89	-3.971	31.048	0	22.589	-10.261	36.909	-11.137	25.072	-16.975	43.482	463101	30.474	350712	35.118	-9.782	52.932	-6	29.353	294317	23.888	271942	32.502	-3.933	25.536	-17.624	30.114	-10.343	30.507	-5.687	35.048	435238	14.908	-8.378	28.579	-6.077	21.167
30	49.865	-13.37	36.125	-14.863	46.015	-12.086	37.983	-14.004	25.937	28147	13.858	181301	28.567	-8.578	24.59	-7.648	21.547	-3.414	17.71	-7.275	36.262	-8.467	30.486	259090	34.66	305474	26.427	-15.263	29.181	-10.667	16.57	124527	28.637	224138	38.508	-3.577	58.193	-10.101	40.517	-6.889	36.165	-7.398	31.835	409140	26.551	-6.16	50.838	-1.294	28.953
31	73.443	-8.7	49.62	0	52.125	-5.639	40.188	-15.52	35.631	66365.9	21.587	304092	50.828	-7.385	37.684	-12.268	14.324	-1.973	42.539	-11.226	60.417	-2.5	35.503	225606	33.133	262990	25.586	-8.619	36.649	-8.05	33.724	389737	22.762	154879	25.38	-7.896	31.85	-9.178	53.418	-6.228	37.565	-5.43	49.406	909758	19.039	-10.883	28.661	-6.351	40.254
32	68.168	-10.343	28.724	-16.097	43.91	-12.273	23.361	-12.508	36.622	55133.4	26.308	411870	36.466	-13.247	27.606	-5.947	22.696	-7.373	21.429	-10.113	39.512	-13.859	23.647	172647	30.635	258601	28.975	-1.749	63.985	-4.942	28.963	419480	19.626	131255	28.992	-11.022	24.845	-4.198	32.617	-9.708	27.868	-8.947	33.51	304843	15.79	-17.703	28.712	-3.036	29.276
33	85.546	-22.485	38.07	-5.651	36.045	-6.716	19.22	-7.236	17.874	17631.1	37.583	505235	31.165	-11.839	25.942	-12.336	20.852	-12.206	30.172	-5.453	35.428	-8.042	30.316	290619	32.344	461452	28.767	-12.927	18.142	-8.941	38.968	339367	10.974	124543	58.26	-1.058	22.543	-11.76	28.867	-7.677	30.779	-6.265	44.859	642403	25.169	-7.887	18.26	-9.298	30.559
34	24.305	-11.696	31.272	-2.405	45.428	-14.68	45.508	-3.812	41.148	69990.5	45.033	586092	29.309	-14.077	37.304	-12.082	25.306	-4.733	33.092	-16.783	36.092	-9.226	39.439	479664	24.961	360679	22.008	-9.76	41.184	-7.642	26.59	210626	16.809	139969	19.222	-9.424	30.799	-9.182	27.788	-4.218	24.892	-4.962	28.174	338362	19.371	-8.043	54.833	-9.48	32.39
35	35.333	-15.095	35.716	-4.899	36.964	-9.314	17.862	-6.581	22.255	27524	24.894	487279	26.794	-10.685	30.828	-11.173	22.885	-12.403	26.398	-2.624	47.743	-9.309	32.384	434761	21.968	188165	21.405	-9.946	35.276	-3.645	44.56	680734	22.069	145481	28.395	-11.5	29.728	-12.467	18.831	-5.991	45.908	-10.798	24.325	291065	26.315	-7.332	18.459	-9.722	37.558
36	28.561	-9.684	33.604	-6.791	45.933	-7.856	27.56	-12.904	15.055	12274.7	35.869	480087	34.786	-3.508	22.98	-19.982	12.215	-11.012	19.796	-11.148	52.847	-0.566	16.185	200941	30.032	292134	35.296	-5.462	43.198	-11.443	14.995	646208	26.584	133215	13.9	-18.618	29.715	-4.492	44.709	-17.52	53.645	-9.495	25.019	360992	31.914	-2.176	28.976	-9.153	41.258
37	22.825	-8.799	31.226	-3.217	33.228	-12.277	26.595	-6.692	32.375	41065	37.503	291041	34.568	-7.66	22.014	-10.739	18.218	-7.734	36.914	-4.557	35.044	-9.649	29.743	399331	29.106	300013	7.129	-15.91	42.898	-7.744	30.238	238073	11.303	126328	26.342	-15.184	33.722	-4.548	24.981	-3.601	39.563	-6.773	37.085	552897	39.689	-1.855	33.164	-3.658	20.656
38	9.313	-12.866	40.114	-5.886	43.015	-7.613	42.998	-4.933	21.839	19191.5	44.208	699937	18.51	-3.705	15.232	-18.201	16.59	-11.058	42.043	-13.827	37.775	-13.323	36.073	289804	30.124	304660	36.471	-4.005	35.811	-12.1	34.407	498740	30.231	155093	30.202	-13.321	31.614	-14.958	23.656	-3.011	30.853	-2.781	24.596	356640	10.637	-17.2	32.364	-14.267	28.883
39	19.331	-6.335	33.321	-14.971	39.686	-16.772	26.513	-7.117	33.234	38590	22.516	323185	41.697	-8.848	28.829	-15.08	15.852	-14.872	31.108	-6.683	29.195	-12.192	35.756	582017	27.313	222924	25.75	-11.935	29.899	-5.266	35.482	509491	20.073	122052	16.966	-14.454	28.252	-11.885	38.484	-2.503	29.93	-9.441	35.59	262632	33.427	-6.275	17.112	-19.124	22.396
40	96.404	-17.88	21.406	-11.766	46.262	-17.215	28.807	-5.328	14.341	8083.91	34.109	483527	42.871	-5.843	21.15	-8.68	20.975	-4.512	27.02	-12.097	37.679	-8.219	50.386	812634	33.698	202404	29.113	-11.555	41.695	-4.564	34.401	292097	23.37	188254	18.827	-7.875	18.851	-15.126	33.105	-8.845	37.949	-7.13	45.299	556156	21.888	-9.683	39.979	-11.232	37.688
41	53.789	-16.419	43.424	-10.037	62.128	-5.819	25.326	-10.746	35.482	49600.8	39.375	369819	27.037	-14.267	34.768	-4.588	22.979	-7.574	37.723	-12.81	31.283	-13.896	31.597	467540	35.886	320210	24.545	-15.86	22.923	-7.601	32.561	346540	28.419	217957	35.726	-3.121	39.3	-8.268	26.216	-9.126	45.384	0.001	41.381	692039	18.166	-0.908	21.391	-11.15	15.293
42	14.696	-7.348	46.524	-10.261	47.73	-5.015	39.229	-6.24	14.639	1636.54	37.914	478777	27.547	-8.87	22.564	-6.391	18.758	-4.915	48.577	-5.759	54.302	-2.713	25.937	256193	21.727	238065	32.295	-11.42	36.63	-13.442	27.54	307278	28.126	274302	29.598	-2.966	33.006	-4.121	38.87	-4.158	28.089	-8.337	38.605	503150	29.134	-5.552	37.801	-24.071	18.987
43	44.235	-6.441	33.039	-8.649	41.821	-7.552	38.943	-8.673	23.703	19407.5	38.659	613381	39.987	-19.458	28.643	-11.445	24.356	-2.64	25.945	-5.507	35.737	-16.728	40.727	682048	29.766	281618	25.743	-8.166	44.153	-8.064	35.294	574266	13.18	141117	17.083	-7.641	40.296	-4.981	38.236	-8.426	36.888	-12.335	41.318	623243	19.055	-17.584	48.182	-2.362	27.096
44	67.617	-12.977	31.531	-5.519	30.284	-7.984	38.349	-5.519	35.593	58248.1	17.867	236215	18.325	-11.545	29.396	-11.648	22.858	-15.394	37.177	-5.54	28.601	-9.611	40.586	421212	34.653	302413	29.688	-18.731	8.885	-4.129	48.806	765174	24.744	189027	34.609	-9.613	28.037	-8.677	28.626	-7.945	24.49	-10.972	31.793	480988	35.322	-6.787	25.956	-12.932	31.739
45	37.992	-13.967	22.227	-13.833	39.68	-14.228	19.118	-14.037	41.219	77359.5	28.901	426024	35.598	-7.461	25.224	-15.19	15.661	-6.833	41.392	-8.566	38.405	-8.231	12.529	415821	40.282	513515	37.174	-12.221	40.427	-9.119	38.426	502161	23.424	183878	28.634	-6.057	46.476	-11.913	23.666	-2.636	36.723	-7.543	30.046	546950	20.825	-8.496	70.86	-9.627	31.175
46	81.914	-11.686	42.005	-7.751	42.623	-10.96	28.903	-15.381	32.681	50774.6	37.821	527854	30.128	-9.322	21.531	-10.723	20.316	-4.874	16.433	-6.495	31.254	-8.276	46.372	575856	32.158	245537	26.528	-21.32	45.377	-9.15	34.872	507179	23.106	189738	26.657	-16.298	56.107	-12.454	38.719	-9.575	36.122	-9.328	31.747	594452	25.736	-2.628	44.44	-1.735	27.537
47	123.16	-8.551	33.155	-9.072	43.19	-12.48	22.313	-8.563	31.772	45155	17.17	227867	27.879	-11.658	29.769	-12.933	27.592	-11.242	42.51	-8.431	46.835	-7.753	51.179	762419	25.794	259022	31.486	-4.463	11.973	-15.201	45.027	536500	33.617	193451	31.42	-10.666	28.295	-11.512	20.876	-6.673	28.736	-4.218	38.478	609200	19.128	-14.507	45.849	-23.555	36.033
48	43.704	0	27.108	-10.394	50.317	-4.397	23.653	-12.815	27.867	33146.8	35.763	338900	34.617	-14.791	17.843	-7.245	26.565	-12.153	13.593	-20.276	41.044	-5.741	30.244	318654	27.277	303336	29.843	-17.616	17.655	-5.674	42.196	526144	29.691	258327	29.28	-9.065	31.374	-9.712	39.465	-15.533	43.484	-7.731	35.978	478622	9.075	-12.539	24.875	-13.479	20.339
49	95.254	-2.668	32.911	-5.626	46.981	-13.877	29.012	-11.154	24.686	29313.1	29.048	364024	38.109	-5.244	36.8	-12.822	21.319	-7.335	14.338	-9.404	30.513	-12.816	42.724	575543	31.79	314102	32.979	-14.608	53.124	-12.4	25.535	159241	25.978	163949	18.348	-10.199	17.808	-0.028	24.847	-7.706	27.019	-8.618	47.496	867475	31.806	-7.467	34.504	-11.91	36.807
50	70.55	-15.154	35.328	-9.559	46.129	-10.643	25.651	-10.292	33.32	53610.7	24.118	227118	19.356	-7.69	29.46	-7.082	20.038	-11.624	13.199	-12.774	51.572	-8.715	24.521	331987	36.22	344417	18.714	-11.597	56.785	-4.168	31.366	594355	22.756	142963	34.298	-13.288	42.461	0	16.822	-9.452	24.765	-16.279	38.395	437571	20.846	-6.318	45.873	-10.544	15.089
51	14.605	-7.27	33.403	-9.513	30.67	-9.61	20.596	-11.477	39.321	67193.9	32.628	314392	50.773	-9.012	28.362	-9.264	19.921	-15.656	23.354	-19.332	44.884	-7.538	35.389	500934	23.345	260696	21.4	-9.372	51.59	-5.611	53.5	731004	17.782	117340	34.571	-5.795	29.893	-7.577	26.696	-9.432	35.18	-6.541	39.027	536694	28.554	-8.135	30.092	-23.992	22.749
52	84.372	-6.852	26.014	-4.981	34.976	-6.464	44.217	-5.921	16.311	9019.51	31.455	382706	28.996	-2.465	24.68	-2.012	14.528	-11.427	20.408	-14.229	30.022	-7.863	29.707	355181	20.652	261753	35.538	-14.671	36.783	-4.232	39.871	687381	23.363	143374	27.655	-10.081	22.466	-3.058	41.034	-5.091	28.774	-9.243	35.766	357616	24.306	-7.541	35.627	-5.529	19.796
53	70.562	-9.715	38.899	-13.241	41.377	-14.573	36.925	-16.788	20.39	20207.8	21.457	331292	33.174	-12.171	21.991	-8.11	26.848	-12.968	38.229	-5.017	26.119	-6.811	31.173	259757	31.831	255715	42.7	-0.2	51.14	-4.124	35.49	330747	30.386	274744	27.745	-5.125	36.676	-6.823	36.311	-7.266	35.141	-13.963	20.418	284256	24.156	-9.795	32.401	-15.928	32.409
54	67.763	-6.324	21.018	-12.079	32.271	-2.703	15.55	-16.207	33.563	44450.2	22.893	422884	32.031	-13.325	42.828	-7.739	26.747	-5.867	33.099	-6.106	38.955	-11.426	42.538	382015	42.835	415882	19.361	-12.024	31.582	-8.864	32.886	408965	31.889	224838	29.05	-8.682	25.309	-9.015	37.365	-7.346	31.229	-2.225	22.484	377372	29.059	-11.272	12.394	-12.179	45.288
55	71.14	-1.799	39	-16.636	62.101	0	42.81	-7.759	23.015	23441.9	39.302	709264	37.722	-6.418	25.747	-10.401	15.047	-10.25	22.717	-9.455	25.753	-8.645	16.907	201346	28.727	256971	46.794	-12.734	49.972	-9.276	36.842	515556	35.013	327285	23.713	-9.797	25.748	-4.725	27.067	-12.77	21.397	-10.071	34.09	510717	20.831	-4.527	59.645	-5.79	19.222
56	27.99	-11.364	30.542	-6.481	42.499	-5.547	27.755	-18.087	40.03	70390.1	37.997	464642	33.658	-11.061	25.217	-10.036	24.145	-10.392	24.215	-7.14	35.813	-11.105	39.208	449640	28.511	331296	39.368	-10.174	48.387	-12.93	49.377	708938	31.43	178973	25.185	-8.52	57.855	-6.084	36.623	-13.266	23.255	-7.804	26.837	367213	34.896	-11.123	28.868	-6.062	22.849
57	42.405	-12.964	33.529	-3.342	43.661	-9.158	32.262	-6.074	31.533	48933	31.848	365556	33.044	-5.726	37.631	-5.887	20.696	-16.454	13.456	-11.536	40.24	-11.85	31.029	393930	26.667	291757	21.308	-7.126	46.71	-2.097	49.856	847174	26.207	208732	37.091	-6.601	38.997	-7.59	38.039	-9.359	30.966	-15.054	35.489	482919	25.915	-14.174	24.805	-10.696	15.636
58	53.869	-10.022	44.788	-7.16	59.061	-10.708	37.352	-10.026	44.144	88136.1	34.225	319313	22.095	-8.758	30.614	-11.587	16.223	-8.805	34.39	-8.714	47.923	-9.916	39.609	364511	50.61	761351	23.53	-8.482	31.133	-6.117	40.519	619664	20.511	146014	27.261	-11.09	56.69	-9.348	33.853	-14.338	45.809	-5.518	43.162	704832	25.101	-9.448	38.637	-13.136	24.456
59	66.654	-6.362	37.516	-0.202	33.223	-10.221	36.978	-16.924	33.296	44212.7	29.6	392423	28.832	-8.186	23.447	-7.337	22.409	-4.805	22.114	-7.799	18.093	-5.704	30.711	422678	28.536	428199	26.643	-6.246	42.428	-3.612	48.279	738539	24.785	156717	30.617	-9.702	17.264	-18.731	20.408	-13.595	57.099	-1.048	30.894	334274	31.789	-3.482	53.753	-4.417	26.175
60	45.98	-4.285	14.746	-12.394	39.903	-5.986	39.862	-8.399	28.227	24787.5	23.554	479785	29.299	-11.84	35.392	-11.78	23.226	-13.085	32.246	-10.092	29.902	-6.856	50.473	751010	35.198	275205	26.423	-6.552	46.16	-10.484	51.771	920645	26.156	264151	19.906	-6.749	39.663	-9.995	28.998	-8.993	33.551	-10.069	46.989	754000	38.139	-6.291	31.005	-13.212	17.153
61	76.472	-11.654	39.346	-8.4	45.444	-9.766	27.056	-11.453	34.547	49006.7	37.017	482921	42.341	-12.194	32.339	-10.555	14.001	-9.207	46.472	-6.403	0	-25.591	35.459	307753	31.447	308981	23.851	-8.033	47.163	-8.891	42.148	664306	19.528	224810	15.568	-13.166	35.137	-6.13	26.282	-18.08	52.038	-6.052	23.45	383108	21.809	-9.55	29.451	-6.05	22.599
62	58.918	-10.762	44.334	-4.963	49.61	-8.842	23.827	-16.655	20.628	25545.3	22.003	238472	30.65	-8.053	15.03	-11.992	15.179	-6.388	29.02	-12.312	27.47	-10.87	31.951	341357	40.907	705469	18.973	-21.146	33.499	-22.115	25.124	164652	33.874	255465	28.93	-10.135	16.992	-22.532	24.098	-4.174	29.942	-2.3	25.055	370297	20.505	-8.965	39.831	-15.996	35.378
63	32.357	-4.075	49.277	-6.945	54.506	-6.643	17.276	-17.162	41.442	82695.1	35.04	513293	22.61	-8.385	32.799	-13.918	19.442	-8.929	23.97	-5.019	38.737	-16.924	39.825	440969	28.534	285713	41.05	-6.189	29.493	-4.312	24.979	318021	28.425	248558	33.919	-2.624	27.233	-4.211	43.928	-23.085	15.7	-5.791	33.937	244477	28.196	-9.771	30.976	-6.049	18.765
64	51.524	-16.039	36.974	-11.029	43.021	-12.482	24.997	-11.662	29.688	35437.3	25.391	365723	21.37	-8.445	18.436	-11.585	19.857	-7.435	39.218	-0.001	43.568	-5.864	27.428	275503	23.198	243776	20.2	-11.513	35.229	-3.362	32.238	300161	29.267	343131	22.502	-8.21	30.289	-12.971	30.536	-6.796	25.347	-3.836	40.446	451205	28.851	-0.25	34.809	-15.423	33.778
65	40.528	-9.287	30.124	-7.514	50.649	-9.321	47.783	-8.092	35.64	66841.7	30.109	380996	28.296	-9.06	29.537	-10.782	14.754	-11.868	22.082	-7.194	23.246	-9	34.356	322292	30.503	265350	36.824	-8.327	55.256	-8.165	38.68	297337	29.312	188078	29.684	-8.025	21.149	-12.851	30.031	-11.699	27.751	-8.263	40.019	425594	34.468	-6.434	41.911	-12.959	36.478
66	46.374	-12.477	28.904	-12.12	35.913	-15.77	36.501	-4.965	40.283	69164.5	28.52	423127	43.954	-8.332	20.707	-7.475	10.266	-11.736	16.43	-5.58	36.381	-7.49	41.091	547903	36.858	569415	31.393	-5.552	21.249	-12.212	35.846	407556	26.869	197566	28.203	-14.52	28.206	-11.356	27.598	-14.159	30.637	-11.056	46.733	809375	24.522	-7.05	47.261	-10.781	23.282
67	64.676	-15.825	41.732	-8.318	41.144	-5.858	41.817	-12.65	33.202	44367.4	34.215	332651	44.019	-8.694	21.487	-18.944	20.118	-15.524	55.33	-5.171	25.355	-9.366	41.895	528108	23.83	278016	32.475	-11.369	31.549	-6.712	48.093	776842	27.382	246623	19.81	-10.676	28.77	-10.366	38.312	-12.551	35.771	-21.253	34.673	329721	23.167	-5.585	31.676	-9.394	33.504
68	47.541	-16.052	27.429	-12.484	48.416	-7.49	27.744	-11.337	35.592	49385.2	31.396	353460	43.128	-1.907	24.461	-13.154	25.355	-6.17	25.719	-6.779	32.715	-4.105	47.254	723053	37.647	488624	29.836	-10.33	26.411	-6.763	40.05	439864	22.261	118048	31.648	-13.058	39.042	-10.512	47.298	-3.745	34.676	-8.553	37.656	422447	17.49	-5.522	21.953	-7.653	15.631
69	42.621	-10.717	41.28	-2.762	45.214	-3.29	22.51	-11.32	36.27	63706.5	29.355	274113	50.513	-3.948	23.615	-22.532	19.092	-8.357	39.237	-6.76	26.282	-12.671	18.016	142175	16.905	257193	28.477	-9.79	36.05	-6.992	47.6	458270	24.773	221795	18.769	-13.059	29.993	-6.955	19.909	-5.634	40.092	-11.731	31.736	482764	18.506	-5.541	28.598	-8.521	26.965
70	15.236	-7.752	33.941	-8.423	45.786	-3.69	22.18	-10.378	30.271	31105.9	30.802	493265	36.809	-2.151	37.622	-8.01	15.162	-11.557	22.168	-18.47	24.811	-16.493	15.427	155081	28.076	293871	40.651	-1.306	34.587	-12.411	37.5	476378	20.083	97746.8	29.091	-3.763	36.416	-10.149	25.198	-7.132	21.697	-6.554	45.28	781967	21.795	-15.634	34.082	-12.115	32.958
71	61.645	-15.524	28.244	-7.599	46.5	-11.47	39.809	-12.849	15.628	7409.49	32.911	521276	31.218	-5.491	32.819	-14.198	17.755	-14.068	29.001	-14.69	32.127	-19.022	45.3	857993	29.691	167436	32.383	-5.865	21.796	-12.499	49.069	520858	32.48	375030	26.58	-10.241	27.68	-8.691	33.282	-10.235	9.785	-4.716	24.229	219649	27.777	-12.895	43.491	-3.783	34.792
72	18.338	-6.595	27.683	-12.724	40.848	-2.069	28.068	-7.242	30.68	39392.8	38.061	368215	42.02	-7.929	21.176	-12.019	19.087	-11.388	25.024	-3.589	21.26	-17.304	40.069	550724	30.537	244827	26.761	-8.061	25.574	-9.796	43.11	461420	16.324	139479	31.738	-15.358	24.585	-9.951	15.914	-11.433	36.581	-6.817	29.255	376486	29.005	-0.168	34.014	-14.684	28.761
73	14.777	-5.753	26.325	-9.191	40.376	-3.105	26.587	-9.469	34.757	60391.3	40.233	744149	23.096	-14.899	26.999	-12.798	24.639	-7.643	12.24	-13.667	23.483	-11.65	31.106	412214	37.706	301889	32.023	-8.398	47.512	-3.51	52.13	769277	25.939	173743	35.169	-7.292	43.801	-5.16	24.199	-10.18	27.645	-10.373	33.302	636338	18.32	-4.246	39.919	-4.856	40.774
74	91.159	-5.344	17.997	-0.132	46.786	-9.456	15.805	-9.522	21.337	18576.3	22.579	209818	34.933	-17.183	24.926	-21.107	9.846	-9.536	34.501	-9.073	48.98	-5.33	21.565	314400	40.728	596710	29.203	-8.213	19.25	-5.944	39.162	561597	22.83	212675	31.742	-12.068	19.937	-7.75	37.599	-8.336	33.748	-6.629	28.48	297214	29.678	-4.86	34.204	-0.398	19.379
75	22.274	-10.653	38.66	-7.818	39.695	-15.672	21.593	-9.953	27.869	30847.2	23.766	348243	32.309	-21.857	28.456	-8.463	8.484	-6.221	23.81	-11.093	35.967	-7.049	36.533	602727	38.966	361386	21.749	-7.059	18.287	-7.404	48.909	812043	25.954	251035	29.908	-5.603	23.895	-6.945	30.516	-10.732	29.269	-15.903	19.079	287046	28.64	-7.165	40.681	-3.672	12.257
76	58.755	-12.448	30.712	-12.127	33.752	-8.257	26.406	-10.398	38.907	72205.7	35.907	453752	43.125	-8.201	22.201	-13.873	14.192	-7.217	24.364	-7.216	26.752	-9.664	33.096	431417	26.111	219290	38.07	-10.721	37.75	-4.09	34.394	409911	28.377	246267	28.136	-8.661	45.395	-8.018	26.981	-5.846	32.185	-5.689	25.481	324055	32.253	-11.058	73.904	-0.128	38.991
77	68.519	-3.649	48.061	-1.079	40.304	-9.731	34.126	-5.886	40.144	74020.5	43.025	560585	25.745	-10.549	22.672	-8.016	23.857	-8.733	30.056	-8.273	39.37	-8.245	30.391	351765	27.508	225881	27.578	-8.251	49.005	-11.358	43.847	511929	33.014	282768	29.018	-4.832	32.454	-13.966	25.036	-12.967	21.448	-7.143	41.11	555736	33.406	-0.858	44.844	-3.521	27.397
78	21.071	-8.466	32.45	-4.906	46.655	-7.556	21.744	-8.701	46.811	103915	37.448	458701	24.368	-13.497	16.414	-12.021	25.663	-6.007	23.949	-7.103	44.537	-16.804	52.17	757347	32.152	343764	20.828	-9.209	41.184	-1.251	38.921	602482	27.855	179421	34.254	-7.12	31.864	-13.517	30.79	-10.553	39.677	-14.47	28.219	342784	21.651	-9.973	56.796	-7.477	20.698
79	57.374	-9.197	22.406	-14.35	39.526	-6.903	27.708	-11.546	25.29	33417.6	34.789	765436	45.997	-10.777	26.52	-3.364	30.509	-3.199	29.064	-7.278	32.492	-8.034	53.443	782927	31.591	271689	19.741	-12.954	40.185	-11.471	47.092	637139	20.372	182842	26.391	-12.576	24.641	-9.481	31.339	-7.289	34.494	-15.454	32.005	520109	17.372	-9.414	51.969	-0.713	41.769
80	70.519	-8.918	30.98	-6.321	32.415	-9.341	24.159	-7.926	30.051	38886.6	37.094	385107	22.158	-8.57	11.579	-10.604	21.241	-5.707	18.744	-7.452	34.394	-7.331	32.532	385305	26.592	324868	22.644	-4.486	53.371	-4.344	43.318	703923	30.209	207853	24.822	-20.396	19.861	-3.546	25.901	-4.191	32.738	-10.263	27.176	444273	33.407	-6.807	56.621	-16.013	28.654
81	25.17	-12.148	30.258	-6.154	60.995	-1.636	23.713	-7.546	40.483	61586.5	39.071	638831	24.616	-9.988	33.507	-11.91	8.967	-7.902	32.699	-11.273	46.197	-11.199	32.644	399313	30.187	276563	25.678	-12.535	40.03	-11.026	40.503	542734	23.795	164297	34.02	-6.779	16.866	-7.007	24.804	-17.211	37.59	-8.84	33.714	216282	32.083	-14.35	41.939	-5.473	31.446
82	56.935	-14.539	35.725	-9.166	48.949	-3.062	10.738	-9.307	16.555	6187.86	32.82	602566	26.236	-9.161	32.629	-6.59	23.868	-5.204	11.642	-10.835	44.573	-1.071	24.273	134379	21.226	255593	39.806	-15.415	49.253	-5.72	26.001	270216	23.205	149154	46.987	0	53.444	-15.188	15.374	-5.114	17.824	-5.527	22.996	305401	26.32	-10.795	18.021	-6.387	21.345
83	30.062	-6.031	43.957	-6.5	46.345	-10.849	28.684	-9.075	15.828	16006.4	17.912	229608	27.881	-3.686	20.514	-12.323	12.2	-5.721	46.178	-10.353	10.103	-12.862	30.748	207091	38.084	313116	31.4	-6.802	32.224	-16.182	36.438	558883	27.213	264247	23.614	-6.409	27.677	-8.146	37.252	-16.062	28.809	-3.901	50.048	975399	18.59	-19.022	23.938	-11.371	24.714
84	13.978	-7.366	31.873	-7.818	34.525	-22.72	26.397	-8.88	35.133	48327.8	26.154	378213	30.796	-7.813	25.011	-3.527	17.223	-6.172	17.964	-5.912	41.902	-7.182	27.186	233779	31.264	296813	15.818	-12.171	29.677	-16.12	44.765	686971	20.773	183918	34.484	-9.566	37.688	-17.207	35.675	-6.105	46.699	-11.797	37.412	275417	25.136	-4.916	51.387	-1.658	15.455
85	59.705	-6.327	21.756	-12.483	45.708	-8.875	30.927	-15.951	40.486	73150.2	21.553	245174	44.443	-9.554	21.252	-12.251	16.581	-13.846	20.082	-11.289	28.555	-4.554	34.816	563442	36.599	263729	17.053	-12.72	24.113	-7.013	13.752	571467	23.848	156455	27.956	-4.768	17.51	-4.192	20.891	-9.12	25.824	-6.813	22.455	305998	19.019	-9.369	40.492	-9.467	24.111
86	75.825	-2.717	31.34	-7.321	32.462	-3.715	28.114	-10.79	22.266	16596.3	39.084	878624	36.973	-6.943	29.094	-7.258	18.696	-10.236	18.27	-7.912	29.51	-14.395	44.243	664408	35.467	433496	30.538	-8.043	28.975	-8.873	45.96	582815	28.12	246440	29.559	-16.41	38.422	-9.017	22.687	-9.332	34.437	-7.238	41.725	630136	17.062	-9.411	34.379	-13.522	24.759
87	43.15	-18.069	30.658	-6.37	51.844	-3.19	31.708	-5.112	36.589	53508.5	27.203	350628	38.158	-12.91	40.937	-8.455	24.473	-8.981	44.43	-7.091	29.554	-18.606	43.953	511547	43.858	789639	34.27	-15.157	20.361	-8.158	47.333	802576	20.078	165110	25.711	-16.126	38.026	-7.342	32.534	-18.885	23.934	-9.381	10.017	191998	12.828	-11.87	64.393	-0.779	32.867
88	78.113	-11.109	50.081	-9.804	37.704	-8.232	22.913	-7.253	24.834	24239.5	37.389	356427	33.289	-8.15	31.356	-3.681	18.06	-9.466	12.458	-11.48	28.965	-10.238	37.75	296743	36.758	244520	32.993	-11.745	23.155	-10.219	35.315	590236	25.81	248653	20.951	-6.946	27.589	-8.619	41.126	-8.337	46.764	-12.971	37.51	589755	26.847	-14.768	34.301	-4.704	26.897
89	88.659	-8.761	31.393	-15.742	22.471	-11.892	20.645	-9.443	34.766	60534	10.92	130820	32.579	-14.18	28.977	-16.013	26.414	-4.469	40.268	-15.063	38.835	-3.813	38.791	513646	30.092	236548	35.568	-7.625	34.87	-9.525	31.332	378181	0	64901.2	22.829	-2.782	40.889	-12.638	20.392	-4.246	32.299	-8.575	31.688	436974	16.406	-7.657	30.071	-16.593	30.933
90	95.938	-8.558	26.847	-11.09	26.049	-10.889	41.334	-16.868	20.108	10348	24.793	398699	28.877	-12.63	30.433	-12.793	21.361	-8.448	34.569	-15.597	37.305	-1.816	45.563	787295	35.675	638049	41.407	-6.608	22.932	-19.504	44.974	670914	32.753	239692	44.26	-7.9	28.002	-12.314	53.469	-9.117	17.787	-10.893	40.162	713664	23.958	-9.4	38.666	-7.605	34.16
91	99.931	-5.695	39.163	-10.308	41.523	-10.498	25.666	-7.948	32.407	50312	31.409	444637	34.24	-14.465	24.371	-5.031	20.97	-1.791	38.154	-9.414	28.133	-14.699	35.438	216661	41.324	588171	30.491	-12.118	44.138	-3.245	34.395	447358	7.096	97964.6	37.611	-9.791	26.629	-4.456	34.308	-3.762	43.3	-6.917	22.371	322774	33.873	-8.601	31.9	-8.355	26.225
92	66.3	-8.253	32.324	-16.234	30.642	-8.246	30.649	-8.019	28.69	31001.1	28.445	563045	42.341	-13.95	25.582	-15.557	27.217	-4.878	20.271	-14.46	23.384	-2.246	32.182	255312	25.215	234259	40.342	-19.814	38.308	-9.688	37.167	481538	23.83	182329	24.251	-9.715	26.339	-12.013	33.867	-8.334	26.73	-3.75	36.913	275313	16.203	-11.889	36.829	-11.043	17.477
93	45.039	-9.373	32.867	-19.246	53.739	-10.657	35.756	-17.644	42.18	75154.2	35.219	264932	33.259	-13.775	26.788	-10.203	18.795	0	18.8	-16.486	33.979	-12.411	34.738	390504	30.658	233491	31.422	-10.098	43.545	-13.237	29.918	283908	29.412	301778	25.442	-17.365	44.789	-9.19	30.5	-11.174	23.898	-7.925	22.342	249504	35.12	-7.607	15.843	-11.95	38.555
94	40.022	-2.519	50.738	-8.909	51.98	-10.962	23.687	-13.092	45.852	87858	30.389	445254	21.224	-6.871	26.565	-10.993	12.345	-5.921	17.941	-7.743	20.817	-13.142	18.889	279027	37.506	279346	29.848	-10.947	33.233	-2.515	40.951	581070	24.015	222604	35.245	-7.683	29.238	-7.625	25.499	-7.766	20.548	-10.813	24.764	376515	24.468	-10.903	17.804	-7.754	21.625
95	22.46	-0.411	42.551	-2.513	44.002	-3.947	24.963	-10.781	32.815	58306.4	16.147	287084	31.126	-8.96	33.887	-10.196	20.151	-10.319	18.574	-17.295	46.631	-9.034	42.976	579756	25.017	198433	34.039	-1.743	34.645	-5.091	29.506	248379	25.387	197857	40.373	-4.334	20.414	-13.535	31.616	-7.747	35.887	-4.891	34.933	623378	32.123	-13.505	26.135	-8.829	29.925
96	16.755	-16.178	25.829	-11.437	24.195	-7.238	35.426	-13.253	19.936	17557.4	20.989	262035	44.645	-10.339	32.426	-6.162	22.263	-8.022	36.432	-10.585	35.928	-10.32	28.459	276196	33.609	190024	23.102	-15.53	40.22	-10.678	32.398	387240	19.161	130783	41.189	-8.801	32.452	-10.161	24.505	-8.557	21.768	-7.299	45.284	540827	24.05	-9.675	23.432	-11.825	37.051
97	65.098	-7.883	28.489	-8.885	37.085	-8.503	26.658	-10.539	35.443	61206.4	34.742	507285	26.925	-12.833	26.775	-5.398	24.492	-16.814	12.658	-4.514	46.362	-8.93	41.246	499327	28.828	379990	18.94	-13.129	52.636	-8.445	26.322	221972	25.33	149419	42.568	-2.84	42.232	-10.909	33.7	-5.11	32.239	-0.398	27.773	338261	19.67	-3.724	21.433	-4.718	37.618
98	65.099	-3.818	38.914	-8.641	50.403	-8.147	29.317	-8.168	19.589	17884.9	25.452	453365	23.39	-6.328	19.709	-8.442	17.225	-8.061	16.036	-5.541	37.294	-16.435	31.152	233694	32.001	218175	24.475	-11.878	32.063	-10.085	37.077	252830	26.107	256523	34.226	-5.473	26.74	-7.013	36.619	-7.879	38.812	-8.494	40.827	613852	23.422	-11.492	30.432	-10.118	19.003
99	41.988	-7.719	28.836	-4.755	41.971	-10.371	26.737	-6.108	35.903	53660.7	31.625	439817	46.114	-6.366	31.586	-4.011	12.495	-12.849	38.909	-9.102	33.02	-7.721	44.801	458281	36.313	280480	18.282	-15.093	57.89	-8.217	37.217	418022	28.069	202192	28.036	-17.618	45.476	-12.433	31.41	-5.609	24.472	-6.686	24.171	176731	26.801	-6.208	36.145	-14.341	26.108
100	50.456	-9.415	49.743	-12.253	34.053	-1.986	31.093	-8.788	23.129	25142.9	14.622	182334	36.061	-8.359	23.449	-9.292	24.173	-8.91	14.19	-13.705	46.2	-0.883	27.104	261929	17.64	249688	26.5	-8.243	35.003	-2.959	31.878	384658	20.87	174299	33.582	-6.388	33.529	-13.162	29.546	-6.244	32.952	-6.018	30.485	618980	18.737	-19.196	22.53	-10.905	25.831
101	101.1	-12.117	13.455	-8.921	54.15	-3.39	36.349	-2.668	30.2	35133.9	41.293	443472	18.387	-8.262	29.022	-5.816	18.854	-20.301	21.554	-21.409	52.596	-8.632	43.767	556047	23.436	225288	17.043	-16.291	56.182	-9.902	42.341	627505	22.025	145012	21.846	-7.863	31.015	-12.41	32.67	-8.365	28.892	-11.228	19.438	289653	13.544	-17.478	53.967	-9.362	24.424
102	111.663	-17.339	47.878	-2.75	47.686	-8.035	28.654	-18.315	30.948	50249.8	25.095	342858	33.78	-9.78	29.001	-3.409	12.715	-14.227	37.631	-16.15	39.107	-8.927	30.465	226771	34.603	208936	40.191	-5.331	32.04	-6.505	34.365	394614	21.241	105092	27.713	-8.21	30.796	-9.226	34.686	-6.538	30.226	-5.182	23.046	386435	19.051	-14.427	42.104	-7.783	13.747
103	20.301	-8.671	24.977	-9.938	47.566	-6.711	37.825	-6.116	19.813	11011.9	23.498	241420	28.726	-14.372	28.854	-10.09	18.093	-7.112	31.841	-10.025	32.84	-3.784	17.21	133833	18.019	252420	35.384	-5.6	33.823	-12.069	37.715	264255	24.402	146602	23.235	-2.557	47.879	-11.747	25.277	-1.885	23.883	-15.061	27.149	263241	32.431	-9.343	24.193	-13.859	19.313
104	89.736	-6.08	37.764	-0.373	36.474	-5.949	21.396	-3.398	21.097	25684.9	26.89	282504	16.149	-11.9	27.993	-13.247	13.691	-12.39	46.146	-4.277	32.435	-10.165	28.416	347662	30.417	341142	28.814	-8.256	21.903	-7.305	37.02	553063	24.228	139049	27.676	-17.741	65.735	-2.488	27.045	-14.099	33.311	-9.658	38.147	365660	22.059	-10.605	58.958	-9.006	18.314
105	18.045	-4.071	34.959	-7.057	35.492	-10.698	12.316	-16.51	47.723	107054	33.708	420098	30.486	-12.895	20.458	-12.74	14.783	-2.583	26.867	-9.613	44.684	-7.72	51.17	866141	29.37	368901	23.704	-10.682	43.26	-5.687	41.39	465690	27.059	198111	38.009	-12.451	40.889	-7.685	28.276	-4.117	40.749	-3.295	21.289	213587	24.163	-13.284	32.841	-14.737	35.773
106	85.774	-12.306	35.839	-4.616	32.698	-8.994	27.273	-12.106	29.412	36051.7	23.598	362493	33.365	-17.535	21.848	-6.875	16.062	-9.331	29.556	-12.234	49.654	-6.085	24.385	273605	12.895	189349	18.927	-23.238	44.411	-8.971	34.024	422822	36.562	303645	22.941	-8.958	23.672	-10.998	31.994	-12.418	29.858	-2.808	20.642	297934	30.319	-13.782	15.917	-6.853	39.873
107	62.819	-3.734	21.842	-4.141	59.17	-9.028	38.419	-7.044	44.558	92052.3	34.017	483919	39.706	-9.551	31.712	-8.711	26.463	-11.092	30.524	-9.437	28.689	-13.357	26.782	247312	29.527	322809	32.678	-18.788	13.554	-9.259	38.675	579908	31.224	200701	31.217	-7.958	14.622	-7.664	56.537	-13.315	34.605	-4.549	39.817	711400	28.384	-2.821	42.61	-5.61	25.331
108	44.466	-9.954	27.056	-8.839	35.493	-17.644	30.058	-17.428	34.414	45706.4	22.992	224055	39.179	-10.869	23.741	-5.3	15.43	-7.824	31.584	-4.871	14.944	-9.539	30.118	219733	35.438	420261	24.723	-6.679	46.707	-8.98	48.049	548900	26.468	182784	22.09	-12	20.947	-8.801	21.008	-9.505	37.124	-6.267	27.333	458430	27.487	-2.3	27.988	-16.441	28.118
109	23.425	-15.792	42.274	-8.553	40.415	-6.439	32.185	-6.415	40.911	70654.5	34.5	475866	31.094	-10.313	18.632	-8.198	16.462	-5.364	30.619	-13.567	19.995	-7.036	37.08	286683	31.631	615065	24.338	-15.433	28.404	-5.364	44.755	780576	32.563	234139	30.991	-19.374	34.526	-6.303	30.445	-11.793	40.034	-5.275	34.851	498528	22.507	-7.885	43.476	-7.103	8.136
110	63.871	-13.221	42.179	-11.915	39.773	-10.976	36.917	-4.596	27.714	29568.9	27.823	327538	34.938	-23.915	24.598	-8.005	19.611	-18.445	29.688	-14.292	24.035	-4.887	37.419	382254	25.192	234467	24.798	-4.082	27.46	-10.543	43.768	675599	13.69	129485	30.355	-7.516	60.621	-17.281	30.552	-8.048	31.629	-6.28	34.896	246075	10.792	-10.719	29.742	-13.49	39.668
111	5.45	-15.142	20.692	-9.83	29.972	-13.417	31.941	-11.595	28.498	31124.3	28.267	294829	29.778	-15.619	22.186	-16.385	14.685	-2.342	25.297	-9.639	21.202	-8.949	37.893	272016	29.708	190828	28.487	-8.675	34.689	-7.814	40.887	607726	23.324	197835	25.336	-6.965	23.887	-5.234	26.565	-10.787	49.952	-4.93	27.215	326582	17.223	-19.23	24.63	-9.518	23.453
112	30.935	-7.594	34.577	-7.964	36.809	-8.677	41.432	-12.591	36.634	54212.5	23.325	189396	39.227	-11.957	31.508	-5.27	28.504	-7.102	18.702	-11.305	33.181	-3.557	27.681	309168	31.062	336110	20.503	-10.148	29.739	-18.777	32.76	445199	15.795	131751	28.32	-14.626	29.442	-12.337	19.187	-7.653	59.184	-8.658	32.608	280284	30.434	-7.555	23.873	-9.39	39.643
113	16.261	-13.474	25.578	-8.348	47.133	-9.173	28.758	-10.45	31.012	46330.6	36.801	716882	15.98	-13.31	23.338	-0.492	24.288	-5.66	11.963	-5.779	47.15	-8.272	38.025	592211	30.721	213476	26.41	-5.506	49.76	-7.796	42.259	401852	21.185	136811	38.73	-10.72	32.768	-8.952	23.274	-8.328	43.582	-7.196	30.306	325934	22.755	-15.245	52.573	-12.043	25.698
114	95.915	-3.962	32.372	-4.592	54.91	-7.302	20.213	-9.768	32.534	53483.9	40.081	527249	22.793	-8.526	42.138	-12.713	14.455	-6.959	40.632	-8.058	35.994	-12.317	32.658	454816	29.501	339305	19.772	-20.388	55.447	-9.556	26.507	353663	28.133	234124	26.813	-15.548	20.329	-12.836	43.594	0	36.581	-15.545	33.828	331796	20.095	-6.496	53.46	-21.195	25.396
115	18.068	-7.186	39.87	-19.403	47.79	-5.073	13.706	-8.497	30.728	36892.8	40.889	422936	32.331	-9.074	22.161	-4.513	32.482	-8.487	28.507	-11.02	37.306	-2.761	35.826	416020	43.404	792032	30.558	-5.875	43.397	-3.951	46.021	560175	25.732	214876	31.173	-4.641	39.023	-1.591	22.051	-10.519	46.393	-15.182	16.938	272073	22.88	-9.767	59.81	-1.864	21.126
116	78.62	-18.007	39.59	-6.899	43.458	-11.323	31.508	-10.862	17.328	16117.7	13.934	172548	30.175	-14.811	35.379	-6.596	20.535	-4.305	20.461	-11.885	32.905	-10.07	48.352	523783	41.519	564735	30.634	-4.609	28.327	-11.002	30.066	130758	19.516	150543	34.783	-5.511	39.836	-20.177	26.462	-5.2	50.317	-8.557	39.795	396668	35.19	-7.978	42.765	-9.841	28.632
117	65.724	-19.207	42.897	-9.104	41.639	-12.438	28.709	-14.112	13.603	4866.83	40.001	674515	31.435	-12.833	35.139	-12.379	24.966	-8.378	25.164	-12.002	31.512	-14.096	42.234	516994	32.395	238788	28.88	-14.392	43.634	-8.013	41.639	479792	23.812	209077	32.458	-10.432	46.144	-12.034	34.545	-12.206	40.932	-4.926	35.099	299326	33.865	-10.759	29.177	-8.944	31.988
118	24.14	-10.743	36.291	-9.206	57.068	-10.343	28.668	-8.647	18.529	9733.92	22.05	310880	22.176	-7.937	35.773	-14.297	19.351	-11.495	35.203	-11.185	26.549	-15.297	17.43	163271	37.17	282347	23.233	-7.091	39.547	-8.137	33.136	297425	16.266	144818	28.791	-10.888	30.137	-11.318	23.946	-11.088	26.85	-9.483	36.156	405171	18.749	-14.345	27.749	-5.333	22.426
119	49.99	-7.91	26.148	-9.77	51.133	-6.835	32.594	-9.392	30.912	50874	35.817	302605	39.225	-9.92	38.868	-9.825	21.139	-13.989	24.567	-11	36.164	-19.416	25.036	252188	23.448	166031	15.598	-17.215	28.329	-7.108	59.199	967145	20.031	232960	31.799	-12.407	33.24	-14.864	27.809	-7.607	47.154	-4.682	37.24	563813	21.936	-8.466	45.84	-11.741	44.965
120	52.558	-7.095	36.712	-8.548	49.715	-12.801	26.406	-16.527	28.347	42738.8	38.807	430563	38.444	-9.37	35.891	-9.472	13.905	-8.912	46.285	-5.556	34.604	-12.041	27.997	307689	46.406	852845	18.123	-11.161	36.098	-4.482	20.601	211848	21.14	158492	23.236	-13.572	24.31	-17.237	16.205	-9.32	44.216	-7.165	28.95	503959	14.704	-6.996	31.592	-14.738	19.759
121	31.642	-6.506	40.72	-11.203	29.729	-12.501	29.196	-7.622	30.551	45424.5	29.625	427812	30.457	-8.637	36.423	-9.325	15.912	-12.544	52.606	-10.834	19.091	-6.515	27.966	376002	27.248	243329	22.701	-10.883	41.508	-7.864	34.071	257172	21.531	157725	20.024	-8.338	35.478	-8.691	26.658	-10.266	38.475	-6.121	40.457	647727	15.496	-9.534	35.613	-0.001	25.118
122	94.225	-8.489	37.272	-11.128	39.141	-8.014	32.582	-6.722	46.02	88539.8	35.631	528386	43.565	-10.045	20.132	-11.307	24.642	-17.446	35.256	-6.718	50.449	-3.002	42.644	605969	32.112	184302	26.896	-1.599	34.481	-13.96	32.198	576632	23.452	241516	23.838	-13.413	28.908	-7.91	24.414	-3.318	33.55	-6.318	42.011	527976	34.301	-8.594	24.823	-9.434	20.42
123	46.399	-2.693	48.967	-7.331	49.538	-7.093	15.443	-13.448	31.662	35857.2	24.566	413125	34.547	-7.373	24.848	-12.342	22.012	-14.112	19.009	-14.18	32.796	-9.013	45.993	526651	26.997	300603	27.137	-7.318	29.343	-8.491	52.114	878553	24.31	254609	21.718	-17.659	44.297	-0.07	21.391	-9.945	22.013	-9.93	40.729	495878	21.957	-5.742	36.779	-16.694	18.862
124	54.996	-6.571	33.193	-10.662	43.526	-8.13	27.873	-11.638	8.957	4878.93	41.306	584414	34.229	-10.339	12.818	-7.135	45.958	0	36.757	-12.945	41.461	-11.914	38.857	322320	37.539	398700	25.323	-6.062	22.339	-10.267	37.184	410233	28.88	220481	27.655	-9.823	49.46	-1.858	37.751	-5.444	51.743	-6.688	23.885	240472	17.543	-2.295	31.32	-5.847	41.503
125	28.528	-6.132	32.96	-11.074	56.91	-6.841	34.628	-13.298	29.695	45884.9	15.502	227878	16.928	-9.541	33.58	-9.298	20.283	-11.646	25.387	-6.898	35.289	-13.077	18.651	198990	37.766	411152	54.213	-5.934	47.729	-18.206	31.702	242562	31.277	280607	36.104	-10.162	23.72	-13.808	26.08	-4.388	37.909	-11.879	43.3	751198	26.233	-12.716	65.529	-3.308	21.011
126	33.523	-6.736	26.096	-8.699	43.268	-4.807	24.433	-9.321	40.911	61794.3	30.767	369240	33.394	-14.93	21.013	-8.825	19.774	-9.139	43.603	-11.963	45.375	-13.379	32.085	400880	28.264	294285	18.096	-11.615	25.95	-7.266	13.704	470471	24.013	236959	32.095	-10.953	38.067	-4.687	31.024	-4.848	23.918	-11.842	46.494	522652	22.005	-16.558	41.124	-11.736	20.715
127	35.136	-9.496	32.001	-11.656	31.883	-4.663	27.16	-8.439	41.928	76920.9	23.798	244522	26.663	-7.648	18.325	-15.065	19.814	-13.891	17.149	-10.04	43.24	-9.446	24.608	209924	37.079	235970	31.344	-12.392	41.057	-3.647	41.887	634921	14.835	102895	30.001	-10.006	28.039	-12.403	42.795	-3	40.471	-2.516	36.177	344231	20.327	-12.67	28.152	-10.284	26.036
128	63.942	-9.044	39.925	-6.092	47.791	-9.168	24.726	-8.556	38.814	64809.1	30.389	190320	44.708	-4.918	25.429	-12.275	15.616	-7.85	35.764	-5.88	29.008	-14.075	32.998	334751	31.843	343346	21.465	-17.912	31.814	-12.817	45.181	871468	22.976	228043	34.692	-1.763	19.715	-3.243	36.141	-10.491	9.469	-12.022	37.647	634210	39.125	-5.023	34.87	-13.452	24.174
129	82.102	-6.254	49.793	-8.656	52.145	-3.718	26.721	-2.052	22.224	25966.4	10.921	185664	22.496	-8.831	32.116	-12.217	26.72	-6.105	28.345	-17.069	30.54	-15.768	40.32	479846	17.452	224291	24.407	-5.349	44.456	-10.721	25.289	322701	17.139	175611	23.183	-9.519	29.177	-15.167	34.118	-18.055	26.238	-6.302	33.837	473784	31.303	-17.395	34.422	-19.784	28.662
130	60.707	-9.768	27.702	-4.603	48.812	-5.171	37.037	-15.047	21.341	22101.3	32.057	411060	33.719	-10.455	11.673	-12.129	27.166	-5.558	43.923	-21.538	39.876	-14.563	37.819	525607	33.851	295940	27.215	-5.983	11.428	-9.438	48.677	739977	22.194	182683	45.359	-6.177	28.001	-14.445	31.066	-6.396	22.582	-7.964	36.104	651742	36.48	-10.155	49.862	-2.465	27.246
131	14.228	-9.999	28.045	-6.581	44.826	-9.551	35.766	-10.588	22.08	24387.9	23.292	153527	25.881	-2.365	37.409	-13.55	16.086	-16.423	23.501	-12.191	27.518	-14.054	23.814	182234	30.144	258445	12.298	-13.006	42.483	-11.103	27.183	223680	28.643	194994	31.637	-7.985	31.99	-8.728	28.823	-7.586	33.85	-15.492	30.527	383453	17.688	-11.128	31.761	-9.988	24.661
132	20.446	-16.682	18.893	-7.659	49.875	-5.218	23.308	-14.263	34.577	53128.6	38.739	523679	32.934	-12.979	42.602	-10.701	11.923	-11.859	27.73	-12.414	38.882	-10.859	38.756	439155	23.317	218246	46.643	-6.066	14.581	-1.156	32.683	563965	30.063	190305	26.4	-8.553	22.195	-7.047	23.172	-2.749	33.703	-7.281	44.003	659560	29.899	-15.444	44.408	-6.617	29.711
133	85.081	-9.958	36.997	-19.779	36.791	-9.256	0	-25.517	36.977	55705.4	37.413	289470	36.32	-7.284	26.424	-1.387	16.12	-12.649	42.024	-7.607	42.489	-2.788	59.032	964911	43.635	970676	23	-14.953	58.775	-2.05	50.419	890934	25.335	188323	24.16	-4.407	31.591	-13.757	29.196	-13.15	32.693	-11.471	33.376	394195	20.474	-5.611	23.809	-7.134	29.655
134	30.171	-14.991	31.467	-9.835	47.604	-7.95	29.392	-9.629	42.612	76910.8	26.075	323089	34.278	-15.293	24.108	-9.131	13.042	-5.823	45.679	-9.56	31.815	-9.085	29.018	283753	32.118	303040	18.063	-11.939	29.559	-3.5	43.253	512808	23.425	121008	33.857	-9.263	25.862	-6.102	27.819	-2.382	41.228	0	27.999	254854	28.382	-7.522	31.641	-15.41	27.094
135	56.721	-11.083	40.988	-10.789	51.171	-6.732	26.137	-5.9	38.987	63810.9	28.69	362276	35.322	-5.727	29.582	-13.993	17.316	-0.154	8.779	-8.417	39.104	-14.116	28.284	406038	29.934	224932	34.472	-9.506	29.821	-10.268	30.371	472477	19.363	139445	27.624	-7.786	35.771	-5.711	35.976	-8.724	26.847	-7.348	34.726	377913	25.471	-3.979	25.184	-0.88	28.307
136	74.184	-7.145	43.108	-8.45	39.383	-10.621	21.221	-3.802	29.056	38505.9	25.057	304701	39.491	-6.377	41.909	-9.405	22.367	-3.401	26.518	-5.426	54.366	-12.252	33.969	457448	31.098	325270	21.341	-11.263	32.706	-11.931	38.501	560017	31.425	225350	31.917	-14.082	30.644	-13.826	47.301	-12.032	23.376	-10.466	32.207	350299	23.085	-16.218	20.955	-6.839	24.455
137	82.052	-7.125	30.307	-10.83	41.463	-11.241	31.1	-7.755	42.372	81194.3	36.387	414054	35.618	-4.409	34.169	-10.215	24.47	-10.893	26.347	-5.162	27.703	-10.541	37.979	500793	32.321	353282	22.043	-10.629	45.621	-5.027	41.095	669562	30.48	309414	31.777	-10.46	32.012	-14.123	28.411	-12.949	24.939	-10.8	40.741	604868	12.815	-7.911	15.801	-15.238	40.718
138	13.133	-9.906	28.291	-4.68	41.128	-11.178	22.035	-21.542	20.407	20523.9	29.821	251992	25.305	-17.326	31.31	-19.417	27.257	-0.233	21.928	-9.883	46.577	-6.324	33.616	310885	26.481	242513	34.335	-8.858	31.585	-7.2	25.588	365891	20.778	167281	34.747	-11.459	29.712	-8.974	34.709	-6.755	36.262	-11.412	27.654	365096	15.34	-1.054	32.158	-8.344	23.72
139	29.307	-2.325	33.149	-6.034	30.564	-19.606	21.475	-7.469	19.926	16057.8	34.19	533637	35.275	-5.907	17.845	-20.817	21.405	-14.213	25.084	-13.548	46.028	-18.264	46.506	799085	38.963	343643	32.196	-10.456	45.043	-7.201	26.118	267687	12.719	117329	32.798	-3.641	28.322	-12.969	29.264	-3.171	38.108	-7.421	39.229	352232	27.569	-6.241	28.121	-7.482	40.105
140	31.559	-8.921	25.987	-9.288	42.005	-15.319	41.718	-8.478	11.268	4028.52	36.531	427297	40.603	-7.571	26.508	-9.542	12.304	-10.958	25.718	-6.977	33.215	-11.978	26.847	335487	37.313	288197	32.538	-6.121	19.715	-14.066	38.072	330903	31.979	281847	37.362	-13.717	30.09	-13.93	34.897	-2.133	28.277	-3.567	31.824	227932	8.013	-19.158	55.482	-5.307	24.42
141	27.372	-12.188	23.106	-13.627	39.555	-11.791	25.287	-8.777	28.717	46262.3	30.789	268231	38.635	-3.372	23.588	-8.287	18.101	-4.589	26.198	-10.019	59.847	-5.466	41.855	587468	26.816	269348	30.945	-2.154	43.478	-11.425	37.41	588778	28.364	191485	24.026	-16.348	25.96	-10.81	34.952	-1.065	39.307	-5.426	32.185	245304	28.156	-13.061	66.863	-14.406	29.909
142	34.402	-2.461	31.633	-6.778	53.042	-11.596	26.208	-10.868	26.839	35103.1	38.125	533744	35.129	-10.645	30.711	-9.485	13.289	-5.747	37.946	-13.802	40.048	-9.039	42.68	467552	24.542	182584	27.522	-9.891	27.904	-16.385	47.899	764782	24.333	276865	40.361	-16.036	24.92	-8.121	14.283	-11.45	41.775	-0.42	35.041	433556	18.702	-8.754	23.775	-12.2	22.123
143	23.022	-10.323	33.605	-4.442	34.378	-7.898	24.305	-7.678	45.643	93406.9	13.994	112379	36.131	-10.81	33.277	-9.017	15.452	-8.455	30.94	-15.01	38.037	-6.759	24.596	176834	33.714	428378	32.749	-18.762	48.733	-6.389	46.868	640411	27.17	142329	8.081	-14.185	35.27	-13.992	31.291	-5.191	31.825	-10.906	37.532	491000	25.241	-10.703	34.925	-10.931	21.707
144	49.423	-6.216	31.665	-13.861	35.545	-7.848	19.948	-9.672	40.292	78015.6	27.658	233541	37.568	-4.172	32.647	-14.732	19.522	-9.125	36.571	-10.822	32.47	-5.86	35.814	447519	31.045	373481	32.647	-2.691	25.671	-6.042	21.953	237938	22.789	155945	41.834	-8.976	34.347	-11.217	24.226	-3.194	48.13	-3.541	32.978	577197	28.968	-11.587	24.065	-13.51	22.118
145	85.695	-9.196	29.583	-7.461	34.792	-8.518	26.039	-21.449	18.522	9623.46	33.945	341495	22.043	-12.167	30.648	-9.112	24.046	-11.764	21.679	-19.435	39.129	-18.079	39.873	350909	31.302	356948	23.158	-18.176	35.416	-5.862	43.351	810212	29.082	262427	26.807	-16.538	51.168	-7.142	37.082	-9.327	34.38	-3.624	30.956	235835	26.541	-3.004	74.843	0	21.084
146	42.901	-8.88	31.937	-3.957	30.783	-6.78	37.083	-14.063	15.012	13236.3	30.374	273164	34.339	-15.822	26.51	-7.91	25.763	-10.013	20.223	-8.991	33.356	-9.728	22.648	163474	24.345	276643	27.672	-7.712	35.431	-12.942	39.309	457137	28.84	303416	25.254	-10.838	29.478	-9.899	31.68	-7.288	24.708	-3.232	32.148	451389	32.505	-11.568	55.883	-2.977	28.649
147	40.059	-10.804	27.542	-7.464	57.634	-1.422	24.054	-11.743	24.08	23298.9	24.634	242294	29.528	-7.056	23.072	-4.213	12.798	-7.972	37.395	-10.643	63.218	-9.206	13.294	363934	27.385	309845	21.549	-20.587	45.23	-13.069	39.58	543873	19.552	146494	23.954	-7.524	35.186	-3.949	36.406	-11.839	28.176	-14.396	41.444	493142	31.753	-12.533	48.894	-4.335	20.835
148	25.723	-6.109	31.826	-4.016	45.869	-7.668	27.051	-12.667	41.737	67076.9	27.394	400544	33.153	-6.218	21.992	-9.9	15.882	-13.749	26.164	-21.892	35.075	-6.041	40.705	462571	29.41	269977	31.104	-1.739	46.507	-7.733	49.016	984264	25.006	145861	30.213	-11.672	35.364	-5.368	26.15	-14.134	44.62	-9.496	38.311	612940	23.218	-10.23	46.963	-10.787	26.816
149	15.911	-10.33	37.566	-11.435	37.356	-5.925	20.032	-6.043	23.185	26702	19.738	236737	35.653	-4.287	32.945	-6.843	16.223	-11.917	25.376	-7.111	33.962	-15.883	40.963	476050	24.256	243147	22.356	-14.291	38.149	-4.447	49.354	869405	26.569	201448	29.755	-8.921	32.884	-9.16	20.983	-0.277	47.266	-9.788	37.175	602612	14.75	-13.853	32.033	-15.716	29.956
150	77.896	-6.205	39.047	-12.388	56.295	-4.54	19.534	-12.005	42.373	88249.2	32.087	403864	30.878	0.001	28.458	-11.738	20.038	-7.906	40.305	-5.703	62.525	-2.43	46.186	837940	28.428	274142	42.966	-12.543	44.551	-12.851	42.988	731167	24.098	165289	49.256	-4.298	35.837	-0.382	35.177	-3.831	32.189	-1.716	32.25	423777	17.347	-7.656	45.559	-17.175	34.963
151	18.667	-8.433	40.782	-3.429	33.152	-2.963	20.248	-13.649	20.121	13973.5	22.799	371649	27.103	-4.94	37.244	-16.45	12.754	-12.984	14.966	-12.462	36.522	-10.121	32.872	304065	33.927	282922	23.061	-12.632	11.985	-9.192	35.726	565770	22.149	142050	16.643	-6.859	29.737	-9.169	24.333	-12.168	26.337	-4.262	28.356	382406	17.642	-8.119	35.235	-7.682	30.933
152	20.171	-12.686	37.107	-15.251	37.624	-6.276	32.833	-5.927	18.246	11271.8	24.707	247589	34.612	-14.468	23.488	-3.661	19.342	-3.869	40.11	-12.975	35.837	-11.924	44.756	759315	26.209	217881	31.522	-15.453	44.046	-3.763	50.609	703590	21.908	207688	27.836	-4.02	25.107	-7.997	27.654	-8.57	34.49	-6.156	30.198	289238	16.109	-6.934	23.808	-4.195	29.461
153	78.996	-8.183	29.349	-9.773	46.675	-7.776	17.244	-6.618	33.274	61430.7	29.649	339320	39.124	-11.028	35.833	-12.861	12.159	-12.217	48.352	0	45.586	-9.991	33.625	392057	30.974	229495	35.271	-5.304	36.588	-14.619	32.403	504519	25.494	173476	28.238	-10.609	31.955	-8.642	24.714	-12.339	43.185	-9.557	33.282	349928	14.248	-10.388	25.536	-13.545	38.973
154	50.544	-13.896	29.339	-11.13	55.263	0	29.303	-5.612	42.03	75906.6	34.491	531181	7.632	-9.722	41.589	-10.482	30.758	0	23.584	-11.522	26.658	-14.829	43.297	449695	34.332	330766	22.673	-13.227	41.872	-5.799	33.353	293825	27.283	218023	30.657	-9.55	39.346	-13.279	32.899	-14.528	22.448	-13.203	39.39	434393	27.489	-7.853	33.53	-12.922	14.19
155	71.673	-9.814	46.391	-5.214	47.282	-10.366	27.556	-17.448	17.965	7955.98	19.101	293375	31.676	-12.696	14.153	-4.697	15.495	-9.37	43.889	-14.595	44.292	-12.12	23.491	201213	21.93	266023	31.696	-8.678	24.587	-6.725	43.226	364861	32.379	269603	26.289	-3.113	26.27	-7.389	35.46	-7.177	32.082	-6.917	36.278	560189	30.834	-16.75	39.763	-14.256	29.369
156	28.808	-17.117	59.797	-5.679	45.967	-21.452	18.536	-10.418	32.489	52240.9	39.934	694507	36.956	-8.202	23.913	-12.771	17.239	-10.013	28.479	-8.724	23.118	-3.412	20.647	165585	27.054	247678	20.875	-11.543	17.547	-3.428	40.071	666785	26.747	329020	48.96	-2.518	34.287	-9.796	22.049	-13.84	39.723	-4.826	39.525	389755	21.992	-2.497	18.222	-13.399	38.909
157	20.593	-14.892	32.261	-6.897	21.621	-10.402	15.494	-17.202	26.996	29159	46.063	730918	28.9	-11.116	13.904	-10.237	21.135	-5.127	33.224	-15.209	28.176	-8.431	36.031	321658	25.233	230600	23.446	-7.089	32.57	-12.729	51.864	970020	26.919	200628	21.726	-5.675	33.871	-7.605	35.419	-15.797	24.776	-11.535	33.708	400194	31.762	-6.587	42.639	-11.671	35.714
158	40.71	-11.618	42.427	-9.583	55.549	-3.855	30.322	-6.658	41.754	71690.8	32.927	566049	27.051	-18.847	36.365	-11.274	29.193	-4	40.223	-4.9	19.642	-9.452	47.735	681368	31.969	283113	40.632	-8.962	42.599	-7.313	13.879	212865	31.91	207601	25.891	-6.16	28.736	-8.964	29.818	-6.564	41.801	-4.397	34.091	410514	17.268	-11.665	45.938	-8.488	0
159	31.875	-5.202	50.096	-8.377	37.887	-10.558	28.894	-15.506	23.716	20898.6	40.841	667853	25.022	-8.032	23.271	-8.803	14.195	-18.381	38.187	-1.524	30.232	-19.382	46.75	773833	24.13	185021	26.001	-7.87	46.947	-3.919	35.516	451530	22.081	135984	38.996	-9.452	48.981	0	22.048	-7.063	42.263	-14.745	38.704	422421	24.542	-4.121	46.361	-11.507	25.993
160	29.979	-8.347	34.44	-10.27	28.263	-8.344	26.848	-7.975	43.082	78044.4	31.331	395889	49.941	-2.59	27.05	-11.918	18.996	-8.484	29.587	-11.294	31.27	-11.042	10.485	111229	40.939	512972	29.324	-5.102	33.314	-5.716	30.539	337415	14.122	127597	22.412	-8.341	37.216	-12.625	30.842	-12.599	30.151	-5.856	35.954	503454	31.78	-17.645	40.816	-16.628	12.613
161	56.337	-6.364	38.817	-12.449	38.171	-6.082	14.2	-13.297	35.822	58493.9	34.561	415547	31.768	-14.065	19.384	-5.632	13.567	-13.621	24.407	-10.731	36.001	-18.65	50.824	857935	22.613	266873	22.473	-3.494	43.387	-10.504	35.164	316522	29.75	272080	40.877	-11.56	24.95	-11.084	25.819	-2.672	32.298	-13.404	25.872	350967	45.595	-1.277	21.684	-11.376	26.417
162	62.545	-10.117	25.944	-8.912	49.629	-1.101	32.661	-7.083	32.142	48992.3	32.068	497070	34.011	-10.103	32.574	-21.366	16.085	-6.422	21.477	-10.338	33.433	-9.991	39.325	558265	36.545	574281	28.448	-8.312	24.954	-6.771	44.274	462985	33.068	245745	25.358	-19.724	29.667	-9.416	23.892	-5.133	50.259	-6.964	39.288	601469	17.944	-9.155	23.476	-19.402	34.213
163	23.497	-7.155	38.328	-20.112	33.59	-14.048	23.487	-13.474	33.247	50551.9	46.579	875104	30.04	-13.538	27.491	-9.521	17.913	-8.919	37.977	-16.417	25.557	-6.172	29.087	283882	37.565	408338	25.154	-9.44	50.03	-14.488	46.962	625421	22.159	131614	26.901	-7.251	41.237	-11.906	33.219	-11.189	30.217	-11.099	40.944	423352	34.204	-2.559	30.272	-11.687	24.247
164	39.84	-16.219	37.267	-6.476	49.096	-15.943	30.367	-9.387	41.805	82851.3	40.869	709444	18.218	-6.646	23.837	-12.838	15.38	-4.361	22.598	-9.914	34.967	-13.749	47.874	577607	28.117	232192	21.822	-15.835	44.285	-9.528	57.183	920132	30.084	231290	16.223	-11.903	44.689	-10.801	45.141	-10.261	36.496	-10.231	36.519	442625	16.285	-8.113	35.671	-19.025	28.21
165	35.261	-1.066	14.718	-7.824	43.194	-9.839	17.874	-23.774	42.005	83709.6	24.263	322651	32.106	-15.068	21.509	-16.592	15.337	-12.45	19.989	-6.495	26.66	-7.809	49.105	889121	28.658	320871	29.436	-5.134	22.296	-5.293	44.537	687371	29.352	159332	35.869	-9.914	35.178	-10.319	26.198	-13.914	33.642	-10.641	34.309	694084	31.489	-4.352	54.237	-10.777	23.548
166	47.287	-10.331	20.317	-10.999	31.248	-14.322	25.514	-5.059	46.935	103386	27.717	289124	40.424	-11.292	32.304	-8.422	23.853	-8.069	10.694	-5.798	37.673	-8.718	40.03	494083	33.856	475970	36.323	-17.345	37.993	-3.035	42.845	540904	22.245	153007	33.68	-4.004	22.148	-15.242	22.781	-11.144	30.859	-11.236	24.823	366423	23.839	-5.087	19.895	-8.987	23.417
167	53.048	-4.81	25.403	-11.121	45.052	-6.725	15.9	-10.839	19.832	15587.9	27.474	435331	22.487	-0.44	43.263	-15.719	15.573	-7.561	31.027	-13.573	21.676	-6.333	51.434	782310	25.251	216510	20.262	-17.208	23.914	-11.427	45.036	384589	22.268	110186	19.988	-8.6	38.571	-4.27	35.141	-10.569	34.602	-11.876	28.111	486249	28.969	-19.409	12.542	-12.202	36.719
168	59.128	-12.64	43.109	-13.512	44.029	-9.172	21.673	-3.148	29.505	39152.4	37.237	473118	29.927	-2.936	25.206	-9.709	26.887	-8.566	22.075	-17.012	41.012	-10.798	37.671	295878	28.773	362888	30.723	-14.323	28.329	-0.589	50.705	974945	31.871	217928	41.961	-6.899	50.481	-14.368	25.261	-14.231	16.624	-9.605	24.505	293559	13.229	-10.081	46.395	-0.502	33.314
169	43.741	-14.039	24.291	-9.097	30.667	-13.844	16.711	-12.61	29.902	39977.5	30.918	269289	24.956	-18.819	18.701	-12.194	21.539	-13.439	23.201	-8.308	36.237	-8.999	42.732	757703	42.783	786159	30.504	-9.175	48.319	-10.43	35.123	438637	24.658	126747	28.086	-2.46	45.692	-12.187	35.922	-18.345	42.667	-15.467	31.778	470790	22.026	-4.847	22.279	-12.221	26.531
170	15.694	-12.85	38.606	-12.097	29.264	-6.265	19.88	-13.879	22.267	23974.3	30.908	482102	28.913	-9.074	31.518	-6.502	19.467	-9.549	16.874	-14.212	33.298	-17.955	38.25	495110	40.281	494728	37.294	-10.841	13.218	-13.178	50.802	698475	19.545	114165	37.411	-7.879	20.745	-9.202	31.359	-8.278	28.71	-7.593	30.011	435186	30.942	-5.504	61.968	-10.142	20.632
171	70.82	-6.964	35.526	-7.019	62.99	-2.933	30.993	-8.593	29.838	47389.6	35.917	679411	29.206	-14.385	30.647	-8.029	20.963	-5.039	10.363	-8.468	58.844	-9.058	35.133	432891	33.203	184784	32.412	-1.741	33.653	-10.238	19.099	95632	31.011	144171	43.93	-7.698	31.902	-8.591	23.286	-11.49	23.868	-0.447	42.079	581271	36.678	-10.834	11.419	-10.181	39.068
172	48.427	-11.066	26.971	-9.216	51.858	-3.553	15.482	-5.153	25.149	31097.4	36.233	375009	37.489	-13.64	28.573	-6.361	20.749	-8.663	29.232	-11.657	34.384	-8.492	27.795	245281	33.999	258586	35.494	-10.701	46.424	-8.173	38.908	641555	29.625	264459	12.784	-8.196	30.977	-14.388	46.098	-10.79	29.614	-8.764	27.254	513309	38.224	-7.57	62.12	-6.924	14.309
173	77.146	-6.587	29.793	-9.969	34.583	-14.478	34.376	-5.054	40.002	58552.3	38.082	333517	30.404	-17.108	22.733	-9.444	22.531	-2.913	49.058	-11.551	34.464	-6.322	35.95	238769	37.479	235794	36.864	-4.805	26.462	-18.241	34.003	282307	23.753	184914	28.248	-15.78	34.606	-2.381	21.476	-16.115	20.535	-8.198	31.89	367796	16.737	-6.48	37.42	-13.235	23.058
174	60.022	-5.055	32.182	-12.128	66.557	-0.45	14.297	-10.501	32.444	38251	29.45	264316	24.73	-5.677	15.539	-12.431	22.52	-9.359	44.685	-8.531	31.263	-5.522	33.062	385785	36.858	268510	22.912	-11.116	38.299	-11.709	43.839	699538	22.162	148467	34.35	-14.832	35.333	-5.243	26.289	-9.641	32.434	-13.981	30.605	244408	31.082	-9.037	27.82	-11.762	17.765
175	55.358	-3.05	40.561	-20.764	36.379	-11.557	50.03	-3.141	12.952	5609.49	36.063	463383	29.492	-4.102	24.667	-5.307	28.557	-3.741	22.183	-10.438	29.965	-3.492	36.018	586796	37.241	668581	25.986	-10.861	44.332	-10.69	44.337	768512	24.791	167132	23.199	-5.209	40.752	-6.821	20.924	-4.159	27.268	-16.704	31.367	400050	18.081	-10.071	18.319	-8.504	32.943
176	70.389	-1.7	28.621	-8.597	39.727	-7.108	24.874	-6.757	17.296	16449.4	34.601	537284	44.965	-1.369	24.835	-9.485	18.648	-7.502	43.446	-9.841	33.091	-14.932	31.343	450697	31.721	359341	20.191	-18.908	46.347	-13.113	45.122	699221	22.704	148343	32.241	-7.405	31.213	-12.397	27.615	-10.03	26.532	-13.738	24.298	350461	15.265	-7.628	28.573	-12.114	26.086
177	15.357	-23.511	49.26	-1.419	33.068	-12.619	31.86	-8.776	41.294	88658	32.916	256644	26.788	-8.335	23.984	-0.97	19.454	-7.119	20.59	-8.539	33.318	-12.614	38.25	345405	50.283	909142	25.753	-14.61	51.696	-5.65	28.436	224745	28.336	172342	40.749	-4.517	18.865	-13.517	21.636	-8.828	39.061	-5.044	31.514	254076	24.587	-2.413	44.961	-6.111	19.564
178	14.471	-6.927	30.912	-8.557	54.006	-10.062	19.671	-16.213	38.97	73017.9	38.598	740970	31.772	-5.839	28.332	-11.916	21.259	-18.163	33.555	-12.692	12.674	-11.525	32.308	203068	31.21	192918	33.468	-10.173	34.694	-10.464	29.04	316831	23.35	263190	38.675	-12.68	33.421	-10.008	28.102	-3.303	51.386	-8.381	34.353	595663	20.521	-8.605	29.668	-9.134	42.923
179	27.065	-12.585	24.401	-5.642	44.101	-1.549	25.795	-4.642	41.748	75092.8	30.356	405446	38.003	-10.643	29.991	-7.761	26.041	-5.855	35.168	-13.931	39.438	-10.408	31.105	309280	18.948	227165	21.704	-3.755	32.894	-5.111	23.052	202813	32.338	253926	35.643	-16.156	19.849	-15.52	52.458	-5.834	38.056	-10.77	47.343	920870	26.443	-0.812	65.685	-16.327	24.15
180	46.856	-7.994	32.394	-4.648	52.662	-9.345	22.465	-14.337	42.263	74372.3	37.555	576554	17.655	-6.116	32.98	-14.939	19.376	-4.847	31.004	-0.813	41.54	-11.369	32.241	238959	27.235	295186	28.487	-11.89	39.884	-12.474	40.382	452459	20.759	140069	20.453	-3.525	32.192	-8.086	26.167	-3.751	25.116	-8.741	38.812	511798	32.924	-10.087	23.478	-19.11	24.818
181	26.768	-14.322	47.684	-8.774	31.171	-11.438	24.128	-16.491	29.32	37532	20.413	232511	27.559	-8.953	27.262	-10.479	9.649	-8.661	14.398	-9.463	29.345	-10.978	30.408	341789	23.711	300550	22.679	-8.161	44.505	-7.593	34.79	371868	31.257	204194	22.653	-13.986	41.119	-6.38	41.942	-3.057	21.773	-20.63	31.553	406353	37.139	-8.868	23.478	-9.926	35.424
182	50.794	-11.96	24.585	-6.695	35.685	-9.477	33.58	-6.915	41.465	71740.3	31.702	502569	25.876	-12.195	22.806	-15.886	35.5	0	21.251	-10.062	28.686	-11.991	31.044	277764	19.045	181365	33.894	-8.764	33.801	-6.336	33.115	500357	28.449	151696	36.105	-12.972	35.837	-11.344	43.171	-10.363	43.41	-7.028	47.25	852693	32.704	-16.395	41.894	-7.212	14.525
183	28.333	-5.934	35.078	-11.185	45.71	-5.403	32.308	-18.637	20.143	9908.12	22.038	306122	29.679	-10.943	27.655	-7.651	19.419	-8.077	39.458	-8.72	46.981	-7.111	27.946	346159	31.18	266953	39.976	-12.777	31.304	-6.898	41.379	658400	28.554	164142	30.081	-11.161	30.765	-8.57	37.539	-8.911	26.337	-14.195	31.308	444732	20.012	-6.944	16.052	-16.855	21.668
184	16.479	-10.984	37.53	-9.966	41.727	-8.192	28.91	-8.878	29.124	33835.9	35.624	404069	31.724	-11.656	29.899	-5.243	25.483	-10.687	31.288	-14.099	45.836	-10.671	36.111	433727	23.005	177520	18.853	-9.795	21.476	-12.916	29.549	466454	25.889	138308	33.3	-7.375	19.911	-14.115	29.087	-3.079	36.207	-14.542	27.916	274399	19.681	-13.025	33.008	-8.716	28.605
185	52.093	-13.743	35.256	0	31.832	-9.808	22.999	-13.826	25.578	32066.6	30.323	228073	37.252	-8.668	30.101	-8.727	14.347	-7.974	24.113	-7.335	44.991	-8.569	40.804	596355	35.796	222305	23.069	-16.28	35.354	-14.116	46.411	819539	19.792	197346	35.009	-4.135	30.699	-10.977	29.928	-7.829	12.92	-6.813	37.919	343664	15.743	-10.866	37.312	-2.504	29.157
186	50.575	-12.955	17.135	-4.519	38.627	-12.641	30.204	-13.689	33.252	56514.7	27.181	393215	17.344	-17.341	18.998	-19.686	25.985	-11.395	31.864	-17.821	31.305	-13.401	44.406	587013	26.335	241886	29.706	-7.422	35.875	-5.208	46.144	727141	22.833	123033	30.6	-11.035	34.081	-14.354	24.394	-4.342	28.531	-19.193	26.652	434849	17.91	-9.046	27.338	-3.269	37.718
187	26.758	-14.114	13.939	-12.385	37.107	-7.361	40.192	-12.326	19.708	18079.7	16.005	264019	25.967	-7.331	23.155	-5.999	16.242	-6.031	17.646	-13.503	30.521	-7.332	38.868	443568	29.609	398439	28.426	-11.819	61.719	-4.356	41.234	278846	21.917	188693	30.456	-6.77	29.857	-11.269	19.87	-12.581	29.006	-9.205	23.482	385618	29.002	-6.403	23.622	-12.718	37.942
188	20.445	-1.112	26.869	-5.931	60.462	-2.459	37.621	-7.906	14.027	6182.82	23.456	181257	33.036	-9.066	28.52	-9.502	16.505	-14.303	51.715	-6.917	29.756	-13.061	24.054	234567	33.541	396460	25.519	-12.689	30.797	-12.043	42.712	628209	29.09	127372	28.2	-13.494	41.238	-13.941	40.468	-10.025	38.678	-12.553	35.534	396952	21.957	-11.062	30.628	-18.905	31.095
189	13.639	-14.397	32.033	-9.679	43.656	-14.901	20.099	-11.694	27.873	30378.3	28.503	259834	38.604	-0.637	14.637	-21.235	24.037	-5.112	22.465	-5.505	43.31	-17.125	36.872	277184	18.892	539166	32.88	-13.399	27.366	-10.365	48.881	793236	24.271	136387	28.737	-11.814	41.168	-11.123	25.336	-11.288	45.343	-8.494	40.9	374689	38.999	-7.039	39.158	-16.684	20.444
190	62.188	-11.005	22.309	-7.251	39.494	-9.931	37.322	-7.586	27.772	28722.7	31.616	448245	31.228	-6.504	35.075	-6.636	12.471	-13.577	33.667	-12.037	32.797	-12.209	37.168	331340	38.437	376783	35.804	-15.933	42.616	-20.818	54.196	829237	25.684	202360	23.08	-10.972	22.875	-9.501	28.422	-6.198	19.13	-17.929	30.957	259584	29.227	-5.725	47.792	-4.149	19.181
191	86.505	-8.328	34.307	-4.233	40.68	-13.577	26.414	-14.288	27.098	25094.3	26.119	475213	34.141	-0.651	29.857	-10.337	13.203	-16.76	24.818	-8.882	50.348	-11.908	45.375	621817	33.779	284094	33.741	-4.298	40.671	-12.502	39.143	351039	24.524	177789	39.706	-16.462	30.652	-8.047	25.054	-9.316	25.034	-11.111	30.735	253397	22.343	-14.002	16.976	-14.028	10.557
192	15.487	-8.917	50.371	-5.831	68.764	-9.105	17.411	-12.855	42.534	83574	37.385	444725	25.364	-17.36	34.564	-8.001	22.566	-7.129	15.661	-12.253	47.941	-6.694	44.201	539482	33.862	193023	13.541	-15.278	27.486	-6.419	39.61	513946	28.403	175280	31.422	-0.544	18.539	-5.191	35.323	-5.711	40.576	-22.947	32.169	476907	28.094	-13.078	42.284	-16.212	31.013
193	51.731	-15.335	42.168	-7.556	45.321	-7.16	35.314	-11.299	27.964	32561.1	37.489	839967	37.591	-10.852	26.705	-3.214	19.43	-9.533	31.409	-0.008	29.584	-13.148	38.744	482469	35.489	377762	14.79	-5.693	43.332	-4.395	45.116	643651	20.418	145542	36.738	-10.59	49.024	-12.797	34.214	-12.819	25.745	-12.524	37.875	453617	24.942	-10.57	22.039	-5.512	32.921
194	34.76	-12.593	28.347	-6.368	44.97	-5.155	32.321	-4.825	27.825	29763.2	24.702	206104	34.559	-21.534	18.483	-9.261	22.632	-4.172	25.387	-9.466	37.016	-12.064	37.851	348326	34.937	195468	21.524	-7.678	14.248	-11.699	37.074	327975	22.513	130249	37.716	-5.196	57.682	-3.94	30.951	-11.717	32.599	-8.108	24.997	308822	29.623	-7.083	28.58	-10.702	24.58
195	57.514	-12.591	31.755	-2.057	53.766	-0.877	21.699	-8.355	20.877	24401.6	35.101	509458	21.9	-11.582	30.176	-3.438	14.238	-9.783	25.031	-12.654	33.93	-9.694	28.307	339300	14.548	202187	42.756	-14.793	46.319	-6.168	42.473	449647	20.196	230081	34.922	-13.32	37.373	-9.164	29.95	-3.127	19.976	-5.392	43.551	612950	28.07	-11.229	53.401	-9.316	22.185
196	79.442	-10.537	40.884	-15.107	41.75	-11.295	29.01	-10.578	32.029	43634.8	25.009	193117	29.07	-11.563	23.577	-10.694	16.223	-9.377	34.541	-11.319	39.993	-16.837	38.81	388712	29.102	325368	26.176	-15.448	29.848	-17.25	42	424158	30.147	121393	39.134	-9.246	31.796	-11.188	22.437	-7.358	28.821	-5.649	34.701	631810	23.714	-11.773	31.628	-10.906	36.248
197	45.852	-4.104	21.362	-4.922	49.163	-6.143	31.184	-20.513	30.367	39882.4	32.679	411591	32.318	-5.551	18.321	-5.527	9.581	-15.455	45.686	-17.442	45.946	-6.776	23.074	334841	40.87	605823	21.237	-5.25	27.806	-8.977	39.24	608886	20.92	115110	30.815	-10.678	25.219	-7.384	42.566	-13.34	62.661	-9.029	26.753	246693	23.344	-4.421	58.362	-11.139	34.138
198	69.149	-10.043	43.187	-2.179	47.596	-5.772	16.635	-9.632	37.753	66294.7	30.464	398647	33.733	-8.845	34.749	-16.866	17.011	-13.146	54.658	-7.627	38.811	-4.519	33.453	255994	26.552	192995	21.448	-13.612	54.84	-4.506	43.092	511659	29.209	227097	11.75	-17.286	38.138	-16.868	31.361	-2.241	22.976	-8.456	22.971	319765	30.393	-7.465	18.528	-17.713	40.048
199	100.283	-6.044	47.356	-5.466	34.167	-14.638	32.258	-3.819	21.736	14030.6	12.608	180207	37.959	0	20.282	-12.01	19.98	-5.877	20.69	-14.111	30.645	-7.894	36.78	302235	27.297	197164	9.756	-14.724	42.21	-8.545	36.402	294071	19.043	156369	25.932	-22.762	23.711	-5.452	30.282	-11.908	33.925	-12.837	37.391	466300	23.217	-11.833	30.443	-8.927	27.448
200	47.068	-19.919	34.2	-7.779	43.711	-7.578	34.957	-1.216	37.936	64313.7	28.453	399179	44.257	-8.993	31.153	-4.834	23.799	-11.261	28.096	-10.438	48.442	-10.167	34.361	323637	41.796	587140	34.541	-12.768	19.341	-6.759	41.778	510794	29.662	173760	34.131	-12.659	33.755	-11.842	32.158	-11.439	24.801	-5.16	36.273	461152	30.233	-7.557	25.35	-2.2	24.524
201	68.106	-13.742	41.385	-9.023	56.752	-9.494	34.095	-10.28	21.822	16509.7	31.614	280737	44.981	-12.448	35.832	-5.779	13.844	-9.682	31.028	-10.378	31.121	-7.735	40.373	393967	33.981	349406	29.123	-11.269	43.261	-7.346	44.906	503150	30.364	239116	39.447	-2.536	25.44	-9.422	40.04	-15.08	35.537	-17.341	45.488	512681	35.698	-10.679	54.927	-9.614	35.285
202	29.202	-6.201	38.658	-11.439	42.012	-6.826	39.931	-7.888	24.744	27056.6	26.879	259920	32.218	-6.599	28.18	-3.678	18.335	-10.276	21.868	-5.951	23.1	-16.5	39.471	636291	36.56	268538	14.259	-18.452	42.971	-3.136	43.399	644559	26.511	227665	37.351	-17.291	41.9	-7.379	26.263	-4.991	34.978	-1.771	30.705	476012	23.32	-7.582	51.078	-0.259	27.708
203	36.162	-14.014	10.747	-6.187	43.916	-15.043	31.352	-10.441	43.707	82208.7	41.086	550123	36.373	-7.478	35.183	-11.278	22.544	-18.229	35.317	-8.996	32.458	-11.787	29.347	233872	24.27	312496	21.929	-14.522	41.736	-6.121	46.868	605945	28.993	196101	30.302	-10.564	34.522	-11.257	33.595	-16.125	11.182	-9.59	33.161	652393	30.655	-5.431	19.779	-8.714	35.82
204	50.892	-7.082	9.88	-10.603	48.928	-14.928	26.532	-7.109	25.098	27164.5	39.439	549676	32.343	-11.108	23.797	-21.154	13.087	-11.129	44.216	-10.875	48.122	-9.279	46.945	825659	29.064	234961	18.928	-12.147	45.349	-11.045	39.514	411543	36.81	341154	19.646	-13.485	34.15	-6.212	34.655	-8.824	26.378	-15.304	33.102	388564	24.197	-8.741	48.882	-4.304	30.883
205	42.399	-7.507	33.518	-7.467	36.961	-2.005	26.591	-5	30.364	46817.7	33.06	533292	30.149	-7.261	18.343	-2.368	16.863	-16.227	26.792	-11.731	27.199	-4.809	24.601	245616	37.036	569231	32.817	-14.305	41.794	-7.473	13.791	474698	24.614	217763	39.908	-2.997	24.243	-13.259	23.152	-5.793	26.349	-10.425	39.484	391889	19.669	-8.042	21.024	-8.636	25.071
206	39.801	-4.037	48.767	-4.795	59.356	-0.038	17.863	-3.603	21.906	20085.2	34.12	361224	33.014	-11.964	19.124	-8.091	13.479	-6.228	40.432	-4.807	35.591	-12.073	34.952	455364	33.787	295277	31.803	-4.69	41.018	-0.683	36.445	583545	35.837	220856	29.482	-16.817	60.65	-11.079	4.888	-14.005	34.088	-16.019	30.306	391319	27.204	-7.457	19.558	-1.496	20.328
207	20.714	-4.157	29.652	-13.097	0	-22.912	26.14	-0.067	35.553	44984	38.36	503827	24.211	-6.566	34.161	-14.439	15.35	-3.698	26.898	-9.906	32.462	-12.698	37.728	392090	31.185	349051	32.769	-10.836	38.261	-5.81	17.29	143367	26.282	233941	27.418	-6.448	37.878	-11.847	31.159	-9.195	46.44	-8.738	33.885	494917	26.518	0	35.005	-11.995	23.353
208	32.62	-5.619	29.691	-21.945	29.473	-10.927	38.17	-13.871	23.106	17315.3	31.424	227634	15.241	-11.735	25.419	-16.167	17.232	-3.278	38.466	-14.2	33.398	-3.136	21.419	208109	39.778	291975	34.251	-10.82	34.088	-5.395	31.069	204604	25.559	222521	23.026	-13.556	49.97	-17.454	26.852	-11.29	32.747	-4.379	34.011	592331	19.998	-6.055	28.558	-4.481	37.625
209	26.99	-10.029	28.936	-7.504	43.118	-3.945	33.79	-8.244	19.105	23763	30.17	499664	42.725	-11.935	33.805	-6.33	21.704	-10.413	24.665	-7.913	26.862	-7.091	45.343	696170	30.287	311680	27.276	-9.546	53.99	-6.951	50.395	790024	10.334	75115.5	26.844	-10.347	46.497	-11.828	21.234	-10.769	30.293	-11.796	38.364	332842	22.235	-4.746	33.571	-3.749	33.069
210	77.635	-5.041	44.889	-12.366	30.212	-13.623	38.433	-4.665	31.194	37380.7	29.956	427525	40.467	-8.316	19.827	-16.176	26.499	-4.319	24.275	-10.641	50.032	-7.01	22.725	253415	22.371	270056	30.384	-10.431	51.932	-4.855	48.764	707603	22.307	216502	22.503	-6.902	46.798	-8.386	19.639	-4.037	26.71	-4.776	36.314	714768	20.753	-17.78	37.446	-6.918	30.943
211	51.654	-13.187	27.961	-13.177	38.658	-7.245	19.651	-13.351	41.667	65904.1	36.012	521816	16.932	-13.879	42.243	-0.001	24.241	-13.981	31.727	-4.838	43.226	-7.15	35.695	293988	36.039	223634	18.955	-11.924	61.723	-2.231	28.083	320880	24.842	149229	33.907	-6.898	28.618	-11.513	27.582	-5.035	25.951	-4.793	40.654	602520	21.232	-9.366	17.578	-8.667	11.763
212	33.29	-12.945	32.191	-8.352	61.944	-9.242	28.857	-1.949	31.312	41195.1	27.147	308747	32.76	-16.777	27.165	-9.045	18.776	-10.252	25.79	-2.655	26.626	-16.845	33.723	272915	34.83	379478	15.234	-11.73	38.493	-18.475	33.821	440664	27.526	192027	31.467	-7.261	30.473	-5.357	29.741	-8.449	33.059	-3.387	29.838	315502	32.625	-8.556	21.708	-12.304	40.298
213	18.808	-16.025	24.068	-10.797	41.858	-6.072	40.07	-4.618	28.447	34434.4	27.445	176830	24.709	-16.884	25.151	-9.337	24.015	-11.067	20.891	-15.006	33.729	-9.454	37.211	602752	33.609	348266	16.917	-18.001	41.78	-4.23	49.083	979959	22.334	171482	27.886	-20.465	31.555	-8.491	30.214	-3.243	39.964	-4.391	28.72	290046	22.972	-14.595	26.5	-13.012	36.714
214	31.985	-9.678	31.07	-10.252	49.73	-12.486	26.366	-12.849	13.501	2204.21	41.254	517698	34.337	-2.76	28.019	-14.461	20.144	-9.783	35.696	-10.15	28.474	-5.02	52.825	711628	42.378	749613	45.349	-9.79	23.823	-12.421	43.989	377334	23.016	234050	22.891	-4.239	34.886	-0.035	28.435	-1.684	36.157	-11.238	29.626	443666	19.192	-7.306	29.727	-14.39	33.689
215	32.067	-7.924	37.783	-9.199	59.278	-7.247	28.83	-14.247	28.357	31609.5	42.257	662069	33.6	-8.41	23.691	-7.261	19.42	-8.407	24.495	-11.318	47.541	-17.601	32.743	463624	28.215	249138	23.182	-13.759	39.908	-8.722	37.897	294765	27.059	128284	47.744	-5.875	27.393	-12.365	48.901	0	51.952	-10.3	23.829	336970	24.429	-4.784	33.771	-4.695	41.765
216	46.544	-5.497	31.798	-11.04	27.137	-7.341	18.142	-6.856	34.577	54112.3	31.572	596174	49.229	-8.551	26.861	-5.81	17.215	-2.688	60.638	-9.42	40.436	-13.444	40.489	400286	25.645	304015	38.773	-10.164	50.478	-5.102	25.137	141686	24.35	204769	25.002	-6.773	36.481	-14.744	44.347	-9.151	28.868	-9.682	33.467	354989	23.196	-5.947	32.581	-18.967	36.055
217	15.991	-2.908	25.367	-9.631	61.574	-8.463	10.607	-5.83	29.222	29462	33.187	399170	29.585	-16.277	26.166	-10.4	15.83	-0.374	27.73	-8.603	35.36	-6.877	43.406	688306	40.378	627764	26.891	-10.362	26.718	-7.801	27.639	359457	22.435	138493	23.565	-11.353	23.932	-12.426	38.562	-15.729	23.831	-5.937	24.3	358668	14.886	-6.575	24.231	-8.43	29.652
218	49.105	-10.758	36.325	-9.316	30.559	-17.123	18.469	-14.777	36.594	58928	33.322	523225	30.197	-5.928	21.51	-14.786	12.258	-13.903	20.57	-8.343	27.126	-7.831	46.648	578483	29.218	296271	22.282	-7.432	49.632	-2.784	42.857	666498	20.523	166671	33.17	-10.52	48.511	-4.719	19.827	-7.15	33.907	-12.106	33.106	282604	30.655	-7.213	24.668	-13.186	35.511
219	42.771	-10.494	36.736	-2.226	45.772	-6.215	25.63	-14.74	28.995	32063.7	34.859	425498	36.015	-24.068	21.656	-9.538	26.884	-7.276	30.628	-13.292	40.789	-11.892	35.554	305404	34.429	289489	29.545	-6.073	30.153	-3.991	44.232	622534	31.707	224152	37.499	-15.48	16.07	-6.316	26.685	-13.522	27.202	-11.543	33.978	424406	18.287	-16.343	54.603	-5.318	36.044
220	24.08	-12.087	28.422	-10.325	57.206	-8.659	21.404	-12.139	31.859	38450.7	23.922	345390	33.793	-12.661	21.556	-8.905	20.098	-3.279	43.726	-3.52	44.662	-3.63	49.297	699513	29.992	302955	31.951	-9.761	25.357	-11.471	52.415	805079	28.87	252788	30.886	-4.052	36.648	-9.763	6.855	-6.994	34.559	-7.537	32.208	517302	26.296	-13.784	37.526	-6.115	24.307
221	46.394	-17.663	37.524	-7.532	30.071	-8.477	23.933	-11.385	40.641	74066.8	42.859	658712	34	-7.307	19.945	-17.586	21.818	-0.748	13.415	-6.586	44.786	-15.04	30.568	397000	24.672	277380	30.472	-9.474	25.768	-9.095	42.225	551027	21.575	155134	23.34	-12.808	49.715	-3.694	37.803	-4.207	37.086	-3.88	42.855	656080	34.481	-1.149	25.491	-8.607	32.32
222	82.428	-2.963	18.532	-15.376	56.837	-12.646	5.759	-10.789	39.264	75427.1	34.236	585977	37.095	-12.21	39.113	-10.279	11.281	-8.918	27.899	-13.04	12.139	-9.828	30.444	292850	28.177	266132	38.071	-13.672	19.164	-10.468	39.453	547798	24.919	191224	14.83	-15.698	34.259	-11.472	29.532	-14.243	37.217	-13.167	35.69	437665	26.115	-9.964	36.314	-8.576	27.919
223	13.892	-12.322	29.889	-10.22	54.426	-5.248	29.075	-10.021	16.819	5944.06	15.299	243581	42.812	-9.783	31.577	-5.471	18.081	-6.028	25.733	-12.017	34.77	-14.924	43.313	569766	52.562	887525	35.16	-12.652	40.043	-6.088	25.835	400424	22.728	214168	26.93	-15.894	36.23	-11.144	25.727	-5.721	26.663	-4.488	25.906	402388	22.074	-6.467	26.184	-6.428	28.946
224	97.382	-3.583	32.492	-6.944	39.073	-11.556	31.422	-5.012	19.127	5250.49	35.369	656739	39.516	-6.938	20.999	-7.781	12.902	-14.522	36.487	-9.592	37.672	-10.319	28.262	210664	30.582	235310	34.282	-3.876	48.353	-14.562	32.075	556087	26.896	226628	35.056	-6.863	43.423	-11.761	18.599	-12.241	35.432	-11.287	24.934	239723	16.08	-10.428	49.086	-7.159	31.415
225	72.065	-5.836	18.226	-9.719	48.598	-18.599	34.361	-20.503	36.174	64436.2	33.6	453281	30.22	-5.071	27.998	-16.636	30.918	-5.271	22.01	-7.435	31.94	-8.434	41.836	759568	33.588	355084	43.365	-5.533	24.074	-9.403	48.369	585339	24.188	215815	32.373	-7.784	38.826	-9.861	35.038	-11.196	35.737	-12.378	35.749	438553	23.114	-10.415	25.495	-9.711	41.082
226	46.825	-9.488	42.054	-6.56	47.955	-5.479	27.346	-10.175	21.886	11704.4	30.962	424622	19.755	-7.506	27.956	-17.323	23.896	-14.771	28.62	-12.985	41.606	-11.551	40.166	394643	24.614	244332	34.522	-6.814	44.166	-9.355	41.505	569994	24.04	166648	21.057	-9.364	24.48	-13.311	37.491	-3.4	16.602	-14.736	29.301	407861	31.698	-9.885	39.544	-16.114	29.762
227	61.557	-9.258	30.995	-7.54	46.833	-12.853	25.426	-9.313	29.201	25589.5	38.911	546499	34.992	-16.423	28.29	-4.694	13.855	-8.389	35.912	-11.894	24.506	-16.037	35.268	476209	26.745	215558	39.37	-6.634	24.749	-12.383	23.17	113454	25.058	236552	25.687	-11.166	21.355	-6.172	42.755	-14.844	29.931	-15.18	33.319	403974	18.397	-10.409	29.065	-8.576	25.682
228	29.173	-7.171	28.394	-3.078	25.803	-8.867	23.695	-3.703	25.507	26820.7	47.377	617459	31.988	-13.089	23.292	-16.065	13.244	-14.46	34.902	-8.149	47.694	-5.901	47.659	738120	35.646	212998	18.171	-17.909	56.294	-10.654	15.666	403967	24.857	195663	27.364	-16.488	44.62	-9.299	45.73	-3.405	35.918	-6.239	35.19	269423	26.116	-9.729	41.029	-8.165	28.302
229	29.265	-13.581	40.048	-9.685	36.606	-8.787	26.688	-4.999	37.126	57765	23.217	371893	36.197	-6.364	24.912	-10.655	19.217	-6.536	30.897	-7.988	50.591	-7.4	27.843	245414	34.457	705656	18.188	-16.764	24.543	-13.565	45.054	626978	20.428	166144	27.875	-5.335	33.122	-6.559	21.909	-8.3	26.909	-11.624	34.442	627642	28.915	-8.93	27.104	-12.076	25.813
230	83.364	-13.028	28.862	-5.212	58.445	-10.616	36.488	0	38.902	55522.5	42.926	491312	35.906	-10.644	24.755	-5.389	21.756	-14.103	11.067	-5.911	28.33	-4.325	48.459	700583	25.859	274256	41.204	-9.194	40.915	-8.61	34.652	533721	27.979	229393	21.064	-4.774	51.417	-6.467	20.258	-13.629	34.666	-12.261	38.087	490884	27.501	-8.033	31.107	-10.901	21.254
231	78.971	-12.625	40.378	-17.956	51.475	-6.104	20.397	-7.842	36.147	61744.1	35.738	601446	30.258	-9.29	32.674	-8.833	29.655	-14.312	23.112	-6.701	35.702	-12.412	22.022	166644	35.522	328803	14.514	-13.897	38.622	-13.621	44.539	581639	11.006	92494	25.827	-7.314	22.237	-11.088	34.798	-3.061	19.212	-17.925	28.526	351977	17.371	-9.906	57.538	-3.53	33.595
232	31.29	-3.829	51.718	-10.441	39.209	-9.399	31.601	-14.316	25.82	25939.8	41.135	602334	24.925	-12.363	27.486	-7.062	23.082	-8.663	23.398	-15.78	41.793	-3.464	36.271	490360	43.594	460927	44.816	-6.414	8.601	-4.773	47.145	772611	20.628	141844	22.652	-8.856	41.024	-4.397	43.476	-7.544	29.077	-11.962	34.796	681016	30.049	-5.374	57.584	-4.649	31.585
233	11.89	-6.863	40.833	-4.275	51.389	-9.124	21.348	-5.201	39.848	66365.7	34.009	466208	28.654	-18.167	36.507	-8.822	23.344	-8.089	30.329	-12.198	36.276	-1.654	35.587	571695	43.007	647418	34.883	-10.66	33.348	-3.022	44.367	588245	31.16	192915	54.91	-14.633	35.86	-4.109	24.906	-2.656	20.609	-11.07	36.913	396510	11.577	-17.821	34.249	-9.583	28.72
234	69.944	-3.487	26.98	-22.939	38.843	-2.347	20.242	-15.145	37.798	56882.6	37.329	624215	33.624	-9.631	31.215	-10.886	11.409	-10.34	16.811	-10.301	48.326	-10.545	50.877	680221	35.875	232925	28.083	-8.272	37.503	-5.435	43.469	592020	21.836	164843	15.358	-8.753	29.099	-11.545	27.508	-5.73	34.392	-10.004	25.51	297654	29.179	-16.451	17.287	-17.029	38.418
235	23.452	-11.278	31.836	-6.493	46.904	-14.303	23.284	-22.15	33.348	58031.4	36.226	623790	25.079	-13.959	23.672	-11.884	18.579	-19.392	43.219	-13.255	44.985	-2.733	23.058	188972	23.927	248192	25.538	-0.1	42.083	-5.209	42.414	431546	33.624	222605	52.745	-6.335	32.169	-13.529	24.15	-10.773	35.09	-7.269	32.64	274004	20.687	-14.178	24.493	-7.422	26.277
236	34.103	-8.667	39.233	-13.677	59.463	-2.165	23.076	-7.504	36.038	52982.4	27.013	403046	34.807	-5.36	31.478	-6.842	28.209	-14.776	24.198	-17.532	14.662	-17.656	48.12	743818	29.08	248395	28.08	-2.087	46.859	-5.397	40.076	326897	22.161	182752	32.652	-15.574	41.194	-10.425	33.346	-5.812	28.369	-10.7	35.907	489819	29.172	-7.309	45.552	-18.764	28.778
237	81.945	-8.121	22.898	-13.997	45.215	-5.995	29.789	-14.361	30.83	42578.8	31.219	417204	37.492	-3.052	31.038	-11.122	23.052	-13.869	31.855	-9.04	36.074	-8.143	42.857	477337	19.706	258398	47.907	-2.466	40.704	-5.88	36.974	400430	31.248	199767	30.013	-11.18	37.312	-12.894	32.206	-8.287	35.553	-8.822	35.527	332492	16.067	-6.847	65.878	0	27.422
238	69.054	-1.982	41.882	-5.471	53.07	-3.873	25.612	-8.275	39.16	69681.8	26.436	333089	38.04	-11.749	22.228	-8.817	9.374	-13.503	39.602	-14.201	49.018	-4.996	30.006	220162	10.019	163604	27.399	-2.27	41.725	-12.347	35.398	560098	18.537	190227	21.279	-8.774	42.438	-9.046	9.932	-16.225	26.863	-7.25	31.988	339167	27.633	-4.874	38.805	-18.76	27.369
239	53.673	-6.102	8.366	-10.106	45.927	-10.706	34.463	-18.128	37.24	53194.9	23.124	254617	22.798	-12.531	29.218	-10.007	20.439	-12.37	27.828	-9.565	19.071	-9.286	28	356128	27.109	302078	24.926	-5.97	33.876	-14.649	40.821	635268	26.761	163891	31.819	-3.948	21.5	-7.906	25.807	-14.028	28.186	-14.752	24.687	221308	15.201	-7.537	53.391	-0.654	34.579
240	22.208	-7.057	21.072	-3.538	42.978	-10.426	31.849	-7.589	34.463	42958.9	28.132	559882	35.625	-13.518	27.36	-10.419	26.4	-8.084	41.043	-13.641	31.677	-10.044	33.564	262129	37.108	238431	32.293	-5.295	49.363	-7.154	44.393	518530	19.825	198145	34.111	-7.737	40.754	-1.794	33.483	-9.518	66.246	0	27.851	446423	27.814	-10.485	39.106	-8.865	42.254
241	27.57	-12.405	26.775	-8.893	47.513	-9.17	31.479	-4.227	21.14	14561.4	40.666	420270	35.798	-11.948	24.072	-9.8	24.633	-9.665	33.933	-15.158	31.447	-10.72	42.27	524573	47.054	851759	43.334	-7.795	20.833	-2.876	53.269	809902	18.023	120397	31.305	-5.532	13.068	-17.518	24.192	-13.01	24.892	-10.141	47.106	625486	30.463	-8.814	37.13	-13.439	28.276
242	67.286	-9.541	36.359	-11.3	31.792	-6.223	25.202	-9.316	27.132	28955.1	38.695	623007	31.2	-7.414	28.249	-21.927	18.122	-10.857	32.106	-13.775	35.964	-0.616	40.991	592491	30.612	249691	24.41	-7.663	22.55	-10.787	17.447	463258	27.498	217269	24.321	-11.298	30.092	-8.609	35.22	-6.885	52.025	-8.848	39.292	408379	19.288	-8.555	47.045	-13.717	35.485
243	95.425	-7.324	25.656	-14.253	38.517	-10.106	31.21	-4.733	29.246	44322.8	28.193	406096	35.686	-12.193	23.667	-7.221	10.491	-10.123	36.556	-6.082	29.379	-10.642	52.948	810323	16.488	214601	31.764	-9.496	41.599	-10.98	45.693	675687	29.37	212624	33.825	-15.104	50.378	0	16.847	-15.083	29.348	-17.549	42.841	702543	31.666	-12.504	33.594	-4.952	43.969
244	16.248	-9.349	13.284	-5.339	39.319	-3.687	31.267	-9.976	15.194	10005.2	30.324	364934	32.198	-7.872	7.656	-13.218	15.948	-8.058	32.36	-6.608	45.719	-8.087	37.668	268066	30.948	192050	34.449	-5.789	48.381	-7.745	33.566	257368	18.664	117007	29.963	-18.499	21.744	-6.092	39.515	-12.112	33.87	-5.604	28.523	416799	34.607	-15.155	26.509	-16.031	30.693
245	12.067	-14.975	37.954	-13.884	37.581	-2.889	47.98	-6.956	28.794	40462.7	32.861	525548	19.408	-7.124	24.882	-9.019	18.502	-6.127	43.879	-13.581	27.245	-8.495	39.701	516915	24.801	261698	18.674	-10.501	45.508	-6.433	47.855	637141	25.748	197125	43.321	-5.85	23.572	-6.744	40.202	-12.81	22.246	-14.052	30.302	231801	26.301	-6.584	49.675	-14.326	17.106
246	21.455	-9.291	35.302	-7.718	53.546	-6.797	41.449	-5.728	29.503	31770.8	27.372	319732	44.424	-13.978	32.398	-9.73	7.581	-2.952	12.616	-7.47	44.261	-8.45	40.854	496454	31.373	267368	24.495	-12.985	53.843	-6.696	15.211	404860	9.937	75467.4	31.16	-12.224	28.497	-13.415	18.25	-2.463	41.913	-4.385	30.042	282028	15.956	-16.007	31.694	-6.21	35.753
247	34.534	-14.699	34.591	-12.014	41.536	-4.631	22.078	-12.696	25.644	32860.2	37.213	421098	28.021	-12.532	30.815	-11.185	22.746	-5.56	32.771	-10.334	41.707	-6.117	25.885	283231	37.107	439421	21.034	-8.754	25.719	-10.667	31.755	403690	20.452	141723	25.293	-8.119	37.353	-9.054	26.641	-9.031	52.453	-6.569	33.453	319958	18.937	-7.658	32.534	-13.457	15.28
248	103.989	-6.529	15.835	-10.44	46.06	-5.616	24.392	-9.874	20.296	11741	26.143	424965	32.533	-12.157	17.755	-12.948	12.082	-9.401	55.574	-15.074	25.356	-14.681	51.064	878998	19.1	231944	31.533	-23.406	27.895	-1.94	32.756	267819	10.311	128205	28.15	-11.963	33.393	-9.164	25.268	-10.274	37.036	-12.447	39.171	341904	28.689	-5.614	65.444	-8.115	25.065
249	19.715	-2.656	36.001	-9.996	40.022	-6.388	36.435	-13.27	20.562	17698.9	22.527	233182	28.136	-7.424	38.408	-4.475	14.729	-7.696	32.168	-17.021	34.527	-7.608	29.553	236409	30.873	437162	23.756	-7.944	45.872	-5.351	35.962	346096	27.974	208578	22.256	-1.345	30.176	-8.753	34.095	-7.25	32.766	-5.665	38.734	318501	22.16	-9.366	32.429	-13.409	41.324
250	27.162	-12.655	31.575	-8.905	18.676	-13.978	25.238	-12.851	16.987	7890.69	34.489	475721	41.685	-10.225	34.375	-9.032	4.593	-15.612	25.075	-13.658	22.714	-14.094	39.476	469260	26.795	259730	9.814	-0.982	53.868	-8.678	54.707	730063	29.444	150692	28.69	-16.46	40.959	-7.056	26.357	-7.115	32.498	-4.977	34.79	201788	18.169	-7.476	37.827	-14.978	38.991
251	33.775	-6.377	34.279	-8.54	58.783	-8.67	35.883	-8.147	21.013	21376	39.967	456745	32.855	-10.885	33.398	-12.496	25.452	-3.613	15.179	-9.987	44.154	-15.891	34.675	376166	28.972	233972	38.936	-10.675	42.151	-7.977	34.047	479291	35.148	371946	37.504	-10.388	20.058	-11.048	24.502	-12.714	35.841	-14.933	27.001	434748	29.794	-8.264	26.857	-10.185	26.642
252	77.249	-10.367	32.876	-11.097	33.687	-14.397	37.521	-4.967	44.92	97802	28.738	285268	22.791	-7.198	25.916	-7.229	20.143	-9.65	25.546	-7.934	32.735	-5.794	44.844	621664	35.425	227240	23.146	-16.747	39.15	-8.792	36.145	395029	26.195	237326	24.227	-16.596	37.747	-16.309	34.554	-10.166	34.58	-12.648	29.705	386978	25.109	-7.943	40.653	-16.063	28.785
253	12.076	-21.569	42.703	-14.392	45.242	-4.977	34.666	-12.669	32.126	44531.8	30.686	589391	31.899	-12.824	32.763	-12.197	15.055	-13.51	31.807	-14.029	39.103	-8.423	43.927	687794	35.796	264364	24.336	-6.792	48.143	-6.906	31.965	256137	23.427	193969	25.861	-12.918	26.514	-4.342	15.077	-7.463	24.296	-19.899	34.38	317854	33.739	-2.84	51.193	-13.793	24.184
254	18.717	-5.728	33.078	-3.178	48.629	-6.623	38.443	-8.293	23.142	18420.3	25.56	303776	44.509	-8.304	31.04	-8.993	14.956	-8.917	17.664	-5.796	36.087	-4.334	19.018	484377	18.484	530358	28.136	-13.507	35.305	-8.643	30.982	220341	18.891	153058	33.673	-7.219	33.209	-12.758	38.401	-0.857	50.227	-6.338	30.04	493361	19.333	-17.411	50.843	-8.995	28.339
255	39.258	-8.841	41.518	-10.62	43.605	-9.953	24.912	-12.962	17.104	10731.7	27.792	370880	24.862	-13.539	23.705	-11.416	18.44	-21.764	20.715	-8.315	46.387	-6.08	49.091	828947	49.44	960025	15.457	-7.833	28.999	-16.782	38.689	567799	29.982	292168	24.658	-16.141	51.285	-7.215	44.647	-3.979	47.128	-3.966	27.795	444483	9.984	-12.926	52.879	-7.661	31.558
256	86.347	-11.312	35.238	-13.825	28.469	-7.812	30.65	-10.659	22.46	25333.8	28.18	392685	41.532	-6.21	20.485	-11.701	20.251	-17.409	25.7	-7.097	20.393	-11.801	33.933	342829	28.464	182709	24.096	-10.259	16.178	-4.347	34.342	380801	24.217	210558	33.61	-7.32	27.109	-11.711	32.73	-10.542	32.777	-19.073	34.08	471946	29.708	-8.456	45.41	-1.109	27.576
257	26.72	-4.289	27.797	-16.487	19.319	-11.721	35.683	-4.968	25.585	28398	28.591	380337	21.668	-16.292	32.506	-6.854	27.002	-4.594	34.867	-4.839	23.104	-13.787	22.864	226903	31.485	244828	30.237	-11.661	13.247	-6.866	46.41	605141	19.929	157607	27.979	-9.053	50.134	-9.771	30.187	-3.36	30.169	-9.418	22.952	280859	18.502	-11.05	30.947	-22.42	27.792
258	67.176	-6.988	22.705	-8.562	50.542	-10.627	31.757	-8.802	39.084	70069.1	36.802	391037	17.871	-6.705	27.015	-10.481	19.235	-9.795	29.946	-17.118	40.432	-6.421	31.744	255511	37.049	351786	25.913	-11.984	43.917	-8.091	39.062	755274	31.18	173043	20.598	-8.722	39.755	-4.054	40.45	-7.026	50.172	-14.041	34.341	555711	21.411	-8.042	33.123	-14.72	25.628
259	47.901	-10.391	36.109	-5.615	37.705	-9.917	24.829	-9.975	36.541	54560.5	24.502	292997	26.815	-3.79	33.833	-5.395	20.558	-12.026	37.321	-20.678	36.143	-0.216	38.548	457059	36.963	339395	27.207	-3.127	33.55	-7.169	39.999	552138	33.326	179450	26.465	-13.127	61.448	-17.334	22.289	-1.906	42.016	-7.418	25.001	237071	17.993	-10.522	20.451	-13.394	20.802
260	22.154	-8.956	29.6	-12.63	49.117	-9.815	30.077	-9.484	17.213	10375.1	23.132	219730	32.035	-17.324	27.793	-6.636	20.79	-9.408	25.949	-9.029	21.716	-10.685	28.135	295911	42.16	420963	25.528	-4.692	45.024	-5.249	22.598	327124	9.039	130379	34.696	-10.676	21.297	-6.911	29.964	-10.176	19.288	-5.098	31.766	189435	14.404	-21.155	24.888	-17.31	19.985
261	33.526	-2.625	44.352	-10.333	68.695	-7.631	23.674	-12.969	30.509	39564	26.595	228502	36.762	-4.601	25.614	-7.195	19.304	-16.491	21.645	-11.016	46.833	-11.376	11.936	249231	31.644	321162	38.777	-14.56	51.431	-4.286	40.744	637347	26.707	135640	28.606	-11.149	32.474	-6.319	47.48	-12.789	41.332	-9.585	27.778	358378	19.125	-11.57	42.633	-10.293	44.304
262	83.894	-2.566	36.199	-9.282	43.734	-9.864	28.445	-12.107	37.356	64329.8	31.28	489485	27.745	-9.515	39.983	-10.098	17.258	-4.806	26.499	-18.663	15.802	-8.573	26.486	134622	36.521	496165	19.543	-11.066	24.335	-4.208	43.743	455360	21.446	192247	32.16	-7.446	14.983	-8.116	20.812	-10.568	22.735	-5.651	28.027	338748	33.276	-0.2	20.992	-9.425	13.577
263	49.62	-4.155	38.198	-7.037	36.662	-11.89	32.378	-16.483	32.29	36441.7	36.812	371573	36.181	-8.457	22.438	-8.38	26.698	-5.384	16.014	-12.604	39.165	-19.297	35.606	293045	26.629	272160	19.484	-8.055	32.211	-16.025	42.185	480003	33.75	255606	19.376	-9.229	55.986	-6.658	33.25	-2.002	56.791	-10.619	28.423	358076	28.859	-5.683	51.79	-13.558	23.722
264	88.017	-9.18	26.99	-18.356	45.746	-8.509	23.026	-9.294	14.427	2708.51	37.036	479632	35.68	-7.848	19.037	-11.353	13.452	-8.932	36.635	-10.356	43.845	-10.688	33.677	385130	27.98	187055	20.337	-13.488	22.404	-4.637	50.283	896630	26.176	239562	23.197	-12.275	30.442	-4.821	33.881	-16.927	10.763	-14.182	30.324	353022	18.765	-17.284	25.397	-9.443	24.727
265	92.176	0	32.341	-6.578	51.738	-4.835	29.117	-9.679	34.856	46024.9	28.116	434644	21.271	-13.082	33.186	-10.892	23.66	-11.057	32.05	-12.103	22.97	-8.636	38.36	518900	23.264	232262	18.556	-3.812	37.706	-13.12	41.575	727281	21.421	194419	35.585	-19.276	49.439	-5.205	47.526	-10.778	50.709	-5.211	27.067	381793	22.283	-16.497	28.665	-6.706	27.206
266	43.495	-13.397	36.338	-21.622	53.285	-9.277	35.413	-5.71	30.505	41761.1	31.931	509676	37.922	-7.577	22.228	-7.534	23.719	-5.767	32.234	-7.856	50.652	-10.617	53.137	932887	27.746	258496	42.624	-8.706	34.238	-8.163	39.5	600073	22.735	254774	24.58	-9.737	27.065	-15.749	39.439	-18.169	16.043	-17.363	41.608	601137	16.174	-9.539	36.288	-5.343	34.367
267	30.902	-11.379	34.215	-11.014	47.801	-1.072	47.288	-7.137	25.384	22484.8	35.212	437945	28.816	-6.627	22.581	-3.832	24.017	-2.838	19.124	-8.425	32.924	-11.27	37.898	472522	29.734	242247	10.397	-8.328	32.367	-6.501	41.925	461662	25.467	152504	31.482	-5.584	46.467	-6.461	19.521	-12.447	31.334	-5.719	32.875	367817	26.927	-4.909	30.829	-11.704	25.083
268	11.329	-15.825	31.277	-7.866	46.643	-1.797	40.868	-9.598	26.86	33268.1	37.314	538687	40.945	-7.339	20.878	-16.563	9.575	-16.261	35.521	-16.159	27.308	-4.374	47.649	529152	22.907	325979	34.274	-10.48	51.361	-12.696	37.038	476396	36.057	269356	34.857	-8.436	27.068	-8.399	21.581	-10.572	21.474	-15.386	38.947	414121	24.341	-7.221	30.739	0	22.801
269	46.384	-9.959	41.433	-8.094	41.278	-5.262	36.112	-10.661	34.765	47105.4	34.49	347402	41.556	-8.081	21.824	-8.269	21.675	-7.981	14.104	-7.21	56.273	-10.697	42.799	588605	35.674	257060	20.435	-14.168	41.96	-3.205	38.741	456891	22.772	151344	28.139	-9.403	41.366	-1.567	19.388	-15.208	24.856	-9.461	24.07	396324	12.382	-10.561	12.405	-11.938	22.665
270	40.9	-8.185	39.128	-8.457	38.086	-5.785	17.889	-8.978	27.81	26020.1	26.006	336003	26.353	-14.609	21.584	-17.97	12.859	-11.976	24.398	-4.19	28.777	-12.158	36.924	505123	29.593	322815	33.264	-14.611	29.149	-9.838	42.253	678455	19.079	124407	38.799	-10.207	31.133	-9.663	32.056	-13.268	58.6	-4.931	30.922	504829	26.607	-8.814	55.237	-1.313	15.739
271	87.681	-12.113	37.578	-9.951	33.814	-11.636	33.399	-10.369	27.065	32081.6	33.876	291528	22.406	-15.613	27.433	-8.533	12.73	-16.04	38.145	-5.05	31.529	-4.972	26.71	228879	38.132	414052	26.372	-5.151	59.663	-7.38	28.828	240569	23.092	120916	38.521	-13.928	29.005	-9.882	25.755	-12.305	33.963	-5.837	27.448	227483	28.158	-8.972	43.989	-11.902	27.109
272	98.984	-5.408	30.151	-15.387	47.416	-12.086	15.5	-7.382	19.787	18248.6	31.757	331280	17.713	-6.448	28.1	-7.737	10.435	-11.837	15.448	-15.723	31.331	-9.275	38.071	418995	43.469	587890	29.566	-14.071	42.756	-7.904	29.118	320244	27.602	196854	23.824	-3.969	35.118	-10.246	31.077	-5.063	19.601	-9.594	29.516	237330	19.053	-12.553	60.348	-1.661	34.117
273	42.037	-8.169	39.218	-4.785	46.409	-10.319	21.434	-8.14	15.64	8004.1	39.558	647925	34.419	-2.492	33.235	-12.293	15.989	-8.805	27.483	-5.4	27.169	-5.022	51.209	704216	33.627	333031	20.922	-6.328	54.736	-9.199	38.952	569381	24.249	112883	25.2	-15.245	22.779	-18.96	36.224	-5.994	30.315	-4.707	31.975	417112	25.19	-8.036	50.096	-8.174	36.869
274	54.625	-12.854	34.475	-13.593	34.495	-7.95	23.192	-11.216	35.259	63861.5	31.533	386889	39.163	-5.303	20.209	-14.164	20.208	-3.303	20.296	-10.631	31.334	-8.699	36.048	213566	33.869	351146	30.617	-9.455	37.492	-9.205	40.415	624588	18.786	95861.8	19.384	-5.855	34.404	-13.619	23.616	-7.129	28.534	-15.668	33.485	359566	19.442	-7.629	24.879	-13.093	23.178
275	59.611	-5.134	23.925	-8.659	45.716	-17.039	25.462	-17.744	27.951	27440.9	24.099	446747	29.016	-21.769	32.012	-9.809	15.242	-11.5	21.533	-3.799	38.583	-15.517	25.675	218754	21.138	328097	26.671	-9.377	25.607	-10.871	37.782	551356	37.298	418986	16.446	-3.849	42.104	-7.809	26.483	-6.994	30.524	-5.099	23.238	288672	23.754	-7.848	63.052	-11.241	39.939
276	78.302	-6.535	33.343	-11.955	24.56	-9.359	24.955	-3.774	33.538	55298.2	33.2	471167	30.251	-13.6	26.063	-5.436	11.898	-8.34	28.463	-14.974	13.935	-19.31	26.275	314252	25.402	207211	27.917	-9.639	41.187	-7.272	40.09	535864	23.019	164933	22.914	-7.931	33.034	-3.717	24.607	-8.691	24.074	-10.014	35.577	399791	20.097	-9.886	30.718	-9.152	36.384
277	45.561	-7.528	28.736	-13.241	49.314	-4.323	24.259	-12.33	17.035	10747.6	36.38	346447	25.665	-10.976	32.523	-8.996	17.863	-10.841	29.464	-17.179	33.323	-7.005	45.08	800294	37.963	223980	35.87	-8.822	46.821	-4.855	30.796	181797	21.656	194867	31.23	-13.628	22.956	-13.019	27.001	-9.775	23.887	-8.167	21.611	383554	26.139	-8.938	28.767	-17.262	14.051
278	12.152	-13.456	33.065	-15.659	48.26	-5.894	19.168	-10.825	28.001	30257.3	33.36	537633	42.506	-15	30.263	-5.491	14.391	-8.657	30.869	-11.054	40.754	-11.491	47.48	574691	24.894	183817	26.749	-3.835	41.297	-2.052	39.507	632840	27.122	192519	31.655	-19.255	44.389	-1.965	39.153	-19.431	30.063	-11.047	39.902	353631	39.676	-4.696	20.349	-14.605	35.089
279	62.017	-4.988	30.034	-1.735	33.598	-8.241	22.793	-10.465	35.077	54191.2	24.907	176982	24.876	-10.21	18.676	-1.975	21.164	-11.07	25.018	-13.805	35.277	-5.681	45.696	505399	22.359	252790	31.677	-17.084	47.672	-8.678	46.771	428483	33.37	313484	25.426	-4.555	20.451	-8.365	32.097	-10.21	30.099	-14.047	24.117	281864	24.255	-3.517	36.099	-17.671	15.307
280	94.96	-5.108	44.02	-8.465	40.909	-11.365	21.365	-14.252	43.166	81234.2	27.027	248567	25.742	-11.249	30.708	-11.831	17.183	-13.582	14.158	-9.746	42.615	-11.908	39.991	446500	28.079	295945	26.477	-9.007	22.732	-12.476	35.218	396302	16.042	141369	30.357	-9.017	51.609	-15.325	25.179	-5.003	38.573	-13.443	28.178	236664	31.738	-7.845	32.433	-4.212	25.222
281	39.447	-7.222	45.556	-3.412	40.89	-4.431	29.376	-6.585	33.557	45298.4	21.859	395327	41.75	-14.338	33.513	-15.266	14.897	-7.98	46.554	-11.882	35.844	-9.119	25.441	216335	30.558	297088	27.75	-6.406	34.159	-8.37	18.42	205644	21.053	155361	26.686	-13.073	28.721	-11.031	29.884	-8.639	40.066	-12.067	25.78	355129	24.444	-24.315	21.773	-13.16	30.043
282	39.589	-9.474	23.118	-14.405	46.817	-4.737	23.32	-7.886	25.519	38921.9	23.991	158718	30.857	-10.68	22.454	-11.084	18.562	-8.98	42.808	-5.486	29.051	-10.119	27.527	245119	41.388	402950	14.349	-5.327	37.647	-14.088	39.317	380574	22.966	184945	29.959	-11.209	61.801	-1.836	25.721	-17.846	42.459	-6.791	43.479	430263	20.164	-7.378	32.253	-11.263	19
283	21.07	-9.909	34.599	-9.292	47.113	-3.377	30.356	-18.768	32.997	45275.6	35.037	360781	28.814	-19.304	32.9	-11.937	16.943	-6.427	28.315	-8.662	30.395	-13.488	29.625	272808	8.236	140954	41.336	-9.782	40.365	-7.655	53.279	699165	30.353	289241	59.75	-5.955	36.755	-9.834	30.815	-8.08	30.629	-8.605	42.242	707833	10.791	-11.705	62.549	-6.921	38.469
284	54.411	-13.793	15.323	-10.556	48.642	-6.885	39.063	-8.317	25.82	29029.8	41.392	559026	31.078	-17.381	40.646	-7.776	29.602	-15.257	22.037	-7.583	39.255	-5.256	37.383	514191	36.942	497352	28.519	-6.157	27.58	-8.945	43.885	665618	22.435	103458	42.131	-8.797	28.515	-10.421	32.31	-11.846	21.772	-10.446	40.821	645870	17.95	-15.717	25.117	-4.83	26.039
285	23.018	-7.178	41.258	-5.194	42.303	-15.948	27.098	-5.638	25.631	23903.5	35.232	621590	32.351	-10.627	21.499	-9.062	24.584	-6.856	34.309	-12.194	25.941	-8.68	18.979	159565	25.968	259829	32.285	-14.373	42.803	-4.88	17.235	160660	21.498	179331	35.539	-16.133	28.978	-9.057	29.613	-12.487	33.852	-9.959	33.204	458413	14.759	-6.645	55.229	-10.405	22.791
286	58.249	-6.992	27.373	-18.071	20.43	-12.819	16.968	-18.852	26.204	28631.8	26.436	412238	36.23	-11.074	21.654	-8.926	25.335	-6.851	19.183	-19.129	38.075	-13.901	26.837	199415	29.036	226146	9.449	-9.588	48.843	-13.601	44.587	563172	27.882	218557	27.755	-2.728	16.096	-5.839	34.563	-9.358	29.714	-8.443	41.654	635527	14.217	-15.251	33.219	-10.442	38.228
287	45.477	-4.103	32.672	-6.412	46.981	-17.275	33.409	-8.491	36.11	60773.5	35.905	482921	27.116	-7.419	25.026	-6.978	14.511	-5.17	21.265	-12.289	27.384	-12.655	43.411	501693	41.864	546534	36.09	-11.712	33.749	-13.196	31.874	489012	25.052	167337	30.911	-10.551	40.817	-6.513	44.578	-5.545	48.725	-9.463	19.377	296089	27.025	-7.502	33.544	-19.01	29.417
288	52.894	-9.602	37.988	-8.671	44.336	-14.943	32.336	-7.408	21.246	11576.3	38.107	637203	28.414	-10.748	30.557	-10.226	10.256	-18.112	42.756	-11.405	30.309	-5.419	52.759	762649	33.655	299947	20.454	-10.302	30.688	-12.804	47.906	642066	30.611	296565	37.501	-11.878	18.265	-9.018	37.393	-10.058	32.941	-11.009	34.6	287317	23.279	-8.837	67.244	-8.508	27.037
289	45.976	-17.618	38.305	-4.589	36.874	-3.723	30	-10.345	18.969	13324.5	36.928	506711	31.192	-10.953	26.008	-12.416	12.969	-11.765	21.619	-16.042	44.818	-4.488	35.446	382793	38.988	285791	27.476	-7.397	14.731	-4.224	30.368	431362	26.583	224771	36.426	-8.474	56.69	-11.793	27.33	-7.33	24.561	-14.889	36.297	412387	24.063	-13.157	59.185	-4.861	22.113
290	102.279	-3.263	32.707	-10.934	46.469	0	22.737	-12.479	30.105	47011.4	24.793	380558	35.903	-15.225	27.708	-5.64	18.855	-9.398	21.851	-16.688	34.85	-11.702	30.992	281938	23.879	161702	27.298	-15.346	33.569	-8.711	27.718	267939	30.89	196972	34.681	-6.273	39.397	-1.26	28.1	-14.39	46.977	-7.995	31.907	495232	11.638	-10.082	46.691	-11.577	29.924
291	21.176	-8.261	24.158	-9.731	51.99	-5.931	21.551	-6.75	25.218	29441.2	47.813	688202	45.968	-17.835	33.982	-18.635	18.229	-10.331	36.627	0	65.207	-11.168	29.249	255963	33.7	304263	26.333	-4.256	42.55	-4.443	31.056	311492	20.189	181505	25.901	-12.369	30.852	-9.132	29.328	-9.332	31.479	-6.354	23.676	288315	25.111	-7.357	25.785	-9.493	37.267
292	55.848	-12.157	37.376	-6.447	48.109	-4.398	26.645	-8.029	22.719	18267.5	25.15	370311	36.061	-8.912	27.251	-9.871	12.804	-6.019	14.19	-9.395	29.945	-8.788	36.326	328628	36.375	233816	29.953	-8.742	40.342	-10.537	22.465	571256	25.493	221674	29.211	-15.678	41.677	-6.274	47.552	-10.897	19.2	-9.333	32.471	408961	38.764	-4.172	37.834	-21.422	21.023
293	52.469	-7.489	43.942	-9.036	41.043	-12.303	30.258	-14.245	45.043	100880	48.87	776994	30.936	-8.007	32.095	-3.924	28.95	-4.907	16.735	-10.988	47.686	-18.074	36.991	529516	25.023	350663	27.871	-6.56	27.454	-13.477	44.583	774986	14.688	113993	38.222	-13.227	43.365	-3.498	37.373	-0.001	26.379	-10.52	37.079	439671	26.905	-14.097	49.796	-20.379	18.813
294	14.931	-10.771	39.481	-3.103	43.785	-8.288	34.487	-0.545	19.469	18156.4	39.369	734308	30.75	-16.473	32.83	-4.87	12.192	-7.778	26.702	-9.18	43.065	-5.4	23.618	268237	29.636	326428	26.293	-13.152	33.15	-10.469	25.217	344936	24.505	233907	17.421	-10.617	35.892	-7.644	34.519	-13.855	33.643	-15.754	49.082	903032	25.572	-9.012	42.154	-18.358	28.636
295	12.995	-10.06	34.218	-6.646	55.568	-8.489	23.194	-9.118	33.036	51489	30.799	470281	29.72	-10.641	24.804	-10.104	21.906	-4.827	14.315	-2.197	48.158	-16.129	36.149	448239	30.187	210935	16.689	-18.114	31.376	-14.848	18.997	112781	19.766	96098.4	31.414	-12.763	31.066	-9.465	24.302	-13.01	16.221	-10.658	43.209	621790	16.569	-12.95	54.387	-7.663	18.984
296	72.638	-7.697	34.626	-11.321	35.501	-14.111	45.56	-5.041	15.428	6081.88	27.402	242913	37.031	-10.624	22.722	-4.108	22.115	-17.32	15.93	-7.359	29.453	-12.349	49.203	705493	31.273	312942	40.333	-7.926	34.089	-16.97	31.078	319249	18.469	160885	23.377	-13.331	26.4	-16.917	28.855	-13.237	30.693	-9.476	30.908	427189	19.023	-15.362	41.789	-4.335	34.474
297	62.765	-14.828	41.543	-17.59	35.92	-22.557	31.764	-8.184	40.183	79571.9	37.337	504774	32.368	-9.988	29.508	-8.708	16.734	-14.198	22.703	-15.194	30.852	-7.803	34.678	423755	28.773	284296	23.109	-13.285	36.335	-9.216	34.935	541790	14.719	129852	27.389	-8.963	22.424	-6.838	25.161	-8.011	32.438	-12.265	30.168	527091	26.03	-11.789	59.187	-4.799	16.768
298	26.011	-12.97	47.177	-4.372	50.719	-8.893	34.265	-3.231	15.412	5012.34	46.686	856708	28.989	-12.815	27.217	-10.783	0	-22.661	27.687	-13.011	37.659	-1.077	32.988	308395	15.687	244960	26.108	-5.254	34.619	-3.772	38.501	534197	32.119	233910	24.1	-7.246	34.177	-9.201	35.287	-11.977	36.341	-7.134	33.788	525206	15.524	-11.808	30.054	-10.726	28.509
299	74.635	-0.23	39.322	-7.745	45.924	-7.521	26.321	-10.285	26.096	22788.3	26.179	515081	42.46	-8.329	24.223	-9.509	30.962	-6.611	36.245	-10.04	26.028	-8.045	17.444	227588	28.926	274005	19.733	-5.33	25.327	-6.484	50.064	633929	24.218	277203	24.256	-11.732	28.512	-12.914	27.914	-14.115	24.444	-9.147	31.519	377006	36.272	-9.44	38.721	-4.116	30.075
300	78.686	-4.324	23.667	-7.194	28.246	-12.586	23.716	-0.933	39.558	64482.8	41.213	718983	38.278	-6.226	18.893	-8.525	18.795	-6.237	20.373	-13.867	23.31	-8.648	42.394	459699	34.633	270065	43.631	-5.986	27.209	-4.911	12.152	159369	18.449	165294	16.987	-13.012	26.5	-6.723	26.303	-5.155	44.941	-5.358	42.437	588824	34.902	-9.637	8.132	-10.317	27.659
301	90.905	-6.513	41.416	-7.915	39.054	-10.744	20.887	-7.935	22.312	23420.3	35.309	294059	45.68	-9.923	33.826	-6.889	13.614	-9.253	33.05	-12.678	37.726	-4.504	25.498	258681	29.502	272726	27.661	-9.168	39.191	-2.611	53.896	710807	24.669	142857	29.929	-10.575	38.508	-0.722	26.239	-14.595	29.372	-5.917	26.867	269696	22.167	-2.643	45.476	-8.295	35.882
302	20.687	-9.636	32.078	-17.069	44.702	-12.7	23.933	-14.323	37.872	61062.6	30.809	378618	31.364	-13.744	26.261	-5.452	23.073	-2.335	30.377	-5.937	47.801	-8.069	29.274	153647	21.483	195246	15.297	-9.661	51.143	-8.09	35.091	218663	26.431	112435	29.418	-12.686	40.014	-6.552	20.256	-6.349	30.798	-13.088	30.639	306299	24.365	-8.449	32.71	-14.391	29.728
303	20.484	-12.705	40.45	-16.822	43.132	-10.921	21.633	-11.062	22.69	16911.3	44.036	492331	33.274	-6.508	24.931	-6.232	17.275	-13.597	35.056	-9.614	53.943	0.001	39.401	314096	24.083	273963	34.993	-12.011	55.218	-5.424	34.589	380482	19.182	189093	26.963	-13.386	20.042	-12.907	38.561	-8.593	20.772	-16.085	40.805	316650	30.612	-11.539	47.882	-10.559	38.312
304	34.177	-0.177	41.238	-6.027	44.975	-14.058	38.573	-7.769	19.498	10234.9	38.161	433077	38.205	-5.36	28.402	-8.742	20.109	-6.447	47.545	-5.255	23.873	-9.925	49.765	701699	36.014	332590	32.252	-13.314	37.91	-11.799	36.283	559644	21.955	178901	34.826	-8.198	60.547	-10.631	22.031	-15.219	41.192	-11.533	33.615	263997	32.648	-2.231	49.924	-9.045	29.802
305	49.105	-12.659	35.479	-8.992	50.5	-1.519	20.009	-15.27	34.664	54623.7	27.975	479776	23.167	-3.598	28.743	-17.663	18.601	-7.782	27.988	-16.272	25.975	-20.015	35.882	421163	47.389	781565	19.423	-8.531	38.721	-6.894	40.697	602512	25.799	200477	27.385	-6.196	37.101	-7.274	35.019	-11.248	16.591	-8.048	33.383	422073	24.372	-14.517	59.327	-1.5	29.861
306	33.433	-13.415	32.667	-8.236	30.483	-11.122	38.774	-16.243	18.095	16050.5	32.885	511060	25.252	-2.902	23.497	-9.821	15.058	-8.773	13.944	-10.898	29.453	-7.846	40.63	794040	29.126	360047	14.002	-13.55	19.915	-14.235	33.325	196748	24.589	184380	35.382	-19.69	38.445	-3.4	28.45	-7.126	38.514	-9.694	38.101	593275	29.569	-7.599	71.419	-1.237	27.182
307	58.169	-9.26	47.894	0	40.819	-7.537	24.428	-2.39	38.479	70805.5	26.439	385686	29.279	-12.183	27.081	-6.706	12.556	-10.379	40.799	-9.886	16.666	-8.928	30.02	294635	25.889	239649	25.156	-3.809	56.724	-5.948	34.488	419244	25.891	182031	35.492	-8.239	29.893	-2.068	24.021	-16.642	23.625	-14.466	30.249	331309	29.763	-6.727	28.608	-16.101	11.752
308	42.262	-7.3	16.037	-3.915	30.619	-6.071	28.966	-7.694	19.929	13287.9	42.794	531839	34.769	-11.691	19.944	-8.383	16.903	-5.571	22.673	-4.973	31.026	-10.945	29.367	403100	46.947	630006	17.564	-19.932	60.556	-8.932	47.51	697671	21.981	200814	28.3	-11.575	31.846	-5.765	26.594	-10.514	40.974	-6.771	38.188	405111	15.398	-15.919	63.121	-11.375	22.285
309	40.955	-11.223	37.506	-4.185	51.005	-4.405	23.469	-13.553	43.335	83646.9	36.431	440008	41.393	-9.468	16.842	-7.149	27.343	-10.864	23.311	-12.432	27.865	-18.343	45.566	666078	32.353	318115	9.918	-11.376	42.596	-8.03	36.365	255357	27.72	207574	32.481	-9.59	50.366	-3.717	20.717	-10.821	46.371	-9.359	32.43	485893	26.777	-13.867	23.996	-10.483	22.308
310	45.77	-9.7	31.693	-8.051	36.624	-7.256	22.986	-7.614	40.688	69589.6	34.498	400276	32.62	-7.603	25.258	-9.666	16.846	-9.908	19.639	-3.77	33.801	-9.505	33.091	314430	30.551	333451	21.465	-8.321	33.429	-8.698	43.043	664401	34.301	311515	53.599	-12.575	26.555	-12.455	25.998	-10.071	42.341	-9.519	27.517	328314	26.562	-5.683	33.15	-9.699	25.828
311	34.494	-7.261	28.363	-5.939	59.371	-2.621	22.3	-9.599	29.52	43941.5	36.06	469579	42.183	-0.136	33.222	-11.965	21.529	-8.238	16.873	-10.176	33.532	-11.137	30.382	433779	21.575	329706	29.378	-11.083	39.82	-7.33	48.308	803378	24.053	160147	51.24	-5.562	40.973	-9.473	30.948	-9.859	26.171	-11.513	41.414	365814	24.374	-11.034	44.139	-2.745	24.135
312	19.02	-14.045	40.509	-3.584	52.307	-5.026	23.463	-11.72	31.069	36392	35.2	494669	41.478	-0.001	22.821	-6.803	22.527	-8.927	29.274	-17.655	41.187	-12.366	36.067	408080	26.229	232820	18.124	-10.637	39.478	-15.968	35.882	224827	24.082	146262	27.744	-14.806	39.894	-1.038	23.772	-11.656	17.838	-3.405	37.351	635614	23.854	-15.525	61.895	-8.968	25.142
313	31.488	-10.024	42.221	-10.857	38.321	-8.755	25.976	-9.709	39.638	68411.3	28.512	306048	38.449	-11.284	2.806	-15.014	12.772	-9.022	30.13	-12.64	40.084	-7.498	44.18	585882	36.85	277406	44.446	-13.699	36.224	-0.413	18.265	283249	18.514	157511	36.733	-16.051	22.642	-13.864	22.943	-7.421	56.502	-13.356	29.672	289719	20.808	-7.367	21.031	-12.45	21.229
314	31.451	-11.936	32.978	-11.704	48.727	-3.279	52.154	0	47.533	94437.8	38.401	397806	32.642	-10.031	24.084	-18.172	9.65	-13.694	22.333	-14.667	37.597	-8.42	41.751	647100	35.631	479255	22.422	-11.529	28.11	-10.338	39.251	359048	22.883	189786	19.175	-3.675	31.254	-13.723	23.256	-8.273	35.249	-0.12	12.44	183971	28.064	-12.785	33.795	-12.429	29.077
315	25.951	-8.424	31.215	-15.277	48.445	-8.673	25.129	-18.74	40.638	82117.2	47.238	762779	35.591	-4.427	31.144	-2.906	9.529	-9.974	16.339	-9.011	37.943	-14.365	36.614	550975	54.013	880182	30.362	-4.522	45.202	-8.772	51.155	976677	27.876	167670	41.323	-4.595	28.861	-8.179	39.463	-5.583	23.58	-9.163	31.449	305297	24.989	-4.34	40.164	-13.264	33.923
316	10.413	-20.246	26.33	-10.225	54.337	-6.115	36.956	-9.231	16.288	11526.7	30.698	449719	26.613	-15.645	29.979	-9.308	25.003	-6.627	25.63	-5.741	43.127	-3.985	36.369	459470	19.665	334477	7.399	-8.787	41.585	-0.124	29.935	280602	25.577	239082	34.731	-14.227	41.854	-5.522	39.159	-8.769	22.469	-8.366	33.091	381865	36.051	-8.806	57.845	-10.868	36.039
317	26.361	-14.61	28.018	-2.018	55.555	-7.318	13.448	-12.126	25.511	20776.1	34.186	407378	25.909	-7.563	21.821	-13.96	24.644	-8.951	11.825	-11.122	36.079	-9.103	59.474	937985	27.439	279735	39.792	-6.782	33.7	-12.792	48.755	608401	28.414	178425	28.054	-11.142	29.584	-8.125	47.353	-14.388	27.025	-9.188	29.19	517000	21.169	-19.193	30.791	-17.794	43.023
318	24.186	-4.496	53.647	-4.264	37.073	-0.965	19.302	-6.432	37.646	58467.4	49.045	781263	34.874	-9.264	22.951	-11.309	14.78	-6.248	40.95	-4.847	39.634	-7.498	22.82	198758	20.63	235332	28.489	-8.13	39.554	-10.688	38.18	471741	20.67	149912	34.237	-3.378	22.647	-15.176	35.776	-3.444	37.005	-8.074	32.776	271780	19.749	-5.5	29.412	-10.67	35.516
319	29.673	-11.233	23.415	-15.833	27.851	-9.304	32.437	-8.167	39.887	62229.6	43.665	822225	24.148	-9.811	31.593	-5.381	29.211	-6.019	38.589	-7.227	39.779	-6.287	29.893	298251	21.169	204460	31.87	-6.501	39.707	-9.511	35.181	345812	24.264	208234	21.695	-20.201	32.321	-15.239	22.67	-7.936	34.67	-4.882	10.179	177721	15.172	-22.632	33.413	-6.14	32.19
320	47.915	-4.826	35.828	-10.681	37.4	-14.195	30.184	-11.934	33.67	48523.9	21.586	275145	39.455	-15.355	17.367	-15.548	21.01	-11.918	7.359	-17.302	19.742	-11.593	35.72	386197	30.292	223390	25.78	-3.475	28.309	-3.809	45.913	544192	24.585	245189	35.854	-9.003	34.749	-17.534	20.77	-10.263	30.926	-6.583	38.209	445146	25.752	-13.186	42.697	-16.179	22.174
321	71.619	-8.307	38.733	-17.453	36.466	-15.666	35.508	-4.854	30.507	52235.2	27.442	322533	40.33	-2.395	22.352	-4.088	29.43	-11.582	36.304	-5.473	39.551	-22.345	42.832	787280	34.707	200558	23.248	-6.342	33.066	-3.374	38.969	566591	26.07	217772	37.626	-4.88	41.701	-10.368	34.247	-8.172	36.879	-3.65	41.164	541882	29.593	-6.68	45.8	-9.226	28.651
322	18.745	-12.973	24.411	-16.077	40.129	-10.641	30.307	-10.417	19.702	10168.9	35.983	608617	46.092	-13.768	31.811	-12.789	19.307	-10.06	19.709	-8.565	30.049	-12.961	30.997	319707	29.395	355557	24.273	-10.269	46.267	-10.28	35.517	367486	18.33	157966	21.907	-4.502	56.335	-4.099	30.038	-11.668	35.171	-2.542	30.06	392450	36.602	-4.653	25.03	-10.815	28.541
323	64.032	-9.535	26.446	-14.484	42.331	-9.453	9.681	-5.958	34.482	49164.8	23.862	347511	36.75	-7.774	23.278	-6.921	18.027	-4.201	19.463	-7.718	37.767	-12.943	39.176	716941	30.469	256040	22.482	-16.151	22.985	-7.861	41.149	630627	21.772	138870	27.305	-16.496	45.82	-10.011	21.187	-10.193	33.133	-10.044	33.04	377408	17.503	-2.409	47.12	-8.079	34.383
324	36.213	-18.483	34.995	-21.705	36.345	-17.26	31.36	-6.998	20.573	13606.2	34.104	574723	32.021	-10.816	24.29	-17.949	26.626	-18.083	24.465	-7.165	33.282	-14.352	26.156	186377	35.07	291180	25.697	-12.016	46.202	-19.367	30.001	215458	25.887	295813	35.875	-3.386	30.718	-12.667	39.18	-7.703	33.19	-4.938	24.021	360133	27.082	-8.824	35.109	-7.38	33.484
325	52.665	-7.052	46.177	-8.555	17.292	-8.447	19.522	-8.194	33.729	48560.2	40.983	542117	24.106	-6.28	35.333	-8.545	19.604	-1.369	22.788	-14.572	38.159	-9.637	34.985	357800	41.69	437391	31.441	-8.209	41.931	-4.116	34.571	566405	31.502	241393	31.558	-5.427	24.936	-9.648	31.285	-3.079	53.435	-11.139	43.491	620869	29.17	-7.589	53.87	-10.398	34.197
326	45.439	-5.47	19.428	-22.972	43.764	-8.424	34.137	-6.781	26.063	38233.9	36.551	455278	26.456	-2.166	25.279	-8.736	11.465	-11.819	32.45	-9.91	50.948	-7.281	40.679	626127	25.242	256890	37.351	-6.94	48.816	-2.448	52.396	884002	28.525	139700	36.841	-7.76	36.13	-7.553	37.796	-19.266	37.318	-17.17	28.344	370579	25.182	-9.247	34.935	-4.37	21.946
327	46.276	-4.716	47.267	-8.864	40.743	-5.373	46.088	0	29.233	28336.9	29.801	407930	34.342	-8.167	35.194	-10.619	15.662	-15.324	46.735	-6.313	36.737	-12.401	47.99	700040	31.568	303670	43.434	-9.209	26.316	-6.327	40.759	583370	24.958	178880	24.13	-8.594	35.207	-10.241	22.857	-17.087	49.279	-9.399	39.812	429895	18.268	-8.556	25.512	-12.992	26.903
328	37.532	-10.622	43.835	-8.638	36.662	-8.698	11.848	-12.054	25.672	23653.5	29.896	569090	27.057	-17.093	31.507	-14.296	15.262	-13.242	17.003	-8.969	30.97	-5.501	30.686	400015	35.327	348963	28.287	-7.928	35.486	-7.752	22.039	176484	21.308	105593	29.448	-18.605	32.469	-14.603	36.549	-8.479	51.12	-12.389	31.175	416371	21.001	-18.42	49.883	-9.155	35.489
329	30.472	-10.144	20.863	-13.585	50.945	-6.796	27.275	-14.998	41.553	71342.8	30.523	395288	12.681	-4.359	16.372	-7.967	20.485	-13.02	13.434	-8.175	48.962	-6.484	32.403	380793	37.034	272079	24.279	-8.93	38.987	-10.286	27.769	362847	23.28	172542	22.194	-10.36	36.071	-5.151	23.389	-15.185	25.71	-13.677	30.666	431240	16.299	-10.061	42.323	-7.982	31.171
330	27.197	-5.208	45.581	-11.183	59.426	-4.937	27.843	-14.065	20.042	18670	36.692	513807	37.488	-21.113	37.795	-10.347	17.312	-11.691	25.469	-1.637	30.403	-10.9	39.787	598203	22.252	223006	32.131	-9.689	53.514	-3.106	31.146	326608	22.141	146745	33.48	-6.901	49.783	0	23.81	-7.021	31.482	-8.568	28.842	355703	13.123	-5.703	20.856	-7.221	35.882
331	34.193	-8.741	21.432	-5.285	44.238	-11.116	31.174	-13.695	30.387	30320.4	24.323	211005	20.884	-8.089	19.088	-11.165	14.627	-7.995	24.582	-9.53	45.712	-10.937	48.758	640310	22.358	327502	44.204	-7.995	17.359	-6.322	34.714	315646	32.637	210007	19.182	-15.778	36.174	-7.433	22.2	-12.648	36.576	-4.622	28.569	289703	38.362	-7.569	45.132	-6.307	30.177
332	49.237	-5.432	28.573	-8.532	35.595	-9.886	30.103	-15.157	23.141	24758.5	29.428	400361	32.97	-9.545	32.441	-12.196	18.54	-6.714	19.088	-8.716	30.603	-13.635	48.638	660771	32.551	309734	17.489	-9.719	34.244	-10.505	40.177	509983	25.922	202084	19.866	-16.359	38.159	-6.727	33.185	-7.942	33.707	-9.785	33.38	536381	19.287	-18.113	24.883	-16.948	49.773
333	48.225	-22.234	12.671	-10.612	36.844	-9.471	20.961	-6.874	35.595	59436.4	24.675	154753	33.393	-4.894	29.105	-3.073	26.703	-4.723	29.376	-10.79	35.099	-12.729	37.764	303219	38.657	255614	22.349	-7.046	49.494	-4.758	43.763	414102	26.295	173744	32.599	-11.017	36.289	-11.251	12.978	-3.111	29.315	-6.723	35.058	498773	20.418	-7.4	32.564	-7.313	38.541
334	20.355	-9.105	28.443	-9.654	22.228	-8.66	25.533	-10.894	31.425	45327.5	24.737	311317	41.869	-6.954	37.345	-11.037	20.882	-15.511	35.821	-12.008	45.432	-13.462	46.122	667011	36.484	291603	24.915	-9.575	43.113	-16.681	35.315	530093	29.307	164095	39.788	-6.62	47.445	-18.382	19.543	-0.004	39.194	-1.23	16.917	183052	18.267	-9.798	31.687	-16.192	32.393
335	44.775	-9.3	38.019	-12.755	58.968	-8.992	34.512	-5.705	33.972	43342.3	37.997	505921	34.772	-9.478	23.977	-11.671	12.754	-5.352	35.262	-15.51	30.077	-15.382	47.04	622326	48.994	853148	31.91	-12.613	37.399	-17.177	18.276	858935	19.569	164679	7.602	-11.622	58.804	-9.877	35.91	-2.221	32.589	-9.849	43.64	603978	37.126	-5.93	41.318	-15.779	40.12
336	20.875	-14.077	41.834	-8.542	43.065	-1.316	35.232	-4.497	16.322	11177	25.322	216196	42.616	-4.23	26.189	-15.735	28.455	-6.305	36.42	-5.559	44.253	-7.656	23.954	252113	27.904	272987	19.681	-10.056	40.267	-11.777	35.687	331635	20.59	167671	36.323	-7.606	40.767	-13.691	28.119	-5.245	39.319	-12.434	30.066	541009	24.226	-17.963	26.688	-9.875	34.135
337	72.416	-3.018	46.239	-12.997	30.575	-9.661	21.38	-13.817	33.479	51990	22.824	317883	42.514	-4.357	35.295	-11.307	24.786	-15.704	41.948	-11.28	37.174	-12.117	40.305	494773	33.965	497110	51.092	-2.922	30.217	-13.693	42.125	479606	17.873	93276.5	32.326	-5.9	33.141	-11.868	29.284	-11.778	40.364	-5.619	43.062	642251	27.08	-2.925	28.235	-16.155	27.144
338	35.618	-13.533	33.254	-8.292	51.223	-12.279	36.364	-10.817	9.536	3281.64	25.208	304926	19.9	-18.921	27.122	-6.517	22.907	-10.351	23.516	-8.874	55.009	-14.162	36.058	517959	39.574	236427	31.773	-4.027	44.499	-11.183	46.716	884793	30.858	275414	18.378	-14.019	41.728	-2.341	30.34	-8.652	36.878	-9.612	44.386	459348	24.971	-10.871	26.625	-16.834	21.702
339	18.096	-20.213	32.649	-8.822	46.525	-7.394	25.405	-9.864	18.699	11334.2	25.47	266360	38.804	-13.194	25.122	-11.222	20.01	-4.058	21.217	-11.737	20.971	-9.692	43.439	576186	41.321	543872	32.44	-22.509	18.558	-13.513	33.634	378403	16.417	132589	33.307	-11.359	45.714	-11.678	25.007	-9.783	20.984	-9.828	21.643	316311	22.55	-15.895	55.592	-11.336	34.915
340	62.766	-1.692	34	-18.415	18.156	-14.892	16.701	-6.921	31.777	49184.5	22.142	293010	32.602	-5.649	35.041	-5.868	12.06	-7.634	34.565	-5.147	32.324	-6.943	19.968	159039	48.189	738885	35.8	-8.747	44.653	-15.902	16.619	145965	20.8	201053	31.999	-8.099	33.499	-13.085	32.474	-11.592	34.655	-11.904	26.395	382138	25.416	-9.238	60.647	-8.864	34.154
341	77.636	-3.011	49.089	-7.018	53.432	-9.484	28.99	-6.416	26.253	32065.9	29.214	645373	38.37	-9.811	22.276	-16.359	18.156	-17.129	37.103	-12.276	24.917	-16.486	47.09	543773	37.935	507225	15.451	-22.415	24.212	-11.445	40.789	394671	16.662	95833.6	34.187	-8.879	32.903	-15.353	26.379	-5.894	54.432	-0.118	41.88	463477	31.698	-4.22	35.248	-12.318	24.061
342	59.551	-4.161	40.624	-14.692	51.431	-6.924	32.506	-11.29	25.826	36371.3	34.392	260385	30.725	-6.767	21.872	-8.655	17.327	-11.755	37.735	-9.792	38.487	-4.278	53.701	726420	26.612	248845	38.696	-0.002	36.369	-5.484	26.982	307772	27.355	170193	30.14	-17.512	39.217	-16.649	34.372	-9.329	38.01	-8.744	26.431	331645	19.681	-14.513	68.966	0	31.875
343	33.773	-13.484	32.935	-18.309	36.463	-3.135	29.498	-6.333	24.584	23073.2	45.924	585565	17.605	-7.055	37.586	-10.588	17.496	-9.324	52.525	-0.365	23.713	-19.647	54.437	773047	27.417	283450	17.422	-19.258	40.458	-5.949	39.231	539442	17.488	101039	32.21	-14.983	31.803	-11.159	34.607	-7.168	27.613	-5.033	29.372	471397	23.528	-9.585	46.505	-9.954	21.785
344	57.02	-9.232	21.532	-10.451	44.578	-9.271	17.022	-15.165	9.22	7179.84	48.776	845209	25.491	-10.594	24.826	-5.167	15.586	-7.75	18.734	-17.828	68.422	0	36.483	244186	36.932	290617	28.021	-12.935	48.387	-12.237	44.267	820427	31.008	297781	21.631	-7.373	25.317	-6.932	31.43	-11.752	29.571	-11.993	36.175	366636	21.287	-9.437	44.235	-16.464	19.75
345	16.198	-13.523	36.728	-7.559	40.543	-14.94	23.556	-6.313	36.709	65741.6	33.315	456121	29.653	-7.647	26.125	-13.285	24.149	-8.91	24.255	-12.155	45.727	-13.891	30.911	271878	33.858	207630	16.417	-13.835	49.058	-8.501	36.084	336527	24.267	200966	27.502	-9.006	24.925	-4.069	41.269	-3.698	26.728	-11.313	36.279	286700	12.906	-13.667	43.009	-9.877	26.175
346	54.366	-8.875	40.412	-7.884	45.765	-3.097	29.016	-11.05	15.887	12626.8	28.319	376750	37.266	-14.316	33.251	-14.555	17.334	-15.42	30.918	-5.6	37.823	-6.716	50.17	783181	45.745	739260	44.163	-10.126	31.257	-6.081	43.67	584164	16.373	134404	24.201	-8.668	15.698	-12.471	28.005	-7.724	22.233	-2.448	35.892	652523	20.285	-7.264	23.371	-6.761	30.345
347	36.888	-6.292	11.353	-8.78	42.602	-8.325	15.296	-7.486	24.306	19882.5	23.854	342018	38.434	-6.012	26.561	-7.335	17.188	-8.324	32.286	-6.259	46.17	-9.286	40.855	329790	34.735	564911	22.118	-9.47	57.196	-12.165	51.791	581673	30.107	201286	30.047	-5.041	30.515	-8.597	37.866	-9.816	28.527	-10.299	33.185	568648	20.756	-22.221	47.856	-10.286	26.085
348	38.009	-13.177	34.529	-13.3	43.791	-3.855	27.606	-10.26	19.92	19237.4	26.935	337727	25.743	-16.219	32.9	-10.955	27.375	-21.945	29.017	-7.365	37.911	-0.122	36.561	333327	37.154	276616	17.891	-6.028	42.002	-12.813	19.67	157325	22.885	182535	43.614	-16.07	39.873	-12.868	38.835	-5.914	29.744	-7.879	26.508	302983	21.171	-14.088	21.264	-16.224	16.372
349	80.298	-3.95	50.955	-7.16	58.378	-2.494	17.755	-5.767	35.865	51274.5	35.078	306668	41.14	-10.525	23.878	-6.414	19.085	-10.849	23.671	-20.774	27.431	-8.05	26.914	417402	32.52	191792	35.734	-14.247	48.656	-6.928	46.469	579322	30.371	177793	23	-11.222	38.861	-5.356	28.142	-13.416	32.386	-9.613	43.174	631092	34.889	-5.776	41.204	-10.663	42.816
350	23.396	-14.821	24.241	-13.008	40.598	-7.741	33.149	0	35.022	51683.2	18.888	252946	41.709	-5.184	17.078	-8.781	16.75	-17.511	44.204	-4.104	31.45	-10.459	43.313	445376	30.8	332924	18.054	-11.289	54.236	-5.765	39.005	611725	30.954	301845	33.685	-6.503	19.819	-8.915	39.893	-8.792	43.609	-8.936	22.895	404624	25.231	-12.447	48.404	-10.683	24.736
351	55.861	-6.288	33.399	-15.266	50.921	-12.3	24.129	-18.263	27.396	35246.2	41.16	581947	37.816	-15.852	24.581	-7.897	22.866	-10.323	41.954	-11.779	33.287	-4.928	59.327	953845	27.744	256868	27.168	-9.256	30.385	-4.693	50.384	877827	15.681	119198	21.433	-11.986	41.621	-15.148	19.307	-9.688	24.015	-8.504	32.458	562417	28.865	-13.312	54.755	-10.292	36.089
352	25.466	-9.37	34.436	-10.674	51.527	-2.66	34.924	-9.239	30.672	36133.8	31.298	445554	25.278	-7.98	23.792	-7.853	21.465	-6.054	26.477	-10.625	30.008	-13.948	48.58	516126	28.687	384741	17.976	-11.287	39.241	-9.653	44.15	684294	17.992	176460	33.528	-12.908	47.803	-8.527	48.528	-11.037	32.411	-10.976	31.53	568903	19.485	-14.959	27.61	-9.811	19.256
353	63.082	-6.306	31.484	-9.922	52.763	0	26.08	-9.072	44.304	92866.8	20.511	299770	29.739	-5.448	27.758	-9.034	13.649	-9.682	25.815	-12.268	27.17	-10.025	35.66	457450	22.913	159833	27.795	-8.862	41.931	-0.89	31.841	352676	22.948	193598	36.55	-9.057	42.036	-10.118	20.965	-11.343	26.307	-8.782	43.29	663239	31.065	-5.606	43.035	-1.656	36.27
354	105.868	-9.687	42.816	-6.205	27.568	-13.601	37.983	0	21.458	20693.5	25.856	392638	38.068	-2.511	27.592	0	28.863	-2.077	36.944	-8.295	28.175	-8.96	38.058	369127	36.969	302523	21.255	-11.022	48.589	-7.546	36.084	459683	26.402	210114	28.899	-10.753	18.473	-8.691	23.3	-13.647	35.828	-12.123	40.5	487366	13.892	-14.209	40.276	-7.446	33.897
355	35.455	-1.689	43.885	-8.248	26.653	-7.223	24.668	-7.021	41.36	71438.5	22.848	360328	31.866	-4.531	32.469	-6.979	21.623	-15.423	22.59	-19.227	44.412	-15.253	41.812	457290	27.811	340255	35.912	-6.023	55.279	-15.315	39.858	569991	21.876	184229	31.245	-6.166	32.616	-7.536	24.673	-10.172	37.548	-8.148	27.912	407403	38.275	-1	25.417	-9.425	16.176
356	71.055	-12.061	32.304	-13.284	48.055	-7.45	37.675	-8.211	25.439	27201.7	37.655	458168	42.093	-12.866	25.565	-6.302	27.464	-7.155	34.483	-8.368	27.303	-5.321	43.665	656738	26.842	255701	38.679	-10.328	30.296	-14.907	43.138	552731	33.684	177460	25.284	-13.215	54.411	-9.677	24.3	-9.321	41.39	-10.267	30.09	377754	28.648	-17.759	34.289	-8.945	25.819
357	46.019	-11.997	30.129	-7.8	37.949	-7.538	15.488	-13.337	35.611	55394.4	34.702	417655	41.348	-7.419	27.402	-6.612	12.001	-1.43	49.124	-5.632	13.85	-8.299	48.174	772079	27.503	312445	38.3	-8.229	48.66	-3.24	43.991	516071	20.757	131741	34.749	-4.359	40.754	-17.607	31.894	-9.67	15.837	-16.573	34.621	513844	22.631	-6.746	27.179	-17.298	27.382
358	83.036	-10.315	26.469	-10.283	58.526	-0.437	9.747	-13.368	21.973	17903.4	24.984	399093	37.428	-7.567	22.692	-4.36	23.44	-12.633	27.77	-11.854	51.592	-7.959	30.76	353109	16.975	235833	38.39	-4.65	27.814	-11.045	51.898	826410	21.173	125667	13.779	-8.267	38.703	-3.382	39.976	-10.128	28.43	-7.231	42.572	852182	22.198	-7.273	19.119	-7.798	31.059
359	69.258	-7.682	26.347	-7.092	51.238	-4.46	37.122	-6.078	37.266	60593.2	33.661	482005	29.394	-8.617	21.775	-17.014	20.754	-9.645	12.827	-12.601	21.967	-18.69	28.686	235515	25.027	299818	11.428	-9.075	35.519	-13.152	38.9	223420	29.465	207623	27.2	-15.332	28.735	-14.274	28.939	-6.197	30.581	-9.345	26.056	274725	34.269	-10.926	69.636	-5.294	28.077
360	17.427	-17.197	38.922	-15.339	64.02	-6.902	26.213	-8.513	40.085	63960.6	37.104	583878	34.117	-12.526	28.518	-15.413	29.823	-8.711	20.352	-10.422	32.246	-15.611	28.874	244321	32.402	239258	28.179	-8.441	50.997	-10.358	32.264	395063	32.95	196070	18.613	-8.324	43.803	-10.912	29.065	-7.121	26.222	-12.909	33.634	524994	18.342	-7.245	34.383	-13.414	28.822
361	18.555	-6.922	46.565	-6.572	30.934	-11.973	28.198	-9.795	22.416	18636.3	45.831	680461	29.949	-6.034	27.803	-6.655	18.216	-8.016	23.636	-13.712	29.945	-6.876	27.166	212479	29.312	252305	21.823	-12.282	24.891	-5.228	39.096	382970	20.442	198528	27.227	-14.697	37.286	-10.97	40.552	-19.26	28.262	-11.956	23.416	304318	19.444	-3.677	17.42	-10.908	39.386
362	45.512	-4.444	33.673	-12.588	41.559	-3.615	32.671	-4.637	29.66	30236.5	15.022	201456	24.286	-11.494	27.122	-4.777	21.173	-10.24	15.572	-7.106	40.001	-6.846	33.987	390766	31.528	244315	37.151	-11.939	33.003	-9.316	29.154	343335	16.922	169925	29.369	-14.245	49.499	-8.547	31.405	-14.405	34.076	-6.836	32.087	253606	15.222	-10.085	28.425	-8.952	27.229
363	12.398	-11.919	32.362	-11.998	22.724	-12.519	33.089	-13.736	18.458	15407.4	29.086	166977	26.884	-10.279	23.37	-6.319	26.529	-6.417	34.206	-7.968	47.032	-11.947	32.847	304138	31.988	330674	16.916	-14.526	33.821	-9.474	55.267	992408	29.355	214055	33.864	-9.251	15.86	-4.808	18.862	-8.41	52.689	-7.237	37.981	426468	14.86	-19.045	39.944	-17.004	31.637
364	22.17	-7.251	34.163	-13.888	39.836	-9.941	25.581	-7.794	26.552	25721.5	19.923	167592	30.26	-2.478	27.501	-20.301	12.093	-7.019	41.418	-6.324	34.295	-11.617	29.808	337731	42.567	460467	20.799	-10.289	34.492	-10.269	31.606	434040	25.728	161544	26.761	-13.873	33.98	-7.731	44.295	-8.042	21.225	-3.111	29.037	403342	17.193	-12.873	39.035	-13.783	29.67
365	62.294	-10.11	37.707	-7.448	34.153	-11.829	31.582	-14.337	25.183	25682.6	24.307	244907	36.435	-12.576	10.589	-8.623	30.103	-0.613	22.549	-7.001	47.184	-1.745	31.287	290820	17.81	213944	28.189	-11.981	22.865	-16.358	41.523	607570	26.392	227009	31.608	-11.092	38.271	-10.873	34.36	-8.045	51.535	-6.008	27.262	373751	30.358	-4.134	26.157	-11.583	31.647
366	30.522	-10.115	29.488	-2.391	31.267	-12.997	30.287	-16.756	32.385	39651.7	39.082	787545	25.461	-11.901	20.881	-14.338	18.274	-9.526	34.705	-0.068	23.635	-12.569	43.318	601652	27.53	243335	15.344	-12.817	45.792	-6.404	57.499	887400	25.118	212153	13.229	-5.998	46.087	-12.88	43.345	-8.654	31.844	-8.63	25.181	320269	32.831	-0.054	32.401	-9.002	25.163
367	44.271	-8.664	39.498	-10.135	40.267	-9.68	21.57	-13.607	39.845	67245.2	38.213	334070	31.264	-8.901	32.948	-10.408	7.863	-5.874	38.231	-9.125	34.09	-17.175	30.965	306425	27.272	223001	33.57	-20.09	40.122	-7.012	29.725	377679	23.808	174383	30.078	-6.028	39.687	-19.708	34.417	-8.168	29.048	-16.998	17.839	327659	24.581	-3.274	38.427	-9.851	31.021
368	71.232	-2.944	45.03	-5.134	50.78	-11.364	27.49	-8.413	29.963	37287.7	26.569	330365	25.281	-3.793	32.962	-14.554	22.692	-8.347	19.493	-0.623	48.882	-7.641	37.127	529278	38.177	240977	33.301	-7.172	23.342	-14.809	26.121	292826	27.771	258748	38.869	-12.149	21.932	-7.651	46.922	-0.251	29.958	-10.09	31.201	284980	31.624	-7.79	24.871	-14.321	32.605
369	11.42	-13.071	39.763	-11.319	68.386	-5.966	35.351	-5.365	25.662	29548.9	39.456	779959	31.749	-11.676	27.89	-6.168	19.579	-11.186	16.683	-6.479	35.264	-11.445	40.08	430581	19.11	259632	18.066	-13.397	17.835	-3.197	46.459	814459	33.497	286924	24.996	-3.823	25.18	-6.686	7.616	-11.249	26.864	-15.623	31.767	328327	34.46	-14.196	34.131	-9.792	33.053
370	17.009	-6.729	35.489	-9.942	50.283	-4.832	35.225	-11.753	20.569	18880.5	11.719	162066	39.796	-5.337	19.459	-3.826	13.804	-8.003	42.137	-15.205	38.101	-14.206	31.955	410942	45.187	574250	30.501	-17.158	29.726	-4.213	36.018	636305	22.183	268870	37.162	-3.946	30.625	-4.915	29.549	-5.796	40.44	-7.399	31.546	544145	16.009	-14.025	34.438	-14.577	26.262
371	91.998	-11.044	30.848	-10.911	42.081	-12.912	27.51	-9.043	44.69	88715.8	37.937	882089	39.575	-11.512	21.826	-8.446	26.846	-7.077	25.17	-2.454	37.969	-8.078	55.394	798261	30.449	235211	27.509	-10.056	39.702	-13.198	34.838	175528	26.203	212349	30.685	-12.912	32.053	-9.657	18.881	-5.196	30.456	-5.225	29.887	457991	27.092	-9.615	36.073	-10.144	22.222
372	53.543	-18.106	41.609	-6.112	54.262	-10.701	41.039	-5.356	17.423	3424.32	22.136	336787	36.45	-5.105	23.246	-13.867	30.458	-3.504	32.547	-19.821	51.522	-5.745	20.337	218092	22.705	244718	33.537	-15.401	37.144	-8.912	46.899	699218	18.707	157425	25.575	-13.371	17.17	-13.989	12.624	-9.622	22.616	-23.681	41.911	480525	39.813	-3.233	50.554	-4.347	48.125
373	26.996	-6.031	11.292	-10.318	46.308	0	32.401	-8.809	22.307	27923.5	38.557	372375	33.65	-10.991	32.569	-9.531	27.546	-5.689	15.947	-14.971	44.051	-10.499	35.6	425510	25.59	216498	15.989	-10.805	50.249	-8.045	57.804	949318	24.379	164330	29.839	-8.048	20.017	-4.379	26.278	-12.293	25.547	-14.33	0	116941	26.575	-12.166	29.578	-14.935	39.283
374	56.809	-8.582	45.753	-7.1	48.959	-10.935	33.86	-11.464	25.441	32371.3	41.155	616460	46.295	-10.602	20.035	-10.655	25.963	-4.847	30.304	-5.061	46.207	-6.527	29.54	255433	31.356	333088	16.285	-11.972	43.838	-9.805	10.989	345791	30.315	198604	28.839	-8.185	30.24	-5.844	25.58	-10.606	28.933	-2.245	44.099	745693	19.41	-13.97	26.129	-7.89	32.212
375	20.656	-4.592	44.062	-5.875	71.213	-10.015	46.563	-4.53	24.261	24757.4	27.43	374114	19.143	-17.482	28.45	-13.802	27.547	-8.2	19.638	-10.119	37.144	-10.138	35.425	410355	34.519	259210	18.665	-20.178	52.683	-10.186	41.663	646602	17.23	156186	19.513	-15.289	65.2	-10.89	46.121	-11.345	27.375	-17.629	31.946	487747	20.706	-14.149	13.122	-11.05	25.852
376	27.925	-7.585	42.486	-14.184	47.016	-4.336	33.903	-11.263	33.929	46974.2	28.375	417143	35.097	-8.234	41.47	-11.46	17.914	-8.755	28.775	-13.462	58.261	0	42.588	400989	30.383	397144	18.576	-4.254	34.954	-12.181	40.435	630448	23.418	173341	25.673	-11.685	22.681	-14.919	41.194	-1.02	28.918	-11.199	32.591	447892	19.535	-8.915	23.157	-18.484	27.719
377	28.579	-8.217	32.936	-8.361	41.726	-3.455	33.642	-8.056	21.317	13904.6	36.945	512912	34.77	-14.505	19.796	-7.624	21.638	-5.917	30.289	-18.219	50.262	-18.085	43.637	605221	28.635	347828	30.312	-12.64	40.348	-10.546	43.961	626000	19.553	133336	27.12	-9.594	54.168	-6.404	26.996	-2.344	29.364	-15.562	29.181	387697	18.959	-8.52	27.233	-11.018	26.019
378	25.241	-2.878	18.276	-12.472	45.422	-2.331	26.319	-10.174	25.543	30405.2	33.36	608080	16.394	-14.545	23.252	-15.928	22.678	-14.818	16.421	-13.622	42.638	-10.241	36.191	632658	43.875	740866	25.093	-10.653	44.246	-6.015	46.559	475782	14.142	155613	34.826	-6.238	24.863	-5.262	23.124	-10.331	28.387	-7.806	34.663	358041	28.561	-13.531	58.525	-1.867	33.055
379	63.778	-4.989	33.075	-9.038	38.169	-6.593	22.399	-5.762	29.405	47019.3	42.46	822095	30.707	-11.418	19.588	-10.918	11.909	-4.7	34.036	-7.005	60.566	-13.007	30.214	293957	29.415	251327	13.931	-18.401	32.978	-10.939	49.875	766055	24.827	142418	15.629	-15.869	24.242	-17.604	38.958	-7.797	25.34	-3.685	25.504	329405	33.949	-4.687	24.32	-8.935	21.703
380	37.989	-9.649	38.694	-12.194	36.5	-6.834	18.487	-16.131	26.468	29574.2	29.015	257024	31.261	-5.061	24.841	-17.856	24.305	-13.64	32.047	-12.724	27.828	-17.015	33.613	354168	26.477	313124	24.349	-6.76	36.824	-6.96	38.585	309376	26.129	143030	32.387	-17.497	18.956	-15.916	27.731	-5.248	21.448	-12.08	29.56	393431	23.45	-8.192	52.558	-15.027	24.977
381	75.965	-0.002	37.301	-12.454	40.938	-7.142	24.574	-11.702	42.194	83886.9	35.894	555605	35.393	-6.139	27.845	-4.739	20.411	-7.616	21.279	-16.068	35.741	-0.527	37.328	397506	36.883	297466	22.48	-12.618	36.299	-8.453	36.036	388371	26.546	151848	25.178	-10.638	40.673	-9.229	46.9	-7.206	33.941	-13.212	39.929	651726	27.591	-0.052	22.685	-9.697	37.786
382	16.369	-8.668	45.711	-0.104	24.867	-7.736	29.837	-9.321	34.015	44946.2	41.705	804320	41.668	-6.512	30.987	-6.875	23.206	-8.797	16.04	-1.252	46.684	-10.176	38.686	423760	16.628	176994	34.448	-3.041	32.324	-10.015	36.281	329573	25.672	169502	26.907	-6.517	31.519	-10.918	41.026	-6.178	27.536	-8.586	28.893	349839	34.675	-8.983	50.347	-3.122	30.967
383	47.013	-13.675	26.406	-3.11	27.018	-9.676	26.6	-14.333	36.825	55168.9	30.493	378245	21.734	-15.688	19.897	-7.431	19.498	-7.524	39.466	-15.179	39.946	-20.131	34.341	230032	31.6	236215	36.122	-17.013	33.613	-7.197	25.728	367541	28.374	194999	44.499	-4.437	37.616	-11.047	47.755	-6.949	33.484	-9.728	33.117	368718	14.334	-16.637	43.039	-9.309	32.315
384	8.974	-0.073	31.118	-10.748	50.193	-1.066	22.626	-23.617	29.616	34743.8	27.667	275373	37.756	-14.448	31.77	-6.264	24.821	-11.2	27.88	-15.877	37.79	-4.805	42.923	728434	31.003	275946	18.659	-21.416	30.389	-13.355	48.354	592981	23.243	115483	27.113	-9.957	29.793	-8.812	33.354	-13.803	30.298	-2.131	24.813	310422	32.011	-6.454	23.789	-5.991	30.174
385	54.938	-14.907	30.214	-9.067	51.392	-5.791	15.58	-7.885	44.649	81069.7	33.171	630666	22.581	-6.508	23.866	-11.05	20.315	-10.986	38.858	-16.135	33.18	-6.745	50.361	684892	39.857	397342	23.897	-6.05	35.696	-13.218	52.55	846720	19.872	140000	16.824	-17.412	31.567	-8.69	32.975	-6.028	25.486	-10.449	20.501	249164	37.626	-3.304	14.233	-7.015	26.141
386	48.532	-9.067	34.263	-5.31	55.893	-6.171	25.946	-12.657	33.791	44707.5	37.67	570542	15.474	-11.254	24.668	-6.46	17.951	-8.83	19.822	-13.89	30.094	-6.505	24.372	214763	25.968	342545	26.353	-8.931	28.375	-2.933	39.515	441279	26.642	118338	32.149	-11.454	34.507	-5.898	25.239	-7.943	30.096	-1.021	31.268	454969	25.354	-10.797	28.747	-9.582	17.955
387	43.022	-6.036	43.569	-9.918	34.781	-8.422	17.406	-17.471	25.766	25133.2	31.809	399674	40.706	-15.771	21.697	-9.751	23.195	-8.961	23.027	-4.631	30.193	-10.035	39.665	344015	32.254	271101	25.864	-6.568	28.101	-14.369	19.946	254479	20.274	172783	31.808	-13.95	14.721	-14.582	34.488	-13.974	31.359	-13.333	34.539	383161	26.154	-4.49	28.763	-16.795	26.987
388	32.028	-15.464	26.334	-10.392	44.772	-8.21	33.515	-4.241	33.833	47788.4	31.893	579222	35.611	-12.985	23.69	-8.985	15.714	-4.59	23.658	-12.661	36.074	-9.558	44.336	413135	23.801	207915	37.397	-5.163	31.706	-8.442	31.96	458883	21.276	173039	36.676	-7.914	36.609	-12.759	36.678	-12.126	61.111	-4.432	27.994	413949	22.694	-1.829	27.747	-6.765	17.584
389	77.599	-10.284	32.287	-8.346	39.786	-15.885	38.543	-4.769	45.56	92132.8	23.206	234182	35.508	-8.913	33.254	-10.735	21.031	-4.791	17.418	-13.922	35.982	-8.534	39.185	424278	32.179	233142	41.236	0	35.132	-16.671	36.961	480607	29.621	204847	34.3	-13.757	43.351	-3.394	35.494	-6.553	25.727	-9.92	41.037	469586	23.699	-13.066	32.396	-8.182	17.063
390	65.498	-2.416	29.905	-3.575	47.885	-16.083	31.492	-18.597	32.739	43093.5	35.397	335380	37.675	-13.104	23.876	-10.038	31.45	-1.913	43.391	-11.627	40.982	-10.533	33.602	308797	36.034	219783	25.992	-11.494	34.819	-11.134	45.575	520218	29.365	160382	26.227	-7.978	15.987	-9.298	46.57	-11.227	37.768	-14.428	29	487557	32.29	-11.292	42.419	-17.837	24.11
391	25.645	-2.141	40.101	-7.963	45.084	-7.335	35.35	-13.771	32.907	47450.5	25.516	441288	24.526	-9.041	23.257	-6.734	14.622	-11.38	23.475	-3.27	37.22	-10.929	39.666	436170	20.01	306449	26.589	-5.906	37.581	-12.476	36.468	552166	22.699	135497	34.901	-14.332	27.127	-9.718	45.759	-12.107	41.477	-11.565	30.592	543388	26.519	-6.686	31.282	-10.055	30.183
392	58.134	-8.163	41.898	-12.642	28.673	-5.137	21.96	-9.236	29.837	48477.3	27.098	413558	27.746	-4.799	20.021	-7.338	16.251	-7.412	19.829	-9.772	45.08	-6.591	24.487	212486	38.746	284338	30.6	-5.24	29.185	-9.9	43.791	660831	15.947	83080.6	26.454	-9.507	61.997	-10.851	25.201	-4.616	34.697	-2.445	26.541	372414	21.065	-9.514	30.675	-7.041	25.169
393	19.97	-6.388	32.223	-11.767	42.738	-17.123	33.661	-15.7	31.041	37246.7	25.432	328235	16.355	-13.144	31.526	-0.268	19.035	-12.817	38.768	-9.764	37.72	-14.315	32.772	392036	34.45	340568	30.79	-4.876	46.367	-5.466	53.644	826668	30.696	181453	28.526	-3.376	14.144	-14.008	33.2	-14.644	25.454	-7.958	31.71	490499	24.762	-10.56	44.729	-11.496	15.949
394	38.423	-9.737	43.003	-10.064	45.384	-7.684	28.314	-6.952	24.77	27758.5	32.038	554247	30.596	-10.549	29.424	-3.34	15.292	-9.485	53.337	-11.583	33.719	-9.993	40.991	630965	43.741	505634	32.33	-9.922	41.868	-6.71	30.291	432650	31.819	258308	38.949	-11.17	30.647	-7.446	33.193	-8.627	27.486	-8.627	28.641	214333	31.765	-7.117	19.622	-9.682	25.504
395	114.486	-9.97	27.108	-9.967	48.248	-0.305	22.077	-11.323	22.776	25616.5	31.93	394719	35.168	-11.549	32.231	-7.316	22.22	-11.251	25.41	-9.019	45.292	-14.771	42.702	456727	30.978	238784	27.197	-15.324	30.158	-1.962	0	75545.6	29.34	138697	25.834	-5.054	39.19	-4.13	31.061	-13.452	40.673	-4.647	46.655	768607	24.719	-3.371	24.947	-10.823	29.313
396	64.044	-9.275	34.031	-9.151	45.996	-10.685	23.992	-13.352	31.699	41431.6	34.49	530829	42.306	-14.688	34.768	-12.928	10.284	-11.455	41.475	-6.984	48.45	-5.665	20.138	168132	37.564	451239	20.01	-13.841	26.517	-6.097	43.964	726186	17.051	146437	28.468	-9.854	23.358	-8.218	36.889	-10.068	28.051	-9.385	33.504	517966	24.697	-0.482	24.43	-16.189	29.761
397	15.962	-15.722	39.892	-8.776	47.521	-15.454	31.764	-11.505	23.099	28675.5	22.819	351013	34.512	-3.589	28.594	-9.871	9.039	-9.214	12.825	-11.99	31.754	-8.839	53.903	698439	30.05	335026	41.333	-9.857	51.533	-6.634	29.411	307939	10.412	114878	19.423	-7.671	33.665	-5.628	33.838	-17.954	27.82	-10.561	21.293	323921	35.628	-8.365	36.384	-7.288	31.076
398	31.481	-11.44	40.106	-10.733	41.385	-9.174	25.357	-4.403	36.289	52812.7	33.925	460944	32.767	-4.031	24.965	-8.212	15.554	-11.317	39.272	-5.919	17.147	-18.6	51.601	768755	23.823	215756	29.826	-4.604	41.709	-15.402	40.976	718160	26.658	228856	12.751	-10.621	31.923	-6.836	18.851	-12.612	35.898	-18.617	34.845	500590	24.187	-7.913	35.599	-19.223	42.511
399	39.777	-11.286	40.291	-12.051	32.04	-22.37	25.357	-10.764	24.656	25329.5	33.312	376812	40.692	-9.967	12.022	-10.282	11.638	-8.946	33.519	-10.072	41.498	-12.085	23.303	193583	32.024	413069	22.11	-12.189	35.112	-15.466	35.471	264972	28.612	249586	27.045	-13.838	57.363	-3.142	39.114	-9.791	23.465	-9.715	40.55	641387	26.213	-14.371	44.128	-2.667	34.073
400	20.353	-21.083	45.034	-9.716	27.73	-8.56	43.27	-8.138	21.203	20391.7	28.632	438908	26.361	-8.062	26.456	-7.245	20.027	-10.936	32.531	-23.695	52.542	-14.694	35.711	289361	34.827	408160	17.351	-14.975	40.501	-1.906	44.762	685547	27.574	212648	15.375	-10.235	52.527	-11.199	29.916	-12.879	26.725	-4.745	27.651	312749	26.459	-14.256	58.181	-3.094	36.436
401	40.566	-8.162	40.879	-9.583	63.438	-2.317	24.651	-16.594	24.008	19284.3	31.916	384786	42.966	0	27.081	-5.306	20.861	-3.51	15.288	-14.591	32.956	-17.803	33.171	354807	28.647	266710	29.204	-11.3	30.937	-4.733	47.729	801308	23.427	191716	35.593	-12.534	28.352	-12.393	30.034	-7.103	25.414	-12.068	28.74	409251	21.356	-8.667	17.487	-13.624	25.234
402	45.779	-8.577	31.684	-8.182	43.598	-13.522	27.798	-13.334	44.06	86509.5	30.053	342177	40.735	-3.574	19.156	-10.505	20.252	-4.998	20.086	-11.601	33.573	-14.185	37.801	302827	45.845	585075	23.939	-16.217	47.761	-12.738	32.806	267260	23.412	153656	40.821	-4.326	28.754	-10.265	28.101	-12.883	30.796	-13.082	23.722	372555	15.005	-6.648	30.763	-6.079	24.849
403	84.79	-9.003	21.616	-7.761	43.03	-7.035	29.179	-15.463	35.444	63159.5	28.206	413762	32.536	-12.959	29.091	-8.894	11.972	-14.144	26.087	-10.593	25.111	-7.282	42.184	543395	33.276	251855	37.637	-12.936	41.864	-10.869	52.034	881655	23.973	236639	23.59	-10.214	0	-23.05	27.187	-14.534	42.264	-9.497	33.653	310025	11.071	-6.585	38.009	-8.746	26.507
404	27.151	-6.541	26.6	-11.426	51.258	-4.484	35.497	-7.746	10.198	4510.82	52.873	804607	35.764	-18.955	36.773	-7.764	23.212	-9.367	24.535	-13.43	20.74	-6.717	43.66	517194	40.449	339932	25.548	-12.558	25.99	-9.289	38.409	527042	35.925	236077	28.921	-10.836	31.144	-16.836	28.717	-6.596	23.903	-7.78	28.884	242391	19.504	-6.889	27.817	-11.132	25.336
405	17.086	-8.194	42.96	-5.229	39.72	-15.033	25.295	-7.16	28.771	35976.4	23.986	339133	34.854	-2.507	20.206	-4.034	23.028	-7.544	34.447	-17.576	38.629	-8.424	40.14	459311	26.799	191545	19.91	-13.573	30.525	-10.636	37.556	329907	30.187	215238	29.549	-14.176	15.204	-16.816	26.552	-24.442	30.514	-4.556	29.74	514917	26.474	-2.769	25.648	-4.305	27.827
406	62.165	-5.657	42.589	-15.808	42.72	-2.705	33.619	-12.442	38.985	62525.2	28.07	310597	36.713	-9.649	26.075	-8.605	28.337	-10.903	23.905	-5.164	26.347	-10.526	31.981	354168	26.021	211129	18.413	-11.648	29.941	-4.922	29.834	430943	25.762	202768	37.108	-12.491	39.568	-8.189	29.971	-17.361	38.955	-12.954	39.691	468911	29.583	-13.091	46.937	-6.46	19.607
407	49.475	-11.458	41.8	-4.131	25.129	-8.473	32.464	-7.706	33.207	50677.1	26.66	295400	31.087	-13.351	19.205	-16.459	27.028	-12.562	22.025	-17.164	43.36	-12.53	31.194	376573	26.317	342092	31.208	-12.059	48.725	-14.294	40.518	506187	38.003	303181	30.953	-10.337	21.958	-13.343	23.416	-7.045	56.622	-11.098	26.175	336202	13.047	-13.319	38.969	-6.173	33.61
408	18.435	-6.522	39.957	-11.949	21.966	-4.639	22.509	-8.13	31.654	36779.6	18.019	268704	26.853	-11.374	35.846	-20.541	21.197	-12.576	44.597	-13.035	21.402	-11.302	50.011	609534	26.952	242575	27.398	-23.096	30.712	-5.325	26.761	255548	13.326	120817	18.763	-13.454	21.789	-14.09	29.352	-9.912	46.942	-8.915	40.466	443889	29.127	-10.335	50.715	-13.825	35.992
409	63.512	-13.92	40.971	-4.18	38.83	-6.914	21.596	-6.297	25.579	28469.9	21.17	201517	24.171	-7.852	25.054	-11.116	15.134	-4.512	30.683	-9.669	31.341	-7.472	45.876	558898	27.577	296469	35.513	-13.341	33.32	-12.742	38.42	539127	24.711	200943	37.464	-4.731	32.649	-6.179	25.057	-6.532	31.667	-8.864	40.608	294328	33.628	-10.231	29.09	-8.14	34.909
410	27.887	-11.007	37.862	-4.15	39.39	-5.407	16.238	-14.248	22.388	18923.2	31.64	486853	29.093	-10.873	27.153	-10.904	25.594	-8.45	18.972	-21.8	24.917	-8.402	23.09	202721	30.371	256462	22.801	-11.85	38.711	-4.982	29.589	179468	26.273	147208	37.816	-0.131	35.466	-3.013	38.272	-15.802	32.632	-14.894	27.546	376641	18.09	-14.176	42.288	-6.105	18.962
411	37.72	-14.435	48.885	-6.615	34.191	-11.648	35.25	-6.529	20.456	13638.5	28.382	437969	20.944	-7.112	24.44	-2.372	21.77	-13.065	29.599	-8.583	32.509	-13.593	49.417	673707	26.348	232623	26.945	-2.956	30.914	-8.137	52.572	911009	24.581	189194	32.94	-6.561	42.6	-6.88	27.868	-10.109	35.782	0	32.407	445974	31.44	-4.097	29.537	-13.56	33.17
412	48.791	-10.204	31.156	-12.566	46.729	-7.257	32.217	-11.02	45.353	89835.3	27.354	187572	26.453	-12.917	40.27	-11.621	22.273	-10.892	32.551	-11.537	26.075	-18.074	25.331	301959	22.856	225230	35.469	-6.988	57.215	-12.545	45.368	660430	24.727	217823	58.951	-6.149	43.598	-11.378	28.592	-10.158	19.069	-11.12	40.268	601949	28.008	-12.45	42.367	-11.904	16.804
413	15.237	-12.39	36.746	-6.744	35.425	-5.126	25.42	-16.845	32.055	43998.4	37.756	645766	31.589	-9.577	22.807	-10.157	19.852	-5.195	37.663	-6.472	39.456	-12.525	15.899	448270	32.03	300619	9.699	-15.686	58.138	-12.666	46.995	827116	23.277	90572.4	20.286	-10.289	35.06	-15.498	31.488	-4.718	54.799	-7.866	34.883	462093	20.661	-6.939	26.67	-12.352	26.054
414	84.265	-15.109	37.842	-13.056	49.164	-4.336	17.935	-10.847	32.526	45075.4	32.577	328220	37.41	-8.902	26.63	-10.228	19.275	-5.075	18.893	-10.085	39.377	-9.477	32.671	358913	37.685	299959	29.881	-4.601	40.597	-6.633	25.373	313908	29.716	171727	11.552	-8.959	33.993	-9.405	22.799	-14.055	19.43	-9.722	21.524	276417	22.21	-8.625	25.808	-8.791	17.498
415	21.376	-11.913	31.566	-4.081	67.418	-5.394	22.82	-9.049	19.417	21476.7	37.648	484603	33.001	-12.386	28.8	-11.675	21.71	-5.473	29.843	-16.236	39.243	-2.383	31.756	328845	37.651	812964	42.669	-10.949	31.069	-12.276	35.224	487260	18.887	164932	18.55	-10.569	45.31	-7.17	32.937	-5.883	12.792	-12.949	32.631	272811	19.973	-8.098	27.817	-10.593	30.915
416	40.393	-13.529	45.455	-4.501	29.226	-11.345	29.3	-5.635	38.539	64801.2	31.861	370566	39.65	-10.024	22.392	-12.224	18.399	-5.171	31.174	-8.313	28.238	-3.291	35.214	320402	31.453	237867	21.988	-13.186	29.287	-16.848	44.33	542538	25.072	119245	27.983	-10.249	32.387	-12.804	25.713	-11.65	27.327	-9.23	37.035	324799	33.869	-7.156	41.477	-1.242	25.465
417	60.339	-2.798	47.603	-5.518	43.13	-9.254	23.766	-8.989	21.852	21214.7	38.374	400006	29.654	-9.673	24.939	-12.034	15.181	-13.178	30.108	-3.597	40.407	-12.317	39.797	495803	28.862	317912	43.309	-3.601	47.578	-5.196	56.204	802574	28.031	189487	27.796	-8.111	7.225	-12.238	25.756	-10.361	27.999	-13.515	38.264	551296	24.044	-7.353	41.746	-18.109	22.272
418	17.778	-10.563	45.336	-12.468	49.603	-3.58	13.363	-14.668	43.083	88522.5	31.119	305442	28.67	-12.694	26.808	-4.942	21.023	-12.383	20.828	-3.108	28.898	-18.548	41.824	542398	13.718	135859	34.421	-8.073	47.888	-6.474	44.674	677207	29.328	211149	17.843	-5.334	45.046	-11.969	34.971	-4.271	22.716	-8.022	37.841	424486	19.729	-11.445	50.185	-11.626	35.964
419	17.787	-3.128	35.506	-13.367	28.688	-8.022	31.2	-14.572	30.037	37377.9	17.793	234180	32.885	-5.453	24.823	-15.558	30.117	-5.167	28.363	-2.418	27.834	-0.038	27.447	385231	29.638	224474	27.114	-12.854	31	-14.724	35.75	358136	26.233	188148	41.273	-6.157	39.027	-0.013	31.881	-5.074	14.109	-8.279	35.721	415022	25.712	-8.053	28.347	-10.007	40.95
420	51.425	-1.828	40.421	-0.374	49.052	-3.606	36.495	-13.559	38.034	67848.6	27.42	374646	29.002	-12.933	19.355	-10.14	14.95	-5.749	26.23	-4.948	40.261	-7.846	34.793	459893	31.043	283141	16.243	-11.987	37.559	-12.4	34.752	530823	29.838	332887	44.155	-7.232	29.172	-14.931	25.629	-15.964	42.698	-5.909	31.728	481655	25.828	-4.56	40.02	-5.119	32.51
421	24.897	-13.157	33.284	-12.889	32.511	-9.057	31.422	-7.445	20.377	22490.8	37.205	669688	33.884	-8.794	25.995	-12.673	23.714	-12.402	43.589	-11.535	51.429	-12.615	37.812	617882	54.393	951804	32.356	-7.217	40.612	-13.298	37.607	462396	29.11	275686	17.508	-5.818	29.987	-6.142	25.014	-11.873	43.513	-14.459	25.401	452565	21.173	-6.111	50.121	-4.648	35.993
422	14.898	-15.568	45.703	-10.65	31.823	-13.843	19.477	-12.974	24.482	30238.9	26.615	207129	34.947	-11.18	31.974	-2.467	27.921	-1.095	24.339	-6.587	51.445	-6.055	33.575	481793	25.736	160721	30.72	-13.646	30.223	-15.08	39.217	567951	27.002	144905	25.02	-12.214	37.411	-5.513	31.629	-5.085	22.516	-11.339	30.728	442757	23.426	-11.441	40.021	-9.946	30.559
423	48.636	-7.297	45.083	-2.272	45.176	-8.1	34.95	-3.009	35.967	67966.1	36.523	631049	30.633	-8.018	21.794	-12.146	23.745	-2.199	26.697	-16.844	20.897	-10.765	43.309	513137	44.579	717944	21.945	-3.215	22.497	-2.87	47.231	923674	35.588	295097	23.936	-10.883	51.546	-14.33	41.71	-9.29	98.88	-0.001	17.286	147841	19.801	-12.219	32.445	-5.402	30.022
424	93.61	-14.396	25.608	-14.232	51.813	-13.973	33.012	-7.561	26.6	24532.3	27.105	356691	32.565	-9.587	25.28	-13.452	27.054	-4.369	47.65	-8.092	23.893	-13.326	39.779	444346	30.677	533654	29.941	-12.081	35.683	-9.368	33.37	484293	28.041	206405	27.85	-15.898	35.133	-4.503	34.331	-9.76	28.973	-9.585	19.369	364263	12.575	-5.714	22.891	-5.271	27.886
425	58.917	-4.805	35.319	-13.22	19.89	-5.115	23.186	-7.312	27.441	29734.8	35.304	565792	32.938	-9.88	31.558	-10.675	17.962	-10.221	24.311	-13.031	61.329	-2.747	22.966	301948	32.791	209352	30.13	-6.555	31.367	-13.186	17.325	561746	27.393	222676	41.476	-2.001	27.319	-15.927	32.45	-9.757	32.968	-9.709	38.695	803270	21.172	-20.764	40.033	-12.994	21.233
426	30.516	-12.24	45.361	-18.408	35.739	-10.803	16.041	-9.971	33.55	57694.6	35.675	486144	27.016	-11.125	30.827	-9.749	16.22	-4.389	35.416	-9.549	29.965	-16.821	39.601	558122	38.482	647242	28.433	-17.43	38.856	-6.641	42.114	607593	27.226	124797	37.101	-9.794	22.538	-5.392	33.15	-17.047	25.269	-5.454	25.465	279329	20.566	-9.822	45.708	-14.446	36.028
427	26.01	-8.58	33.564	-0.165	35.888	-15.574	15.518	-5.525	23.684	17664.1	36.847	423669	36.499	-10.828	23.73	-7.546	14.443	-14.94	20.692	-14.722	31.613	-10.1	38.4	554320	26.947	251986	15.067	-11.529	43.022	-16.03	44.99	589301	31.319	200879	54.024	-5.05	46.249	-9.221	25.205	-28.6	34.526	-9.812	29.635	431495	20.028	-10.072	22.313	-13.011	32.536
428	44.751	-7.052	30.061	-4.505	43.908	-15.627	23.536	-8.806	29.744	33734.4	38.49	537118	29.401	-9.53	32.893	-4.076	22.94	-5.793	45.615	-4.413	26.931	-13.129	37.008	314595	39.121	330748	24.57	-16.442	44.325	-13.468	39.455	680113	19.038	188908	40.746	-11.329	38.086	-15.418	32.597	-4.757	50.038	-11.119	38.905	303133	27.843	-8.146	25.892	-11.443	19.132
429	31.855	-0.666	24.448	-6.795	43.877	-5.628	18.221	-7.255	21.65	24974.7	29.78	251896	17.397	-9.581	33.899	-10.82	10.979	-9.922	22.641	-18.117	29.017	-8.963	23.712	325144	36.608	310724	36.751	-6.474	36.955	-4.08	26.518	342665	22.964	214303	32.836	-14.699	28.021	-6.438	28.678	-13.83	15.507	-8.153	35.446	480851	28.351	-6.338	16.944	-13.197	27.611
430	15.599	-17.435	32.82	-17.173	55.595	-2.461	13.908	-18.443	14.038	16410	40.615	450445	29.823	-12.577	39.255	-8.635	21.513	-9.895	42.754	-12.044	38.042	-11.207	31.07	276696	21.868	222340	45.102	-4.218	49.846	-0.001	45.068	666601	24.502	141091	23.753	-12.734	39.655	-10.418	38.982	-4.286	15.863	-8.837	26.968	325540	22.836	-26.222	31.894	-5.393	45.016
431	25.869	-4.505	34.735	-10.033	47.236	-2.069	41.341	-15.017	27.999	29653.8	27.538	399063	34.027	-11.193	28.408	-7.193	26.652	-3.958	5.936	-15.974	48.451	-8.977	43.028	506407	38.45	413599	34.349	-3.221	44.245	-6.025	33.391	448638	20.134	113211	35.262	-5.001	27.575	-11.071	40.461	-4.911	32.77	-5.349	35.108	533043	24.442	-11.285	42.001	-9.999	38.134
432	36.628	-15.36	27.271	-12.494	46.604	-11.512	26.481	-17.129	36.577	63023.1	29.812	420549	23.259	-9.995	18.378	-18.997	17.755	-5.518	29.844	-3.542	35.666	-6.111	30.056	386952	30.361	333873	28.794	-12.807	22.097	-9.071	32.287	565900	27.717	187164	21.381	-11.429	21.119	-13.594	49.575	-10.862	20.569	-12.7	26.841	354324	21.104	-5.65	27.958	-8.187	23.232
433	38.194	-2.996	47.446	-7.962	51.171	-10.493	24.751	-8.053	26.838	29734.4	36.945	489266	31.585	-11.857	27.767	-18.265	17.643	-13.686	35.782	-11.546	27.748	-16.32	42.353	415320	37.589	322786	19.893	-7.148	34.985	-3.577	48.09	814169	12.251	125133	30.168	-8.026	39.91	-10.438	35.338	-5.816	30.074	-6.264	37.195	383357	22.949	-7.629	28.493	-5.015	32.949
434	66.958	-13.544	27.863	-10.147	44.503	-9.692	43.906	-1.514	26.585	27791.9	41.861	638714	38.945	-19.271	31.745	-7.446	15.417	-7.571	16.11	-4.759	30.16	-7.498	26.017	401282	28.134	333742	15.033	-12.018	31.043	-13.921	39.741	632497	19.421	171589	36.463	-12.717	29.739	-9.834	28.615	-5.639	30.943	-12.112	44.285	681298	17.469	-15.146	38.638	-12.524	41.002
435	12.964	-5.138	25.263	-14.548	55.602	-7.585	27.533	-8.058	39.806	76815.3	26.163	474729	34.379	-8.041	22.81	-12.113	20.41	-1.25	31.171	-11.974	43.392	-14.395	32.67	396167	49.276	645608	9.916	-6.269	38.863	-10.15	27.636	227429	23.184	171794	20.656	-7.991	21.045	-15.515	25.1	-6.971	28.853	-7.081	30.48	366693	19.422	-7.157	40.104	-6.072	31.374
436	81.019	-6.234	40.182	-4.699	36.874	-12.292	35.999	-3.676	29.784	31152.8	34.289	265051	35.09	-11.211	30.289	-11.592	13.542	-10.573	25.131	-14.521	22.091	-10.801	27.574	197149	16.648	194634	35.529	-11.502	45.292	-12.138	40.042	546339	29.118	274096	33.808	-8.233	31.157	-9.839	33.751	-2.917	29.737	-0.052	36.41	298697	24.816	-6.472	32.673	-11.272	31.474
437	87.249	-9.212	38.829	-5.677	55.919	-4.452	38.971	-9.098	30.915	50417.7	38.886	531641	36.182	-5.302	29.936	-11.176	15.012	-8.634	28.868	-5.516	24.622	-16.494	43.578	518934	37.926	595437	28.355	-8.652	43.192	-11.602	36.534	484588	22.872	175651	23.6	-18.171	19.642	-13.37	50.855	-4.563	28.062	-5.628	17.428	246954	25.038	-10.997	38.064	-12.303	23.035
438	13.895	-18.775	28.108	-4.937	31.069	-15.255	31.582	-10.294	37.391	65847.4	31.331	497990	33.762	-14.102	38.936	-8.511	22.037	-6.746	21.111	-9.262	60.903	-8.404	39.453	485193	29.536	251340	23.737	-10.902	33.527	-3.73	50.287	664085	32.9	188274	28.132	-10.777	45.148	-11.79	30.16	-18.619	27.429	-7.447	37.024	609556	24.915	-9.669	28.276	-11.381	31.362
439	34.855	-18.667	43.083	-9.42	47.107	-5.606	32.081	-18.661	25.006	26714.7	33.441	430650	32.243	-8.248	28.978	-12.136	12.269	-7.887	38.214	-6.573	41.203	-8.626	30.852	206738	35.914	358818	29.478	-4.969	31.219	-2.906	24.921	149224	27.054	235867	27.975	-5.23	15.522	-10.544	32.516	-4.097	32.547	-9.313	27.81	258098	19.778	-17.591	25.737	-0.183	22.2
440	19.532	-13.058	27.751	-11.043	43.4	-9.373	41.549	-5.107	39.252	59208.6	30.455	458909	49.285	-0.217	23.949	-13.279	20.581	-0.35	27.524	-8.782	52.041	-3.929	26.153	329708	38.446	330833	23.274	-10.221	43.979	-12.785	42.55	826025	22.662	175525	36.999	-9.771	42.383	-11.786	24.426	-4.485	40.586	-6.48	20.044	186765	26.74	-8.468	38.677	-9.813	14.314
441	78.566	-3.062	37.834	-10.041	59.971	-7.444	23.282	-9.184	34.459	60500.8	44.119	777278	39.657	-7.996	31.073	-10.758	24.608	-10.807	24.49	-7.844	56.185	-10.786	26.94	249367	33.46	302830	18.075	-9.521	43.247	-13.329	28.986	208652	31.84	179892	25.438	-13.565	42.778	-8.316	24.5	-9.029	20.162	-10.489	29.12	364818	29.666	-17.61	32.911	-4.87	28.159
442	31.86	-9.606	40.879	-7.005	47.29	-4.32	15.921	-19.067	33.552	40548.3	37.125	374934	18.864	-14.447	30.081	-8.693	7.37	-6.229	26.37	-15.759	42.275	-11.038	46.056	848378	33.228	339441	31.871	-9.302	52.328	-5.762	28.925	172653	32.192	255794	21.755	-7.251	21.72	-10.101	29.152	-11.407	20.975	-4.479	30.863	368147	34.289	-6.916	65.132	-10.993	43.459
443	85.535	-6.771	23.222	-6.402	23.372	-10.832	30.027	-14.153	43.778	76077	23.97	267692	36.163	-5.038	19.079	-13.146	23.613	-5.401	14.498	-9.189	47.742	-9.942	31.712	347942	37.359	259921	31.364	-6.906	42.556	-6.745	37.177	338515	25.976	201154	36.256	-5.641	24.626	-13.298	29.818	-14.671	23.495	-2.043	41.482	713520	15.125	-12.739	18.772	-13.038	26.056
444	43.708	-9.131	27.571	-2.981	69.439	-2.789	26.351	-14.596	29.325	33417.1	45.774	761389	34.716	-8.93	22.618	-10.181	27.059	-7.987	34.6	-7.409	18.806	-6.362	32.199	383887	32.637	343448	27.909	-12.705	40.599	-11.42	25.527	266508	32.416	233799	38.129	-17.786	30.612	-11.095	33.082	-7.262	27.517	-6.943	26.676	430782	18.386	-6.904	21.962	-12.702	29.212
445	70.783	-10.659	41.7	-6.908	50.357	-11.533	22.011	-8.446	41.595	79151	37.538	598033	41.973	-13.635	27.045	-3.549	15.607	-8.984	38.698	-7.954	32.067	-7.843	52.538	781032	30.265	216570	29.248	-12.827	51.501	-6.223	46.902	602303	25.635	195476	23.368	-18.879	23.27	-7.073	34.492	-11.227	45.894	-17.249	33.864	360158	29.137	-4.088	24.09	-15.209	29.144
446	41.838	-7.24	42.352	-0.884	39.295	-1.53	10.063	-6.69	43.072	84772.1	23.202	202027	28.383	-10.309	16.12	-13.455	24.385	-10.42	70.167	0	35.572	-7.034	33.775	306969	31.549	245082	18.625	-7.149	30.821	-8.9	37.739	441906	29.748	203410	22.496	-3.322	34.893	-12.991	39.084	-13.63	33.253	-5.124	32.599	485787	23.658	-10.914	29.518	-9.354	33.276
447	61.383	-11.487	42.958	-9.176	53.429	-8.496	31.084	-13.427	24.966	28731.4	31.582	327389	41.226	-14.415	34.618	-9.933	16.486	-7.887	26.74	-10.973	24.719	-9.353	52.278	835845	37.121	269347	17.381	-4.145	39.113	-2.02	45.867	854760	24.301	211396	18.682	-12.279	30.625	-11.441	27.514	-8.853	29.662	-4.274	28.968	417025	19.081	-10.212	29.81	-9.623	43.754
448	27.132	-5.616	28.084	-4.915	33.866	-11.331	31.453	-8.491	35.525	61416.1	36.767	547136	30.91	-11.821	30.494	-8.272	26.662	-9.626	25.373	-16.558	40.244	-9.399	40.623	485562	26.297	270734	35.185	-3.965	52.223	-14.456	47.565	657635	32.156	200674	21.229	-10.297	14.583	-15.765	28.546	-15.128	38.389	-13.285	46.418	828120	38.74	-2.671	34.222	-11.464	12.941
449	91.491	-13.578	29.438	-7.989	44.156	-12.013	49.049	-3.313	19.288	9380.07	31.11	397557	44.733	-16.083	20.213	-14.888	23.376	-2.586	19.427	-4.731	36.645	-3.584	38.607	408364	29.413	326827	27.531	-8.519	36.764	-7.653	59.219	956970	22.114	230904	25.719	-16.061	40.34	-8.119	17.39	-5.684	32.422	-8.538	36.859	541527	30.831	-8.001	41.851	-8.098	37.562
450	44.474	-18.27	49.412	-6.934	37.097	-9.981	22.546	-19.9	22.313	13791.4	30.568	490396	32.775	-7.24	20.325	-12.989	25.01	-6.108	22.538	-14.148	33.201	-20.576	44.914	542849	11.781	177507	31.766	-5.797	43.546	-11.427	38.215	526751	21.062	150537	33.344	-8.217	35.57	-3.428	43.968	-12.346	40.676	-6.073	41.121	411239	7.24	-22.306	33.937	-10.718	37.364
451	80.853	-7.207	34.929	-13.952	37.54	-22.869	30.534	-16.162	27.888	42814.9	30.137	505100	29.242	-6.132	25.271	-13.249	16.54	-19.914	19.853	-17.004	24.303	-15.635	43.439	396979	37.246	363023	25.967	-15.961	27.132	-7.315	37.819	763076	21.976	167502	39.698	-16.164	23.961	-9.214	18.853	-3.512	19.909	-7.706	34.143	489458	35.006	-13.351	27.931	-8.955	24.052
452	59.295	-12.186	26.953	-7.425	53.851	-8.466	17.111	-9.133	35.378	52042.5	19.109	352885	39.995	-15.045	21.7	-16.341	18.759	-10.058	16.751	-7.728	41.074	-9.298	40.043	601512	27.641	461305	21.658	-7.587	37.735	-12.563	37.961	336186	28.081	112949	33.315	-8.021	43.001	-18.1	26.374	-11.925	24.341	-9.734	26.89	453605	32.998	-0.199	54.763	-10.36	20.82
453	111.734	-6.767	38.407	-5.204	47.583	-5.739	17.632	-8.392	32.504	43469.4	35.633	636534	32.661	-9.79	27.996	-7.815	17.309	-9.137	21.71	-10.067	51.884	-14.045	42.566	417944	38.573	380692	30.333	-10.133	37.333	-10.495	34.414	557660	23.958	141692	28.525	-12.852	39.843	-11.727	34.266	-14.372	22.646	-13.514	29.627	416392	25.574	-10.341	45.218	-4.226	41.643
454	77.108	-15.83	34.316	-8.482	44.981	-4.653	40.356	-3.77	23.051	20281.8	33.288	524118	34.014	-13.4	19.465	-9.705	22.313	-7.274	18.894	-10.457	28.028	-11.489	18.861	145577	35.23	556598	25.105	-14.008	47.812	-8.959	34.912	383558	16.375	147178	30.47	-5.337	35.257	-4.68	37.596	-7.599	31.959	-8.42	37.161	632705	30.669	-13.849	35.275	-16.518	23.621
455	85.573	-12.112	33.425	-0.087	50.935	-7.655	31.602	-8.771	36.627	64679.1	27.297	262924	16.634	-13.973	30.121	-6.557	15.199	-4.734	37.794	-5.966	51.732	-15.902	28.823	245758	25.289	366496	25.844	-9.326	50.418	-16.944	28.022	230292	26.201	175527	33.488	-11.395	28.202	-7.885	26.5	-10.48	31.474	-4.845	44.343	611550	33.597	-16.535	47.276	-3.336	17.595
456	41.968	-16.678	36.295	-8.337	54.375	-4.297	29.801	-9.08	25.76	26178.3	35.466	503935	31.932	-7.079	27.773	-3.912	16.136	-14.337	17.778	-18.228	27.799	-8.87	21.833	252204	24.143	194554	32.792	-11.523	27.991	-9.95	38.526	359470	27.835	228029	36.508	-13.707	44.69	-3.12	32.783	-5.031	22.419	-9.07	40.03	500561	25.298	-10.745	61.712	-2.718	22.294
457	46.151	-10.671	38.223	-12.565	47.149	-4.76	29.142	-8.358	17.574	12435	25.51	433766	26.295	-5.314	30.996	-9.217	23.162	-8.836	30.348	-12.384	20.931	-14.957	51.134	798348	35.766	263075	27.332	-10.422	35.372	-10.844	52.865	944539	26.728	262164	40.588	-8.867	29.009	0	33.041	-14.85	31.211	-5.053	44.159	614349	25.643	-10.938	43.389	-11.567	31.082
458	17.81	-11.532	34.546	-7.697	34.109	-3.939	27.516	-20.328	39.973	80466.3	31.27	374055	38.316	-22.184	23.124	-13.348	14.665	-12.211	15.984	-1.577	48.434	-10.882	45.038	444054	26.767	468253	30.438	-10.331	45.94	-2.623	25.812	265931	12.297	136944	25.642	-8.976	27.287	-15.645	30.081	-10.559	36.492	-15.09	30.05	584768	31.345	-7.415	43.53	-17.958	23.443
459	26.183	-14.736	47.964	-10.981	37.726	-16.461	29.803	-5.207	30.533	42647	41.651	676150	43.38	-7.168	33.141	-5.987	15.95	-15.441	31.531	-9.299	35.451	-10.94	29.329	373123	33.458	344797	33.717	-4.007	60.482	0	39.789	732088	26.833	220362	30.146	-5.929	50.864	-1.097	22.282	-9.696	20.028	-1.31	37.091	453321	29.17	-10.414	67.365	-13.16	22.737
460	40.078	-8.701	51.897	-7.273	38.105	-4.952	28.847	-13.297	30.954	32088	41.066	391986	29.318	-6.141	17.042	-12.786	17.804	-4.576	32.86	-14.421	26.666	-9.465	39.099	432083	44.061	604045	26.238	-6.487	43.278	-10.729	25.274	267731	26.789	162220	23.664	-8.741	34.628	-13.02	19.011	-8.628	17.487	-7.013	39.217	456276	32.499	-5.131	47.023	-5.423	34.026
461	43.459	-9.443	34.69	-7.655	32.053	-4.439	28.475	-9.707	28.427	34337.3	28.991	419194	14.164	-6.436	18.678	-7.89	28.029	-8.464	17.974	-11.98	37.352	-8.806	26.619	219331	28.625	178847	27.066	-9.145	43.498	-7.12	27.627	346003	31.525	200365	27.047	-6.176	22.155	-13.938	34.832	-2.88	47.622	-4.667	29.852	281798	36.079	-6.28	49.63	-10.715	28.1
462	35.37	-5.17	32.551	-10.401	38.848	-7.825	25.651	-17.02	17.474	15344.7	31.772	411289	32.849	-6.403	28.695	-10.281	18.332	-16.933	27.277	-4.004	39.717	-13.505	32.451	325684	27.397	286524	25.101	-7.144	53.388	-2.983	46.289	691284	32.049	214595	30.226	-12.248	44.338	-8.178	32.342	-12.359	41.922	-12.615	34.867	334975	13.89	-11.033	44.011	-8.061	33.43
463	25.009	-12.783	35.9	-5.972	46.352	-9.617	23.68	-15.093	29.443	47897.9	31.393	295687	33.731	-10.252	24.828	-20.156	11.229	-14.749	28.909	-10.762	45.213	-4.699	45.748	534066	31.886	176164	31.73	-4.71	40.891	-9.921	23.106	376653	15.363	89899	15.789	-8.308	15.879	-9.854	30.972	-9.323	32.512	-8.043	43.963	712665	20.095	-5.644	43.487	-8.594	21.698
464	28.777	-11.511	20.847	-5.866	37.565	-3.027	37.822	-11.239	35.82	51821.4	33.701	411714	32.431	-9.255	17.953	-8.967	12.185	-10.004	32.388	-13.483	22.298	-5.964	18.176	133957	27.032	258970	33.171	-7.288	38.886	-1.829	37.029	626444	21.251	131756	21.895	-9.647	36.859	-17.067	31.293	-6.898	40.283	-6.737	31.343	395346	19.89	-11.825	29.19	-14.68	28.082
465	82.583	-7.283	43.489	-10.895	41.131	-14.982	32.535	-11.936	25.28	25266.4	37.222	480861	36.416	-10.675	30.59	-9.46	17.857	-14.034	29.663	-10.754	46.12	-15.373	37.083	288172	16.082	187295	31.882	-5.991	41.871	-8.043	38.654	292519	16.374	131166	22.701	-5.486	29.142	-6.565	23.285	-12.964	56.634	-18.423	27.167	233772	28.642	-8.74	18.109	-10.315	32.405
466	13.485	-12.157	29.739	-14.328	36.575	-13.467	19.803	-8.442	21.824	16800.2	24.847	299075	27.213	-15.118	14.459	-7.384	13.627	-8.666	19.206	-19.084	32.397	-14.452	49.083	620025	32.225	451191	19.998	-8.961	28.542	-11.844	32.181	358264	25.109	262131	32.488	-13.726	35.999	-9.292	33.803	-6.178	27.609	-12.795	28.708	150540	23.744	-10.51	47.122	-3.795	21.343
467	76.192	-9.121	40.334	-2.752	31.413	-20.421	36.27	-17.634	41.253	75648.5	23.779	284002	29.126	-8.275	24.285	-11.436	18.917	-13.75	33.217	-5.55	47.751	-2.416	36.249	436412	39.656	278325	41.247	-7.39	15.166	-11.438	44.097	644633	25.89	178931	28.58	-6.218	32.84	-5.224	32.931	-1.416	35.077	-18.889	41.577	438333	26.302	-3.357	29.785	-6.405	27.601
468	88.476	-4.123	20.402	-7.498	54.95	-8.857	23.558	-9.89	21.524	25331.3	30.119	450913	34.798	-8.003	33.372	-15.218	19.069	-8.515	47.551	-5.133	44.008	-8.399	40.994	652947	31.53	263517	17.901	-18.943	36.892	0	45.859	681980	30.611	157066	30.7	-0.393	32.324	-7.533	29.894	-9.587	39.219	-12.119	27.383	367101	24.19	-17.121	56.014	-9.003	29.975
469	9.434	-20.533	13.558	-16.841	32.567	-6.154	21.973	-16.607	33.574	52897.8	26.18	303809	42.604	-3.987	21.85	-5.477	17.163	-13.793	18.644	-11.595	47.273	-7.487	45.39	586429	30.402	273394	30.474	-11.354	27.617	-8.017	29.066	524865	27.898	221232	23.693	-10.003	34.82	-10.453	24.653	-7.607	29.743	-2.991	24.902	294863	21.488	-17.673	29.68	-8.61	34.504
470	75.585	-11.661	31.789	-12.75	32.119	-13.442	25.546	-2.585	18.711	4770.57	36.455	520195	41.579	-6.242	32.216	-10.346	13.387	-4.127	36.873	-5.816	40.353	-6.648	23.041	226451	22.662	256816	23.364	-8.089	15.111	-11.548	54.906	969056	35.209	302178	28.957	-18.769	45.615	-14.914	43.814	-11.337	34.773	-13.525	29.576	405031	21.85	-11.34	44.025	-14.081	25.898
471	104.593	-3.732	41.005	-8.614	50.358	-5.443	29.073	-5.276	21.757	20973.7	37.174	534416	38.902	-4.53	31.325	-10.857	57.213	0	29.588	-5.866	27.679	-14.142	23.897	197191	28.876	292387	34.481	-9.414	42.492	-16.263	38.537	680000	18.085	117638	22.32	-16.007	40.843	-13.066	32.361	-12.218	25.918	-2.756	34.493	407765	14.878	-10.682	38.584	-12.236	32.831
472	46.35	-10.697	35.967	-13.592	45.064	-2.298	25.128	-14.381	18.237	8728.76	32.806	616439	24.142	-11.665	22.771	-10.104	25.41	-6.243	27.825	-13.157	49.169	-7.831	42.029	400469	30.108	441600	39.108	-6.906	25.324	-9.185	38.188	579836	20.326	177081	33.548	-9.155	29.744	-9.88	26.672	-9.872	32.237	-9.479	36.196	492604	31.156	-10.104	36.025	-10.749	21.493
473	45.33	-4.778	33.483	-10.982	44.064	-7.73	43.339	-18.646	14.242	10449.2	34.633	462160	25.858	-3.137	22.564	-9.241	31.545	-10.846	37.767	-17.003	23.213	-8.405	28.877	162367	32.866	241651	28.087	-12.079	28.807	-8.934	29.244	357194	17.066	211937	22.964	-11.116	58.366	-10.519	29.482	-9.732	25.13	-12.852	34.957	460356	16.999	-5.902	51.888	-10.05	19.366
474	86.051	-5.709	22.706	-5.146	57.394	-0.027	30.048	-19.64	28.296	30655.9	36.882	576515	20.283	-12.695	24.196	-12.191	6.12	-13.477	42.907	-5.3	32.76	-11.508	20.714	428742	27.679	283088	39.528	-4.594	54.21	-5.31	39.469	585338	24.549	196661	32.081	-9.364	58.437	-6.87	41.283	-13.053	45.859	-6.423	31.652	411521	26.261	-20.033	34.221	-14.653	35.217
475	97.109	-3.259	40.458	-6.655	45.512	-9.317	24.8	-7.673	43.916	91468.9	43.133	526597	32.991	-4.394	10.695	-10.474	9.156	-9.091	33.805	-5.767	27.579	-16.471	54.071	801067	40.214	306936	24.294	-9.603	50.983	-0.15	40.655	598894	18.994	113124	22.162	-3.072	32.532	-10.362	35.33	-12.269	36.672	-8.737	46.428	621981	12.791	-13.602	31.09	-11.819	31.862
476	43.276	-6.793	32.774	-12.327	51.096	-6.635	14.837	-11.257	24.355	21358.1	37.576	670085	40.953	-12.84	20.081	-14.182	12.848	-6.691	14.775	-6.386	30.258	-5.349	27.482	392068	20.62	261879	17.05	-12.217	35.823	-5.108	27.812	393932	21.148	160065	31.362	-10.005	26.1	-13.051	23.922	-8.022	43.776	-10.917	34.738	406515	37.013	-3.002	32.553	-18.835	26.901
477	31.845	-11.001	40.919	-14.349	42.429	-10.806	27.629	-5.042	23.592	22405.8	44.028	551308	46.649	-10.253	30.475	-11.059	22.551	-3.02	29.129	-15.465	47.474	-5.692	40.088	381136	35.516	342415	23.043	-11.422	12.126	-6.215	37.912	455358	23.472	183849	24.946	-7.755	22.408	-11.525	34.88	-7.481	28.376	-2.782	46.569	563790	25.11	-9.337	25.462	-8.458	29.149
478	15.013	-14.797	38.725	-11.625	34.333	-10.874	32.228	-7.125	41.823	83532.5	20.317	278839	28.167	-8.161	22.348	-18.049	18.843	-1.966	45.047	-10.794	34.809	-10.237	32.071	411521	27.251	247384	17.981	-20.081	43.209	-9.188	35.353	401076	24.264	147090	29.054	-0.001	35.637	-5.963	29.278	-13.366	27.635	-10.572	26.715	254387	29.506	-12.8	38.571	-14.004	18.059
479	41.647	-10.534	38.206	-8.823	34.543	-8.517	24.126	-8.385	39.964	67021.3	30.753	604846	47.633	-4.793	20.914	-8.424	21.181	-13.586	25.743	-9.175	17.66	-9.583	25.317	196139	25.655	277263	20.298	-10.018	34.855	-7.517	52.779	629670	21.066	127153	28.365	-3.912	39.997	-13.43	32.757	-8.887	28.823	-13.089	18.682	207220	34.437	-6.405	35.413	-6.883	38.085
480	103.395	-3.188	34.358	-10.208	35.949	-8.558	36.4	-5.812	17.273	9727.61	40.454	604406	37.288	-4.755	28.932	-4.924	21.942	-14.349	23.528	-10.584	16.023	-1.61	31.771	225289	33.024	387217	42.984	-9.268	33.835	-20.194	56.616	896117	26.863	154587	37.486	-4.742	23.358	-6.773	33.16	-7.739	29.972	-11.484	18.799	264816	27.282	-4.893	46.29	-17.537	24.054
481	79.98	-1.503	23.002	-6.289	47.965	-1.277	26.02	-10.937	26.61	35533.3	34.705	406423	25.951	-9.778	22.743	-8.842	19.119	-8.6	17.82	-7.824	24.324	-11.261	36.302	284891	22.679	209748	22.815	-13.408	46.082	-2.96	42.771	548803	10.223	104581	35.058	-15.454	25.317	-7.357	32.118	-7.294	18.991	-8.894	36.856	410209	28.851	-4.285	34.518	-9.241	20.453
482	41.74	-11.268	45.227	-8.383	37.565	-5.66	25.092	-4.533	25.683	25814.3	32.161	271794	32.271	-12.074	20.78	-8.081	17.938	-8.266	37.813	-7.079	30.097	-14.604	16.488	133727	28.917	221583	26.615	-5.28	40.344	-4.605	38.634	325895	23.495	160542	23.618	-13.477	45.139	-18.579	20.991	-12.82	47.374	-12.111	21.485	296209	35.044	-4.779	35.181	-6.482	26.818
483	17.995	-5.872	34.787	-6.181	28.351	-17.807	40.764	-13.707	30.15	40951.7	40.763	438035	35.092	-10.83	28.192	-9.437	25.885	-1.94	18.035	-14.415	34.527	-7.398	48.548	625417	31.911	382974	32.385	-13.251	53.915	-8.09	35.937	357663	27.995	236348	34.471	-5.495	20.102	-6.359	25.004	-8.238	38.782	-8.882	24.835	322575	24.738	-17.693	31.809	-7.513	19.95
484	48.403	-9.003	38.713	-12.259	54.831	-3.35	26.714	0	23.356	24614.7	34.754	366155	45.996	-10.322	32.458	-15.167	10.475	-12.638	23.786	-13.743	35.716	-13.331	41.706	559569	45.484	734856	27.874	-7.967	16.313	-9.918	22.839	350984	18.731	92190.4	28.334	-9.445	40.266	-6.362	38.811	-5.85	47.966	-8.634	36.919	394056	31.972	-11.801	54.475	-12.783	25.616
485	67.01	-9.512	28.482	-15.529	38.679	-3.232	32.815	-9.926	34.524	55066.8	37.338	447912	38.347	-6.185	20.849	-8.073	17.579	-17.838	33.488	-2.481	36.523	-12.784	25.568	272499	37.663	351636	29.598	-6.64	41.863	-6.937	19.348	105334	33.516	322137	36.74	-4.728	31.584	-8.246	28.788	-9.452	46.835	-0.927	36.327	600991	26.736	-8.127	50.641	-11.129	22.17
486	16.442	-7.083	32.117	-5.7	46.376	-3.964	18.625	-4.352	30.411	26935.9	44.902	593240	31.479	-9.647	38.054	-4.583	24.319	-12.049	17.079	-12.163	21.992	-16.419	50.336	622467	26.861	188751	29.833	-8.111	40.426	-11.286	45.813	685515	26.093	160254	48.992	-4.244	20.015	-21.8	25.913	-14.477	39.517	-5.812	26.719	333395	30.848	-10.402	22.194	-4.959	33.584
487	102.025	-14.363	39.44	-5.453	46.01	-7.903	27.418	-11.771	43.052	90491.7	36.405	408323	19.614	-7.868	31.7	-14.056	29.687	-0.42	23.524	-11.319	39.528	-13.978	40.911	631125	20.458	143463	19.679	-5.984	30.543	-9.01	29.348	255361	33.714	203484	14.672	-8.081	23.512	-9.491	19.99	-13.308	25.354	-10.79	44.318	667271	36.669	-3.251	62.752	-11.871	26.326
488	80.376	-10.902	29.4	-5.31	29.046	-8.832	19.132	-8.182	36.2	56953.6	37.429	505790	34.304	-14.215	25.513	-6.266	9.671	-19.888	33.562	-3.719	40.194	-4.501	31.523	476281	29.592	339636	21.616	-13.816	18.8	-4.729	27.482	421466	22.93	154435	35.012	-10.214	20.223	-13.183	29.967	-12.315	20.349	-5.934	32.39	274755	15.655	-4.572	62.686	0	23.685
489	51.102	-9.357	19.772	-6.489	46.522	-1.463	32.435	-12.142	0	1194.35	22.511	350833	44.064	-3.781	42.388	-14.314	18.288	-8.499	40.544	-8.773	30.091	-13.631	40.287	402479	32.766	272788	39.872	-3.374	32.799	-11.01	33.859	347119	31.276	208169	13.691	-8.941	43.019	-7.469	27.717	-6.977	28.512	-7.81	19.215	265131	29.948	-8.451	20.443	-14.444	35.681
490	48.664	-9.021	38.098	-8.258	30.362	-9.777	36.665	-6.697	29.984	37184.7	31.212	412871	42.364	-6.17	27.755	-9.445	23.519	-11.247	23.806	-17.272	28.6	-0.44	32.732	361679	33.786	356708	34.118	-7.613	44.335	-5.773	30.05	243609	24.339	161365	32.142	-6.481	39.571	-8.633	27.375	-5.182	28.512	-14.129	44.298	503374	23.393	-15.22	39.827	-3.882	42.808
491	21.413	-8.022	31.64	-4.53	29.485	-6.185	32.834	-15.421	33.052	39863.1	20.879	200968	41.72	-12.677	22.324	-17.728	19.9	-11.348	38.622	-9.114	29.364	-16.361	27.332	203918	25.654	271365	38.572	-6.214	23.081	-5.34	41.347	614337	23.561	155936	26.057	-11.241	30.825	-4.752	45.073	-11.807	26.667	-15.968	44.699	740091	38.241	-0.109	36.023	-9.041	22.685
492	32.448	-8.008	44.365	-11.13	49.864	-10.454	15.512	-7.873	24.364	22718.2	26.99	416672	37.582	-10.728	22.673	-16.055	22.133	-5.998	40.512	-8.982	37.241	-8.704	27.906	297388	27.093	255375	33.806	-8.448	36.244	-10.596	39.42	295602	29.415	170045	26.16	-2.023	33.892	-15.423	35.979	-3.85	37.931	-12.33	33.635	445395	18.739	-10.998	41.583	-6.957	42.041
493	58.926	-14.535	36.478	-5.349	43.05	-4.577	24.573	-11.519	31.557	42795.2	39.684	632640	31.551	-11.115	28.243	-8.324	18.087	-7.523	30.535	-12.067	33.806	-5.454	32.916	388357	24.275	214851	45.84	0	44.907	-12.107	44.325	464791	21.75	119906	38.005	-12.344	23.602	-7.11	15.54	-7.713	37.222	-13.333	24.021	295507	19.114	-3.422	42.603	-14.714	24.834
494	86.204	-6.974	36.575	-13.619	38.617	-9.451	25.223	-12.972	10.514	6768.51	23.792	440955	36.758	-9.759	24.984	-7.936	23.063	-11.085	24.841	-8.651	35.622	-11.262	39.976	567908	18.257	193160	30.897	-15.798	36.858	-6.645	47.45	778355	25.284	209677	27.383	-10.186	35.217	-8.367	31.529	-18.073	43.621	-8.069	31.337	381681	38.593	-3.303	40.494	-8.739	19.592
495	79.505	-8.275	37.296	-12.173	43.82	-12.045	33.861	-10.803	32.176	44582.9	35.518	497375	28.787	-6.592	16.185	-9.203	18.603	-9.529	22.627	-7.582	32.634	-8.219	30.399	293795	48.994	924601	24.993	-8.181	45.885	-12.897	49.091	584983	21.786	174966	26.683	-8.572	65.33	-3.541	23.079	-1.543	24.433	-11.22	44.339	400967	26.913	-8.138	32.456	-4.53	33.982
496	27.778	-12.308	30.257	-4.631	38.376	-9.8	8.345	-11.09	26.922	26683.5	29.378	278348	28.79	-9.32	27.076	-7.789	42.094	0	15.796	-17.328	26.175	-14.803	25.041	233601	41.444	595704	22.351	-16.284	36.521	-6.042	44.229	701129	29.732	191480	16.701	-11.474	41.332	-3.642	21.268	-12.122	33.467	-11.351	26.68	392430	40.352	-3.032	23.505	-8.984	26.602
497	19.246	-17.321	43.455	-8.987	51.763	-3.319	44.028	-10.596	35.966	66262.8	40.272	524230	28.4	-14.611	30.108	-5.344	22.938	-18.26	37.615	-17.501	46.463	-5.546	40.641	445332	53.031	908656	23.943	-15.653	40.505	-10.17	39.737	396868	29.51	216870	28.423	-6.743	19.375	-3.508	44.29	-5.779	22.428	-14.5	43.792	766135	21.08	-9.513	43.186	-18.396	36.253
498	35.32	-9.792	24.952	-6.952	58.435	-6.674	21.041	-14.186	23.314	23155.9	33.873	509556	10.098	-11.138	31.434	-7.745	12.734	-10.17	54.238	-8.749	42.508	-10.35	36.606	469695	23.838	234164	23.384	-6.416	30.478	-11.335	42.097	704214	28.334	197460	15.071	-16.022	28.4	-4.854	33.212	-15.281	23.549	-11.712	39.943	563846	18.677	-1.711	61.008	-12.717	30.465
499	78.71	-17.612	49.686	0	53.24	-6.764	22.869	-7.462	17.294	12684.9	26.136	330758	28.379	-5.633	26.148	-7.037	24.218	-1.99	37.393	-13.271	44.281	-4.467	46.005	491099	27.605	276489	33.621	-11.926	55.141	-6.135	52.56	701582	27.119	97538.5	27.245	-13.762	36.58	-6.419	40.928	-5.984	22.292	-7.844	30.28	198836	24.574	-9.924	73.016	0	24.572
500	91.862	-10.78	31.441	-10.619	43.03	-8.944	21.798	-3.927	35.153	57973.7	23.781	184463	30.815	-9.296	35.715	-7.274	15.992	-6.259	29.35	-13.741	28.473	-9.764	53.252	804606	27.511	307994	30.405	-7.238	37.231	-15.781	34.244	298500	28.255	166903	40.273	-12.052	34.144	-12.086	26.174	-9.168	19.928	-11.65	34.606	371405	16.235	-12.745	32.221	-12.169	35.886
501	39.169	-4.3	23.229	-6.801	24.517	-10.431	37.183	-4.732	43.995	88291.6	28.775	333949	35.141	-16.112	26.692	-10.857	18.29	-6.232	28.613	-9.627	35.348	-9.4	31.527	196873	38.9	420304	11.405	-11.532	44.821	-14.168	48.411	666627	24.823	180674	27.879	-7.398	39.844	-14.434	50.943	-3.165	34.942	-4.588	23.418	380132	23.73	-15.703	23.98	-10.265	28.224
502	58.997	-20.005	28.356	-8.854	41.626	-7.684	26.131	-11.543	13.127	9862.82	38.297	570571	32.992	-5.998	29.453	-10.614	20.254	-6.184	43.323	-1.606	52.408	-5.102	34.931	461350	31.858	387630	31.372	-10.733	30.723	-12.109	36.803	437884	18.444	176587	49.77	-3.7	42.897	-6.768	36.801	-8.966	27.277	-5.927	37.688	613484	30.965	-11.508	23.792	-16.041	42.191
503	33.257	-12.848	41.672	-6.688	26.349	-8.843	20.879	-7.617	30.57	49510.7	24.688	312153	18.667	-14.157	23.288	-9.584	24.824	-9.911	41.033	-4.165	31.18	-12.857	29.464	301499	28.797	325584	27.688	-6.365	36.332	-10.831	38.772	569855	25.181	206302	24.041	-9.163	26.351	-4.119	39.99	-8.243	24.83	-13.735	32.642	473857	30.388	-10.701	32.633	-8.535	32.069
504	53.711	-9.8	39.693	-9.087	40.914	-9.459	27.036	-10.653	23.162	19697.9	20.552	281661	36.02	-5.956	30.513	-6.925	26.161	-12.857	28.646	-8.236	52.584	-16.796	27.202	260817	12.9	193103	33.015	-9.215	7.972	-3.754	44.339	529305	14.996	141416	21.14	-10.591	40.936	-13.474	25.414	-4.851	32.919	-15.619	20.281	295251	26.685	-11.67	33.264	-5.579	13.126
505	15.993	-6.132	40.689	-6.257	50.898	-6.999	14.355	-12.072	28.416	25760.4	23.226	339174	25.431	-6.731	28.022	-5.605	16.842	-19.309	0	-26.199	37.399	-1.864	14.721	495811	58.529	978513	32.986	-10.71	31.135	-11.253	31.148	333123	26.454	198069	23.209	-6.456	65.637	-7.966	44.223	-5.597	38.941	-13.217	41.876	616762	20.297	-15.462	52.265	-15.061	28.35
506	25.144	-15.824	32.879	-11.703	28.77	-12.556	36.277	-9.321	34.152	55709.3	42.489	768560	17.606	-9.083	29.433	-11.232	30.56	-5.374	33.298	-4.381	39.06	-4.1	51.431	707529	31.649	238142	20.928	-10.273	26.61	-3.988	43.233	551676	28.287	199144	32.856	-12.371	35.557	-12.244	17.77	-8.856	21.45	-7.847	40.263	598392	21.352	-11.971	21.157	-17.352	31.088
507	45.689	-3.852	35.391	-7.541	50.209	-3.785	35.523	-4.765	35.158	47025.1	19.918	246763	29.741	-8.772	27.494	-15.257	13.951	-16.252	40.081	-7.479	51.73	-1.544	30.521	250151	32.064	356240	7.303	-14.549	44.164	-8.414	43.575	471818	13.018	148483	27.962	-10.221	25.107	-10.037	33.999	-9.226	18.681	-11.561	36.399	527996	31.383	-9.642	35.994	-3.298	16.47
508	47.315	-2.751	46.313	-8.858	52.98	-11.326	21.965	-17.573	25.306	36698	29.356	256125	42.559	-16.002	19.973	-10.485	27.402	-12.214	33.514	-1.325	34.934	-11.283	28.792	416578	24.363	181490	36.292	-5.132	41.085	-15.913	28.161	237617	24.869	201454	40.751	-10.911	35.73	-7.732	39.674	-7.408	29.77	-5.395	29.059	321054	30.162	-7.417	44.494	-5.358	22.43
509	68.034	-11.591	46.419	-4.199	60.895	-2.353	23.184	-8.36	21.858	30164	29.596	342226	42.112	-10.064	31.892	-6.61	24.45	-6.099	34.4	-11.923	30.833	-5.736	34.24	336102	23.701	281834	40.282	-5.126	44.241	-7.825	52.845	870008	29.918	217952	20.123	-9.996	18.129	-17.179	31.424	-5.329	29.384	-13.154	14.759	246389	20.691	-9.272	33.603	-4.571	32.482
510	67.621	-8.612	40.334	-3.106	49.76	-6.205	16.852	-14.235	21.961	13143.7	38.018	495134	34.078	-12.603	30.206	-9.715	16.268	-7.037	36.778	-4.239	26.182	-9.432	47.597	641613	21.408	360283	45.73	-12.292	31.66	-15.136	33.325	166493	27.806	251835	33.969	-10.861	47.991	-8.333	52.396	-6.731	25.74	-10.882	21.62	218110	29.452	-10.987	23.838	-13.61	30.456
511	24.066	-15	43.343	-5.774	45.32	-7.32	9.221	-7.747	20.86	26263.1	27.407	362915	33.809	-12.457	21.361	-6.941	21.87	-12.002	39.075	-8.137	23.774	-22.368	37.982	373748	43.527	839114	24.377	-12.291	41.971	-0.563	52.117	829128	21.206	162172	36.125	-6.726	38.34	-10.279	20.211	-9.269	33.608	-7.712	43.577	797318	29.433	-16.605	28.299	-6.33	21.522
512	17.123	-14.045	38.843	-10.147	35.545	-7.163	36.465	-10.084	22.6	21205.6	33.312	596647	40.137	-8.145	19.902	-15.751	21.393	-10.84	23.786	-9.521	29.984	0.001	31.541	299868	30.593	245839	41.531	-11.883	37.525	-11.596	24.51	261386	26.082	217767	27.162	-8.168	26.712	-4.686	41.286	-14.717	39.053	-10.477	25.786	293912	33.869	-5.607	28.931	-9.628	16.803
513	31.807	-12.009	43.044	-6.96	37.616	-7.644	29.695	-9.296	43.279	86084.7	44.471	773590	34.612	-10.293	19.957	-15.288	12.783	-13.776	30.017	-17.116	23.041	-5.833	30.45	371299	25.561	249256	35.356	-8.931	42.827	-5.933	34.821	493124	25.066	168371	23.341	-6.977	37.768	-12.138	32.209	-21.369	43.962	-9.399	21.291	320116	24.843	-6.747	28.204	-7.46	43.019
514	40.368	-12.194	21.022	-13.922	28.276	-11.037	20.973	-7.565	38.223	63772.2	34.597	660025	43.03	-4.72	31.796	-5.511	19.91	-11.251	18.569	-12.346	36.764	-7.68	37.163	419828	32.197	348629	19.338	-13.33	37.399	-5.715	40.33	368789	25.049	212048	34.579	-5.604	35.828	-8.627	34.783	-6.9	35.286	-9.137	43.827	513038	23.482	-4.669	53.889	-13.503	28.125
515	95.867	-4.217	32.216	-8.087	40.001	-7.968	24.437	-6.285	41.919	75305.9	26.691	347183	38.178	-8.428	31.542	-6.357	18.446	-14.691	12.127	-6.859	42.464	-8.943	25.25	245023	35.843	293995	15.38	-17.141	33.153	-13.613	50.064	886489	29.134	220755	37.491	-9.165	37.379	-7.429	26.894	-12.787	32.869	-9.428	17.256	275792	32.028	-6.245	29.899	-14.482	26.712
516	92.258	0	32.402	-8.244	31.375	-8.065	27.392	-11.247	18.687	18290.9	34.184	525650	37.806	-5.1	30.059	-9.983	26.982	-5.08	36.914	-9.541	49.873	-6.354	40.146	423517	38.081	262546	34.524	-2.618	49.465	-7.422	43.196	805188	20.006	146047	35.678	-10.773	39.448	-6.213	32.726	-10.885	19.208	-12.035	40.241	449257	23.867	-4.886	51.456	-9.454	24.314
517	41.735	-12.678	41.608	-7.567	45.077	-8.78	19.624	-2.919	31.536	37583.3	28	425185	27.976	-7.64	29.867	-10.37	20.659	-2.405	44.632	-5.272	25.617	-12.4	45.691	697098	23.113	217250	37.152	-5.847	28.852	-5.666	33.234	536260	29.651	155788	36.665	-11.204	41.737	-8.055	19.731	-13.079	30.17	-14.3	15.992	221508	18.478	-11.806	32.94	-3.401	30.272
518	30.472	-10.203	33.775	-12.667	47.136	-14.288	34.991	-6.348	32.986	59762.6	28.772	421826	29.752	-10.932	30.942	-11.149	22.803	-8.14	51.958	-6.613	43.458	-16.215	32.208	304480	26.331	237604	25.533	-25.03	26.046	-10.679	51.369	888824	20.183	155536	23.123	-10.355	46.804	-7.713	41.439	-9.382	42.67	-8.466	35.098	213391	24.823	-15.95	40.043	-9.713	18.319
519	24.206	-9.551	25.533	-10.354	52.881	-11.489	28.522	-18.245	31.686	37189	32.495	397396	29.236	-10.724	32.284	-12.969	16.837	-3.389	25.473	-7.96	40.961	-10.357	37.674	374925	30.845	230591	37.694	-8.181	54.034	-5.287	51.547	608396	20.751	130596	33.202	-6.555	29.225	-8.097	26.884	-8.868	28.889	-12.549	14.937	220155	17.154	-8.307	39.069	-6.956	38.015
520	30.006	-6.636	44.256	-8.751	44.463	-5.646	38.786	-6.857	33.416	54899	20.579	282830	30.021	-20.732	23.509	-12.886	18.367	-14.515	36.814	-0.915	20.949	-6.251	23.28	242599	34.839	194714	42.575	-1.261	36.229	-9.655	41.459	533266	28.025	199014	23.885	-5.615	43.871	-4.023	18.85	-7.285	37.87	-2.203	27.513	359822	17.29	-4.816	42.709	-6.929	16.652
521	50.999	-2.465	33.724	-10.798	38.347	-13.235	20.014	-15.261	36.343	56461.3	45.881	735195	35.894	-16.584	13.785	-12.353	29.968	-4.082	22.285	-10.673	23.826	-0.771	23.287	296581	35.853	282361	37.154	-13.662	41.243	-7.416	33.122	445217	25.957	185542	31.734	-4.952	24.916	-16.454	24.856	-10.074	53.676	-0.138	36.544	344041	27.283	-3.75	23.798	-11.846	20.276
522	24.055	-6.347	37.873	-5.824	47.442	-16.073	21.652	-8.031	21.905	22538.5	35.059	468993	28.875	-12.51	24.11	-12.345	26.018	-9.875	30.994	-13.955	27.307	-7.013	36.454	553549	12.32	173296	42.634	-4.174	29.4	-8.658	28.813	284898	31.575	222442	22.454	-11.273	29.972	-9.865	25.388	-12.835	34.403	-6.208	42.011	511710	20.205	-7.925	52.01	-5.067	35.682
523	43.985	-13.521	33.863	-12.46	30.113	-11.484	25.28	-3.17	21.411	21882.1	33.887	375227	29.822	-8.567	26.133	-2.472	27.023	-13.716	18.333	-5.364	15.885	-10.366	29.064	300132	31.325	323119	24.391	-6.848	41.282	-17.805	40.324	611789	18.863	102418	10.944	-11.658	22.394	-8.98	36.185	-10.559	31.638	-6.357	28.911	241904	23.195	-4.613	26.719	-4.247	28.846
524	37.816	-8.23	28.381	-7.694	64.875	-10.598	32.619	-6.699	35.597	58671.7	34.657	350240	41.082	-4.202	36.16	-12.03	22.098	-2.436	38.926	-13.048	44.537	-5.362	35.509	567177	33.785	158383	25.618	-13.599	38.927	-3.394	30.446	279524	31.012	224736	28.819	-8.334	36.462	-7.719	27.554	-4.027	34.796	-9.857	40.837	484163	32.454	-11.414	34.742	-7.504	16.776
525	39.79	-18.484	37.856	-6.813	37.19	-10.891	25.504	-13.835	18.89	17141.8	30.133	279674	47.138	-6.164	22.526	-2.632	13.975	-9.826	35.578	-5.864	26.315	-12.52	41.884	524421	31.108	283668	16.051	-6.715	42.133	-11.08	56.861	934241	22.656	141879	21.628	-11.94	29.925	-6.762	28.112	-2.584	26.851	-12.451	30.089	434918	28.94	-6.114	36.392	-8.754	24.255
526	45.354	-9.649	29.401	-5.225	29.567	-8.831	25.788	-6.194	36.095	62893.4	29.316	444448	24.822	-10.686	32.495	-3.848	12.921	-3.466	48.512	-17.222	34.105	-13.092	33.54	207674	33.145	368310	28.562	-5.872	34.82	-6.021	31.551	211725	32	296152	55.379	-7.332	37.909	-7.537	25.473	-5.58	31.725	-9.766	36.961	399295	20.063	-4.776	35.678	-18.271	24.987
527	26.943	-10.443	40.371	-9.934	38.768	-8.154	24.551	-15.937	37.139	53694.3	25.746	421504	37.714	-13.226	26.013	-9.058	24.016	-4.206	35.014	-14.521	16.658	-14.762	34.613	349450	34.131	267388	12.205	-5.582	26.256	-12.091	45.585	574817	25.123	176818	17.601	-7.548	26.789	-11.064	30.096	-9.058	36.173	-4.697	26.134	354437	20.89	-9.976	29.052	-17.048	19.467
528	23.088	-0.847	46.127	-7.649	56.537	-12.094	17.6	-12.495	33.839	61410.8	37.398	680935	35.268	-8.123	27.463	-7.802	9.102	-10.851	52.076	-7.074	46.953	-14.588	37.149	478645	42.718	711596	34.78	-19.256	19.651	-9.988	51.545	898911	31.343	139035	39.378	-12.733	29.767	-6.502	32.08	-10.856	23.848	-11.187	42.174	486885	17.988	-13.634	37.225	-4.557	37.336
529	72.62	-7.499	31.425	-9.887	46.573	-15.6	30.353	-6.569	37.131	53017.9	32.816	402176	36.454	-3.92	34.701	0	11.476	-6.635	35.859	-16.377	36.495	-9.362	36.717	348980	36.144	341866	22.644	-12.14	25.961	-13.422	28.269	351164	26.282	167284	22.609	-2.943	30.493	-6.436	32.552	-10.153	43.294	-15.475	33.564	522630	17.519	-8.066	44.888	-11.185	30.092
530	93.184	-8.581	43.631	-14.328	57.723	-7.509	41.79	-6.506	27.508	30440.9	41.012	575254	35.283	-12.171	31.881	-8.601	14.3	-15.246	24.335	-14.994	41.809	-9.386	48.774	943036	15.211	173180	17.593	-16.769	28.805	-8.54	47.18	567572	22.678	135436	24.604	-16.19	36.435	-9.935	52.41	-9.893	38.618	-7.912	21.132	312444	34.407	-6.555	42.922	-15.232	31.947
531	58.395	-12.154	45.608	-0.044	50	-9.056	28.412	-12.725	30.235	32843.9	34.056	339581	26.86	-13.979	27.227	-14.131	22.366	-8.897	15.519	-5.404	31.633	-12.017	20.933	302239	31.549	301405	25.072	-12.584	46.79	-1.567	36.866	340592	35.94	252607	17.729	-12.75	41.057	-9.939	38.969	-12.112	40.664	-18.057	20.237	255714	21.701	-5.786	27.032	-7.679	29.467
532	22.652	-10.824	63.647	0	27.988	-21.597	38.784	-9.069	24.637	23644.9	31.697	408302	27.344	-9.284	20.397	-5.056	12.362	-21.417	30.629	-15.003	48.126	-6.229	31.851	260427	37.263	486667	27.403	-11.515	45.829	-5.847	42.23	406805	23.271	222986	29.03	-2.017	18.004	-12.529	27.738	-7.121	17.588	-12.742	39.888	647245	28.891	-17.993	29.75	-9.448	21.488
533	20.526	-20.198	24.79	-9.012	51.213	-7.08	33.022	-16.078	42.97	81741.1	32.072	507468	41.474	-14.465	27.583	-6.136	24.507	-6.117	25.909	-9.622	31.67	-10.492	47.55	539019	48.346	745493	46.637	-12.092	37.134	-12.102	41.105	434899	21.449	143958	25.356	-5.615	32.113	-8.448	36.39	-11.42	35.669	-3.659	28.465	489349	29.442	-12.748	39.685	-11.137	19.281
534	71.797	-3.27	34.18	-14.445	44.756	-9.528	36.11	-8.79	31.052	37679.8	33.631	301406	20.184	-8.183	29.111	-9.598	24.651	-9.675	35.512	-10.877	31.261	-11.171	21.949	170743	33.807	389261	26.022	-12.838	42.015	-12.643	30.578	244878	30.949	175638	23.918	-6.822	47.459	-5.452	37.455	-13.807	23.214	-14.161	40.081	357409	12.869	-12.87	66.881	0	30.123
535	58.067	-5.669	19.676	-11.418	48.38	-7.659	19.131	-13.308	35.968	62546.2	27.475	190689	43.048	-7.491	26.135	-6.889	14.242	-16.053	37.104	-7.464	25.25	-13.744	38.866	583937	26.938	239030	23.584	-14.829	43.576	-16.248	35.225	598000	31.437	301121	33.45	-13.178	45.449	-3.259	23.693	-8.659	29.203	-6.664	25.086	469617	21.42	-12.239	44.816	-11.168	14.78
536	43.989	-7.975	34.984	-7.055	44.278	-11.092	39.884	-5.253	35.446	46814.2	35.129	454089	37.328	-9.92	20.372	-9.395	13.819	-6.904	26.092	-12.264	50.614	-6.028	46.768	819991	24.123	240640	17.42	-6.425	32.385	-9.963	35.07	381469	30.282	250057	40.077	-13.063	33.366	-9.589	35.683	-12.015	29.804	-2.167	26.95	318492	20.727	-1.99	32.762	-4.34	33.346
537	74.194	-9.049	24.073	-2.492	62.7	-0.739	20.049	-5.798	34.941	59930.6	28.42	399270	41.972	0	27.916	-3.096	21.598	-8.386	23.45	-6.108	34.225	-13.895	26.289	309259	45.128	799137	33.934	-12.548	37.6	-11.858	44.488	769028	18.828	95000.6	18.405	-8.866	32.244	-11.907	35.602	-4.652	31.78	-8.423	42.775	773793	32.321	-8.899	20.815	-12.021	33.08
538	25.549	-4.355	26.322	-5.952	37.058	-12.021	25.001	-5.286	33.323	42024.9	31.092	567373	28.121	-13.088	28.328	-2.586	18.215	-13.821	33.333	-8.915	37.262	-10.512	37.097	429847	29.306	356532	23.813	-7.662	32.606	-8.43	31.234	210090	32.753	178782	36.49	-15.328	37.442	-9.941	31.499	-13.98	31.886	-12.943	30.95	332806	34.447	-10.55	38.543	-15.674	32.073
539	9.994	-8.107	18.283	-6.718	66.665	-5.325	19.394	-9.594	36.396	52394.3	36.762	368979	35.114	-9.331	27.967	-12.698	21.75	-0.656	36.272	-6.412	40.919	-8.688	38.17	466062	44.258	829276	22.724	-7.739	34.63	-8.023	43.619	591228	29.169	168740	38.749	-12.83	22.92	-16.801	51.219	-8.2	32.684	-8.312	42.745	607826	23.694	-16.864	66.143	-8.715	29.164
540	25.835	-14.738	32.912	-10.261	40.819	-9.945	38.498	-14.247	30.662	45961.9	31.34	455242	28.329	-12.807	34.432	-7.709	12.11	-2.768	38.119	-17.552	43.313	-15.05	53.224	765326	24.103	289423	35.644	-15.513	35.216	-9.694	31.392	369760	28.235	188817	33.093	-10.362	40.021	-14.531	17.645	-15.645	23.922	-6.372	42.49	570387	21.639	-3.491	44.863	-13.288	24.205
541	44.884	-11.466	38.979	-20.552	43.642	-7.165	37.964	-3.738	39.244	64050.5	20.703	290358	28.317	-9.604	27.042	-7.879	27.046	-9.595	30.678	-15.043	33.422	-13.592	32.678	322665	27.717	321280	46.894	-14.155	37.435	-10.872	55.844	899269	25.822	178929	21.36	-16.396	36.325	-4.439	31.143	-15.472	27.14	-9.222	29.919	446920	14.694	-13.247	49.147	-6.6	32.023
542	34.408	-13.825	41.314	-10.894	50.77	-9.28	24.403	-8.71	33.135	48658	33.546	439640	38.264	-3.167	29.461	-14.531	18.522	-12.442	34.093	-6.954	45.407	-8.394	31.744	332852	48.912	997472	36.447	-15.331	51.657	-7.472	42.661	668406	31.018	244362	28.946	-12.938	34.928	-7.803	25.404	-16.728	31.319	-3.342	33.037	172465	26.753	-6.454	22.027	-0.657	33.487
543	73.596	-8.054	24.736	-15.606	52.134	-10.027	24.166	-14.156	33.281	44009.2	31.795	401684	35.78	-8.419	29.117	-6.782	29.146	0.001	33.573	-17.588	35.847	-7.277	44.429	503550	32.665	189756	28.443	-9.679	18.154	-4.709	46.233	514057	21.435	146520	30.852	-5.816	39.784	-11.309	23.25	-4.753	28.934	-12.558	33.292	491507	37.6	-7.528	30.586	-6.324	31.946
544	31.55	-6.194	51.138	-2.844	58.16	-10.034	24.533	-9.554	28.953	42539.3	39.433	592166	17.785	-8.953	30.094	-11.886	16.853	-4.132	41.899	-2.793	35.198	-10.335	23.213	148869	13.843	249594	18.591	-12.368	25.537	-5.988	40.389	583031	20.587	170306	30.313	-14.926	47.643	-11.5	26.785	-3.449	36.697	-5.044	33.319	539192	16.017	-9.459	30.936	-4.119	23.601
545	26.558	-7.542	39.972	-9.545	53.137	-4.648	24.462	-12.839	40.465	81081.9	39.32	672232	27.752	-1.565	29.109	-8.124	22.98	-10.382	37.835	-13.948	40.596	-10.21	50.277	723442	42.535	912787	29.792	-5.026	41.127	-12.015	39.843	584087	22.475	186687	38.321	-9.47	38.263	-12.135	23.229	-15.211	132.292	0	27.245	205935	29.585	-4.542	45.754	-10.283	13.555
546	17.441	-9.368	24.574	-14.897	43.312	-8.523	38.63	-12.632	20.106	13409.5	42.795	600486	36.138	-12.226	30.521	-16.136	19.986	-18.43	30.01	-10.016	41.253	-17.299	42.009	487173	16.142	176484	43.069	-14.486	42.358	-7.051	28.873	335876	19.234	166969	25.101	-2.049	20.962	-19.064	27.619	-11.321	39.841	-16.402	34.165	289429	21.438	-12.215	20.452	-12.636	37.412
547	12.321	-11.627	31.077	-11.34	26.172	-5.469	11.986	-10.575	38.369	69854.5	35.948	740473	33.391	-10.326	22.82	-2.206	27.112	-2.188	14.185	-6.177	26.804	-15.726	36.728	315882	36.122	332239	25.799	-9.005	42.466	-15.629	44.541	561360	30.642	210916	29.282	-4.072	29.298	-10.471	26.73	-9.002	26.175	-4.309	42.196	631310	21.138	-23.819	52.265	-9.033	39.011
548	16.577	-9.157	31.556	-8.425	54.964	-0.13	31.614	-10.314	29.55	36347.5	35.69	392033	32.386	-17.301	34.866	-12.921	15.07	-5.073	21.519	-15.212	30.918	-2.294	32.81	249024	40.627	860723	17.07	-15.306	26.641	-9.797	23.494	296798	29.975	199104	18.828	-13.627	38.368	-14.162	50.635	-7.989	13.595	-9.374	28.428	291309	23.052	-7.324	42.204	-11.437	35.828
549	27.001	-14.123	35.997	-7.473	49.142	-6.305	27.341	-7.712	33.622	58361.6	30.57	335694	29.201	-9.841	27.942	-7.905	29.827	-0.92	37.055	-8.815	19.909	-3.927	42.338	505152	27.626	230097	41.416	-12.326	55.923	-7.624	33.153	358274	27.913	232138	37.163	-6.766	38.208	-12.931	26.63	-9.476	29.823	-21.825	42.386	571234	18.313	-5.043	47.76	-8.107	34.57
550	16.529	-3.084	39.961	-12.884	42.284	-13.049	22.849	-9.679	37.716	68628.1	31.557	374137	35.582	-9.105	31.911	-4.531	25.962	-9.907	32.804	-12.734	37.213	-13.442	43.748	461151	33.439	323384	23.333	-3.686	52.014	-8.426	18.907	107518	29.483	177866	30.083	-10.424	37.236	-9.718	26.576	-11.54	26.552	-7.281	36.911	487442	25.289	-9.5	19.475	-9.966	23.647
551	47.206	-9.14	23.747	-15.483	44.347	-0.507	34.159	-14.879	34.525	44760.9	30.496	328725	31.746	-7.449	27.027	-11.739	24.221	-4.271	27.427	-9.495	53.181	-13.675	42.015	361166	31.85	276382	27.509	-7.251	43.915	-10.409	22.673	262842	29.266	236441	20.411	-6.107	29.165	-7.455	34.743	-9.188	27.777	-10.679	20.858	286807	18.59	-7.645	43.785	-14.143	28.809
552	23.559	-11.965	20.661	-14.22	41.421	-12.771	48.283	0	34.507	57884.2	33.121	620628	32.236	-6.201	23.609	-9.794	14.28	-8.294	22.327	-3.254	40.929	-9.953	45.001	619477	39.234	349274	13.811	-11.784	43.602	-8.83	34.147	359854	15.565	162316	42.688	-8.992	28.518	-1.978	23.843	-6.197	37.798	-5.783	34.06	365179	26.311	-6.37	30.722	-16.271	42.038
553	65.823	-16.041	37.229	-4.559	28.956	-9.819	14.696	-14.644	31.167	30855.1	44.316	595501	24.58	-7.068	26.288	-10.568	26.41	-13.747	40.464	-5.839	32.721	-10.366	34.739	433318	29.417	257070	20.726	-8.525	29.024	-8.445	41.927	616985	22.782	196021	28.804	-11.714	35.915	-11.771	27.769	-6.884	25.38	-6.544	44.276	573273	38.66	-0.208	46.156	-3.23	30.038
554	74.205	-16.456	27.476	-4.234	39.564	-5.899	22.966	-21.386	33.208	53633	38.354	860321	18.784	-11.343	37.044	-13.935	18.991	-14.551	32.303	-15.784	31.078	-13.382	39.756	474678	30.488	285779	34.267	-5.791	41	-3.931	47.884	823538	24.671	153916	23.151	-17.588	48.495	-7.748	23.518	-5.157	55.666	-17.321	39.108	639144	16.248	-12.664	30.972	-9.041	38.929
555	22.173	-8.194	25.369	-10.752	60.259	-13.358	19.715	-13.598	28.65	44203.2	12.325	132732	46.998	-1.966	27.434	-7.324	30.254	-4.031	31.699	-7.47	49.058	-4.852	38.948	340529	24.123	219017	35.208	-9.8	46.479	-7.738	33.551	337040	12.762	75461.7	26.897	-9.598	32.508	-10.527	31.883	-8.425	33.682	-12.347	39.067	553477	26.458	-8.185	43.851	-10.682	18.574
556	26.373	-5.927	29.846	-8.833	45.275	-5.099	30.032	-8.058	32.719	33757.5	20.323	192208	37.232	-9.836	19.724	-6.988	17.286	-3.51	30.16	-9.147	23.364	-6.926	47.171	738020	36.498	278727	22.84	-6.679	21.669	-8.856	50.993	924159	18.349	120733	0	-23.263	28.757	-10.785	21.004	-7.1	48.149	-8.31	40.471	615216	37.688	-1.881	35.536	-1.918	12.931
557	40.733	-11.101	35.489	-8.14	47.889	-14.975	26.206	-6.966	25.465	26679.5	38.8	694317	26.812	-11.705	34.884	-8.465	10.499	-9.017	28.515	-6.539	43.825	-8.442	32.758	398063	37.716	369678	31.521	-8.094	41.478	-4.401	49.217	546562	32.333	228302	29.089	-7.227	60.998	0	34.21	-8.527	30.459	-2.63	41.605	604185	28.7	-6.973	52.855	-14.912	22.568
558	18.215	-14.78	17.724	-3.801	39.717	-9.401	35.517	-10.879	29.507	37015.4	28.683	543722	43.894	-5.868	31.68	-10.601	16.097	-5.516	28.365	-4.468	33.682	-8.766	47.109	491575	50.387	926861	23.229	-12.889	43.711	-9.312	35.922	508425	27.851	192735	22.88	-8.947	28.628	-3.63	36.663	-5.501	25.899	-13.805	22.214	334864	35.628	-6.03	17.178	-12.026	38.945
559	26.384	-12.619	23.819	-9.005	48.712	-11.331	34.416	-11.266	37.815	59561.5	18.914	312955	29.658	-12.632	17.369	-9.737	16.849	-12.826	31.084	-9.549	28.719	-4.427	28.688	291932	22.824	315549	14.937	-9.354	51.072	-0.001	41.154	539160	19.455	139886	18.518	-7.656	39.003	-11.399	26.795	-7.167	14.224	-9.814	28.509	465601	32.957	-12.582	37.087	-9.802	21.414
560	13.451	-11.814	27.9	-15.517	42.502	-17.501	34.998	-15.079	30.51	34510.5	24.818	314571	33.43	-8.296	31.364	-4.03	26.591	-11.774	23.593	-6.088	18.951	-5.993	39.006	334547	29.46	396730	28.367	-8.724	26.527	-9.723	20.543	174059	34.273	175962	36.911	-8.329	30.237	-4.612	29.342	-4.952	33.596	-7.271	38.789	548876	30.712	-5.65	33.178	-22.284	28.853
561	78.731	-7.807	39.818	-4.137	19.711	-9.436	24.591	-7.743	31.852	37129.1	30.647	449149	13.094	-10.609	30.221	-5.13	16.393	-4.104	34.196	-15.682	37.134	-8.475	32.575	371133	32.359	377101	21.565	-20.339	30.471	-3.734	40.442	798582	27.734	173852	32.764	-12.95	60.248	-11.091	22.571	-7.696	15.309	-12.21	35.184	372797	23.859	-10.893	33.13	-11.202	28.477
562	50.154	-11.632	28.106	-7.858	52.603	-6.132	28.128	-0.604	18.782	17317.1	31.185	471784	23.782	-10.377	21.379	-11.718	9.355	-6.885	14.17	-12.254	40.959	-14.672	34.68	487673	43.652	681911	23.438	-6.921	38.353	-10.88	39.78	575626	21.571	191428	29.119	-10.522	35.295	-9.745	27.888	-11.275	26.475	-9.196	36.031	600598	15.48	-4.912	19.658	-10.583	24.794
563	27.681	-10.969	39.188	-7.342	46.338	-5.909	32.601	-9.6	26.58	21845.5	25.633	140602	30.521	-10.271	21.13	-7.258	14.729	-8.65	14.376	-12.07	59.017	-8.727	33.928	329869	31.014	257506	22.369	-9.786	28.483	-10.257	30.825	362440	29.45	277597	30.016	-6.551	35.464	-11.278	29.217	-3.291	27.292	-11.268	20.643	219632	41.435	-2.344	28.654	-7.141	33.768
564	120.624	-1.638	24.214	-1.464	60.381	-9.503	30.146	-16.732	30.334	50798.6	28.598	371693	45.398	-9.998	32.355	-11.179	12.044	-9.913	48.23	-4.531	28.65	-6.379	39.356	613104	24.867	196281	25.304	-5.536	0	-24.326	47.933	536672	33.133	322959	32.691	-10.604	26.643	-13.778	33.245	-23.847	24.9	-17.551	43.106	473481	24.572	-4.707	57.554	-0.643	19.564
565	59.614	-11.904	24.196	-10.705	46.687	-8.82	25.874	-7.277	24.255	29980.1	36.337	574554	39.516	-8.764	33.934	-0.384	24.849	-6.998	31.032	-10.485	35.732	-8.669	45.301	617018	31.612	465023	27.452	-14.948	32.701	-7.361	31.125	295331	33.492	198216	29.116	-7.157	39.432	-6.587	33.793	-9.231	41.691	-14.018	13.91	229040	27.991	-3.059	26.697	-8.098	26.785
566	37.645	-10.064	43.396	-6.639	44.382	-6.299	17.713	-6.687	36.921	52428.3	29.54	438014	24.991	-8.117	20.667	-9.472	23.18	-10.224	20.705	-7.752	33.907	-4.486	11.244	313185	37.717	323001	24.587	-9.404	35.256	-10.076	49.659	613508	29.133	218551	15.397	-8.248	31.354	-13.391	22.537	-13.421	25.497	-21.911	32.339	229990	15.152	-16.497	66.637	-2.284	24.676
567	51.496	0	32.002	-5.95	28.57	-5.608	34.245	-8.988	21.531	16800.3	37.673	629256	18.036	-0.483	27.046	-10.595	12.802	-4.713	42.099	-10.212	34.702	-7.035	37.407	589122	29.448	259226	28.375	-2.885	46.309	-10.189	42.217	645110	31.084	223451	20.736	-10.276	31.584	-6.206	13.433	-11.438	39.486	-10.774	38	270503	36.462	-6.27	49.617	-7.463	26.853
568	26.092	-6.143	27.745	-5.337	50.14	-5.952	29.603	-14.491	25.043	22509	40.693	436506	32.989	-12.337	34.511	-2.66	10.81	-8.662	35.099	-7.582	46.07	-3.993	36.394	401083	29.471	340414	32.818	-12.312	28.603	-12.314	26.069	234452	24.694	219103	37.295	-9.948	30.684	-7.962	10.42	-6.561	29.396	-10.471	30.589	356725	23.679	-7.773	35.342	-11.78	40.259
569	25.86	-6.843	25.09	-15.517	66.804	-2.564	26.875	-3.271	17.277	9855.88	27.222	275657	25.022	-16.409	33.807	-5.806	20.776	-8.337	28.101	-9.01	38.091	-12.669	52.599	726860	34.82	202281	33.312	-9.925	52.983	-11.226	33.531	373196	28.799	110512	31.095	-8.882	38.987	-3.984	28.586	-6.409	40.811	-7.967	23.621	359749	36.656	-11.911	15.283	-9.349	24.987
570	57.876	-11.741	29.882	-8.805	52.477	-10.627	28.945	-12.17	43.727	84700.4	38.752	688456	34.623	-5.578	33.665	-9.318	17.679	-6.608	50.396	-13.545	34.817	-9.139	28.625	294988	37.77	328324	18.931	-9.08	54.929	-4.716	33.626	325571	26.242	202345	32.748	-10.838	34.024	-6.834	24.222	-12.205	56.935	-11.047	31.166	543344	7.982	-10.299	52.8	-15.368	32.164
571	74.647	-7.554	44.746	-9.881	35.103	-8.189	23.771	-16.08	32.48	48933.8	35.283	542582	23.997	-17.254	19.339	-12.278	13.712	-7.307	38.748	-10.603	44.244	-7.742	34.127	282028	41.132	709099	40.636	-6.954	47.299	-3.224	35.206	250913	27.396	219460	46.843	-12.289	49.938	-7.484	24.228	-11.413	43.796	-10.476	24.294	322972	19.956	-7.609	51.732	-9.795	22.771
572	88.748	-8.175	32.523	-7.517	38.514	-8.199	34.673	-9.472	35.634	51065.6	35.605	549197	36.245	-7.023	19.688	-12.929	20.142	-6.2	34.124	-7.142	33.023	-10.266	40.051	568328	34.476	311725	20.993	-15.227	32.307	-16.235	50.596	594439	17.742	164088	31.018	-9.726	37.144	-6.54	18.953	-10.589	35.097	-16.009	33.836	463613	16.36	-1.356	41.392	-0.146	41.657
573	78.092	-11.852	27.5	-13.149	35.369	-5.329	31.041	-3.946	36.499	57773.3	32.781	429710	29.593	-7.38	24.03	-10.394	18.69	-9.876	22.391	-11.251	31.591	-5.338	52.249	679488	37.816	240151	17.286	-9.516	41.333	-12.299	28.853	237143	25.178	243759	24.379	-14.501	56.917	-9.661	42.046	-11.224	34.282	-6.377	22.089	332174	25.17	-7.837	27.505	-9.755	37.355
574	18.435	-10.599	32.356	-9.224	24.621	-7.756	29.336	-10.21	31.192	49997.4	25.112	325007	31.07	-7.379	33.642	-20.223	11.331	-8.467	28.453	-17.039	26.185	-6.66	32.984	518881	29.89	319671	32.199	-13.043	33.721	-7.748	30.206	471113	23.029	189098	31.413	-18.956	34.737	-7.262	36.367	0	33.122	-7.994	24.972	306781	35.653	-8.453	135.178	0	16.45
575	59.265	-11.046	21.784	-8.825	28.995	-6.905	32.761	-16.664	12.269	6700.29	38.598	622831	30.705	-10.755	29.326	-18.824	20.877	-3.919	16.765	-10.546	33.473	-5.687	55.213	908883	38.758	414359	19.374	-6.294	29.432	-3.996	34.665	264609	15.048	98412.7	37.11	-6.787	35.401	-5.188	31.429	-10.04	38.928	-6.355	33.534	430692	25.589	-5.532	20.306	-12.593	34.385
576	15.711	-4.678	43.733	-16.996	36.816	-8.447	22.522	-16.965	20.334	20388.3	34.243	206635	26.725	-11.403	22.208	-11.37	14.249	-8.186	34.45	-7.01	25.986	-3.133	35.895	227398	20.864	268091	39.14	-12.806	50.236	-4.698	38.462	372211	34.109	254648	33.429	-9.677	21.89	-11.559	32.876	-13.845	16.703	-13.4	45.98	723237	17.044	-9.454	40.392	-7.634	30.813
577	67.925	-10.025	26.483	-2.997	43.864	-10.964	22.871	-12.37	30.256	34098.9	34.397	402846	36.716	-2.763	21.943	-9.312	15.898	-5.267	22.298	-18.381	50.612	-8.388	50.725	796863	20.688	217732	40.762	-4.738	34.44	-7.603	51.645	718204	31.278	228411	38.914	-6.259	19.468	-13.502	33.426	-11.819	43.414	-0.201	36.662	319711	23.297	-5.59	59.565	-8.362	36.354
578	81.843	-7.37	22.679	-11.67	45.176	-7.988	33.354	-8.189	36.956	54523.3	33.301	367085	40.247	-5.478	20.296	-10.658	18.311	-13.053	45.028	-7.992	23.408	-10.071	29.743	413777	27.785	212009	29.243	-14.35	44.16	-12.716	36.989	531090	15.922	170968	25.093	-17.82	24.882	-4.878	36.592	-14.175	18.015	-10.376	35.852	547030	22.568	-9.393	34.886	-17.415	42.147
579	52.871	-7.758	24.557	-14.599	37.035	-1.927	29.385	-8.608	38.078	79718.7	23.98	501222	38.953	-7.898	23.288	-8.654	3.731	-8.479	30.191	-9.832	15.021	-10.133	31.84	251011	33.318	312684	13.548	-15.967	46.745	-6.668	33.579	351989	16.931	167315	26.87	-7.546	27.265	-13.09	20.948	-6.2	37.435	-8.902	34.234	440718	29.153	-7.462	21.944	-15.948	25.107
580	44.238	-11.82	24.28	-11.407	62.575	-6.658	26.927	-4.646	25.498	37972.2	32.239	481594	27.523	-11.003	30.172	-7.019	20.67	-12.394	35.472	-12.303	30.712	-11.267	48.098	633541	34.996	326875	28.09	-10.064	37.24	-8.157	32.122	456329	33.522	271214	35.432	-7.318	38.081	-2.394	27.565	-22.805	14.486	-5.945	40.676	526339	21.055	-5.226	34.183	-8.727	23.391
581	43.218	-11.034	29.756	-4.299	39.165	-9.107	31.432	-13.599	30.955	44271.3	31.65	343978	41.826	-15.17	21.241	-0.834	12.436	-3.144	26.976	-6.296	52.567	-4.423	27.061	295193	32.37	329704	30.681	-9.668	37.583	-7.315	38.282	248703	20.465	152554	12.877	-7.078	43.687	-5.874	15.421	-14.808	41.076	-3.63	40.651	800655	18.001	-10.489	25.972	-24.271	28.464
582	47.27	-6.31	41.433	-6.241	40.426	-9.598	16.518	-11.375	35.122	46758	50.036	708452	39.495	-12.804	30.595	-17.514	23.118	-4.642	28.524	-6.115	30.693	-11.43	41.328	586840	30.608	483038	9.94	-2.256	24.43	-5.069	39.157	447017	26.777	217780	33.415	-4.566	43.982	-10.985	22.185	-10.506	59.431	-6.789	23.494	271688	32.142	-8.33	54.737	-3.721	31.705
583	50.423	-10.05	40.294	-6.004	52.16	-6.254	21.736	-17.06	17.634	4454.25	31.01	273673	26.491	-22.396	29.757	-19.707	24.296	-13.391	24.062	-11.554	59.483	-2.416	53.176	763438	23.179	268807	28.345	-6.743	30.305	-6.475	30.692	306252	24.159	153693	23.971	-10.279	13.137	-8.656	34.062	-6.207	22.074	-4.336	27.094	254294	22.289	-13.84	27.937	-1.861	31.814
584	60.629	-11.157	47.709	-8.266	45.477	-15.29	52.848	0	45.828	90245.5	23.865	273952	37.577	-7.773	39.407	-10.652	18.57	-8.092	21.675	-9.988	52.178	-3.891	27.472	341195	32.569	324425	39.01	-13.032	50.592	-4.921	48.877	686007	22.005	200681	55.101	-15.96	45.967	-10.02	27.973	-8.39	28.945	-7.681	44.149	609098	33.508	-14.324	40.055	-11.158	20.061
585	97.292	-5.513	29.85	-5.043	23.772	-12.733	22.772	-5.318	21.023	26874.8	31.848	474643	21.202	-1.372	31.817	-7.768	15.375	-6.344	25.553	-9.303	28.849	-8.519	25.909	229227	30.343	292049	23.846	-4.199	32.681	-9.624	23.246	288008	24.887	255787	29.313	-10.062	34.322	-11.508	16.909	-9.607	38.227	-9.5	32.957	492439	30.823	-2.252	37.175	-5.175	10.931
586	53.896	-5.046	23.498	-5.012	42.784	-12.126	34.252	-10.769	27.126	26210.8	26.131	404275	30.914	-13.993	21.602	-10.089	18.998	-13.454	24.64	-4.274	45.28	-4.537	39.295	440651	28.99	287804	31.312	-6.173	20.838	-15.149	42.221	668208	30.04	269563	29.32	-5.235	23.961	-11.705	38.296	-4.986	37.37	-5.809	33.421	477248	26.011	-6.23	44.089	-6.752	18.781
587	60.316	-14.655	24.847	-10.982	44.958	-15.278	29.372	-8.155	25.658	23598	22.999	238121	25.966	0	33.851	-4.096	23.589	-2.58	40.684	-12.245	39.458	-2.001	31.245	333970	34.867	306839	19.065	-13.803	35.926	-11.596	25.233	300858	21.604	134895	21.539	-13.274	18.762	-13.74	19.297	-11.441	28.382	-2.569	28.16	315549	20.442	-15.448	44.658	-5.888	30.415
588	72.402	-10.024	41.992	-5.147	51.803	-4.386	26.213	-17.413	32.73	39209.2	35.122	547104	44.671	-11.324	27.617	-12.36	30.598	-6.218	29.653	-12.345	40.757	-5.497	45.745	484578	30.352	308672	17.903	-8.455	37.182	-10.386	49.98	678298	26.564	197925	20.198	-13.341	30.94	-11.183	17.006	-9.427	29.203	-7.518	26.839	216950	36.707	-8.845	41.167	-11.232	17.814
589	24.415	-9.654	41.108	-11.819	38.918	-3.574	35.679	-18.78	20.125	8828.72	42.199	564259	26.6	-8.81	39.081	-8.272	23.813	-13.185	25.09	-2.903	40.991	-8.597	29.431	293392	27.071	345885	34.714	-0.309	44.99	-6.023	41.63	398458	32.738	301041	27.828	-17.523	32.439	-4.732	36.769	-2.63	27.793	-4.083	35.165	227693	30.157	-4.937	38.812	-12.12	26.011
590	101.723	-10.429	49.132	-4.549	53.736	-1.973	21.981	-4.756	32.285	53749.2	39.259	669569	25.145	-9.436	29.703	-8.177	18.789	-6.353	28.929	-14.598	35.035	-6.686	32.289	341901	39.567	654660	21.179	-2.802	56.142	-0.447	23.375	380886	16.583	167105	25.681	-11.658	28.455	-9.729	34.497	-9.603	33.322	-8.091	43.623	637082	27.204	-10.302	33.044	-12.462	34.359
591	40.612	-9.925	40.174	-16.815	48.562	-2.622	27.336	-23.157	33.083	55977.8	31.493	519882	29.251	-11.098	24.502	-18.66	13.828	-9.822	33.582	-5.767	28.982	-9.733	25.758	218901	38.858	353957	22.067	-17.485	23.555	-22.287	41.167	296792	27.432	144872	26.385	-12.295	27.353	-6.561	26.834	-5.051	25.158	-15.719	25.093	285175	26.978	-13.567	67.078	-2.794	34.882
592	57.781	-9.884	21.182	-8.457	56.339	-6.212	20.216	-10.83	24.592	26407.7	37.407	483179	31.089	-7.324	30.528	-3.932	18.925	-12.129	15.76	-8.98	23.397	-6.979	36.194	504521	39.101	322819	42.55	-4.735	27.942	-8.692	52.079	926402	21.336	167943	30.758	-4.429	36.613	-9.038	34.091	-13.51	42.384	-15.963	21.13	282740	26.431	-7.31	32.426	-17.893	36.471
593	37.423	-6.492	32.577	-3.58	31.547	-3.58	17.6	-8.677	26.773	23373.3	33.832	351877	26.939	-6.3	35.711	-10.988	13.757	-12.575	25.75	-14.279	30.882	-9.351	25.674	326145	23.932	298351	36.267	-14.694	45.603	-14.218	35.729	367107	23.767	186920	29.956	-6.649	27.462	-8.815	37.774	-11.07	21.878	-7.433	34.803	445645	12.404	-12.354	41.064	-5.901	24.295
594	35.216	-16.828	48.037	-8.257	56.789	-6.35	24.774	-10.532	32.824	55759.7	26.44	335090	35.765	-8.695	30.401	-16.203	19.496	-3.043	42.477	0	33.457	-5.392	45.953	622766	35.359	449460	27.086	-5.662	26.254	-8.347	24.958	125964	19.342	185261	34.815	-13.984	33.027	-4.181	28.372	-2.019	29.238	-14.317	23.012	283437	16.039	-9.028	35.55	-10.386	41.46
595	84.744	-17.502	30.566	-14.541	43.538	-11.723	38.73	-6.79	17.542	6123.02	13.093	188006	35.115	-9.169	26.562	-8.149	24.319	-4.447	41.459	-14.5	21.856	-14.067	45.782	707592	34.88	254520	22.052	-8.884	34.907	-6.858	50.419	632318	28.251	230964	34.552	-6.316	27.19	-2.046	44.26	-4.259	40.21	-10.13	33.772	279269	21.718	-5.789	25.854	-6.379	16.019
596	67.365	-12.379	27.192	-10.702	53.481	-8.002	18.276	-16.754	22.665	14964.4	0	96908	31.432	-3.742	21.334	-6.203	23.015	-20.108	22.488	-13.273	28.241	-6.345	42.807	475146	36.578	392686	22.237	-6.131	37.436	-6.28	45.441	573884	28.714	304111	19.55	-14.594	31.848	-12.148	31.404	-4.427	34.328	-3.604	42.967	749685	29.659	-13.443	44.361	-4.236	18.367
597	18.141	-5.27	38.024	-15.377	50.747	-5.013	20.917	-5.77	21.622	23036.7	23.766	356736	30.789	-5.22	26.278	-10.259	16.664	-1.266	19.701	-13.41	49.83	-10.478	19.116	121418	21.833	317007	47	-2.96	40.91	-12.433	53.019	874777	17.92	129896	20.737	-10.079	28.693	-8.277	43.894	-9.767	35.045	-9.217	39.187	558623	22.363	-18.802	40.69	-9.757	24.174
598	16.904	-14.673	32.237	-9.517	51.862	-9.837	34.045	-2.664	20.774	15940	24.222	293544	37.625	0	27.805	-12.913	25.822	-6.016	13.709	-10.627	26.932	-14.122	41.706	393713	25.07	220120	16.921	-11.383	22.731	-9.952	34.794	493537	24.461	171154	32.17	-4.442	28.63	-14.92	33.252	-5.923	32.869	-9.892	38.465	267602	33.148	-9.818	16.629	-17.099	42.294
599	16.475	-7.234	35.026	-9.193	50.447	-4.992	27.37	-13.986	37.13	51861.2	16.5	130211	35.669	-5.372	28.638	-4.866	24.614	-9.286	16.475	-19.209	36.703	-5.164	36.356	465799	26.082	228222	28.426	-4.325	48.103	-5.709	35.229	544917	16.058	154405	15.909	-10.538	25.112	-13.42	34.111	-6.044	20.359	-3.586	20.296	211715	33.156	-6.414	67.19	-9.725	30.111
600	33.391	-4.495	46.092	-10.599	42.567	-8.896	41.602	-8.541	29.824	39943.4	29.648	321388	31.568	-4.631	34.39	0	22.032	-9.446	20.088	-13.383	39.555	-4.063	44.472	503052	26.609	260898	25.294	-1.985	29.727	-13.847	47.363	699048	13.908	128786	32.66	-9.787	22.884	-12.911	34.561	-7.323	33.255	-13.744	43.383	638991	21.426	-5.124	31.907	-12.216	24.546
601	24.42	-7.298	28.307	-8.253	62.724	-5.628	24.442	-6.43	23.345	15791.8	37.087	497299	45.329	-13.721	20.901	-8.54	24.977	-16.184	32.991	-20.706	29.876	-8.999	25.83	429409	24.336	321141	27.889	-16.024	31.619	-9.591	47.467	979190	33.162	246838	31.086	-6.16	24.387	-12.28	22.423	-5.36	33.009	-5.785	40.745	409195	32.397	-3.177	26.282	-11.237	36.463
602	26.213	-6.883	19.004	-9.632	63.569	-9.465	24.253	-12.736	50.667	111775	25.61	398286	22.932	-15.324	29.422	-11.984	29.92	-6.97	13.051	-12.776	23.422	-10.574	48.231	560963	16.212	212092	35.676	-4.127	45.175	-14.411	17.817	244833	29.423	197093	31.102	-8.859	55.277	-14.956	22.464	-6.7	20.906	-12.623	33.292	524693	26.486	-15.175	41.446	-11.365	22.717
603	77.076	-6.227	35.635	-3.781	37.76	-12.488	21.637	-10.957	17.497	11258.5	33.584	554572	11.012	-12.261	38.852	-8.945	15.877	-5.206	21.084	-13.876	51.983	-10.932	24.503	240946	33.332	258372	24.873	-13.663	48.432	-1.355	43.579	450844	23.003	164758	34.315	-11.898	35.295	-11.367	22.661	-7.646	54.946	-10.535	37.158	390646	24.188	-4.96	32.333	-5.742	32.941
604	15.494	-11.57	25.487	-8.429	54.537	-1.474	31.639	-7.957	29.721	34242.8	31.193	290671	23.949	-10.204	15.839	-18.173	21.455	-6.321	32.771	-13.068	53.357	-10.063	49.659	745815	42.088	484855	21.827	-10.408	37.18	-1.902	29.217	383789	21.874	167249	26.857	-4.88	42.055	-11.963	36.82	-10.317	38.137	-11.909	27.762	279277	25.529	-12.738	69.426	-0.001	34.125
605	102.063	-8.972	26.416	-14.993	43.064	-9.833	33.216	-2.339	28.992	44729.2	15.93	227129	27.941	-8.377	15.644	-6.463	14.306	-19.491	23.279	-0.822	34.124	-9.655	34.138	306266	23.561	201560	16.721	-5.497	22.177	-12.355	32.409	338001	27.542	243294	26.775	-12.119	39.966	-10.201	18.748	-15.918	28.918	-3.086	22.874	226776	16.509	-16.752	28.784	-14.333	23.422
606	60.297	-12.383	24.181	-10.467	43.59	-10.765	29.775	-5.873	32.529	52498.9	33.932	419055	41.528	-7.837	20.654	-11.701	16.293	-4.737	24.923	-15.407	33.98	-6.611	36.167	517316	51.365	972004	32.065	-6.169	37.878	-7.234	46.797	662111	23.258	206611	31.061	-6.722	22.75	-13.114	32.017	-3.399	27.627	-7.721	29.202	197799	17.2	-3.173	51.549	-6.693	30.644
607	37.209	-9.326	46.208	-10.764	32.677	-5.899	29.995	-7.559	30.405	38864.2	40.401	652316	24.745	-16.13	31.328	-13.551	19.08	-8.81	35.863	-14.615	35.265	-7.938	33.367	406531	36.443	269669	24.116	-12.072	36.796	-5.264	30.704	470848	24.826	279681	35.797	-1.932	42.138	-1.657	30.867	-8.138	28.106	-6.554	24.145	350348	20.243	-12.774	25.35	-10.937	33.223
608	30.055	-16.205	23.112	-10.598	39.796	-14.892	22.553	-10.487	31.978	44358.7	20.711	247704	41.91	-7.011	33.588	-13.248	23.188	-7.776	38.486	-6.044	45.144	-10	12.417	363380	34.486	261208	21.912	-13.942	53.742	-5.223	42.002	549713	21.675	130770	22.566	-10.22	42.572	-10.745	42.758	-4.009	51.69	-5.787	44.07	454565	13.301	-9.027	34.644	-6.809	32.946
609	35.57	-11.495	15.612	-13.253	46.239	-15.508	95.271	0	14.815	6750.73	43.937	648488	36.018	-11.22	28.026	-8.411	11.318	-6.198	12.455	-9.78	42.436	-6.568	33.589	416052	31.746	300067	29.218	-7.64	39.18	-3.569	41.25	563092	29.697	249195	23.361	-5.358	32.3	-3.831	30.51	-8.916	36.525	-17.897	30.238	252236	20.313	-16.125	27.998	-7.054	26.722
610	119.289	0	38.565	-8.682	48.098	-5.443	27.532	-8.354	29.173	33104.2	37.608	518732	25.446	-10.174	13.581	-12.024	12.076	-2.6	46.886	-9.807	25.731	-15.967	44.022	520127	38.146	297105	21.153	-12.882	51.199	-3.026	47.354	818938	13.472	165629	33.003	-6.907	18.995	-12.66	45.487	-17.619	41.537	-8.784	23.141	259764	15.24	-12.122	26.891	-5.822	25.434
611	67.949	-2.299	38.844	-12.141	42.595	-8.175	26.009	-5.698	21.346	13074.2	30.452	241570	48.858	-6.299	25.197	-10.477	16.492	-8.047	32.905	-6.798	33.246	-13.438	54.318	760452	44.599	736439	11.587	-15.865	37.127	-13.35	43.285	510871	19.405	188297	14.747	-8.361	40.41	-5.818	32.794	-12.446	40.507	-1.247	41.78	344314	21.183	-11.356	58.621	-10.251	17.412
612	26.669	-14.657	42.575	-14.536	51.709	-17.928	34.172	-5.613	43.914	77196.2	23.341	239103	41.842	-10.418	29.456	-15.255	18.768	-9.203	26.086	-7.75	41.128	-20.37	40.442	808454	27.021	375915	20.222	-5.996	41.879	-7.301	42.183	670877	30.113	167141	28.889	-11	38.873	-8.628	29.757	-5.827	42.095	-10.534	22.698	181464	15.828	-6.996	24.637	-16.793	34.483
613	40.395	-10.591	36.631	-7.215	44.368	-13.717	26.916	-10.533	31.991	42247.2	23.78	267145	35.186	-12.593	31.373	-2.908	14.438	-8.066	31.151	-0.318	46.656	-7.972	38.527	552060	39.227	731958	33.334	-11.508	47.976	-7.199	33.082	259631	22.04	147109	29.531	-7.411	40.018	-8.051	23.406	-10.91	41.987	-6.685	38.469	416485	29.621	-10.031	47.167	-4.04	24.432
614	41.068	-11.801	32.873	-5.393	62.455	-6.165	36.04	-6.474	14.732	3249.78	35.807	452255	12.659	-9.489	29.347	-8.408	28.036	-15.093	34.064	-10.513	29.325	-8.322	41.137	428544	28.301	280943	19.881	-7.94	33.348	-4.761	53.035	770402	23.11	195014	22.368	-6.254	32.022	-15.109	24.914	-8.174	22.282	-0.945	48.359	801451	34.404	-6.837	26.722	-9.402	22.821
615	55.997	-10.88	18.02	-6.358	46.813	-5.153	16.706	-10.786	29.106	42968.9	37.979	665134	22.059	-11.941	37.863	-9.086	21.1	-5.158	19.119	-20.812	21.724	-14.319	35.087	365251	30.007	238929	30.522	-13.227	35.985	-4.119	50.896	605350	19.333	160328	30.905	-10.79	25.466	-11.847	51.161	-10.596	21.431	-13.187	33.427	683120	17.238	-10.469	45.683	-2.101	20.406
616	52.746	-4.73	37.045	-1.865	42.805	-7.748	13.997	-17.056	42.669	82873.7	39.956	362720	28.292	-15.127	21.034	-19.942	8.213	-6.474	26.648	-18.759	43.954	-3.419	54.875	807584	27.96	454488	26.974	-9.498	18.713	-10.92	34.156	330735	24.62	227678	19.733	-11.1	41.948	-4.894	21.035	-15.24	23.669	-17.856	35.607	560732	12.112	-12.348	44.476	-11.035	29.361
617	10.727	-6.191	35.425	-7.039	37.049	-13.539	13.934	-3.964	28.085	37511.7	26.096	269221	38.552	-4.484	31.203	-10.48	16.1	-7.056	27.861	-9.802	25.879	-9.664	25.949	192125	39.377	412926	29.747	-9.773	51.235	-8.913	43.207	614105	23.027	213075	35.779	-8.74	31.241	-17.07	24.2	-5.038	30.546	-8.267	19.945	208629	16.007	-9.882	35.307	-1.098	21.229
618	35.182	-12.234	31.186	-4.613	43.983	-3.215	17.445	-4.732	30.855	37639.1	40.584	599050	27.193	-6.13	24.989	-11.324	24.438	-10.452	24.031	-4.736	47.062	-8.308	37.111	441693	32.446	404092	39.445	-4.301	47.944	-4.305	31.387	318933	23.756	276797	22.313	-5.716	24.788	-9.954	23.726	-13.392	43.046	-11.209	36.046	283848	16.819	-13.968	29.578	-9.603	34.738
619	88.738	-7.662	44.985	-4.534	41.964	-8.634	48.798	-4.869	35.114	62990.8	32.735	402712	33.44	-10.755	23.378	-16.966	17.759	-7.848	20.421	-8.746	32.694	-14.37	36.305	502186	47.188	616222	20.304	-2.411	30.455	-7.932	17.457	260000	25.84	191279	26.244	-8.953	32.484	-4.551	26.188	-12.287	16.698	-8.513	32.552	469274	40.04	-5.236	33.55	-11.552	27.792
620	12.144	-10.172	38.087	-18.62	52.047	-8.409	20.688	-8.416	19.119	17142.3	50.097	812391	41.321	-21.232	13.431	-18.451	13.421	-14.394	20.829	-11.406	28.419	-5.086	36.468	471329	39.453	336498	34.73	-5.723	38.555	-2.563	42.905	733428	16.143	190206	39.325	-13.199	22.957	-10.253	23.887	-10.062	33.107	-10.889	26.462	296848	17.857	-3.804	28.363	-0.756	23.392
621	67.83	-9.241	42.026	-12.188	50.354	-7.758	28.889	-16.165	25.386	22577.2	17.834	122932	36.727	-5.093	30.217	-8.421	32.123	-4.717	43.684	-9.476	17.858	-17.111	45.541	585261	23.508	225585	33.615	-13.321	38.642	-7.753	52.276	742924	30.289	231776	37.39	-2.049	28.992	-3.677	16.066	-10.724	53.641	-14.681	33.239	347913	20.901	-8.093	31.496	-10.484	18.613
622	61.078	-7.303	34.233	-6.559	27.444	-7.752	21.99	-8.807	34.731	47670.2	39.999	456026	40.901	-10.15	33.405	-3.976	15.418	-4.193	37.247	-3.31	41.966	-1.16	35.7	310609	22.649	254337	24.51	-11.84	48.149	-9.306	47.76	512871	23.905	137733	39.973	-7.208	26.926	-15.759	33.138	-7.832	32.169	-6.997	28.215	364421	27.553	-16.674	33.594	-5.168	34.791
623	70.415	-14.007	28.043	-16.541	19.119	-13.209	29.827	-5.614	30.878	44954.9	28.751	482284	37.265	-9.297	30.534	-9.878	24.107	-13.032	21.596	-10.275	45.768	-8.244	30.484	328139	41.03	436450	36.774	-13.077	31.09	-1.985	45.675	758616	31.193	272307	38.387	-2.523	33.472	-8.959	36.992	-12.201	55.901	-4.862	23.504	217407	32.722	-6.75	27.014	-10.024	34.593
624	62.721	-13.283	36.266	-6.384	52.033	-3.792	25.564	-0.396	46.298	98595.6	29.253	415741	23.477	-11.264	26.383	-14.449	9.222	-15.853	46.965	-14.702	37.656	-3.621	43.218	440199	33.228	325010	21.742	-0.576	50.291	-14.014	40.118	289269	30.789	168623	20.304	-14.402	15.794	-13.538	32.975	-3.4	17.612	-8.079	15.09	272998	26.051	-10.433	36.162	-6.683	23.464
625	84.539	-8.315	38	-3.971	33.337	-11.985	17.101	-7.718	33.221	49387	37.068	539336	29.961	-7.155	20.774	-6.972	24.638	-13.851	37.681	-16.685	19.532	-9.234	31.824	337647	37.489	380988	26.68	-14.555	35.944	-9.102	35.259	343369	17.591	141675	31.509	-7.865	38.787	-1.246	26.708	-0.005	22.733	-7.513	30.232	517717	24.542	-8.512	48.057	-2.311	33.057
626	83.044	-6.616	36.054	-10.303	43.707	-12.114	28.837	-10.687	26.082	24839.5	37.529	629609	21.59	-6.481	23.599	-5.993	28.314	-15.214	18.238	-15.793	26.979	-4.287	41.182	605923	22.965	214572	21.697	-4.561	22.646	-9.575	38.861	652757	29.306	248247	24.304	-9.007	19.214	-11.235	30.076	-8.508	27.929	-9.633	34.092	624176	18.05	-22.387	50.607	-11.772	21.316
627	18.36	-5.916	32.161	-14.232	39.59	-10.973	15.61	-8.759	15.764	7070.87	30.164	311158	22.908	-4.51	32.131	-11.49	9.686	-17.33	28.918	-11.604	48.23	-6.082	33.528	328125	32.466	305589	22.806	-1.703	48.275	-7.721	32.356	378433	21.365	119597	31.622	-8.056	27.965	-12.453	26.832	-4.577	33.096	-4.149	28.738	444638	19.441	-12.882	34.676	-17.937	31.958
628	38.882	-11.975	32.489	-8.089	50.46	-8.812	36.386	-12.129	24.346	28354.1	37.231	284423	14.55	-10.667	27.046	-4.298	21.625	-8.641	19.841	-13.988	21.821	-8.873	47.073	799352	20.963	256393	32.105	-7.408	32.399	-8.635	43.19	747608	33.509	214753	24.428	-18.015	50.21	-15.754	34.167	-6.886	34.819	-6.566	28.889	261558	35.361	-14.912	26.238	-11.55	28.921
629	11.776	-8.887	25.727	-10.986	46.834	-7.701	20.54	-12.83	25.043	33156.2	37.08	531100	40.106	-5.257	17.334	-17	12.314	-5.349	12.793	-12.581	31.342	-7.793	28.901	402705	29.113	221354	32.606	-8.017	56.607	-9.464	35.429	261157	27.141	203268	36.463	-2.035	32.246	-12.692	31.795	-10.353	28.489	-11.749	22.98	352522	33.068	-6.015	17.121	-5.22	32.19
630	68.666	-1.048	39.683	-8.576	58.886	-10.954	28.315	-18.297	27.397	45032.6	28.698	427221	35.537	-7.591	25.346	-13.833	24.38	-16.837	25.019	-12.374	35.112	-6.631	44.062	630496	18.714	197451	21.562	-4.258	46.005	-6.302	45.522	725100	30.032	277711	31.566	-2.059	34.923	-6.127	21.169	-3.327	35.978	-8.278	22.731	306686	22.006	-13.616	26.02	-14.23	25.908
631	21.01	-14.559	19.993	-10.851	38.736	-9.668	25.409	-3.27	24.993	19826	30.447	386934	36.378	-5.451	33.509	-11.744	22.256	-11.19	22.721	-10.451	37.789	-6.419	40.288	580200	35.314	667952	37.774	-10.51	31.812	-3.91	31.773	509743	29.872	146373	20.523	-12.831	14.664	-12.037	31.647	-11.509	26.547	-16.717	38.446	479445	30.517	-5.009	34.203	-12.944	25.511
632	56.731	-18.118	26.892	-8.869	47.173	-3.032	18.42	-11.584	25.56	30162.8	27.568	403458	32.478	-10.469	34.164	-14.868	28.457	-7.217	46.258	-14.171	49.517	-8.469	25.418	270355	31.167	316716	16.606	-8.593	30.114	-14.636	32.689	268774	28.788	216319	31.565	-3.772	36.724	-9.367	16.034	-10.01	39.525	-12.429	30.897	339166	38.231	-5.36	55.078	-5.01	30.739
633	31.832	-13.297	27.348	-11.315	44.679	-5.925	16.85	-4.98	28.978	39467	29.357	349519	25.172	-5.93	27.681	-8.643	23.903	-14.502	21.613	-13.121	21.67	-4.639	28.085	375537	41.172	370370	45.593	-5.295	56.277	-9.684	37.915	319278	24.407	251313	27.283	-12.786	40.449	-9.629	31.751	-12.16	35.347	-1.322	33.679	631876	27.762	-8.4	26.789	-16.303	19.51
634	33.368	-7.404	27.535	-2.545	30.453	-4.389	30.788	-13.738	34.897	58090.1	22.021	401325	37.125	-4.62	37.516	-14.762	25.624	-13.733	25.717	-12.06	34.761	-15.909	27.788	182103	38.236	370845	26.945	-11.707	35.903	-11.738	24.31	403398	28.387	179826	23.403	-8.029	43.112	-7.957	37.022	-10.772	39.562	-10.482	18.28	320363	10.426	-7.235	22.706	-7.093	26.298
635	27.637	-16.79	31.212	-13.483	40.387	-10.349	23.343	-13.361	44.926	100703	11.469	150040	30.68	-7.169	16.696	-5.769	18.025	-15.678	13.03	-12.459	31.027	-6.976	24.161	202778	33.222	403872	31.621	-13.537	35.298	-9.21	43.438	523507	27.296	118893	21.89	-13.356	47.745	-13.957	35.202	-7.137	51.439	-12.084	23.192	445925	35.031	-10.437	28.603	-23.149	31.748
636	35.878	-19.141	28.283	-6.143	42.148	-4.424	30.97	-12.708	20.852	23277.9	33.76	442009	21.651	-12.896	32.729	-5.122	27.626	-2.038	32.265	-18.761	37.209	-13.42	27.902	187444	34.313	265280	18.713	-11.808	39.991	-6.511	38.622	375930	36.451	382168	19.378	-14.206	38.905	-10.413	9.256	-6.841	29.476	-12.349	34.749	251823	20.704	-8.838	52.977	-12.807	23.082
637	12.725	-10.759	40.671	-8.841	49.516	-8.325	46.332	-6.55	37.166	63454.1	33.137	331051	43.408	-11.835	18.494	-16.655	18.136	-5.309	38.848	-10.642	39.091	-4.165	30.341	330908	32.32	270313	38.599	-11.256	43.269	-12.758	22.202	662048	18.401	148958	37.512	-20.58	31.116	-0.928	23.262	-4.166	35.967	-11.454	20.139	328516	33.165	-0.245	39.783	-3.624	26.756
638	26.773	-7.84	31.036	-7.377	53.386	-5.407	24.59	-10.55	29.976	36255.9	40.005	754108	35.715	-14.026	35.708	-6.812	23.791	-7.533	19.491	-23.68	29.502	-16.192	43.838	400659	44.841	567222	34.522	-7.818	58.224	-11.183	30.267	281205	26.074	174749	33.817	-9.796	51.565	-5.681	19.333	-5.399	29.579	-8.934	29.402	345257	24.11	-9.007	51.041	-6.513	19.263
639	15.709	-13.512	37.617	-9.558	40.229	-15.43	25.609	-10.827	22.778	20890.1	23.117	300680	32.431	-16.16	29.156	-9.173	10.401	-9.756	12.975	-0.001	45.363	-8.094	35.989	498174	31.766	329158	29.291	-13.579	44.333	-22.11	51.401	606563	20.215	137860	31.338	-13.075	33.762	-9.73	46.48	-12.496	23.772	-7.397	28.583	419419	17.655	-5.337	42.421	-9.446	30.286
640	47.454	-18.528	35.589	-4.595	35.023	-5.578	24.307	-12.158	38.727	67986.2	43.481	564778	38.416	-16.42	28.094	-5.715	25.877	-6.827	26.351	-9.491	51.079	-6.561	19.374	208421	27.762	350688	23.347	-6.537	27.596	-13.847	47.098	743202	17.589	101028	21.012	-8.073	29.785	-8.77	20.744	-11.262	22.185	-10.236	31.462	356745	17.343	-0.332	69.983	-14.556	22.231
641	61.543	-14.18	40.061	-9.069	43.403	-4.119	23.142	-8.854	24.512	31693.8	19.09	175010	30.893	-12.336	27.825	-0.002	20.936	-9.552	43.474	-7.798	20.985	-9.59	46.557	515648	22.368	170530	28.288	-13.842	34.172	-12.159	31.328	423544	27.367	151536	38.114	-7.217	28.858	-5.31	24.82	-7.493	17.88	-8.773	37.848	706624	36.344	-5.916	37.965	-5.903	29.219
642	81.964	-4.779	32.456	-15.186	46.958	-11.471	28.656	-10.457	20.953	14283.4	26.614	294720	36.461	-7.798	21.248	-11.173	20.437	-12.202	35.774	-13.891	20.196	-18.551	44.605	720406	27.714	220827	24.585	-13.819	39.293	-8.485	29.085	268569	23.922	195538	34.1	-8.623	26.631	-15.1	42.898	-7.911	46.045	0	34.111	451150	23.369	-14.675	37.235	-5.776	28.586
643	7.67	-10.541	23.385	-8.345	42.987	-10.389	20.544	-15.6	27.368	28621.5	25.917	315880	32.932	-5.317	19.892	-9.077	31.281	-7.804	30.923	-11.326	36.443	-11.122	33.103	349012	33.841	524811	18.815	-17.46	53.281	-2.674	28.277	282919	13.375	127240	27.141	-8.798	31.562	-3.566	18.596	-4.91	16.904	-14.132	23.441	317231	23.473	-7.756	71.607	-14.334	18.733
644	89.54	-8.031	12.994	-10.649	48.208	-4.742	20.156	-6.413	46.863	97251.8	29.44	436508	30.897	-6.89	15.193	-12.707	25.045	-12.481	15.338	-16.674	26.382	-9.007	33.249	262509	24.647	316994	18.328	-9.468	36.24	-12.405	34.517	434640	27.121	195743	36.252	-13.001	30.043	-7.85	33.071	-10.041	18.917	-16.031	40.027	463144	31.815	-11.101	23.379	-20.078	24.822
645	24.297	-9.916	24.139	-4.063	37.312	-12.062	20.832	-9.12	26.937	35557.5	32.657	445370	35.578	-17.606	21.344	-6.657	14.693	-15.243	17.627	-6.009	27.71	-10.066	28.326	179311	29.646	173084	18.836	-14.413	34.656	-9.879	27.009	263226	17.834	173462	24.058	-7.602	456.062	0	36.641	-11.035	44.095	-5.431	26.982	289818	18.517	-10.567	51.863	-3.753	25.944
646	21.947	-8.264	29.589	-13.655	39.056	-19.283	15.735	-1.981	40.549	70281.4	52.366	878738	41.955	-10.543	27.109	-11.926	22.925	-5.187	14.302	-9.698	31.219	-11.917	29.684	241396	24.624	182958	33.745	-7.871	44.901	-10.623	58.433	966794	27.815	139707	29.324	-4.175	50.738	-7.593	13.804	-7.733	40.834	-5.225	39.101	412984	14.423	-9.206	38.195	-8.302	37.584
647	26.862	-6.495	31.566	-4.141	44.42	-8.036	32.846	-2.067	15.027	6995.74	42.917	446080	23.423	-12.626	20.18	-7.334	23.322	-10.308	22.816	-11.988	47.602	0	27.747	323040	15.755	182363	30.03	-6.305	31.439	-9.025	41.291	739623	26.465	222752	34.176	-3.874	42.92	-6.573	31.215	-6.48	36.66	-7.846	37.529	431916	16.784	-10.875	31.874	-9.676	17.494
648	17.579	-9.447	39.523	-7.76	49.796	-4.322	32.127	-10.472	33.966	54513.5	36.428	422639	34.364	-9.199	31.158	-6.903	30.392	-3.562	26.824	-3.448	42.849	-3.109	33.601	198954	36.859	469070	30.692	-12.54	31.908	-6.185	46.483	675421	19.581	137938	35.266	-13.137	38.302	-1.05	30.865	-4.247	36.802	-7.644	21.937	274040	29.037	-11.011	26.51	-15.608	35.525
649	39.319	-0.812	41.293	-8.714	42.05	-4.101	29.863	-16.138	37.51	64585.4	37.389	489205	18.889	-8.512	25.619	-14.139	18.721	-17.376	20.423	-7.441	46.862	-13.683	33.029	333192	44.44	783963	17.537	-15.53	34.141	-4.527	18.215	141552	22.731	101289	38.355	-9.65	33.711	-5.965	27.614	-11.447	38.321	-3.703	31.668	442501	20.234	-10.434	47.906	-10.327	33.47
650	31.029	-15.328	39.315	-8.331	52.882	-5.636	35.212	-7.703	34.383	51402.7	37.645	607693	36.226	-6.683	22.539	-15.842	22.292	-5.186	28.058	-7.634	38.896	-16.201	35.197	411274	30.714	210371	45.313	-10.089	46.752	-13.892	46.208	601355	22.264	147640	33.605	-9.685	38.042	-13.646	19.133	-1.599	29.968	-16.779	31.406	492991	22.097	-12.889	50.356	-9.584	28.667
651	91.03	-10.858	49.406	-7.959	49.711	-2.859	25.295	-7.767	15.46	8666.17	29.388	244681	31.157	-5.988	34.964	-17.791	20.836	-8.278	25.48	-15.972	49.771	-16.626	35.273	299457	41.896	637850	40.369	-0.366	40.847	-10.538	33.863	371159	30.856	194247	32.551	-8.919	38.819	-4.834	46.07	-6.033	30.938	-8.179	45.276	781132	21.157	-18.594	54.984	-6.237	41.573
652	95.387	-3.83	24.058	-6.464	50.107	-4.032	37.805	-9.832	36.15	65623.1	35.065	451632	23.6	-15.97	33.429	-8.717	11.566	-12.356	22.092	-10.581	51.3	-6.188	41.879	388730	37.536	305642	24.697	-9.022	19.945	-7.523	40.912	572761	22.86	197730	26.505	-11.152	22.329	-8.929	32.498	-11.617	45.307	-7.307	26.676	382193	28.476	-12.822	48.589	-6.533	20.113
653	45.262	-17.294	37.973	-16.573	37.874	-13.241	14.881	-11.766	12.97	3439.2	35.728	480950	34.897	-7.826	25.282	-5.305	18.953	-4.498	22.17	-1.312	33.082	-17.562	31.61	412514	30.602	313964	21.448	-3.385	39.129	-10.005	29.946	146793	23.572	218964	29.324	-8.986	46.47	-11.426	32.052	-1.462	45.989	-12.327	33.868	337773	36.357	-11.493	27.66	-18.321	21.573
654	42.676	-1.333	35.596	-8.861	57.442	-13.873	29.44	-7.327	26.774	38226.5	26.742	250294	41.01	-7.132	34.47	-5.886	17.762	-11.053	20.955	-3.593	41.837	-11.046	28.84	305011	34.507	317969	19.49	-6.596	38.883	-8.715	45.773	661620	26.383	200981	26.248	-6.945	37.475	-7.534	46.301	-10.319	21.511	-5.001	24.392	410768	20.205	-17.65	41.541	-9.417	41.07
655	18.735	-9.269	28.677	-6.889	49.182	-8.193	21.947	-17.52	30.012	44080.8	14.097	127258	39.338	-13.728	19.02	-11.329	17.981	-2.919	32.977	-10.447	40.902	-9.945	40.802	469747	42.355	387921	41.943	-9.905	42.736	-9.891	28.717	381502	25.546	205771	42.333	-0.057	63.424	-6.394	17.828	-3.962	36.686	-8.663	27.008	421041	17.873	-14.979	39.575	-21.176	26.058
656	51.123	-15.913	23.94	-7.676	43.342	-5.754	28.807	-15.696	33.688	41442.6	28.046	470445	21.268	-5.823	31.743	-5.856	10.154	-7.234	30.182	-13.753	43.082	-3.141	44.46	583759	44.609	797455	36.285	-8.451	45.723	-7.691	42.93	336856	25.172	152965	28.275	-8.425	24.013	-17.343	25.985	-7.859	36.019	-7.886	35.318	469872	18.246	-10.225	34.303	-6.86	17.945
657	61.297	-15.03	42.092	-7.428	55.024	-12.213	24.703	-12.99	39.04	61309.7	43.007	525741	17.308	-19.791	19.211	-6.375	19.014	-11.007	21.867	-11.765	29.248	-10.952	29.235	292002	27.608	236338	27.494	-9.255	58.039	-4.561	27.9	264545	27.999	210440	31.922	-10.514	23.549	-10.481	15.42	-11.469	26.392	-7.197	37.003	421693	37.097	-5.051	37.717	-4.178	37.799
658	26.363	-13.895	31.056	-5.679	39.204	-19.772	26.975	-2.054	40.015	80515.5	47.863	726489	33.182	-5.228	25.104	-8.09	28.222	-4.863	20.981	-9.9	36.813	-7.329	48.408	675752	32.568	333150	22.355	-8.14	27.2	-7.638	33.754	266799	28.633	230527	27.795	-1.8	25.082	-4.524	27.815	-8.508	31.349	-3.568	29.381	334374	18.922	-9.292	50.374	-20.957	26.251
659	16.971	-7.474	32.786	-4.865	38.611	-11.079	19.889	-17.193	37.89	73187.2	32.809	231595	34.988	-10.976	32.186	-8.692	23.711	-5.709	31.336	-8.852	41.553	-1.925	26.267	280501	28.732	276190	38.049	-3.643	22.699	-8.298	47.061	597079	26.558	179197	41.901	-11.485	21.405	-12.94	43.007	-9.986	38.658	-13.133	26.823	343244	18.477	-0.088	23.151	-18.315	20.58
660	47.297	-6.82	44.689	-6.074	67.006	-5.076	34.309	-9.324	39.496	67267.7	31.648	473812	32.359	-6.827	26.738	-13.755	7.832	-8.84	34.044	-13.976	30.327	-10.829	42.863	362208	34.876	516222	20.808	-1.001	28.86	-3.279	31.328	347474	21.782	227413	10.615	-20.448	33.449	-10.768	21.839	-3.67	28.109	-8.755	42.501	500878	18.497	-13.629	48.164	-10.461	25.168
661	62.614	-6.371	37.878	-15.137	59.054	-13.808	24.246	-0.678	24.517	23552.6	33.297	441501	25.679	-4.624	29.553	-6.912	25.246	-5.852	12.216	-15.987	23.271	-5.871	30.007	403864	24.039	309464	25.39	-10.127	36.766	-14.135	32.761	355864	28.235	276598	29.473	-17.549	34.756	-16.961	26.817	-6.633	30.089	-15.642	39.456	591555	31.233	-5.839	61.307	-2.851	34.962
662	101.071	-15.352	32.552	-8.963	42.568	-7.672	22.602	-8.741	23.753	25158	33.653	622034	29.733	-8.35	37.608	-3.487	20.334	-11.265	34.996	-12.082	28.291	-9.439	40.468	440453	30.614	209363	23.2	-6.035	11.821	-13.016	41.439	870347	19.825	123126	31.021	-14.313	53.985	-12.614	31.337	-5.742	23.697	-5.601	8.458	168673	21.427	-8.054	56.82	-5.429	25.84
663	29.494	-6.755	33.606	-1.318	50.451	-11.588	25.47	-8.829	38.08	52034.6	35.769	397463	41.818	-13.505	29.123	-6.4	15.47	-9.133	41.757	-2.838	37.171	-17.362	44.252	691779	31.16	225610	30.366	-10.993	43.732	-11.364	33.338	363936	26.938	155252	31.94	-7.533	33.713	-3.365	45.647	-4.07	34.069	-12.787	41.112	459713	19.039	-9.128	39.828	-8.7	29.638
664	25.597	-5.808	34.861	-3.207	36.353	-9.194	21.989	-10.117	23.731	21051.6	24.712	356994	35.417	-7.447	17.323	-9.536	18.997	-8.005	16.065	-9.893	38.677	0	43.871	699951	33.373	457955	25.103	-9.147	33.043	-6.728	26.259	186724	21.031	144415	39.659	-12.326	19.997	-13.283	34.058	-7.996	40.111	-4.289	44.817	744869	35.911	-6.815	24.317	-14.523	12.657
665	46.088	-2.322	30.765	-9.302	44.709	-6.789	44.636	-5.235	40.548	65887.9	29.123	236660	34.052	-6.333	28.864	-4.888	26.264	-6.946	31.093	-12.088	42.587	-18.439	49.168	616267	37.637	277592	27.666	-12.412	35.578	-10.683	37.609	692952	30.124	171829	21.244	-11.554	59.086	-5.261	31.951	-16.92	54.107	-7.826	20.696	339013	29.969	-9.641	51.931	-9.893	33.018
666	19.513	-15.548	29.051	-9.004	48.805	-4.113	34.046	-6.192	27.788	38444.6	26.149	341811	41.815	-15.884	22.234	-10.313	22.319	-4.554	14.341	-14.887	32.842	-9.202	29.806	409905	31.935	299249	27.441	-8.555	46.814	-9.74	36.701	583182	36.161	369236	29.733	-9.838	32.456	-8.073	37.088	-6.79	43.33	-4.008	35.647	604254	27.865	-15.444	38.829	-9.206	34.806
667	49.119	-12.035	38.667	-4.706	33.205	-7.878	25.073	-12.028	28.871	32925.9	23.392	229810	33.671	-5.33	21.869	-6.974	16.825	-11.775	40.201	-14.465	31.393	-8.664	30.016	265286	29.171	328931	29.519	-11.359	41.544	-5.746	57.042	872245	27.8	192157	21.87	-1.766	30.806	-4.06	46.527	-2.659	30.394	-7.417	34.711	309856	28.703	-9.138	38.435	-7.816	33.551
668	16.235	-16.893	40.844	-4.982	38.937	-11.234	25.139	-6.827	39.785	63190.2	28.598	440994	22.198	-8.356	31.382	-4.53	23.054	-11.022	33.467	-15.044	33.012	-9.022	34.477	499503	31.876	537589	41.07	-3.251	34.228	-7.388	50.609	606685	22.285	170998	26.732	-9.763	27.164	-16.326	42.918	-5.979	36.648	-10.052	25.009	425153	36.43	-8.647	14.484	-10.392	29.863
669	84.64	-4.148	33.952	-18.229	47.527	-5.486	20.715	-13.305	27.22	30189.9	34.737	512594	46.143	-7.735	21.541	-9.685	11.788	-14.14	25.491	-10.309	32.199	-4.473	45.049	535704	24.449	214690	39.51	-7.389	33.026	-9.456	54.439	920628	21.959	151845	36.983	-14.353	35.791	-7.67	36.048	-6.454	22.065	-15.814	24.894	243435	34.157	-11.984	20.531	-9.827	25.306
670	38.792	-11.897	44.513	-5.046	42.056	-7.073	26.519	-10.413	24.874	26757.3	16.631	204969	38.514	-7.028	25.128	-21.731	25.531	-4.484	40.278	-10.228	33.272	-12.228	37.944	390368	34.044	267024	26.982	-3.408	35.121	-11.168	27.271	315504	7.923	90559.3	30.734	-5.68	36.193	-9.962	25.981	-11.074	27.008	-6.752	32.268	479186	36.323	-8.704	34.874	-4.102	29.056
671	73.273	-12.185	44.155	-3.016	41.981	-5.878	29.352	-14.403	23.152	33810.3	45.892	904357	39.074	-12.271	26.54	-11.544	17.766	-8.623	50.556	-7.471	24.41	-12.306	36.36	396412	50.638	930642	20.254	-9.292	31.011	-14.826	36.09	608487	25.819	178639	29.869	-6.974	29.78	-0.289	35.657	-16.71	55.251	-4.404	22.35	460189	23.326	-5.842	28.926	-10.879	27.027
672	32.517	-11.388	44.487	-7.657	47.978	-4.14	34.347	-8.194	26.193	32805.5	38.894	550659	27.858	-9.571	16.866	-18.804	10.734	-18.75	42.935	-17.326	47.472	-14.592	13.365	555083	36.717	248798	31.004	-10.899	48.271	-2.326	49.821	568519	17.549	201725	24.778	-11.928	42.417	-16.034	51.958	-7.74	33.17	-14.294	43.093	441616	27.304	-16.793	20.383	-9.632	21.406
673	89.825	-9.387	35.12	-13.207	43.104	-12.482	39.684	-11.091	24.124	18246.3	25.999	394987	31.975	-9.537	28.335	-8.399	16.317	-11.499	34.055	-12.194	29.253	-17.828	26.954	266712	26.76	136974	22.231	-13.567	43.539	-0.572	33.858	337400	30.559	139139	26.272	-8.424	23.225	-2.781	28.868	-3.218	33.103	-8.418	34.296	214475	28.717	-4.769	36.166	-12.27	35.374
674	36.786	-10.705	30.741	-11.773	40.489	-8.298	23.679	-11.501	25.714	30491.3	38.693	727803	31.594	-5.81	30.846	-22.295	11.988	-13.596	32.927	-11.718	27.211	-13.585	29.103	264035	32.042	425779	21.339	-20.327	51.011	-7.429	43.885	699142	22.991	200826	27.245	-2.399	23.254	-17.572	22.122	-5.208	32.621	-9.336	31.943	443902	15.773	-6.896	24.836	-8.792	52.309
675	47.209	-7.145	42.085	-9.334	50.603	-2.94	21.972	-15.5	45.761	96724.4	36.149	487660	28.432	-9.725	36.499	-8.5	25.334	-5.798	32.531	-13.333	50.414	-5.285	45.175	447520	34.487	326030	22.29	-9.571	53.782	-9.575	21.419	247544	29.995	229143	21.977	-0.948	38.604	-6.245	19.761	-4.386	34.647	-9.072	33.205	283929	19.307	0.001	42.151	-15.835	29.502
676	15.84	-19.393	30.411	-3.69	36.495	-9.949	37.62	-12.55	42.469	79542	36.213	329353	27.08	-3.684	21.778	-9.749	13.973	-11.619	18.094	-21.019	39.616	-10.143	31.122	484398	32.354	441303	22.217	-12.172	44.949	-7.377	39.265	604410	31.73	207791	49.584	0	32.407	-15.718	37.494	-7.686	17.73	-18.048	31.035	506562	18.374	-12.635	44.918	-3.865	33.428
677	62.519	-4.718	27.538	-11.547	31.826	-13.851	27.631	-1.746	31.38	47850.4	12.872	149765	38.503	-7.83	20.014	-4.911	22.626	0	42.366	-8.515	39.42	-13.362	19.266	132736	19.256	225388	25.116	-12.222	50.208	-1.286	42.646	698176	28.449	291578	23.172	-6.046	22.163	-10.298	41.207	-10.773	27.709	-8.157	38.7	368571	21.634	-6.18	57.884	-5.051	31.066
678	41.878	-6.199	32.757	-16.974	56.564	-3.203	29.836	-8.217	41.331	74665.9	30.822	492713	27.382	-17.865	23.534	-15.358	22.191	-5.545	45.634	-6.674	36.036	-10.279	26.593	192535	24.32	201390	29.195	-13.468	46.45	-7.291	36.063	429111	24.155	179760	44.256	-12.942	25.884	-9.25	35.6	-9.343	31.096	-9.686	14.036	219147	18.1	-15.732	38.479	-8.18	32.645
679	42.074	-5.772	37.908	-11.178	27.837	-14.039	18.465	-9.909	32.765	49185.2	30.82	440058	34.885	-7.892	40.623	-6.762	23.22	-4.191	19.997	-20.261	35.411	-16.419	33.281	199358	20.628	212794	20.024	-4.89	42.998	-11.455	39.585	435013	31.045	185078	24.955	-9.232	30.748	-0.027	38.562	-21.711	24.353	-6.166	46.877	816527	22.48	-11.674	33.123	-11.613	24.507
680	39.519	-12.522	42.593	-9.008	57.333	-7.812	39.732	-8.307	41.342	77933.6	26.656	370510	40.247	-9.566	23.106	-5.992	17.697	-10.522	24.189	-4.353	43.427	-15.205	21.403	261863	37.877	225418	25.419	-10.592	30.187	-3.391	39.418	419611	6.84	85786.3	21.503	-7.098	36.373	-17.847	35.545	-8.851	50.396	-12.001	39.344	687084	28.473	-8.931	44.543	-13.059	6.463
681	74.723	-14.474	42.44	-6.379	38.256	-14.089	24.151	-3.873	20.654	22259.2	29.705	520784	22.282	-5.723	40.919	-5.787	15.402	-16.197	36.306	-14.54	27.818	-12.664	42.973	348805	29.682	353412	23.097	-12.236	27.062	-8.73	37.716	447325	31.061	188593	26.641	-14.455	30.968	-11.406	27.216	-17.451	38.263	-5.233	27.417	361856	26.679	-2.239	24.675	-8.093	22.055
682	33.222	-14.327	32.412	-8.46	34.24	-12.905	45.323	-8.323	25.37	29265.1	31.772	466121	40.592	-9.116	22.113	-10.304	21.791	-8.363	21.588	-12.374	28.784	-15.034	37.008	378984	32.474	305250	51	-7.744	25.795	-2.53	38.756	384625	18.12	137024	29.738	-4.038	30.931	-4.981	20.557	-9.932	23.283	-3.26	40.946	642578	27.029	-6.499	36.751	-10.86	38.242
683	61.671	-11.698	49.977	-6.307	48.394	-13.564	32.122	-8.58	38.193	72916.7	15.446	186715	30.996	-7.927	18.568	-11.016	12.665	-5.886	19.364	-7.42	44.693	-9.022	24.539	220714	17.954	231643	31.307	-14.341	41.26	-7.272	14.598	387568	20.473	162606	28.532	-9.277	33.473	-10.589	26.325	-8.744	53.982	0	31.28	391976	16.217	-16.662	42.547	-10.858	24.025
684	62.84	-3.926	31.992	-14.818	51.63	-7.732	39.543	-15.147	33.342	60082.4	31.488	342226	38.153	-7.043	24.807	-10.042	10.685	-5.74	36.901	-14.066	39.397	-7.294	39.378	482583	30.412	296546	15.412	-10.875	37.715	-9.599	47.795	703992	19.839	166136	22.644	-10.07	35.636	-5.186	30.181	-6.124	17.116	-15.065	27.257	194088	19.326	-15.957	25.759	-4.392	12.93
685	36.09	-5.181	32.771	-5.09	38.451	-11.418	20.667	-17.886	35.296	54184.9	39.885	478480	26.733	-10.156	26.633	-6.404	23.353	-10.097	25.175	-3.951	35.093	-13.867	47.425	699907	13.629	124318	18.141	-14.374	27.303	-1.918	45.07	552168	31.748	226667	31.554	-8.921	39.867	-3.71	40.803	-5.763	31.547	-9.499	37.952	415545	25.032	-0.173	26.259	-15.583	14.307
686	42.226	-12.455	31.471	-9.767	50.436	-4.253	34.926	-10.76	32.427	41092.7	11.669	190107	22.585	-12.076	31.237	-17.541	23.058	-5.712	25.688	-18.961	30.482	-9.871	46.739	583934	15.863	235805	20.982	-8.978	24.116	-14.021	25.925	280715	30.104	248133	26.944	-5.328	34.012	-8.058	31.674	-8.895	22.786	-20.378	43.968	690566	25.25	-10.1	40.959	-4.62	35.273
687	45.083	-14.657	41.07	-11.345	51.293	-5.965	40.344	-9.053	31.696	38816.6	30.903	513351	38.032	-8.44	26.905	-10.88	11.651	-11.262	28.133	-5.336	26.455	-5.762	40.874	396161	31.309	239427	13.91	-17.961	33.299	-5.471	12.704	402930	22.8	177727	15.809	-7.792	34.62	-14.707	32.174	-8.966	40.938	-5.992	34.652	476970	30.305	-5.717	29.487	-11.393	26.331
688	38.838	-9.695	43.1	-6.816	47.098	-0.233	31.585	-20.827	35.463	45992.5	44.515	918915	42.354	-10.87	16.76	-6.772	18.09	-12.687	31.845	-10.819	33.833	-6.598	23.148	201841	32.923	234809	28.541	-8.545	36.186	-18.468	37.833	482289	31.996	299752	37.993	-9.565	21.001	-8.655	50.004	-10.224	30.444	-2.244	30.117	438692	26.998	-5.782	29.148	-15.94	23.042
689	36.44	-6.439	46.183	-7.89	36.423	-7.769	22.537	-11.693	40.929	74303	34.226	498706	30.646	-14.027	30.22	-5.544	18.627	-9.608	23.526	-9.783	37.034	-10.469	43.486	525103	25.268	230158	15.081	-13.239	35.598	-4.461	42.901	774881	17.505	146019	39.787	-6	34.626	-15.711	35.54	-4.581	14.362	-5.636	34.475	382116	19.558	-9.876	35.966	-9.561	21.668
690	35.116	-14.511	33.762	-10.55	50.508	-9.428	30.752	-2.78	29.037	46662.7	30.865	494982	27.116	-13.727	28.451	-8.51	25.655	-4.817	22.112	-16.989	24.695	-15.462	28.681	267469	39.563	790093	26.087	-12.542	34.537	-10.276	25.422	237150	21.579	156840	29.027	-12.714	40.562	-7.181	29.182	-5.544	12.084	-9.013	27.79	325717	28.618	-8.825	28.156	-20.709	19.972
691	40.514	-8.79	26.784	-3.542	36.554	-10.675	17.236	-14.603	20.423	17357.7	23.499	202984	26.093	-9.393	36.462	-10.473	29.109	-3.132	15.039	-11.679	42.012	-14.817	11.166	197739	31.722	323357	37.789	-7.375	31.141	-4.775	33.888	313466	24.77	207291	26.573	-12.443	29.996	-4.742	25.949	-5.625	30.036	-6.078	39.815	666591	24.715	-5.563	55.09	-7.424	38.572
692	73.827	-5.205	17.135	-14.058	45.898	-14.54	34.644	-6.977	20.575	14333.4	25.814	466912	20.483	-12.465	16.153	-9.464	22.433	-17.868	29.598	-11.092	25.979	-23.627	34.331	479166	34.83	174256	21.843	-13.128	33.897	-7.674	28.846	398782	23.661	210624	33.674	-9.455	47.348	-3.646	39.425	-14.962	36.579	-14.098	43.214	765672	20.618	-6.156	34.158	-16.92	18.529
693	94.674	-7.827	47.616	-7.888	44.148	-8.368	27.134	-3.388	40.513	71568.3	28.393	455281	28.073	-21.443	28.472	-7.844	22.231	-5.383	29.38	-11.253	59.518	-5.413	27.644	272745	34.782	459570	30.182	-11.886	42.834	-8.85	47.151	546719	29.29	276608	20.648	-17.674	26.56	-15.601	25.399	-12	26.188	-16.074	25.894	368921	29.895	-3.723	39.469	-9.831	22.955
694	16.449	-4.505	28.789	-13.168	58.911	-8.077	30.576	-7.124	31.202	41568.5	34.847	539007	29.283	-11.83	17.771	-14.915	25.499	-4.694	47.397	-6.942	41.018	-6.327	28.594	368530	33.242	296447	27.427	-8.318	45.478	-18.923	37.101	547449	33.338	209650	31.084	-6.383	27.899	-22.32	27.455	-2.548	23.247	-6.104	39.764	463091	23.163	-15.588	41.317	-8.464	24.558
695	32.996	-11.42	38.089	-16.006	35.575	-5.484	13.778	-18.892	29.01	43337	30.937	312661	41.341	-11.709	39.366	-13.409	20.678	-8.837	39.187	-9.219	22.839	-10.08	37.24	335480	25.407	305827	31.841	-8.555	48.892	-11.084	31.702	382717	35.89	255845	24.657	-8.985	11.708	-6.882	27.943	-12.948	30.62	-15.541	41.269	548217	40.534	-4.252	20.196	-15.343	38.589
696	40.074	-7.21	44.474	-7.161	35.412	-14.273	21.829	-7.224	36.753	46423.9	34.02	727248	31.748	-13.877	32.92	-5.388	25.062	-8.874	17.644	-11.934	30.15	-16.623	51.722	717267	31.685	399033	28.593	-13.682	43.775	-5.991	40.687	499220	24.076	244710	22.655	-6.519	33.164	-11.018	49.863	-9.818	24.208	-12.613	27.09	491529	26.818	-16.351	32.822	-6.292	28.147
697	47.868	-8.43	32.193	-7.287	38.107	-5.614	32.989	0	24.007	30566.2	44.637	654695	40.381	-21.419	29.171	-20.318	15.411	-10.151	51.81	-8.128	22.758	-9.215	33.166	263378	35.572	211650	21.83	-11.81	30.074	-10.9	43.543	390248	33.022	339859	34.849	-5.412	17.646	-7.448	22.066	-7.702	42.438	-1.979	27.605	223116	24.636	-11.615	35.2	-8.1	25.34
698	76.09	-8.717	49.388	-7.82	47.496	-9.516	28.912	-13.099	15.954	13449.5	33.367	674434	34.321	-14.167	30.526	-15.497	26.011	-8.7	12.56	-7.052	36.848	-9.046	29.689	454705	37.029	423917	13.831	-5.002	43.838	-7.351	34.083	586002	23.545	215166	29.981	-4.702	25.239	-8.029	28.072	-7.682	25.647	-7.323	23.521	414646	32.688	-8.275	50.566	-7.717	32.893
699	41.258	-0.77	25.266	-9.557	42.798	-8.295	32.573	-8.852	26.451	23807.2	21.726	262245	33.484	-5.979	27.258	-7.417	16.498	-6.8	13.893	-12.979	35.624	-14.441	46.627	889037	30.569	310356	32.038	-7.168	27.394	-6.09	11.502	327906	26.262	181259	28.031	-12.6	51.026	-14.208	26.586	-6.642	26.391	-4.652	27.99	258044	13.414	-16.334	63.023	-11.459	32.153
700	67.562	-6.687	34.746	-13.59	30.65	-16.861	26.14	-9.25	24.714	23085.8	24.158	236170	29.726	-13.889	27.959	-8.818	20.638	-17.369	42.719	-8.654	22.656	-6.785	45.641	604425	29.486	220781	26.126	-8.851	48.623	-10.584	47.662	599903	14.863	125674	30.452	-9.707	26.105	-13.973	20.088	-7.866	28.809	-7.989	31.752	454533	21.59	-11.221	20.313	-14.396	28.895
701	35.873	-11.981	33.321	-9.862	45.989	-7.471	21.598	-12.277	23.044	12169	47.423	598990	16.831	-10.539	19.149	-11.654	14.1	-18.208	17.712	-8.781	32.364	-8.207	42.14	622265	25.569	215059	38.817	-14.992	36.27	-10.159	22.205	614584	18.855	206874	30.225	-10.368	27.035	-2.62	32.658	-11.402	37.215	-1.381	29.375	276543	10.868	-14.39	46.466	-4.079	32.154
702	85.335	-3.642	27.111	-3.696	30.635	-7.076	25.43	-16.335	23.271	18123	45.168	676221	28.993	-12.298	20.359	-8.585	21.118	-7.559	33.478	-10.002	32.529	-8.572	30.219	303494	37.994	751763	45.077	-7.293	14.508	-17.366	51.907	770380	20.988	181530	31.029	-15.347	27.343	-14.151	31.55	-5.898	41.216	-5.489	35.336	376114	25.597	-7.859	52.795	-14.043	15.487
703	56.798	-5.936	22.581	-25.92	49.891	-4.88	28.779	-7.633	24.133	25055.5	24.609	166581	32.662	-9.919	34.217	-10.575	24.056	-5.589	26.903	-9.797	34.816	-12.554	16.369	391798	33.493	161583	20.775	-7.498	48.131	-4.733	24.218	287905	24.725	163861	27.902	-11.976	16.364	-7.596	27.496	-16.34	36.327	-4.36	29.462	380912	5.212	-11.188	41.465	-6.669	31.081
704	81.257	-5.423	25.831	-12.467	41.26	-7.345	37.478	-11.644	31.941	41686.4	50.074	828529	38.663	-12.666	22.861	-12.516	20.534	-3.959	37.117	-15.128	26.598	-7.752	27.826	208717	26.453	259682	24.149	-8.938	31.84	-5.959	42.061	418306	28.696	175182	34.525	-3.579	19.691	-14.428	25.527	-9.283	30.673	-2.991	29.719	336700	28.7	-15.161	14.672	-9.266	34.75
705	81.241	0	19.303	-9.479	35.482	-17.174	29.634	-4.364	26.013	22712.6	36.082	507531	26.145	-8.449	26.218	-8.1	22.816	-11.201	37.288	-5.913	35.242	-5.771	30.948	245410	37.63	277842	24.559	-18.507	32.447	-11.479	30.457	376642	31.955	266912	37.191	-7.347	33.444	-10.463	30.639	-6.572	32.814	-7.377	25.348	352613	36.572	-0.157	53.587	-1.424	31.646
706	102.954	-10.53	32.332	-14.372	27.18	-9.072	30.719	-10.5	36.039	58259.4	37.332	383495	38.074	-10.137	29.972	-6.438	13.109	-5.706	23.398	-8.71	32.976	-15.063	42.957	705789	25.925	210131	17.963	-9.385	37.798	-10.119	38.452	474121	24.432	289488	40.397	-7.304	32.502	-6.936	31.065	-6.999	33.696	-6.946	28.432	433465	17.673	-12.799	35.076	-14.56	19.39
707	43.316	-10.553	22.313	-5.685	55.869	-1.93	30.095	-5.022	17.093	9279.93	27.689	348661	32.272	-11.981	27.425	-6.121	27.027	-9.902	34.867	-16.594	61.154	-1.261	30.862	309954	28.13	371793	32.136	-6.373	46.551	-5.684	26.582	268873	27.07	195783	31.153	-10.698	62.089	-1.153	30.231	-10.993	17.142	-10.43	36.374	297646	27.391	-4.044	46.258	-16.739	29.133
708	19.151	-13.678	42.897	-4.583	36.792	-6.239	32.705	-7.644	19.832	12491.3	33.57	365227	32.457	-7.269	37.316	-8.173	18.566	-6.976	16.441	-6.94	23.639	-7.976	34.282	297349	35.468	396092	29.089	-11.938	23.381	-8.378	44.871	671629	27.487	253601	19.823	-7.606	41.447	-2.139	25.812	-13.49	35.371	-21.934	21.979	289721	14.897	-6.068	16.412	-2.441	30.984
709	50.937	-7.32	56.032	0	51.354	-11.153	24.927	-12.634	18.711	12639.2	44.455	639993	29.108	-16.934	31.938	-5.669	19.317	-13.59	19.043	-13.72	11.381	-9.092	40.953	333322	42.545	724726	30.55	-6.382	38.667	-9.436	43.723	511686	21.902	161129	26.113	-16.984	52.286	-10.732	45.443	-7.969	44.248	-8.767	38.678	539793	31.204	-6.01	50.837	-9.925	19.016
710	20.871	-4.46	36.938	0	47.4	-10.352	23.267	-8.902	33.745	47774	31.371	429412	32.885	-10.988	31.018	-1.816	14.998	-10.304	44.216	-4.068	33.744	-10.417	34.585	483503	29.054	308843	24.404	-13.021	34.282	-7.331	32.233	308579	20.208	192256	20.847	-14.208	41.708	-6.937	37.1	-6.63	32.407	-6.09	38.805	535867	27.904	-7.479	47.938	-8.247	43.817
711	50.011	-6.624	45.129	-0.288	38.633	-6.237	27.229	-14.316	22.193	22062.5	26.496	352943	24.336	-8.807	31.094	-13.503	19.718	-13.779	33.778	-17.034	29.834	-11.494	46.755	506848	37.313	276816	19.272	-0.025	48.398	-5.561	37.362	661349	19.317	111614	24.283	-15.333	21.989	-9.254	38.938	-1.092	23.973	-15.329	27.206	186999	25.68	-15.481	27.262	-10.549	43.521
712	19.669	-9.464	46.665	-6.174	44.742	-2.61	24.528	-4.64	35.252	52824.9	28.604	417538	25.073	-8.311	33.431	-8.421	25.545	-7.198	44.72	-10.47	43.572	-7.399	25.632	217810	31.614	415223	36.157	-8.686	31.826	-6.448	45.439	851093	35.233	332172	24.954	-7.676	33.779	-9.388	23.362	-11.865	38.51	-4.497	24.134	355061	33.095	-3.614	61.66	-5.504	35.303
713	24.131	-10.415	31.764	-6.228	43.677	-4.844	26.937	-6.437	29.7	34444.9	33.387	370681	30.993	-6.072	27.957	-18.044	20.57	-11.095	23.08	-17.133	33.594	-1.961	26.11	228793	39.961	332776	31.401	-9.762	34.344	-3.958	41.492	393927	25.957	139993	34.548	-5.575	39.363	-0.156	29.95	-2.097	28.979	-10.408	45.07	782819	23.379	-5.223	27.41	-11.969	41.841
714	74.98	-4.341	38.281	-4.27	12.712	-14.504	28.4	-5.492	29.165	39088.9	38.696	691127	37.469	-3.508	20.277	-9.436	15.98	-4.147	32.582	-18.291	32.69	-8.694	33.996	321885	36.586	556651	30.693	-2.637	15.328	-15.964	44.932	585021	17.197	140070	19.54	-8.428	31.735	-13.415	19.099	-16.112	42.264	-13.147	36.23	310225	10.525	-13.993	32.094	-6.852	25.018
715	34.494	-6.65	38.778	-4.328	49.093	-4.456	27.639	-6.034	29.775	38571.3	28.254	512641	30.563	-4.35	23.692	-10.476	11.718	-13.015	31.194	-9.313	44.643	-11.57	32.503	227454	36.333	170387	29.297	-6.892	33.837	-8.008	45.581	496667	23.304	220190	22.939	-10.942	39.04	-8.391	44.058	-10.728	44.058	0	37.011	509996	12.567	-11.696	46.937	-9.01	31.343
716	15.998	-9.266	32.355	-10.513	44.76	-7.019	27.768	-8.238	34.798	48423.2	34.759	462567	34.39	-6.607	31.913	-11.074	6.458	-2.431	15.852	-2.126	25.214	-11.121	31.286	364119	39.493	372238	41.798	-10.323	35.245	-12.449	39.107	741006	34.604	180326	27.503	-3.077	35.334	-15.617	33.771	-10.702	29.228	-8.823	33.492	486140	26.401	-5.709	23.012	-14.517	19.901
717	57.961	-5.916	40.306	-11.49	31.042	-7.99	36.623	-6.997	31.026	50679	30.109	256637	41.745	-4.345	38.891	-8.598	26.753	-11.213	16.846	-18.84	30.518	-14.223	50.668	726641	33.074	234210	31.434	-11.727	39.286	-5.567	24.895	235660	22.232	172672	29.977	-13.25	26.835	-8.036	32.723	-11.699	31.321	-11.256	37.537	555388	29.718	-17.436	33.558	-12.118	25.889
718	33.772	-16.399	29.775	-9.743	63.091	-5.787	38.981	-10.273	24.762	19533.9	40.589	508662	34.835	-7.851	42.676	-8.088	17.299	-13.467	50.063	-7.177	27.928	-5.716	32.609	450142	19.78	182121	28.234	-8.068	46.368	-10.269	46.495	571252	25.806	170534	35.822	-10.938	29.901	-6.633	27.943	-2.692	38.503	-5.698	26.071	365574	19.426	-13.084	52.28	-10.809	32.934
719	60.031	-5.893	28.502	-5.746	50.299	-6.129	23.87	-13.778	39.069	79005.8	24.36	337826	23.234	-12.182	26.627	-9.349	20.173	-17.355	13.361	-10.898	44.587	-7.65	37.365	365466	23.143	291603	23.573	-24.199	22.062	-17.78	45.656	800539	22.525	118278	45.618	-3.111	33.702	-13.905	27.622	-8.346	22.097	-10.746	32.472	622947	13.57	-15.21	40.487	-9.813	26.364
720	90.042	-9.65	25.299	-10.518	48.38	-9.279	30.745	-7.629	45.942	91817.1	39.141	764510	41.938	-4.475	39.073	-12.567	13.117	-8.551	24.549	-16.053	28.966	-7.239	23.53	231854	40.892	668078	20.233	-18.524	54.916	-11.837	24.756	326729	29.917	200293	41.508	-5.73	21.595	-1.688	19.858	-8.383	29.99	-6.917	33.902	570583	16.307	-9.066	36.702	-5.418	22.415
721	29.567	-11.007	31.374	-9.053	46.893	-14.275	38.311	-9.476	42.685	82118	29.917	331399	36.723	-10.355	35.487	-19.481	17.449	-8.445	40.099	-8.059	46.229	-10.319	53.172	775074	17.276	256967	46.563	-7.971	34.391	-11.105	41.985	536769	25.205	180738	28.963	-20.62	33.79	-11.171	37.568	-7.464	27.403	-5.54	33.708	457897	27.533	-12.06	29.609	-8.001	26.156
722	21.299	-18.458	30.668	-19.472	54.661	-6.777	29.137	-4.951	27.288	25927.5	39.702	656163	35.044	-14.436	26.438	-7.68	12.268	-7.831	36.947	-11.49	25.728	-14.484	26.407	282989	27.979	279978	26.315	-6.157	28.465	-11.56	43.561	450830	32.088	238894	22.109	-8.652	27.192	-10.581	22.332	-19.052	43.921	-16.901	32.525	489439	30.741	-17.191	40.73	-12.73	28.083
723	27.54	-6.686	36.293	-8.568	29.238	-9.012	21.475	-8.016	36.557	62136.2	25.546	285758	25.973	-8.831	24.436	-19.332	20.328	-13.137	20.28	-8.918	37.919	-9.226	29.81	291555	35.114	262190	33.929	-6.263	39.625	-16.434	32.608	293907	17.762	142931	27.15	-12.611	30.1	-13.641	37.122	-6.441	28.513	-11.32	36.206	563359	24.11	-7.52	25.554	-20.461	27.511
724	34.86	-3.113	20.523	-12.79	59.841	-12.733	19.173	-7.161	34.203	46313.9	23.124	205013	29.31	-7.324	17.584	-10.245	15.944	-7.76	35.701	-14.681	20.019	-12.727	40.077	406040	20.32	232279	15.919	-6.875	47.119	-10.539	34.133	317848	23.798	195914	41.785	-11.421	23.436	-7.84	32.286	-16.821	31.327	-5.652	24.397	216050	30.732	-4.655	27.279	-11.167	33.368
725	15.909	-11.831	41.665	-6.809	25.447	-11.14	34.166	-10.171	31.14	38637.1	39.091	592247	39	-0.452	24.037	-5.63	19.479	-0.024	22.948	-11.271	31.833	-9.309	18.001	243918	25.208	219265	12.248	-8.787	36.45	-11.53	30.41	275577	22.322	189169	40.044	-2.898	20.653	-9.458	28.521	-5.895	54.933	-9.159	41.602	569720	26.566	-8.132	34.687	-15.054	15.293
726	90.577	-6.04	25.411	-10.947	46.79	-14.963	16.405	-7.694	20.921	17021.1	37.86	482218	25.106	-8.425	31.591	-11.079	19.75	-15.355	13.689	-8.423	54.256	-9.846	44.561	409829	27.59	236672	35.506	-7.935	54.992	-2.307	39.036	363036	27.515	189171	24.31	-10.579	34.56	-6.358	33.88	-14.582	46.884	-10.136	33.651	233385	34.19	-9.599	36.038	-3.152	29.244
727	29.642	-14.664	35.083	-15.471	46.115	-11.685	22.283	-14.661	44.466	85437.5	22.677	375162	29.54	-7.437	26.307	-3.641	13.267	-12.689	23.065	-12.339	43.715	-5.274	24.721	408435	17.335	250252	16.161	-13.653	28.724	-10.547	56.087	977771	18.41	165802	21.541	-7.096	48.192	-3.003	30.226	-9.46	28.279	-10.039	26.378	390762	15.177	-15.183	50.905	-14.092	25.263
728	56.199	-7.015	27.401	-8.149	42.428	-7.514	31.127	-18.492	24.292	21521.5	33.89	643362	30.445	-4.517	29.831	-7.6	11.842	-16.116	22.903	-9.857	37.322	-12.444	54.502	902027	0	102307	33.537	-11.526	26.242	-12.069	50.883	756587	29.457	217596	35.024	-9.449	57.944	-9.388	39.818	-4.444	22.896	-11.498	28.22	424803	16.876	-12.845	63.707	-3.99	31.62
729	46.985	-7.568	49.454	-11.543	39.464	-6.5	29.287	-12.121	18.528	10431.5	25.039	398012	32.624	-7.196	15.128	-6.694	13.617	-9.141	23.495	-4.359	36.858	-8.683	29.622	420545	42.772	500548	24.279	-9.736	32.991	-6.282	33.316	453465	27.096	193691	31.666	-10.892	23.318	-14.042	32.003	-9.616	32.953	-10.178	36.127	365251	28.812	-7.627	25.826	-3.901	32.396
730	17.83	-6.537	30.487	-9.759	36.296	-3.548	18.093	-13.988	31.076	44983	20.658	213243	25.958	-14.179	31.24	-10.858	14.375	-8.505	35.267	-12.503	55.454	-4.75	41.492	461889	29.607	291254	11.297	-9.499	38.163	-1.361	49.51	599085	31.14	147654	18.822	-13.366	40.102	-10.745	36.168	-9.247	28.045	-11.305	30.57	348351	26.104	-14.245	34.529	-21.284	24.084
731	43.694	-11.669	44.039	-7.971	44.03	-8.883	34.443	-15.569	20.335	14571.9	30.511	657874	31.435	-7.013	34.473	-4.693	24.018	-12.885	42.216	-9.36	38.585	-13.747	38.3	320254	29.525	205284	17.873	-11.468	38.938	-9.251	44.885	643129	21.284	115953	32.564	-11.807	32.531	-21.594	38.139	-11.471	30.514	-11.835	30.108	412887	25.374	-9.543	10.214	-10.654	29.739
732	44.113	-17.825	34.321	-12.539	35.656	-9.751	24.782	-11.523	34.287	40796.3	35.133	494193	29.648	-7.141	28.486	-13.547	23.398	-12.222	17.902	-11.746	30.045	-8.268	25.334	158067	35.579	636844	13.185	-4.125	17.009	-5.359	39.659	322028	14.986	110227	35.745	-3.205	21.294	-18.062	26.046	-1.388	42.453	-2.639	41.67	488306	23.886	-8.598	41.613	-1.032	24.854
733	121.478	-11.169	22.731	-11.752	30.985	-11.976	38.381	-8.612	11.626	2213.86	21.762	269381	34.341	-8.256	21.79	-4.648	23.301	-5.229	22.791	-7.695	43.714	-6.761	32.299	359548	37.521	349023	33.629	-4.728	39.244	-10.088	40.22	575284	20.497	135466	28.584	-5.041	31.339	-11.695	17.436	-8.287	33.125	-9.107	26.037	228662	20.618	-15.082	38.811	-13.583	35.215
734	14.162	-5.44	36.609	-6.092	42.249	-6.421	20.478	-14.189	16.341	5109.88	23.567	293147	29.317	-8.351	31.432	-12.665	15.586	-7.348	42.04	-12.732	33.825	-9.818	33.11	261075	27.827	242792	20.158	-10.935	45.738	-8.191	26.965	221978	24.001	160380	30.215	-12.403	40.936	-8.027	29.938	-3.694	48.348	-4.22	33.395	549247	29.702	-9.393	28.969	-13.346	28.972
735	61.321	-16.735	41.087	-13.229	40.391	-7.785	35.842	-4.122	39.72	60037.4	30.444	590929	28.071	-3.023	30.026	-12.745	23.437	-5.607	24.082	-6.011	45.078	-13.165	31.697	429145	32.939	229159	20.362	-4.479	48.758	-5.459	40.187	527142	33.275	255503	30.874	-19.105	50.574	-8.358	20.607	-0.316	12.119	-8.78	34.153	341398	30.799	-6.245	12.66	-9.656	22.913
736	77.777	-14.882	42.741	-15.289	30.927	-13.098	20.934	-16.863	18.358	7992.95	32.367	446202	34.958	-6.851	33.224	-9.813	14.06	-14.769	29.297	-12.14	22.605	-11.636	48.396	636528	30.768	225505	14.681	-17.07	25.615	-3.451	27.362	265288	23.384	159694	33.466	-5.459	23.546	-10.553	36.247	-9.871	34.349	-13.147	41.549	611684	15.824	-11.226	20.11	-8.94	14.309
737	59.091	-12.41	42.815	-10.069	51.208	-17.145	20.686	-4.175	32.508	56502.8	41.548	540276	34.68	-8.464	28.827	-5.53	14.521	-22.073	46.955	-2.108	31.245	-12.949	30.858	388473	35.958	371164	40.341	-3.576	50.801	-1.105	46.148	758143	23.898	179613	26.802	-4.481	30.003	-7.813	34.867	-0.074	27.516	-10.788	35.642	516640	29.834	-10.146	18.291	-12.777	33.258
738	59.683	-14.004	20.484	-8.924	43.465	-6.428	35.72	-7.822	43.291	84383.1	25.528	342320	27.094	-10.756	21.644	-11.14	14.748	-11.418	30.275	-17.013	27.193	-8.532	12.868	129674	32.667	298321	38.657	-4	28.808	-8.296	40.751	589348	27.467	133565	22.712	-10.196	22.208	-9.746	26.434	-7.717	23.833	-1.086	21.75	318911	21.824	-13.671	32.8	-13.295	21.538
739	16.876	-10.336	33.84	-13.673	65.096	-3.463	28.369	-3.559	35.905	49463.6	27.131	433295	32.754	-4.953	31.855	-14.28	19.97	-10.452	24.699	-12.427	39.547	-10.829	27.82	353147	27.802	305513	25.072	-8.264	42.203	-12.008	45.656	466815	19.257	118800	31.574	-4.636	23.673	-11.991	31.26	-8.089	30.23	-12.021	35.076	346407	25.633	-17.802	15.695	-11.905	38.113
740	61.646	-17.936	41.706	-16.999	43.894	-5.59	23.508	-11.696	49.032	100699	25.931	270740	26.067	-11.582	27.459	-2.768	21.526	-7.66	36.231	-8.71	41.052	-5.569	23.548	221359	32.231	228516	29.56	0	40.407	-11.294	41.078	373385	32.397	211040	23.345	-16.711	33.121	-6.225	32.194	-0.768	24.164	-9.771	39.646	629382	26.938	-7.772	37.65	-16.632	28.47
741	65.557	-7.461	20.439	-6.721	26.515	-5.496	41.58	-0.002	46.423	86840.3	39.217	658175	34.952	-9.962	20.924	-13.713	22.804	-11.019	25.69	-5.351	36.618	-1.362	35.698	483517	26.604	203301	23.48	-13.168	36.302	-12.973	51.745	972451	20.66	210950	19.498	-17.165	27.985	-11.846	22.523	-13.859	29.745	-17.877	29.119	541778	30.721	-7.63	31.829	-9.451	25.929
742	56.81	-5.453	44.988	-4.068	39.849	-8.873	30.107	-7.578	43.049	81187.8	39.401	500236	23.68	-9.7	23.641	-11.876	23.008	-8.508	27.18	-10.841	38.65	-10.005	44.83	614426	29.448	223766	37.686	-6.539	50.722	-6.617	37.448	361272	21.309	183303	22.846	-9.032	17.788	-5.379	30.333	-7.761	34.517	-15.271	40.64	402182	22.064	-6.723	12.805	-9.69	36.368
743	37.529	-8.263	28.217	-18.735	59.636	-1.508	24.367	-13.089	13.922	2391.15	26.243	516556	31.891	-13.347	24.472	-7.079	21.417	-15.432	23.342	-7.003	48.206	-1.095	37.561	284696	19.058	280650	24.542	-12.283	28.62	-9.601	57.239	788937	29.717	246495	22.58	-6.555	27.408	-21.731	34.087	-5.324	39.983	-9.548	30.82	372715	12.735	-15.332	24.509	-1.592	27.478
744	16.068	-19.01	40.8	-19.622	43.195	-4.971	27.658	-15.296	15.844	7150.89	25.685	532643	37.438	-14.953	26.616	-11.187	18.438	-12.141	22.204	-12.816	66.465	-4.265	40.334	368310	33.32	315475	20.597	-5.127	38.907	-11.255	37.76	313532	25.477	173978	30.697	-10.662	42.751	-8.273	33.191	-8.559	32.753	-11.238	34.805	384427	33.119	-9.724	27.431	-15.037	31.566
745	24.112	-17.268	22.048	-9.484	34.729	-6.887	36.251	-9.312	30.108	41117.3	37.209	528557	37.119	-8.123	26.705	-7.274	18.019	-6.406	23.223	-8.069	24.869	-6.916	34.822	275310	37.391	252590	28.181	-6.641	34.814	-4.55	43.222	667318	34.474	367398	18.156	-13.107	37.647	-10.831	27.892	-18.136	44.817	-9.083	28.779	355450	27.787	-12.466	55.003	-8.31	24.229
746	66.707	-7.888	27.698	-8.265	33.182	-4.293	27.669	-12.986	42.622	67205.5	26.22	392490	30.963	-3.169	8.404	-14.767	7.641	-11.4	22.033	-1.44	23.052	-19.848	37.079	379955	18.712	229688	29.851	-6.49	36.177	-8.215	30.523	422094	28.744	203552	33.302	-10.7	25.118	-8.816	32.73	-5.495	39.929	-3.559	22.061	250918	15.888	-9.913	62.221	-5.8	20.39
747	62.482	-14.977	45.687	-10.884	40.514	-16.377	33.043	-20.245	46.423	85990.4	26.563	274991	29.969	-14.24	22.21	-10.92	20.267	-3.057	27.695	-13.62	44.285	-7.251	26.622	332902	26.09	318259	19.505	-11.588	20.535	-6.784	37.764	538793	23.954	117298	24.595	-13.062	47.756	-4.758	31.992	-11.06	44.487	-3.473	35.949	484715	25.994	-8.219	21.582	-7.904	27.568
748	89.861	-4.027	36.521	-1.945	41.903	-6.67	31.118	-11.138	28.34	33601.5	30.825	288789	27.326	-6.276	30.948	-5.699	12.85	-13.69	25.532	-10.385	27.837	-12.416	49.993	696804	31.464	337822	31.483	-11.153	25.485	-13.572	42.128	497324	25.168	190385	30.993	-12.423	19.48	-8.488	32.745	-16.694	37.762	-9.482	42.935	639612	15.194	-11.671	29.964	-11.739	18.985
749	72.959	-10.502	41.81	-8.305	51.428	-11.749	19.239	-9.009	34.569	45995.4	19.802	188508	40.262	-5.158	19.349	-5.078	27.374	-6.91	20.389	-6.607	13.073	-8.45	27.054	265048	28.864	288351	35.662	-7.302	37.147	-5.004	40.68	501298	22.875	270033	35.984	-15.152	37.968	-14.757	34.472	-11.998	31.731	-5.832	36.322	422319	13.746	-12.578	16.568	-1.192	23.529
750	75.313	-9.182	15.127	-10.661	37.107	-9.586	24.471	-14.169	21.587	12371.4	18.762	173906	36.104	-12.902	22.829	-4.018	11.688	-3.532	31.146	-10.795	29.288	-12.29	32.608	421618	24.511	184669	21.207	-10.795	36.152	-9.923	30.097	308411	32.925	268319	31.457	-6.813	43.008	-6.667	25.387	-12.951	20.997	-6.605	40.124	641655	13.717	-9.842	24.878	-7.69	18.588
751	20.633	-12.869	24.344	-15.409	47.956	-9.988	31.446	-5.242	23.038	18726.3	29.507	395836	37.443	-9.304	23.809	-14.577	19.272	-20.735	15.198	-3.639	33.923	-11.76	40.407	371998	41.353	426147	25.253	-9.014	36.477	-11.3	27.696	452170	18.779	92384.6	25.065	-9.821	24.611	-9.231	25.824	-3.964	31.146	-8.875	30.081	418201	18.338	-13.535	39.745	-1.377	24.729
752	56.405	-11.093	46.77	-7.373	56.781	-8.278	21.502	-5.535	36.464	48417.8	38.562	732656	31.612	-5.212	19.532	-6.402	20.985	-9.946	33.706	-11.134	41.079	-6.014	40.826	360739	30.428	278899	26.06	-10.835	10.702	-7.368	44.531	629865	16.606	193656	34.715	-11.686	27.229	-10.614	26.356	-10.266	32.39	-8.663	39.546	585436	18.772	-8.232	25.428	-7.199	30.066
753	45.532	-10.68	39.397	-4.288	41.676	-10.227	26.759	-9.599	36.338	50757	36.974	813755	24.139	-11.563	36.571	-10.26	18.07	-9.495	31.776	-11.133	45.414	-6.085	35.594	435520	38.562	640281	25.307	-5.367	38.872	-3.029	28.925	168642	27.099	242842	29.262	-12.132	44.051	-9.119	32.423	-10.939	52.959	-9.207	40.985	670181	31.911	-9.579	19.642	-14.286	33.304
754	64.423	-2.186	46.769	-8.712	48.492	-10.343	21.017	-15.998	41.062	74156.2	38.517	723033	42.932	-10.344	27.207	-5.078	18.29	-8.796	26.248	-10.112	39.596	-5.897	42.574	523658	39.737	363311	28.162	-4.288	29.302	-9.272	38.907	493233	17.317	166695	25.549	-6.885	34.469	-2.152	46.624	-12.998	34.982	-8.688	36.051	358298	22.187	-14.386	10.539	-9.537	32.865
755	76.363	0.001	33.083	-12.14	33.206	-6.433	25.857	-21.918	28.464	31995.5	36.424	415187	24.214	-10.767	21.676	-4.89	16.258	-8.92	37.871	-14.043	37.782	-19.638	35.204	506884	30.817	280764	25.558	-2.155	44.943	-4.821	41.912	508318	18.476	121082	27.328	-10.984	32.974	-10.479	29.181	-8.517	53.068	-4.986	22.59	341331	29.23	-13.245	30.223	-4.497	18.18
756	7.318	-3.154	33.756	-11.533	33.325	-10.198	27.238	-11.889	43.273	90766.9	35.032	659018	22.402	-18.581	32.379	-12.705	28.625	-10.673	43.669	-6.567	30.998	-6.68	43.216	662740	33.73	202217	35.332	-11.974	32.254	-7.427	30.994	313090	20.896	121993	19.74	-11.058	37.453	-5.165	28.315	-6.116	25.474	-8.485	24.577	318466	24.646	-10.489	31.826	-21.074	31.924
757	29.558	-14.521	45.185	-7.41	35.625	-8.55	19.43	-10.539	29.193	36322.9	29.56	505303	38.398	-9.996	33.367	-7.539	25.271	-6.447	49.745	-11.197	34.013	-15.38	39.657	437122	33.295	260943	35.238	-8.16	26.087	-9.048	40.358	411731	15.908	139642	39.327	-7.321	39.257	-9.965	37.486	-11.215	36.842	-10.87	26.878	303361	0	-27.967	25.148	-18.652	43.603
758	33.998	-10.051	30.407	-5.162	48.725	-10.533	10.35	-15.248	36.364	54344.5	42.335	796500	41.475	-3.903	34.82	-13.209	23.82	-8.123	26.484	-14.211	39.902	-13.793	15.735	166678	38.977	336990	28.585	-0.161	31.535	-7.637	39.714	340024	24.776	228035	35.605	-7.487	44.471	-14.445	36.072	-11.963	25.467	-1.973	28.52	304506	24.987	-4.668	24.622	-13.319	37.266
759	58.811	-7.679	40.658	-13.391	53.056	-5.051	31.192	-13.604	22.054	29887.6	24.925	319927	25.023	-12.558	29.981	-12.487	13.653	-9.576	23.09	-6.088	11.043	-4.543	34.649	607823	33.126	392892	26.064	-5.914	28.494	-9.172	36.595	421205	24.822	149105	29.765	-7.695	32.345	-13.202	36.905	-10.32	36.836	-8.762	21.951	284601	21.483	-11.981	19.117	-17.518	34.095
760	85.853	-6.029	35.215	-10.295	38.684	-8.399	24.072	-17.528	26.691	32829.2	26.04	348022	30.273	-5.814	32.136	-8.12	12.637	-10.494	37.167	-16.709	19.193	-6.32	35.138	251563	44.845	648711	19.045	-4.906	41.501	-0.315	40.946	434899	18.836	100915	34.56	-10.951	17.561	-8.191	32.274	-16.367	34.826	-3.517	36.334	430368	32.954	-8.123	39.395	-3.725	32.344
761	41.561	-14.798	38.82	-7.416	55.188	-5.45	17.087	-14.751	29.374	33960.1	28.921	261739	36.179	-17.235	20.5	-17.155	10.852	-9.345	25.678	-9.546	32.511	-9.014	37.329	521534	29.532	293359	27.139	-13.48	35.561	-14.387	34.994	471433	34.156	207374	34.786	-19.585	37.104	-4.355	37.619	-13.694	23.73	-10.221	30.651	393612	33.965	0	44.527	-7.293	32.632
762	22.751	-11.708	34.764	-11.89	33.993	-18.195	29.597	-22.323	19.327	12485.9	38.861	418808	18.524	-9.078	23.375	-11.347	17.213	-4.102	21.111	-6.987	38.031	-17.177	45.605	490507	27.351	239514	29.919	-11.478	27.158	-15.31	46.799	597472	24.439	171115	15.325	-16.977	38.52	-12.429	21.342	-10.851	29.633	-7.885	28.123	250185	28.5	-5.297	30.683	-9.01	14.843
763	75.807	-4.339	30.495	-2.322	58.841	-14.976	26.17	-22.371	30.77	35826.9	32.041	546418	37.556	-12.451	22.648	-5.753	12.78	-12.225	57.865	-1.75	35.206	-14.86	40.235	503774	37.795	318349	28.511	-17.866	46.126	-6.711	41.154	724934	19.859	146648	23.677	-11.595	23.752	-5.481	58.573	0	30.415	-13.34	30.945	446235	35.943	-9.117	24.434	-10.252	24.306
764	53.245	-0.328	39.692	-10.397	55.856	-11.505	29.454	-11.724	34.567	43900.7	26.853	324534	33.146	-6.599	21.397	-6.632	17.55	-13.454	15.112	-6.719	27.499	-5.877	35.088	260942	20.861	170835	35.115	-9.492	42.873	-6.825	24.635	166200	32.408	336604	39.39	-9.365	28.608	-8.254	30.757	-11.659	31.662	-6.762	32.424	464808	24.134	-8.665	40.316	-3.052	31.96
765	77.197	-0.886	38.671	-8.203	40.036	-15.493	24.632	-5.848	32.945	46891.9	33.81	367244	33.627	-8.8	37.242	-8.334	7.91	-15.299	28.176	-12.043	40.805	-8.682	27.608	226276	35.615	292519	35.97	-4.614	21.685	-7.525	49.247	784206	17.84	120504	29.226	-15.877	35.133	-5.998	22.472	-16.595	40.651	-5.99	38.273	308079	32.429	-7.488	64.721	-8.66	27.005
766	75.772	-8.406	58.462	0	38.539	-14.411	38.387	-5.415	22.605	22573.3	43.729	492935	16.362	-7.234	34.376	-11.964	17.258	-9.342	36.577	-5.123	35.266	-12.957	23.188	140438	30.407	301248	32.506	-9.43	36.314	-8.61	44.983	553848	27.755	229055	29.585	-7.801	30.265	-10.252	35.375	-12.372	28.767	-11.664	20.889	268751	15.666	-6.552	34.838	-11.928	29.994
767	55.329	-11.448	26.4	-5.094	48.405	-10.85	36.369	-10.434	33.724	44631	30.219	405188	30.379	-11.049	12.063	-11.196	22.97	-6.184	32.315	-9.895	54.426	-2.696	32.527	201938	30.708	294594	49.815	-8.339	38.758	0	15.433	144251	30.565	181676	48.39	-5.304	32.409	-8.844	30.319	-3.972	42.317	-10.119	27.919	284999	16.376	-22.956	13.024	-17.593	19.994
768	15.812	-5.997	27	-8.273	44.751	-11.583	19.615	-18.36	24.199	22709.5	23.233	316940	34.864	-12.739	21.387	-9.083	18.645	-2.793	31.629	-7.672	30.929	-3.973	29.953	240819	17.522	277228	34.948	-11.955	25.217	-4.695	44.11	387565	19.356	134135	32.74	-13.103	39.694	-7.513	32.923	-15.567	29.472	-6.003	34.832	516779	21.351	-9.821	31.181	-9.692	33.284
769	38.395	-12.776	27.94	-11.195	47.46	-8.507	20.795	-7.339	31.291	44756.4	31.161	347067	41.469	-15.115	28.988	-7.223	21.06	-11.727	28.907	-12.176	29.842	-9.801	39.682	366211	25.409	237324	40.668	-9.592	40.466	-9.821	34.188	357641	23.059	222627	32.323	-13.348	38.153	-8.173	24.112	-7.724	32.112	-10.581	38.646	565719	29.109	-12.238	34.8	-9.796	33.348
770	54.582	-13.961	10.351	-8.294	36.078	-5.047	31.913	-3.165	27.606	27684	31.776	339550	40.679	-5.549	29.756	-11.894	12.776	-13.833	32.87	-11.649	40.741	-5.359	34.04	266522	35.167	437035	28.738	-16.495	36.829	-4.948	32.982	283701	30.404	261061	43.131	-8.02	37.137	-6.013	39.979	-11.941	40.034	-7.817	31.547	381489	27.464	-8.242	32.13	-5.428	16.492
771	75.199	-12.503	29.571	-18.8	49.743	-8.256	16.808	-9.327	38.616	65912.8	21.762	454689	38.599	-15.515	26.209	-13.771	7.209	-12.665	23.901	-8.846	34.52	-13.419	51.545	669264	41.5	681292	36.67	-18.773	35.104	-4.383	40.055	542131	32.54	285548	27.302	-10.705	40.793	-16.079	30.53	-9.492	38.368	-11.791	27.99	324370	44.97	-1.487	31.588	-8.799	40.144
772	82.753	-3.894	30.08	-11.755	34.145	-12.766	28.952	-7.079	36.261	49217.2	23.259	401651	37.711	-21.59	34.861	-4.837	11.941	-10.523	25.477	-8.363	17.082	-7.811	44.819	418463	32.212	328452	24.297	-10.529	36.215	-2.043	44.374	524686	36.87	442407	22.212	-7.793	37.992	-5.476	28.608	-13.261	12.26	-16.058	32.064	564902	32.867	-9.621	34.359	-9.009	28.83
773	50.006	-15.166	33.823	0	43.768	-11.374	22.953	-7.987	43.058	81905.1	32.463	412884	24.573	-6.937	22.125	-13.677	32.484	-7.191	25.712	-8.117	34.942	-7.88	22.389	270447	37.812	346888	23.186	-6.271	21.161	-8.369	37.79	585443	21.542	163049	19.846	-20.156	32.506	-9.06	26.363	-22.917	42.831	-11.157	29.936	389142	31.964	-16.619	13.222	-5.821	44.703
774	70.895	-14.848	30.264	-10.497	47.91	-5.058	9.805	-7.386	17.809	3639.19	41.864	478974	34.938	-10.265	28.413	-4.531	22.895	-14.353	31.812	-9.849	45.729	-13.734	28.113	307974	37.943	297237	32.106	-6.418	29.448	-13.323	41.997	330852	20.767	144662	40.628	-4.706	35.453	-7.733	21.473	-9.477	43.201	-9.707	30.684	357097	26.058	-13.57	33.288	-17.055	24.331
775	66.02	-8.936	23.523	-5.062	53.215	-4.776	30.493	-3.152	22.096	21743.7	30.355	222092	26.787	-8.927	24.016	-8.94	25.421	-2.38	35.502	-12.924	41.996	-5.575	16.823	168535	29.781	251418	39.66	-13.164	14.909	-10.204	41.052	369147	25.357	180259	34.608	-3.979	51.062	-9.533	35.412	-5.383	31.883	-4.883	38.305	236768	14.854	-7.577	27.026	-11.637	20.366
776	85.529	-10.122	37.252	-11.181	47.784	-9.808	19.824	-10.673	18.781	15189.8	34.381	628159	30.54	-9.9	29.663	-5.472	13.145	-12.116	26.32	-10.921	50.285	-15.507	34.438	331608	37.462	648258	24.625	-5.812	32.294	-12.877	25.825	143055	22.756	173402	18.595	-8.759	32.663	-5.929	22.698	-9.884	20.726	-15.79	36.452	300825	10.225	-6.596	43.897	-13.196	25.876
777	24.967	-10.07	43.081	-8.735	59.108	-6.284	20.574	-7.527	32.104	42476.6	39.324	584642	36.105	-5.474	31.056	-10.154	13.87	-11.188	28.056	-4.153	34.897	-10.827	29.462	249026	37.545	308092	18.55	-6.577	47.051	-4.226	46.049	903473	30.573	312862	38.078	-11.893	18.731	-11.825	29.075	-11.84	26.155	-10.707	29.583	398404	22.915	-4.919	34.252	-15.649	26.414
778	77.072	-10.935	40.044	-5.227	31.65	-5.502	25.329	-15.311	32.497	43455.2	19.857	275075	35.331	-8.116	32.427	-8.608	30.197	-2.477	48.505	-15.735	25.077	-16.988	33.232	445974	22.218	258575	37.242	-15.825	43.827	-4.24	38.341	418893	25.975	183334	23.333	-13.737	35.713	-8.182	24.303	-10.677	29.688	-10.119	26.517	389090	13.232	-8.659	28.929	-16.007	14.695
779	31.359	-13.49	35.648	-3.955	50.785	-11.919	35.146	-7.919	39.574	69577	35.709	370861	42.555	-12.155	21	-10.407	13.007	-5.745	35.406	-13.541	38.796	-2.629	37.714	552460	23.282	248126	31.02	-17.779	24.966	-8.376	20.652	265696	21.098	185017	39.274	-9.5	59.126	-2.339	25.385	-5.944	29.747	-11.026	32.875	264252	13.786	-5.933	10.235	-7.129	28.719
780	18.001	-10.903	41.349	-8.606	49.948	-9.499	22.163	-15.114	47.242	99209.4	19.9	213475	39.189	-6.719	21.711	-10.016	15.861	-5.706	14.93	-4.765	40.391	-15.752	44.912	559159	25.58	293019	25.05	-6.971	27.446	-16.438	39.251	309701	27.648	233406	24.09	-13.317	28.627	-4.317	41.604	-10.348	34.701	-12.157	26.07	323431	30.295	-19.712	27.58	-21.791	36.847
781	83.763	-10.989	24.578	-1.65	49.037	-14.403	16.836	-13.093	15.92	5879.17	29.043	247786	18.451	-20.443	33.498	-11.154	16.875	-9.988	50.647	-8.164	35.62	-3.557	38.044	501422	28.835	274803	41.245	-7.747	31.878	-7.772	31.205	363107	23.255	187411	25.846	-14.419	27.393	-4.683	21.923	-10.358	22.552	-9.789	33.273	418793	32.977	-10.36	31.311	-15.579	22.236
782	85.237	-8.362	32.009	-14.136	52.51	-5.539	32.066	-12.645	45.314	96914.7	25.459	350183	29.932	-7.014	39.551	-2.078	16.424	-4.69	20.978	-7.76	35.877	-6.683	48.044	695750	25.156	273067	33.729	-10.294	39.97	-11.117	48.768	781174	19.255	111746	40.101	-11.127	37.916	-6.235	29.917	-2.485	37.738	-12.005	24.591	305941	6.596	-9.436	29.232	-22.079	27.918
783	28.644	-11.893	20.988	-5.162	32.965	-18.539	29.275	-6.144	42.733	78938	36.271	355678	40.228	-10.606	26.789	-9.112	19.786	-9.216	24.56	-17.387	38.122	-8.629	52.389	713640	25.936	236131	20.09	-10.334	39.623	-11.592	42.127	649215	25.472	212596	41.15	-9.357	32.948	-16.943	26.977	-15.065	36.788	-7.523	33.288	315707	24.853	-14.554	50.346	-8.151	30.637
784	111.138	-3.762	41.265	-8.102	48.045	-15.054	22.624	-0.21	29.097	36077.5	32.926	475799	36.239	-6.511	11.601	-11.41	25.879	-11.269	17.845	-15.214	39.045	0	46.315	715933	32.929	333235	46.711	-5.544	59.491	-13.242	28.726	165286	29.93	103097	38.279	-1.569	39.235	-10.868	32.995	-9.941	13.576	-1.363	36.564	671594	37.976	-12.145	37.813	-8.047	24.139
785	60.233	-4.868	43.856	-2.11	51.037	-6.841	22.085	-14.576	28.031	29872.8	31.429	263558	32.905	-4.599	39.665	-15.583	23.664	-11.689	54.522	-13.159	37.61	-10.924	26.171	185870	37.364	253988	22.068	-15.898	41.821	-7.452	27.428	356583	22.34	202171	36.603	-7.368	35.273	-3.132	17.255	-9.764	44.264	-8.92	33.514	432854	19.052	-10.403	45.042	-5.592	16.039
786	10.912	-6.91	34.653	-8.796	53.207	-10.666	34.918	-7.339	27.81	25624.3	41.55	482536	28.079	-15.419	29.606	-5.318	21.435	-14.232	34.865	-14.399	25.279	-8.355	28.129	327032	28.653	268716	20.803	-11.094	46.798	-8.164	47.32	576720	28.806	302501	28.896	-10.74	31.901	-7.649	48.795	-6.18	50.287	-5.264	39.323	611597	25.809	-4.013	28.703	-13.2	25.362
787	62.449	-5.631	30.967	-8.58	42.593	-10.07	20.747	-6.765	31.366	49961.8	33.577	572701	34.663	-15.517	25.16	-11.136	24.665	-5.523	27.13	-5.698	56.586	-8.058	17.172	138244	22.17	238296	19.227	-17.644	16.33	-13.422	40.472	454295	25.848	185304	23.827	-15.152	28.472	-7.108	30.351	-8.159	34.801	-11.349	39.289	484912	18.528	-17.55	33.144	-9.396	29.91
788	87.771	-13.283	30.817	-9.516	51.478	-5.188	32.165	-0.001	28.004	31403	30.307	306223	28.485	-10.651	26.69	-8.48	16.105	-11.711	17.44	-11.981	38.587	-16.054	39.459	383714	35.772	324569	36.501	-6.924	36.583	-1.01	26.19	227812	32.555	266023	34.038	-17.179	23.85	-9.461	29.951	-7.552	60.056	-8.72	24.139	337530	21.35	-14.89	25.484	-5.958	34.38
789	26.367	-8.872	29.456	-2.925	50.781	-13.623	21.314	-5.322	39.379	65832.2	28.157	433115	36.111	-4.692	25.384	-12.111	19.648	-4.881	26.373	-20.899	41.897	-9.865	28.264	295371	32.59	302444	33.72	-9.699	30.132	-16.116	42.769	577917	28.148	263076	31.677	-15.826	163.052	0	18.366	-9.433	23.083	-14.378	37.113	415891	24.582	-22.398	35.167	-1.033	36.772
790	53.052	-5.179	32.723	-10.306	28.508	-8.006	38.074	-8.464	19.715	12156.8	28.194	571308	37.002	-4.364	29.083	-6.863	22.888	-15.004	29.148	-5.127	51.247	-10.933	55.058	843684	33.321	296899	29.888	-13.637	33.868	-1.637	40.597	381811	34.186	317571	33.626	-7.656	30.442	-6.169	42.925	-14.77	30.78	-12.889	34.484	315373	31.876	-9.858	35.369	-13.163	36.684
791	28.817	-1.257	21.319	-10.405	43.296	-8.865	18.135	-17.908	29.472	33586.6	32.965	435773	40.306	-6.806	22.13	-16.432	21.51	-10.517	18.574	-11.737	34.374	-10.82	24.344	201408	37.667	622897	17.653	-14.056	38.341	-14.386	44.777	456147	27.782	207932	27.2	-6.358	33.631	-5.722	26.448	-5.469	28.055	-12.645	30.338	511265	26.401	-7.247	61.025	-12.114	24.205
792	87.787	-6.89	28.807	-9.643	47.094	-3.737	12.56	-10.722	27.116	28365.9	43.419	706878	33.444	-12.793	22.423	-4.16	28.452	-12.29	25.486	-8.69	42.424	-8.777	35.874	496269	29.748	219551	28.117	-8.143	30.286	-13.661	48.659	705053	23.937	143378	23.707	-6.4	37.719	-13.041	35.692	-8.083	30.535	-11.703	27.53	396130	34.628	-5.143	55.374	-8.168	25.42
793	29.658	-11.387	50.917	-8.393	30.68	-5.13	31.814	-12.483	29.237	44697.1	44.424	504865	31.63	-14.039	22.65	-21.528	20.864	-6.088	27.285	-8.042	19.248	-22.547	46.875	490748	36.399	445836	37.613	-6.953	41.317	-5.898	29.654	190079	34.339	343173	20.857	-6.002	22.291	-15.971	29.807	-9.015	17.432	-6.511	34.899	516989	22.235	-5.203	46.112	-17.357	38.333
794	110.587	0	27.704	-5.234	41.474	-10.396	18.118	-5.935	33.879	55951.6	31.072	481490	28.39	-4.074	31.606	-17.514	12.473	-14.695	30.803	-13.264	50.448	-12.439	19.856	263086	23.904	282160	24.599	-9.147	25.216	-11.682	32.886	357476	12.71	140705	26.348	-10.274	29.103	-6.98	29.106	-11.363	35.956	-23.142	29.643	325228	32.431	-4.571	21.606	-13.559	32.305
795	40.232	-18.67	46.372	-10.512	39.944	-9.821	19.486	-4.353	18.143	1727.77	33.725	575179	31.695	-4.864	30.864	-14.643	19.378	-18.411	35	-7.709	37.093	-11.906	35.292	438200	18.177	185639	24.91	-8.528	31.667	-5.837	34.354	379844	25.336	231696	35.322	-14.525	25.648	-9.154	27.53	-3.594	22.826	-11.498	31.923	419196	22.065	-4.263	19.615	-9.827	25.443
796	58.989	-3.479	32.718	-13.716	46.151	-2.963	39.524	-4.574	25.484	25034.4	27.917	459073	36.997	-12.272	18.936	-12.851	21.582	-6.827	44.89	-7.944	32.132	-14.395	34.583	370465	21.924	355265	24.809	-8.887	28.719	-11.466	32.581	345051	25.186	182087	39.843	-2.854	39.473	-4.554	27.79	-9.319	47.192	-7.057	23.345	364482	25.906	-6.817	20.966	-17.545	24.397
797	18.636	-12.842	27.909	-8.747	44.065	-6.139	23.22	-7.84	30.461	43260.3	22.523	235206	35.677	-11.294	38.339	-3.464	13.045	-16.939	26.334	-11.292	29.519	-14.892	38.19	637637	26.453	321221	20.473	-9.834	43.655	-5.162	37.236	428677	21.507	160047	21.789	-10.632	33.785	-11.625	30.363	-6.803	28.089	-10.58	41.218	483110	34.307	-2.627	62.868	-7.231	43.509
798	71.917	-11.681	37.317	-9.167	37.495	-4.327	25.322	-14.468	40.313	72068.6	47.613	739639	17.274	-4.975	23.237	-9.508	21.331	-15.311	21.294	-9.508	34.754	-15.315	35.12	419985	27.353	362944	26.737	-13.892	27.951	-10.716	39.369	704215	19.689	172528	37.274	-8.03	32.544	-2.851	25.248	-10.897	30.057	-8.916	32.221	239782	17.844	-11.598	32.71	-9.475	22.918
799	69.554	-1.856	35.712	-9.569	47.704	-6.911	28.638	-8.282	25.429	26812.6	31.615	332510	29.446	-9.105	36.708	-15.349	16.49	-9.888	22.568	-7.062	51.269	-5.277	37.561	415361	32.355	350855	19.611	-17.378	18.639	-16.331	36.151	501322	21.368	133293	31.491	-16.281	30.815	-11.887	32.408	-11.999	24.74	-9.783	35.955	211725	24.527	-23.186	0	-25.816	28.579
800	54.282	-9.292	37.258	-3.925	48.029	-6.666	31.489	-8.401	37.262	67949.1	31.917	515680	24.429	-23.669	18.652	-16.225	27.44	-1.302	43.759	-16.296	33.062	-10.465	43.952	533147	32.397	401704	32.143	-7.255	38.136	-9.567	20.775	276108	14.073	74625	44.165	-11.659	28.374	-10.894	15.887	-6.32	22.217	-7.343	28.994	225426	25.161	-12.346	67.023	-3.384	24.701
801	65.817	-7.56	43.374	-11.577	41.04	-4.465	33.701	-13.756	24.047	24066	16.356	201621	38.309	-9.4	26.141	-5.478	22.572	-9.007	45.956	-6.284	44.047	-15.035	32.561	317373	32.826	378170	23.414	-8.913	43.346	-12.703	22.785	333278	28.957	172874	27.647	-7.254	45.462	-7.06	35.002	-5.828	29.279	-4.253	35.559	570090	14.109	-10.29	52.661	-0.854	36.234
802	83.032	-6.953	45.438	-10.301	48.806	-4.319	23.677	-7.327	22.845	23641.3	36.045	615694	28.895	-7.133	26.478	-8.337	14.833	-4.164	27.742	-8.351	31.721	-6.957	33.944	588099	35.605	335587	26.646	-12.568	49.401	-4.215	22.696	149477	24.827	171274	35.433	-11.367	15.268	-7.778	24.817	-11.332	26.212	-4.063	19.514	220282	37.81	-10.735	27.045	-7.603	29.383
803	35.576	-3.497	31.089	-9.227	14.797	-12.34	32.155	-5.559	30.776	42637.7	41.637	579951	33.373	-12.512	26.49	-11.779	20.658	-13.302	18.645	-18.829	36.391	-2.387	17.77	153739	31.44	249152	35.719	-10.794	32.275	-1.367	35.011	183886	18.222	178223	14.729	-13.814	39.369	-6.773	36.31	-6.891	32.082	-8.314	24.887	333880	29.591	-6.486	60.201	-9.8	24.609
804	61.287	-9.234	39.559	-11.655	54.331	-9.6	31.968	-17.996	17.895	16912.8	23.418	210638	38.862	-6.909	28.892	-8.142	21.542	-8.859	31.705	-7.343	33.307	-23.592	34.819	303911	27.151	265635	19.223	-12.591	55.335	-10.667	27.086	271099	28.635	165169	35.118	-9.235	34.281	-9.502	25.773	-12.347	37.059	-8.1	26.261	427909	14.528	-11.428	49.904	-2.007	32.133
805	30.495	-6.442	28.441	-5.909	43.864	-5.232	20.723	-7.856	31.255	38024.2	38.947	417463	27.605	-11.907	37.188	-6.096	27.101	-1.089	31.549	-13.576	36.099	-6.996	42.761	731138	21.864	192917	26.34	-5.235	37.91	-12.39	34.701	189745	28.825	151110	31.981	-6.043	40.25	-6.703	41.494	-6.91	27.739	-7.072	37.661	481057	29.371	-14.445	39.078	-18.749	13.668
806	66.525	-11.967	48.606	-8.341	50.597	-7.993	38.408	-8.827	18.768	9639.51	17.109	304189	27.495	-5.31	28.48	-6.781	9.432	-4.865	38.013	-10.318	36.339	-21.86	41.298	440102	24.311	267451	41.934	-11.373	25.758	-12.363	44.879	722467	10.658	121750	27.09	-8.094	41.497	-5.68	26.287	-6.532	28.462	-11.279	39.829	580930	22.81	-7.975	16.066	-9.758	37.051
807	37.415	-15.992	44.442	-7.086	45.58	-3.853	27.1	-20.554	35.674	51444.2	22.905	283420	30.346	-7.432	30.22	-12.959	17.691	-15.298	31.37	-7.107	21.073	-4.93	45.48	558366	24.798	297700	26.451	-12.069	40.752	-4.96	38.812	584567	16.124	174768	26.252	-19.354	34.896	-3.645	44.132	-9.481	25.458	-5.789	36.48	621832	16.776	-15.232	58.376	-3.898	36.624
808	80.817	-0.895	49.724	-10.828	38.33	-10.748	11.056	-11.881	41.289	74311	33.028	458374	36.647	0	28.493	-8.807	10.986	-2.041	17.795	-14.637	36.936	-8.313	38.287	490015	23.921	228595	37.877	-7.238	35.163	-8.067	50.825	808764	21.485	204961	32.716	-6.173	41.92	-6.612	32.34	-11.11	28.288	-6.043	36.166	405736	32.733	-12.49	27.719	-6.549	34.959
809	69.368	-8.958	30.993	-0.91	48.351	-6.512	37.09	-12.171	21.291	20470.9	31.178	227409	15.053	-7.984	29.687	-12.289	20.968	-8.483	20.917	-7.369	31.788	-10.292	33.846	425201	37.249	345397	22.962	-11.579	46.121	-1.768	31.424	352227	22.55	183984	33.281	-2.645	39.423	-8.938	41.174	-5.252	28.112	-7.951	46.296	704919	24.938	-4.396	45.063	-5.101	37.331
810	67.068	-17.007	39.653	-8.429	25.275	-14.111	19.264	-20.561	31.357	36712.2	33.708	345526	32.128	-7.522	31.911	-2.125	15.239	-8.717	27.179	-15.083	32.36	-6.394	47.016	475950	17.506	245652	35.169	-4.261	26.915	-3.691	43.386	590730	22.612	228627	29.912	-15.248	31.571	-6.168	40.089	-17.932	24.268	-11.031	27.416	355711	29.73	-10.825	39.513	-8.061	28.218
811	81.544	-6.254	30.203	-8.017	35.625	-13.44	32.85	-21.295	17.366	15823.1	24.787	319047	31.689	-7.638	30.83	-11.51	18.987	-13.321	35.015	-17.058	56.662	-8.732	34.534	260150	21.632	234894	24.862	-7.315	31.121	-0.956	49.073	709267	24.563	182169	23.021	-10.234	61.853	-2.981	28.312	-6.803	32.78	-8.235	25.693	361420	29.001	-15.993	57.345	-3.805	34.137
812	67.744	-9.827	36.509	-6.627	44.984	-9.949	20.301	-19.951	23.745	30298	19.898	312040	31.861	-12.572	42.453	-12.404	9.003	-5.536	17.81	-7.111	27.136	-4.575	42.084	479272	33.014	279992	30.223	-10.986	39.255	-8.148	33.826	405781	25.946	226283	36.488	-6.237	31.37	-5.865	42.308	-4.212	42.79	-2.953	40.082	324422	26.095	-12.035	47.705	-3.062	37.338
813	30.215	-9.28	45.082	-15.811	39.549	-4.647	29.878	-9.782	36.208	58006.1	38.165	372189	23.819	-10.8	31.899	-5.417	15.129	-18.495	48.94	-9.793	31.862	-13.152	35.202	332742	32.764	213645	23	-13.748	37.954	-11.324	41.445	450022	24.746	186700	21.421	-6.65	15.625	-10.149	33.218	-10.286	30.107	-8.829	45.9	599697	26.544	-12.757	57.221	-20.119	32.68
814	35.779	-7.904	31.488	-11.042	44.502	-5.124	25.457	-8.789	31.272	40139.7	35.213	273712	36.79	-9.545	19.148	-9.437	15.981	-12.669	20.678	-11.505	32.401	-16.545	51.461	574606	26.353	345612	20.094	-6.933	37.862	-9.52	39.383	509195	26.596	242710	20.317	-8.243	22.771	-9.318	32.095	-8.059	45.303	-9.731	40.731	440209	38.212	-8.889	23.041	-1.439	29.749
815	59.993	-9.823	30.208	-4.65	43.658	-3.914	28.348	-13.367	34.086	53840.2	20.272	160310	23.636	-0.366	25.999	-5.99	21.846	-8.254	23.225	-7.786	36.229	-4.945	32.579	377062	25.594	208852	30.406	-11.591	40.549	-8.264	40.498	588261	16.972	150706	30.083	-14.328	32.456	-10.271	39.325	-4.561	26.649	-21.134	25.525	533664	21.059	-5.281	33.072	-14.005	24.955
816	27.816	-12.269	27.993	-5.213	57.423	-6.817	30.7	-9.673	36.075	58383.6	35.755	681404	31.764	-8.681	21.87	-12.172	21.892	-8.559	17.611	-9.148	43.893	-8.816	26.368	247602	29.168	290436	36.972	-9.589	50.466	-8.497	25.258	375069	34.827	286350	29.023	-11.259	23.576	-16.113	30.784	-11.657	50.746	-10.84	39.593	618872	13.65	-8.206	31.255	-4.983	29.482
817	19.579	-8.347	41.819	-8.406	47.029	-5.676	20.433	-24.734	24.906	32516.7	24.157	298284	25.144	-8.018	14.946	-7.412	19.501	-5.227	38.264	-17.586	47.256	-8.296	22.605	215700	34.261	315000	23.931	-6.998	15.029	-6.537	28.437	305751	13.081	138808	38.971	-4.857	60.544	-7.682	34.968	-13.127	24.548	-7.91	32.642	311986	18.025	-5.533	34.396	-15.812	23.08
818	62.056	-5.881	27.831	-6.409	54.621	-10.972	24.629	-6.614	22.024	14311.9	38.224	714058	37.975	-9.779	23.555	-11.306	16.45	-2.379	34.801	-7.669	34.884	-16.06	30.907	352192	46.053	694417	22.394	-13.405	30.169	-12.338	37.499	312690	19.786	165461	14.251	-9.606	19.813	-9.58	23.561	-4.568	43.812	-10.648	44.257	557041	18.063	-3.734	40.922	-6.823	33.837
819	42.042	-12.054	30.142	-0.699	41.188	-8.452	21.193	-9.581	24.285	19986.2	27.286	453397	37.831	-22.272	19.547	-12.835	15.118	-8.845	23.546	-15.008	26.704	-6.26	33.739	293707	33.549	266493	27.773	-7.75	42.009	-7.114	33.304	501849	27.592	269010	31.347	-21.162	39.696	-8.703	27.836	-12.122	36.232	-15.983	44.585	867774	10.698	-14.779	20.997	-6.463	31.277
820	12.787	-7.291	25.384	-3.666	47.401	-3.626	28.6	-7.125	25.74	25135.9	39.047	576316	33.595	-11.484	28.334	-8.395	11.844	-6.929	24.419	-7.728	58.115	-9.635	25.067	206869	25.943	325278	15.642	-8.419	25.194	-3.279	45.299	652316	22.934	179025	34.793	-14.976	35.671	-5.53	27.846	-4.983	29.104	-12.75	23.614	339394	15.387	-13.294	31.72	-6.866	19.249
821	78.453	-2.43	26.971	-7.534	43.267	-6.334	27.85	-12.402	16.747	14039.9	33.9	364113	34.133	-8.642	22.006	-11.608	15.576	-10.517	32.827	-11.513	18.06	-16.214	32.014	297281	29.51	286589	33.739	-12.045	15.837	-2.551	44.52	661014	27.944	305818	26.615	-6.7	32.264	-11.019	41.728	-6.887	43.648	-10.43	41.104	467302	27.421	-8.958	16.821	-5.65	27.792
822	30.27	-12.454	44.336	-5.185	40.796	-15.54	21.791	-12.038	22.961	23580.4	32.525	301348	30.244	-11.073	23.6	-5.061	30.021	-8.117	28.884	-7.182	22.412	-0.437	27.979	195777	39.05	360748	19.773	-13.608	37.539	-9.244	37.444	786555	23.243	207787	32.162	-9.732	54.916	-5.281	31.98	-9.359	11.823	-9.23	36.903	393826	38.268	-5.811	24.618	-8.465	41.173
823	39.291	-3.987	46.247	-11.55	50.489	-5.978	16.875	-19.258	22.303	20074	31.322	627294	30.395	-9.964	22.861	-5.89	17.779	-6.757	30.296	-14.036	21.743	-11.094	27.439	382649	35.903	546627	33.298	-10.726	24.8	-23.107	39.88	649222	20.694	97451.5	23.118	-21.812	39.919	-8.772	42.645	-0.383	33.618	-15.21	42.129	419438	27.125	-17.418	28.677	-7.082	22.029
824	40.25	-5.767	27.855	-9.799	62.546	-8.324	32.154	-9.476	21.761	13558.3	33.444	635959	32.002	-14.414	22.816	-9.286	12.825	-5.026	25.682	-11.013	32.861	-8.656	28.975	250867	33.454	247566	27.824	-16.155	27.936	-6.361	39.662	464235	17.914	172816	30.645	-10.708	50.713	-6.002	26.977	-17.167	35.11	-4.653	34.905	387210	26.326	-11.866	38.279	-6.221	26.209
825	67.9	-12.375	31.994	-8.013	43.549	-4.545	17.736	-15.514	26.954	41870.5	31.933	442188	29.041	-13.899	29.698	-9.615	25.867	-11.958	42.646	-14.441	35.786	-7.846	51.863	680395	19.468	167033	15.114	-14.367	31.104	-6.88	47.709	839903	34.472	270012	22.674	-5.934	36.922	-9.459	31.809	-8.065	57.276	-8.214	43.017	572490	36.042	-7.51	21.576	-3.242	25.767
826	9.028	-11.519	27.701	-15.856	36.159	-8.43	19.1	-11	24.749	21160.6	36.992	299698	44.107	-10.491	14.524	-18.336	24.906	-6.885	26.705	-6.573	29.269	-11.589	45.863	497412	34.781	175245	28.594	-5.548	27.621	-0.83	38.944	372374	27.857	213675	24.299	-11.977	20.799	-8.896	44.403	-17.334	34.461	-15.445	35.901	635275	22.625	-11.434	28.423	-15.076	24.401
827	11.844	-16.97	29.819	-6.865	50.722	-6.077	25.478	-14.51	22.591	20663.7	19.196	261026	21.463	-4.548	27.811	-10.239	24.242	-2.352	28.864	-10.031	21.061	-19.112	42.714	492014	30.431	208946	35.446	-5.59	47.257	-10.667	52.781	819802	30.715	214616	31.639	-4.112	42.662	-4.2	24.034	-13.278	21.357	-2.047	39.103	657125	17.982	-12.071	37.627	-8.004	38.358
828	72.607	-13.617	39.894	-12.54	54.491	-5.473	24.148	-6.838	22.747	17488.2	32.652	354731	29.045	-7.129	18.232	-13.625	24.394	-8.129	35.173	-12.661	65.112	-6.608	31.519	334873	24.379	271136	19.499	-18.496	34.894	-6.533	27.274	264840	34.389	206773	30.724	-11.851	38.391	-4.809	25.576	-9.015	29.594	-12.088	15.928	266251	20.305	-9.38	30.043	-5.884	44.085
829	41.201	-13.005	31.352	-4.024	69.749	-3.73	21.877	-3.013	23.481	19624.5	27.91	385064	30.277	-11.421	33.177	-11.427	30.741	-7.728	17.166	-17.962	41.165	-4.747	28.519	169213	25.524	210773	29.855	-5.069	28.227	-8.711	40.476	599940	23.265	254145	32.343	-10.511	62.316	0	32.394	-9.301	25.224	-6.671	38.178	445054	25.697	-8.428	32.628	-10.764	28.428
830	106.753	-5.716	23.315	-4.893	27.237	-16.11	22.068	-8.017	33.142	40291.9	29.734	464545	34.108	-11.456	17.773	-11.5	12.506	-9.485	17.357	-8.25	25.261	-12.453	32.172	342797	21.856	265889	38.881	-11.333	42.305	-19.124	36.565	386635	11.252	87392.7	6.26	-9.135	65.992	-15.01	28.022	-6.752	37.81	-5.223	42.981	557475	13.913	-13.373	39.631	-16.925	26.678
831	33.506	-11.931	41.962	-7.158	44.451	-9.461	33.919	-6.589	24.048	21873.6	34.788	442905	30.525	-2.511	30.276	-12.402	23.656	-4.123	44.384	-6.678	27.352	-9.758	39.129	505707	18.699	276404	25.687	-4.87	42.977	-11.917	49.881	670337	27.399	204486	36.728	-9.197	35.538	-10.244	31.988	-8.311	29.487	-14.358	34.566	459089	15.997	-10.076	18.724	-12.044	7.947
832	24.53	-9.612	32.831	-5.326	37.863	-22.505	17.07	-7.059	37.765	73965.7	44.774	681072	38.906	-5.643	22.166	-5.431	18.437	-13.87	17.495	-13.895	29.965	-4.831	35.369	576407	24.308	221855	31.554	-5.371	41.55	-14.369	40.077	485541	33.283	217264	25.812	-9.534	40.676	-7.67	31.231	-5.56	21.953	-12.442	32.811	485308	18.758	-10.824	48.382	-7.608	28.482
833	30.274	-11.463	34.458	-7.882	42.653	-9.198	20.279	-11.454	26.603	30785.8	43.683	612460	38.223	-8.35	21.889	-10.93	16.148	-9.593	24.153	-4.614	22.918	-5.979	29.554	285401	14.048	143246	21.361	-6.849	54.801	-14.099	24.812	221510	29.309	237980	28.08	-15.185	34.883	-9.175	30.554	-12.008	31.461	-9.387	41.841	645301	22.555	-0.001	22.758	-4.118	42.561
834	35.764	-9.001	28.9	-16.433	55.764	-9.509	30.188	-9.489	35.089	52120.9	24.132	180561	23.205	-14.049	25.379	-12.09	7.239	-21.71	48.237	-6.359	53.436	-11.354	29.301	344193	30.385	382797	39.767	-3.811	47.764	-6.768	46.701	579263	20.302	195801	30.64	-14.084	37.073	-7.664	33.394	-9.211	39.567	-13.921	38.954	494252	19.713	-14.199	42.966	-11.018	32.276
835	26.911	-12.729	44.821	-7.015	44.167	-0.133	18.738	-10.029	24.285	30807.7	32.52	527732	29.774	-7.556	29.985	-10.542	12.528	-12.413	32.086	-7.547	35.085	-11.989	36.209	429288	24.75	319728	27.234	-7.922	40.854	-13.36	41.159	657660	21.295	192289	34.05	-13.475	36.047	-3.97	20.203	-16.624	37.448	-4.474	25.861	311235	22.368	-6.958	44.501	-11.658	21.909
836	47.793	-9.525	29.148	-3.123	47.69	-7.137	38.939	-12.779	18.731	9681.34	26.579	344668	26.063	-9.191	23.794	-6.618	28.615	-3.389	23.873	-8.025	37.163	-11.582	32.502	238835	27.235	252949	26.376	-13.043	35.989	-13.274	34.39	338011	23.523	146284	27.356	-5.085	39.809	-4.277	32.637	-8.63	20.075	-6.553	35.07	239197	30.596	-14.402	22.645	-15.037	26.714
837	125.435	-7.354	33.441	-7.994	39.381	-6.424	34.71	-11.303	36.845	65819.5	21.477	267524	27.485	-9.943	27.977	-4.294	16.503	-19.677	33.888	-5.847	42.122	-7.197	28.564	267149	41.553	682378	20.063	-13.142	39.003	-5.211	34.94	446428	30.937	133823	35.708	-16.511	32.783	-7.501	41.604	-10.991	22.834	-16.983	28.73	413010	22.87	-7.347	41.835	-7.296	27.22
838	42.155	-7.477	38.565	-2.762	27.239	-11.33	29.936	-4.632	26.794	27437.9	11.341	166239	31.158	-5.896	28.77	-13.747	26.384	-9.804	29.796	-7.979	34.973	-8.238	44.597	454002	33.118	419133	9.513	-7.295	25.801	-7.612	39.447	619356	20.003	137119	27.114	-9.05	41.737	-9.857	16.513	-8.648	36.167	-3.188	25.98	370277	24.659	-7.026	27.054	-11.815	22.641
839	20.389	-3.268	33.185	-8.78	53.363	-15.1	31.249	-10.401	22.93	15508.6	35.433	646482	27.26	-9.807	30.254	-12.914	21.33	-7.66	38.283	-9.991	16.072	-18.595	51.65	703578	37.094	298281	33.196	-10.308	48.173	-5.33	35.648	397990	30.21	189848	15.08	-8.41	24.524	-8.008	25.022	-4.215	60.156	-6.941	27.244	355713	26.93	-6.808	27.603	-9.233	27.53
840	18.149	-11.027	37.979	-10.649	72.476	-6.149	24.553	-12.606	32.246	49481.8	36.852	459741	37.682	-12.96	38.399	-2.493	12.263	-7.852	30.399	-9.914	31.283	-8.285	12.756	107193	27.839	255969	28.05	-7.139	40.972	-4.901	37.557	502820	14.692	93558.2	27.469	-13.051	28.571	-7.258	26.667	-4.237	39.467	-11.533	33.116	593942	24.525	-7.691	42.372	-12.666	16.477
841	47.693	-15.183	37.608	-11.846	58.669	-5.084	18.685	-10.103	21.941	14195	28.646	366836	31.885	-9.84	24.79	-9.21	13.042	-14.809	36.166	-10.133	60.31	-7.27	43.037	614379	46.015	854977	21.98	-9.797	56.751	-8.299	41.892	330350	28.821	256969	24.93	-18.252	29.429	-10.826	0	-29.865	24.691	-7.294	28.485	496634	13.578	-6.885	57.348	-9.982	44.382
842	61.277	-10.531	33.084	-12.905	45.081	-4.461	34.749	-6.056	36.131	64790.8	31.435	417422	29.044	-8.667	15.546	-6.156	12.276	-13.672	17.266	-9.463	31.321	-10.541	38.753	343351	29.863	288136	32.355	-9.909	33.673	-11.251	32.937	198239	28.115	177212	26.898	-8.507	30.416	-7.137	34.311	-0.806	27.834	-13.716	35.85	282811	18.354	-7.011	52.749	-5.189	24.947
843	45.882	-14.861	42.467	-9.599	33.727	-9.647	29.488	-16.314	8.281	4749.95	29.324	422929	41.722	-2.552	37.66	-11.021	21.878	-10.896	17.474	-9.916	38.627	-10.071	25.97	289771	30.751	256615	17.847	-11.731	41.611	-7.327	39.709	561995	19.838	191618	22.075	-12.134	32.708	-15.231	41.776	-1.313	31.181	-1.311	28.093	249152	7.95	-12.972	25.642	-11.402	24.069
844	90.876	-6.197	29.802	-6.879	47.731	-8.071	27.792	-14.574	17.657	7377.52	24.197	320470	31.044	-6.379	24.312	-11.181	19.22	-3.776	21.612	-3.15	26.643	-7.696	29.221	283616	16.025	218062	30.636	-14.762	29.997	-7.852	38.122	402734	23.048	147828	21.373	-4.766	22.64	-8.056	29.919	-21.611	34.475	-2.798	36.903	474960	30.605	-8.038	29.582	-8.699	27.764
845	48.159	-9.688	48.368	-6.82	52.857	-6.535	37.223	-10.547	43.767	84815.1	27.862	276704	25.204	-6.906	29.454	-11.467	20.378	-9.391	21.039	-9.153	52.619	-7.213	30.513	169949	21.328	293971	21.349	-5.295	50.246	-7.994	41.384	708786	23.847	240795	27.932	-12.466	23.669	-15.153	42.774	-5.963	31.232	-12.886	33.679	583701	21.542	-2.928	28.302	-8.01	36.533
846	70.611	-5.299	47.811	-8.547	31.89	-14.297	36.317	-12.144	38.756	61701.4	36.552	605472	24.546	-11.924	26.419	-7.77	23.763	-11.418	30.706	-15.319	45.226	-2.302	32.966	477522	32.222	300187	15.73	-6.597	15.393	-5.866	36.246	498307	21.417	186148	19.422	-11.159	37.976	-8.164	27.2	-5.48	46.342	-3.328	26.429	359714	31.325	-13.13	21.103	-5.251	23.273
847	59.397	-6.41	25.814	-15.714	45.076	-4.201	26.058	-4.884	34.118	48181.3	41.798	490054	27.479	-11.316	15.243	-15.445	19.271	-7.354	26.003	-17.102	32.543	-5.064	32.858	349706	44.917	532669	21.049	-5.358	25.312	-11.754	32.732	272853	25.367	220325	21.744	-9.52	34.233	-4.168	35.552	-10.532	26.658	-14.813	42.014	524307	32.93	-6.075	24.892	-8.321	32.982
848	31.179	-12.503	37.685	-13.279	54.529	-10.073	32.961	-3.248	42.932	74712.3	33.277	337171	40.072	-4.157	35.296	-7.186	26.491	-0.001	25.896	-16.907	30.165	-7.135	24.67	220391	22.59	173589	31.527	-11.004	42.84	-9.247	31.782	352335	25.492	163372	37.484	-3.899	56.418	-6.848	31.387	-4.711	40.154	-13.238	38.039	663620	30.015	-8.897	50.817	-11.328	39.63
849	68.036	-12.754	29.464	-7.849	44.561	-7.183	27.748	-11.485	22.389	19467.7	21.285	294061	32.304	-8.02	31.834	-1.682	13.926	-19.182	19.478	-19.155	36.419	-12.87	40.406	381292	44.642	673726	30.496	-9.697	23.442	-9.795	29.136	155339	27.989	283227	40.77	-11.929	36.587	-7.088	39.67	-8.446	27.937	-9.03	34.073	554020	15.354	-8.488	18.678	-9.942	19.157
850	17.059	-10.003	41.994	-8.848	30.556	-5.292	23.659	-15.062	40.144	76794.1	31.126	468169	25.446	-15.331	31.182	-9.677	21.278	-1.997	26.999	-7.657	36.511	-6.339	55.416	877561	39.944	373945	24.255	-9.496	52.184	-4.775	41.992	384331	22.198	162955	27.424	-9.948	40.208	-8.408	28.69	-8.401	17.741	-17.953	44.098	541716	29.135	-6.805	30.072	-7.987	29.314
851	67.555	-4.583	34.376	-14.418	41.46	-10.435	24.952	-9.155	20.955	14223.6	24.357	324676	40.342	-12.539	22.847	-14.838	15.596	-1.985	21.564	-6.135	33.965	-8.374	40.002	463729	36.723	239227	43.617	-12.771	19.108	-3.65	46.045	641623	16.171	161196	37.525	-5.911	38.692	-12.179	20.011	-0.48	27.861	-7.815	29.225	461344	31.186	-9.709	59.977	-12.482	26.93
852	76.845	-10.081	30.929	-11.363	45.748	-10.164	30.491	-14.633	31.406	43249.6	25.977	295615	36.962	-6.564	29.151	0	25.138	-4.298	12.571	-12.577	31.189	-4.816	32.788	354688	35.589	283543	35.872	-15.424	34.556	-12.654	32.387	378680	31.804	189244	23.363	-13.016	20.815	-11.648	33.327	-4.6	26.196	-15.09	23.241	327720	24.602	-2.854	30.929	-7.106	35.056
853	23.567	-3.44	47.067	-8.468	40.199	-3.559	30.449	-6.34	38.171	74155.8	24.817	319708	29.749	-8.12	21.15	-9.762	24.358	-7.662	20.389	-9.87	54.328	-7.508	36.051	300797	25.19	253706	28.788	-10.202	55.137	-4.637	53.266	664267	29.611	181515	24.248	-10.822	23.019	-10.98	30.802	-9.007	20.638	-9.74	43.218	557503	32.926	-3.843	33.253	-13.764	29.262
854	16.185	-9.487	35.584	-5.999	44.042	-9.096	14.476	-15.165	16.197	10402.3	37.325	396169	31.205	-5.746	27.509	-1.274	20.853	-7.849	18.903	-12.552	56.811	-5.129	25.336	130060	33.168	260817	31.984	-11.95	42.267	-13.9	20.575	167332	25.534	231910	26.406	-2.686	28.923	-9.402	28.757	-17.501	37.937	-12.03	26.679	294725	25.157	-8.195	28.69	-9.206	24.028
855	56.431	-8.874	48.306	-6.981	46.436	-4.788	35.152	-6.853	17.053	12481.2	22.229	177731	41.051	-15.03	36.639	-0.001	10.775	-10.213	32.019	-10.969	24.072	-9.024	32.83	362958	29.741	230524	36.184	-10.898	51.68	-8.859	36.837	350780	30.073	235153	37.59	-11.602	40.576	-8.887	19.192	-4.282	13.836	-15.729	32.93	323909	30.084	-3.792	52.972	-12.086	29.337
856	43.11	-9.355	38.408	-5.747	51.844	-9.796	45.972	0	26.073	32197.2	32.21	309423	20.426	-11.168	28.695	-9.122	11.198	-4.783	33.678	-11.781	46.716	-13.496	47.533	545493	31.522	218367	40.27	-7.074	45.568	-3.678	32.494	468514	14.667	111384	22.043	-13.517	45.16	-8.834	29.432	-18.078	24.661	-3.824	25.625	308733	25.023	-16.867	38.28	-9.024	22.587
857	78.723	-6.403	46.381	-6.097	45.588	-10.489	27.934	-0.368	25.551	22590.1	39.626	788578	25.484	-6.539	22.98	-3.85	18.608	-9.21	14.515	-3.45	41.384	-9.976	34.387	341649	35.319	227320	19.372	-11.983	31.986	-10.719	48.542	818574	28.41	117184	17.551	-4.98	16.504	-13.086	28.139	-14.031	27.631	-6.134	37.368	477034	14.423	-0.302	28.81	-15.762	32.314
858	66.388	-7.873	39.662	-14.865	50.125	-10.005	34.916	-10.524	32.78	45721.3	36.413	422863	29.731	-6.448	20.606	-12.934	13.818	-10.215	23.709	-13.787	43.419	-5.823	29.717	224520	30.665	328899	40.835	-6.855	44.768	-4.298	14.427	427120	20.212	131833	37.294	-7.548	31.913	-5.368	19.177	-6.838	26.565	-6.418	37.742	430747	26.624	-16.228	29.187	-11.285	25.661
859	49.292	-8.899	32.449	-3.655	54.496	-6.634	34.713	-11.908	47.089	104967	29.044	478883	33.706	-9.047	33.7	-7.222	8.046	-10.073	39.407	-9.779	34.643	-7.582	22.582	211654	20.906	342380	26.602	-12.554	33.697	-4.951	42.332	516415	23.967	201940	34.683	-15.226	38.885	-13.088	34.782	-3.923	23.539	-4.204	36.873	335487	29.821	-4.335	26.357	-8.095	26.982
860	11.7	-11.595	43.91	-9.085	34.644	-8.293	32.493	-10.399	29.515	37177.7	39.199	474302	23.92	-11.407	15.073	-11.519	24.383	-9.336	14.347	-11.386	28.159	-7.125	24.096	142872	24.207	213982	23.631	-12.358	42.557	-15.31	30.324	213118	28.457	213736	24.174	-7.883	29.803	-7.994	16.73	-17.655	37.744	-5.414	39.851	503590	26.884	-10.24	24.737	-5.694	22.406
861	48.548	-12.573	34.358	-14.265	42.455	-9.964	23.645	-13.914	39.089	59938.8	46.034	712355	28.856	-8.646	27.068	-5.827	26.588	-19.824	51.954	-11.291	47.775	-4.73	25.314	283523	31.215	292707	27.234	-23.294	20.634	-2.223	29.66	314147	20.478	182499	30.253	-10.274	24.442	-6.069	31.905	-10.807	18.307	-10.112	30.826	423205	30.922	-7.983	20.713	-11.476	39.833
862	32.43	-8.288	25.357	-5.583	48.322	-8.413	12.761	-9.837	38.156	65455	32.795	477825	42.025	-9.314	30.871	-8.608	14.544	-12.99	44.618	-6.663	39.949	-13.856	44.476	452358	30.994	265482	24.227	-6.72	29.023	-10.367	41.461	631810	33.367	299741	29.945	-10.203	22.84	-13.21	33.537	-9.639	19.825	-9.411	41.617	416042	37.516	-8.124	34.967	-13.841	24.745
863	26.824	-4.082	31.877	-12.102	49.809	-7.949	27.16	-12.051	21.677	21457.5	42.449	397889	40.246	-9.121	26.985	-11.931	15.894	-9.651	28.85	-0.021	36.474	-11.013	39.547	443248	25.926	221281	29.123	-7.37	36.776	-14.482	27.132	256545	19.18	89789.8	44.399	-9.999	27.053	-14.243	29.839	-8.793	27.333	-4.769	29.819	396688	21.145	-9.318	43.893	-7.174	34.306
864	74.892	-6.859	30.786	-12.024	47.241	-7.799	11.864	-22.964	34.135	59050.7	26.841	406022	25.272	-11.212	28.573	-14.84	23.677	-6.706	37.198	-14.844	47.201	-9.659	38.388	537517	30.509	261258	23.316	-9.8	21.551	-18.944	34.28	386244	26.351	120549	29.44	-11.569	34.337	-20.414	35.08	-8.983	24.082	-9.266	23.793	324272	34.06	-5.793	59.494	-6.963	25.806
865	93.736	-11.728	31.107	-17.664	22.182	-4.408	17.601	-10.334	26.772	25394.9	11.742	198895	20.833	-12.367	24.347	-9.529	15.596	-11.886	34.157	-12.153	36.982	-21.676	44.168	542579	30.34	354472	33.667	-3.747	30.285	-10.231	31.027	345040	28.25	235004	31.871	-9.714	34.681	-16.027	35.902	-14.417	32.682	-13.906	23.156	322699	17.881	-2.848	65.436	-6.036	19.176
866	81.25	-14.434	23.495	-2.647	19.815	-10.484	19.719	-9.127	27.584	34882.6	39.39	332052	38.335	-7.79	26.53	-4.303	19.952	-12.323	23.249	-15.246	43.524	-6.893	23.985	291741	35.011	378095	21.092	-14.455	26.788	-13.902	29.109	143280	19.792	208445	30.404	-9.535	34.379	-0.276	32.389	-8.705	35.018	-4.751	41.036	387196	26.027	-10.298	30.434	-7.74	40.732
867	63.983	-11.365	39.21	-6.258	47.79	-2.805	28.052	-11.898	31.174	44285.8	35.997	528102	38.113	-14.446	34.238	-9.771	20.795	-4.722	31.552	-23.064	37.697	-10.079	48.452	960059	27.815	288367	42.963	-11.299	34.193	-0.103	38.373	303168	22.721	251636	28.244	-18.367	34.538	-10.131	32.728	-1.127	23.977	-12.088	28.183	409626	37.128	-14.131	21.129	-7.009	31.183
868	29.938	-9.929	40.549	-11.815	38.873	-4.52	24.851	-4.103	25.529	31001	32.338	398566	26.913	-11.756	17.21	-13.074	15.216	-11.809	19.468	-5.476	38.769	-17.54	36.405	464034	30.764	303678	22.6	-9.69	36.016	-7.268	43.604	457377	36.622	279088	33.91	-17.889	30.956	-7.906	36.939	-14.288	31.669	-9.025	40.323	692878	19.556	-9.184	20.519	-11.914	34.35
869	20.516	-13.843	36.982	-5.525	52.282	-3.261	19.197	-14.706	42.453	83937.9	45.398	691784	36.913	-15.453	35.863	-9.569	15.334	-7.094	21.597	-16.371	54.949	-4.833	41.138	572808	45.619	683180	32.805	-10.261	41.808	-6.712	45.54	577670	18.458	147384	36.805	-11.338	44.686	-3.41	45.048	-19.819	33.378	-9.933	30.337	395138	20.614	-19.743	40.234	-1.178	19.684
870	118.769	-14.177	23.495	-20.255	40.74	-15.003	20.73	-7.219	36.418	59182.8	23.87	304430	34.27	-4.011	29.442	-13.83	27.799	-8.847	35.155	0	19.789	-11.21	37.999	364664	24.705	283150	22.731	-18.875	35.449	-5.5	55.56	888395	32.946	228096	29.327	-16.824	36.988	-5.987	32.039	-9.139	27.475	-18.801	30.236	440266	23.844	-6.615	42.826	-16.275	21.08
871	39.226	-7.701	39.989	-11.216	36.366	-12.784	31.481	-4.865	24.518	18362.9	34.022	314615	38.891	-6.953	24.886	-8.47	20.221	-10.455	14.103	-10.641	38.106	-5.211	44.115	570442	21.726	172356	22.462	-12.166	26	-2.078	46.775	523271	21.835	238341	38.564	-15.075	39.836	-2.708	21.711	-10.523	35.883	-3.959	32.342	351308	17.575	-12.518	47.129	-5.235	34.571
872	20.223	-12.496	45.321	-4.82	60.253	-10.345	35.654	-12.08	30.114	44210.7	33.547	398543	23.192	-9.674	29.03	-11.206	29.443	-8.095	21.288	-12.639	41.475	-6.232	47.5	837640	29.201	264462	49.954	-3.178	33.299	-3.774	42.476	709481	30.159	170574	29.937	-14.243	41.866	-7.848	26.359	-6.461	20.422	-13.946	35.947	556094	32.429	-18.752	55.667	-9.718	23.825
873	60.775	-4.663	26.725	-13.327	45.312	-9.071	20.173	-6.855	33.229	56126.5	34.244	255430	23.09	-8.167	38.927	-8.175	23.932	0	18.463	-10.497	24.743	-15.98	40.641	425420	31.929	294814	36.55	-10.662	26.471	-7.136	46.159	412961	30.987	230595	25.525	-5.012	39.861	-10.241	25.486	-8.254	34.496	-14.614	26.418	373746	27.695	-6.489	37.406	-17.94	28.406
874	66.682	-10.177	19.241	-9.985	56.498	-5.083	27.456	-12.811	40.896	72938.2	28.002	535585	30.394	-14.889	28.302	-14.183	19.735	-14.022	21.786	-15.148	36.627	-7.119	32.535	288309	27.78	282730	22.964	-11.015	26.67	-5.217	32.296	301391	21.878	192280	25.976	-5.056	14.698	-11.506	27.068	-10.653	29.574	-12.443	29.426	412512	24.608	-4.4	48.706	-8.797	17.155
875	15.804	-10.414	42.338	-10.915	39.437	-11.39	35.354	-5.425	24.917	21899.3	36.145	554432	16.804	-17.327	23.38	-12.126	32.072	-6.33	37.124	-14.54	28.29	-2.347	28.695	318552	39.304	405830	17.511	-9.903	36.573	-6.909	51.874	953273	26.497	208829	31.373	-4.019	25.768	-18.987	48.643	-7.165	17.614	-5.98	31.969	192653	20.046	-10.875	25.533	-14.978	25.481
876	15.341	-6.053	27.525	-7.055	47.15	-5.078	33.06	-14.125	40.45	74608.1	13.788	181471	35.98	-9.546	24.301	-17.632	15.004	-16.381	15.245	-9.627	31.992	-10.401	32.506	356695	29.733	380712	41.666	-8.507	43.965	-7.714	31.634	226838	28.012	209032	24.681	-9.29	23.804	-6.076	34.896	-16.551	43.279	-5.05	29.46	360016	27.82	-12.102	48.469	-11.874	26.274
877	15.498	-6.328	25.094	-16.931	45.176	-11.073	34.037	-6.107	15.683	12155.1	28.049	371629	32.742	-0.001	16.364	-11.336	10.332	-14.847	30.15	-11.148	40.561	-2.976	38.353	611524	34.563	367351	31.002	-7.538	47.269	-5.776	43.843	622641	24.448	184155	40.931	-6.34	29.645	-9.796	26.823	-8.684	31.944	-9.066	26.278	385048	7.608	-15.049	30.777	-9.977	30.671
878	37.3	-14.887	28.827	-5.153	20.327	-16.322	26.626	-11.921	29.257	32736.2	23.639	232954	21.512	-8.392	41.306	-6.869	20.602	-2.044	57.179	-12.06	41.33	-6.994	20.005	111870	30.092	319482	39.367	-9.615	40.274	-7.158	36.247	360073	13.311	141167	25.895	-6.782	34.575	-16.524	27.226	-11.01	41.774	-4.475	30.07	361082	24.452	-1.651	24.948	-2.802	23.116
879	43.099	-9.19	33.432	-6.813	51.473	-10.48	29.727	-8.717	37.763	55838.3	35.782	528638	44.213	0.001	31.149	-10.5	18.728	-9.361	27.382	-15.115	42.356	-9.931	36.446	463472	34.655	260431	29.779	-11.726	38.053	-4.364	29.9	248276	26.178	86195.3	32.255	-15.53	49.785	-10.053	24.895	-6.565	25.58	-3.677	32.536	465408	15.749	-17.365	35.6	-9.62	27.06
880	98.342	-6.657	37.083	-5.788	42.511	-0.315	23.64	-7.869	26.819	28432.2	29.664	283406	49.048	-7.638	15.467	-9.09	24.006	-9.116	12.025	-12.937	36.61	-17.167	30.942	305302	28.694	226322	26.876	-7.916	45.779	-3.904	38.59	635335	20.701	197448	31.074	-0.154	31.95	-9.26	47.016	-13.158	31.004	-5.779	34.284	343482	23.13	-8.164	27.509	-7.737	29.993
881	30.307	-8.074	33.58	-10.668	45.876	-9.408	27.576	-7.466	10.897	8789.9	27.354	272106	27.52	-5.104	21.428	-9.364	19.177	-9.849	44.94	-15.116	33.985	-5.452	29.996	243127	30.278	306695	24.435	-12.229	35.398	-16.044	47.58	733225	25.6	162306	26.829	-8.827	49.33	-2.257	28.577	-7.964	41.18	-13.585	29.999	291891	25.49	-1.922	38.854	-7.324	30.13
882	90.603	-5.271	27.213	-8.767	50.279	-7.229	29.606	-12.797	27.138	31946.8	29.578	460367	37.951	-9.463	18.307	-11.405	12.563	-4.09	40.965	-12.971	17.738	-12.409	37.313	470982	40.898	900699	28.238	-12.533	59.452	-1.736	21.673	191762	22.648	144505	23.701	-10.649	51.743	-8.528	34.25	-7.094	18.067	-6.211	34.503	588106	29.2	-4.357	53.549	-8.754	32.133
883	9.492	-17.451	37.122	-15.171	39.728	-6.922	30.559	-9.252	23.51	18792	38.722	553560	32.551	-7.55	17.143	-8.166	19.311	-9.674	8.683	-4.791	41.974	-20.146	26.413	275058	21.054	210701	19.876	-11.889	54.372	-8.361	47.88	607696	15.654	101391	19.202	-17.198	35.449	-4.29	26.575	-8.898	26.261	-7.714	35.368	585093	29.316	-6.829	59.783	-7.753	17.048
884	29.921	-8.049	23.534	-12.6	37.249	-0.747	26.286	-6.864	25.687	19874.7	38.564	587972	34.62	-11.16	25.78	-11.781	16.669	0	32.457	-2.765	20.733	-9.931	43.857	424123	34.758	303481	23.437	-10.018	39.84	-14.001	33.577	493384	30.125	221545	40.131	-3.943	30.873	-10.232	24.162	-7.808	32.829	-8.37	34.737	382868	22.732	-6.523	25.242	-11.025	20.567
885	74.438	-6.448	29.8	-6.826	37.988	-11.207	20.741	-10.847	46.45	94929.2	43.994	725443	35.636	-17.455	19.921	-4.585	20.291	-14.437	29.859	-8.898	28.818	-7.458	45.079	444583	34.787	302794	19.333	-15.026	38.345	-9.913	31.376	392989	27.988	121803	24.806	-8.741	45.679	-7.302	26.047	-13.998	14.049	-14.592	37.523	455570	24.081	-12.1	48.103	-7.407	29.399
886	13.353	-19.266	35.798	-5.553	57.316	-0.376	39.347	-11.675	18.703	21379.3	30.362	462346	38.609	-10.087	25.175	-13.452	25.806	-5.365	22.652	-12.114	38.28	-6.481	35.248	495160	26.097	236217	21.305	-5.692	33.287	-5.819	46.681	612647	28.107	165196	31.313	-13.07	21.659	-2.532	9.942	-11.028	34.98	-9.806	30.401	355497	30.161	-8.943	30.736	-3.704	25.907
887	59.546	-17.278	40.912	-7.898	45.786	-5.434	31.982	-13.462	37.01	64750.3	29.859	381300	36.802	-3.78	29.37	-14.69	13.792	-12.446	46.566	-6.811	22.129	-7.536	29.21	356805	17.304	208559	31.334	0	31.269	-5.272	36.099	485224	21.71	188902	24.205	-9.275	35.437	-6.107	39.619	-5.178	40.394	-15.789	39.265	310286	23.579	-12.714	43.418	-11.527	27.566
888	26.322	-13.296	32.851	-2.015	56.571	-2.713	31.151	-10.675	36.475	56214.4	23.709	258286	31.351	-6.697	21.733	-10.798	21.919	-5.992	30.002	-4.562	49.555	-5.653	40.261	735774	37.844	276146	28.261	-11.918	52.94	-10.872	35.916	451207	28.944	126788	35.052	-15.667	38.512	-6.66	23.874	-14.539	33.234	-7.121	18.437	310401	37.33	-9.363	22.522	-13.644	27.39
889	25.516	-14.839	47.018	-8.79	35.297	-7.631	23.469	-10.289	34.212	53459.9	37.927	651683	38.839	-12.527	17.588	-11.741	19.507	-2.365	24.096	-19.191	40.295	-11.6	45.38	635564	23.017	269615	33.055	-15.549	49.151	-9.807	18.773	120085	25.918	169945	28.526	-7.919	34.248	-10.631	30.633	-5.351	42.385	-12.801	40.464	352209	20.04	-16.989	36.519	-4.334	17.554
890	21.196	-9.448	27.727	-7.892	40.246	-0.292	36.116	-13.739	26.386	37465.5	38.846	467661	40.569	-3.266	21.959	-18.569	15.231	-10.087	31.223	-8.01	45.255	-10.877	52.605	949808	29.842	303548	22.806	-6.02	30.141	-14.984	37.073	563909	27.585	192980	32.439	-9.669	43.047	-5.596	40.259	-5.019	22.081	-4.623	30.173	417828	17.545	-10.832	22.168	-12.837	12.728
891	86.833	-6.492	35.898	-18.387	39.292	-12.606	41.596	-5.954	38.684	55284.1	42.319	575858	31.198	-7.257	28.397	-12.069	29.257	-8.81	52.159	-0.777	44.061	-9.599	33.664	582756	35.337	388002	40.117	-8.373	38.754	-6.238	47.202	542460	18.013	127117	24.678	-11.772	26.871	-9.326	29.503	-9.714	33.544	-3.183	20.93	256966	31.582	-15.701	52.751	-12.664	31.382
892	36.487	-1.463	40.569	-12.178	35.181	-9.023	19.302	-19.093	41.918	76234.5	40.402	580829	38.937	-11.042	34.258	-12.292	21.643	-17.67	18.26	-14.618	35.654	-7.756	44.732	392440	42.385	718747	38.069	-12.22	46.58	-8.129	13.148	256422	24.467	252847	33.128	-11.102	38.31	-7.698	19.526	-8.771	36.371	-6.509	22.047	252230	17.078	-5.963	18.47	-7.288	36.625
893	95.166	-6.457	42.138	-5.627	49.697	-5.405	35.246	-3.356	44.337	92629.7	20.861	156847	30.527	-11.269	24.034	-13.166	25.407	-5.852	43.155	-14.984	31.311	-17.548	35.403	381694	31.871	312975	28.905	-19.778	37.84	-17.088	40.442	504023	22.324	146684	33.072	-12.485	28.058	-10.738	34.756	-12.325	34.69	-3.219	43.505	443302	21.015	-4.678	28.752	-11.528	32.759
894	102.932	-4.164	20.062	-8.798	48.884	-15.142	35.264	-14.147	5.186	2669.51	39.402	660756	26.844	-6.586	33.3	-6.581	20.725	-8.315	22.223	-9.074	17.941	-11.633	0	85081	28.313	233745	33.896	-0.511	30.534	-12.411	44.365	544795	32.921	219274	26.161	-14.618	29.891	-9.872	31.512	-8.14	28.244	-14.122	31.596	396641	23.751	-11.66	26.206	-15.307	30.295
895	30.963	-4.42	43.736	-6.047	27.196	-3.105	23.158	-9.765	25.048	25474.1	40.224	620801	17.342	-10.209	35.408	-4.045	22.584	-2.717	16.521	-9.108	28.082	-12.221	33.536	293529	54.763	921928	23.284	-14.092	22.681	-9.744	45.263	512565	17.161	159966	25.159	-15.765	30.907	-9.381	15.06	-6.646	39.441	-13.866	28.555	331451	27.365	-4.494	35.205	-7.139	36.418
896	20.816	-9.176	32.355	-7.342	26.009	-3.742	14.625	-12.29	24.079	19758.6	42.474	422011	24.534	-8.877	32.626	-10.317	12.607	-7.405	32.572	-10.713	28.583	-2.968	49.671	620424	33.925	258008	22.7	-10.651	23.415	-6.745	32.53	575493	24.548	193410	33.331	-7.109	16.204	-11.604	34.372	-8.287	29.076	-7.264	44.757	621847	23.107	-1.891	55.247	-6.261	22.759
897	76.323	-1.684	40.386	-7.938	47.431	-9.843	25.975	-11.06	40.521	78261.1	35.023	388267	27.027	-7.579	28.613	-8.152	13.599	-14.312	22.959	-7.059	42.11	-2.91	46.592	553425	27.278	293897	19.038	-7.715	47.054	-11.171	35.752	349807	25.047	196341	26.364	-21.245	35.373	-8.232	41.055	-3.103	45.349	-8.266	45.611	540640	24.847	-6.739	37.865	-0.754	28.104
898	13.731	-10.838	32.816	-7.208	45.061	-4.515	33.324	-5.681	41.781	85843.7	21.799	250472	28.138	-6.918	22.146	-4.973	17.482	-13.358	30.775	-13.287	27.462	-17.245	30.53	276069	22.366	191791	36.528	-9.313	23.732	-15.817	27.153	268966	31.649	222212	22.316	-15.507	21.826	-13.878	25.998	-20.754	29.55	-5.404	28.593	420342	34.813	-10.439	41.672	-3.647	21.858
899	100.14	-5.063	42.321	-7.727	44.751	-13.653	37.727	-17.376	34.325	58253	43.461	865184	34.384	-12.943	33.398	-17.057	15.589	-11.283	22.558	-9.478	42.879	-17.134	44.954	578694	51.656	817906	34.669	-5.97	30.505	-5.158	50.526	796049	33.935	281981	29.724	-11.704	34.922	-12.639	31.442	-8.652	29.205	-9.163	34.711	357905	34.631	-15.105	29.185	-11.615	26.17
900	58.762	-14.015	39.85	-6.974	21.67	-10.022	34.664	-3.842	13.977	11026.6	24.365	209987	31.701	-13.082	27.218	-9.939	13.184	-5.818	31.524	-13.393	32.864	-5.911	30.201	203359	32.859	602280	24.746	-17.805	33.539	-8.127	28.013	330859	25.136	220614	40.17	-6.245	24.919	-7.288	33.783	-17.099	48.421	-16.284	39.26	491587	21.43	-12.881	44.12	-4.589	31.288
901	14.023	-6.284	46.774	-17.785	54.833	-11.12	26.805	-13.335	35.423	61935.5	37.258	304730	38.691	-9.702	25.334	-6.011	14.369	-7.647	14.019	-10.506	65.134	-8.622	28.502	329400	45.59	674188	18.273	-9.22	39.881	-7.164	33.913	398036	27.783	160236	21.606	-3.794	28.065	-13.083	37.08	-10.326	43.465	-2.64	29.638	373799	31.367	-6.463	37.32	-4.546	27.047
902	13.163	-3.578	40.04	-9.176	49.868	-6.739	23.04	-7.002	35.022	46442.8	23.083	204438	29.89	-3.699	18.284	-9.098	16.925	-5.555	34.622	-7.606	30.756	-10.356	26.674	224169	29.012	329185	34.298	-14.767	42.036	0	38.743	435484	24.435	180082	35.396	-15.087	48.378	-7.287	42.011	-7.425	27.678	-7.697	32.395	268060	20.929	-13.953	43.595	-12.715	31.569
903	47.229	-7.539	36.267	-16.166	51.72	-6.266	37.431	-8.165	42.934	87605.1	35.563	257851	15.239	-11.279	15.181	-8.862	25.492	-14.034	18.355	-16.643	36.315	-8.388	29.726	328972	26.912	264145	30.867	-7.919	46.62	-10.013	50.249	688877	26.272	188044	21.443	-6.272	30.405	-8.991	29.832	-12.778	38.96	-16.619	23.91	239031	22.026	-11.303	55.657	-4.798	15.03
904	68.747	-11.179	27.4	-8.869	44.614	-10.706	35.418	-14.444	30.162	46402.3	26.619	316013	29.703	-2.233	29.934	-4.864	21.909	-13.497	20.943	-10.714	23.449	-11.47	30.801	437728	32.758	360481	39.386	-7.744	38.393	-9.879	35.593	320344	27.451	235979	42.091	-10.783	29.456	-12.528	30.093	-12.052	36.28	-13.68	20.054	364088	34.699	-5.473	35.853	-0.563	22.888
905	51.055	-7.292	47.215	-6.292	36.727	-8.296	13.842	-6.863	23.075	17839.8	33.458	342569	34.935	-8.989	36.99	-10.372	23.664	-8.167	18.498	-6.44	34.873	-17.47	32.171	227920	49.93	712896	22.063	-9.623	44.982	-14.647	46.628	711960	31.602	233930	30.829	-9.599	36.128	-3.114	32.473	-7.042	26.522	-2.444	26.211	372551	26.177	-7.25	43.979	-2.388	30.349
906	22.804	-12.241	26.314	-8.027	57.036	-8.569	14.177	-7.065	17.389	11378.1	25.675	268736	27.01	-15.556	25.401	-9.098	18.777	-6.286	32.643	-6.844	34.29	-7.583	31.454	293236	27.145	214860	42.886	-11.685	29.575	-6.822	37.599	562695	21.248	170593	37.664	-13.572	28.886	-12.512	26.012	-16.503	24.655	-8.17	27.049	352160	23.743	-6.471	21.355	-8.047	35.182
907	28.101	-8.78	42.404	-5.297	68.035	-11.626	28.15	-7.406	41.18	89523.1	39.434	494142	25.182	-10.348	26.038	-5.8	18.827	-10.908	43.814	-7.975	33.992	-10.655	19.476	773891	35.482	287335	32.093	-6.275	40.199	-16.699	48.598	711358	27.989	180971	43.252	-3.969	49.662	-3.514	28.369	-8.505	29.131	-9.384	21.845	307082	20.796	-8.544	32.207	-7.677	34.065
908	83.784	-11.992	47.699	-4.777	45.017	-9.984	27.647	-3.722	29.556	43921.6	41.074	607718	35.106	-9.107	33.861	-3.741	24.692	-14.563	35.704	-8.372	27.953	-7.19	24.987	210655	27.481	250560	16.914	-9.416	31.484	-7.505	31.55	300855	22.306	188354	23.368	-2.741	30.529	-19.321	23.675	-5.925	38.322	-16.396	28.812	364915	18.899	-16.347	28.338	-11.821	29.787
909	40.679	-6.854	39.22	-0.935	37.413	-12.302	26.562	-17.65	25.587	22050.7	32.797	337860	34.709	-11.166	12.336	-12.865	8.543	-14.207	21.031	-8.03	47.254	-8.038	43.701	602354	28.05	269511	25.663	-13.021	37.875	-9.791	43.223	586458	27.558	137411	41.399	-15.742	39.075	-6.64	38.384	-10.105	23.812	-6.958	25.101	423802	26.631	-4.023	42.501	-6.475	30.265
910	0	-25.236	29.427	-11.626	48.401	-12.771	32.389	0	29.174	28825.6	17.438	291177	30.035	-18.517	31.366	-4.366	25.38	-6.248	31.363	-11.984	45.144	-17.908	29.278	233984	26.95	214586	28.633	-8.909	36.724	-13.078	51.462	978165	29.878	163160	28.604	-19.143	42.783	-8.402	24.679	-8.335	29.222	-13.22	37.715	595386	20.38	-14.737	51.359	-10.676	21.96
911	23.62	-12.437	28.694	-5.783	49.911	-6.157	28.89	-13.577	45.448	81578.1	37.775	563576	34.101	-7.769	24.795	-3.747	8.329	-14.917	21.785	-10.191	29.672	-5.49	37.148	282275	34.885	221996	25.124	-9.442	35.636	-9.074	32.596	564420	8.923	102182	22.798	-12.405	38.915	-8.224	31.734	-14.425	28.346	-1.266	35.952	516038	20.117	-6.261	29.78	-9.514	34.776
912	15.214	-14.774	22.88	-3.241	31.377	-3.784	15.62	-7.129	39.233	70793.8	43.565	705327	43.471	-12.409	7.576	-11.605	15.484	-13.371	38.415	-11.424	27.782	-11.152	35.15	225168	26.709	270988	39.218	-4.873	39.627	-6.731	31.35	334349	28.484	177834	30.602	-6.53	36.946	-11.63	28.742	-18.294	29.494	-11.444	30.836	258786	34.001	-8.81	37.182	-8.803	27.277
913	20.852	-8.084	24.321	-14.197	22.272	-20.587	37.955	-4.288	27.798	44168.1	43.63	634594	36.028	-10.526	34.097	-7.956	11.189	-7.752	30.555	-7.764	34.334	-5.418	53.371	649852	23.931	272299	23.346	-17.153	41.249	-8.654	50.077	636061	19.805	202466	62.011	-4.338	42.237	-14.145	37.564	-5.963	27.537	-12.622	37.096	492767	20.151	-8.201	30.268	-7.824	26.022
914	93.569	-0.125	19.797	-0.466	47.153	-12.486	27.829	-6.762	20.107	20150.9	34.636	340760	35.566	-15.713	27.151	-10.579	26.389	-12.434	30.849	-15.045	24.108	-10.996	30.716	393227	32.08	215472	26.739	-4.341	39.75	-15.272	39.72	499271	18.338	115335	37.097	-10.558	37.213	-7.899	30.775	-13.676	25.933	-11.416	16.317	215813	23.972	-10.846	70.384	-10.162	33.651
915	50.841	-14.669	38.63	-14.989	50.107	-10.163	31.952	-6.132	30.546	35893.6	38.333	763610	32.504	-13.111	35.177	-5.932	16.872	-9.628	13.339	-10.786	25.13	-11.418	28.94	251359	35.499	167276	19.148	-14.132	47.612	-2.311	42.352	385588	15.844	144461	12.775	-15.491	33.394	-11.023	21.156	-13.987	45.503	-10.554	29.139	313020	30.894	-4.327	21.424	-10.418	29.855
916	13.198	-16.857	30.256	-10.007	49.114	-16.736	37.705	-13.056	30.754	39616.7	29.845	383713	49.863	-6.547	23.527	-2.416	15.456	-2.768	30.684	-12.18	36.09	-8.982	30.858	357810	38.828	841508	25.905	-14.884	28.884	-14.798	38.677	506822	30.354	171244	25.044	-6.522	44.785	-5.337	28.517	-6.469	31.348	-11.84	15.871	185519	16.358	-6.872	33.982	-9.276	30.88
917	74.696	-9.86	29.681	-12.317	47.357	-18.968	38.307	0.001	37.015	58253.6	40.788	705767	37.018	-9.613	23.352	-9.098	18.389	-13.354	33.134	-6.472	41.799	-7.55	54.227	749718	17.808	280213	24.767	-17.013	42.738	-7.295	49.615	521838	26.337	127020	29.084	-17.205	42.938	-13.807	23.041	-8.171	24.444	-7.029	39.803	463789	20.466	-10.154	38.088	-6.264	27.564
918	55.856	-7.026	30.591	-12.251	59.191	-9.63	17.784	-13.835	30.812	38075.8	35.665	477032	45.4	-11.6	22.415	-4.693	25.082	-12.398	25.335	-17.806	43.044	-2.456	41.793	319530	31.336	353179	22.643	-12.425	29.094	-11.233	44.716	598739	27.958	169820	32.238	-8.605	44.647	-3.96	38.845	-9.606	33.252	-15.76	42.165	432900	27.703	-2.877	43.411	-11.171	37.809
919	42.567	-8.441	44.591	-2.862	13.542	-15.143	25.976	-4.472	31.923	49470.6	21.129	193086	29.015	-4.898	22.478	-4.757	20.522	-0.15	29.464	-4.103	37.556	-14.083	16.51	206168	33.682	286684	24.826	-11.921	31.444	-13.122	35.062	275992	22.727	129089	33.101	-12.132	21.414	-8.738	40.768	-9.662	24.964	-4.552	33.633	393179	25.185	-10.339	28.612	-8.695	15.874
920	47.765	-11.284	34.811	-5.973	41.989	-8.743	18.732	-9.932	22.282	15315.6	29.074	384659	38.14	-12.962	25.062	-14.026	21.183	-10.277	31.354	-10.726	27.752	-5.264	44.078	441203	25.35	250030	31.719	-8.945	38.205	-11.625	35.183	277100	29.051	199913	15.158	-3.453	26.267	-18.235	40.605	-14.572	28.827	-8.085	36.131	351048	16.486	-8.28	20.945	-14.232	39.891
921	101.421	-3.081	49.849	-4.916	49.677	-10.947	32.423	-6.381	32.952	53590.3	35.141	578879	36.817	-6.105	17.894	-10.058	20.947	-9.589	15.837	-4.61	28.368	-19.687	37.202	488119	33.45	292109	29.069	-10.216	27.902	-10.585	11.667	153658	20.438	181899	24.469	-6.59	41.581	-12.037	25.21	-12.909	28.249	-16.433	28.05	377981	19.885	-11.57	34.275	-8.538	23.682
922	55.264	-9.998	28.846	-10.691	46.454	-7.161	32.481	-11.432	13.137	3229.18	27.186	440406	39.66	-8.184	29.712	-9.319	20.867	-5.404	16.325	-14.499	56.68	-0.001	36.231	566753	42.537	397004	28.656	-10.143	52.558	-3.433	44.527	437257	29.215	289814	28.006	-5.26	22.977	-10.248	29.127	-4.841	32.374	-7.618	40.473	714981	21.222	-6.449	25.967	-9.308	26.918
923	41.534	-4.588	45.878	-0.49	30.071	-0.001	23.417	-11.942	37.152	59654.7	37.714	489007	27.372	-4.487	26.97	-8.948	13.483	-11.707	18.481	-4.446	32.358	-7.759	28.951	319280	14.141	155297	29.714	-9.028	28.356	-11.681	48.64	564575	27.086	167764	42.826	-9.421	44.296	-14.543	26.165	-19.534	32.032	-7.845	35.101	223516	23.858	-10.052	59.574	-9.641	25.235
924	7.842	-21.646	25.347	-14.955	46.449	-4.461	25.065	-13.939	36.123	55612.9	39.772	351153	31.469	-5.056	33.441	-8.828	14.27	-5.147	23.759	-7.231	28.095	-6.043	23.978	186169	32.61	290038	22.893	-11.218	32.215	-13.843	43.56	631103	33.57	193593	25.175	-10.305	17.892	-20.251	31.933	-3.851	23.755	-7.688	20.275	387185	25.096	-12.447	42.674	-12.209	26.663
925	24.302	-12.008	28.007	-11.786	39.285	-14.727	26.017	-12.915	16.967	4118.84	31.793	525392	36.243	-10.794	21.276	-12.729	24.364	-8.731	36.991	-14.832	28.345	-10.067	53.952	789298	35.049	305219	24.342	-6.453	51.042	-14.657	32.765	610277	15.246	162601	31.315	-12.104	26.424	-10.599	33.583	-6.795	21.223	-7.391	42.093	629808	34.382	-8.39	34.205	-12.668	33.499
926	74.146	-7.985	40.659	-4.126	49.468	-4.531	31.39	-7.036	12.082	6067.66	42.565	605319	37.763	-0.001	29.562	-7.825	27.687	0	28.206	-11.072	40.87	-8.475	28.05	460255	32.022	443629	43.126	-12.991	25.254	-9.757	33.989	423005	25.303	167441	37.414	-14.416	38.949	-6.671	32.102	-5.849	24.827	-5.118	27.387	363626	25.249	-6.61	25.434	-18.153	24.844
927	70.837	-4.264	45.97	-11.975	42.191	-6.562	16.046	-8.649	41.394	77772.9	24.55	404025	27.243	-11.653	24.051	-9.432	30.141	-9.875	24.334	-15.782	34.014	-4.316	43.211	593242	34.132	388895	34.562	-4.297	38.306	-7.141	57.194	837738	30.667	283432	34.304	-3.662	29.711	-13.259	23.28	-6.317	30.271	-13.907	29.876	461628	34.695	-7.578	31.418	-10.564	28.108
928	72.76	-11.998	34.228	-3.468	29.637	-18.757	15.305	-7.3	23.597	31066.4	36.468	392101	29.868	-5.586	24.275	-6.356	26.401	-0.659	27.165	-7.781	24.264	-11.638	21.026	162064	19.208	300611	35.94	0	30.688	-5.481	27.077	205818	24.467	250348	26.077	-7.488	33.483	-5.327	37.971	-7.297	37.004	-11.115	36.226	483518	20.345	-8.796	21.073	-8.487	28.069
929	43.187	-9.37	37.108	-17.721	37.654	-17.263	33.706	-13.449	27.94	26544.6	51.961	802115	46.1	-10.123	33.766	-8.934	23.79	-8.78	37.461	-10.902	45.931	-12.427	22.718	176483	31.958	271221	25.608	-14.484	45.608	-4.079	30.095	163536	23.817	254494	24.746	-13.75	36.513	-6.395	24.371	-9.824	41.943	-10.342	40.061	583962	18.63	-8.163	34.391	-10.416	36.134
930	22.542	-10.973	24.288	-7.061	49.472	-6.623	32.258	-12.975	36.225	53780.6	39.393	527097	35.522	-8.905	21.235	-6.979	28.484	-5.763	14.413	-9.262	40.132	-8.563	23.155	295746	22.387	195624	0	-26.034	47.511	-0.423	45.583	809223	26.406	206999	29.334	-15.582	33.831	-4.086	18.498	-6.958	52.781	-12.965	26.792	274594	19.847	-7.425	31.309	-5.849	38.767
931	101.399	-12.078	31.447	-6.56	34.744	-5.518	28.541	-11.321	36.487	57519.3	18.299	231993	30.662	-7.661	10.913	-11.035	19.502	-12.187	19.586	-17.017	36.635	-5.833	29.616	307866	35.466	338906	32.708	-12.981	46.816	-9.924	41.77	731164	39.563	366235	32.155	-10.465	24.811	-9.955	16.774	-12.317	30.606	-4.941	28.828	260262	25.925	-13.793	38.61	-11.075	28.298
932	82.399	-13.778	41.101	-12.786	38.811	-8.509	33.739	-10.591	18.903	12896	40.245	599114	23.808	-8.341	25.692	-2.219	17.763	-13.346	51.323	-15.087	25.512	-16.277	39.838	524189	23.582	212143	32.628	-11.704	40.918	-8.928	45.349	578441	18.216	109334	34.104	-2.626	30.842	-8.031	26.514	-7.501	38.46	-8.025	31.364	381896	14.982	-17.934	36.015	-12.945	21.873
933	8.354	-12.323	43.136	-7.391	48.101	-4.151	28.438	-19.159	36.891	53968.2	33.389	389031	34.982	-14.103	24.115	-11.557	13.253	-14.468	34.616	-9.592	51.697	0	39.284	370577	28.312	243941	30.304	-11.95	29.338	-4.681	45.486	777386	32.852	224892	31.609	-8.304	24.5	-4.096	26.186	-13.018	31.209	-5.738	37.27	433187	21.315	-11.063	33.636	-8.128	18.59
934	41.851	-8.294	29.014	-3.533	35.715	-14.188	33.823	-15.418	32.478	38624.2	38.565	468005	37.048	-11.632	26.639	-17.479	12.812	-6.223	34.64	-14.067	42.223	-4.9	38.685	508464	41.626	793531	26.498	-18.014	46.274	-2.356	33.151	488928	32.346	241038	29.7	-15.053	28.16	-14.032	41.835	-0.51	21.13	-11.69	27.057	416556	33.082	-3.755	24.662	-7.134	41.724
935	83.128	-6.879	46.165	-1.832	44.47	-4.387	29.301	-11.633	29.994	48437.2	35.898	372719	29.043	-11.041	27.703	-11.93	27.357	-9.05	40.3	-1.045	29.45	-9.209	32.226	386845	25.88	375252	34.248	-13.053	19.695	-10.84	50.238	853146	34.325	270749	25.508	-9.298	43.205	-12.771	21.78	-8.128	27.517	-12.441	37.424	374671	20.074	-12.5	46.354	-2.894	31.195
936	39.778	-13.355	46.712	-2.055	40.215	-10.329	27.32	-3.94	14.453	4019.75	34.894	532014	30.976	-7.619	24.183	-12.501	13.532	-5.23	29.813	-13.51	34.691	-15.089	34.764	570226	24.841	295955	18.799	-10.921	30.932	-21.146	42.989	542280	24.244	206790	14.139	-12.686	45.362	-6.964	31.435	-8.526	45.544	-8.362	34.794	303921	26.787	-10.168	22.913	-10.168	24.684
937	79.018	-1.914	37.019	-10.613	36.829	-10.895	41.879	-10.734	14.638	10268.2	44.074	850237	35.872	-11.163	25.395	-11.754	24.943	-10.885	33.412	-7.993	37.705	-5.297	25.037	360574	29.651	205362	14.037	-14.276	47.329	-6.643	23.048	248380	30.305	244323	25.187	-13.655	20.133	-7.833	31.478	-6.288	28.962	-11.812	25.496	277529	23.693	-8.884	43.699	-11.745	42.013
938	79.143	-10.403	37.789	-10.753	62.25	-12.288	15.064	-7.455	36.488	57308.1	33.609	377320	40.924	-20.742	35.497	-4.615	16.234	-9.518	36.32	-12.461	39.472	-7.487	44.323	394625	35.363	324112	32.83	-6.432	52.533	-6.628	37.577	580426	17.135	80731.5	32.787	-9.524	45.812	-9.407	44.214	-8.918	37.726	-13.741	40.037	381891	18.982	-7.939	42.981	-13.337	9.377
939	85.782	-2.217	38.947	-10.576	33.848	-3.836	34.48	-8.487	22.941	26344.8	42.581	578816	33.19	-5.091	31.743	-13.476	21.802	-10.022	16.605	-4.056	38.369	-14.969	26.679	209742	29.982	234907	16.246	-7.168	35.125	-7.156	28.601	169994	25.954	194436	20.878	-10.554	24.717	-12.428	33.413	-16.65	35.609	-2.203	27.804	219336	21.766	-15.601	37.572	-10.595	17.494
940	33.345	-4.869	29.869	-13.983	41.283	-2.569	23.824	-11.848	39.855	65738.7	23.276	348052	22.633	-10.329	36.399	-9.099	28.83	-1.584	29.433	-15.744	43.728	-15.188	27.961	129751	49.877	845418	29.31	-11.921	38.997	-9.429	45.253	780186	25.156	134575	22.485	-9.58	29.252	-11.873	30.507	-7.54	46.015	-7.172	24.269	341349	32.734	-3.426	55.457	-1.354	27.475
941	9.703	-6.314	39.007	-3.717	34.268	-5.628	22.113	-15.176	35.165	55511.8	22.73	221431	33.848	-14.443	19.817	-9.797	15.51	-5.604	30.66	-17.564	32.769	-8.154	29.179	223797	19.729	208814	31.066	-14.163	29.277	-8.952	28.133	301572	20.714	197080	32.851	-3.68	25.669	-7.661	24.176	-9.458	12.973	-6.959	34.992	478668	22.043	-9.427	34.478	-9.437	30.148
942	26.544	-4.191	21.032	-4.996	39.24	-4.606	33.127	-5.218	36.598	58456.7	30.633	328973	23.013	-11.136	22.62	-13.192	16.034	-4.77	23.655	-11.701	37.92	-12.772	37.085	501463	34.34	334015	23.729	-6.357	51.648	-3.829	39.649	294253	26.335	278472	38.782	-1.486	31.624	-6.377	23.071	-12.351	43.902	-4.269	37.823	473444	14.232	-6.088	30.481	-16.026	29.609
943	45.58	-11.252	31.508	-15.36	52.896	-11.556	15.369	-16.168	21.145	21178	32.513	361638	40.533	-12.327	27.018	-17.6	14.426	-10.448	18.45	-7.407	32.685	-16.819	46.575	669532	30.097	266813	34.614	-5.111	41.412	-9.137	42.67	684060	15.93	104417	30.965	-6.127	30.195	-11.427	16.903	-8.005	31.355	-7.569	40.272	478231	32.552	-3.448	15.448	-8.797	25.576
944	90.231	-15.015	39.712	-7.576	24.745	-14.505	40.849	-8.379	32.754	42524.3	24.741	291447	30.155	-14.641	24.026	-11.858	24.252	-9.14	30.377	-10.363	46.192	-11.526	27.931	371146	22.109	218252	30.655	-1.462	29.435	-4.522	56.115	790951	17.958	130981	36.772	-14.825	15.806	-9.462	38.583	-5.584	17.694	-8.86	44.489	749139	28.055	-5.755	27.108	-5.158	27.268
945	52.177	-12.62	31.493	-3.529	53.112	-8.752	31.32	-14.338	15.564	8921.46	43.754	565986	35.366	-8.409	19.635	-10.983	21.493	-11.323	20.89	-18.645	31.634	-2.873	30.769	269246	19.249	145328	28.175	-11.736	45.903	-6.439	24.231	197007	25.391	141217	37.31	-11.467	40.647	-9.945	26.04	-4.537	42.409	-8.209	34.053	316528	27.561	-16.408	46.082	-5.434	20.516
946	8.358	-6.512	26.92	-6.062	45.535	-16.369	32.044	-13.909	29.593	33820.8	39.668	434868	29.947	-12.135	19.004	-11.295	18.811	-13.834	43.628	-5.355	38.254	-5.713	28.918	272221	35.209	301095	25.911	-13.994	41.882	-16.049	55.148	903275	29.86	255655	10.901	-5.339	33.961	-9.927	38.394	-12.681	14.473	-14.679	31.561	284966	16.708	-11.877	60.22	-3.724	27.444
947	58.332	-7.827	14.122	-4.663	43.136	-7.922	34.638	-10.652	45.883	99374.3	30.614	638100	29.612	-4.412	29.636	-8.671	17.877	-10.039	35.859	-9.514	43.136	-9.739	29.652	278343	37.914	268638	28.051	-7.747	31.964	-11.726	31.152	281700	20.115	156193	31.139	-7.999	23.137	-8.459	28.219	-9.085	21.19	-5.05	33.725	305352	11.369	-11.34	30.302	-7.073	24.466
948	57.967	-7.277	35.74	-5.392	50.718	-7.113	24.834	-18.042	32.635	42343.8	28.1	429350	32.335	-13.115	8.83	-16.555	11.608	-6.87	37.983	-6.587	39.582	-4.767	20.284	103795	25.138	220304	41.558	-3.821	30.648	-6.061	37.293	369686	30.146	297120	35.372	-11.566	27.969	-6.459	26.512	-3.834	23.744	-11.182	32.665	234031	23.436	-8.891	37.117	-7.813	28.375
949	82.579	-14.726	34.933	-8.924	39.829	-14.004	19.427	-7.406	39.71	71398.5	41.33	648980	45.09	-10.234	39.757	-6.567	13.792	-15.604	33.771	-10.959	32.845	-12.105	38.079	357940	29.405	440231	27.245	-8.445	35.658	-9.975	33.543	281041	24.812	152065	25.162	-8.241	23.886	-13.495	32.848	-8.485	38.787	-14.172	22.004	275443	23.168	-12.227	32.19	-14.377	30.21
950	63.695	-4.913	24.861	-8.426	41.572	-4.043	22.701	-10.624	26.156	27296.7	31.577	420416	40.587	-3.721	32.36	-5.294	20.054	-3.387	20.352	-18.731	25.049	-7.549	35.573	273945	35.939	337700	29.728	-4.933	51.838	-9.17	34.78	307003	20.89	112735	32.394	-11.565	17.918	-11.908	26.388	-14.23	48.531	-8.398	32.556	247631	24.849	-12.199	29.451	-16.455	27.324
951	70.667	-7.773	32.717	-10.968	33.61	-8.944	30.919	-10.603	28.743	38533.7	23.97	130314	30.042	-11.71	30.181	-7.714	8.844	-10.556	38.623	-4.871	30.331	-10.567	37.883	429449	37.002	350506	29.653	-15.014	34.242	-10.677	33.24	191094	18.794	131519	31.455	-7.57	36.399	-11.928	36.32	-5.022	35.985	-6.139	29.912	438823	27.57	-11.492	46.196	-9.445	36.283
952	16.559	-8.411	40.422	-5.406	38.307	-7.562	41.635	-13.857	44.022	81475.4	39.411	578445	31.239	-15.568	29.127	-1.994	10.398	-14.186	26.46	-6.763	33.672	-17.637	23.005	217483	23.494	292998	27.646	-0.047	27.887	-6.388	29.079	310411	20.355	128995	28.474	-17.907	37.376	-9.271	30.362	-9.631	33.427	-8.324	42.037	595386	40.259	-11.868	41.381	-13.528	26.074
953	72.692	-7.751	25.012	-5.981	50.668	-7.367	38.834	-6.334	18.562	6280.69	40.014	545733	38.449	-7.75	22.939	-11.463	16.559	-14.598	28.682	-14.651	34.859	-18.225	26.876	243513	30.331	295435	23.101	-9.083	37.199	-5.787	43.406	670002	25.5	219440	24.306	-9.566	34.808	-10.023	29.683	-4.154	34.271	-6.335	32.148	516140	22.392	-12.084	28.865	-13.971	19.692
954	44.156	-3.742	32.183	-5.969	38.096	-2.459	28.28	-4.368	34.715	46893.7	37.106	578524	35.581	-7.045	22.877	-8.461	18.85	-9.613	24.93	-7.812	40.95	-8.278	12.406	344240	29.129	149657	34.149	-9.899	21.382	-6.357	53.857	819087	31.689	223655	18.603	-9.335	35.291	-9.164	23.381	-9.525	36.158	-14.789	31.758	224661	31.604	-5.867	32.435	-8.694	18.181
955	29.025	-13.601	36.458	-15.692	47.264	-7.241	20.996	-14.048	44.89	95504.2	29.143	434340	31.124	-10.811	19.878	-8.658	15.902	-5.87	26.175	-6.851	34.526	-11.569	33.387	332163	33.857	270603	30.846	-9.862	29.424	-10.602	42.615	635074	21.906	171619	34.283	-5.958	32.896	-7.737	30.46	-10.742	27.193	-15.089	26.626	465002	25.409	-10.756	55.076	-6.691	25.834
956	68.954	-8.519	32.06	-6.251	42.937	-7.772	33.746	-5.195	32.515	42792.8	45.589	613916	37.183	-12.476	0	-22.581	14.47	-18.529	15.84	-6.233	39.265	-8.965	28.846	276576	35.341	270707	22.997	-10.709	35.574	-2.362	23.865	184518	26.871	220187	27.044	-19.065	20.525	-3.84	25.895	-13.27	44.921	-9.613	32.673	263742	17.688	-14.827	67.634	-9.605	35.861
957	60.673	-6.381	30.523	-5.459	50.485	-8.1	26.729	-5.883	35.179	59084.4	37.896	430915	25.705	-6.945	26.315	-9.894	22.063	-9.269	46.04	-8.525	33.833	-14.362	26.218	241392	25.502	304058	39.624	-10.791	20.102	-8.59	30.184	378207	23.768	213543	20.996	-7.224	29.937	-7.984	27.409	-1.364	47.274	-6.653	40.507	743952	13.79	-17.238	21.378	-10.21	15.111
958	17.765	-15.096	43.424	-4.904	43.259	-6.18	49.654	-4.698	30.721	43721.8	34.877	458252	35.233	-6.731	21.308	-11.254	29.85	-0.886	34.265	-9.606	18.151	-15.117	45.404	586668	21.628	213665	40.107	-6.571	49.775	-4.997	30.955	335541	25.696	239993	27.948	-8.753	68.839	-7.169	31.057	-5.336	52.771	-5.087	29.201	358214	24.161	-8.903	51.305	-4.279	27.215
959	19.524	-11.216	0	-26.021	33.86	-3.775	24.834	-11.148	24.162	29471.5	23.231	254241	39.128	-6.57	28.073	-0.38	18.97	-12.193	29.208	-13.038	15.932	-8.454	22.927	208500	28.459	227971	20.368	-12.243	29.059	-11.241	49.543	896171	29.918	229280	26.613	-11.795	29.55	-7.812	26.984	-12.563	32.613	-2.252	27.491	366459	24.798	-9.293	29.396	-12.278	19.96
960	68.058	-10.594	26.927	-23.746	41.435	-21.831	23.206	-13.939	22.349	13148.6	34.024	628499	32.603	-11.306	40.336	-8.737	18.471	-13.569	29.624	-22.258	32.869	-8.985	40.109	444920	31.791	319804	19.185	-13.528	24.376	-9.081	38.817	643909	26.934	199222	20.501	-6.318	14.757	-4.79	48.033	-11.093	29.628	-6.19	27.195	352415	25.368	-12.261	42.82	0	30.336
961	100.33	-5.745	33.35	-12.331	42.771	-11.589	29.141	-8.73	18.795	9990.15	35.441	561812	33.618	-18.053	26.589	-11.485	17.023	-12.778	16.819	-7.801	34.718	-14.984	39.641	516101	32.672	239780	39.123	-11.784	29.522	-16.269	44.307	586371	30.776	274612	23.446	-8.864	36.439	-7.355	41.447	-12.547	21.92	-13.805	35.909	448680	17.422	-10.375	37.347	-8.225	25.613
962	15.745	-6.729	32.64	-9.565	56.198	-8.781	23.23	-18.592	42.567	72297.6	35.532	671618	29.411	-11.564	16.925	-12.202	23.821	-10.387	15.385	-8.562	30.519	-13.061	26.549	399290	25.82	302228	25.91	-6.951	42.514	-12.354	38.208	351234	22.837	179136	25.227	-8.976	30.501	-14.346	39.619	-3.435	28.915	-7.382	25.12	329916	30.305	-0.712	35.137	-12.554	33.494
963	33.873	-17.131	34.236	-6.62	43.604	-3.094	36.287	-20.164	38.131	55698.6	11.339	131985	34.74	-6.62	28.796	-4.686	11.293	-8.826	29.347	-7.101	31.453	-14.797	36.336	456862	36.136	235315	32.417	-6.32	22.303	-12.91	24.963	358878	30.208	218832	21.051	-5.097	23.606	-15.982	28.22	-15.209	26.834	-12.103	8.363	185438	22.364	-8.449	24.688	-20.974	27.432
964	57.758	-2.634	36.209	-7.012	38.79	-7.021	38.574	-6.733	32.343	37986.3	29.483	350669	37.045	-2.54	27.193	-7.992	12.06	-10.722	26.085	-9.321	30.773	-14.206	42.405	580802	32.221	337160	34.92	-13.585	46.015	-9.259	34.903	323892	17.52	141949	36.135	-17.529	32.803	-11.425	23.406	-6.477	40.435	-6.209	22.15	265535	35.433	-10.644	26.366	-13.1	27.528
965	18.599	-8.3	44.441	-5.938	41.153	-15.436	22.627	-13.568	16.612	6762.69	35.847	615832	31.112	-7.997	25.012	-15.589	27.434	-7.63	28.364	-16.444	46.84	0	19.341	134708	36.959	286239	24.473	-15.328	40.72	-3.418	23.117	277291	28.453	269804	37.651	-11.854	40.292	-6.369	23.342	-8.176	24.856	-8.143	26.188	284524	27.832	-20.911	24.152	-7.482	36.944
966	40.073	-4.15	26.2	-2.162	46.766	-7.236	29.153	-11.759	37.743	57609.5	20.455	328122	36.241	-9.142	31.782	-8.546	17.53	-14.279	26.983	-4.909	25.162	-5.462	25.015	292652	15.88	215614	20.576	-13.546	30.486	-13.235	35.566	292145	24.46	128715	35.362	-7.448	17.441	-14.586	34.94	-14.351	17.289	-4.628	35.398	358536	37.825	-9.456	30.932	-9.325	30.567
967	29.89	-11.618	40.039	-8.933	43.384	-14.063	28.905	-17.243	22.221	23899.8	28.72	425790	36.597	-7.355	27.029	-10.623	19.546	-4.027	24.77	-9.717	37.23	-9.196	28.461	294689	38.619	266394	23.843	-6.556	23.344	-10.39	31.118	294575	32.525	175253	21.628	-7.22	31.803	-17.494	30.666	-8.648	36.424	-8.94	23.725	308259	21.31	-8.843	44.818	-10.73	24.516
968	37.71	-7.372	31.683	-14.864	45.732	-8.159	30.886	-3.82	28.86	35865	28.722	408498	41.65	-21.866	22.872	-6.969	18.828	-9.216	29.229	-14.171	21.322	-12.06	44.003	626353	30.697	308451	19.174	-6.73	34.382	-5.487	25.979	373572	21.41	193696	20.5	-7.858	49.027	-13.564	36.132	-11.914	28.539	-11.019	25.122	325476	37.994	-6.11	22.097	-13.347	15.906
969	54.25	-13.14	47.799	-0.852	49.203	-2.407	29.224	-15.877	18.138	18508	34.153	327878	28.019	-15.286	27.104	-4.466	12.387	-9.836	10.994	-7.037	30.267	-14.074	32.561	194075	29.76	288242	25.135	-13.842	23.856	-8.376	49.2	906368	29.884	246901	25.713	-9.076	23.951	-17.172	31.669	-11.3	44.256	-11.528	32.392	381262	32.186	-6.138	39.876	-6.045	26.309
970	11.779	-0.03	33.235	-11.585	43.495	-8.099	29.724	-12.66	29.154	48226.1	36.608	567690	27.91	-4.987	35.289	-8.804	13.123	-12.093	22.688	-10.939	21.605	-6.407	41.102	548268	28.894	283186	26.852	-6.75	19.274	-5.686	45.67	448459	22.811	184202	38.235	-6.533	61.989	-15.555	28.371	-14.603	43.94	-14.319	39.663	388072	13.823	-10.642	56.791	-7.409	11.26
971	27.64	-3.175	41.414	-8.631	51.644	-7.403	30.416	-12.426	26.477	29706.6	32.078	552110	29.062	-19.524	22.762	-11.54	12.266	-5.726	31.492	-3.046	26.13	-5.777	29.132	154447	52.542	984373	27.938	-9.448	44.162	-12.032	36.229	357562	30.559	200342	22.794	-9.956	31.58	-12.587	38.809	-2.478	15.624	-6.518	25.173	344014	24.734	-9.843	48.072	-9.611	36.46
972	35.769	-11.218	31.897	-5.597	48.946	-11.667	16.626	-11.581	28.611	29066.8	21.138	271558	32.738	-10.137	21.136	-6.22	20.584	-14.933	19.473	-14.983	33.157	-10.538	38.092	523913	26.066	281318	29.172	-10.954	40.677	-8.391	39.688	572883	30.684	142677	27.387	-10.452	39.686	-5.916	21.397	-8.296	25.329	-6.225	39.782	596830	17.497	-15.904	26.673	-8.011	31.293
973	89.503	0	27.485	-4.571	45.958	-1.376	24.031	-1.63	22.121	15269.6	47.721	823806	33.678	-11.512	13.899	-11.39	25.87	-1.509	27.565	-17.316	37.374	-10.745	25.118	210736	24.1	189842	12.392	-6.836	44.067	-6.498	46.885	658286	25.599	181984	34.982	-4.955	34.192	-8.806	20.399	-8.423	34.067	-6.516	38.63	542962	28.915	-12.692	54.344	-9.469	24.539
974	36.622	-2.21	28.66	-12.07	43.185	-9.253	19.922	-13.71	38.102	58488.5	29.46	393638	33.658	-7.314	27.28	-10.147	14.732	-4.71	24.535	-12.132	52.393	-0.842	41.604	667914	37.216	237630	20.257	-12.882	36.099	-14.649	39.999	255322	24.848	153963	48.252	-9.657	27.285	-4.357	29.308	-11.8	21.918	-2.166	25.525	321962	21.661	-10.239	52.164	-17.025	45.385
975	47.68	-12.831	48.31	-8.058	28.628	-10.57	31.35	-7.258	38.299	70651.3	23.675	233510	36.588	-7.434	40.414	-7.071	21.994	-8.457	34.174	-9.038	25.738	-9.087	5.811	96497.3	21.51	221966	25.793	-12.279	35.144	-6.648	34.268	222963	33.157	303389	39.546	-6.97	33.967	-9.879	49.949	-6.236	27.307	-10.416	36.328	320205	32.728	-6.244	32.013	-11.903	34.951
976	46.979	-11.782	36.167	-14.774	61.841	-8.351	27.498	-8.843	22.834	23927.2	40.146	613936	35.988	-17.514	23.949	-6.057	23.705	-17.442	42.307	-12.727	27.163	-0.039	32.757	245138	31.489	149198	28.134	-7.786	23.277	-5.438	40.152	564319	21.922	126092	36.92	-8.001	21.68	-10.642	36.088	-5.191	35.047	-9.837	24.053	498973	18.512	-9.861	24.22	-12.6	27.443
977	29.494	-3.825	36.065	-8.641	44.704	-7.755	28.549	-8.568	35.525	55452.4	46.438	775569	40.55	-8.682	32.253	-8.754	20.181	-10	29.382	-9.125	44.949	-12.345	38.939	418669	22.381	232201	32.874	-10.838	38.547	-11.653	49.645	902430	32.199	228028	35.264	-6.667	63.514	-11.859	22.561	-6.761	30.485	-12.278	29.187	426846	20.941	-16.471	27.296	-8.137	29.86
978	69.158	-0.114	26.165	-12.117	27.134	-3.438	16.322	-9.074	20.71	28169	29.159	309540	34.661	-6.735	31.514	-4.197	28.564	-8.284	26.831	-13.288	32.057	-14.418	32.139	492416	24.292	299897	14.849	-3.072	41.735	-14.036	52.23	669890	17.132	137259	34.831	-3.13	26.681	-14.806	29.685	-4.677	39.208	-7.363	31.567	372271	24.235	-4.912	34.746	-9.665	33.36
979	52.655	-11.041	32.132	-15.585	50.344	-5.457	26.194	-9.034	25.081	24877.3	32.938	444586	26.888	-10.199	17.202	-16.505	31.765	-1.795	40.114	-12.798	22.596	-11.594	30.37	258830	24.525	159953	31.178	0	34.538	-13.221	41.321	539316	17.31	153909	26.825	-16.154	30.27	-5.667	34.566	-9.804	29.824	-9.064	38.593	376844	14.875	-11.541	40.715	-6.638	22.334
980	48.237	-9.995	24.638	-11.065	42.881	-7.525	12.841	-15.14	44.253	87623.8	37.018	445372	26.607	-9.762	19.376	-14.217	13.226	-6.243	34.171	-12.378	48.646	-14.983	23.066	117108	39.603	408977	13.075	-4.154	44.561	-11.015	24.522	161091	24.036	138275	31.076	-9.797	37.536	-6.053	27.904	-5.411	38.516	-9.28	35.124	342021	15.126	-21.968	35.933	-13.84	25.246
981	61.041	-5.782	40.466	-10.147	20.347	-7.164	35.657	-16.066	37.038	57161.7	39.643	502516	33.06	-11.785	27.819	-10.018	12.443	-21.245	18.827	-8.925	54.301	-16.749	39.841	517020	33.85	266580	26.831	-2.469	40.254	-13.596	17.729	103002	30.48	307737	30.292	-4.661	45.747	-7.945	30.349	-19.504	29.633	-19.006	26.161	376553	18.403	-0.487	19.558	-11.747	17.979
982	49.585	-2.741	44.129	-7.061	41.887	-2.631	36.411	-10.459	18.351	10845.8	28.144	510460	34.386	-17.148	25.273	-5.788	24.702	-6.562	22.224	-10.391	45.547	-6.856	33.504	470098	28.783	248192	32.954	-13.55	42.222	-9.697	36.858	329754	20.141	126416	26.375	-10.964	30.129	-1.25	31.12	-10.535	21.484	-10.11	42.209	565223	20.562	-17.095	58.094	-9.921	23.83
983	19.199	-1.728	23.576	-12.185	20.416	-16.798	26.128	-6.974	36.601	61838.6	38.309	533835	26.909	-8.829	12.634	-9.457	20.017	-13.103	36.895	-12.174	30.297	-11.693	43.624	433103	22.53	270801	49.246	-9.885	18.22	-10.886	38.192	281479	22.663	236917	27.009	-19.242	33.627	-8.733	30.853	-4.594	26.546	-8.367	30.417	427811	34.228	-5.689	27.215	-11.364	22.744
984	57.851	-14.954	38.62	-4.775	43.664	-21.853	37.46	-6.729	23.355	16381	29.005	223125	32.675	-6.823	16.479	-9.87	23.318	-7.403	17.935	-11.267	26.11	-10.343	37.805	344053	33.373	297660	27.728	-2.408	46.807	-4.881	32.165	234449	21.795	98646	26.227	-7.086	27.342	-15.84	25.185	-6.184	29.026	-15.42	31.737	527300	35.563	-11.464	31.455	-6.17	23.09
985	42.983	-10	27.405	-10.941	59.845	-11.472	26.961	-19.002	39.898	74024.1	38.2	375020	37.032	-7.59	34.873	-17.13	9.363	-10.674	39.446	-10.898	51.377	-16.088	45.602	663795	26.089	210080	15.406	-11.628	36.024	-5.663	33.752	250995	24.027	266750	20.668	-11.037	51.126	-11.324	22.273	-17.824	26.564	-15.002	25.949	347108	29.374	-3.342	55.034	-2.183	27.425
986	38.753	-10.017	31.112	-14.503	31.343	-15.402	27.418	-11.397	24.192	31251.4	30.947	408593	30.391	-1.518	32.363	-8.405	13.552	-13.261	18.572	-11.759	43.226	-12.332	19.201	194222	29.106	280706	37.554	-6.84	34.742	-11.847	33.69	686802	18.41	128098	27.118	-11.431	25.999	-2.188	20.485	-8.294	23.212	-7.422	34.432	314584	20.296	-16.825	27.326	-9.046	29.215
987	78.513	-11.914	50.289	-15.595	24.162	-14.923	35.667	-10.679	35.322	64744.4	22.26	188244	31.041	-7.231	24.735	-9.003	22.245	-10.76	13.877	-7.069	32.259	-5.361	31.781	472564	39.246	654492	23.352	-15.626	44.037	-4.08	46.32	499699	28.524	158631	24.432	-7.932	21.285	-5.557	26.309	-18.386	28.001	-6.143	31.218	322202	23.528	-5.817	21.672	-8.035	34.19
988	59.811	-15.765	34.745	-2.712	63.098	-4.28	23.065	-9.278	38.21	57491.5	33.916	527651	34.227	-6.885	16.927	-4.288	17.911	-7.54	48.12	-13.595	37.833	-11.066	51.494	625054	31.029	275824	29.81	-1.356	40.403	0	49.621	680179	35.216	388149	30.284	-9.019	30.533	-6.946	36.629	-3.681	32.667	-17.488	31.549	488855	20.566	-9.381	25.956	-11.091	31.653
989	48.302	-7.836	38.393	-5.825	42.088	-6.28	24.211	-11.876	31.139	37474.2	38.1	333234	38.785	-0.559	27.041	-10.492	15.374	-7.091	22.747	-7.367	26.375	-2.367	27.03	329598	31.825	268862	43.415	-2.466	21.491	-7.841	25.088	409665	32.392	194627	26.782	-9.493	30.181	-12.415	42.24	-7.719	43.165	-4.264	29.071	362326	18.487	-14.259	16.978	-13.253	40.823
990	118.187	-2.768	50.864	-8.042	48.797	-2.255	17.323	-8.335	29.384	30579.8	42.316	623019	38.148	-8.958	23.625	-3.616	21.713	-4.612	27.799	-18.627	26.744	-8.064	31.927	382315	34.7	250994	24.303	-4.285	23.058	-13.887	29.563	163193	11.339	91072.5	38.489	-11.546	43.749	-14.27	27.578	0.001	25.869	-8.88	23.575	266907	14.881	-0.133	34.505	-9.461	30.826
991	86.832	-1.198	26.839	-22.989	35.523	-1.88	27.078	-12.595	14.636	12523.6	33.741	549115	36.424	-8.508	28.507	-7.223	19.463	-9.037	18.211	-14.978	26.963	-16.471	37.252	509672	27.388	249265	15.877	-9.245	64.169	-1.941	41.489	489224	23.271	193024	30.229	-9.766	50.992	-12.474	21.941	-16.241	44.468	-11.725	35.052	286612	19.753	-13.893	43.863	-3.003	27.925
992	38.011	-15.374	38.171	-7.118	39.842	-16.683	25.186	-7.57	33.453	45455	41.575	548677	29.488	-9.685	30.192	-8.295	20.228	-12.596	18.874	-16.737	29.411	-12.775	42.788	744528	25.783	318114	31.498	-13.833	31.146	-12.081	31.94	146735	30.828	252924	26.509	-9.757	40.451	-10.126	33.223	-1.754	27.427	-16.035	46.978	756538	19.007	-9.574	49.377	-12.513	24.858
993	98.903	-13.233	35.716	-2.223	44.598	-13.113	26.697	-7.21	42.044	76969.7	36.253	580654	35.551	-13.084	25.912	-8.543	18.133	-5.667	43.189	-7.913	30.191	-4.341	51.434	944137	20.942	186683	30.118	-20.665	47.057	-11.793	26.561	397656	23.411	148748	38.08	-11.377	34.173	-15.538	12.607	-10.014	36.511	-12.554	37.686	660703	30.522	-5.069	28.89	-14.15	24.606
994	32.181	-5.574	47.611	-15.226	46.938	-4.858	36.768	-18.066	43.576	78868.1	37.774	578210	29.635	-7.319	22.705	-0.638	23.936	-7.403	31.41	-9.784	44.161	-9.884	32.645	368456	27.345	272805	37.957	-1.976	39.412	-6.961	34.346	444433	23.847	181787	13.876	-6.055	25.054	-9.18	33.174	-8.525	35.996	-1.869	32.012	344452	19.393	-12.698	32.476	-12.908	37.485
995	51.603	-15.23	10.919	-15.436	48.629	-9.017	16.812	-11.69	28.527	43642.2	39.991	750557	37.169	-4.455	31.295	-10.562	28.407	-4.776	39.153	-9.458	34.162	-15.26	34.991	389709	35.701	202038	14.676	-12.192	17.538	-12.872	25.569	158946	26.769	191403	25.053	-7.973	26.412	-9.945	48.595	-17.053	28.713	-6.516	25.976	284731	30.071	-9.962	45.293	-16.106	22.788
996	77.279	-7.547	26.982	-8.044	46.264	-1.815	26.302	-8.135	18.324	21730.3	30.828	346656	30.758	-8.585	30.419	-12.113	28.636	-7.954	44.482	-14.914	34.994	-7.379	34.36	301360	25.721	379179	52.7	-14.158	45.714	-8.758	28.1	334827	25.576	179179	20.736	-16.047	22.948	-11.688	26.563	-6.666	44.371	-8.436	32.838	436574	25.453	-4.341	66.482	-6.896	35.293
997	15.29	-9.418	24.662	-3.853	39.091	-12.234	23.385	-7.92	25.258	23353.3	39.812	770677	28.084	-8.636	26.313	-9.747	28.697	-6.842	20.751	-7.981	32.862	-11.583	30.054	383563	36.074	205734	17.343	-12.408	31.995	-3.867	36.17	559147	21.032	160619	28.64	-13.761	23.026	-8.042	27.629	-11.401	17.3	-13.449	36.908	316870	20.865	-9.263	33.912	-4.643	40.793
998	85.685	-8.644	40.112	-0.559	38.679	-8.171	32.466	-14.772	24.808	29149.7	35.099	350374	27.631	-0.514	35.809	-8.912	15.12	-8.533	34.802	-5.772	26.646	-7.321	22.677	296584	35.628	326725	40.905	-12.333	38.64	-1.848	49.489	972222	33.197	319271	22.255	-0.1	39.261	-5.539	42.591	-13.22	31.241	-14.27	25.69	354040	29.193	-13.563	29.531	-15.7	24.544
999	18.757	-11.639	21.975	-9.273	45.043	-7.889	39.885	-9.901	33.01	53301.3	28.812	350242	30.536	-16.48	28.882	-9.396	22.092	-11.041	24.596	-6.141	34.421	-3.792	29.392	494297	13.406	482047	22.547	-7.042	29.238	-17.967	32.989	247156	30.679	259255	32.937	-12.279	31.299	-5.749	39.04	-9.767	25.123	-14.291	35.734	675905	33.838	-9.928	19.184	-6.135	35.717
1000	51.12	-4.972	20.802	-9.236	46.195	-7.841	38.739	-2.501	22.784	27935.9	40.217	428190	25.702	-10.852	22.53	-10.868	12.46	-14.742	41.542	-10.823	35.158	-9.78	22.806	96137.7	24.854	244829	15.318	-21.882	42.955	-7.726	35.235	445346	24.676	155595	39.953	-2.386	37.235	-4.225	45.104	-10.946	21.596	-10.793	40.297	548366	15.004	-10.76	58.846	-11.122	28.403
[truncated: 369 more columns]

## Sheet: Kinase-random substrate pair
	Kinase-Random substrate pair 1		Kinase-Random substrate pair 2		Kinase-Random substrate pair 3		Kinase-Random substrate pair 4		Kinase-Random substrate pair 5		Kinase-Random substrate pair 6		Kinase-Random substrate pair 7		Kinase-Random substrate pair 8		Kinase-Random substrate pair 9		Kinase-Random substrate pair 10		Kinase-Random substrate pair 11		Kinase-Random substrate pair 12		Kinase-Random substrate pair 13		Kinase-Random substrate pair 14		Kinase-Random substrate pair 15		Kinase-Random substrate pair 16		Kinase-Random substrate pair 17		Kinase-Random substrate pair 18		Kinase-Random substrate pair 19		Kinase-Random substrate pair 20		Kinase-Random substrate pair 21		Kinase-Random substrate pair 22		Kinase-Random substrate pair 23		Kinase-Random substrate pair 24		Kinase-Random substrate pair 25
	Kinase	Random Substrate	Kinase	Random Substrate	Kinase	Random Substrate	Kinase	Random Substrate	Kinase	Random Substrate	Kinase	Random Substrate	Kinase	Random Substrate	Kinase	Random Substrate	Kinase	Random Substrate	Kinase	Random Substrate	Kinase	Random Substrate	Kinase	Random Substrate	Kinase	Random Substrate	Kinase	Random Substrate	Kinase	Random Substrate	Kinase	Random Substrate	Kinase	Random Substrate	Kinase	Random Substrate	Kinase	Random Substrate	Kinase	Random Substrate	Kinase	Random Substrate	Kinase	Random Substrate	Kinase	Random Substrate	Kinase	Random Substrate	Kinase
	P49185	P40338	Q07014	Q9WUD9	Q07014	P63279	Q63699	Q96FW1	Q6P6U0	P08559	Q6P6U0	Q15208	Q01986	P18754	Q01986	P00860	Q05982	P19783	Q62844	P60983	Q62844	P36887	F1LM93	P36506	P18266	P04177	P32577	P05132	P32577	Q16539	Q9WUD9	O08553	P63086	O14921	P63086	P13668	P18266	O15392	P19139	Q9WUD1	P19139	Q9ULC4	P11275	O08599	P11275	P41241	P11275	P63086	Q03114
	iRMS (Å)	Interaction Energy (kcal/mol)	iRMS (Å)	Interaction Energy (kcal/mol)	iRMS (Å)	Interaction Energy (kcal/mol)	iRMS (Å)	Interaction Energy (kcal/mol)	iRMS (Å)	Interaction Energy (kcal/mol)	iRMS (Å)	Interaction Energy (kcal/mol)	iRMS (Å)	Interaction Energy (kcal/mol)	iRMS (Å)	Interaction Energy (kcal/mol)	iRMS (Å)	Interaction Energy (kcal/mol)	iRMS (Å)	Interaction Energy (kcal/mol)	iRMS (Å)	Interaction Energy (kcal/mol)	iRMS (Å)	Interaction Energy (kcal/mol)	iRMS (Å)	Interaction Energy (kcal/mol)	iRMS (Å)	Interaction Energy (kcal/mol)	iRMS (Å)	Interaction Energy (kcal/mol)	iRMS (Å)	Interaction Energy (kcal/mol)	iRMS (Å)	Interaction Energy (kcal/mol)	iRMS (Å)	Interaction Energy (kcal/mol)	iRMS (Å)	Interaction Energy (kcal/mol)	iRMS (Å)	Interaction Energy (kcal/mol)	iRMS (Å)	Interaction Energy (kcal/mol)	iRMS (Å)	Interaction Energy (kcal/mol)	iRMS (Å)	Interaction Energy (kcal/mol)	iRMS (Å)	Interaction Energy (kcal/mol)	iRMS (Å)
1	20.565	-18.436	32.342	-13.63	24.035	-9.674	28.629	-7.866	31.121	-9.772	42.917	-10.532	18.288	-13.863	31.146	-6.998	22.792	-8.001	34.716	-8.707	27.282	-18.431	31.349	-16.657	33.917	-9.484	18.486	-6.628	30.188	-8.347	38.946	-11.471	18.685	-15.779	39.777	-8.045	34.884	-11.14	20.667	-21.192	35.911	-13.632	24.663	-10.985	14.507	-9.621	17.856	-8.45	20.613
2	22.771	-9.612	28.325	-7.849	25.901	-13.196	33.659	-10.654	22.582	-9.319	40.453	-5.418	31.283	-0.001	33.844	-8.748	20.344	-12.284	34.089	-8.019	48.062	-12.592	22.792	-5.225	36.309	-8.516	8.265	-19.211	25.391	-10.141	22.418	-8.349	17.67	-2.421	82.425	-6.383	18.801	-12.99	32.867	-15.036	38.111	-9.407	40.001	-13.735	37.353	-6.479	22.967	-5.238	30.896
3	30.349	-9.231	39.834	-10.781	14.018	-9.428	16.052	-1.793	29.953	-14.916	40.131	-5.842	26.583	-3.941	32.169	-4.448	13.508	-10.887	28.232	-15.899	21.205	-11.413	25.398	-8.207	23.009	-5.683	11.251	-8.113	40.935	-9.29	50.115	-13.289	21.345	-6.587	32.854	-10.166	37.975	-14.7	30.503	-9.392	29.159	-5.836	42.027	-9.56	41.941	-5.125	34.964	-7.7	44.021
4	46.67	-4.962	40.361	-6.487	27.783	-4.812	32.512	-3.35	32.075	-4.563	29.781	-23.424	37.133	-2.229	20.636	-7.478	16.708	-23.521	50.916	-7.938	31.971	-7.557	40.337	-14.054	23.791	-11.615	16.697	-5.018	34.765	-7.02	45.215	-9.341	24.768	-3.578	36.733	-14.771	29.034	-5.339	32.019	-3.949	42.122	-11.272	25.65	-2.273	30.025	-8.034	43.772	-0.175	29.245
5	20.314	-11.256	36.649	-6.721	21.128	-16.889	12.698	-7.399	44.211	-5.967	31.25	-2.852	27.552	-6.322	23.295	-6.366	28.406	-14.884	22.889	-11.114	18.623	-12.254	33.74	-4.258	37.997	-11.082	19.599	-5.984	20.559	-9.836	45.667	-4.435	30.479	-6.499	63.509	-8.77	0	-24.514	28.435	-9.343	40.704	-15.295	28.678	-17.742	37.504	-14.923	28.119	-14.953	31.886
6	29.66	-9.205	30.456	-11.301	20.862	-5.909	26.64	-6.719	35.932	-13.74	36.075	-11.054	12.571	-10.354	34.374	-5.291	23.553	-11.137	23.091	-10.911	31.9	-9.61	27.644	-7.08	44.54	-12.919	19.264	-7.588	34.229	-20.228	50.842	-14.305	20.05	-5.154	18.031	-5.696	32.798	-6.292	30.111	-7.189	28.594	-13.179	27.492	-0.742	37.445	-6.546	21.611	-14.027	23.704
7	28.852	-2.957	23.245	-4.365	21.541	-8.476	31.888	-13.459	35.674	-12.731	42.051	-10.649	35.328	-5.61	10.604	-6.375	15.191	-14.202	13.636	-7.812	17.015	-13.351	33.455	-8.909	30.403	-7.654	21.124	-8.815	11.407	-5.58	22.084	-4.289	16.28	-10.206	24.149	-7.547	29.434	-3.029	44.692	-14.617	47.722	-4.965	31.491	-8.149	27.141	-4.857	35.915	-9.854	25.926
8	27.698	-7.937	32.754	-12.592	40.874	-8.234	22.964	-7.875	40.171	-12.556	44.239	-0.304	37.194	-7.104	29.857	-10.704	18.167	-5.985	18.454	-7.608	19.715	-6.409	40.022	-11.663	37.807	-6.644	13.181	-16.798	27.934	-9.55	50.841	-14.079	16.255	-9.184	57.169	-16.735	9.681	-7.515	42.122	-4.098	15.11	-4.587	29.547	-9.464	36.454	-13.162	19.898	-9.593	35.004
9	17.082	-4.266	47.444	-0.216	25.128	-5.98	35.43	-7.731	25.135	-12.556	23.187	-10.659	14.656	-7.474	42.503	-12.472	23.075	-14.921	25.264	-6.975	38.296	-1.435	27.196	-5.307	32.211	-11.442	12.575	-8.619	26.267	-13.255	41.167	-11.093	20.308	-14.061	41.975	-7.789	19.942	-5.284	37.03	-8.516	34.088	-7.49	43.33	-3.188	32.272	-17.03	32.488	-15.05	25.6
10	23.833	-12.64	39.49	-7.136	30.917	-13.362	20.889	-4.74	39.876	-11.562	52.407	-0.8	22.118	-18.3	37.51	-7.731	16.285	-10.735	22.607	-12.393	26.466	-9.153	24.005	-8.785	54.45	-2.723	29.378	-6.694	8.752	-20.526	41.397	-4.111	22.501	-5.488	42.44	-0.873	17.044	-7.408	36.296	0	32.607	-6.011	34.408	-12.497	32.197	-11.204	44.025	-0.081	29.537
11	17.76	-10.228	40.902	-5.62	19.123	-13.061	20.569	-10.931	42.777	-7.423	35.794	-6.363	31.405	-15.897	40.89	-12.721	30.215	-11.193	17.192	-9.711	32.432	-15.687	29.662	-7.628	23.405	-12.552	22.315	-6.999	17.859	-5.37	48.704	-17.385	28.672	-8.999	45.052	-5.717	16.001	-14.616	35.649	-11.504	26.251	-6.953	39.796	-18.698	24.186	-8.315	17.262	-18.114	21.526
12	23.754	-7.143	26.706	-17.895	33.803	-6.625	19.956	-3.951	42.119	-8.22	46.542	-11.313	35.364	-14.801	32.95	-8.033	35.962	-14.704	17.372	-4.643	36.979	-6.863	40.747	-11.062	28.069	-7.858	18.391	-9.187	20.165	-8.442	36.371	-0.212	26.993	-9.26	36.645	-10.418	18.333	-7.814	33.657	-11.934	48.851	-8.778	37.128	-9.574	32.502	-10.18	27.36	-13.863	23.252
13	40.045	-8.498	39.132	-7.335	33.573	-7.973	28.338	-11.212	27.932	-9.963	44.434	-3.865	16.404	-9.039	43.092	-3.589	18.362	-10.281	35.109	0.001	28.294	-10.123	28.941	-6.291	28.434	-5.856	21.174	-6.181	19.936	-9.932	36.38	-10.135	25.638	-5.389	19.367	-13.051	15.428	-6.53	42.709	-17.165	22.988	-7.246	39.027	-7.361	32.765	-15.826	18.302	-5.639	28.604
14	15.689	-22.356	32.486	-6.923	21.791	-6.132	28.791	-11.207	25.294	-2.791	41.422	-8.221	32.707	-9.36	28.414	-8.871	18.652	-16.827	32.049	-10.8	30.101	-6.236	25.97	-9.157	60.45	0	30.108	-8.663	21.25	-20.853	34.779	-4.778	26.492	-6.222	23.028	-12.856	21.365	-2.063	42.527	-3.707	19.816	-7.403	35.438	-20.651	26.405	-7.902	44.864	-7.922	19.366
15	27.072	-9.053	32.42	0.001	21.808	-13.64	25.37	-6.199	23.672	-6.401	25.246	-16.827	44.397	-5.452	21.352	-11.765	21.545	-12.95	21.994	-17.336	37.469	-12.1	16.904	-7.768	29.064	-16.374	35.81	-4.75	31.664	-9.657	49.836	-7.145	22.65	-5.692	35.396	-13.529	20.871	-10.205	48.341	-0.542	28.817	-9.226	57.256	0	15.057	-15.199	36.488	-2.449	30.68
16	22.324	-4.221	41.2	-13.93	29.901	-13.03	22.058	-15.549	45.436	-15.029	39.284	-6.43	22.183	-7.558	22.375	-9.458	41.865	-5.98	14.898	-6.806	23.523	-9.656	33.462	-12.71	43.753	-7.398	10.2	-17.911	22.323	-12.76	36.36	-6.294	17.563	-4.213	42.014	-18.196	26.361	-9.255	40.162	-8.719	34.4	-8.993	23.22	-7.106	26.144	-6.42	25.689	-8.233	42.574
17	27.266	-5.607	23.416	-15.237	16.343	-10.133	15.51	-13.785	26.066	-10.205	38.977	-5.954	17.084	-11.341	30.283	-16.704	25.077	-5.519	52.955	-11.723	25.569	-14.525	28.51	-20.246	23.683	-5.404	34.898	-7.214	39.308	-12.347	27.68	-10.746	20.524	0	24.441	-2.943	14.413	-6.481	36.031	-9.913	32.206	-6.569	11.54	-13.67	31.287	-6.194	31.407	-11.558	28.439
18	21.277	-10.884	35.226	-4.274	19.381	-12.589	20.765	-11.515	40.867	0	36.525	-12.748	29.061	-15.717	27.448	-14.003	39.42	-13.311	21.251	-9.791	45.272	-5.914	18.245	-12.56	20.905	-6.869	39.695	-8.593	30.106	-9.881	40.359	-7.098	22.837	-10.795	29.284	-8.318	32.876	-10.912	24.336	-19.773	45.275	-5.677	35.818	-10.29	34.642	-7.355	32.214	-14.633	42.68
19	27.608	-7.679	28.898	-9.312	23.739	-13.896	18.863	-13.419	34.132	-5.581	38.02	-11.252	20.768	-7.836	28.991	-7.23	17.95	-11.629	22.263	-6.765	22.692	-6.088	27.662	-7.86	10.964	-8.835	41.037	-11.432	37.249	-8.043	32.4	-11.721	30.792	-10.183	37.81	-11.834	25.996	-8.619	45.686	-13.149	34.066	-5.739	27.139	-7.831	31.469	-12.854	11.898	-9.489	27.579
20	25.061	-8.388	20.305	-3.381	28.664	-8.128	23.794	-9.773	17.631	-9.336	48.117	-8.146	33.347	-8.419	33.828	-21.482	18.33	-25.029	35.519	-9.489	23.081	-5.303	43.913	-7.381	32.527	-11.971	24.643	-6.427	30.735	-16.011	39.857	-16.486	28.934	-5.938	64.075	-10.056	40.25	-11.766	36.384	-1.054	28.725	-18.662	33.668	-9.593	24.484	-6.516	29.37	-8.779	25.776
21	18.354	-9.724	28.874	-9.062	32.787	-3.313	17.988	-6.009	30.746	-5.735	19.019	-11.95	31.054	-9.007	32.011	-7.721	18.311	-4.662	29.874	-11.659	24.319	-19.485	26.942	-8.196	39.14	-9.643	45.292	-8.177	8.246	-15.907	34.114	-17.325	17.106	-12.506	26.507	-5.9	19.655	-7.761	40.768	-9.048	29.066	-2.267	49.066	-7.1	18.501	-5.62	23.169	-11.029	23.887
22	12.625	-17.388	33.645	-13.478	20.385	-6.898	16.778	-4.014	34.531	-10.167	50.711	-12.522	30.985	-6.604	23.281	-7.253	36.87	-10.307	13.392	-9.724	32.232	-11.842	35.71	-4.509	23.458	-2.178	22.655	-11.569	17.09	-9.658	43.192	-14.011	16.544	-6.673	33.771	-5.117	20.196	-13.833	52.279	-8.221	48.182	-6.096	40.793	-7.985	21.045	-9.262	31.349	-9.599	0
23	19.943	-10.316	52.735	-8.755	15.432	-16.194	25.433	-8.384	40.209	-12.68	34.13	-6.143	30.1	-9.954	20.619	-13.932	20.275	-8.339	27.32	-12.65	22.08	-16.521	23.243	-13.454	30.378	-2.529	28.155	-14.643	13.403	-14.484	33.881	-14.321	25.648	-6.865	34.254	-15.17	30.28	-12.419	30.938	-9.52	46.288	-7.438	39.501	-6.027	38.428	-9.911	35.614	-13.923	32.349
24	19.702	-17.376	22.139	-7.459	26.468	-6.745	8.346	-11.92	27.378	-9.123	29.578	-13.871	28.332	-11.694	42.02	-3.231	25.352	-7.926	19.412	-14.148	29.756	-7.103	35.015	-8.831	25.746	-15.102	18.181	-13.35	20.317	-13.152	46.671	-3.927	13.191	-9.208	77.663	-12.684	19.961	-11.606	17.585	-7.619	16.371	-13.192	30.343	-8.059	32.565	-17.866	32.199	-11.487	26.133
25	20.247	-6.991	31.912	-5.952	22.834	-21.235	23.402	-4.91	48.497	-21.26	39.22	-4.867	21.448	-2.831	30.893	-17.299	19.774	-9.165	30.908	-7.578	27.951	-9.3	36.365	-16.63	19.931	-12.818	29.376	-9.555	15.981	-9.294	35.296	-3.055	30.787	-5.271	26.294	-10.089	29.72	-8.228	23.606	-9.398	27.59	-4.199	46.136	-9.236	36.823	-7.122	22.224	-19.125	34.224
26	25.121	-3.694	36.824	-10.267	12.856	-13.288	21.789	-13.412	46.504	-10.097	42.562	-12.984	31.162	-4.456	40.614	-11.747	17.929	-2.557	10.634	-10.548	32.922	-10.471	46.058	-9.077	27.819	-13.664	38.383	-9.113	29.185	-17.437	38.604	-10.952	24.442	-12.858	51.354	-11.994	29.036	-5.846	30.3	-4.292	43.062	-9.553	18.634	-17.273	35.953	-12.971	28.482	-15.475	18.616
27	34.195	-4.231	35.214	-6.17	32.689	-6.303	26.337	-11.979	36.753	-12.627	24.688	-6.585	22.32	-6.912	51.849	-11.286	22.796	-15.003	33.957	-1.605	32.79	-15.659	31.46	-18.282	39.91	-8.527	21.473	-6.74	20.03	-6.329	62.213	-0.001	14.931	-10.719	38.997	-5.163	16.311	-10.113	48.338	-19.265	41.734	-1.016	36.827	-9.099	34.974	-6.767	42.734	-7.052	30.819
28	23.454	-9.627	16.429	-8.707	25.147	-10.459	17.544	-7.18	51.661	-5.58	44.951	-4.999	39.395	-8.089	30.025	-5.746	17.034	-20.591	18.48	-4.265	35.308	-19.019	39.375	-2.453	20.81	-9.358	14.971	-4.855	16.53	-8.18	60.268	-9.375	24.527	-1.983	65.983	0	30.887	-21.885	38.606	-12.515	38.612	-6.611	28.127	-9.541	37.118	-16.905	31.481	-9.369	27.606
29	27.556	-3.473	44.509	-9.444	28.791	-7.421	22.031	-8.063	34.74	-5.235	22.582	-4.833	31.425	-10.157	39.456	-16.208	19.728	-12.352	23.449	-9.245	35.716	-18.334	35.81	-10.939	25.612	-10.438	39.964	-4.453	23.643	-2.903	33.137	-1.476	35.122	-6.175	22.276	-8.499	49.645	-11.422	21.037	-20.218	18.357	-11.03	45.021	-12.209	37.527	-7.809	30.37	-6.876	32.704
30	39.58	0.001	50.547	-15.542	17.908	-12.959	25.697	-15.983	32.15	-11.179	24.538	-7.22	31.77	-11.768	15.81	-6.211	30.632	-6.324	22.116	-14.771	19.022	-9.695	33.994	-5.026	37.985	-16.274	13.658	-9.446	0	-24.844	55.322	-13.12	26.261	-7.419	78.727	-13.839	11.751	-11.784	18.205	-16.396	39.175	-7.837	34.62	-8.481	42.801	-8.079	21.567	-16.399	33.091
31	19.057	-4.161	28.305	-14.806	28.523	-22.469	19.351	-8.691	39.806	-13.483	29.691	-8.424	30.849	-12.939	32.253	-15.223	13.382	-10.549	18.053	-7.018	21.789	-16.159	39.551	-10.883	50.829	-10.704	19.319	-12.867	25.273	-19.908	44.34	-6.568	20.537	-2.92	33.919	-6.336	13.858	-8.182	27.178	-12.276	30.634	-6.401	30.542	-6.671	45.301	-11.066	34.027	-9.072	33.95
32	15.998	-5.134	22.319	-15.167	12.059	-9.88	29.229	-12.381	39.505	-10.044	46.933	-2.327	21.014	-14.337	44.806	-12.533	23.66	-18.49	26.552	-4.093	22.116	-16.942	41.501	-10.256	25.807	-15.845	22.506	-11.674	37.463	-6.512	46.15	-7.896	42.593	0	60.184	-10.502	21.497	-3.747	36.681	-10.968	37.52	-10.632	26.913	-10.924	27.428	-18.172	18.302	-10.268	18.921
33	15.049	-20.527	26.87	-18.219	38.195	-7.52	25.261	-9.762	33.401	-7.17	27.385	-9.54	26.091	-7.866	46.576	-8.916	16.185	-10.567	32.49	-7.001	32.861	-8.017	27.815	-7.422	37.702	-0.517	14.723	-7.266	15.421	-9.475	39.636	-7.387	30.169	-6.174	25.611	-9.011	40.647	-7.413	30.494	-4.315	14.014	-6.499	22.926	-3.989	31.833	-7.215	27.232	-14.392	24.253
34	36.316	-1.537	26.29	-16.429	21.955	-18.024	27.236	-12.136	20	-6.911	32.297	-8.228	32.814	-2.76	29.393	-19.65	24.679	-2.392	24.41	-2.818	34.547	-13.587	29.098	-7.042	33.422	-12.908	12.997	-6.053	33.559	-4.517	44.566	-8.703	19.943	-10.984	40.181	-16.584	20.591	-6.063	58.721	-7.948	23.018	-6.146	34.585	-21.522	21.467	-11.099	40.725	-5.557	21.747
35	25.287	-7.825	22	-8.942	22.191	-7.072	19.258	-6.267	31.083	-13.912	34.032	-10.448	21.329	-8.981	45.296	-2.963	27.699	-8.809	17.987	-12.825	32.239	-12.732	27.733	-7.384	24.276	-3.343	35.84	-11.106	26.702	-10.717	34.352	-13.201	21.996	-6.707	33.178	-15.214	16.915	-6.48	23.72	-9.75	44.522	-0.214	30.232	-7.016	41.188	-8.011	23.436	-13.957	26.687
36	16.135	-17.731	21.372	-9.12	33.203	-3.081	25.345	-8.899	27.933	-10.833	41.127	-4.369	47.486	-9.463	41.563	-7.42	23.186	-6.538	23.5	-10.593	27.742	-8.381	20.63	-10.273	34.743	-5.988	10.85	-17.18	33.292	-6.059	35.085	-7.162	24.353	-12.014	23.693	-7.946	29.037	-8.608	44.667	-6.695	16.01	-9.909	27.428	-10.376	35.171	-7.411	35.289	-13.969	20.625
37	16.383	-11.312	35.433	-5.498	31.784	-1.87	25.49	-7.118	16.172	-4.551	44.912	-0.58	15.17	-10.349	42.436	-5.128	26.082	-3.41	31.44	-3.935	21.236	-7.022	31.085	-19.487	25.003	-7.067	10.03	-13.109	20.538	-7.489	32.758	-6.268	38.6	-2.577	30.679	-6.135	13.245	-10.436	47.537	-10.922	22.004	-3.878	31.33	-4.597	27.571	-9.534	36.097	-4.094	30.767
38	22.839	-3.303	35.886	-6.699	46.505	-0.586	36.794	-8.542	24.535	-13.596	21.527	-15.245	18.779	-9.05	24.278	-9.294	18.131	-10.402	19.237	-11.932	28.61	-9.481	28.975	-6.285	28.642	-9.749	13.258	-6.054	27.048	-3.638	55.239	-9.501	29.971	-9.327	58.233	-14.104	22.002	-11.652	37.24	-7.341	30.895	-9.452	34.037	-15.21	31.366	-10.06	18.075	-6.27	18.502
39	43.869	-4.949	56.385	-4.804	27.513	-10.054	12.676	-10.733	21.844	-17.51	41.042	-11.011	24.24	-2.168	31.092	-11.069	32.933	-1.359	29.648	-6.135	38.744	-6.044	24.234	-10.453	39.984	-5.569	25.106	-1.67	32.174	-8.053	41.441	-15.82	26.662	-7.423	29.125	-11.214	22.654	-4.219	29.868	-5.399	31.656	-10.881	37.222	-7.851	34.607	-10.642	32.465	-19.436	16.093
40	19.181	-6.898	28.105	-11.14	24.63	-3.262	18.92	-13.988	32.868	-8.28	33.805	-3.352	17.723	-6.443	31.585	-6.439	15.751	-16.201	19.655	-12.505	33.131	-9.154	24.445	-12.787	26.022	-0.001	18.544	-8.974	13.734	-8.992	50.006	-12.233	29.958	-9.146	21.377	-20.986	18.705	-18.943	72.617	-4.287	43.075	-8.351	32.618	-16.36	30.377	-14.891	23.377	-3.926	32.313
41	25.521	-12.983	33.954	-8.984	23.795	-12.9	28.89	-11.494	30.545	-5.505	45.528	-3.425	21.119	-11.496	19.29	-4.706	28.439	-5.748	32.731	-11.293	26.776	-18.104	34.129	-6.674	27.334	-12.736	17.104	-9.623	36.615	-8.509	47.186	-13.828	23.762	-9.65	79.481	-9.868	27.471	-8.737	34.273	-11.972	39.232	-5.337	32.524	-13.07	36.006	-8.153	28.018	-8.762	23.961
42	19.164	-6.719	36.897	-10.302	32.64	-6.182	24.226	-0.31	22.07	-17.911	29.227	-13.004	40.352	0	27.27	-8.56	23.951	-2.652	24.419	-15.145	30.885	-15.522	32.695	-11.657	34.096	-8.477	35.474	-5.356	31.776	-10.104	57.338	-6.439	29.779	-10.292	27.605	-13.119	22.547	-4.966	36.499	-11.453	21.34	-4.701	27.015	-1.591	34.606	-18.209	36.745	-2.415	19.447
43	22.986	-4.166	39.409	-10.653	41.21	-8.603	24.434	0	45.062	-7.354	35.617	-13.328	29.357	-9.284	17.816	-17.72	19.357	-4.981	31.502	-19.03	35.289	-12.014	36.65	-7.354	40.53	-15.733	54.621	0	32.118	-17.173	32.565	-7.499	26.272	-13.319	30.71	-8.581	34.113	-5.684	18.256	-10.511	13.256	-8.87	24.74	-9.83	11.652	-9.735	36.381	-2.664	25.53
44	43.197	-12.233	27.718	-1.897	23.202	-8.264	28.361	-5.093	19.099	-7.764	38.903	-11.518	22.226	-10.269	46.111	-11.746	39.411	-6.31	30.707	-13.298	21.723	-15.252	28.958	-10.849	12.68	-9.85	17.982	-15.903	28.607	-6.653	38.879	-7.407	34.307	-13.938	58.376	-8.96	14.664	-13.393	25.498	-9.171	14.808	-11.247	39.216	-5.466	29.434	-8.705	24.916	-4.159	32.251
45	30.001	-5.72	54.908	-12.479	13.575	-12.055	33.412	-8.45	27.948	-10.159	34.793	-8.261	22.056	-6.898	37.889	-6.603	15.613	-0.001	20.425	-7.919	49.018	-9.558	19.259	-7.662	16.756	-9.198	19.369	-11.72	36.54	-5.301	40.7	-5.583	23.337	-8.576	35.927	-7.687	20.367	-15.173	37.152	-5.574	35.526	-9.285	29.675	-21.43	38.785	-3.862	24.353	-10.185	24.152
46	29.509	-9.807	25.897	-9.952	25.071	-13.429	22.684	-11.165	21.281	-6.422	34.266	-4.16	33.3	-1.218	27.874	-7.571	28.758	-13.871	32.339	-9.444	24.745	-11.552	26.757	-10.344	32.546	-10.298	34.852	-6.426	26.649	-3.347	53.141	-3.815	25.123	-6.474	69.186	-14.716	21.485	-4.624	23.702	-10.996	32.208	-8.627	25.99	-6.135	41.995	-10.352	24.368	-8.754	30.643
47	16.274	-16.102	27.936	-9.24	20.53	-12.166	23.886	-5.936	40.957	-5.638	17.527	-10.589	17.825	-8.304	13.897	-10.082	44.877	-7.094	23.472	-6.958	37.005	-11.344	24.484	-3.949	29.263	-9.438	39.41	-13.533	27.975	-13.329	32.59	-10.869	20.336	-3.929	29.725	-13.084	4.997	-5.438	36.742	-5.143	22.48	-5.572	40.538	-3.507	38.918	-12.496	32.762	-7.316	30.512
48	30.281	-2.015	26.269	-10.144	25.632	-15.756	17.86	-15.931	32.696	-10.787	28.527	-7.503	22.442	-10.146	30.705	-17.128	19.184	-10.036	43.318	-15.972	29.671	-20.301	56.195	0	22.425	-8.438	22.151	-2.125	27.862	-13.409	38.369	-3.883	17.517	-9.516	48.752	-4.934	34.757	-10.655	27.605	-14.318	42.531	-7.819	23.622	-20.37	16.392	-11.669	22.654	-4.944	22.245
49	26.194	-7.718	54.96	-2.048	18.997	-13.637	23.14	-7.825	37.053	-15.104	28.706	-10.601	34.502	-10.469	29.086	-9.439	20.889	-16.069	25.662	-7.68	33.984	-7.967	39.141	-10.703	54.446	-9.041	32.18	-12.984	39.196	-8.657	60.376	-1.627	19.908	-2.758	26.413	-8.942	24.359	-5.502	36.469	-10.56	26.54	-13.948	32.199	-4.255	39.495	-14.162	20.602	-9.91	28.704
50	22.895	-18.9	33.46	-13.441	29.621	-13.466	23.01	-9.56	19.169	-13.724	29.636	-16.184	29.081	-7.059	42.365	-23.696	22.605	-5.993	27.659	-10.529	24.402	-7.526	22.074	-8.322	28.613	-14.132	16.091	-13.105	32.642	-21.209	48.772	-13.388	28.413	-7.601	32.893	-9.802	26.494	-13.974	35.736	-7.367	41.808	-6.476	39.66	-10.116	24.68	-9.705	14.544	-0.544	21.93
51	21.396	-8.712	29.098	-13.061	20.193	-14.623	28.474	-13.577	38.342	-2.92	27.191	-8.15	18.814	-11.465	46.017	-5.462	37.259	-1.978	17.11	-11.855	33.079	-6.322	39.151	-7.382	24.249	-12.119	34.008	-7.625	34.063	-4.472	44.579	-13.052	30.514	-7.072	72.276	-1.201	15.683	-7.177	28.961	-8.698	37.33	-16.825	34.141	-4.748	33.059	-5.304	33.137	-11.269	28.161
52	30.482	-5.304	27.633	-12.34	24.04	-12.585	13.583	-12.029	39.455	-10.849	35.976	-9.869	27.897	-23.725	47.247	-10.914	24.869	-2.43	42.659	-8.689	42.067	-7.498	38.034	-14.52	26.872	-12.91	34.464	-8.493	43.66	-4.744	43.659	-5.462	22.967	-11.425	28.594	-7.436	13.402	-9.102	42.294	-17.426	38.547	-13.791	18.581	-8.124	32.989	-5.293	25.944	-6.823	28.613
53	19.471	-3.151	31.997	-13.73	28.411	-16.16	21.489	-8.648	52.061	-16.236	27.078	-10.448	24.471	-2.841	27.14	-8.144	18.872	-11.987	22.333	-7.348	34.899	-3.582	61.089	0	14.478	-11.011	23.585	-6.605	20.577	-14.976	50.439	-18.185	18.676	-4.208	24.532	-7.957	29.005	-4.786	29.389	-23.609	20.048	-5.275	43.931	-7.738	26.718	-4.592	20.887	-8.205	21.401
54	29.902	-6.687	48.28	-14.729	20.866	-0.277	23.294	-4.587	26.442	-4.012	20.965	-14.624	33.868	-3.771	32.323	-14.135	19.579	-4.504	31.547	-7.052	34.394	-1.976	38	-6.797	27.79	-15.821	39.405	-6.936	11.695	-15.793	39.542	-6.045	26.182	-3.92	21.36	-5.416	48.042	-6.468	52.192	-8.306	29.871	-16.184	37.969	-10.809	41.677	-8.479	27.502	-15.583	16.518
55	21.656	-4.841	29.136	-9.043	33.767	-3.929	9.613	-12.607	35.826	-13.406	39.177	-8.644	20.467	-5.642	18.299	-7	19.867	-6.116	37.606	-8.506	13.899	-8.447	32.754	-7.305	27.409	-9.287	44.82	-0.969	22.954	-8.248	36.159	-10.423	14.017	-5.999	28.212	0	35.022	-10.792	34.955	-9.645	24.837	-0.63	34.987	-3.746	13.036	-11.548	38.722	-12.185	25.193
56	47.535	-2.709	46.914	-4.915	20.143	-6.144	28.235	-9.474	51.059	-7.166	28.156	-15.815	33.824	-16.092	32.685	-7.13	18.295	-13.981	27.37	-9.576	19.315	-11.083	24.373	-10.039	20.308	-8.089	20.302	-6.786	38.99	-6.964	43.103	-1.818	22.581	-2.621	63.792	-11.854	35.509	-3.07	44.148	-3.261	17.237	-12.362	35.941	-10.42	35.621	-10.229	20.57	-14.184	37.127
57	30.991	-9.75	25.801	-9.85	24.246	-8.805	25.197	-1.017	26.399	-10.563	30.324	-6.368	29.84	-11.015	31.821	-6.061	16.562	-6.433	29.669	-7.397	46.966	0.001	33.337	-5.203	26.953	-17.944	26.873	-8.553	19.806	-9.218	34.604	-21.012	28.84	-10.294	36.049	-8.262	33.049	-18.114	25.92	-0.245	12.134	-8.307	27.04	-11.445	33.739	-8.058	36.521	-9.087	22.825
58	33.1	-9.632	40.378	-0.565	23.471	-11.014	25.123	-9.618	46.098	-8.306	37.984	-10.479	34.765	-11.172	35.271	-11.605	15.445	-8.274	23.75	-7.583	36.212	-11.355	27.435	-14.145	33.479	-12.534	8.413	-15.942	25.505	-4.005	43.702	-5.295	17.855	-7.802	78.595	-7.383	19.488	-14.945	19.156	-11.152	22.256	-13.828	32.599	-10.198	37.102	-3.844	23.076	-3.576	17.516
59	35.951	-13.452	26.674	-14.767	27.116	-6.516	22.944	-10.083	38.256	-3.467	39.62	-9.171	33.929	-10.707	9.158	-12.426	19.218	-8.304	29.144	-11.516	23.627	-7.997	35.194	-13.077	60.99	-8.325	27.525	-8.348	8.984	-7.032	48.425	-13.257	13.252	-9.365	24.788	-4.601	34.905	-7.632	35.476	-15.142	26.364	-6.836	14.366	-6.985	22.146	-12.308	28.774	-3.899	24.328
60	36.869	-2.581	19.088	-6.541	27.572	-10.408	19.452	-0.556	39.754	-19.586	29.349	-11.387	21.128	-12.927	16.755	-10.495	17.312	-12.533	15.367	-12.411	27.042	-6.17	38.326	-16.012	28.43	-16.083	20.109	-4.821	26.68	-13.517	34.476	-7.683	14.158	-13.171	80.96	-13.857	18.879	-7.491	37.104	-20.187	13.406	-12.468	17.284	-14.25	27.908	-10.541	42.728	-15.804	30.835
61	39.92	-1.308	66.017	-3.782	24.763	-9.309	14.626	-13.046	31.973	-13.142	16.269	-24.158	15.58	-9.822	16.029	-11.834	26.414	-6.342	22.669	-11.655	18.33	-7.411	38.081	-10.92	23.988	-15.119	23.484	-8.347	20.509	-10.816	47.712	-8.168	22.545	-6.282	91.626	-6.13	26.053	-7.74	33.734	-6.653	39.789	-9.655	39.446	-5.877	32.245	-13.267	28.175	-8.78	24.118
62	20.673	-15.494	47.09	-11.267	21.489	-10.249	26.972	-13.621	33.13	-8.353	30.399	-18.716	12.13	-16.073	20.514	-7.879	30.299	-6.07	19.764	-4.204	33.801	-3.554	31.709	-10.814	19.958	-12.229	20.127	-5.582	22.951	-13.872	56.537	-5.591	20.988	-4.174	22.444	-4.087	24.527	-12.005	28.071	-9.258	28.692	-8.995	38.127	-5.538	28.566	-14.785	29.744	-12.744	34.303
63	31.13	-6.43	44.688	-10.469	12.004	-3.323	26.163	-12.192	18.616	-7.812	30.011	-11.409	26.868	-2.494	28.24	-3.543	29.4	-1.451	35.748	-9.85	34.059	-8.693	35.592	-11.858	69.549	-6.767	40.438	-8.731	17.359	-13.911	46.028	-13.425	28.972	-4.952	52.362	-12.894	25.76	-4.352	51.845	-7.621	19.993	-12.325	25.934	-7.547	27.475	-10.215	33.271	-14.054	29.754
64	58.067	0	44.477	-8.886	34.051	-11.332	20.089	-21.961	30.134	-5.42	33.779	-10.581	32.759	-16.735	52.944	-15.808	25.761	-17.211	18.436	-13.376	36.348	-16.392	25.039	-10.377	25.958	-16.726	17.663	-6.695	39.94	-9.232	38.366	-11.825	40.109	-4.329	74.22	-4.418	18.683	-7.597	34.633	-6.964	26.595	-8.385	28.822	-11.898	24.421	-8.571	14.678	-11.014	15.942
65	27.565	-8.387	34.803	-11.531	15.307	-11.221	17.243	-4.531	28.445	-12.302	32.663	-6.5	32.24	-6.315	36.604	-9.605	14.955	-2.369	31.822	-4.496	37.685	-18.715	22.864	-4.58	38.857	-11.305	22.297	-13.387	25.797	-16.06	53.186	-11.135	20.816	-16.31	44.597	-10.975	28.906	-16.177	20.832	-8.95	40.444	-12.359	21.115	-7.466	33.763	-9.425	27.286	-8.286	34.691
66	44.919	-8.136	26.427	-7.046	17.696	-10.458	22.303	-4.929	30.303	-14.053	42.694	-12.507	32.751	-5.59	34.142	-5.701	15.536	-11.728	47.105	-7.789	43.553	-9.282	22.953	-3.942	24.705	-17.005	24.47	-14.127	14.246	-7.808	51.885	-12.826	15.72	-15.742	65.954	-8.137	30.637	-8.335	26.939	-9.993	32.915	-4.246	31.73	-9.608	21.412	-7.844	33.088	-10.273	25.025
67	27.857	-3.162	27.655	-9.653	20.971	-2.765	22.837	-10.724	53.089	-5.192	29.899	-9.134	20.552	-5.144	29.411	-11.105	37.653	-13.112	34.156	-10.97	28.005	-10.26	21.211	-6.381	23.099	-13.367	38.187	-7.771	11.938	-10.047	43.565	-6.469	26.809	-7.732	66.293	-5.673	22.8	-7.771	27.988	-7.911	21.251	-14.761	28.687	-6.342	36.212	-10.498	27.807	-12.188	24.415
68	26.807	-8.336	46.473	-10.132	14.411	-8.301	14.46	-8.359	35.01	-8.645	34.514	-13.118	18.976	-9.228	39.535	-12.914	42.735	-5.715	28.384	-6.372	23.524	-8.287	31.903	-16.168	30.827	-4.709	18.977	-9.056	42.488	-9.032	60.23	-6.478	25.668	-8.26	22.981	-4.77	15.965	-3.854	35.2	-6.242	31.299	-11.758	23.719	-7.154	27.898	-5.127	28.207	-7.945	36.285
69	34.525	-2.881	18.638	-13.724	26.732	-8.707	25.035	-3.168	54.747	-12.879	36.493	-11.356	15.621	-5.876	28.992	-9.549	17.821	-7.089	0	-23.504	33.93	-12.973	43.546	-8.8	33.662	-10.587	23.399	-8.857	19.125	-14.073	53.749	-8.732	23.409	-11.184	27.696	-15.178	25.276	-12.027	29.044	-12.88	38.791	-0.502	37.348	-16.138	33.934	-15.346	29.876	-5.892	36.011
70	33.722	-11.228	33.128	-9.709	45.487	-5.981	23.671	-12.65	34.429	-8.772	35.835	-3.99	20.907	-9.405	19.632	-3.286	30.012	-7.791	47.956	-11.798	16.878	-3.383	29.225	-9.5	75.128	-2.115	39.152	-9.747	20.165	-13.093	49.109	-3.153	15.798	-10.622	32.624	-5.899	29.9	-6.417	22.259	-18.925	28.745	-14.908	27.426	-4.479	37.399	-16.009	26.859	-11.44	18.038
71	24.278	-10.274	32.702	-0.622	24.483	-4.221	23.685	-10.079	19.779	-13.81	18.121	-23.379	18.768	-10.407	38.61	-8.537	44.852	-3.732	38.677	-12.856	31.68	-13.796	27.874	-21.223	53.22	-2.707	30.027	-10.081	42.116	-9.728	43.257	-3.265	26.333	-8.468	27.716	-6.971	23.486	-7.744	30.577	-7.348	36.531	-10.755	39.339	-7.658	23.269	-1.613	30.127	-4.946	25.465
72	22.183	-9.761	43.981	-15.171	30.13	-9.604	13.991	-6.87	35.371	-13.407	25.042	-14.632	28.216	-12.396	43.211	-8.049	28.997	-4.621	17.666	-6.547	25.726	-10.256	23.029	-9.527	20.015	-4.85	30.687	-0.139	16.264	-12.846	29.656	-6.366	21.33	-9.441	39.566	-12.898	25.97	-13.511	45.276	-7.156	32.613	-7.85	11.845	-12.804	13.282	-8.904	28.404	-8.412	18.034
73	28.989	-7.19	53.343	-11.445	25.906	-8.466	17.873	-8.712	40.787	-14.949	24.837	-16.163	33.741	-14.129	41.871	-6.848	21.183	-1.55	23.906	-6.182	30.863	-4.091	28.774	-8.823	20.348	-10.857	32.344	-9.728	21.991	-6.965	36.804	-11.846	34.654	-7.823	30.213	-7.122	28.66	-10.551	23.046	-7.197	29.533	-10.496	41.665	-10.745	31.956	-15.616	22.619	-11.589	36.363
74	23.618	-8.397	35.986	-9.939	19.469	-12.466	22.954	-11.774	30.191	-6.829	44.108	-8.618	20.482	-15.366	30.9	-4.435	25.964	-6.471	29.028	-7.852	21.128	-8.172	41.207	-7.009	35.039	-5.501	11.96	-2.977	28.283	-8.934	52.209	-16.826	30.221	-7.035	29.791	0	17.768	-7.156	38.791	-12.278	33.881	-4.84	33.61	-7.665	34.414	-14.999	23.277	-11.298	20.332
75	23.891	-18.565	40.664	-11.064	31.482	-7.782	23.395	-10.048	21.833	-8.913	33.736	-11.012	30.747	-4.835	23.835	-13.848	11.284	-8.351	31.928	-6.778	29.54	-13.28	7.319	-9.113	20.717	-10.99	17.115	-14.395	8.353	-16.148	33.637	-13.915	35.147	-9.961	18.414	-14.51	13.994	-10.674	51.829	-9.557	33.796	-14.118	33.235	-7.167	35.981	-19.323	36.842	-7.167	35.982
76	18.231	-11.379	25.627	-1.511	34.587	-11.606	8.899	-9.776	35.614	-13.493	34.011	-8.02	25.084	-7.83	26.915	-5.046	13.589	-15.396	32.041	-9.287	26.495	-5.516	24.391	-3.654	24.188	-9.817	11.483	-9.763	33.7	-10.395	45.008	-5.966	16.42	-11.052	26.798	-7.945	19.252	-9.805	30.156	-6.303	26.772	-3.871	27.446	-8.912	29.589	-11.846	19.01	-16.791	27.474
77	20.984	-9.271	19.503	-13.127	31.791	-5.303	26.482	-4.759	35.546	-5.908	37.328	-12.014	30.08	-5.102	37.466	-8.93	41.003	-6.79	47.509	-7.684	20.856	-13.887	36.104	-6.815	34.024	-10.067	37.227	-5.489	38.586	-7.86	45.074	-7.878	29.181	-5.403	21.476	-6.453	19.947	-6.921	22.68	-3.137	43.682	-8.03	16.397	-15.606	22.338	-12.059	29.76	-9.634	24.941
78	26.397	-9.625	48.636	-6.88	20.434	-2.353	22.451	-5.646	21.159	-10.316	27.636	-16.28	34.299	-12.295	35.067	-8.024	35.048	-9.227	19.854	-14.577	32.816	-24.463	30.643	-13.529	37.483	-12.148	22.159	-9.636	8.96	-11.701	46.89	-7.776	33.853	-5.894	27.491	-9.046	29.074	-9.472	49.831	-1.804	16.573	-10.824	27.67	-4.771	30.579	-15.074	35.391	-3.246	25.455
79	32.718	-5.035	15.196	-10.241	41.864	-9.133	19.157	-11.877	34.981	-10.035	42.259	-3.379	22.386	-8.586	11.487	-11.63	25.012	-11.852	36.748	-3.82	9.93	-14.996	27.892	-6.225	21.882	-13.255	14.676	-13.027	38.124	-10.273	43.23	-15.259	29.174	-11.671	65.476	-21.81	29.801	-18.993	53.727	-4.029	39.579	-8.494	38.523	-3.27	28.156	-12.049	14.824	-5.612	33.106
80	26.475	-15.086	45.522	-8.498	24.658	-6.006	27	-12.199	28.917	-6.311	26.027	-6.558	23.759	-9.822	41.173	-16.255	36.337	-8.402	27.441	-9.113	28.122	-12.223	23.379	-1.52	23.181	-9.332	24.399	-23.269	21.184	-10.918	40.134	-9.125	25.831	-13.18	61.836	-1.35	40.128	-11.72	35.735	-3.919	17.724	-9.791	42.646	-6.344	38.513	-0.807	25.982	-7.221	26.793
81	19.827	-7.807	32.586	-9.132	38.193	-12.397	24.403	-4.154	35.052	-6.945	17.224	-10.644	17.174	-8.594	26.584	-17.647	29.323	-3.59	36.719	-6.333	36.691	-11.465	20.233	-17.85	42.931	-3.602	26.484	-6.956	33.014	-10.672	60.505	-5.522	19.799	-12.57	24.213	-9.756	20.793	-6.276	36.816	-5.537	28.973	-4.72	43.095	-10.836	37.164	-4.033	24.011	-14.516	25.568
82	30.149	-7.802	32.292	-10.577	31.239	-6.556	21.028	-5.093	11.704	-5.705	28.324	-11.567	22.264	-8.155	43.531	-6.729	21.713	-4.204	44.391	-6.433	14.966	-9.86	40.207	-7.664	18.605	-15.348	24.283	-7.968	13.153	-19.92	56.533	-5.773	16.285	-10.73	38.641	-6.44	34.046	-15.111	20.213	-14.605	30.898	-5.295	41.122	-16.923	21.184	-6.967	22.296	-13.37	44.877
83	27.326	-3.21	25.449	-2.213	20.651	-13.055	28.607	-5.56	37.787	-5.152	42.379	-10.73	28.745	-6.025	26.118	-9.02	33.896	-16.638	22.269	-9.965	43.564	-6.379	23.122	-6.472	23.635	-15.999	23.156	-11.44	34.276	-16.44	41.852	-14.487	24.097	-7.195	74.603	-10.658	28.95	0	27.808	-16.027	22.839	-15.829	19.106	-6.267	29.082	-11.837	26.468	-9.135	40.823
84	22.343	-1.044	30.656	-7.387	19.249	-11.399	18.416	-7.886	42.246	-7.725	27.994	-4.874	27.314	-7.438	21.691	-10.683	10.615	-5.971	36.986	-8.052	33.004	-8.399	33.248	-4.818	42.158	-15.294	35.71	-9.477	22.853	-8.385	49.053	-10.43	23.805	-7.49	32.202	-3.028	24.818	-17.799	28.87	-7.595	26.194	-11.356	17.09	-20.089	24.271	-12.172	28.416	-11.288	26.162
85	22.703	-5.792	40.33	-8.931	18.743	-16.968	27.416	-15.656	23.218	-6.917	32.552	-11.514	26.455	-12.884	22.713	-11.088	37.632	-7.974	22.775	-15.23	55.418	-1.928	44.828	-8.813	22.109	-8.383	21.995	-6.481	19.301	-6.94	20.037	-4.802	21.07	-7.172	72.747	-6.659	43.469	-7.188	41.215	-6.534	23.558	-8.76	31.099	-8.688	43.912	-14.025	25.492	-4.909	41.832
86	30.296	-15.792	28.061	-5.529	16.195	-13.744	12.596	-10.358	37.25	-13.138	27.692	-11.393	19.274	-10.865	28.84	-9.994	23.835	-16.289	35.744	-11.533	32.977	-11.559	30.625	-12.505	31.105	-12.809	35.828	-5.966	10.461	-16.033	52.301	-7.262	17.65	-9.756	22.106	-9.417	18.846	-15.182	31.354	-16.398	20.815	-5.791	24.372	-18.84	37.988	-6.542	21.908	-13.963	26.246
87	18.321	-18.564	35.645	-5.842	31.217	-2.058	15.747	-9.056	31.567	-4.897	37.396	-10.668	36.67	-16.279	28.548	-16.376	34.242	-9.352	18.871	-7.783	20.977	-9.694	39.177	-14.943	68.285	-2.806	35.94	-12.046	40.115	-14.188	44.271	-8.307	15.685	-15.11	36.731	-15.335	30.471	-2.742	57.702	-11.143	41.606	-7.533	25.538	-12.88	32.799	-10.962	22.78	-3.749	30.744
88	22.984	-3.516	33.14	-1.964	32.835	-9.481	21.108	-8.354	20.54	-15.518	38.653	-1.093	24.063	-13.327	15.153	-2.696	19.507	-15.342	21.416	-2.248	23.357	-13.918	30.011	-15.412	53.439	-14.301	26.466	-11.811	25.791	-7.03	54.67	-8.489	16.141	-11.06	26.562	-5.057	33.926	-8.696	39.861	-6.022	29.405	-7.28	11.796	-12.879	38.607	-8.459	24.712	-12.649	5.893
89	27.89	-2.238	25.933	-15.843	21.684	-9.494	19.876	-12.23	55.7	-4.949	33.023	-11.056	20.493	-11.758	29.395	-19.097	16.678	-4.377	38.157	-6.438	34.913	-10.623	22.477	-9.749	30.842	-4.357	17.151	-8.222	38.51	-3.033	48.565	-6.191	41.298	-4.737	42.433	-13.464	34.521	-10.755	37.996	-5.318	38.592	-7.117	26.642	-11.744	27.284	-5.668	22.909	-9.876	28.918
90	24.957	-6.706	24.973	-13.341	32.454	-5.267	33.693	-9.542	38.852	-9.061	32.817	-11.682	30.589	-12.407	25.15	-13.993	11.913	-7.492	29.09	-3.899	35.741	-5.501	43.554	-8.001	30.176	-1.704	23.244	-8.61	41.351	-10.304	34.13	-9.008	18.923	-3.967	22.124	-3.527	20.086	-20.528	50.734	-7.286	16.73	-17.001	24.368	-11.656	41.561	-6.37	30.712	-16.254	33.497
91	33.778	-4.648	39.865	-11.972	39.981	0	21.479	-4.511	33.339	-14.575	23.605	-8.397	24.881	-14.713	8.971	-14.537	16.116	-7.687	27.68	-8.869	25.085	-11.691	24.911	-9.539	37.837	-3.562	41.875	-8.248	28.833	-16.732	51.231	-11.877	26.792	-7.678	25.372	-16.431	20.77	-10.478	45.989	-11.63	26.578	-7.959	45.939	-4.884	29.142	-8.23	20.377	-18.081	32.04
92	29.49	-7.42	25.369	-9.326	25.584	-7.212	27.942	-5.351	33.858	-9.272	35.892	-8.746	34.071	-15.111	25.274	-7.621	18.018	-8.618	23.754	-10.641	18.055	-12.57	28.914	-17.565	23.662	-8.491	36.513	-10.4	34.763	-9.181	33.828	-17.394	30.987	-2.679	29.13	-10.083	31.761	-16.923	52.938	-5.978	21.803	-4.145	31.865	-5.907	27.002	-9.534	21.301	-12.881	37.069
93	34.502	-9.746	35.676	-14.178	17.032	-10.622	18.814	-8.997	48.648	-18.728	43.927	-0.99	23.473	-6.808	40.784	-8.239	21.034	-9.085	18.265	-11.881	11.177	-8.392	23.151	-10.905	48.698	-11.655	9.864	-19.231	33.852	-5.677	32.902	-18.936	26.045	-11.659	18.572	-11.084	20.757	-11.274	56.286	-7.592	34.498	-8.301	26.759	-14.414	36.82	-8.8	35.501	-10.721	21.515
94	31.031	-5.648	38.197	-15.172	27.252	-9.169	18.792	-19.227	38.591	-9.658	42.061	-8.907	25.073	-5.12	15.275	-10.138	25.298	-7.404	20.428	-21.137	41.23	-9.005	29.468	-5.347	15.468	-11.937	36.696	-5.648	26.305	-11.214	43.829	-8.744	25.715	-10.249	60.086	-7.339	28.789	-3.394	78.3	-3.6	27.822	-8.996	37.784	-13.403	39.829	-10.558	29.815	-12.502	20.886
95	26.124	-10.091	32.545	-6.66	28.688	-9.015	20.236	-14.006	22.252	-9.632	31.893	-9.048	31.122	-11.314	25.05	-8.182	44.959	-11.223	26.309	-5.773	42.919	-6.574	32.318	-9.964	15.189	-5.883	38.217	-0.648	17.859	-11.511	49.337	-13.396	20.815	-0.798	56.692	-16.161	26.206	-8.033	31.102	-9.707	39.29	-5.163	28.963	-12.225	39.015	-12.84	28.222	-16.432	23.258
96	36.526	-13.18	42.488	-10.679	28.279	-6.943	16.96	-13.116	37.216	-11.108	34.892	-10.51	20.533	-3.677	19.131	-11.526	23.206	-8.056	20.984	-10.914	33.483	-2.586	22.998	-7.589	28.122	-11.4	21.715	-9.809	23.674	-8.752	31.089	-15.304	20.769	-9.21	76.121	-14.723	16.338	-9.173	45.179	-5.786	38.238	-5.836	21.907	-6.788	30.426	-11.541	22.706	-8.32	38.3
97	24.001	-10.624	40.251	-5.203	30.729	-7.213	38.071	-11.453	37.394	-6.36	35.629	-7.331	27.523	-4.079	23.121	-11.011	21.058	-11.789	27.546	-10.859	31.591	-9.149	36.559	-7.09	61.953	-11.735	24.791	-11.21	13.356	-12.892	29.419	-12.868	14.153	-10.923	33.521	-6.633	29.381	-8.653	35.273	-5.36	27.245	-15.093	29.179	-16.458	30.26	-7.913	39.59	-3.681	20.076
98	29.897	-3.674	28.103	-16.313	30.524	-7.984	29.372	-14.566	37.172	-4.639	43.462	-4.907	36.538	-3.521	30.32	-5.91	25.26	-11.974	21.575	-13.305	27.839	-13.428	29.767	-7.012	18.259	-10.404	23.576	-6.628	23.069	-7.582	40.76	-16.967	31.477	-11.314	47.336	-18.088	14.261	-16.599	42.086	-0.599	31.577	-11.326	41.685	-15.276	34.6	-9.515	30.515	-9.894	24.666
99	11.211	-8.312	27.189	-7.457	34.204	-12.222	20.356	-13.398	17.907	-10.195	31.516	-13.699	32.029	-11.533	58.777	0	39.043	-3.304	21.732	-7.915	28.709	-11.696	31.192	-9.145	22.58	-14.529	22.642	-7.864	20.044	-9.591	40.912	-9.546	25.549	-10.228	42.493	-10.4	15.818	-4.597	41.255	-0.052	28.336	-7.402	21.657	-11.297	22.389	-14.029	33.893	0	29.987
100	47.924	-6.691	47.794	-4.741	32.971	-8.261	33.302	-11.628	16.445	-8.67	47.064	-7.606	18.686	-9.122	28.978	-10.279	21.293	-5.195	33.441	-10.652	35.346	-5.722	31.87	-6.544	27.919	-5.11	23.468	-10.868	38.929	-11.022	56.394	-3.703	14.336	-2.737	24.893	-2.472	33.024	-10.78	55.052	-9.227	21.486	-8.561	36.481	-4.986	43.142	-5.118	36.326	-6.891	22.488
101	14.981	-4.342	24.127	-5.272	23.524	-16.51	18.886	-9.076	22.659	-9.033	27.556	-6.701	28.736	-6.864	46.738	-7.59	21.576	-11.917	18.301	-14.806	21.196	-12.797	44.034	-7.561	48.695	-9.9	14.127	-5.329	27.243	-7.823	41.479	-11.038	28.862	-8.514	42.21	-12.379	33.92	-7.411	43.456	-6.517	17.309	-7.51	35.27	-12	32.682	-5.39	36.863	-10.869	27.646
102	38.95	-7.555	37.62	-8.065	20.182	-10.147	27.087	-13.398	18.784	-17.404	32.729	-11.46	29.351	-7.238	19.213	-14.261	50.691	-6.283	24.752	-2.065	32.497	-14.452	36.104	-16.983	36.214	-11.824	38.531	-7.888	26.349	-12.767	34.706	-2.231	19.104	-11.145	26.573	-10.206	29.126	-10.15	39.369	-7.101	16.408	-4.201	45.855	-7.315	30.977	-9.632	21.229	-16.295	20.733
103	9.208	-14.78	35.994	-6.816	26.424	-7	36.29	-3.658	37.356	-17.914	40.107	-9.846	23.47	-8.373	31.625	-7.944	16.445	-7.443	32.37	-7.601	25.136	-4.461	44.871	-13.464	30.168	-7.576	30.152	-18.888	41.155	-15.974	46.556	-2.647	18.458	-10.878	54.556	-7.903	15.262	-12.594	27.938	-10.184	33.999	-3.643	25.38	-5.701	31.325	-7.619	31.657	-13.223	25.283
104	54.166	-1.744	23.152	-6.372	23.926	-7.911	20.365	-3.207	50.144	-11.137	35.054	-9.175	36.032	-10.849	17.567	-11.538	22.598	-13.363	37.092	-5.981	36.837	-11.872	36.451	-11.978	39.692	-6.329	15.387	-10.554	37.47	-13.843	37.611	-11.107	14.602	-16.153	28.439	-4.309	12.783	-11.849	44.946	-12.155	43.661	-7.425	26.103	-2.936	26.705	-19.428	18.424	-0.588	27.315
105	33.888	-10.313	35.295	-10.9	30.83	-10.303	24.947	-5.227	32.487	-11.781	35.416	-10.224	39.98	-6.847	23.015	-12.191	24.601	-1.606	27.809	-7.726	22.711	-10.66	42.131	-4.549	29.417	-9.578	14.185	-6.858	39.551	-17.28	42.797	-9.534	27.094	-11.056	29.704	-9.763	12.284	-10.219	50.825	-11.097	41.353	-10.986	32.913	-10.534	27.567	-4.585	26.803	-8.212	23.157
106	33.405	-6.321	50.116	-8.001	21.955	-9.57	25.923	-3.782	30.964	-3.267	19.906	-9.29	20.293	-12.258	32.502	-10.531	31.016	-5.489	40.437	-18.208	25.976	-3.607	31.439	-9.346	49.753	-11.415	19.063	-4.368	31.598	-9.408	60.475	-11.073	22.628	-8.965	23.176	-6.371	26.181	-6.966	27.484	-11.422	14.866	-10.47	24.922	-9.909	25.305	-11.473	24.749	-5.032	20.81
107	26.383	-9.174	51.493	-14.292	16.734	-12.095	25.654	-10.515	42.445	-17.108	41.317	-5.486	22.124	-8.818	39.053	-6.931	39.686	-5.277	29.665	-6.479	16.96	-13.371	24.451	-9.496	33.911	-10.65	35.368	-9.877	36.106	-10.489	48.197	-5.459	19.374	-15.494	48.429	-8.745	9.833	-12.855	23.059	-9.978	33.892	-6.638	48.012	-18.733	32.728	-16.118	23.536	-14.462	32.841
108	37.845	-12.275	31.322	-7.344	19.076	-14.717	17.174	-9.486	30.808	-9.741	37.835	-11.182	34.881	-2.264	30.723	-11.565	18.778	-24.216	22.564	-10.077	16.216	-6.359	36.42	-8.261	27.943	-13.18	34.739	-7.79	38.968	-2.056	47.585	-14.157	24.313	-5.03	68.613	-5.413	29.253	-13.248	34.7	-4.968	28.598	-5.048	30.085	-10.104	37.946	-13.217	25.579	-13.012	40.674
109	29.341	-13.15	43.093	-15.37	19.17	-16.043	23.015	-11.018	36.76	-20.926	35.19	-7.292	27.335	-9.862	23.815	-3.661	25.658	-16.563	17.286	-6.296	43.556	-10.591	32.701	-8.769	32.252	-9.808	29.724	-7.099	12.496	-13.376	43.072	-9.93	28.64	-12.854	55.517	-3.308	19.248	-7.677	18.819	-11.885	34.357	-9.397	32.546	-10.21	38.832	-11.71	30.1	-6.584	35.342
110	18.662	-12.858	24.139	-19.796	26.961	-11.841	26.846	-10.223	55.598	-12.899	21.323	-9.883	24.218	-8.62	43.656	-10.333	18.621	-13.412	26.539	-3.675	45.859	-7.233	24.64	-10.436	31	-11.657	23.138	-9.523	42.485	-10.831	44.469	-10.491	37.888	-10.082	88.168	-9.113	37.749	-14.509	59.33	-7.51	30.712	-6.313	50.234	-10.262	29.031	-6.827	28.446	-4.59	27.738
111	54.345	-7.752	44.217	-14.793	39.521	-2.888	15.379	-5.944	31.559	-13.215	31.02	-19.299	28.385	-7.537	6.366	-16.068	25.998	-7.967	36.972	-0.633	23.52	-16.957	35.175	-8.048	41.609	-7.55	30.89	-11.365	31.969	-8.407	44.203	-8.497	23.051	-2.134	39.235	-14.861	14.032	-13.959	29.091	-4.018	44.257	-8.226	46.214	-10.117	20.779	-8.016	22.451	-15.535	25.366
112	41.221	-3.958	22.425	-13.927	26.348	-2.47	20.233	-10.607	24.779	-17.532	26	-22.639	29.642	-13.306	28.827	-5.048	21.363	-9.494	36.023	-11.068	26.256	-16.163	35.304	-17.503	26.681	-14.674	15.789	-13.045	15.644	-9.323	35.816	-8.311	33.543	-2.712	37.487	-17.349	15.215	-4.493	24.432	-11.944	36.564	-6.653	39.165	-13.385	30.392	-17.575	32.726	-1.934	28.089
113	27.772	-9.888	55.254	-13.914	18.353	-3.309	30.253	-6.399	35.044	-10.603	48.078	-6.677	26.568	-12.836	46.465	-7.498	14.719	-14.683	35.778	-14.598	43.165	-6.385	29.533	-11.57	55.066	-1.867	33.23	-6.126	22.519	-16.553	38.854	-5.726	28.829	-9.775	61.403	-3.764	25.192	-6.973	45.463	-8.989	33.8	-14.584	36.404	-6.776	27.83	-17.831	40.793	-4.73	13.922
114	20.465	-9.033	23.595	-0.059	23.318	-10.171	27.982	-8.55	28.029	-7.635	45.687	-5.784	29.079	-5.917	36.899	-9.265	18.896	-10.704	35.785	-11.66	24.52	-16.067	20.84	-10.151	31.59	-17.145	30.054	-9.487	33.087	-3.139	52.45	-8.063	10.668	-10.504	56.906	-18.786	9.679	-10.527	14.531	-3.885	38.662	-2.418	43.934	-13.757	27.496	-17.881	22.024	-17.869	27.821
115	21.851	-13.243	26.733	-13.454	26.354	-17.11	21.648	-10.604	22.951	-10.703	35.489	-9.47	29.881	-15.595	41.662	-9.117	27.64	-5.746	29.272	-8.609	8.297	-9.432	39.936	-3.998	29.252	-6.595	19.483	-10.331	25.774	-14.724	37.117	-12.652	16.839	-3.903	101.693	-3.621	30.946	-7.726	42.737	-5.861	36.783	-6.734	26.31	-7.758	36.802	-2.518	19.945	-5.763	23.072
116	27.686	-10.575	48.462	-4.548	26.022	-7.273	18.003	-8.695	59.512	-7.795	50.403	-9.295	27.337	-22.082	30.212	-11.04	17.167	0.001	23.047	-7.86	23.94	-16.583	31.139	-4.241	27.823	-11.253	41.033	-11.596	32.509	-12.2	50.674	-8.59	26.449	-10.667	61.12	-7.891	20.767	-11.051	30.071	-8.922	33.058	-1.565	15.459	-11.757	27.761	-4.078	23.298	-3.622	21.607
117	23.461	-0.423	20.751	-6.116	20.69	-11.813	27.208	-6.546	43.571	-5.678	50.739	-4.55	30.969	-8.26	29.866	-19.593	30.061	-7.124	22.053	-9.438	42.268	-11.835	35.013	-14.725	43.608	-5.012	30.674	-8.992	33.227	-11.835	42.407	-9.607	34.012	-3.337	65.215	-6.31	28.113	-7.228	35.073	-3.656	31.165	-16.028	37.303	-10.54	29.964	-9.205	36.17	-6.211	30.923
118	41.158	-11.577	46.4	-7.474	37.21	-6.453	18.451	-4.802	21.496	-13.771	36.12	-8.826	16.982	-15.09	37.14	-11.072	39.33	-6.884	36.967	-6.529	15.741	-16.626	36.174	-0.001	48.612	-10.821	15.865	-9.069	15.504	-7.979	40.772	-3.601	19.366	0	59.683	-15.331	34.601	-13.822	20.85	-8.756	19.486	-2.806	28.176	-8.811	19.538	-9.067	34.781	-13.09	16.743
[truncated: 882 more rows]
[truncated: 353 more columns]

## Sheet: E3 ubiquitin ligase-Substrate
	E3 ubiquitin ligase-Substrate pair 1		E3 ubiquitin ligase-Substrate pair 2		E3 ubiquitin ligase-Substrate pair 3		E3 ubiquitin ligase-Substrate pair 4		E3 ubiquitin ligase-Substrate pair 5		E3 ubiquitin ligase-Substrate pair 6		E3 ubiquitin ligase-Substrate pair 7		E3 ubiquitin ligase-Substrate pair 8		E3 ubiquitin ligase-Substrate pair 9		E3 ubiquitin ligase-Substrate pair 10		E3 ubiquitin ligase-Substrate pair 11		E3 ubiquitin ligase-Substrate pair 12		E3 ubiquitin ligase-Substrate pair 13		E3 ubiquitin ligase-Substrate pair 14		E3 ubiquitin ligase-Substrate pair 15		E3 ubiquitin ligase-Substrate pair 16		E3 ubiquitin ligase-Substrate pair 17		E3 ubiquitin ligase-Substrate pair 18		E3 ubiquitin ligase-Substrate pair 19		E3 ubiquitin ligase-Substrate pair 20		E3 ubiquitin ligase-Substrate pair 21		E3 ubiquitin ligase-Substrate pair 22		E3 ubiquitin ligase-Substrate pair 23		E3 ubiquitin ligase-Substrate pair 24		E3 ubiquitin ligase-Substrate pair 25
[truncated: 1,003 more rows]
[truncated: 75 more columns]

[truncated: 1 more sheets: E3 ubiquitin ligase-Randompair]
