# Supplementary material for: Narrow funnel-like interaction energy distribution is an indicator of specific protein interaction partner
Source: iScience. 2023 May 20;26(6):106911. doi: 10.1016/j.isci.2023.106911 (PMC10250834; doi:10.1016/j.isci.2023.106911)
Supplement: Data S9. Interaction energy distributions of pairs of kinases, E3 ubiquitin ligases and their substrates retrived from databases for training of deep learning model generated using HDOCKlite; related to Figures 5, 6, and S16 [file mmc10.xlsx]

## Sheet: Kinase-substrate pair
	Kinase-Substrate pair 1		Kinase-Substrate pair 2		Kinase-Substrate pair 3		Kinase-Substrate pair 4		Kinase-Substrate pair 5		Kinase-Substrate pair 6		Kinase-Substrate pair 7		Kinase-Substrate pair 8		Kinase-Substrate pair 9		Kinase-Substrate pair 10		Kinase-Substrate pair 11		Kinase-Substrate pair 12		Kinase-Substrate pair 13		Kinase-Substrate pair 14		Kinase-Substrate pair 15		Kinase-Substrate pair 16		Kinase-Substrate pair 17		Kinase-Substrate pair 18		Kinase-Substrate pair 19		Kinase-Substrate pair 20		Kinase-Substrate pair 21		Kinase-Substrate pair 22		Kinase-Substrate pair 23		Kinase-Substrate pair 24		Kinase-Substrate pair 25
	Kinase	Substrate	Kinase	Substrate	Kinase	Substrate	Kinase	Substrate	Kinase	Substrate	Kinase	Substrate	Kinase	Substrate	Kinase	Substrate	Kinase	Substrate	Kinase	Substrate	Kinase	Substrate	Kinase	Substrate	Kinase	Substrate	Kinase	Substrate	Kinase	Substrate	Kinase	Substrate	Kinase	Substrate	Kinase	Substrate	Kinase	Substrate	Kinase	Substrate	Kinase	Substrate	Kinase	Substrate	Kinase	Substrate	Kinase	Substrate	Kinase
	P49185	P13668	Q07014	Q64725	Q07014	P11598	Q6P6U0	Q920L2	Q6P6U0	Q6P6U0	Q01986	P21708	Q01986	P63086	Q05982	P09117	Q62844	Q03114	Q62844	Q62950	F1LM93	F1LM93	P18266	P18266	P32577	Q6P6U0	P32577	Q9WUD9	Q9WUD9	Q9WUD9	P63086	P63086	P63086	P04177	P18266	P47942	P19139	Q4QRB4	P19139	P31232	P11275	P11275	P11275	P35213	P11275	P13668	Q03114	P84092	Q03114
	iRMS (Å)	Interaction Energy (kcal/mol)	iRMS (Å)	Interaction Energy (kcal/mol)	iRMS (Å)	Interaction Energy (kcal/mol)	iRMS (Å)	Interaction Energy (kcal/mol)	iRMS (Å)	Interaction Energy (kcal/mol)	iRMS (Å)	Interaction Energy (kcal/mol)	iRMS (Å)	Interaction Energy (kcal/mol)	iRMS (Å)	Interaction Energy (kcal/mol)	iRMS (Å)	Interaction Energy (kcal/mol)	iRMS (Å)	Interaction Energy (kcal/mol)	iRMS (Å)	Interaction Energy (kcal/mol)	iRMS (Å)	Interaction Energy (kcal/mol)	iRMS (Å)	Interaction Energy (kcal/mol)	iRMS (Å)	Interaction Energy (kcal/mol)	iRMS (Å)	Interaction Energy (kcal/mol)	iRMS (Å)	Interaction Energy (kcal/mol)	iRMS (Å)	Interaction Energy (kcal/mol)	iRMS (Å)	Interaction Energy (kcal/mol)	iRMS (Å)	Interaction Energy (kcal/mol)	iRMS (Å)	Interaction Energy (kcal/mol)	iRMS (Å)	Interaction Energy (kcal/mol)	iRMS (Å)	Interaction Energy (kcal/mol)	iRMS (Å)	Interaction Energy (kcal/mol)	iRMS (Å)	Interaction Energy (kcal/mol)	iRMS (Å)
1	59.243	512.776	20.661	578.526	34.312	1742.7	16.629	2884.41	19.292	997.79	20.436	1267.08	24.034	1706.23	18.091	421.176	37.303	1280.65	19.85	995.218	16.674	897.813	24.54	594.001	33.248	802.366	41.036	569.786	18.769	757.066	29.86	731.7	32.828	1192.42	14.024	1073.21	19.982	963.896	14.957	563.269	14.58	371.79	31.079	1067.01	38.027	346.926	16.689	1204.21	27.504
2	36.635	800.109	30.6	382.441	31.102	396.894	15.775	3413.57	22.903	660.035	17.173	252.087	29.157	617.014	18.551	373.056	19.092	523.723	38.839	181.869	13.047	295.588	39.926	251.543	25.024	840.61	48.728	1646.79	39.093	747.122	27.432	2829.26	39.155	1218.7	25.01	588.02	27.808	343.291	34.73	1246.78	5.534	1640.54	17.18	317.118	18.34	111.398	12.053	1146.8	18.419
3	19.723	485.789	27.232	1701.07	12.243	1811.64	30.787	371.091	35.053	253.601	25.081	837.513	22.051	1273.1	24.036	983.797	25.669	465.421	27.511	725.329	9.035	1691.79	47.793	773.306	36.191	1223.79	27.918	2162.69	20.959	3384.47	27.345	1260.84	42.311	1217.22	31.136	1388.07	27.231	356.571	12.121	541.438	5.559	3596.11	34.135	804.663	31.214	1118	11.767	902.335	28.465
4	27.3	572.509	18.361	1478.36	25.305	1309.98	24.592	1053.08	36.366	1396.55	32.848	493.704	20.813	946.443	19.294	671.975	13.55	664.661	26.782	654.608	9.979	665.079	34.106	219.248	26.122	1256.1	26.28	1535.29	47.777	656.373	29.35	688.838	35.387	1084.18	27.553	998.511	15.946	1200.88	12.39	1780.89	25.24	913.504	28.415	981.13	32.929	542.129	28.624	588.452	31.441
5	48.685	275.026	20.773	1584.56	20.529	165.659	28.889	730.746	24.456	929.196	14.921	592.8	24.108	1098.68	16.064	949.732	37.655	568.551	18.05	1138.62	8.74	2392.81	24.178	172.212	34.218	518.693	48.274	293.025	20.081	1067.45	20.873	509.47	23.465	160.554	27.058	183.123	21.176	493.932	20.341	1834.52	27.227	987.192	17.662	361.514	14.497	409.754	25.761	513.734	20.99
6	37.673	1022.52	24.177	413.714	32.367	123.562	16.049	1761.32	31.302	695.509	32.974	1082.89	23.102	154.326	16.703	394.902	37.782	715.019	35.204	722.4	15.136	856.848	31.627	674.443	20.365	952.377	10.452	246.152	42.985	166.557	30.506	722.135	22.375	378.862	18.724	180.774	18.289	174.402	19.702	867.67	15.085	3144.19	14.928	1052.9	35.462	809.712	16.473	609.069	27.461
7	40.121	584.502	32.959	2015.6	11.514	1907.43	19.729	300.382	35.79	341.481	18.39	383.026	26.955	964.98	18.204	798.894	27.684	1537.08	21.663	660.68	16.832	859.126	38.156	217.36	31.041	1984.55	36.523	368.214	33.184	1118.92	27.372	404.971	23.223	218.021	34.171	1734.28	32.397	319.601	8.455	666.751	24.868	1027.56	29.079	476.589	26.632	1089.51	31.152	1978.08	30.097
8	38.332	1242.13	33.194	335.071	19.318	393.169	15.133	738.322	34.382	1022.2	21.833	1442.87	23.419	686.449	17.569	372.729	41.053	2128.43	31.764	264.766	0	4.3	32.438	164.329	10.735	1223.47	25.118	435.55	40.58	1418.11	24.074	565.634	21.845	308.143	20.918	1845.52	29.466	764.393	22.553	705.088	4.202	1486.39	21.985	1625.14	32.339	793.976	24.401	936.439	30.73
9	29.27	239.089	38.471	1831.01	11.959	777.227	21.294	422.673	28.608	257.028	28.973	2811.66	29.54	969.538	24.023	615.135	22.397	1269.3	15.503	2045.66	15.69	498.939	20.55	1808.18	14.326	150.781	20.772	466.093	16.293	1675.11	26.812	1299.47	17.858	912.188	25.985	2240.53	31.891	374.3	8.358	679.792	6.495	2588.8	31.011	1509.13	28.771	1040.8	25.852	977.329	30.725
10	49.221	1209.84	29.89	1247.65	32.961	459.699	16.661	2502.14	16.398	893.204	31.384	731.409	24.777	442.46	21.459	571.137	37.785	1130.35	38.715	755.141	15.949	490.103	48.123	622.317	27.336	480.985	33.05	747.919	2.839	456.357	22.298	201.121	21.433	505.057	24.058	665.254	12.853	551.329	36.503	983.445	32.694	395.47	38.248	274.531	21.017	262.152	16.944	998.233	37.655
11	56.459	1251.04	19.066	3216.82	41.351	361.947	20.895	407.899	19.348	802.172	31.967	977.179	20.1	969.663	21.568	1737.16	24.649	494.501	18.899	684.455	33.812	2064.31	34.626	866.978	33.325	1560.87	23.72	639.676	18.322	1058.74	27.128	158.38	26.625	832.56	32.215	599.711	28.413	585.465	15.773	123.861	11.693	1046.59	21.612	1570.09	37.411	355.446	19.132	1015.36	27.133
12	24.32	433.905	40.294	231.149	31.075	1531.36	20.766	510.79	28.276	524.251	23.339	1235.16	23.102	647.375	19.106	24.927	27.461	473.197	34.682	617.145	32.703	656.079	40.071	590.216	25.137	342.907	31.762	972.42	10.106	719.698	26.619	1147.64	26.735	880.944	22.674	523.208	24.817	1161.55	14.104	376.512	15.728	1193.24	20.336	1561.87	28.632	2050.06	13.109	140.845	36.015
13	48.409	519.632	21.824	2992	21.349	566.464	19.446	1428.64	44.328	927.517	38.142	111.323	28.932	1092.84	13.671	958.353	33.018	873.598	25.204	532.708	24.347	783.907	29.694	1005.93	20.171	418.973	54.172	142.901	26.432	586.193	28.93	384.215	17.517	943.45	33.852	1671.62	28.058	757.76	15.175	201.541	14.142	1891.61	21.541	672.663	41.971	1224.56	28.251	316.84	12.079
14	32.249	195.048	31.739	635.783	15.778	547.609	24.751	441.106	29.604	509.441	22.413	786.163	25.56	1447.18	20.316	847.058	29.29	151.842	17.675	1581.76	10.831	764.275	24.173	1043.44	26.001	392.171	36.121	178.023	44.325	75.867	26.616	1688.37	43.126	347.854	20.452	2336.74	35.454	1096.13	27.074	649.933	16.385	1915.75	21.136	2643.64	21.673	636.246	17.713	1108.57	26.469
15	40.8	505.903	42.603	503.25	34.542	698.301	14.038	912.243	23.434	882.047	31.515	1427.2	25.77	768.255	17.75	393.582	28.532	879.558	25.274	1548.62	9.914	559.432	32.11	274.968	31.712	393.783	23.898	406.485	38.711	512.028	25.773	461.674	19.201	811.32	32.012	1632.81	30.385	487.355	24.888	252.323	26.993	1224.33	36.139	1493.41	29.708	653.695	20.926	996.52	27.099
16	35.16	180.164	17.269	1283.63	19.655	290.266	22.607	648.018	24.445	531.738	19.131	322.322	19.996	739.252	18.195	835.149	30.68	346.852	29.793	510.376	18.402	1639.14	19.811	936.457	32.971	151.292	28.561	279.464	25.163	383.324	27.992	1743.51	36.643	1279.54	27.366	506.729	25.393	1143.19	26.121	508.078	48.84	316.952	15.522	957.84	45.942	1062.06	19.045	1049.98	31.737
17	51.228	646.355	18.908	1095.92	24.659	251.737	38.124	246.907	36.145	452.16	18.442	457.971	24.943	199.732	18.036	1119.42	23.001	535.324	19.807	1315.82	11.139	1447.27	44.754	669.465	18.603	542.623	38.877	1059.48	44.722	308.184	26.48	810.93	23.306	383.59	18.165	113.032	21.094	344.745	17.958	381.594	5.402	342.928	15.777	1904.28	39.801	620.216	27.527	1146.74	33.205
18	36.203	1353.89	21.379	982.491	18.183	670.557	19.676	762.262	35.71	312.345	29.522	292.976	25.742	378.661	20.221	148.487	12.306	136.279	30.147	1963.61	25.578	246.975	41.535	1269.15	31.788	579.494	45.084	383.479	25.449	713.265	35.757	637.387	38.433	545.933	27.995	1265.37	30.323	364.563	18.968	1448.52	6.304	835.62	25.063	278.255	11.902	856.549	12.743	402.127	37.346
19	55.261	538.913	18.421	532.463	23.078	1204.61	27.823	904.39	15.235	589.772	20.768	425.689	12.821	1324.82	16.717	352.306	19.686	459.618	34.896	338.899	10.629	444.24	37.208	779.644	45.196	498.715	44.935	2258.89	37.486	500.845	25.698	436.212	19.133	2009.05	33.619	666.182	21.899	947.074	27.421	363.916	5.761	142.45	15.437	625.979	38.794	1149.46	18.585	958.392	26.772
20	36.7	305.574	49.631	639.094	26.303	144.227	33.83	1475.9	13.581	81.856	32.063	723.282	15.684	477.228	17.303	652.236	14.332	671.158	17.991	1507.09	11.673	874.859	33.055	1034.59	35.62	1437.25	28.319	642.664	23.762	160.615	26.972	525.837	26.102	1229.42	10.631	2629.42	27.336	803.066	10.179	1648.64	7.385	2403.3	30.201	220.676	35.894	625.329	32.896	766.088	34.611
21	36.012	1628.73	23.77	431.952	17.333	490.834	33.387	2206.37	21.031	684.088	21.198	158.706	19.437	990.853	18.973	250.069	25.216	964.645	40.958	950.44	28.929	412.53	36.218	782.202	26.692	1161.52	37.072	529.841	34.373	697.545	27.519	109.921	26.323	546.392	12.959	543.846	31.018	257.528	17.343	416.966	27.026	691.461	25.878	237.525	32.462	1851.18	27.159	865.935	25
22	37.44	633.022	47.289	862.27	24.287	774.069	26.365	822.368	20.003	2139.67	28.966	178.157	26.757	342.519	19.007	505.523	24.311	2006.71	22.032	1462	34.938	2721.48	26.034	367.746	23.452	1134.59	27.503	2111.74	24.53	525.465	26.035	2362.56	29.008	769.532	15.549	839.668	28.56	115.917	13.239	711.678	25.146	829.716	29.716	762.187	14.411	501.78	17.282	1380.98	30.072
23	19.596	225.352	32.449	845.089	9.891	635.827	23.583	795.783	30.819	836.872	22.074	424.547	22.056	1477.64	24.097	370.054	21.47	108.912	34.579	925.432	32.791	109.962	35.193	3600.78	38.418	1785.22	35.531	907.244	25.955	444.876	29.29	502.84	26.293	663.739	35.078	621.835	29.924	496.3	42.111	634.743	3.425	906.16	14.167	558.883	24.333	1588.11	21.124	1473.66	26.555
24	17.104	285.096	22.871	657.588	23.827	578.465	14.208	1548.75	26.648	1211.06	25.661	548.162	30.012	872.962	17.026	583.07	8.402	146.374	16.081	1692.83	11.396	938.591	34.249	1096.29	18.553	1288.87	41.521	808.2	42.46	1024.83	26.389	1143.87	33.94	2437.3	38.026	974.15	24.217	462.872	26.075	884.039	14.035	1610.03	12.529	1853.63	34.765	2048.73	17.549	639.374	24.323
25	31.508	549.46	33.254	1616.7	14.984	267.504	21.41	1310.32	27.521	2595.45	13.538	306.235	24.654	1542.47	18.307	1062.35	25.292	210.82	23.001	782.826	23.611	2300.13	38.161	634.42	25.444	616.36	38.847	924.374	33.717	991.141	28.923	384.108	18.609	631.255	25.137	660.806	24.945	1764.71	47.598	455.116	5.457	980.438	17.518	928.525	39.885	404.23	12.408	450.486	28.493
26	36.688	3244.59	29.151	572.63	24.279	1184.57	28.175	1933.17	23.522	837.08	9.879	295.051	21.667	1225.43	19.478	865.022	42.391	160.928	28.803	521.656	18.714	182.027	33.929	754.75	32.009	277.165	18.468	175.384	30.902	513.724	25.966	2203.39	21.524	733.61	48.238	1350.49	22.104	1033.03	25.096	947.847	44.448	1371.8	31.031	830.521	29.601	661.676	18.814	1115.63	20.194
27	53.074	909.624	23.306	947.85	17.852	998.199	21.74	876.451	28.55	977.854	22.12	632.465	17.815	888.392	19.54	575.775	31.661	120.804	32.061	1676.71	30.662	149.021	36.256	430.964	34.34	1464.34	37.672	472.023	21.662	726.124	27.236	2013.2	6.614	652.595	9.118	851.501	14.367	484.623	17.975	684.746	4.812	2012.59	29.728	1099.49	24.161	283.583	20.312	403.345	27.949
28	23.417	1007.1	42.713	237.185	24.477	403.543	26.461	1032.7	26.99	662.563	23.472	449.823	23.494	560.933	18.693	683.255	33.508	832.589	34.266	319.689	9.847	239.215	38.489	700.57	31.974	1542.03	38.527	537.473	24.908	336.679	25.025	1752.53	36.045	734.378	18.998	1440.04	16.134	1107.8	15.647	743.988	45.333	1692.49	33.937	1749.83	13.691	341.869	20.436	543.087	26.623
29	37.761	111.9	30.796	775.835	28.996	103.479	14.085	668.935	33.952	447.386	28.185	282.756	34.5	729.168	24.809	1501.75	38.943	506.909	33.621	1829.64	20.828	578.488	34.93	1641.18	24.904	693.328	22.019	1072.3	18.932	572.453	27.009	1222.82	21.866	391.437	27.468	868.45	26.056	2840.79	39.757	687.531	13.502	347.616	26.347	499.335	34.807	216.13	23.88	898.481	38.067
30	57.818	401.265	19.451	869.984	36.378	293.705	20.449	2478.97	35.082	928.913	25.756	1605.37	28.138	249.629	17.072	978.941	22.219	666.761	30.482	1209.97	18.628	936.65	39.755	948.168	29.451	559.032	22.94	471.663	17.041	901.067	28.036	1211.79	37.753	476.173	16.702	701.6	30.159	510.902	16.857	440.11	41.344	3421.49	40.582	1042.06	40.795	972.424	33.239	770.098	30.96
31	33.053	348.871	19.057	531.925	26.806	314.806	29.651	453.074	30.417	651.734	25.442	216.139	23.303	139.932	19.249	821.185	25.411	630.009	34.501	1718.24	29.88	500.742	18.946	860.301	43.683	87.74	29.59	518.471	39.409	1939.97	31.315	1198.55	21.474	2112.93	10.563	649.24	23.523	378.06	21.559	421.264	26.764	872.136	14.536	942.886	20.168	607.31	19.817	695.056	38.922
32	43.054	819.574	13.668	1203.74	10.449	801.373	21.366	2429.82	20.695	681.099	22.659	1350.89	26.302	493.539	14.782	338.354	21.008	361.957	23.099	1367.35	24.357	534.19	20.363	334.914	24.793	708.982	45.437	1317.02	17.008	816.34	27.021	1284.88	26.949	877.843	14.527	1546.76	20.065	148.117	33.911	1951.85	5.987	2726.08	20.8	761.892	27.64	653.412	16.912	735.602	41.359
33	25.311	724.793	27.687	525.35	18.715	790.01	27.234	1782.11	8.423	796.917	38.888	1209.2	35.22	1213.83	16.043	757.453	14.364	191.646	36.697	1431.09	29.972	899.226	37.241	1145.83	27.638	370.092	20.026	368.708	26.13	635.779	35.408	771.642	34.236	2568.44	30.777	385.746	32.753	163.323	20.846	279.55	5.183	1573.35	18.977	1640.91	33.752	619.131	21.85	636.071	32.326
34	27.745	566.265	50.698	1324.79	15.051	980.81	25.738	647.883	26.511	1339.13	20.154	1485.97	20.282	1505.11	17.67	703.063	25.206	1700.8	29.933	686.876	15.912	1194.17	31.651	1203.3	21.251	790.948	36.454	315.402	22.938	333.066	31.406	641.69	41.474	675.915	27.563	599.533	29.437	496.064	19.46	197.445	26.71	490.867	18.591	1045.17	22.73	724.663	14.231	1454.14	12.447
35	33.611	1692.46	22.653	427.243	9.363	180.981	20.853	1771.68	24.526	656.523	25.328	1296.16	19.543	1089.35	19.65	450.08	18.132	310.452	32.629	1691.1	23.655	210.971	39.335	301.8	29.943	410.779	37.324	294.478	30.901	1556.63	27.755	393.656	29.906	1094.34	14.911	1628.79	32.284	1074.59	17.549	533.047	9.144	479.024	22.079	1656.52	34.256	900.409	18.201	1263.75	36.467
36	43.847	875.161	25.654	1563.75	14.747	95.158	16.835	423.856	18.819	574.008	29.046	308.136	23.716	595.2	16.812	1050.72	23.084	703.645	23.614	1522.69	25.205	18.831	36.941	1028.31	18.032	569.717	31.453	309.238	31.735	1853.4	25.497	639.344	18.094	386.53	41.854	778.331	15.666	2392.37	25.533	327.167	4.374	1935.32	22.084	1622.14	29.664	653.367	29.589	706.836	32.372
37	23.756	889.64	29.852	698.656	20.664	1239.62	18.481	993.717	34.485	603.454	23.782	585.736	23.459	469.103	14.923	1544.92	38.749	806.301	26.926	874.463	42.159	1116.45	7.783	326.404	21.591	1017.99	30.186	589.196	22.477	556.646	27.684	2226.38	18.242	490.794	31.586	89.321	19.733	465.209	8.043	869.884	3.785	676.949	33.988	1560.39	38.21	602.435	15.498	324.804	26.505
38	22.792	596.556	19.163	350.152	38.745	486.228	22.317	365.439	32.242	915.365	29.053	1100.77	28.71	1175.74	18.109	1309.76	28.184	1145.01	34.877	115.973	16.055	1194.51	22.761	314.007	28.64	910.816	42.877	939.703	32.983	1378.11	20.366	103.995	37.934	692.314	13.427	1380.91	31.593	741.982	11.281	1628.26	44.033	2228.15	14.46	621.026	39.543	871.211	32.092	773.515	29.669
39	42.985	575.828	21.057	342.407	13.205	985.747	36.266	310.282	31.326	665.145	24.202	243.567	30.669	1097.93	20.314	236.577	21.03	414.177	44.137	1450.46	10.331	2532.06	40.953	832.133	19.226	1461.55	26.462	1373.27	49.112	1575.97	26.61	273.331	39.339	732.297	5.889	582.446	16.305	791.394	18.952	213.845	15.014	1794.7	21.899	986.051	19.004	804.227	9.382	2234.9	25.37
40	41.873	600.723	56.699	526.322	46.351	857.61	26.065	761.334	36.056	820.371	32.132	590.956	21.572	238.449	22.706	763.446	18.976	1971.41	20.272	1451.03	27.466	771.006	22.667	1380.22	32.598	118.386	47.143	1602.12	20.936	634.659	30.892	608.502	12.039	372.885	20.768	1200.9	15.023	251.689	15.556	1729.05	24.055	908.309	35.319	1111.15	39.952	418.388	32.797	993.116	35.881
41	43.989	616.254	17.452	380.592	23.259	1136.73	21.567	1249.43	28.676	939.481	22.595	1089.81	20.319	693.632	19.74	286.481	31.847	1337.85	31.803	939.511	16.322	151.274	48.004	588.535	8.081	934.688	46.882	1102.31	7.888	383.053	28.264	2075.74	23.094	693.262	16.453	1284.18	27.15	862.71	17.689	361.809	25.246	751.386	26.015	577.931	45.54	1059.79	25.497	1235.27	20.022
42	57.642	862.814	38.422	501.573	11.346	1373.87	24.964	549.894	8.539	855.412	25.836	268.798	31.426	686.276	18.053	63.007	27.512	130.04	27.237	879.785	15.409	1485.94	44.965	967.047	35.114	918.794	22.39	374.37	16.359	971.835	25.453	1056.28	21.228	477.694	12.833	839.867	21.297	760.77	20.153	278.67	5.716	710.79	14.182	353.162	20.682	142.418	23.872	1586	25.574
43	39.151	404.045	27.4	1840.75	17.747	801.183	23.567	1078.91	31.865	1645.06	35.547	321.659	21.504	347.851	19.301	384.648	39.812	929.941	33.959	1236.56	25.771	1326.21	38.865	693.064	25.697	387.553	26.485	441.443	44.504	280.201	22.552	178.43	23.711	744.581	36.742	402.871	27.635	1037.17	25.46	1120.84	20.316	354.469	30.303	1063.79	43.675	1328.18	13.775	283.377	23.811
44	22.841	347.794	28.517	1521.79	14.003	672.365	26.895	1513.14	24.626	485.217	20.321	786.34	24.994	295.455	26.348	687.227	38.361	725.245	25.684	1083.79	36.343	355.668	37.396	304.507	48.477	628.151	39.361	54.689	28.071	252.002	28.005	539.263	23.914	572.473	22.077	1106.22	23.785	1045.38	20.999	1443.05	25.76	1884.97	13.715	86.242	35.132	878.448	24.862	689.525	24.994
45	24.247	1022.84	44.025	1032.69	36.436	549.203	27.821	2057.89	28.545	1080.14	16.149	473.733	28.028	1102.99	15.673	441.749	21.512	1187.95	33.242	1376.3	35.278	296.499	33.292	576.335	40.751	476.457	31.505	959.617	24.354	368.445	28.263	492.128	24.583	546.973	40.241	756.985	18.982	870.502	20.872	1124.28	5.741	226.255	28.84	708.193	28.975	287.83	33.202	1023.96	11.735
46	54.381	644.242	26.722	400.684	24.666	686.568	23.69	451.717	34.362	296.028	32.271	240.352	15.589	136.672	17.548	319.167	15.716	394.071	36.967	175.087	33.808	692.774	24.716	1124.16	19.16	619.244	44.799	368.383	47.256	239.462	28.525	1280.93	32.322	794.229	31.77	474.145	25.732	844.236	20.601	49.038	25.828	1255.17	17.31	177.138	29.036	661.484	30.275	434.531	25.506
47	43.736	96.422	26.495	942.831	14.102	789.042	25.706	243.657	36.169	506.278	38.37	680.628	27.943	1233.21	20.262	835.854	24.909	593.87	28.597	210.924	23.662	2552.39	36.494	1835.75	24.84	703.341	14.466	2629.33	35.832	468.904	31.976	607.295	20.447	259.054	34.499	1452.63	20.112	355.881	16.696	916.817	25.817	1496.6	17.277	128.266	35.77	93.952	25.23	1311.89	24.497
48	24.906	549.563	40.187	553.08	10.647	841.912	28.558	753.107	25.151	357.313	23.195	1101.86	22.891	885.992	25.47	799.807	38.678	347.535	27.59	687.512	34.29	695.143	19.722	471.175	29.365	201.256	28.052	852.498	24.551	1362.79	25.432	1604.25	14.412	934.792	17.287	296.776	27.471	962.881	16.817	280.872	25.23	815.737	14.761	458.081	28.596	289.847	19.408	1706.23	33.321
49	46.364	804.823	26.206	275.132	11.061	1201.12	37.603	368.332	20.534	564.992	34.219	238.382	31.899	2025.95	18.868	691.034	30.814	381.248	37.883	1263.54	31.568	257.196	43.185	967.719	16.431	707.946	40.239	1101.95	29.91	374.736	31.101	1212.28	22.751	1307.07	38.758	1461.22	28.655	1004.12	17.863	805.25	25.574	1094.2	20.015	895.493	48.623	750.589	17.838	397.836	24.489
50	33.918	454.093	19.459	371.577	12.537	452.603	22.856	2670.62	40.921	842.819	22.996	975.891	25.916	601.903	15.197	260.37	30.059	387.958	23.214	415.536	14.204	301.461	35.891	167.46	18.132	2171.32	26.581	253.566	24.986	820.335	29.493	1488.01	22.693	1325.14	29.83	2214.98	15.494	1466.65	21.001	566.122	27.367	1047.17	28.799	217.104	26.077	1045.39	30.213	2569.15	22.803
51	26.732	691.685	21.243	436.143	10.789	858.681	29.043	925.742	34.147	286.838	36.652	220.386	19.717	566.496	17.6	499.553	14.015	521.409	34.09	3618.25	10.921	1231.79	34.653	536.378	24.332	790.2	31	325.275	36.678	678.054	29.199	1231.69	24.192	908.309	24.199	401.662	30.135	2009.56	17.177	153.022	26.731	1563.73	22.065	570.645	25.097	529.454	31.36	982.217	27.004
52	46.917	444.37	35.419	855.569	28.014	716.578	26.002	704.427	20.97	267.927	24.749	346.167	21.219	323.484	18.453	414.813	17.284	373.572	35.416	418.554	10.819	755.162	39.381	1381.9	14.177	541.08	26.404	565.861	22.878	718.025	24.089	1960.43	23.976	256.827	28.729	540.571	18.446	465.083	14.43	73.456	23.661	63.239	14.118	549.556	35.3	182.625	12.726	333.683	27.207
53	23.159	1608.45	29.986	532.235	15.04	2464.19	31.727	255.245	28.35	927.46	29.593	283.68	24.402	447.177	17.219	801.329	32.96	540.184	23.15	527.227	42.213	785.992	19.402	417.387	25.206	920.562	32.645	546.44	24.311	535.291	28.914	976.417	20.969	622.064	9.853	1277.9	27.512	1094.73	22.004	770.283	5.243	659.907	25.156	495.77	29.688	1169.39	15.939	369.532	24.184
54	52.614	589.1	28.52	358.285	20.442	94.044	14.536	1678.26	26.626	389.557	22.335	441.189	22.525	905.017	22.042	732.291	20.287	383.288	24.377	1659.75	26.105	918.708	32.71	457.413	23.635	569.772	28.094	685.311	23.164	892.988	23.221	265.221	21.37	627.04	27.362	572.039	17.575	1168.16	17.745	742.029	15.826	1663.62	26.742	182.459	22.785	599.421	27.783	597.006	30.853
55	40.005	176.426	34.96	837.337	23.956	306.795	29.663	945.002	47.344	530.798	28.676	433.407	15.241	1946.8	18.855	359.588	24.541	913.315	18.731	695.63	26.709	1570.52	28.367	239.949	25.818	294.479	31.622	602.586	50.977	314.972	23.367	300.903	30.494	371.887	24.958	378.794	27.472	604.023	21.549	243.262	25.567	328.12	20.304	1951.49	15.701	2003.52	24.688	1016.41	23.371
56	29.038	440.227	30.524	115.464	38.863	372.146	15.643	1490.88	28.593	237.792	40.416	579.257	17.303	724.192	19.867	487.682	23.037	107.336	20.351	365.186	11.507	764.963	33.97	566.076	33.641	524.248	44.417	1096.02	16.821	687.229	20.07	973.143	23.281	552.826	12.966	222.936	29.709	425.435	14.713	1048.97	24.929	1039.76	16.669	881.129	38.612	377.631	27.444	581.266	17.592
57	21.32	313.822	23.832	2009.58	31.587	180.233	27.099	515.828	12.576	2466.11	21.285	611.487	22.206	343.165	17.986	91.337	39.884	282.861	28.471	261.844	26.149	1049.11	43.953	933.452	29.204	458.237	41.374	617.475	32.485	440.689	26.483	670.228	20.348	760.846	47.317	1578.16	15.881	295.565	21.984	380.929	4.727	808.497	22.214	765.063	45.839	559.678	27.721	758.308	38.651
58	17.133	333.089	41.702	425.203	24.109	795.031	25.285	1742.71	29.647	150.576	35.139	933.071	20.81	955.158	15.294	191.826	21.035	443.609	42.915	922.211	23.611	1141.28	29.532	426.75	25.719	462.075	55.452	887.704	23.354	1915.42	35.938	618.231	18.94	595.21	16.041	1654.78	22.265	946.291	21.91	1138.84	20.19	1113.41	14.744	1324.99	22.788	923.919	13.321	771.42	25.441
59	36.819	548.894	31.611	734.53	10.976	446.355	21.916	421.233	36.344	435.07	24.829	581.897	20.158	998.739	18.195	653.486	32.95	440.892	17.116	501.703	20.679	402.444	54.076	2009.54	37.722	105.042	31.435	795.834	37.795	1457.56	24.762	1064.4	41.834	621.083	27.892	223.416	26.885	445.864	32.865	558.026	7.304	861.503	28.705	1656.38	27.503	1458.37	18.962	819.36	27.868
60	19.902	345.947	45.763	902.198	33.27	1309.39	23.096	394.434	26.053	833.811	27.981	997.818	23.417	883.513	18.455	404.653	39.378	879.191	33.407	1479.24	34.133	877.05	47.531	953.76	21.763	367.411	26.585	250.633	25.001	946.111	27.094	426.388	31.968	419.875	21.462	872.742	30.415	549.382	14.624	791.07	5.748	3000.94	26.504	1475.12	27.28	1250.26	27.57	1724.6	18.669
61	28.521	249.45	23.327	378.655	6.26	322.29	28.654	501.605	19.533	326.74	19.536	605.527	27.242	1319.74	17.429	712.472	18.156	499.243	35.76	1562.2	35.244	1560.77	44.518	386.123	26.222	844.896	21.407	855.465	11.286	760.522	26.697	615.457	24.715	564.634	40.442	982.386	25.426	947.12	18.156	150.61	20.1	2537.4	38.346	361.179	27.975	683.246	26.838	1627.39	27.295
62	22.497	428.449	40.208	842.339	10.426	2128.31	32.901	805.893	20.002	948.028	26.234	380.899	26.329	322.832	13.851	570.353	32.885	408.054	32.91	685.288	25.907	590.819	40.63	403.462	16.944	1480.97	24.111	630.438	23.151	637.539	36.32	458.551	25.874	560.239	31.005	148.981	28.636	467.684	17.315	440.954	47.437	1517.04	23.39	697.59	22.066	1569.72	15.354	649.32	17.232
63	25.094	979.885	31.552	743.085	26.768	609.247	24.572	915.913	34.191	300.129	29.536	2085.59	22.034	953.548	26.021	78.677	15.417	129.82	22.852	726.85	14.865	1090.37	41.169	406.403	26.733	418.963	49.277	536.504	43.235	689.006	26.557	808.133	26.654	539.016	27.24	449.42	16.038	891.709	45.755	993.874	4.316	1050.49	41.625	718.055	31.127	2154.8	28.581	614.732	25.819
64	41.513	1653.37	34.893	684.492	20.495	143.837	21.957	336.526	29.725	475.985	34.474	887.116	23.862	626.473	17.525	810.013	22.159	544.141	29.649	1041.65	28.494	778.915	39.715	1679.25	10.64	679.718	54.09	2035.47	32.462	306.138	26.628	193.794	19.74	837.916	14.335	790.65	32.195	1758.71	11.62	626.661	2.773	471.465	13.771	1227.69	25.738	1037.53	6.993	393.894	32.372
65	21.011	1207.63	29.691	1259.82	17.599	276.358	25.922	466.344	37.13	720.072	39.909	174.423	29.759	829.363	20.506	504.15	16.348	239.236	39.425	521.296	27.364	374.306	34.866	1194.5	35.52	171.406	39	710.313	51.073	376.87	28.342	1113.51	20.326	1814.32	13.167	1243.03	28.465	563.188	22.761	821.323	25.57	1348.32	18.62	333.544	29.088	107.621	35.591	417.689	38.03
66	48.065	1076.65	42.7	287.83	14.348	391.781	16.671	919.199	34.282	831.075	17.384	320.942	27.342	668.64	21.288	452.979	44.422	561.789	31.289	3238.91	37.256	627.435	47.994	1250.84	23.736	317.556	21.88	328.555	46.705	451.791	28.64	651.655	24.796	435.297	34.639	842.67	22.303	311.849	19.576	921.508	21.062	939.489	21.87	889.269	18.92	557.59	22.579	226.181	27.569
67	22.473	843.092	41.103	383.857	15.978	679.386	23.662	969.947	21.469	561.274	29.013	435.179	19.8	1484.32	15.229	124.708	18.677	1456.68	23.42	1569.15	30.31	421.692	20.448	731.64	24.813	195.718	25.204	402.097	23.287	73.971	23.056	1162.23	21.985	702.737	25.861	609.74	30.623	609.746	10.872	913.097	6.812	3202.63	33.617	1244.54	41.332	1491.85	17.664	197.338	37.807
68	21.13	871.956	48.185	506.872	32.294	926.854	16.101	640.518	31.366	868.167	22.542	645.324	20.448	596.909	16.522	288.878	25.935	393.792	29.011	1452.61	42.036	462.244	24.284	263.102	24.784	554.757	37.689	294.329	48.893	948.454	25.131	665.258	23.027	1367.34	32.594	283.867	25.205	1007.77	12.573	1068.04	16.952	1947.13	18.038	1519.27	22.468	561.379	18.37	235.886	24.708
69	21.127	308.712	33.335	678.564	4.612	2437.69	14.059	1368.9	27.461	249.081	26.038	587.12	31.102	407.036	12.531	901.302	21.205	848.343	29.078	906.777	28.102	325.05	40.217	747.168	21.768	255.587	34.481	350.301	32.659	266.508	28.876	143.235	26.149	292.506	24.417	931.132	9.652	578.258	19.633	412.621	17.337	1643.5	19.168	811.352	40.276	856.731	14.647	1249.61	21.989
70	29.333	586.382	30.04	460.128	18.124	273.988	32.278	1900.8	28.192	376.261	34.737	459.572	35.836	386.251	18.554	394.71	17.474	721.45	34.177	1594.59	25.985	1521.08	36.849	244.278	8.405	373.431	34.08	447.913	29.683	483.403	23.09	394.846	24.062	605.354	24.205	291.982	19.65	487.202	23.637	243.558	26.109	1751.59	18.294	860.389	19.62	350.528	20.767	1113.51	36.954
71	18.937	3070.3	34.154	550.281	30.446	366.58	31.471	290.122	31.403	657.318	20.504	674.318	15.439	681.468	24.687	859.154	40.052	333.373	17.583	237.867	32.808	249.294	37.273	2129.1	24.124	1200.95	33.944	466.028	31.157	838.835	26.075	506.297	33.653	464.991	34.32	575.107	17.317	1674.32	43.995	596.389	44.939	735.745	25.512	375.398	29.169	441.363	14.232	1106.1	18.84
72	21.341	129.959	49.161	538.962	21.722	1263.08	30.059	1325.82	35.272	157.541	21.545	1314.26	9.92	685.284	19.442	372.949	14.972	1137.72	35.268	499.974	25.682	344.682	42.731	572.585	25.25	703.706	24.357	652.734	34.655	1588.2	28.361	1112.42	39.144	497.567	25.806	583.504	24.788	1058.59	16.409	490.518	17.22	360.902	15.03	2157.29	45.841	1903.25	25.568	123.571	37.795
73	46.797	209.089	27.167	3015.67	17.938	931.99	30.138	1369.96	24.335	157.716	10.502	1245.39	22.378	912.908	19.032	2491.25	14.962	340.248	28.778	304.955	16.222	428.953	18.6	727.317	30.074	400.622	26.378	671.951	33.123	265.778	25.573	406.327	23.699	2047.56	21.355	411.417	28.399	467.429	11.368	1768.7	13.334	1786.78	13.323	409.147	35.959	682.953	20.917	940.43	20.053
74	40.157	594.347	46.919	619.786	19.883	181.202	21.655	314.995	22.433	606.003	19.656	544.438	28.734	240.485	27.551	156.064	19.687	421.307	33.729	782.005	11.218	149.427	11.23	948.294	33.238	1725.48	31.52	340.484	45.159	1497.01	18.443	596.834	25.31	573.963	27.586	1302.09	20.448	820.514	10.209	728.063	46.174	1459.48	14.482	211.961	19.744	940.151	26.04	2703.42	30.11
75	19.194	1139.98	26.381	713.361	13.374	293.093	25.089	153.736	25.572	1829.59	21.89	495.629	24.721	539.126	18.428	400.645	24.509	466.927	13.315	284.201	31.222	654.973	26.75	750.577	32.54	524.619	16.495	664.746	17.63	243.548	15.017	136.047	16.415	394.013	22.965	595.618	20.239	345.24	21.992	680.292	27.764	747.435	37.792	1605.08	35.558	228.72	17.346	387.82	37.209
76	31.008	787.402	33.219	679.942	10.973	820.922	38.695	503.808	34.004	861.297	22.628	476.204	24.62	437.91	16.137	813.774	27.092	481.524	24.668	1081.88	19.876	1180.98	34.689	1272.98	34.577	230.559	19.586	345.257	38.855	533.392	28.176	457.107	24.68	890.783	13.988	1311.9	21.617	415.069	21.904	1182.74	13.099	1264.99	14.023	912.826	20.077	469.519	16.775	884.09	34.008
77	40.629	1038.98	29.995	809.244	29.958	266.181	27.976	572.571	35.568	104.655	18.634	850.472	19.856	916.838	15.321	589.374	16.736	185.37	33.191	79.712	30.926	424.521	24.419	537.5	50.334	227.345	33.824	818.281	41.128	1676.96	30.073	819.977	14.854	437.667	15.347	754.289	15.755	686.302	19.253	2912.79	26.341	1383.76	17.524	1836.9	38.478	647.037	26.488	472.532	30.532
78	49.682	967.211	51.641	284.511	14.417	1359.52	16.642	733.784	27.801	351.018	31.795	57.41	27.323	708.243	15.932	1078.57	21.413	1262.27	38.682	465.08	10.177	851.885	43.722	1527.92	42.746	759.207	32.412	571.986	28.99	2661.05	28.138	840.856	33.962	1324.17	22.698	415.909	33.526	445.604	16.877	341.693	21.7	1579.57	19.044	187.553	22.686	1864.46	18.637	1689.53	9.378
79	18.793	1169.12	23.288	827.488	29.458	534.024	27.003	424.667	23.437	315.499	18.748	147.917	22.846	1457.8	18.365	83.1	29.43	1303.8	34.556	821.055	43.835	409.707	37.095	791.677	41.136	1510.32	36.573	548.494	25.247	269.969	29.422	554.859	23.99	541.917	19.833	285.812	24.587	634.086	35.911	547.193	14.41	904.438	29.6	2688.9	49.525	1079.8	3.655	2491.68	20.47
80	16.603	334.056	48.338	137.495	19.704	420.541	23	721.221	27.978	1966.96	39.483	509.305	15.588	205.53	19.805	1285.7	10.415	290.722	37.417	732.276	9.831	218.181	40.848	307.068	24.799	1746.32	36.343	90.624	7.837	679.818	25.74	432.35	19.969	357.54	40.792	883.562	26.642	746.873	36.511	836.523	19.44	299.13	15.248	1525.63	35.749	1236.31	19.394	1269.5	28.729
81	33.629	526.62	27.982	799.414	24.841	262.806	29.177	2532.67	32.095	1187.77	29.681	464.851	20.828	307.13	12.395	716.025	29.982	565.563	18.623	1487	24.211	1878.09	30.121	1581.87	39.172	1902.13	33.937	2321.61	21.111	813.433	35.381	1301.79	24.847	458.62	12.668	1677.76	21.183	201.163	13.437	1405.81	6.719	1069.14	14.161	427.335	37.541	832.646	20.583	706.954	30.973
82	24.771	1936.42	33.687	1898.54	10.376	419.672	27.347	397.772	30.99	585.839	19.037	350.837	23.185	669.888	22.497	758.314	33.047	549.288	23.936	1123.09	18.585	2127.28	9.401	943.252	23.488	169.654	39.303	860.075	42.49	157.589	26.641	1221.79	30.53	1680.94	35.511	1071.78	25.539	584.975	12.409	135.788	25.509	1061.87	22.839	809.489	27.826	2286.58	22.154	972.497	25.591
83	1.568	304.063	28.679	989.088	35.014	827.941	28.016	353.608	30.648	2033.34	23.82	447.603	29.514	239.675	15.649	369.585	25.108	355.396	17.513	2730.04	20.194	790.719	37.98	1142.9	33.273	1171.94	44.501	256.532	43.347	2043.28	27.78	717.981	24.901	1715.94	22.961	480.871	32.547	276.671	19.387	398.581	13.502	1028.03	8.929	646.408	60.287	257.457	25.62	564.855	24.803
84	41.011	1542.62	30.516	115.547	24.175	562.334	34.701	318.321	32.261	172.206	22.853	342.026	31.308	849.859	21.639	1173.91	21.63	372.513	33.884	818.566	16.462	533.871	23.404	636.097	31.957	615.046	25.326	741.642	7.957	574.814	26.188	753.012	30.572	942.901	10.226	1563.71	29.468	801.913	21.938	1384.59	14.77	604.206	18.841	335.611	26.151	591.506	26.14	2032.63	37.219
85	50.786	1302.42	21.526	217.285	39.397	251.125	23.455	1173.81	20.571	767.296	41.991	309.511	17.573	536.715	23.697	1066.67	28.747	482.454	21.612	533.405	21.972	567.798	36.831	1127.62	23.414	526.664	50.811	1413.43	23.764	2159.08	27.955	1412.96	25.324	1210.38	26.468	566.148	31.748	1387.57	12.426	222.856	45.774	1535.39	17.316	637.596	31.659	1534.13	12.503	1683.35	28.336
86	20.2	749.574	33.67	120.611	17.489	764.328	35.085	921.228	19.835	158.644	19.745	498.719	21.761	1128.85	20.538	172.992	24.467	427.05	36.654	297.105	20.514	278.129	40.573	241.393	21.778	341.923	28.351	1625.7	35.672	622.291	27.194	1471.94	38.416	716.004	28.37	1194.75	16.221	879.133	17.486	1466.71	28.951	274.984	14.019	3144.95	27.126	429.404	36.635	1002.78	29.647
87	39.462	505.529	34.07	504.02	14.342	1410.34	17.948	219.838	37.231	1244.39	30.007	461.416	29.352	779.782	21.623	615.191	15.113	615.685	26.109	575.207	42.592	1759.54	33.323	477.156	14.038	205.009	30.868	1011.58	43.599	231.955	31.72	735.583	19.98	1177.18	24.694	375.748	22.571	413.933	19.287	1896.55	25.559	2654.94	15.496	1356.84	37.045	1138.38	25.628	504.933	31.453
88	42.184	510.576	40.731	614.161	12.924	346.118	33.53	747.29	19.974	581.193	32.823	164.573	22.859	220.397	22.004	968.767	43.01	1353.94	21.783	116.982	18.649	436.309	38.576	3471.36	15.998	2013.97	42.668	106.413	22.044	807.342	27.274	135.149	28.117	169.027	27.252	577.789	24.709	1968.14	18.101	544.744	23.908	1015.41	17.601	103.878	19.273	537.393	15.436	1229.7	25.907
89	21.757	1017.28	33.592	1781.42	12.535	1093.5	23.208	1337.33	33.001	3748.4	21.633	436.672	24.516	229.919	18.348	571.958	23.153	186.836	31.075	239.35	27.489	1454.73	39.344	1094.92	36.305	435.383	15.146	175.151	32.978	1073.34	31.02	686.638	28.853	579.353	29.198	445.249	32.009	909.821	20.177	1023.76	39.507	860.503	15.384	1023.9	44.15	821.778	19.443	1792.16	41.287
90	37.757	1255.16	16.534	612.911	20.052	644.698	16.113	365.151	25.432	740.858	11.975	1885.18	24.962	574.127	20.832	465.702	18.71	391.379	16.861	1015.5	35.35	846.828	21.863	515.845	28.852	2244.77	31.609	397.502	23.827	760.628	26.755	3646.82	33.816	1316.09	31.289	913.532	24.886	464.358	36.73	459.255	15.607	195.919	25.734	1189.95	26.045	623.137	25.195	769.926	16.448
91	22.597	1451.79	37.632	1470.23	16.017	719.775	26.992	1552.76	31.533	528.086	25.729	680.068	16.079	1086.54	23.145	207.397	34.952	287.04	32.978	244.017	9.98	1610.4	35.602	186.174	24.834	460.452	36.42	517.477	44.429	1307.5	23.756	248.187	31.443	610.991	13.656	144.589	17.701	152.311	19.727	292.038	6.251	859.958	20.951	1035.63	30.462	773.186	18.481	480.659	30.022
92	38.845	610.437	30.591	732.297	13.523	1117.86	26.393	415.529	25.626	608.798	24.756	863.241	25.011	621.131	16.07	516.329	24.61	461.922	33.424	148.249	23.96	664.516	29.439	812.821	30.522	478.137	37.868	880.964	33.599	973.716	28.248	207.926	15.672	1452.71	33.323	330.042	29.662	240.171	19.025	350.528	29.571	1138.83	31.001	500.202	36.501	372.549	27.629	475.897	21.926
93	31.421	63.625	26.788	458.954	7.996	2144.05	27.127	338.772	25.556	553.198	27.994	697.575	21.416	705.165	21.319	261.924	20.913	814.606	36.582	838.371	18.078	531.349	49.824	695.681	36.151	2297.33	28.337	687.866	25.545	679.918	30.802	701.998	17.275	99.97	32.629	374.693	28.693	612.994	40.143	883.238	12.629	597.901	39.351	1552.78	28.08	644.986	19.222	386.997	12.182
94	36.083	532.209	29.39	2507.86	26.246	104.547	16.768	546.249	41.504	255.398	34.004	740.102	23.484	1253.89	18.537	401.922	23.325	487.887	22.04	2147.21	13.34	1159.97	27.562	342.624	25.609	546.928	30.657	428.985	25.508	213.353	36.179	462.337	29.388	374.41	16.104	1248.2	27.539	383.258	35.4	289.62	25.038	918.362	23.851	1750.51	17.536	2808.92	33.006	730.009	21.344
95	24.852	788.019	24.68	318.507	35.474	691.289	25.088	461.95	22.523	273.966	23.234	534.953	24.486	725.975	12.79	280.659	19.493	678.509	27.19	221.418	33.387	320.642	41.671	1029.36	28.359	338.757	34.256	413.739	19.219	439.76	24.88	414.316	24.325	622.267	20.603	862.272	19.551	540.594	23.795	593.644	25.444	1318.9	21.978	615.101	39.493	1712.46	27.748	1358.76	22.674
96	48.318	1606.14	27.823	109.974	15.708	176.007	32.471	1355.82	25.933	1090.13	21.323	685.275	35.424	407.93	16.373	518.439	27.93	341.374	17.961	122.03	16.148	1033.66	17.793	841.796	19.995	1979.02	32.461	170.104	44.108	373.181	22.929	360.486	18.827	1238.39	30.327	250.609	21.956	1289.65	19.041	744.336	26.345	550.768	20.224	898.534	22.174	334.364	29.323	1925.8	39.243
97	39.832	624.559	41.511	561.078	19.867	845.939	32.617	363.654	30.467	489.672	24.99	1584.83	20.853	657.647	16.548	1099.63	35.017	359.193	35.287	101.698	31.578	2163.18	22.904	720.513	39.964	466.616	32.695	975.363	39.282	1449.03	29.831	868.495	26.776	1113.74	28.662	1136.68	16.357	284.977	20.437	1023.04	14.51	530.995	16.172	810.758	24.169	760.99	30.105	1318.71	21.546
98	41.88	1207.31	26.438	864.251	13.714	521.431	24.224	912.164	29.266	618.064	20.017	258.242	30.594	1652.32	16.37	186.171	16.41	317.999	33.582	551.07	14.12	506.404	21.857	696.603	39.93	753.467	24.484	433.538	13.237	58.77	26.157	472.259	24.956	837.919	21.599	975.439	28.418	1343.75	29.448	406.69	26.402	952.479	24.691	236.737	46.099	1997.65	34.329	842.474	37.689
99	34.446	474.107	20.167	188.542	23.619	934.316	22.227	350.886	28.677	1431.39	30.964	364.703	27.25	935.744	22.351	247.281	15.505	318.393	33.202	802.395	29.781	1480.29	36.666	1193.44	27.178	336.022	33.917	634.075	46.914	996.276	19.408	487.445	32.638	1037.79	9.021	237.283	18.863	491.402	20.907	405.495	10.125	628.931	22.547	1725.64	23.74	1134.57	18.445	453.017	35.082
100	51.19	193.39	23.909	1031.1	13.727	689.127	21.21	825.443	28.133	472.246	21.125	754.232	26.575	244.185	18.566	236.548	34.85	258.976	31.052	378.515	20.145	672.139	39.325	509.911	25.138	410.836	32.777	995.542	40.12	735.045	26.292	609.431	29.413	794.707	16.035	330.197	29.823	664.342	42.452	164.18	12.811	1409.83	18.391	677.309	47.955	921.119	27.219	1631.42	32.278
101	43.778	199.892	40.975	1676.2	21.739	198.223	12.286	1033.27	25.644	689.525	33.253	535.724	19.211	711.137	14.708	169.314	30.404	284.283	34.294	2315.05	17.597	222.751	46.184	1735.84	23.543	634.881	38.995	818.448	15.929	391.028	29.142	545.547	21.826	874.504	41.478	221.698	24.009	642.698	19.677	372.401	10.78	1325.8	18.685	1296.85	21.793	1308	8.797	583.497	29.834
102	42.591	740.056	35.229	842.883	14.531	224.102	28.149	829.347	14.54	1568.86	21.149	348.499	30.424	274.934	24.04	1991.13	25.484	545.486	25.146	521.22	25.86	1499.78	39.014	484.466	37.616	92.007	40.186	804.137	40.544	661.403	31.533	1673.88	37.927	1114.36	20.339	182.038	22.963	510.567	23.417	900.682	21.355	660.453	21.762	1378.17	18.341	1060.93	15.161	1495.54	30.582
103	28.791	50.817	27.593	377.512	29.313	1132.45	27.763	774.645	29.021	259.333	13.81	319.749	20.809	2100.48	24.601	1192.03	26.664	273.558	32.295	982.785	29.525	261.546	35.527	693.485	27.588	254.263	37.15	555.862	5.682	437.506	28.871	642.213	28.15	2042.93	25.898	1840.39	17.648	348.886	22.965	2894.59	30.351	345.903	20.217	1770.43	28.97	1265	28.109	510.906	27.64
104	7.219	467.948	18.884	409.883	18.768	744.036	20.845	1483.06	36.064	543.368	24.83	471.986	31.217	586.261	15.381	192.803	8.863	343.032	21.06	1811.55	22.149	727.748	35.853	658.231	37.529	381.057	26.473	478.712	32.961	1991.92	28.419	435.405	25.338	1575.72	21.967	1118.15	30.333	212.831	7.906	611.475	15.679	1930.73	19.699	1050	38.446	951.142	14.049	2454.75	32.097
105	35.225	219.448	21.216	1328.93	13.365	1112.86	13.336	719.872	30.964	409.618	20.211	323.398	22.379	85.891	14.411	571.57	39.339	569.501	15.129	246.489	14.983	598.416	23.144	660.719	45.51	294.641	30.806	188.234	32.86	569.67	26.878	281.664	24.019	542.461	33.482	801.06	31.48	212.25	18.183	606.836	14.472	812.388	18.864	254.095	40.185	368.191	12.566	870.222	38.246
106	23.778	319.648	29.057	171.154	13.777	328.55	23.756	194.801	35.49	944.545	20.21	471.895	25.07	894.66	20.482	984.395	25.967	211.41	33.252	123.712	17.63	1538.91	35.723	150.526	31.367	316.56	43.753	520.666	21.998	931.965	33.873	480.102	31.902	1495.36	21.433	452.389	19.507	499.357	43.861	75.109	47.1	1002.67	17.333	1312.27	13.236	480.792	15.282	1309.07	27.235
107	22.566	1207.01	31.481	787.339	13.92	290.124	31.771	688.132	26.726	2345.8	26.374	1012.93	17.049	647.344	26.071	568.969	25.439	636.96	31.196	1342.93	24.94	824.707	37.978	885.777	20.31	1223.53	32.072	447.113	26.531	475.676	31.659	155.67	38.337	2339.66	11.949	886.296	25.544	532.923	23.226	1208.03	24.816	582.898	18.986	922.316	27.541	676.439	14.829	992.24	30.459
108	7.305	563.979	10.325	610.524	34.224	542.164	26.117	332.791	19.442	829.728	22.507	502.834	21.2	807.384	20.803	245.503	27.399	337.501	27.163	324.186	32.864	902.769	37.229	756.105	18.78	390.376	35.343	371.063	14.975	322.44	16.737	651.812	25.535	1191.84	43.364	396.213	28.264	559.612	41.165	410.848	22.986	2406.7	26.538	767.834	28.651	1940.77	17.27	157.429	24.835
109	23.526	405.304	23.747	2580.71	15.015	368.154	30.392	1166.35	22.338	636.228	24.313	845.949	23.929	1299.24	14.52	135.048	22.886	591.613	36.68	1020.62	41.531	305.594	37.656	1008.32	24.166	994.618	21.334	467.015	26.163	591.598	26.174	1462.65	37.635	468.925	19.381	455.703	27.138	986.096	38.434	98.951	26.194	476.394	18.357	2134.25	49.833	546.754	21.357	859.395	22.152
110	8.407	431.224	29.894	289.339	11.058	143.308	38.199	1839.83	19.513	497.99	29.674	236.607	28.612	462.372	15.45	486.68	23.046	513.697	23.932	566.674	26.988	124.276	24.944	184.112	35.212	929.4	27.14	461.391	46.475	1013.27	32.38	745.384	22.991	293.123	22.131	1182.57	19.868	677.865	15.542	413.002	11.397	2830.47	18.301	431.4	22.036	481.814	26.748	537.399	22.791
111	50.057	702.386	42.961	553.26	51.179	376.381	20.477	400.845	34.533	243.985	23.531	936.859	32.358	119.874	22.061	308.654	29.246	1002.75	16.635	709.779	1.847	270.466	17.548	296.799	24.355	1668.73	36.647	1089.19	27.095	889.722	29.646	983.437	25.092	910.882	11.997	1645.01	19.574	525.491	20.727	746.467	27.437	1258	19.309	153.261	23.153	1106.92	27.108	476.319	13.223
112	39.373	319.554	39.48	159.238	33.078	925.001	14.022	1171.63	30.019	807.188	25.528	418.693	27.864	1952.48	21.097	195.747	27.083	236.35	26.482	715.577	30.49	1694.95	39.078	277.432	32.249	592.989	39.803	794.012	29.528	645.592	25.349	677.926	13.409	466.172	22.069	1179.12	22.455	470.206	19.743	497.801	24.17	1827.78	32.192	788.402	19.737	878.072	22.143	549.969	15.387
113	15.683	892.351	35.209	425.508	20.539	954.369	37.948	87.822	20.485	864.461	14.892	284.452	19.988	206.986	19.251	855.041	29.038	1447.53	35.689	1129.57	30.672	456.45	25.993	141.899	25.614	1417.61	28.504	392.721	25.343	1015.15	32.431	809.785	24.961	681.242	32.422	1395.87	25.813	461.196	43.859	568.048	27.922	483.85	30.557	586.687	22.098	631.078	20.56	756.442	30.689
114	38.652	1428.34	14.526	867.988	19.387	1862.42	33.703	770.653	34.953	496.067	29.451	260.975	33.548	52.482	21.106	1117.89	16.434	1310.85	35.847	494.421	42.063	391.069	41.023	332.324	17.139	370.128	26.485	576.597	44.752	1347.99	29.405	1041.53	33.759	914.722	38.697	537.168	19.845	641.486	8.738	474.421	28.059	1135.22	20.097	269.352	41.906	733.612	17.741	1215.19	30.668
115	43.21	504.36	29.462	623.966	37.275	939.451	29.258	350.949	20.099	1470.22	32.768	346.208	24.997	2875.09	24.381	740.396	14.868	955.427	22.751	1362.28	33.701	1202.03	26.583	1164.51	24.483	320.64	31.044	1022.03	38.728	377.052	28.134	337.724	19.16	1468.91	19.559	544.969	23.22	1559.71	18.955	587.058	27.196	928.891	27.79	170.612	22.693	1043.09	26.736	367.979	35.893
116	38.868	709.236	41.681	348.829	35.324	1183.83	36.986	315.996	22.644	210.544	24.818	273.176	24.054	885.357	11.964	494.609	24.736	308.332	13.333	584.651	9.918	917.528	43.977	1177.97	36.453	174.024	25.576	1577.28	24.905	1212.64	28.504	543.297	38.967	455.949	22.075	506.329	20.981	1484.01	0.683	542.758	25.871	1891.58	21.106	1778.07	26.771	558.78	32.668	1190.83	27.578
117	27.231	766.399	31.087	344.524	32.328	1474.76	31.007	496.235	25.983	363.131	25.521	545.347	27.106	490.381	17.255	661.801	18.836	1024.24	32.812	519.44	23.886	1265.11	45.131	875.263	26.259	583.959	24.789	758.198	30.095	510.194	21.121	518.182	18.897	1538.76	21.138	2273.03	26.918	1194.91	29.327	200.441	20.168	923.196	32.675	212.756	27.674	939.42	16.55	1049.83	38.251
118	24.15	1017.57	10.255	2473.11	8.439	437.435	22.994	465.606	30.908	648.751	22.323	1319.98	21.999	1605.82	20.22	1075.02	21.55	869.132	23.756	1133.93	29.902	424.83	27.657	923.23	27.7	395.283	51.046	574.898	39.126	721.615	26.763	621.65	36.271	649.328	1.207	304.008	18.893	996.294	6.792	779.85	26.356	766.805	21.092	811.47	22.816	336.843	18.813	489.1	26.068
119	20.036	292.742	42.289	1001.36	20.789	121.88	30.161	914.653	23.048	210.143	40.459	1240.02	15.47	300.431	13.487	390.103	16.295	1229.99	26.745	407.019	18.025	653.362	36.707	489.778	38.121	757.403	42.604	802.528	4.652	1168.77	26.493	657.926	25.369	1202.29	19.415	1424.37	9.638	508.325	9.285	503.127	37.65	814.501	18.31	1453.49	12.757	848.973	10.354	1757.53	22.02
120	26.345	479.414	21.464	573.86	18.775	409.537	29.273	646.874	23.464	560.791	29.925	2219.13	25.554	271.479	14.602	154.706	28.022	281.544	29.872	1156.86	17.466	645.106	22.449	357.001	37.375	484.002	32.591	1996.29	17.284	519.622	32.4	761.177	37.328	284.371	33.511	460.356	25.427	1229.95	22.516	564.82	7.603	2570.09	14.38	325.323	31.937	1317.85	23.802	814.164	29.019
121	32.975	832.174	34.018	154.255	15.637	722.98	21.38	962.076	21.237	398.066	28.046	505.63	25.093	525.628	19.083	212.314	12.556	1695.6	37.399	188.04	25.911	567.777	26.544	561.026	27.667	490.514	27.933	848.592	37.709	54.426	21.601	194.248	22.89	111.614	19.286	1646.23	27.03	705.19	33.929	196.394	7.026	1218.19	16.804	754.153	33.584	335.067	24.543	399.554	33.071
122	53.894	117.546	20.991	331.312	15.398	1462.87	12.545	2021	41.238	492.251	23.412	878.927	23.624	699.467	17.081	186.965	35.898	462.579	38.143	648.846	15.709	197.729	38.74	1363.45	24.308	395.498	41.736	428.757	36.009	946.975	27.587	401.696	24.3	670.748	14.786	486.81	28.107	462.703	35.171	1439.59	29.049	1577.83	23.391	393.397	44.795	1113.24	29.707	514.199	31.076
123	15.987	912.418	25.448	192.307	22.307	138.98	31.237	1568.64	19.627	1128.88	29.461	340.85	15.749	126.536	15.125	540.478	38.664	1160.85	25.568	2472.18	24.081	428.32	46.468	836.159	20.24	474.84	45.345	374.555	17.026	1710.49	27.28	688.522	29.25	1509.8	19.6	358.353	24.982	257.909	25.043	807.774	14.448	1348.96	37.225	240.558	26.263	293.531	17.197	835.884	29.124
124	43.567	207.573	29.73	395.822	29.219	673.47	34.011	1343.4	22.158	459.142	34.29	410.349	31.091	687.866	16.973	296.974	12.414	1316.1	23.083	1171.17	28.384	112.632	43.523	308.215	45.6	372.204	37.89	428.723	29.799	838.625	29.742	1038.4	27.409	2579.03	12.538	363.13	18.531	1582.75	17.98	678.838	10.745	1527.33	16.024	367.619	35.187	454.228	24.057	865.402	32.149
125	51.477	212.01	39.277	330.486	16.684	594.209	21.308	859.891	30.293	631.793	29.051	699.569	24.236	358.737	25.209	180.11	21.469	481.195	31.36	1939.94	24.248	780.721	55.532	180.57	39.891	553.067	42.491	1113.28	25.714	1040.94	25.341	484.738	24.505	697.161	29.005	545.309	23.833	294.531	44.292	532.096	15.718	1264.57	23.752	294.236	24.343	1466.27	20.817	512.619	15.173
126	25.092	685.78	33.121	939.549	25.072	1269.36	26.674	1058.03	28.125	266.838	22.475	469.848	22.239	383.941	24.97	611.219	25.548	424.073	21.881	721.816	27.2	1251.79	42.57	820.012	18.72	911.554	23.846	95.436	28.636	1217.41	32.702	1082.87	32.791	1316.05	17.341	925.089	17.429	1157.43	30.183	611.495	33.098	2446.4	14.528	1404.9	38.612	1730.94	15.43	512.41	20.111
127	39.968	230.147	18.441	1215.01	29.796	411.37	19.342	340.807	24.303	648.207	25.294	1005.46	21.572	680.964	21.236	204.997	30.437	534.9	22.62	1076.97	10.914	663.478	34.748	647.44	16.846	379.49	28.425	106.596	18.418	957.802	30.613	494.119	27.848	1510.86	21.139	1186.94	30.675	482.243	26.542	583.805	23.639	562.465	15.206	603.659	18.871	152.413	10.862	1139.41	7.219
128	18.936	736.765	22.663	269.445	14.414	472.684	20.408	428.432	33.891	1287.07	29.078	725.393	20.958	1308.9	17.939	426.573	16.2	843.46	44.944	788.862	28.573	223.971	48.569	473.024	32.419	697.21	19.169	501.403	31.901	1080.33	25.047	1430.64	33.196	1422.59	45.569	694.649	22.117	107.096	27.811	561.244	22.321	2306.44	15.721	605.302	21.833	1912.87	19.838	590.651	18.736
129	48.715	275.792	41.018	206.652	15.408	523.524	14.421	745.028	23.732	477.547	28.822	1011.98	23.564	572.185	18.711	981.481	15.886	552.945	23.85	799.066	29.102	146.378	24.68	533.581	40.166	901.646	26.966	115.751	18.453	1149.69	26.505	1075.42	19.996	286.252	14.183	475.809	21.665	979.546	20.135	174.746	14.095	1091.41	14.704	1709.03	16.973	266.24	33.871	1017.29	29.912
130	30.478	1627.31	31.182	506.45	18.488	848.245	22.969	397.863	38.325	2273.77	32.819	1200.51	20.526	755.683	19.45	68.82	27.709	541.041	27.014	925	31.346	463.641	33.686	1775.17	11.26	203.725	36.301	159.335	43.153	210.816	16.87	1078.97	28.84	879.377	18.838	3045.84	9.966	349.458	17.107	1011.89	10.805	453.32	28.085	391.68	23.782	1207.13	22.115	501.939	33.134
131	12.442	473.452	32.109	1869.2	18.881	465.581	21.079	335.957	10.085	650.991	18.281	460.539	22.529	571.173	19.348	188.865	32.309	1151.86	25.608	782.404	15.639	893.098	34.565	403.113	36.555	599.383	32.601	468.82	31.492	477.843	27.656	219	12.962	1246.97	18.787	1554.28	29.418	353.067	16.6	185.611	44.159	988.022	17.868	1018.87	39.194	584.44	16.524	1588.12	34.564
132	7.504	1054.36	34.734	463.728	12.58	1014.78	22.066	791.942	25.685	1446.9	18.265	526.488	20.958	584.804	13.757	144.668	25.386	1419	32.093	1724.9	24.766	657.653	40.421	1214.23	47.344	250.396	22.834	617.488	24.077	506.551	25.568	865.153	18.51	173.839	31.236	695.377	27.486	318.612	19.662	862.207	24.982	852.579	15.078	1839.56	26.746	812.056	11.273	935.385	35.451
133	26.221	734.838	26.508	469.918	21.131	113.485	32.031	194.633	39.69	663.6	16.962	227.359	32.482	701.084	13.868	434.385	39.437	376.365	18.246	553.001	41.785	648.618	46.089	1147.16	31.674	912.775	46.631	1118.34	18.032	356.203	32.341	469.703	26.861	280.496	30.37	1277.54	31.472	1601.67	23.575	567.447	7.884	231.873	17.217	633.09	37.818	812.57	22.716	2382.51	39.131
134	43.065	1498.17	23.797	670.694	13.222	357.078	25.15	890.804	27.655	353.294	30.638	365.608	24.042	67.569	22.022	219.937	33.239	728.971	16.015	844.773	15.853	1399.91	38.445	1661.6	8.023	382.792	32.996	105.131	20.53	1972.07	26.559	1793.82	35.133	785.967	21.897	2551.07	18.889	498.52	15.768	465.91	30.433	289.22	17.866	994.527	18.518	1164.69	30.984	416.179	22.131
135	22.67	1451.2	37.618	2052.82	32.469	811.828	30.793	2489.18	31.13	1409.96	17.061	416.876	23.467	451.723	18.352	213.803	21.318	275.637	27.448	504.199	36.874	811.684	16.277	476.75	37.955	412.378	54.815	1878	34.055	431.525	32.598	576.521	29.375	291.124	19.539	1011.4	18.172	1013.98	25.49	728.198	48.193	716.326	34.108	1100.09	35.911	135.847	24.323	1071.44	23.062
136	42.656	1160.99	49.284	634.509	14.72	798.673	32.888	737.079	23.753	2105.12	21.528	709.463	26.252	1107.96	16.523	817.118	34.267	659.034	31.264	670.877	37.16	286.754	37.454	937.261	42.042	892.442	28.139	712.997	41.853	436.666	23.121	183.793	30.752	1548.82	28.424	1263.19	26.103	462.955	40.021	623.696	6.806	1946.1	33.829	1125.21	19.15	455.445	16.206	1443.76	23.275
137	40.974	308.486	28.632	599.221	16.983	1091.05	28.448	1024.04	20.29	254.346	28.968	1605.09	25.155	1148.22	19.618	750.241	29.944	150.919	23.311	881.971	24.557	1323.05	42.097	621.267	31.33	706.046	52.347	612.192	15.401	627.498	29.976	279.633	23.12	1096.77	15.668	732.193	19.977	1942.26	19.1	624.589	26.361	754.613	23.488	381.58	31.256	680.952	14.243	800.422	25.469
138	43.686	353.329	25.708	232.039	4.358	867.951	32.487	806.933	33.499	488.287	23.78	635.923	23.69	995.791	16.086	336.879	32.759	1176.09	27.759	1382.09	26.739	279.768	36.932	1455.03	24.412	1589.45	12.406	1089.77	36.104	885.001	28.104	609.436	26.511	1240.99	19.674	1578.05	26.493	812.106	19.663	387.967	8.394	161.547	27.111	547.725	25.56	942.941	18.392	539.97	5.38
139	27.501	832.739	41.453	1048.17	8.468	502.038	20.295	1458.08	24.768	367.202	17.987	520.04	25.42	683.081	20.877	442.493	26.526	366.495	30.344	1080.48	35.759	672.386	35.324	380.613	37.901	143.597	31.445	246.737	17.982	366.594	33.624	1155.89	3.353	220.863	16.159	752.083	12.026	1223.99	9.83	357.885	28.156	993.591	16.199	456.489	24.447	2323.73	18.271	827.05	29.122
140	42.374	1102.59	41.079	505.249	26.618	1161.26	20.594	505.499	29.834	2478.92	14.244	1556.36	22.835	328.299	17.458	877.89	21.813	510.187	42.39	684.993	33.565	936.14	33.429	2491.17	14.16	216.465	37.392	506.336	21.21	950.726	32.469	1313.54	30.668	2287.13	23.305	437.326	20.726	541.916	14.742	190.057	27.568	916.578	14.811	797.6	44.739	485.473	23.934	2098.05	35.709
141	41.942	1145.97	33.381	1815.2	46.215	272.855	28.403	1786.11	21.63	454.707	24.509	265.485	20.232	1104.48	26.298	323.143	39.039	579.531	19.704	699.358	40.021	142.255	39.308	232.893	30.868	685.992	40.829	646.054	21.088	333.865	25.369	1246.26	30.786	196.776	19.952	630.535	26.908	1574.33	34.363	1268.48	25.222	705.685	30.569	502.285	44.537	1288.59	27.922	882.559	28.52
142	19.89	560.66	29.661	1291.78	16.009	225.472	25.825	1918.17	33.553	696.019	17.513	738.316	24.583	681.651	14.766	1128.93	35.063	2276.14	24.402	362.49	18.826	366.127	52.633	523.141	21.647	453.854	35.46	629.53	23.413	707.643	34.059	859.734	24.791	519.598	43.67	564.335	26.764	826.161	11.707	289.45	3.423	1263.74	25.9	788.072	18.731	668.96	27.292	761.483	24.133
143	25.975	669.553	39.221	693.984	24.391	397.389	34.011	504.954	7.162	1089.78	20.676	1574.34	25.758	3227.08	11.609	194.403	22.357	1610.46	29.766	657.119	36.947	761.461	18.259	2297.86	29.694	772.255	25.833	466.836	23.702	506.704	28.563	907.845	24.062	612.373	19.933	931.764	23.623	179.571	21.201	1525.38	42.642	1065.64	15.222	357.911	22.54	205.599	19.632	661.596	31.371
144	16.15	496.879	20.505	561.613	18.207	118.655	28.55	576.938	21.146	1627.37	19.332	1456.66	25.216	2099.59	17.8	336.915	14.507	718.569	25.19	771.782	27.84	253.92	49.123	197.017	39.654	541.126	38.69	491.775	23.907	698.76	25.528	1000.69	31.06	479.377	36.07	769.205	20.684	1658.72	17.258	87.974	33.882	435.554	27.782	601.322	39.23	325.252	19.458	1121.27	20.623
145	33.439	396.248	38.346	2430.57	21.581	196.784	30.661	464.437	14.265	264.999	42.448	1061.72	29.44	1643.52	18.267	547.556	22.631	1217.66	18.938	197.867	30.873	295.513	17.062	1722.88	23.621	771.096	27.685	355.425	23.592	227.558	26.536	687.617	16.423	411.304	14.813	1946.07	18.845	302.901	28.852	478.777	20.485	663.581	19.136	1097	19.398	846.133	33.812	699.093	20.182
146	22.61	92.535	44.07	608.535	4.763	1277.71	35.526	287.377	21.704	439.545	28.12	993.768	22.813	1798.24	14.746	200.511	31.64	378.519	28.606	1119.91	20.489	1403.01	46.463	542.118	13.789	864.486	35.62	201.343	11.481	1280.08	26.297	1477.58	21.717	671.026	17.384	557.476	27.544	699.256	23.11	919.332	16.981	924.114	17.417	849.12	35.141	383.092	26.092	322.604	31.727
147	46.836	398.898	47.942	281.46	16.032	1002.09	27.522	655.918	34.165	806.435	20.691	325.855	25.296	684.985	14.092	220.566	24.386	796.033	3.418	1665.99	40.031	359.375	26.505	573.017	27.9	182.709	26.841	1063.36	39.01	2145.39	23.128	933.595	22.604	1573.68	33.195	698.934	24.731	861.899	16.013	129.626	20.913	466.521	22.124	219.772	29.883	768.95	16.008	1079.38	7.485
148	40.859	862.211	17.583	250.712	30.191	630.633	26.482	522.585	26.489	162.565	24.925	230.83	23.799	1387.18	16.371	581.499	38.61	359.299	34.506	66.25	12.668	1743.73	18.42	1293.22	24.538	327.578	26.788	407.356	51.227	335.381	26.661	382.365	27.714	602.135	24.752	1025.67	15.814	968.964	17.19	797.455	34.654	922.01	12.445	343.051	20.487	1305.13	25.445	1328.9	21.843
149	23.886	933.618	28.396	946.955	25.716	363.563	13.421	1569.57	29.641	1329.72	26.991	171.412	24.586	465.781	17.032	857.199	20.442	117.325	23.417	824.797	10.308	720.969	38.557	419.193	37.962	804.009	33.715	477.762	22.773	475.922	24.883	121.961	19.684	537.387	20.893	972.795	19.159	286.949	35.771	2014.71	21.644	1653.58	16.928	303.234	14.413	2192.72	23.668	608.822	27.464
150	51.133	787.615	17.852	589.362	12.732	1035.15	25.631	498.992	25.966	1348.95	21.099	283.41	16.354	237.314	20.102	1357.16	28.713	305.113	23.453	757.579	35.527	675.267	42.134	311.88	30.103	573.456	25.11	748.578	20.727	362.729	29.375	2841.35	22.679	1443.53	25.046	833.036	22.364	1851.84	18.328	173.762	24.107	2385.46	11.128	337.419	18.355	1703.49	25.041	1058.96	21.018
151	21.671	237.632	30.575	1071.9	43.923	128.573	23.76	443.329	27.197	157.47	24.396	307.05	23.895	509.507	17.981	306.087	24.023	962.873	19.122	1519.07	18.119	502.321	19.454	739.939	36.977	106.492	21.691	555.683	36.759	785.359	29.75	1811.23	35.002	1306.3	22.599	623.651	28.359	1425.29	34.524	965.845	42.911	1371.54	28.915	158.435	38.463	908.529	29.188	446.887	32.621
152	24.378	422.18	30.39	424.21	8.516	503.519	27.451	1237.6	38.327	1944.21	42.419	180.498	21.934	1308.97	17.722	108.542	15.946	531.826	34.968	1931.49	37.147	2306.64	38.478	1236.25	24.401	830.599	36.621	587.953	25.452	963.12	26.119	2362.92	15.944	573.714	14.526	520.144	21.835	984.321	21.371	119.761	31.148	516.809	21.159	804.342	23.517	424.497	12.794	595.554	31.911
153	21.554	1416.83	29.76	2000.7	20.256	1096.82	31.591	476.672	38.826	1480.06	23.523	96.91	32.684	555.271	23.024	459.541	38.099	208.46	18.483	1305.52	24.762	126.026	38.669	1687.78	32.728	375.2	40.461	651.047	21.674	322.11	27.493	2074.61	38.909	992.905	23.182	499.213	22.839	592.467	13.494	259.261	30.442	330.396	14.386	1062.55	41.408	1535.4	22.513	588.004	35.326
154	24.906	474.141	30.516	3381.86	18.838	287.362	31.864	1009	39.855	861.948	20.173	361.331	29.685	449.473	14.337	1435.16	19.872	261.563	27.923	1734.59	35.39	215.203	37.362	113.172	39.976	127.91	44.759	340.213	47.323	157.262	22.703	151.986	37.339	146.92	17.331	1553.82	31.33	1493.89	20.577	503.991	27.787	957.674	15.022	540.649	35.758	253.178	19.887	213.617	23.75
155	51.011	536.065	35.694	529.356	20.227	234.788	28.259	440.203	30.916	1461.38	23.738	834.353	23.719	998.915	16.761	622.806	18.841	1233.95	40.12	477.298	29.059	198.608	45.658	652.1	25.391	266.366	27.059	820.115	42.003	1172.36	26.398	713.954	31.952	249.276	13.243	260.886	31.943	451.368	36.051	725.374	25.431	2090.77	13.998	200.744	18.255	590.001	20.639	2256.49	33.186
156	26.118	111.939	37.002	222.881	33.499	559.722	23.589	1526.38	30.297	1134.09	22.778	3046.92	36.566	465.298	16.224	820.72	38.06	1491.98	23.338	481.863	10.275	669.981	42.317	1190.23	33.634	320.949	36.531	405.316	34.023	288.637	19.664	621.192	24.733	759.29	29.074	986.91	29.878	533.123	21.96	512.711	29.248	708.901	14.937	486.205	15.705	81.653	16.782	1061.42	28.923
157	22.391	1217.19	33.553	1180.2	15.966	308.418	21.413	1069.12	27.377	470.986	30.582	897.548	21.248	244.829	21.763	535.789	27.305	648.982	8.937	687.117	28.662	717.254	37.371	793.204	28.399	293.156	29.367	560.568	17.599	544.849	26.673	982.349	34.332	402.709	48.762	232.154	22.434	1227.68	24.185	1279.81	23.398	215.142	17.964	739.011	34.59	350.861	22.517	678.927	29.477
158	44.051	369.69	49.876	1320.86	32.07	76.985	18.108	2810.43	33.39	870.788	40.897	323.704	26.299	962.713	18.579	1040.11	16.682	962.191	39.125	459.499	28.973	188.512	44.182	438.788	19.622	1477.27	31.744	521.844	34.079	751.652	26.117	372.232	33.216	669.749	27.399	688.661	27.674	186.316	18.502	1405.56	26.269	1466.43	27.389	265.538	35.123	239.399	18.263	3847.22	35.915
159	43.252	1023.85	18.894	204.297	27.169	387.448	30.263	209.548	25.5	1319.37	30.469	405.19	18.132	1300.39	16.853	1158.59	18.074	756.957	34.05	648.57	38.623	526.085	36.841	665.982	25.475	1674.87	28.115	197.584	42.771	1849.95	26.951	383.408	16.021	1005.7	24.547	565.647	28.248	435.561	36.971	225.697	8.44	516.13	19.693	1684.94	27.182	163.274	20.644	450.058	28.899
160	36.132	346.475	29.761	528.942	13.073	1137.66	24.689	449.329	24.327	1950.91	18.479	585.345	24.039	553.165	22.671	156.066	17.238	671.928	32.651	1198	10.877	179.877	44.411	1349.95	23.154	293.04	43.883	577.93	29.621	509.605	29.777	590.552	33.064	1158.42	36.606	559.155	16.788	804.783	19.948	1019.6	17.74	1911.44	18.614	365.688	5.575	378.523	31.297	186.63	22.843
161	56.481	969.551	31.067	1102.02	28.055	1214.71	32.64	649.632	28.478	715.573	26.121	1155.22	25.348	1464.95	11.52	364.294	28.067	275.798	16.702	1004.12	31.51	288.233	41.434	901.125	30.171	657.986	22.409	475.516	24.775	701.988	19.78	290.887	24.235	286.472	13.244	256.501	20.665	1149.68	20.319	2483.74	31.495	2033.39	22.581	726.712	18.71	781.69	18.49	748.388	28.265
162	59.429	318.496	20.766	1358.35	12.311	363.226	25.79	1012.76	33.134	883.168	30.298	184.057	16.615	804.145	16.782	79.714	29.256	438.495	42.749	397.432	23.256	458.732	36.022	352.73	27.039	453.795	32.888	913.781	22.736	757.174	26.849	1088.59	14.47	534.374	28.803	561.341	31.01	1122.87	20.049	1009.07	25.215	471.776	19.5	1095.45	14.463	547.546	32.385	357.937	36.067
163	28.717	800.771	30.832	164.307	19.685	294.234	32.352	346.221	19.682	992.984	35.268	709.249	19.867	996.379	21.19	732.697	29.911	1311.39	24.989	579.016	37.926	846.223	19.146	409.544	16.33	537.86	34.197	765.249	16.316	150.62	34.192	756.833	22.577	1146.56	19.157	1787.69	33.367	278.591	25.315	456.837	6.177	668.671	21.415	1107.47	26.531	2490.95	11.03	227.23	18.838
164	17.677	999.429	16.952	765.077	17.655	288.863	23.204	1093.97	27.174	917.427	17.021	168.711	29.63	889.199	17.833	277.073	31.111	224.549	34.215	271.033	26.182	459.088	43.412	1358.42	40.668	291.645	37.335	1208.6	33.56	1291.2	28.068	950.433	23.731	2081.45	15.919	1544.88	17.068	579.431	46.828	610.41	24.149	1443.57	17.446	987.18	41.183	776.277	20.499	1334.72	14.062
165	60.25	378.273	19.645	379.315	31.604	149.664	21.345	565.488	23.982	297.144	28.473	710.456	28.791	735.829	19.27	553.939	19.579	401.329	10.383	1528.68	15.141	305.897	26.018	1714.13	36.095	429.346	32.471	532.587	33.108	445.782	25.546	383.089	19.531	530.692	17.337	262.86	14.544	2257.06	18.684	611.262	6.562	1593.71	25.084	205.989	44.766	1222.4	27.499	450.822	24.391
166	45.919	970.804	21.236	854.183	40.538	1336.18	32.626	99.456	22.061	40.455	33.651	459.985	27.593	135.891	16.987	282.155	36.735	385.565	27.998	739.766	41.705	106.79	16.371	354.282	29.224	413.73	41.267	278.263	39.916	363.084	19.706	794.347	18.378	459.076	41.446	694.95	29.702	77.605	22.085	782.621	22.609	1130.1	39.357	201.16	31.537	694.288	23.736	227.769	29.715
167	20.126	383.945	33.111	500.689	11.576	296.02	37.998	397.595	26.744	836.344	23.822	201.851	27.686	587.691	20.874	84.464	33.061	232.633	23.189	416.39	33.947	478.497	23.01	223.523	14.793	442.461	36.474	551.394	25.551	1363.55	33.996	671.93	22.431	1659.55	49.031	854.897	21.456	299.212	13.713	145.217	17.238	1714.06	14.909	475.902	23.731	271.216	24.95	332.688	11.818
168	47.758	1121.29	36.929	189.208	25.488	288.987	27.245	733.224	30.499	1028.67	28.871	867.151	27.057	495.461	19.282	579.734	16.431	503.793	18.336	659.298	13.199	287.266	31.371	1229.33	25.315	598.963	23.754	643.746	41.059	765.866	24.995	606.709	23.732	1716.31	29.228	529.228	28.573	351.664	34.171	303.976	27.892	473.689	26.098	441.219	21.526	733.461	30.904	702.37	28.31
169	19.506	573.806	30.692	412.838	14.359	459.127	28.255	3447.34	23.27	212.974	23.864	360.266	24.816	888.358	11.285	641.667	18.487	614.471	24.696	2025.28	25.868	640.809	23.05	2842.28	23.633	1085.19	34.792	1080.68	27.357	904.18	30.733	89.697	22.078	348.038	20.92	1578.6	32.681	770.817	14.252	364.512	26.094	1550.32	22.675	340.778	25.006	1060.85	20.127	470.287	25.207
170	30	522.72	34.025	825.748	18.901	336.946	39.529	229.646	39.622	447.612	19.389	315.496	16.719	383.643	22.449	293.179	0	17.324	22.462	2057.56	20.192	286.531	34.768	2966.87	33.474	583.547	35.531	325.167	36.399	273.76	27.66	557.274	23.699	2606.45	11.554	463.614	27.751	382.029	27.358	194.265	14.367	422.957	39.885	1330.24	50.039	567.737	31.088	613.655	38.121
171	18.191	216.37	27.509	1559	19.554	1588.29	20.703	572.732	26.386	617.814	31.027	591.104	29.742	252.016	20.046	179.256	31.091	273.301	34.256	837.965	15.06	1022.3	43.671	572.962	30.569	347.442	56.747	216.305	28.757	1411.53	27.038	1183.01	20.502	811.047	28.729	394.593	17.778	365.404	20.71	588.548	28.083	225.396	30.979	687.147	36.742	617.097	22.449	1058.49	22.505
172	4.14	594.425	42.063	465.193	14.47	613.147	28.018	393.222	20.225	575.171	35.57	651.171	30.189	507.435	19.959	256.971	14.357	236.268	31.681	213.986	25.918	993.387	11.941	726.605	33.218	102.99	48.634	1017.4	40.822	448.067	25.866	908.353	29.858	494.996	36.99	662.375	28.026	864.702	19.08	1903.32	46.394	667.921	21.377	1564.65	39.971	1244.97	17.694	1461.31	23.481
173	45.523	1280.18	49.721	948.864	21.289	508.995	25.231	367.847	22.326	325.189	27.107	557.848	17.667	197.978	16.298	394.385	35.937	174.139	38.027	604.18	26.25	610.803	40.515	1931.73	23.377	211.803	29.051	154.593	27.286	1048.3	34.32	764.783	31.572	2186.41	44.956	670.398	17.285	435.406	20.333	1827.18	24.918	1640.24	22.575	238.288	37.553	55.262	26.614	438.041	18.316
174	31.279	706.823	19.421	294.226	52.156	651.578	21.532	806.433	34.519	830.018	27.49	964.948	27.189	723.465	22.417	438.395	19.242	1748.44	34.184	323.959	33.467	191.537	19.839	889.02	26.363	331.131	35.646	97.419	25.497	860.596	26.383	649.451	23.839	553.625	25.884	1264.14	28.478	622.499	17.798	218.139	24.729	791.376	29.816	112.619	33.92	1238.56	27.781	919.676	34.773
175	41.43	207.787	26.447	556.504	8.274	358.573	25.564	836.371	30.256	1092.04	25.747	1319.98	27.005	557.598	24.526	278.966	23.301	946.031	32.984	345.646	30.42	1623.28	37.844	957.527	17.144	1584.65	27.684	1015.42	39.553	675.472	27.29	978.548	23.177	532.802	23.656	449.64	17.612	637.159	44.7	157.763	46.302	3247.17	26.454	270.453	30.249	457.522	19.551	709.863	39.452
176	20.725	884.901	50.407	1103.23	18.124	224.008	21.006	1083.38	30.294	565.494	26.112	120.583	19.658	408.908	16.528	271.237	17	1079.54	36.41	873.631	26.988	300.564	33.949	1588.81	34.533	906.842	42.452	569.622	31.046	493.038	26.109	256.199	23.709	1158.82	21.408	568.225	25.777	459.431	28.536	700.164	6.113	1628.47	22.965	1616.16	21.86	378.927	22.613	425.057	34.169
177	28.42	323.411	24.591	829.632	34.689	1199.34	23.849	870.124	22.061	703.819	20.72	152.935	25.27	919.909	24.368	324.186	25.78	620.401	38.35	1075.54	9.509	879.481	35.917	535.124	30.975	360.73	41.25	127.356	30.531	212.867	27.767	960.691	18.524	753.637	48.241	472.495	19.145	764.45	21.247	882.109	43.827	1318.29	21.584	501.005	17.707	588.508	15.333	1067.22	39.054
178	53.897	571.385	34.569	909.255	34.403	632.081	31.494	1243.21	24.011	235.054	37.993	607.843	29.625	845.166	16.636	709.752	13.071	484.54	29.046	87.822	19.207	484.339	35.863	1796.51	39.231	1336.46	23.347	669.446	26.834	388.578	27.652	1084.63	21.587	2608.42	42.768	526.891	22.514	531.804	21.914	1115.14	48.266	1933.93	27.814	2773.91	44.335	274.735	20.889	202.431	30.461
179	34.764	148.472	24.332	716.322	25.784	850.278	20.124	1909.3	31.105	963.648	21.943	1240.03	23.313	561.011	21.404	679.819	39.509	348.388	25.133	2333.54	20.435	480.187	33.975	384.809	21.65	234.775	23.523	163.395	40.935	272.55	29.323	1115.51	16.139	237.537	7.531	293.181	32.282	237.652	13.582	309.364	44.568	780.29	29.116	1245.57	27.275	753.679	16.512	930.641	36.491
180	36.229	247.113	46.883	765.734	28.528	477.314	18.814	1358.7	34.645	654.849	33.37	462.907	25.297	706.119	15.654	2434.49	12.22	687.309	24.809	1872.42	20.089	476.091	53.221	380.624	33.865	639.254	20.454	837.827	27.81	261.415	27.01	479.758	13.731	2332.96	24.822	375.029	34.071	898.885	17.366	679.709	37.567	806.004	14.205	378.232	26.772	336.011	11.95	1503.15	30.473
181	19.456	658.031	32.363	555.58	6.306	942.866	26.47	567.94	23.399	1639.81	13.694	278.149	30.624	95.919	14.518	1244.23	19.52	470.322	33.033	169.111	14.311	1115.51	39.264	315.309	33.309	1301.81	51.194	587.734	43.182	1256.15	22.048	448.129	18.266	1005.39	20.586	1795.1	15.351	1426.15	28.22	457.518	20.572	753.621	20.1	478.651	31.308	416.286	28.465	869.717	26.207
182	55.416	547.959	22.62	1906.68	15.051	449.797	31.144	314.115	34.266	583.948	20.46	593.544	30.648	453.727	22.853	290.61	34.545	1223.62	41.296	991.385	24.938	55.86	26.171	677.665	19.303	157.891	28.797	950.104	24.213	1204.03	17.037	967.547	24.601	578.102	23.028	368.633	18.906	1068.22	11.091	1016.94	48.11	738.247	13.241	558.642	31.576	648.627	17.164	1275.58	25.756
183	33.606	515.611	34.469	433.147	13.365	347.583	35.306	1790.75	28.172	519.698	23.56	213.366	35.479	482.968	18.857	527.946	29.649	976.597	33.034	1605.44	21.839	821.424	24.726	1042.67	25.328	322.025	43.885	777.168	31.104	563.836	19.001	865.308	25.234	871.426	48.33	175.929	27.224	267.525	15.968	316.359	14.993	602.969	23.898	675.569	31.669	196.037	17.679	488.713	25.211
184	7.053	1273.4	24.148	329.588	33.553	786.504	28.447	474.241	24.51	232.34	26.457	828.767	23.977	348.185	17.973	586.03	35.55	419.428	30.858	760.692	27.357	271.373	24.923	564.436	40.418	188.877	43.103	331.807	23.947	427.572	32.544	1500.45	18.032	1375.63	24.624	395.604	33.556	599.878	14.06	260.175	12.603	182.425	15.648	870.414	27.467	276.064	29.087	855.965	28.841
185	43.376	426.804	15.786	734.231	11.348	1976.62	30.344	578.615	24.555	712.468	19.913	439.067	24.983	621.672	23.503	694.352	30.654	463.159	28.691	1014.58	18.226	705.633	35.444	246.879	22.873	652.634	36.278	929.007	22.273	276.783	26.781	351.088	32.704	322.743	22.684	1718.41	20.022	1069.14	35.826	599.062	16.087	928.977	30.621	466.293	22.937	1034.02	21.92	199.435	19.574
186	46.502	784.085	18.82	425.884	16.024	27.556	25.893	305.123	23.639	642.734	27.239	480.109	27.449	154.765	15.472	356.26	31.4	1248.69	19.088	691.953	32.772	135.072	43.461	957.35	27.547	709.216	46.756	398.364	39.053	222.034	23.707	632.713	24.724	1970.94	24.175	272.112	31.622	1369.37	9.883	547.614	8.13	300.772	32.804	1544.67	37.856	411.473	25.42	2647.58	14.283
187	13.839	245.109	36.857	565.299	34.043	662.747	15.185	874.733	27.224	2543.94	23.463	663.085	33.425	1257.8	17.255	1164.31	30.913	161.142	22.92	772.141	13.881	264.22	23.665	910.475	15.119	1424.01	33.625	514.642	37.86	311.421	30.191	1243.21	34.476	579.649	25.14	194.04	32.322	396.962	20.459	2168.43	27.189	1025.16	19.862	851.174	20.563	1259.35	26.324	267.928	33.63
188	58.598	274.823	18.777	467.733	14.916	1715.78	33.914	1216.52	26.859	1093.4	27.527	559.68	28.255	374.662	20.954	1164.19	25.145	720.281	27.862	851.327	27.199	489.586	53.088	594.748	23.589	323.454	34.972	439.931	45.2	427.603	26.927	1397.28	20.229	735.506	55.482	380.181	33.541	389.577	31.986	921.219	22.984	724.514	11.925	439.234	22.014	250.623	12.809	744.317	36.808
189	20.219	707.52	30.04	483.303	16.39	1601.72	35.949	835.571	21.233	2392.64	23.473	1860.66	23.125	616.64	21.564	945.786	23.911	461.346	40.533	891.869	21.699	604.15	29.404	788.532	22.369	1099.6	42.371	580.551	34.799	274.903	27.265	848.278	27.006	924.088	8.632	939.783	29.095	399.936	13.69	577.929	13.087	876.323	18.525	146.725	43.276	368.15	30.625	312.542	29.314
190	50.644	416.773	49.793	914.178	14.698	185.796	33.804	701.166	17.366	237.56	33.066	430.597	26.567	296.341	19.599	1067.38	32.439	301.529	15.512	1637.14	9.258	2161.53	42.148	325.303	31.604	706.45	29.595	571.45	34.245	139.663	26.67	880.98	27.426	1621.78	37.03	640.587	20.06	639.045	16.593	894.57	22.47	886.299	35.111	2284.14	27.652	563.414	24.907	619.152	37.999
191	46.769	747.253	40.148	420.826	13.747	276.687	23.519	694.79	18.902	515.932	36.954	917.255	17.743	724.319	16.278	148.43	16.288	897.723	18.035	793.74	28.022	531.101	23.363	548.731	39.951	285.001	32.966	1312.57	32.128	2060.42	17.085	451.149	25.748	750.585	41.151	584.899	20.909	237.341	15.109	527.512	13.35	797.45	17.173	1060.42	27.199	456.431	24.812	157.358	21.358
192	43.319	917.074	31.996	330.754	24.679	800.85	21.892	282.117	21.967	230.837	25.203	420.956	13.262	1406.79	10.131	132.081	24.853	1476.27	33.338	281.908	42.102	336.663	32.148	869.432	46.662	161.037	34.244	579.596	25.109	395.669	30.579	69.12	17.224	1316.67	31.66	499.894	29.71	1240.49	21.329	682.89	15.493	1422.17	21.351	587.857	18.431	1883.29	20.541	533.469	18.652
193	52.048	137.342	13.838	329.496	24.061	696.623	29.502	999.627	29.772	1035.11	28.049	587.854	22.839	929.793	23.09	270.069	24.252	387.568	19.2	312.155	28.597	526.911	42.852	1395.91	29.707	327.982	36.767	1998.34	24.694	962.182	21.348	1265.74	29.785	1387.41	21.452	357.027	29.856	451.458	16.475	546.745	41.002	1182.17	21.056	794.369	36.432	674.035	25.512	749.985	18.508
194	18.747	256.347	34.301	1451.37	31.691	85.48	29.323	246.303	28.311	908.248	19.248	659.815	28.148	843.195	20.797	231.547	20.773	1501.66	36.358	649.193	30.045	106.892	17.915	640.442	22.975	458.358	26.476	524.045	30.458	1951.94	24.147	451.575	32.457	729.061	26.879	445.849	22.274	1022.74	18.938	1087.94	25.259	1600.68	31.314	1052.93	18.953	370.316	25.661	350.008	20.519
195	41.026	2219.37	22.859	1132.86	13.088	618.672	29.304	681.615	23.608	908.807	20.067	1007.93	14.593	282.351	19.928	1006.08	28.735	1046.59	27.35	1453.39	36.231	360.488	28.175	264.515	36.056	279.076	45.041	2039.95	18.939	562.918	22.222	881.815	36.105	860.617	22.569	1261.5	22.423	566.462	18.781	277.648	7.829	289.299	22.647	297.986	25.976	994.983	30.788	1196.93	39.2
196	47.632	156.439	45.528	365.972	39.167	305.543	29.098	1145.09	23.871	617.457	30.755	426.003	18.864	359.092	18.266	273.101	21.196	195.723	26.688	196.258	30.872	352.835	38.623	1032.3	21.895	1035.1	33.189	628.611	35.483	1227.3	25.582	1016.44	43.774	796.11	30.547	823.496	24.027	429.01	19.496	413.06	31.649	503.575	19.136	387.434	20.817	344.409	15.221	823.425	13.258
197	14.366	541.471	28.867	177.373	31.065	874.409	30.371	2511.25	33.252	267.029	33.98	295.405	23.32	77.735	12.791	441.77	21.447	336.972	25.283	259.708	29.908	1986.81	39.777	2158.95	20.829	451.029	31.979	1256.58	25.286	497.075	26.825	606.071	37.242	654.371	28.155	379.184	26.397	312.175	22.292	604.861	19.278	431.062	23.598	1361.73	21.25	466.008	29.145	365.051	33.825
198	36.907	714.455	37.783	178.265	20.493	1030.4	22.693	417.719	28.364	827.069	28.113	481.628	23.829	1112.69	21.136	709.043	26.361	570.38	36.117	481.981	33.226	503.725	24.872	325.033	36.514	450.361	39.01	342.42	22.545	1214.67	15.673	854.73	24.564	874.995	15.79	1598.84	19.898	631.024	5.498	893.398	24.591	1411.94	14.078	722.276	31.487	554.354	22.248	352.119	24.825
199	55.005	335.555	27.215	453.49	17.049	381.249	16.541	1349.7	36.672	258.864	27.155	1042.43	34.509	612.769	17.943	411.748	10.805	504.113	41.975	697.513	20.828	458.872	26.499	619.36	26.774	657.925	42.149	1080.24	26.448	668.061	29.749	750.394	22.885	815.425	40.172	1412.58	25.261	744.038	25.103	1238.17	46.681	468.601	27.401	1091.97	51.242	389.396	35.978	462.269	24.985
200	37.434	375.186	30.182	1044.92	22.386	227.483	32.394	169.738	25.33	1411.1	22.82	1659.87	18.87	1115.3	16.585	1000.01	17.669	356.413	29.522	1831.14	21.549	1180.34	33.331	371.071	23.777	692.753	23.732	1617.6	39.789	336.51	31.832	1839.7	24.022	1412.89	15.375	1421.29	16.144	694.553	25.453	251.027	15.67	1361.06	33.776	1216.06	51.509	673.223	22.839	509.252	17.011
201	35.723	792.375	17.364	345.225	13.91	695.267	22.693	2148.67	14.892	2022.86	25.298	289.566	24.892	556.927	18.02	348.878	34.101	1476.79	37.964	2296.4	31.475	694.895	28.834	710.41	21.538	332.811	37.088	1465.8	35.886	1448.47	22.734	288.351	38.733	684.474	41.556	664.117	29.449	936.676	13.955	1505.89	48.917	493.914	16.171	311.811	4.82	423.571	29.492	884.789	27.472
202	26.216	515.508	21.338	230.408	18.596	628.949	19.751	500.414	32.958	654.428	33.934	214.447	20.634	305.977	22.204	187.432	20.491	661.189	23.324	585.678	13.6	2548.12	23.593	837.619	37.512	1071.57	28.935	859.445	31.672	1196.15	20.627	476.416	44.115	123.339	38.506	522.589	18.831	1556.14	12.691	630.131	34.478	290.149	22.88	302.179	19.576	677.943	22.239	147.58	28.998
203	20.134	491.501	16.048	444.87	33.847	351.95	23.016	1065.34	31.48	1269.86	20.269	373.06	24.034	239.204	13.466	358.743	27.541	913.904	23.426	640.966	30.971	965.32	33.427	2232.82	24.561	984.601	38.389	722.99	17.51	321.576	18.037	549.75	30.148	487.649	31.382	2910.17	19.843	503.565	21.308	1012.29	27.181	461.429	16.373	1397.23	30.39	493.75	30.842	414.13	37.866
204	55.326	194.554	13.174	693.417	11.514	228.777	20.835	1219.26	27.072	75.859	21.761	128.827	20.453	1663.01	22.364	291.278	19.244	725.3	28.352	876.283	16.664	1643.83	38.108	618.029	43.022	356.809	24.007	1046.55	27.927	566.249	27.13	978.834	21.764	1278.32	34.343	307.92	32.25	484.708	45.412	979.327	18.16	1566.6	36.652	489.822	31.428	264.886	26.499	212.023	29.095
205	22.061	1191.78	29.721	784.525	20.656	260.803	29.906	767.463	32.357	383.449	23.828	434.897	25.394	1209.46	18.3	1925.48	39.358	547.574	19.415	766.082	22.712	992.523	28.365	876.372	43.082	377.843	39.875	710.607	32.616	913.63	25.789	1122.47	18.142	523.502	11.176	3703.15	17.907	337.837	49.035	1169.84	27.496	785.763	17.746	352.615	14.579	442.841	15.584	1155.44	25.202
206	35.158	771.162	38.086	498.82	12.623	1207.3	20.47	1344.24	34.467	198.956	25.193	265.029	26.52	377.472	15.655	536.284	29.332	685.276	27.403	634.83	20.204	425.505	32.27	368.196	36.833	1083.63	27.903	654.251	30.015	2381.99	28.838	709.038	30.293	767.195	34.03	171.085	17.514	246.894	11.243	281.38	45.645	491.353	40.903	142.558	37.716	185.055	14.939	1230.97	15.972
207	21.608	247.744	44.339	490.086	37.641	2642.64	27.099	2591.42	18.993	850.192	16.144	140.793	31.226	483.614	16.417	420.023	37.366	1227.09	20.427	1751.23	28.716	165.694	44.06	946.706	33.867	993.677	25.884	520.257	22.451	517.996	22.808	293.969	21.802	361.965	18.297	744.931	23.39	282.424	17.662	124.251	6.454	1698.91	19.237	997.229	35.27	719.291	24.219	695.625	17.125
208	43.121	437.864	29.467	349.371	19.291	398.189	32.816	699.351	28.376	799.213	35.189	827.561	30.819	145.082	17.749	361.877	24.696	491.223	31.008	603.411	38.518	660.705	36.468	1319.49	18.576	708.505	21.514	515.056	33.485	574.143	16.082	615.608	22.08	879.11	34.106	803.722	27.303	259.733	10.893	156.152	13.691	516.527	18.091	242.962	17.02	410.037	21.609	1355.38	32.36
209	58.761	984.029	36.025	566.64	14.963	606.265	28.859	432.529	18.657	3813.08	25.25	210.023	27.709	557.284	12.091	152.581	13.972	456.636	23.007	1252.39	45.222	447.464	23.787	502.88	7.576	1492.5	22.71	1396.33	20.918	985.989	30.89	638.402	21.785	770.423	26.803	515.097	17.905	511.987	34.633	185.753	47.002	587.196	22.499	153.494	56.745	1219.61	19.582	2009.07	26.814
210	33.354	767.446	17.646	1180.31	8.44	693.451	26.474	878.315	34.732	1608.25	26.845	293.774	15.388	729.051	12.141	623.159	39.531	355.143	35.295	84.7	10.859	663.841	40.587	693.155	29.605	197.718	27.561	1133.97	19.286	894.124	32.826	318.573	11.168	330.641	42.039	684.772	23.921	370.896	18.577	343.981	15.048	525.589	25.439	415.512	28.793	2857.3	27.119	1451.76	30.045
211	18.137	213.246	10.459	144.281	15.73	183.788	21.459	1159.28	24.601	1132.97	28.096	414.557	23.636	201.605	15.867	131.993	20.332	363.743	21.988	2332.93	30.501	345.828	40.137	398.241	28.395	597.833	52.893	391.046	36.593	360.368	29.639	348.691	37.537	754.906	16.779	170.273	24.343	1332.47	19.444	625.694	19.171	763.525	12.918	373.755	35.163	1325.44	17.575	1001.16	32.051
212	42.643	953.236	20.638	508.377	15.507	182.574	33.351	205.797	29.606	176.147	19.95	441.133	24.633	207.594	16.918	209.248	29.356	752.141	36.99	1180.32	23.211	591.901	22.913	182.895	15.975	483.675	16.929	648.17	29.299	460.584	26.635	1345.6	34.787	701.244	21.938	121.042	18.21	291.625	23.706	1100.55	25.854	591.078	20.384	500.893	26.067	346.495	34.196	365.363	23.69
213	37.225	455.446	32.749	1254.09	12.84	688.255	26.978	603.62	34.167	595.521	28.968	1181.1	22.512	1708.82	19.521	494.053	30.618	1435.45	33.774	485.639	41.005	611.988	50.201	456.914	29.694	352.716	28.946	1466.72	47.515	513.776	16.63	2105.57	31.056	154.683	19.533	543.003	24.154	539.346	18.621	1622.98	32.895	2276.73	17.584	986.521	6.621	438.693	25.12	338.047	24.257
214	19.835	728.325	43.921	554.266	37.692	212.642	22.326	330.297	23.787	595.05	17.443	121.556	17.077	91.726	16.166	194.452	20.324	754.188	34.361	212.141	27.269	1245.89	32.218	207.553	8.517	999.584	44.739	354.127	32.486	969.183	25.208	733.446	20.09	673.841	33.344	289.732	26.39	1150.33	16.037	187.298	19.877	405.146	14.766	95.434	23.746	1128.92	16.742	2120.97	34.045
215	49.093	84.541	17.19	658.015	15.451	1027.32	28.335	534.151	25.955	339.401	26.736	1024.15	16.66	548.672	19.929	944.978	26.382	366.653	16.051	755.249	37.033	2379.2	31.513	1266.85	34.464	340.717	34.927	737.347	28.28	1801.24	34.401	373.712	31.786	1258.64	26.456	1058.87	21.176	340.949	35.9	270.691	15.389	402.654	19.099	984.477	24.892	350.646	16.088	624.092	31.931
216	30.012	491.426	41.411	356.232	14.425	892.963	30.819	327.441	32.936	1072.32	31.781	678.454	21.7	885.159	15.247	328.282	25.93	798.61	30.493	488.067	37.72	452.463	35.458	435.557	17.535	464.718	37.773	480.8	23.844	236.993	27.765	730.707	30.297	1215.92	19.185	1100.69	10.972	452.028	32.418	1322.48	16.438	717.585	23.927	1217.04	29.592	862.809	19.804	1672.78	21.834
217	24.331	374.086	29.549	2515.3	19.983	1673.55	18.868	431.119	19.075	344.196	23.761	214.814	28.523	1623.38	23.477	359.881	26.067	587.863	32.717	1077.24	19.2	599.239	38.113	870.325	14.064	1328.63	24.395	555.406	17.19	932.048	27.088	827.58	18.151	735.836	17.06	993.658	25.396	2241.68	19.641	1771.52	29.345	722.869	19.631	527.754	14.037	446.977	20.378	1933.13	24.15
218	61.56	389.396	35.85	515.203	28.935	596.065	22.344	1046.68	28.274	1608.91	31.51	565.685	24.929	1786.52	17.222	395.636	26.491	400.447	18.335	673.276	14.359	638.485	40.764	721.919	19.789	351.268	19.204	305.329	29.639	313.531	36.034	395.034	28.551	1080.1	24.784	1952.86	21.199	590.454	21.618	587.644	29.627	1102.74	18.441	981.844	33.252	268.329	17.222	434.341	31.595
219	19.891	2292.92	33.803	332.886	20.623	237.61	20.633	860.779	31.595	559.856	20.613	744.051	30.066	115.211	20.193	171.312	15.082	601.444	14.938	232.604	29.739	1349.42	29.768	27.226	29.81	102.929	24.263	1507.33	26.031	345.418	27.217	587.257	33.174	595.307	43.599	697.471	33.89	97.795	20.063	152.712	29.223	675.826	14.201	368.977	32.241	547.428	26.583	482.719	23.186
220	42.417	1105.07	24.329	649.99	13.715	1417.61	25.207	751.463	32.287	1059.51	11.178	1249.36	27.388	374.679	17.949	124.503	23.974	236.782	34.009	203.12	27.087	484.535	31.792	790.291	17.068	1431.34	21.764	808.075	42.504	629.401	19.842	961.928	21.174	1099.45	40.02	393.842	19.105	1324.15	35.866	498.664	6.174	1132.79	16.301	1009.69	33.46	1109.22	22.993	912.228	28.829
221	19.855	821.509	28.072	477.248	5.789	1564.49	21.266	479.6	20.961	256.464	18.745	359.416	22.956	607.846	20.508	471.549	29.57	341.1	26.481	917.221	29.453	92.651	49.205	481.975	44.345	844.207	28.624	1622.95	40.769	392.287	29.823	1317.55	21.195	640.81	39.492	316.837	23.895	280.425	38.014	481.639	20.133	1242.2	38.521	1294.62	21.236	1448.35	16.097	353.795	38.796
222	35.615	907.477	19.672	573.647	53.858	514.93	29.183	1377.56	26.345	342.628	19.469	406.334	16.103	448.849	21.155	204.443	25.644	1149.11	20.951	343.33	18.963	837.588	23.054	497.146	20.558	839.735	19.128	206.187	39.292	1072.09	21.734	583.733	23.095	419.638	14.669	843.949	23.998	744.743	13.034	566.654	46.689	965.92	25.563	976.939	18.38	346.939	19.674	912.349	22.67
223	12.367	422.937	31.939	348.737	32.238	929.524	23.117	1645.4	22.335	467.094	25.668	346.212	31.896	209.22	14.586	1245.19	29.18	1432.81	22.558	690.313	22.314	2608.21	25.6	171.688	39.133	569.036	26.41	637.359	26.385	526.423	31.466	583.845	32.332	138.652	40.257	1451.67	28.454	412.481	20.873	732.814	6.749	345.794	32.174	312.037	38.025	673.736	28.664	472.178	24.743
224	27.337	1595.94	24.058	419.324	12.066	842.474	28.723	1345.88	28.267	1030.7	34.428	388.818	22.658	159.073	11.956	381.205	26.242	93.361	14.77	601.961	26.492	316.462	19.719	1082.87	42.028	690.129	40.245	87.774	28.309	1006.81	29.158	1659.97	22.381	383.538	23.454	429.603	17.784	808.571	19.729	821.879	11.057	443.331	27.165	658.488	23.563	1026.08	29.216	803.423	26.803
225	37.495	370.878	31.446	1401.83	16.792	834.519	29.906	152.591	41.378	136.119	23.581	1588.03	21.219	681.92	18.321	74.519	28.369	254.972	32.448	338.011	14.394	787.708	34.309	637.792	36.212	731.463	28.573	994.811	42.736	121.795	26.881	1214.17	17.604	552.868	35.098	224.903	28.973	926.847	20.295	409.818	15.429	1039.87	26.784	448.413	29.118	1646.42	28.809	663.338	32.57
226	42.075	612.259	31.646	524.951	23.881	370.56	22.188	459.578	28.926	272.251	32.775	536.662	16.352	193.083	12.23	278.008	16.724	527.278	27.618	768.679	33.217	429.879	30.501	869.07	39.33	410.599	25.383	1286.82	41.567	146.888	25.446	772.459	31.624	425.438	15.34	592.276	31.98	1289.27	25.969	1340.3	12.743	321.851	22.853	1672.08	21.556	1362.35	20.266	834.75	25.442
227	18.833	451.615	42.105	484.848	10.104	296.892	24.729	710.708	22.083	912.051	37.295	282.957	20.413	320.777	13.384	1101.92	31.415	173.073	40.465	400.684	22.203	314.754	26.219	795.783	24.237	589.566	20.178	187.444	17.422	468.675	24.872	709.418	22.84	119.653	15.926	516.155	18.758	149.049	13.536	373.178	43.643	628.219	28.958	291.192	41.629	468.387	21.439	431.041	36.675
228	44.08	291.105	23.998	621.341	16.963	676.093	27.118	80.288	19.923	223.446	18.278	1258.74	20.502	899.703	13.182	272.56	26.651	905.185	37.214	298.263	16.611	556.125	31.015	748.598	25.963	467.317	26.705	384.799	30.434	652.276	25.671	791.345	20.853	1192.3	39.088	1798	28.699	550.062	11.746	488.159	14.858	220.603	32.534	1581.21	13.922	462.275	16.357	1592.02	29.028
229	32.396	541.992	38.901	853.006	12.293	654.293	37.858	352.199	8.395	499.75	31.435	372.702	10.255	593.994	15.757	423.147	21.64	401.889	27.157	1032.28	28.577	628.968	38.655	339.396	20.267	530.206	20.671	985.582	31.346	412.717	32.578	1038.05	20.986	1053.43	14.897	1272.49	20.56	757.09	24.8	237.397	19.481	623.618	17.789	996.192	10.776	258.451	22.676	1013.77	37.776
230	37.397	863.025	24.566	209.208	12.451	490.249	22.484	845.416	21.039	152.588	13.387	550.225	26.283	117.862	20.008	683.421	20.033	1319.22	27.542	1086.74	26.291	565.431	27.283	381.822	41.992	753.979	35.26	405.711	33.262	1160.24	20.514	325.082	26.91	898.422	39.067	427.687	33.143	256.035	11.482	178.037	34.937	684.406	17.597	771.161	22.38	750.146	26.543	874.454	23.936
231	33.848	395.846	30.524	566.586	18.274	306.782	17.139	1778.92	21.052	433.206	29.511	216.271	33.46	323.849	24.333	1523.55	38.738	617.41	27.385	327.496	17.414	997.376	37.908	1005.22	13.475	608.619	29.052	274.526	34.199	246.873	30.422	1316.61	16.354	310.328	22.391	1056.9	31.274	498.112	15.82	355.947	14.792	765.817	22.364	1189.42	35.086	428.601	28.628	1177.83	28.211
232	40.274	284.424	34.224	330.201	6.962	503.909	26.998	782.556	30.602	1541.01	35.736	740.938	23.126	1110.75	16.603	453.31	30.655	470.836	26.492	606.936	19.095	301.052	28.383	373.94	29.642	1142.04	32.21	243.285	28.015	229.956	30.333	467.667	25.57	690.992	26.409	240.369	19.463	1587.79	12.227	903.431	14.116	830.327	16.194	480.225	42.761	460.002	25.915	98.212	38.044
233	28.941	510.815	25.395	1319.54	22.284	723.795	28.04	436.459	22.236	696.427	29.341	344.18	26.816	385.635	20.274	232.548	24.787	178.563	27.617	1286.75	13.54	807.768	23.895	648.943	40.139	1718.31	46.026	862.96	32.536	356.315	27.708	246.391	31.327	250.271	36.677	173.157	31.124	195.89	11.283	609.439	16.309	1138.22	16.763	392.701	29.103	977.436	25.348	1145.82	12.236
234	46.882	272.338	33.855	357.489	7.765	1793.03	29.088	295.688	15.607	231.383	31.18	370.459	25.422	342.277	21.779	477.357	24.42	2276.46	33.487	759.147	28.106	308.557	41.49	1755.86	6.781	205.26	33.274	217.928	45.925	70.251	18.599	1104.22	18.94	388.246	28.055	872.151	14.455	352.176	14.876	618.916	10.914	403.566	24.913	366.392	42.018	422.243	20.119	398.804	27.202
235	33.78	327.395	33.533	282.602	21.722	420.65	34.875	845.289	31.285	1357.55	25.309	851.407	26.202	717.351	20.016	133.993	22.31	171.079	35.898	899.772	30.06	299.183	56.761	426.437	39.589	161.391	35.737	720.671	27.82	312.994	25.367	1188.28	21.243	941.786	19.798	690.76	17.783	1824.96	6.706	195.763	2.702	2288.67	18.358	893.528	32.179	295.602	15.606	638.035	27.842
236	37.708	122.706	21.508	483.929	41.351	233.009	32.013	1873.71	28.773	551.902	25.124	352.12	26.447	553.404	19.004	841.29	33.019	624.657	28.018	135.991	23.615	1255.13	39.79	700.103	30.668	653.349	34.218	279.051	34.432	203.407	23.008	93.908	32.424	532.548	20.431	1560.98	22.033	1152.28	37.148	1006.66	29.747	1300.58	22.14	1098.19	34.615	480.887	14.971	592.006	40.212
237	0	32.422	29.261	1011.53	11.804	870.788	30.093	336.751	35.749	1126.28	24.227	930.454	22.244	826.041	16.399	2071.67	19.308	1496.96	25.304	780.131	19.095	600.918	39.523	437.148	19.156	630.656	38.316	1553.58	36.293	1465.11	21.1	972.635	20.639	425.777	21.897	111.383	20.396	810.339	18.545	597.775	47.804	2820.19	27.745	1667.85	19.923	2070.13	18.802	718.628	26.702
238	16.724	519.412	33.553	102.769	25.406	244.228	21.208	669.297	21.338	319.819	20.303	215.239	25.485	153.091	14.133	1375.01	26.245	785.214	35.608	695.115	26.266	526.217	30.735	712.401	23.224	618.217	48.607	1281.71	26.31	414.141	35.044	570.271	27.895	1744.83	21.4	520.62	26.402	1340.2	21.245	1577.05	26.376	742.231	32.377	1253.84	33.288	252.096	33.608	406.323	36.434
239	22.291	1008.58	33.763	1172.95	21.318	677.85	33.668	673.745	30.506	1060.93	30.012	1988.81	25.724	1113.37	19.897	354.392	40.336	1517.32	37.183	1334.1	34.863	877.683	38.896	1397.83	36.841	504.554	37.199	567.662	18.454	948.358	23.94	2200.33	32.651	645.578	17.754	1195.42	29.934	431.12	14.124	480.344	28.295	325.361	31.258	229.983	33.489	864.335	14.36	272.817	27.025
240	46.004	470.788	30.395	679.463	14.894	876.622	19.951	2193.83	30.387	493.292	17.591	514.608	27.374	516.713	22.192	488.655	31.11	336.262	38.759	1023.51	36.887	78.329	25.993	628.396	12.384	523.856	26.76	1276.15	28.93	1170.97	26.619	345.81	21.784	184.978	41.239	710.499	30.401	690.685	10.495	204.849	27.214	1847.14	22.691	644.75	38.359	702.728	32.135	930.777	22.593
241	19.113	382.413	34.648	676.147	13.792	1105.65	19.767	2280.85	32.449	1739.85	20.554	144.241	28.604	919.957	17.293	505.123	29.814	427.882	41.903	482.765	44.224	393.456	37.851	601.467	22.296	544.439	24.498	1450.92	19.188	699.807	27.058	354.879	11.406	389.005	29.125	759.584	31.207	997.877	22.153	1456.86	22.125	269.742	19.698	180.465	52.867	393.722	18.887	639.798	17.01
242	26.586	356.483	40.602	597.259	21.856	1642.63	30.546	1617.92	36.7	302.564	25.256	1305.15	23.079	400.458	26.339	571.816	13.657	1206.75	25.305	528.108	21.703	416.68	46.893	585.372	39.243	663.495	29.517	2179.01	24.506	368.509	31.553	1141.81	23.022	94.602	12.877	469.623	12.312	1429.49	26.317	183.336	39.764	1724.72	33.42	837.939	39.579	1895.74	24.909	1196.7	24.063
243	23.042	254.42	22.69	2517.79	20.524	289.509	15.866	546.552	30.402	959.453	22.709	317.727	37.759	303.336	16.477	318.775	7.381	87.758	15.762	543.009	19.012	897.195	45.889	657.815	36.498	1082.09	33.97	688.614	40.549	601.481	18.496	648.849	22.443	293.425	6.317	329.149	27.318	821.143	21.865	456.757	25.131	485.399	24.493	849.165	41.222	1181.73	31.284	855.533	26.221
244	42.307	702.477	31.333	244.489	23.142	1039.51	15.095	1127.84	34.174	452.009	32.837	226.077	24.3	735.508	4.681	533.93	32.382	538.281	36.932	2268.88	32.957	440.382	28.96	491.955	10.433	828.378	21.899	379.504	22.582	289.38	23.087	378.958	27.652	1115.18	19.797	687.888	25.859	355.952	13.408	1065.52	25.621	1231.07	17.293	1146.67	32.048	279.902	22.477	360.346	25.339
245	36.358	619.028	29.859	578.773	15.066	564.788	31.623	995.811	22.115	567.649	26.223	329.24	28.245	128.766	20.682	139.191	20.625	647.85	32.58	247.124	26.327	670.631	35.502	428.91	24.272	515.227	41.869	401.09	43.501	1380.75	23.164	1001.05	40.086	472.182	20.498	2167.52	28.318	184.091	46.195	760.673	33.261	382.499	30.794	236.887	18.763	1406.98	31.777	220.071	33.466
246	30.408	219.704	26.125	205.266	20.083	350.695	25.491	443.378	20.962	373.778	20.53	261.756	23.954	211.401	19.005	681.025	14.651	315.794	35.855	984.813	34.005	1431.83	37.442	1939.42	25.807	1295.01	37.981	1105.52	42.785	463.612	24.284	886.685	36.16	86.484	55.292	403.676	24.658	336.12	16.631	1107.8	28.258	2452.19	21.541	340.683	25.737	1737.83	28.031	1203.48	25.678
247	50.679	150.071	25.082	96.557	36.271	857.05	22.22	334.819	31.122	752.761	22.216	127.447	24.367	538.996	22.845	889.855	21.4	764.715	30.289	153.614	24.76	592.825	42.048	1344.77	19.447	1220.37	27.026	1525.05	17.13	196.386	26.347	2663.46	25.794	1705.81	42.205	516.909	21.953	286.242	26.523	239.697	26.63	593.985	31.434	792.656	24.177	611.073	19.625	1867.99	17.561
248	30.779	669.853	57.31	1299.77	35.589	2083.86	22.514	1300.35	26.82	237.702	18.58	223.699	24.805	245.821	16.66	204.145	21.176	523.465	37.132	1562.54	9.652	2054.01	28.528	512.622	28.954	230.506	26.625	675.309	27.127	801.71	24.599	674.249	21.009	258.161	24.132	1373.21	28.929	340.058	16.411	833.073	14.876	1048.21	29.498	118.853	41.168	489.521	16.452	1689.7	25.813
249	39.419	254.483	32.882	986.34	47.478	753.922	16.562	719.15	25.866	319.09	18.294	222.185	35.321	149.397	26.752	206.668	33.559	737.199	22.085	1146.62	37.003	99.687	36.853	512.36	33.144	188.444	21.722	867.956	36.287	275.554	30.008	360.112	22.834	1187.64	27.565	994.052	33.723	1243.04	42.155	456.09	3.017	354.915	16.319	641.337	23.721	1118.44	23.876	1018.11	38.141
250	29.04	246.443	28.361	4023	12.476	588.422	24.684	1243.03	36.565	724.788	22.915	756.1	19.126	517.252	26.548	191.867	20.059	220.042	20.771	992.001	31.791	123.298	13.654	468.86	37.385	463.827	31.399	357.859	22.815	480.584	26.302	250.626	30.582	424.629	16.462	161.089	21.883	334.228	25.106	480.742	28.472	543.114	28.863	262.651	45.093	666.731	27.587	756.763	25.872
251	25.865	585.105	31.823	978.327	20.469	486.404	23.003	589.898	28.148	826.642	29.432	456.869	31.696	148.517	13.145	142.115	12.669	129.529	17.485	2788.58	25.215	778.505	33.482	309.552	43.037	955.835	12.483	849.977	6.803	398.961	19.615	612.768	13.988	716.631	21.152	66.475	31.317	693.716	15.195	509.365	22.585	757.455	27.991	411.756	19.57	247.411	26.534	364.754	19.861
252	32.954	457.633	36.38	398.437	42.905	99.305	15.758	766.036	26.488	1106.42	29.528	818.296	9.641	224.453	18.375	488.598	35.246	195.118	28.064	1379.63	30.796	826.628	21.982	721.191	36.988	971.739	46.862	219.021	39.576	129.723	32.538	571.146	27.374	79.693	19.92	1970.51	24.43	341.34	18.409	384.767	20.129	1017.12	15.457	1125.56	21.793	478.902	18.841	780.677	21.595
253	37.862	326.984	31.552	334.218	16.766	141.942	13.159	482.197	22.912	315.056	28.032	744.625	15.351	1199.49	24.282	705.981	23.819	635.583	38.222	335.844	32.329	372.038	18.909	197.436	21.274	315.061	42.099	205.181	15.729	1656.13	25.332	1050.72	26.489	1313.81	21.874	2716.19	31.929	1237.22	41.137	534.661	26.498	225.924	14.063	334.89	20.167	384.278	24.914	357.766	32.034
254	34.164	533.773	51.64	2659.08	11.713	384.444	15.606	1489.53	1.923	298.742	27.003	255.432	20.134	938.423	20.625	73.769	33.265	1874.97	21.162	462.399	30.251	746.779	29.064	1186.98	17.18	293.051	23.024	219.708	34.915	2595.47	28.192	670.917	19.097	268.406	20.344	214.168	28.907	719.84	18.382	510.657	27.688	900.456	25.308	115.043	20.331	309.675	21.07	589.344	33.147
255	23.994	167.619	27.608	624.37	33.474	242.576	28.922	1006.4	10.041	908.146	35.952	2242.74	28.242	600.547	20.882	204.747	33.333	946.988	21.868	684.79	34.185	1091.3	40.37	407.404	22.615	374.775	37.817	1305.24	32.135	765.976	20.344	282.006	22.78	1041.32	14.311	337.89	20.138	1102.66	16.637	132.046	38.525	1180.69	13.927	424.394	35.711	509.173	20.416	434.252	38.755
256	39.961	189.808	34.067	1213.26	18.677	1035.61	24.972	2448.78	31.783	1482.82	34.21	236.984	21.037	218.898	10.227	778.518	36.631	183.385	18.91	1573.27	17.475	591.768	23.038	822.744	28.212	751.762	34.06	1099.89	40.832	2554.68	31.091	175.908	22.986	979.654	15.963	862.479	26.121	1099.13	39.343	284.669	26.925	1406.64	38.271	143.927	23.816	354.172	18.719	884.77	0
257	19.985	608.21	43.219	337.575	15.564	238.519	16.535	958.64	18.879	516.044	28.944	1625.04	16.391	911.309	18.365	595.34	36.79	147.809	21.617	2677.99	15.464	261.62	35.972	184.27	33.347	191.029	23.74	2130.05	50.826	3446.08	26.96	356.667	20.663	1363.8	32.953	824.825	30.398	855.543	43.144	559.714	33.034	610.488	28.261	1232.59	36.067	389.695	20.134	997.916	30.448
258	41.597	265.842	18.011	308.265	19.763	388.872	26.041	828.449	21.898	158.196	23.273	219.084	8.762	1481.93	15.137	749.978	25.598	204.636	18.871	973.897	27.074	1464.45	39.846	517.254	32.517	1296.85	26.671	893.827	21.685	237.126	35.357	1317.43	20.902	426.287	21.082	344.709	32.236	1262.28	40.495	602.921	31.35	2258.04	32.996	1236.92	30.033	105.096	13.903	984.636	22.736
259	46.795	1071.67	23.268	231.947	19.041	728.22	20.809	386	41.299	299.738	32.381	57.629	29.508	558.566	19.378	250.03	15.948	509.843	23.428	464.71	18.077	1810.91	35.087	476.197	28.925	501.846	17.594	633.253	36.926	1435.58	26.154	380.878	27.7	301.39	31.314	225.3	22.179	212.092	22.487	120.63	5.681	1527.79	12.923	506.925	21.041	353.408	35.56	849.347	28.707
260	45.082	887.8	36.446	333.056	38.736	367.566	34.301	506.303	41.865	303.962	20.233	815.858	28.953	572.072	17.397	470.179	32.15	451.043	39.284	1528.73	30.173	288.483	28.294	515.287	24.749	605.654	34.923	256.714	34.933	791.085	27.439	1773.77	34.997	480.404	10.442	1850.62	32.197	697.066	26.913	1746.96	27.35	825.111	31.034	1100.43	23.015	193.881	23.013	405.338	38.617
261	27.758	380.879	28.293	1382.3	16.685	563.024	36.568	258.59	29.056	803.806	21.695	845.94	18.388	443.412	19.301	287.875	16.975	899.342	26.055	534.776	29.077	869.926	18.363	111.537	21.725	529.871	34.816	384.165	45.347	1720.94	28.313	821.89	19.232	733.015	34.828	494.825	31.278	587.387	20.291	305.776	20.289	1184.68	18.806	443.727	18.406	521.088	27.91	254.766	37.117
262	48.799	1581.12	30.082	496.082	18.21	348.107	14.893	574.734	39.944	307.74	30.97	1158.44	30.008	1474.75	16.343	351.581	28.506	2421.95	21.59	1282.59	27.367	243.322	32.398	218.05	24.9	829.438	26.866	252.776	23.221	435.969	33.38	706.795	36.524	358.173	34.05	220.21	18.874	782.376	37.066	308.554	46.364	891.324	30.739	1250.51	36.139	408.068	20.143	625.259	32.655
263	24.839	595.95	41.355	996.932	8.506	845.021	17.688	386.136	30.16	378.71	27.921	1069.34	21.654	365.295	28.054	473.337	38.709	586.11	30.505	515.778	24.41	1813.22	23.224	493.389	23.586	1284.62	27.712	170.422	25.117	552.134	29.271	3255.56	26.258	282.434	19.544	1607.12	28.424	585.44	22.043	380.018	8.797	1357.67	38.927	437.142	16.814	1176.01	15.317	1413.02	35.867
264	35.368	972.177	24.105	330.7	17.559	268.323	31.804	1440.28	19.499	257.637	24.232	676.434	28.523	432.331	18.641	385.329	29.69	460.627	28.579	378.112	33.126	912.609	36.345	584.096	24.498	1593.29	34.901	569.374	27.428	483.183	9.89	427.049	33.842	219.248	39.24	735.366	22.597	692.116	13.665	288.67	27.15	415.576	18.511	302.431	30.936	544.353	25.96	875.087	31.463
265	53.337	1144.41	29.158	1307.01	25.004	285.766	18.706	1155.7	38.179	735.579	22.386	296.504	11.065	224.088	15.686	385.426	27.984	674.242	31.952	1488	28.877	458.438	40.404	1069.1	27.601	1265.97	16.694	585.514	44.576	1561.93	30.317	421.039	28.026	1553.37	15.483	563.521	24.831	912.342	35.644	319.381	26.363	1395.31	15.324	2350.05	18.29	548.585	27.732	2139.5	32.726
266	37.153	108.945	30.739	1252.43	31.477	850.057	24.922	138.033	25.691	211.475	26.492	1801.26	37.81	473.088	17.926	355.11	35.154	125.158	38.829	958.135	35.26	1073.96	33.84	2168.32	22.41	219.326	28.526	319.957	49.144	260.198	25.073	372.348	21.757	480.947	22.231	809.934	26.897	692.61	25.648	1053.56	26.671	998.476	26.69	919.772	17.938	1161.71	19.989	2283.65	25.772
267	22.117	353.317	24.772	643.496	21.966	399.67	32.289	369.288	29.878	310.585	30.467	306.481	19.092	196.751	19.669	210.666	26.834	256.403	23.102	268.675	20.867	1187.84	44.158	1106.35	38.233	302.495	38.683	351.648	23.19	165.221	19.232	511.306	39.388	417.739	39.077	588.406	23.684	756.166	27.125	590.647	48.128	720.662	30.898	226.439	27.819	377.969	32.452	279.036	32.861
268	37.498	250.359	39.33	451.58	45.548	363.148	17.665	677.692	22.084	579.82	22.765	374.63	15.392	347.096	19.348	685.033	21.64	990.587	24.574	1102.51	31.749	486.332	42.719	845.783	10.104	1446.93	22.382	2065.05	10.698	695.002	28.327	828.425	36.811	1107.09	33.453	493.46	22.657	793.891	10.71	961.065	20.839	395.092	30.72	895.991	36.778	462.923	24.456	942.757	39.01
269	46.469	412.733	22.66	1065.05	18.965	58.643	27.512	158.27	40.52	1072.68	19.484	2538.97	26.468	1153.77	23.719	495.625	16.232	298.607	41.392	113.114	31.705	336.68	25.459	248.978	27.228	559.892	24.195	314.774	29.474	1859.68	25.598	545.018	23.835	278.468	21.804	1260.01	16.501	1345.51	19.921	702.391	17.823	969.301	24.146	427.42	11.847	639.458	27.368	1142.93	29.954
270	48.423	945.647	19.793	427.005	7.103	1561.63	24.675	401.684	30.097	332.117	33.464	457.943	24.266	1654.35	16.493	293.167	25.731	1112.45	20.142	109.605	32.368	511.914	19.436	1264.48	23.645	780.566	30.697	274.456	38.083	502.799	25.444	755.466	15.546	330.393	13.628	667.867	18.984	233.85	21.1	555.613	6.066	1295.63	12.599	1230.93	24.559	592.968	16.87	615.083	20.635
271	40.03	1995.13	47.671	295.591	21.356	321.083	29.449	1665.24	20.137	754.788	25.451	661.591	28.069	750.501	16.244	165.599	23.576	310.376	29.11	2021.84	27.907	2310.96	36.53	388.498	32.482	65.155	27.631	778.257	18.218	1603.63	25.47	288.71	23.348	799.871	35.969	1212.21	30.149	273.653	13.165	168.467	43.6	1044.81	23.56	985.139	22.187	89.831	20.697	799.962	25.848
272	40.896	301.562	32.874	250.821	14.58	1008.98	21.414	544.674	23.553	1799.07	18.63	270.341	24.351	321.644	19.19	356.344	16.956	191.416	31.79	501.845	30.738	610.637	34.72	165.235	18.645	970.24	36.493	322.078	26.739	1168.14	27.643	1122.06	31.371	489.903	45.366	1499.94	21.245	1260.61	21.894	468.142	3.643	825.555	17.854	1229.95	41.176	636.179	17.489	239.681	31.243
273	30.478	410.122	35.326	371.568	17.218	1053.65	24.325	285.413	16.598	2356.09	21.277	667.194	25.364	779.589	20.839	1235.17	14.621	329.127	32.116	586.981	14.66	219.926	14.373	648.743	34.902	742.762	39.144	1081.18	25.552	561.563	25.268	1758.65	26.952	598.545	23.281	627.879	28.793	421.862	43.967	614.369	44.824	244.521	33.036	1617.17	41.119	1888.7	7.306	84.148	38.664
274	18.863	1149.02	30.018	285.403	22.428	466.936	21.948	750.928	25.039	1759.08	24.583	687.529	28.298	152.444	26.317	267.415	29.247	59.295	21.699	2700.74	25.34	644.652	22.916	628.981	26.934	2598.55	34.208	498.006	15.205	605.052	32.07	298.47	26.231	1180.48	28.514	1863.16	33.088	1065.12	11.262	236.105	15.048	1261.4	40.882	1306.76	19.458	391.285	23.119	596.145	29.081
275	41.754	371.123	23.536	437.646	24.222	422.062	19.155	305.095	19.824	363.579	31.361	885.761	30.643	508.709	20.998	469.883	25.175	425.913	31.13	2110.47	42.587	146.399	44.539	549.091	13.9	211.565	24.529	140.203	30.639	166.705	31.107	472.238	27.536	359.252	49.06	1044.93	16.079	1159.11	26.389	332.336	16.301	2604.63	22.122	738.465	34.898	907.473	18.483	732.638	34.956
276	25.784	274.304	47.072	195.771	18.135	694.632	20.859	511.839	20.966	927.717	33.399	515.231	22.793	566.412	16.231	612.928	38.043	1699.58	32.644	186.631	30.279	148.044	26.927	762.132	31.086	641.069	22.673	2292.94	16.088	229.022	31.998	153.765	16.935	74.9	17.082	1071.07	24.908	540.03	21.098	1267.05	22.242	448.496	17.251	523.599	48.685	872.88	34.466	728.376	22.673
277	13.978	874.145	42.071	813.354	35.603	1408.24	26.593	948.828	36.558	230.046	22.038	569.232	16.648	189.961	23.838	320.188	28.036	557.177	38.926	859.082	44.691	880.337	28.176	422.478	18.981	323.025	19.026	324.014	22.692	228.588	31.516	588.653	30.059	123.884	23.835	742.75	19.585	257.649	17.561	310.061	21.901	759.487	12.035	114.12	22.628	652.465	36.877	1440.8	20.896
278	55.9	1005.8	40.72	345.035	33.907	1784.32	38.134	1690.64	31.624	319.794	32.806	1645.89	33.15	333.551	6.701	118.116	23.68	774.435	37.245	290.372	32.35	723.982	42.736	361.055	26.1	238.255	28.807	770.912	46.365	502.031	25.145	616.954	27.532	445.561	31.969	292.202	23.704	552.096	20.022	293.946	22.591	345.968	16.689	344.564	26.379	228.841	16.631	852.075	28.954
279	44.604	464.256	34.001	492.939	7.65	512.415	21.678	834.41	25.368	1709.95	33.814	199.354	24.114	422.659	14.829	105.073	24.516	516.768	15.246	583.906	32.871	642.546	33.201	700.774	31.166	245.347	25.227	496.16	24.493	629.374	27.329	1586.25	31.175	1005.58	28.366	599.477	19.094	617.717	18.116	642.179	41.299	1132.38	34.578	451.409	37.439	889.199	29.867	1316.32	18.173
280	21.81	295.015	32.191	36.655	7.623	605.87	22.157	4003.85	30.597	536.163	20.865	704.407	27.868	867.192	16.441	996.95	33.548	534.555	20.393	1508.44	30.127	311.372	30.267	2424.11	19.74	355.085	38.658	1040.59	19.066	2408.41	33.098	797.656	23.669	1282.77	13.957	844.328	25.67	303.46	15.638	270.169	26.198	661.76	23.711	675.603	20.242	1336.31	19.382	652.84	37.384
281	43.986	794.188	28.48	1548.74	24.9	1072.36	32.443	507.581	26.367	134.367	15.843	349.455	24.878	884.621	20.75	518.89	31.177	1435.01	51.487	778.602	26.789	832.738	32.267	550.654	32.157	166.959	23.177	741.223	44.459	205.854	27.06	283.453	24.931	989.99	14.719	1506.69	10.41	441.393	12.864	1918.55	42.734	1036.25	22.848	267.108	18.969	218.348	32.535	818.165	18.971
282	28.231	323.559	27.141	704.233	32.402	233.833	15.742	559.559	38.936	623.051	18.615	831.991	13.78	1310.39	19.196	1537.72	27.273	814.314	15.864	1934.68	21.746	1165.8	33.579	1140.69	25.849	1641.84	34.403	238.356	35.175	113.139	25.635	595.891	19.324	438.044	24.868	1305	28.812	1521.34	26.444	514.574	28.538	1066.38	23.021	333.366	46.62	372.93	22.815	973.614	21.622
283	20.307	312.823	17.686	354.854	29.393	68.613	42.4	1453.67	23.489	325.696	33.989	242.264	30.417	177.437	20.9	1116.17	20.326	1151.76	42.52	377.03	34.535	685.741	41.821	1032.15	38.52	689.887	38.929	520.769	23.885	1106.52	21.841	649.312	14.181	706.957	27.884	1424.7	27.747	471.106	37.935	501.061	17.41	986.357	18.692	1758.12	30.717	959.035	36.7	740.811	32.57
284	13.83	548.848	35.645	292.158	12.241	1177.28	32.221	1230.93	20.503	1816.08	13.413	139.994	27.048	1277.13	19.744	366.706	26.006	1071.04	36.712	557.751	28.096	530.165	28.412	482.125	35.875	825.646	27.689	381.785	34.751	2174.33	26.821	985.822	27.734	1194.43	19.177	485.641	15.495	1243.83	26.65	1565.95	30.435	962.997	22.391	977.201	25.331	723.64	25.732	999.996	16.713
285	27.139	237.494	25.386	305.135	17.929	459.067	22.463	418.122	0	25.099	22.588	1715.84	16.253	678.926	13.803	486.893	29.083	323.101	8.413	1158.77	13.529	563.668	42.259	1094.59	18.804	91.408	26.012	139.834	28.166	534.707	21.345	2333.3	30.295	435.974	20.53	1133.65	17.998	250.569	23.633	1336.34	19.46	1055.65	12.181	199.834	52.071	323.608	26.691	181.738	32.678
286	39.591	107.905	28.253	104.942	16.677	1160.73	29.178	410.474	31.311	252.409	21.371	102.014	22.057	446.362	21.385	749.909	38.423	1221.78	26.919	792.204	23.269	1983.64	52.37	984.026	19.448	1852.29	23.499	794.885	23.849	657.867	19.576	343.581	24.875	210.565	36.81	357.426	18.019	332.588	20.573	312.716	24.668	1699.78	35.9	884.568	36.514	427.398	19.309	721.379	13.994
287	39.703	548.657	28.964	715.541	14.814	75.841	22.972	438.63	21.101	1642.42	33.152	144.501	18.926	379.229	21.771	187.023	29.177	209.992	38.38	1630.65	27.295	1344.51	40.959	1043.17	25.991	328.076	41.388	1003.89	45.409	193.78	29.833	386.024	32.279	88.135	14.995	4782.46	23.888	420.818	22.053	738.287	46.753	1043.46	16.511	333.74	23.062	374.827	11.958	650.885	32.145
288	13.735	890.204	21.926	874.047	28.728	1218.91	30.81	496.949	26.452	721.696	25.913	1007.42	28.056	373.306	21.177	390.987	24.68	237.419	22.281	1792.4	10.464	909.966	47.856	1114.99	12.74	2562.12	20.573	641.966	42.499	919.231	24.608	853.599	21.653	645.596	26.428	769.388	33.148	367.437	12.949	1338.45	27.831	736.817	31.664	110.749	21.169	491.417	17.078	764.274	19.494
289	19.23	248.796	36.806	331.622	11.971	223.605	35.094	253.531	30.245	947.62	23.35	892.056	23.98	456.667	18.517	207.074	39.74	585.345	18.467	327.49	22.093	603.254	25.832	673.504	28.643	747.841	30.289	115.341	54.723	337.289	22.665	710.832	32.234	1832.3	6.75	1016.26	19.017	878.516	18.668	442.762	46.063	410.031	34.41	98.955	29.58	158.862	31.874	653.283	30.445
290	25.632	644.995	20.464	155.096	15.592	98.755	24.149	693.773	32.132	1873.52	28.436	1689.94	33.508	844.878	17.33	306.813	25.602	737.955	18.726	860.582	32.862	270.482	25.794	283.229	46.434	1156.74	26.533	1282.9	37.679	1845.48	19.421	855.26	33.347	486.267	39.398	601.744	20.287	1251.1	17.248	424.46	44.281	2704.81	19.835	764.431	37.992	591.662	35.949	702.391	31.975
291	59.782	436.291	40.544	539.536	26.081	614.002	18.216	508.945	30.865	813.554	30.701	405.511	25.329	289.493	22.727	1079.04	38.169	988.541	26.52	718.982	19.569	714.111	17.513	789.556	15.824	378.476	25.593	906.947	46.26	216.372	28.941	659.222	30.406	343.448	20.448	287.324	27.102	1185.45	22.668	265.045	28.704	288.602	26.099	593.12	37.694	1049.96	37.102	126.774	37.126
292	23.222	238.448	35.923	1032.78	26.411	1705.02	21.354	688.706	24.514	77.71	18.072	1553.1	15.664	644.666	15.018	708.885	15.358	614.023	38.706	567.76	29.59	731.565	36.381	364.861	24.786	679.056	33.341	1082.67	36.904	82.292	28.177	88.203	17.422	392.568	32.111	762.331	25.025	180.689	18.998	1091.49	15.631	1045.98	37.781	809.124	32.839	985.487	23.931	837.335	40.132
293	34.132	90.094	15.55	563.138	5.685	1667.32	32.218	733.961	30.924	925.069	32.345	603.327	28.279	298.985	19.999	223.925	33.345	455.916	11.309	184.589	26.379	735.569	36.717	497.521	29.191	247.561	43.093	1129.02	20.475	516.174	24.589	390.553	25.943	781.972	37.674	1116.32	21.543	1067.88	16.978	106.463	42.537	460.834	15.149	942.153	29.194	747.43	17.289	505.991	34.676
294	37.853	390.438	28.79	762.318	36.615	311.59	27.165	731.133	25.527	101.87	21.643	1417.22	28.643	184.617	20.268	676.766	22.962	136.063	30.267	710.299	34.864	526.464	31.835	174.983	14.437	1061.97	37.169	820.874	33.13	1564.38	18.385	1011.93	37.871	756.183	16.589	663.556	29.555	788.092	11.002	139.998	25.488	2307.41	34.6	466.6	49.966	1044.49	32.742	333.338	32.357
295	32.361	346.37	26.008	170.324	23.056	369.356	21.912	1100.64	31.986	215.582	21.569	613.472	33.614	32.473	19.049	547.83	13.014	1201.26	6.744	252.797	15.93	226.362	32.224	2252.25	30.258	292.601	34.78	413.489	27.431	1801.67	26.194	433.134	22.83	706.762	5.188	212.318	16.248	1126.7	18.281	1217.96	22.026	165.111	34.716	1956.6	27.051	740.791	26.013	329.531	21.724
296	30.057	168.988	25.629	641.698	29.555	1535.74	41.593	525.19	31.958	638.014	15.673	119.628	16.385	417.345	20.02	216.65	37.251	342.409	20.028	1636.3	26.738	1865.94	28.634	560.27	20.869	1553.34	41.126	1316.68	23.376	1001.69	19.111	470.219	33.784	742.6	26.292	866.737	14.291	707.874	22.998	365.264	22.362	503.53	30.232	359.14	29.63	2082.6	31.928	537.384	17.262
297	21.871	468.602	14.232	958.148	19.502	646.084	28.417	293.661	20.657	1744.84	38.074	36.27	19.154	520.715	18.485	1454.6	25.505	1205.24	25.611	928.438	28.202	1729.01	46.35	797.118	28.39	863.328	30.469	751.372	26.247	292.788	26.589	604.738	26.161	186.727	21.952	280.166	29.852	842.546	17.415	414.387	48.992	1266.91	20.451	351.903	31.63	452.049	23.232	276.19	20.688
298	43.389	599.66	31.709	479.756	21.599	714.024	20.723	1063.5	29.002	675.036	25.457	1155.81	24.69	390.415	24.475	1424.7	22.576	401.103	29.099	1008.07	27.056	413.226	36.012	336.852	39.475	1116.85	38.897	229.669	28.336	903.7	26.437	573.176	19.122	2070.49	22.096	801.203	20.849	381.635	15.913	361.467	36.022	1151.1	19.797	476.44	26.393	837.238	17.029	1044.82	38.306
299	63.665	681.308	32.312	175.824	14.583	412.145	26.373	340.4	21.303	1027.86	25.9	155.892	27.822	761.745	21.939	278.427	29.399	736.481	33.709	2207.03	13.487	1159.67	35.118	1608.92	15.368	630.666	19.444	492.954	42.504	157.669	25.784	340.733	28.612	874.385	27.371	119.228	28.213	684.16	26.297	1435.91	26.869	1141.99	25.68	588.009	35.48	953.668	22.11	312.942	19.112
300	37.403	720.581	43.914	219.41	26.627	907.742	26.487	427.887	29.524	248.95	20.969	1427.7	30.171	577.152	21.492	1144.49	14.287	200.536	20.378	940.327	24.99	743.739	25.471	263.389	41.127	332.916	44.727	730.985	30.445	802.363	24.579	836.582	29.022	453.072	39.158	347.413	16.836	351.382	20.334	541.087	44.944	308.988	28.149	608.805	10.63	1270.4	26.468	492.715	30.174
301	22.382	934.969	26.211	1961.79	12.314	1121.47	26.184	204.834	19.879	95.445	31.925	178.656	22.699	177.885	15.454	46.106	21.213	250.401	23.869	380.16	24.757	965.902	33.052	871.451	26.389	476.17	27.056	87.803	29.952	474.962	27.343	1078.61	24.536	309.704	26.562	116.215	23.625	464.056	22.512	898.569	12.963	790.845	24.089	370.022	27.337	234.524	34.249	757.772	29.593
302	53.743	928.039	27.43	145.505	14.551	1808.25	22.142	2121.28	21.476	1842.88	31.164	357.09	25.078	1463.08	23.178	199.636	16.149	1923.73	16.656	2392.94	16.378	542.29	32.98	467.562	34.144	434.243	44.07	237.596	23.846	476.595	36.191	248.776	23.812	1056.06	32.854	195.102	18.9	2323.94	18.737	531.649	42.941	1756.62	29.041	1021.35	36.113	1093.83	22.288	1168.43	23.833
303	34.358	284.466	31.146	394.462	18.326	534.873	29.381	299.644	36.689	208.2	29.766	772.109	21.133	915.285	23.909	965.601	36.498	1158.11	31.273	1656.53	13.261	2282.03	35.369	1041.3	38.855	365.715	29.692	326.606	48.005	497.58	18.664	611.562	42.692	355.137	35.597	507.185	12.361	314.65	37.965	411.122	45.484	1295.89	13.742	209.108	48.006	323.669	15.074	1670.78	39.502
304	30.3	282.651	38.931	476.393	10.836	164.979	24.709	451.178	18.741	2598.15	27.258	296.404	24.778	681.252	18.057	613.97	19.113	1430.29	11.659	1486.59	26.431	385.51	45.69	575.652	30.102	1732.48	30.216	245.698	23.106	473.58	18.112	561.675	29.283	473.654	21.402	681.04	28.993	126.327	18.136	313.066	25.692	551.513	28.849	335.635	22.399	1413.91	30.581	1125.7	31.379
305	52.441	894.204	36.004	231.211	19.676	443.057	27.483	511.189	22.032	1361.5	28.312	154.268	29.492	426.615	17.711	523.161	25.174	516.957	18.812	492.161	35.678	20.75	31.547	432.808	27.111	227.875	42.194	574.571	3.873	707.664	30.997	364.389	34.882	485.62	18.987	2175.21	18.602	221.647	23.026	1685.87	14.693	1142.48	23.912	1071.65	20.078	1370.33	45.028	512.855	34.292
306	19.021	510.328	30.204	380.701	35.867	989.91	35.149	492.248	44.675	478.462	17.772	643.337	24.504	527.776	17.089	905.808	30.004	1821.47	43.31	2095.28	20.472	677.143	35.942	166.67	28.831	694.352	36.849	1919.35	35.956	752.289	27.683	1520.79	36.342	881.097	22.859	747.745	22.425	458.709	16.17	1276.87	32.269	741.907	17.513	617.972	18.55	391.214	21.721	657.671	35.914
307	28.249	480.857	43.19	377.92	22.488	27.142	25.971	556.542	22.333	1244.74	28.134	310.723	24.777	1157.76	24.055	634.211	30.351	236.92	22.587	98.299	29.976	1383.09	27.74	1433.09	29.533	451.164	25.177	340.583	22.05	1174.59	26.789	1142.73	25.473	664.878	25.571	866.217	19.536	217.658	25.81	996.414	41.853	689.874	22.407	554.992	39.513	939.78	19.532	890.945	29.591
308	42.785	161.086	30.045	464.902	37.292	773.69	17.314	313.321	30.767	699.082	29.988	1802.76	15.713	182.16	25.325	616.373	22.815	561.903	23.228	1882.15	27.586	784.962	32.158	273.605	45.856	1229.59	33.436	76.098	31.973	260.721	23.348	407.8	23.945	302.63	32.515	319.191	31.631	3216.81	41.199	611.262	41.129	2001.21	21.551	502.125	23.508	298.728	31.679	224.18	17.434
309	42.082	287.698	20.913	794.289	39.749	264.265	28.914	686.323	16.757	316.353	19.301	382.535	26.648	445.075	15.167	232.217	33.512	441.773	26.718	506.392	35.63	386.811	40.683	1917.34	27.089	858.488	27.345	805.887	46.268	563.836	32.538	577	22.6	1232.05	29.478	505.888	24.079	228.129	28.647	1843.61	39.768	676.631	25.231	999.036	13.716	590.701	31.19	585.81	35.1
310	23.383	1068.29	40.155	334.691	37.969	1451.8	26.821	1255.56	23.94	202.187	22.828	569.415	15.445	545.893	26.83	694.022	29.696	496.584	37.305	632.759	13.581	1010.01	34.992	1758.31	43.329	326.054	29.425	456.656	47.354	269.012	27.409	178.4	34.426	1010.33	31.042	657.414	19.696	950.257	17.669	252.16	25.43	1535.08	21.17	935.542	36.485	425.783	33.926	273.041	29.638
311	19.483	1307.47	34.296	81.867	18.677	115.55	37.54	2267.95	31.281	743.711	31.759	304.278	31.695	761.31	23.787	697.646	33.731	208.551	27.211	1442	13.065	160.412	15.964	627.202	25.803	763.497	31.16	1332.91	31.008	479.514	23.658	439.444	22.624	159.951	31.902	832.267	27.77	494.959	16.759	925.054	34.087	1131.21	19.102	555.56	21.796	679.48	25.308	537.21	37.967
312	9.338	147.983	28.15	1641.47	12.945	454.378	15.69	426.185	31.332	220.702	17.009	390.435	26.065	150.672	22.06	283.132	2.699	2705.95	20.286	272.47	16.141	770.649	37.564	344.97	34.713	2088.73	28.842	367.67	30.292	724.332	24.586	893.671	34.966	453.121	38.367	68.365	29.552	115.341	18.974	238.833	16.46	801.475	35.424	1143.47	33.95	1489.34	21.748	341.46	41.695
313	45.192	410.146	45.875	333.843	16.24	642.904	22.711	794.335	37.008	1561.23	46.685	604.553	23.851	731.144	20.837	476.398	33.054	101.58	21.673	797.867	38.36	137.892	22.774	357.151	37.512	197.271	5.022	1401.34	27.359	684.569	31.556	428.678	30.973	88.879	35.113	404.835	28.871	1171.53	24.658	177.367	25.811	486.579	16.259	746.884	32.463	1121.59	33.413	451.021	38.98
314	35.576	775.932	35.161	448.209	17.894	27.16	29.158	498.612	37.069	223.569	23.092	513.817	30.819	485.733	18.057	509.472	33.389	499.799	22.141	740.049	20.972	327.671	40.168	553.139	22.022	594.866	40.526	811.599	56.531	470.709	29.096	188.736	10.624	483.622	41.969	958.729	27.772	282.681	13.085	429.359	29.891	521.228	16.725	199.151	39.224	731.277	29.271	2123.26	29.014
315	41.188	666.722	27.307	398.817	13.786	1095.51	19.97	776.369	30.754	590.08	32.952	1448.82	20.917	350.456	22.028	884.315	23.27	314.337	30.892	1121.66	27.706	967.962	23.99	591.367	24.216	682.525	39.205	577.508	26.363	1105.88	28.956	1039.68	38.192	274.152	22.944	212.354	20.19	841.508	5.246	1144.44	45.832	787.8	35.668	544.162	18.633	671.785	18.789	434.63	29.322
316	32.796	904.058	28.211	391.336	10.416	174.608	19.026	1141.9	21.361	821.156	20.387	1155.66	29.1	954.27	22.566	38.368	8.456	207.708	24.043	175.736	35.43	264.669	31.604	620.541	28.014	3234.95	32.058	1139.59	17.676	1701.21	26.385	440.572	19.645	172.5	27.628	268.492	28.116	958.781	21.15	1891.81	12.267	835.858	17.313	544.828	46.268	308.337	31.351	535.367	31.804
317	32.218	882.871	47.983	746.547	45.984	555.797	15.418	400.074	16.452	808.416	14.126	1180.7	19.88	393.445	26.743	479.159	20.56	572.747	23.71	333.13	27.137	349.684	15.629	310.335	33.76	1833.61	34.005	448.911	50.915	221.739	26.866	765.769	38.835	605.561	18.535	1459.9	26.069	177.705	35.588	172.025	46.806	628.17	14.968	411.226	34.351	1363.02	19.432	146.351	26.723
318	31.377	956.486	36.202	497.363	25.822	804.274	36.976	542.782	21.984	978.315	31.017	814.656	27.091	261.569	18.99	567.519	30.736	1765.05	54.58	595.681	24.671	890.68	36.616	529.763	22.627	1076.97	11.762	524.278	50.806	412.761	24.187	1278.14	22.001	1098.79	24.577	1006.65	24.988	916.923	18.191	374.255	43.038	589.318	18.727	1533.4	45.937	1043.92	19.765	490.133	27.621
319	46.608	422.658	28.431	780.451	11.983	1458.53	23.321	437.812	21.997	1032.22	23.522	686.556	24.498	488.078	16.744	788.711	25.472	466.046	17.104	2052.49	19.843	323.919	11.661	334.774	39.393	715.534	25.841	525.547	45.42	576.238	24.997	2612	20.817	489.107	33.963	146.377	26.949	203.824	18.279	258.916	19.333	179.288	24.88	311.43	32.226	1593.53	20.581	262.232	31.065
320	18.42	459.723	48.088	978.608	11.989	396.839	35.2	463.416	21.615	1123.52	33.777	1002.26	0	29.321	24.371	608.886	15.544	897.128	39.443	1292.28	27.585	411.613	43.971	82.2	21.096	207.962	43.798	274.656	38.146	1348.05	28.501	367.237	39.849	622.17	30.159	215.252	22.157	262.72	24.881	845.14	31.188	875.655	19.087	551.445	43.79	514.646	31.192	1027.54	13.757
321	15.717	167.886	25.155	446.231	40.769	730.181	29.857	921.425	23.676	721.623	24.727	743.311	29.503	412.415	20.827	531.75	18.845	378.769	40.955	1260.71	9.798	391.898	22.549	402.296	16.503	216.185	28.218	426.907	20.445	573.953	29.723	2127.07	19.842	1347.69	20.955	747.199	20.236	1166.09	48.13	1148.94	11.461	1073.71	29.42	530.72	46.169	531.487	28.503	475.286	25.438
322	34.59	584.448	35.897	900.374	21.659	179.487	17.849	685.496	21.411	189.179	17.583	256.684	17.896	493.007	19.057	207.354	19.443	388.617	29.126	398.487	37.735	1301.14	14.275	1138.55	29.703	688.616	49.735	1458.01	33.345	1299.2	29.346	218.327	28.904	2184.98	46.27	800.217	25.491	942.173	15.939	1005.56	23.279	1516.76	25.605	838.31	41.551	1360.75	23.508	950.516	21.736
323	54.398	468.265	20.694	1925.95	15.406	508.33	20.914	818.356	25.499	252.976	27.773	827.556	28.087	771.324	10.268	218.519	31.965	416.597	10.501	1539.71	15.987	745.414	48.774	1077.93	27.045	564.174	33.348	339.065	16.579	249.53	21.749	121.427	26.967	756.253	22.158	892.741	19.409	298.58	19.653	366.698	32.398	583.167	18.709	223.787	46.827	485.595	20.325	165.82	37.304
324	29.383	448.786	46.21	338.477	19.998	266.334	25.429	703.202	24.548	553.998	17.177	241.719	14.294	279.842	22.795	635.362	27.913	897.452	17.039	3153.71	26.571	193.708	50.635	263.929	33.178	738.39	27.761	795.336	23.185	529.492	32.615	185.477	21.325	390.068	29.591	343.014	11.852	581.788	17.603	821.541	25.215	2223.34	33.073	353.128	15.151	105.684	31.817	420.836	25.762
325	33.289	319.241	22.628	543.807	20.529	1118.86	34.897	1691.01	43.135	508.128	27.689	1213.98	17.215	646.1	19.652	353.418	19.237	337.984	21.806	574.935	29.219	331.379	21.064	591.768	22.431	178.958	22.634	605.397	45.652	425.705	19.041	952.266	25.539	289.473	38.577	1354.94	24.765	254.595	18.878	781.485	39.874	358.719	18.893	467.483	22.56	440.07	16.781	1508.47	19.213
326	24.574	433.96	45.943	351.605	15.708	958.718	25.736	1156.55	29.744	791.516	27.071	432.03	23.224	580.37	24.365	707.363	21.856	672.231	29.118	1747.39	34.111	1302.34	24.838	585.501	29.189	359.874	40.162	1054.1	26.582	776.225	27.197	1083.42	20.159	462.52	33.969	544.246	30.822	412.682	23.202	374.978	25.384	972.453	29.004	551.709	19.221	322.048	28.765	382.574	24.209
327	21.557	153.21	49.82	362.606	22.961	83.199	33.157	854.663	6.599	775.718	30.116	504.46	26.031	295.837	21.567	184.37	24.065	1001.27	26.583	1696.96	28.869	554.067	22.672	1091.72	39.37	710.117	43.083	823.958	27.43	434.806	24.527	337.758	34.396	463.16	35.484	1160.58	32.806	315.93	19.556	378.529	38.836	1208.48	21.611	437.119	40.332	493.091	11.315	135.963	33.416
328	48.914	594.638	38.831	551.811	16.926	877.885	25.205	632.06	26.281	293.794	19.377	190.723	25.134	286.04	21.781	732.037	18.437	711.202	26.107	131.765	25.392	521.16	43.213	974.381	32.296	735.471	34.214	585.247	31.934	152.877	28.59	751.491	29.471	621.254	26.618	291.748	22.988	520.473	11.982	1780.73	44.671	714.785	18.523	803.076	43.885	337.139	20.396	1500.82	17.308
329	19.271	910.64	27.78	1072.55	18.228	362.547	27.351	443.305	30.183	909.726	35.812	544.632	29.724	1411.53	18.562	361.709	13.87	374.028	31.111	2236.58	27.335	198.471	31.046	29.709	18.311	825.929	37.529	353.948	32.022	769.885	25.835	570.852	18.807	157.819	27.225	1752.32	21.294	212.895	17.869	1656.67	31.317	368.186	14.112	655.441	31.566	1028.12	17.195	659.103	38.986
330	34.413	421.563	51.263	1735.48	25.109	514.993	31.271	236.038	33.161	1244.55	35.193	200.784	20.032	1130.82	17.772	75.265	25.873	519.896	36.208	1095.34	27.569	796.142	25.955	805.841	30.528	272.501	22.665	926.088	30.386	505.413	20.995	1256.33	31.397	516.158	21.503	654.105	26.516	357.543	17.791	763.754	18.386	208.436	13.286	1635.5	33.106	899.964	19.616	590.799	35.074
331	20.757	350.865	37.125	407.646	51.712	148.094	41.184	635.835	15.499	633.468	23.059	2279.09	23.162	854.129	19.924	1179.18	22.121	589.812	34.218	1156.73	25.978	631.314	33.278	949.967	32.971	478.825	27.527	473.251	40.102	123.185	19.815	1657.09	31.859	571.655	38.527	852.11	20.215	287.318	18.673	218.586	44.482	706.921	14.911	440.386	52.369	574.907	25.899	970.206	26.486
332	40.855	761.789	16.552	995.726	24.53	2194.2	18.711	1179.13	36.372	461.903	38.434	1537.88	19.745	754.304	18.681	321.239	25.667	530.293	33.508	514.431	16.369	1135.91	41.278	1013.82	23.154	454.47	29.388	1298.54	46.848	426.257	29.592	584.49	29.939	396.076	21.287	533.459	23.782	339.306	29.669	503.074	15.328	1156.68	40.323	839.015	33.185	77.699	19.001	602.474	37.923
333	39.702	393.071	33.001	667.109	17.744	346.531	21.17	440.112	24.725	216.784	19.902	924.994	31.479	539.879	23.373	722.279	26.27	825.522	37.88	1082.87	28.751	1932.96	52.166	525.201	46.037	956.109	24.35	445.818	39.426	166.819	25.224	1399.19	31.535	484.409	22.017	976.916	28.084	354.213	32.437	720.687	4.8	525.674	27.492	491.025	49.706	714.399	28.062	799.852	22.913
334	42.545	253.702	36.357	200.522	38.089	433.144	28.528	1354.73	36.277	1123.09	24.956	68.704	20.033	440.253	18.194	398.33	28.505	635.891	22.387	72.238	25.038	728.737	35.601	599.596	21.856	637.281	32.267	499.976	23.624	476.852	15.86	504.748	25.429	918.532	37.058	789.333	18.042	262.755	24.917	1960.7	23.67	592.912	25.931	718.94	38.016	252.017	18.906	3549.16	33.529
335	32.443	149.344	36.517	335.942	25.037	383.284	21.459	364.786	31.055	304.662	28.102	359.758	21.033	836.185	18.043	158.597	25.758	416.781	27.756	953.108	43.046	402.781	23.965	83.572	27.019	71.306	44.491	1022.27	36.645	398.844	31.711	652.926	27.928	240.654	57.418	483.344	22.494	139.755	20.229	577.14	42.693	421.019	29.823	365.978	44.252	1037.08	34.868	252.885	32.638
336	35.534	482.99	23.345	512.358	23.938	630.211	18.387	216.077	40.434	520.197	26.601	425.454	35.512	241.491	19.456	754.941	21.302	424.123	26.454	253.935	18.621	1322.4	21.986	599.096	34.669	1014.25	25.68	2435.42	36.986	726.288	29.518	448.398	31.231	806.881	39.639	67.446	14.741	879.822	21.495	1338.01	40.735	607.738	28.222	556.173	41.031	465.834	20.041	515.158	30.379
337	52.9	1035.11	30.499	235.433	7.907	1892.18	28.283	602.219	32.098	410.072	31.949	855.878	22.696	115.175	26.021	291.208	29.01	193.773	26.178	943.403	35.965	2681.28	51.145	1306.21	30.375	1739.85	20.109	684.34	31.021	775.437	21.917	646.959	22.785	676.271	38.012	823.475	16.523	908.112	34.04	519.247	26.243	404.085	41.468	637.809	20.479	481.837	21.428	737.027	18.816
338	22.054	692.533	24.186	599.108	13.188	626.215	31.003	564.498	19.695	602.957	18.876	464.464	20.39	847.526	12.257	731.932	17.468	551.711	32.262	740.099	16.231	1168.65	32.166	1886.93	43.522	765.394	25.157	1291.56	18.755	148.394	28.163	660.661	27.473	1155.35	40.681	104.519	18.978	804.667	26.49	309.061	16.31	539.043	21.976	1536.85	28.831	557.096	16.576	1612.1	18.793
339	23.082	544.889	22.791	2102.08	8.209	920.843	35.823	2230.18	30.329	1287.84	30.16	309.067	37.632	382.914	15.012	501.205	36.943	597.884	16.788	1574.81	29.627	763.564	51.25	1534.4	30.416	471.897	26.11	2610.49	51.253	762.977	31.326	773.391	30.703	500.294	14.634	792.067	18.181	378.072	9.939	397.927	46.486	1043.87	12.344	848.268	20.183	940.512	36.141	316.802	28.229
340	43.17	690.484	23.146	413.231	21.591	880.669	19.006	1592.98	27.423	376.773	28.757	647.657	21.069	433.111	24.932	845.584	30.544	349.274	28.026	990.495	38.151	406.106	32.244	415.337	26.796	215.646	29.767	294.85	28.526	1019.79	22.67	1035.99	19.886	640.465	39.433	369.554	31.83	350.752	14.708	593.48	19.318	3184.42	31.523	1295.51	47.827	504.644	19.439	616.518	38.072
341	17.808	672.455	24.031	1130.07	34.993	1591.19	27.073	530.504	36.434	1399.93	29.463	666.87	22.611	484.463	18.851	1011.63	21.766	235.436	23.922	709.7	11.464	268.489	26.164	934.309	31.813	597.539	36.896	520.37	23.565	513.087	27.501	200.138	24.5	704.853	17.416	924.92	32.216	281.738	14.384	309.643	45.746	783.157	31.859	1044.3	43.117	493.119	31.761	747.511	28.511
342	22.257	294.313	40.489	563.116	17.205	146.699	29.333	656.779	28.576	819.47	25.87	610.676	24.58	769.63	24.858	165.632	19.04	346.131	33.86	560.374	26.004	239.108	31.659	254.784	38.497	693.261	32.926	546.048	21.386	868.79	29.277	518.402	17.756	125.976	31.864	618.641	24.574	714.611	42.463	463.322	39.458	903.602	24.44	1144.77	28.93	235.221	21.001	979.215	29.434
343	59.101	100.196	22.108	376.433	27.39	626.258	26.714	1070.77	43.014	487.716	23.312	399.587	17.395	296.824	18.939	493.478	34.089	388.628	27.692	226.828	34.601	158.492	42.367	366.831	27.91	2060.15	44.511	1054.61	29.915	234.543	32.698	883.884	32.508	404.168	31.396	708.919	19.115	114.774	17.776	332.584	24.182	608.921	12.355	704.4	38.506	339.991	34.217	1345.7	26.267
344	4.943	400.631	12.29	572.801	16.669	1027.45	22.847	499.014	26.818	1779.29	28.222	599.386	28.29	184.03	18.647	313.12	15.984	146.159	20.663	1974.69	15.588	396.04	37.37	1135.3	23.023	1370.14	34.642	507.809	36.807	65.931	24.183	437.427	23.099	796.802	50.306	295.223	32.021	585.568	17.105	545.319	35.022	493.423	16.618	301.546	34.026	181.64	19.935	265.218	18.364
345	38.099	239.498	25.593	516.028	13.167	1344.58	24.723	833.309	23.513	234.222	33.25	717.636	24.048	299.463	15.149	103.756	23.18	630.874	24.292	1508.8	44.049	579.542	34.222	353.771	24.321	580.188	23.293	861.581	36.266	528.993	25.146	432.647	23.075	249.82	41.016	1130.76	17.186	2118.84	13.248	572.582	28.944	1090.59	37.668	1044.17	13.971	666.791	31.87	331.803	25.209
346	35.272	1101.9	34.911	141.386	40.667	151.299	40.147	442.352	21.147	545.432	28.881	296.195	14.938	416.769	14.885	196.598	39.41	321.636	23.305	2093.92	25.729	544.908	39.16	1303.73	25.423	800.19	40.252	396.837	28.133	2150.22	28.348	620.341	21.647	548.486	31.078	941.237	23.159	1340.71	16.852	1521.59	38.438	740.2	14.798	220.227	24.338	76.542	17.926	477.546	22.993
347	16.726	1033.17	36.368	260.412	38.633	106.869	31.144	595.758	37.357	367.486	32.791	220.397	22.344	225.208	17.554	157.66	38.987	319.217	3.129	446.24	27.415	488.858	37.917	767.799	24.326	367.24	30.268	1891.57	19.83	74.281	24.345	1270.68	40.443	500.364	53.486	309.762	27.76	361.993	14.605	871.419	33.571	928.789	33.191	2726.99	47.148	740.593	27.025	195.043	33.855
348	21.629	553.443	31.492	119.162	10.917	182.895	25.764	338.726	33.842	464.684	25.485	343.91	28.614	1460.03	24.796	238.156	37.026	681.058	25.157	662.324	31.094	754.438	0	16.24	25.443	355.016	34.933	250.807	39.453	204.861	27.543	1842.74	26.225	742.487	27.484	754.529	26.041	198.008	18.908	1008.27	8.396	603.731	36.795	1272.33	32.768	557.156	18.581	1316.79	26.443
349	39.432	397.362	36.355	544.634	12.348	1497.54	23.063	319.141	37.861	589.004	25.658	436.68	31.019	375.709	14.989	762.105	21.524	279.597	27.469	577.174	16.692	997.512	24.507	221.021	33.966	1175.93	23.867	184.21	27.41	441.698	26.004	719.254	23.146	528.641	42.287	609.979	28.17	489.143	19.639	347.303	27.228	466.557	23.23	480.744	18.901	976.621	31.503	693.46	22.65
350	42.207	2243.76	31.363	640.61	12.197	526.404	22.223	1142.33	44.101	393.736	25.237	979.38	19.638	876.573	18.055	208.139	37.749	503.992	34.003	2767.9	16.884	1678.68	27.179	3629.25	20.137	722.834	21.283	578.705	25.166	664.088	27.7	473.095	27.183	422.778	31.715	496.023	22.985	362.027	10.86	185.464	44.338	312.049	26.859	446.476	31.086	817.347	11.871	1127.78	33.272
351	56.812	577.317	14.062	447.7	28.033	199.448	30.711	1182.76	20.98	181.762	19.24	606.126	22.968	251.062	18.382	689.603	33.892	824.08	30.984	1215.12	26.375	574.157	42.845	193.395	27.379	190.739	36.097	408.212	39.25	221.524	33.005	709.402	19.615	1016.15	18.851	1547.08	19.48	861.234	21.945	952.038	32.74	628.245	18.551	1027.94	20.947	1174.12	30.708	559.217	40.021
352	56.407	163.509	35.073	1713.52	10.148	1337.11	33.171	433.264	8.186	953.668	25.726	539.689	26.58	310.984	18.788	418.076	34.775	186.518	19.962	1938.63	10.254	524.614	42.759	796.832	26.158	2802.4	23.034	481.772	20.625	1743.28	26.597	81.142	25.042	788.352	9.365	279.738	17.382	1642.9	19.284	755.808	45.563	386.254	24.187	843.028	26.329	614.972	33.172	528.288	36.116
353	40.532	174.035	24.396	486.804	36.019	224.933	29.709	478.121	35.139	116.178	31.039	112.109	14.474	115.052	16.765	480.994	29.105	97.593	28.756	737.067	27.848	1794.42	25.046	812.312	32.149	1576.52	18.715	189.748	29.893	1818.28	36.187	504.692	23.882	121.961	42.065	753.828	16.481	719.21	24.453	836.609	14.763	1333.46	15.616	1466.73	15.628	238.268	20.701	237.965	28.381
354	22.23	808.401	22.809	769.705	16.793	117.432	33.856	1294.93	30.253	586.864	21.467	398.119	16.794	401.081	14.459	507.628	23.96	1422.45	36.142	456.828	11.238	1218.33	21.677	472.041	41.734	591.427	5.407	1705.9	44.012	1664.98	28.701	599.139	24.007	141.359	36.952	893.754	29.739	309.638	21.053	746.315	35.225	792.534	14.298	1562.42	25.34	1857.26	20.309	441.978	35.05
355	23.328	496.149	40.429	180.312	8.878	303.435	26.075	554.851	33.66	808.036	22.714	267.521	28.129	66.669	19.804	294.42	21.735	310.075	25.569	793.91	35.268	321.271	44.889	336.827	19.37	1320.68	43.975	983.321	34.122	882.963	24.873	495.088	35.017	570.945	32.807	717.057	33.791	502.458	36.34	807.858	20.095	368.495	32.344	756.523	24.028	355.887	34.846	589.34	21.266
356	30.74	630.906	48.569	318.263	26.786	683.672	22.352	1091.9	23.391	782.232	29.136	228.141	30.476	534.576	23.898	642.713	41.177	592.095	14.468	850.44	25.681	1510.36	41.317	929.763	31.257	668.713	28.807	195.815	42.812	478.176	32.221	534.537	22.48	1286.47	15.921	727.625	23.859	46.562	16.409	768.922	25.721	818.581	34.988	328.212	30.683	349.082	29.156	696.654	22.958
357	14.558	169.878	25.035	318.108	38.009	49.333	35.801	795.699	26.632	1304.45	21.6	564.975	29.8	757.169	19.827	1302.2	14.988	822.638	18.19	462.348	23.999	541.643	33.676	1171.2	21.316	904.274	29.668	601.779	39.649	645.002	28.322	166.316	24.523	456.976	31.614	608.433	15.031	281.685	54.808	152.03	19.602	313.136	15.542	143.69	49.548	1415.37	20.373	1082.25	36.857
358	36.277	290.184	29.065	359.294	45.753	414.169	24.269	827.25	26.804	520.714	31.548	561.844	24.447	590.067	21.278	28.428	39.072	479.24	24.796	3176.85	25.727	557.168	47.157	1821.76	19.756	303.775	37.645	386.204	6.369	465.14	24.15	529.444	33.215	972.54	34.005	798.253	28.104	352.867	15.538	226.301	41.312	533.264	22.438	477.439	21.877	848.614	30.246	586.622	24.224
359	55.577	317.168	19.992	310.871	14.843	1378.91	39.592	1443.76	19.178	1343.65	29.671	631.601	26.432	568.574	15.221	517.854	26.037	96.582	24.72	1149.58	44.593	273.866	26.587	1376.68	30.441	1391.59	40.044	1282.3	25.475	191.348	20.078	256.085	21.591	1720.54	33.805	882.338	23.928	734.22	19.651	1819.87	38.022	845.648	28.235	1090.91	10.364	259.821	24.354	524.93	33.405
360	41.871	777.114	44.444	187.879	19.013	427.927	21.392	486.151	23.679	272.329	26.733	192.726	12.803	1780.68	20.736	604.571	30.966	475.417	28.602	526.086	32.184	501.48	34.813	871.195	15.475	743.157	29.013	434.382	29.723	1094.59	26.73	1015.38	21.95	217.835	28.771	666.3	22.985	578.055	11.83	1439.81	38.087	685.323	20.983	1513.11	27.803	227.678	17.742	448.477	25.739
361	19.319	1234.07	20.64	250.135	11.551	820.26	26.403	947.205	28.377	576.961	23.557	431.34	32.586	290.607	19.58	406.621	27.001	1745.99	30.656	339.559	23.434	792.684	30.366	645.438	44.223	437.6	25.945	249.982	20.298	721.175	14.375	1236.73	39.347	909.641	27.861	437.555	27.682	746.335	21.428	1021.74	11.655	223.039	21.682	250.837	17.534	1447.83	18.142	622.805	36.096
362	3.009	288.477	42.716	630.464	11.495	281.162	22.369	524.451	35.637	164.679	23.047	660.867	23.395	1254.52	21.615	555.319	32.256	1038.57	18.621	1144.2	25.74	723.81	30.573	1543.52	20.815	484.406	55.032	520.44	32.954	310.603	31.169	311.765	31.495	173.836	46.611	203.483	29.147	305.787	32.29	1236.2	26.237	1875.57	15.922	529.157	27.008	925.306	31.249	286.436	24.515
363	29.54	286.175	22.21	511.72	29.447	620.986	23.845	376.682	29.443	525.184	30.898	99.884	22.24	805.574	12.119	589.488	30.094	322.789	25.899	1170.31	32.444	237.912	39.954	499.854	23.666	178.672	23.006	444.377	23.451	477.449	31.914	638.621	15.159	422.009	37.969	476.998	19.051	180.422	27.16	1938.75	26.794	465.331	27.11	962.974	17.176	435.205	22.75	1836.81	32.679
364	42.059	609.035	25.927	191.832	13.712	945.324	29.478	745.458	26.443	391.414	16.643	1071.54	19.99	109.752	9.284	279.158	33.536	220.343	32.696	908.982	13.336	396.485	36.861	226.298	21.303	131.936	39.208	501.698	23.474	445.349	25.014	176.616	24.671	2118.28	14.135	469.859	30.206	432.532	24.51	507.118	24.919	493.443	17.341	243.046	44.821	340.64	30.613	736.859	24.583
365	7.526	258.882	36.212	1268.29	20.821	754.593	14.376	777.655	27.139	146.438	29.033	234.996	22.215	281.39	17.89	385.288	21.768	1860.24	38.109	679.111	25.233	634.413	36.878	138.456	30.448	343.885	53.299	840.35	40.651	220.344	28.144	281.486	20.892	841.421	26.544	547.615	20.37	1233.17	18.739	367.476	18.457	742.129	25.23	283.96	48.627	1436.07	25.808	1579.99	17.976
366	31.184	344.137	43.366	660.468	40.455	315.608	31.688	537.955	25.296	888.828	13.742	123.756	23.567	282.6	22.823	291.69	16.619	368.858	24.311	636.045	31.353	2129.93	44.815	970.745	42.308	1263.13	28.892	266.023	43.402	854.048	28.924	430.496	25.547	700.12	21.683	1264.22	30.654	955.679	16.997	790.26	20.257	447.257	23.485	484.218	45.867	522.762	25.837	383.803	38.965
367	24.392	290.526	26.523	1222.99	31.433	326.819	22.223	540.998	28.581	348.798	33.468	820.258	16.593	412.697	17.291	475.755	34.385	199.382	28.078	320.017	13.482	1163.63	20.899	790.716	24.548	1030.47	26.246	636.066	30.009	484.94	20.492	1033.74	22.875	156.5	11.405	2514.67	25.876	712.14	21.852	573.781	14.451	764.114	15.849	261.18	24.426	266.066	26.137	176.457	30.004
368	30.373	386.873	29.444	464.62	24.048	783.914	27.831	819.306	33.078	572.526	29.354	317.603	29.237	136.64	18.627	295.51	13.167	492.315	24.626	2476.22	18.784	350.097	34.982	465.23	13.233	181.285	45.94	979.685	41.257	644.279	22.111	521.626	31.536	635.85	13.304	790.183	26.389	419.031	17.601	842.862	21.18	282.754	31.217	582.438	27.186	1126.34	17.23	2106.9	20.767
369	31.125	406.505	20.576	101.952	33.036	950.981	37.746	203.899	24.61	1629.36	24.079	2098.44	28.421	511.981	16.716	1142.37	25.128	908.285	16.62	1669.83	20.165	1244.09	45.506	167.494	29.161	660.458	31.821	1844.42	23.829	1169.99	28.194	1045.75	32.603	335.012	23.761	645.262	20.709	286.403	31.282	266.821	28.145	1056.44	13.718	351.269	43.458	190.204	26.726	433.653	33.016
370	25.938	911.525	16.721	266.467	46.017	538.777	23.663	2929.28	11.804	1219.09	30.368	494.77	29.209	789.594	25.573	215.191	29.672	759.705	36.266	712.792	7.828	120.965	41.505	235.319	17.266	1572.67	35.549	1030.48	29.27	191.097	24.443	469.422	39.625	209.668	19.709	246.867	21.533	333.148	23.676	1010.86	20.198	164.653	22.446	893.042	35.921	713.315	30.952	273.693	34.273
371	32.442	1677.71	46.213	496.59	12.887	732.532	29.876	465.89	31.448	718.781	31.383	83.852	27.394	504.241	18.045	255.479	29.751	990.743	33.88	3464.27	17.518	127.042	25.742	267.349	27.804	286.619	43.294	350.499	31.382	728.884	21.861	707.297	29.475	1064.11	20.243	415.598	23.491	1371.81	13.212	3071.18	10.979	974.197	34.099	609.784	17.867	2104.37	26.816	300.525	27.736
372	15.068	453.115	34.925	574.356	11.726	435.529	22.233	927.964	27.066	569.021	37.205	315.091	19.4	334.465	14.787	435.233	17.668	740.103	38.373	1420.33	32.443	729.904	24.978	278.426	17.546	123.712	47.05	111.565	26.447	1122.3	26.321	1112.64	25.211	406.749	21.253	760.769	25.245	706.158	47.714	272.254	20.516	615.588	16.373	733.967	33.882	330.676	16.122	1796.45	26.801
373	39.544	305.126	22.168	523.369	23.652	1254.49	27.454	458.149	23.42	394.993	23.301	231.068	28.775	2094.97	18.339	187.276	28.842	703.728	33.96	398.151	22.887	1089.23	18.12	448.32	31.77	571.34	24.668	1048.64	30.273	457.078	21.229	400.701	25.609	878.191	22.612	75.864	8.538	398.159	39.646	201.729	46.599	999.574	11.655	287.153	35.766	484.518	12.955	1040.22	24.561
374	36.72	813.581	30.948	74.516	10.633	1426.71	26.815	993.704	22.513	45.517	26.406	354.752	23.734	158.712	15.035	245.154	39.111	414.35	21.427	594.104	22.191	1117.2	52.082	1930.69	33.337	188.006	30.764	614.324	22.628	1133.44	29.135	734.923	25.08	271.274	16.102	884.036	22.843	321.767	15.26	664.665	18.726	127.789	12.127	238.646	25.672	996.703	21.277	1221.17	24.633
375	20.426	117.279	40.225	491.116	19.55	993.24	31.054	147.326	32.364	863.474	15.018	102.136	34.853	603.649	13.456	87.546	30.618	2193.25	19.131	714.564	24.233	569.695	41.179	516.41	30.81	409.349	19.64	551.116	37.559	580.79	25.582	343.189	26.08	708.67	17.026	588.664	14.734	700.662	26.848	755.126	24.53	1616.11	28.292	122.773	33.498	404.996	30.62	2360.5	18.558
376	21.882	767.667	33.677	927.369	17.357	285.867	32.765	1131.98	23.647	508.437	21.487	775.829	28.578	741.603	12.51	412.298	29.859	1214.92	20.057	3253.27	12.786	1275.32	24.608	643.776	21.338	423.997	39.304	1104.14	41.036	708.831	28.73	490.673	36.66	512.786	28.392	702.802	25.724	395.974	9.373	304.596	28.323	350.005	13.789	861.144	27.503	159.036	18.528	1482.85	34.11
377	23.019	1002.43	34.075	278.167	22.215	957.703	37.944	1627.05	30.496	190.457	40.487	325.324	21.015	1357.1	20.793	140.735	37.289	434.312	21.546	2245.38	37.566	761.816	35.233	468.747	37.154	604.404	33.307	666.496	31.702	298.367	27.911	820.715	27.204	531.11	24.695	1087.42	28.499	582.199	19.965	1425.56	39.756	791.409	19.918	354.889	25.405	1787.25	23.406	738.75	32.504
378	51.673	445.226	32.341	223.872	30.798	865.451	43.97	524.243	34.766	726.633	33.53	618.189	27.895	590.253	22.821	1239.79	26.422	107.33	16.27	312.585	22.191	1131.71	41.631	350.24	16.759	188.997	23.509	1224.97	45.878	209.153	21.859	814.199	29.309	1179.65	28.755	1007.78	21.002	37.696	22.155	546.127	26.309	984.262	24.938	340.917	22.492	1422.61	33.172	1784.73	37.738
379	33.385	472.052	42.654	425.392	19.568	201.661	20.547	786.016	25.007	731.651	27.256	406.334	30.089	136.075	14.94	627.246	25.617	528.501	35.754	637.328	41.53	802.927	40.99	470.973	12.127	596.696	47.548	842.601	22.149	714.208	26.632	201.016	22.747	486.499	26.346	593.141	20.326	418.785	17.687	322.732	26.547	1979.56	23.316	187.195	26.571	208.157	27.043	2110.99	15.974
380	26.651	587.369	49.562	780.381	11.584	938.214	40.004	1510.4	21.847	621.77	25.429	318.946	19.844	646.55	19.489	847.623	26.035	474.319	38.477	460.181	36.845	1200.38	29.799	1113.49	27.742	562.127	38.227	977.466	33.643	344.832	30.24	1336.99	32.975	273.836	23.296	523.077	26.12	127.093	31.485	640.001	35.649	1228.4	30.677	231.739	12.097	644.211	26.017	731.546	31.485
381	31.994	252.288	36.24	674.822	27.845	463.236	31.891	315.337	22.657	479.244	25.499	711.459	33.016	208.741	14.494	736.311	31.89	209.007	44.197	1479.56	23.066	1423.09	43.838	859.353	23.189	658.062	28.402	279.883	40.893	1346.55	18.612	1541.03	30.776	207.385	39.982	437.267	21.584	507.351	10.978	315.431	22.578	1139.03	28.126	712.716	12.145	298.725	32.206	622.615	28.026
382	35.312	215.965	52.282	873.173	19.386	995.298	18.638	493.389	39.309	123.879	21.107	456.465	21.748	735.962	15.59	38.39	19.296	131.855	20.784	786.979	28.622	721.379	38.551	490.353	33.695	610.1	40.857	899.212	23.982	190.19	29.646	466.557	18.548	1034.58	28.894	242.301	27.387	359.602	11.799	537.742	10.65	1620.63	17.168	319.62	14.988	424.114	30.818	474.455	33.755
383	45.65	113.265	38.199	426.19	20.545	376.105	26.381	344.409	20.907	403.902	19.96	585.344	29.087	834.46	20.892	126.2	43.013	53.457	39.749	1147.55	27.442	1397.54	36.268	423.303	19.087	1270.29	5.187	1851.51	26.194	792.635	29.881	1007.62	28.529	256.063	14.347	3639.54	19.276	373.907	40.619	916.632	34.456	510.902	24.012	644.532	31.303	2030.6	34.255	290.404	18.863
384	44.69	511.042	52.815	590.791	17.692	774.186	15.354	195.134	39.945	533.218	32.519	195.762	23.234	1124.5	14.267	750.522	19.248	242.179	36.412	319.45	32.525	562.589	16.386	307.264	25.807	446.146	30.258	1330.51	30.016	557.289	16.282	394.728	26.135	1235.7	8.878	590.743	17.266	1004.78	13.413	65.414	28.185	446.038	36.409	695.474	32.52	192.969	27.65	385.098	24.369
385	23.807	503.455	33.251	274.231	22.6	347.974	32.414	1526.76	41.317	841.978	19.277	2200.08	25.298	448.444	19.341	882.998	29.883	903.053	26.467	2598.1	24.125	1951.66	34.813	1353.41	27.251	569.221	33.363	367.671	29.459	123.342	22.824	976.928	22.745	2469.12	39.257	688.643	21.979	387.908	36.414	900.497	42.909	547.474	22.177	720.902	27.341	607.508	23.444	179.241	36.288
386	21.405	225.446	20.133	368.896	33.022	417.491	29.586	1206.55	28.907	1261.51	19.75	199.835	30.028	556.717	21.411	405.475	41.552	171.534	28.301	1083.07	31.585	175.079	34.038	804.88	33.545	855.601	45.878	482.354	36.942	636.016	36.468	547.393	20.038	523.044	20.841	390.838	25.152	437.747	20.425	369.344	35.418	740.04	26.019	91.156	44.207	452.936	17.931	366.422	27.293
387	11.389	666.506	38.066	750.173	18.313	1544.83	28.56	321.014	37.914	277.116	27.466	554.035	28.204	636.373	15.542	298.471	26.465	303.532	36.258	598.87	29.104	204.466	26.356	352.1	25.948	199.147	44.571	452.466	26.393	47.548	27.981	1617.26	24.579	1400.12	15.192	401.822	25.74	918.822	15.932	245.224	17.286	444.762	35.633	313.127	22.805	938.146	27.653	188.717	17.575
388	44.496	434.545	29.565	486.425	24.123	1460.58	27.943	1480.78	21.647	350.261	29.446	375.827	20.776	868.889	13.865	368.487	14.565	687.197	27.949	586.32	41.156	631.011	40.06	1103.67	28.196	313.374	28.416	416.412	39.988	697.081	20.553	901.004	12.335	1994.69	12.034	395.281	19.706	373.147	42.239	212.501	15.948	2660	28.884	188.86	39.975	926.054	33.475	498.638	37.55
389	22.954	638.699	28.046	776.345	24.424	1557.17	31.225	623.252	25.582	1178.99	22.41	236.462	30.38	1961.39	1.211	287.309	20.918	1233.93	30.651	556.797	26.667	482.649	32.258	999.16	39.707	342.577	28.614	651.652	30.241	342.504	28.634	643.857	36.761	473.83	39.84	952.787	24.359	1059.81	27.1	419.583	15.063	343.742	13.915	515.375	26.012	619.348	21.474	719.547	25.264
390	42.451	571.673	34.934	1367.14	34.477	2020.14	32.663	588.014	39.563	691.669	13.193	780.365	23.786	329.85	21.506	819.748	27.045	574.069	33.327	451.381	19.417	364.59	34.117	225.508	36.206	1423.93	31.595	61.226	31.03	383.451	26.353	386.108	17.015	159.891	52.399	105.005	24.823	340.359	15.165	411.108	10.063	530.192	16.886	2335.33	33.155	821.164	20.147	537.252	31.194
391	30.541	330.432	33.739	502.872	16.015	671.913	27.923	97.047	22.002	594.814	25.801	364.176	14.871	806.16	22.25	546.517	33.767	270.68	35.132	1632.93	38.976	204.914	40.993	417.637	23.904	930.481	43.06	672.284	32.213	158.333	24.452	405.71	24.753	151.863	23.779	1434.55	19.704	405.739	20.159	221.262	4.782	1911.67	16.968	763.745	45.011	472.839	21.251	1069.8	24.68
392	17.042	330.149	27.457	233.054	15.032	1840.94	25.141	3422.52	29.768	397.932	28.759	563.22	17.951	421.601	25.711	345.28	31.009	923.832	27.979	1327.51	31.746	1148.79	45.443	757.635	14.971	325.747	19.825	1308.18	36.75	514.168	17.583	1521.05	38.2	335.782	47.223	141.598	21.053	1222.09	43.771	400.937	18.488	514.624	16.645	491.625	21.117	1049.01	20.877	1766.22	33.094
393	48.505	449.962	32.379	912.136	44.276	410.217	17.989	763.266	25.493	1287.72	18.213	380.932	24.519	223.638	19.985	248.018	21.188	1928.53	27.278	801.223	12.165	986.689	36.54	1257.21	33.002	881.388	33.674	115.543	37.501	575.547	23.182	292.416	23.245	738.211	18.529	875.276	22.518	878.204	21.72	285.741	15.528	1830.72	21.014	2013.13	24.254	248.936	8.619	1270.39	26.554
394	39.575	1243.44	19.794	1327.29	17.289	1126.49	23.745	703.866	29.922	2918.02	31.162	383.953	14.856	670.922	21.065	296.766	26.021	645.563	20.718	267.732	39.185	145.084	25.502	845.099	18.097	1895.38	8.15	271.612	43.918	532.053	27.44	2265.43	24.847	234.737	44.406	1544.2	19.588	1222.74	20.053	126.886	42.821	2116.82	28.313	719.255	23.357	333.426	15.245	1656.57	28.338
395	31.466	442.439	42.497	287.51	27.32	360.321	29.728	236.579	28.674	612.106	27.888	71.013	28.476	334.575	22.075	309.239	26.322	445.837	42.025	360.991	32.598	286.772	36.56	1100.5	23.734	528.276	29.541	1652.44	43.591	905.058	25.621	1703.99	25.712	662.715	19.782	968.697	17.886	584.364	20.563	357.872	21.363	602.785	25.013	297.184	24.034	288.675	10.732	1682.04	34.657
396	51.391	855.283	19.961	1246.96	7.434	329.005	26.227	577.549	27.773	155.265	29.451	239.599	23.935	835.343	19.96	267.61	20.913	160.853	22.014	821.676	43.846	282.824	39.717	242.075	26.308	325.777	50.181	145.579	27.651	2152.58	29.031	369.575	24.763	2623.53	22.714	630.639	23.034	659.786	11.595	3006.2	22.378	444.588	22.823	1166.22	42.211	1290.27	16.641	1512.38	36.521
397	10.694	838.853	50.49	884.115	14.209	432.514	12.824	553.286	22.104	444.992	23.633	890.301	25.018	183.999	19.367	491.99	39.466	1183.86	33.699	562.521	30.378	613.291	33.773	783.166	27.767	325.343	43.987	438.713	40.396	1354.52	29.098	1269.35	32.058	555.083	24.876	449.166	24.546	908.482	16.67	988.242	24.478	2929.39	23.618	502.997	35.402	1078.2	16.032	1480.92	33.507
398	5.724	156.513	28.242	269.656	31.832	413.428	17.368	206.97	26.482	952.262	27.171	1562.03	19.672	444.297	13.065	1566.13	35.496	306.196	27.361	1671.69	15.828	1534.36	40.419	1592.15	36.846	455.717	24.086	789.338	40.79	1870.33	24.667	296.302	22.182	721.166	15.184	853.586	22.19	71.804	15.983	756.908	33.777	1271.18	22.413	618.735	36.778	661.442	11.85	522.983	26.718
399	28.825	824.036	50.753	629.962	10.295	467.48	25.56	257.522	21.598	380.106	28.311	335.396	34.082	94.306	15.556	547.106	27.632	589.66	24.342	1307.73	40.691	462.169	33.783	411.835	19.596	1569.84	20.798	1820.77	37.187	485.067	27.429	131.644	27.333	461.813	31.529	610.341	24.325	599.065	21.847	276.613	25.727	1236.22	20.202	207.762	56.703	100.424	22.23	504.815	28.168
400	36.552	412.429	24.684	1281.62	54.509	1499.07	36.52	933.532	36.319	606.275	28.147	495.082	22.972	196.806	20.483	309.995	24.576	378.336	37.61	2340.06	42.198	213.065	30.707	1100.2	18.737	1814.8	36.926	309.485	34.297	170.811	32.894	563.101	28.97	1618.2	40.783	916.939	26.012	457.898	24.075	161.199	18.379	572.654	24.825	114.571	49.463	396.564	15.775	436.433	33.452
401	51.343	116.319	38.784	197.398	23.14	226.154	22.614	213.858	27.582	241.767	42.15	614.299	30.731	263.574	14.932	207.209	29.454	413.034	25.015	361.498	25.402	1301.86	26.986	1012.79	39.516	2177.93	24.38	815.452	54.594	455.148	9.775	702.708	38.301	397.209	14.174	355.408	29.051	496.74	18.268	194.757	10.847	662.489	17.057	641.068	40.359	790.524	27.076	1315.07	14.191
402	27.122	564.586	20.57	587.341	24.825	610.987	26.915	308.044	36.346	2481.04	20.866	643.389	22.378	675.367	21.241	406.528	11.667	1529.67	17.593	515.729	36.015	603.474	27.169	194.023	42.602	330.424	29.651	550.722	43.845	547.047	29.49	709.329	22.556	744.821	20.724	591.589	22.664	407.645	23.609	714.075	21.661	755.1	24.078	389.038	20.89	1028.01	34.184	587.782	35.981
403	32.815	685.855	29.415	1105.06	51.457	784.784	51.241	398.83	19.37	1261.49	16.792	1047.19	26.093	346	16.162	292.309	23.042	766.426	21.29	441.33	33.904	429.192	38.257	371.129	31.243	1217.65	33.834	124.096	29.946	2615.84	32.073	910.707	20.425	958.562	37.134	776.278	23.328	626.883	26.609	1165.93	10.252	487.284	31.218	884.056	6.535	1209.76	22.006	214.275	30.529
404	34.046	55.317	39.145	539.032	8.168	246.225	38.73	873.905	27.56	712.892	35.596	732.032	17.831	1671.73	11.414	221.955	25.165	606.184	27.024	275.2	34.251	594.469	43.891	248.268	20.114	916.287	29.831	411.4	31.972	256.177	27.645	655.117	23.504	749.652	33.789	650.825	20.965	84.725	28.066	825.963	27.885	1140.17	17.637	1128.15	33.517	209.738	20.131	915.859	32.051
405	35.116	491.269	41.785	309.708	33.731	136.067	21.021	843.347	35.676	3100.84	20.178	1040.05	21.966	523.287	22.473	147.355	24.218	576.686	25.427	729.952	19.927	320.563	21.223	716.06	27.435	412.186	38.162	260.705	24.818	1168.28	24.849	1450.5	9.637	398.585	25.96	427.713	23.523	1284.96	13.777	639.063	41.597	1108.17	13.629	1415.29	57.578	964.248	28.572	189.381	13.954
406	57.081	665.322	39.011	791.088	19.437	1273.89	31.652	1785.23	20.107	1047.08	25.696	72.385	22.42	128.043	18.992	226.711	29.394	243.027	16.284	872.321	29.473	767.944	44.17	444.539	27.262	764.806	23.064	412.507	23.205	547.075	31.675	342.052	22.017	368.239	34.631	955.771	32.05	890.176	18.238	179.565	19.923	899.501	22.929	1206.98	36.966	726.598	5.998	225.274	29.194
407	37.721	302.923	28.308	171.814	38.731	410.472	33.305	826.718	22.039	89.913	26.961	507.208	19.931	1931.34	12.74	304.024	27.961	855.039	34.518	2123.73	25.655	1100.54	29.484	523.266	46.853	1066.52	46.051	20.522	33.439	405.897	25.991	1101	35.183	382.262	13.437	285.16	27.118	718.011	32.713	130.386	25.992	1610.17	21.645	1738.48	33.967	1002.58	25.03	1204.5	27.374
408	14.402	619.623	33.99	921.373	20.687	384.011	20.781	313.681	25.62	1426.94	38.291	870.566	15.684	957.695	22.306	199.374	28.872	1484.74	29.156	382.924	32.415	710.193	40.164	460.921	39.439	753.323	43.723	560.187	29.221	75.207	24.515	1206.56	33.393	1151.65	7.563	3488.51	32.575	427.181	14.314	68.999	35.337	329.095	29.241	395.973	27.659	1671.25	20.61	216.757	30.335
409	29.235	596.659	33.952	844.865	21.981	791.463	28.658	1330.22	37.069	653.108	25.709	382.989	13.348	614.955	13.599	285.034	32.393	482.11	26.922	277.372	19.908	570.55	33.43	1360.67	32.87	51.193	42.698	547.288	19.001	617.68	22.57	1065.11	37.822	666.913	28.291	832.453	26.939	531.075	18.321	259.012	28.65	798.537	21.267	713.08	20.572	139.768	21.947	903.762	23.325
410	35.041	830.675	47.331	925.717	12.654	1212.15	26.113	2173.67	30.906	932.129	29.185	971.985	22.621	406.297	19.634	349.748	37.554	344.099	29.165	1003.57	27.905	473.341	19.3	651.566	44.634	287.126	32.622	629.355	27.407	238.92	29.687	814.791	27.921	621	37.883	217.895	31.167	244.125	35.104	441.485	22.79	2416.08	29.283	1324.1	23.055	497.984	17.397	702.415	27.93
411	32.882	808.93	22.987	251.914	18.111	598.972	39.393	453.112	36.41	371.943	18.078	764.498	19.347	872.98	20.056	179.004	14.426	905.479	21.186	1423.76	38.553	1085.7	34.026	275.711	26.19	835.634	50.761	1223.79	39.744	1782.74	27.695	449.154	32.209	853.081	18.495	80.449	21.473	415.422	13.183	520.086	37.727	638.167	18.922	199.288	34.543	245.442	24.693	1336.56	32.41
412	23.732	504.161	26.09	269.597	10.598	409.393	34.472	616.502	37.175	421.97	20.459	2224.64	31.312	417.065	17.147	125.78	38.143	768.689	29.163	648.064	27.691	731.43	22.372	179.312	22.708	1308.02	40.379	132.036	23.555	1029.97	23.688	287.681	29.129	379.988	21.25	590.003	20.483	986.086	17.457	857.719	19.463	627.38	41.607	201.113	27.044	830.145	30.11	720.309	32.3
413	17.618	569.495	22.838	231.602	16.109	1134.21	39.646	403.676	33.785	268.5	28.818	812.208	13.866	815.575	15.942	818.083	28.37	95.884	24.583	728.708	21.965	742.437	32.586	801.214	21.57	508.194	47.953	608.26	30.629	152.316	27.163	552.692	27.338	631.986	38.707	314.587	29.046	149.449	21.407	253.552	3.53	1919.82	16.782	110.625	18.415	1215.9	29.503	253.746	15.822
414	47.804	381.03	26.452	564.235	44.527	465.616	27.512	712.586	27.641	532.731	36.919	822.017	19.718	539.861	19.191	397.534	22.337	406.864	31.593	606.414	21.549	182.266	34.573	858.66	32.146	959.729	32.78	295.239	27.276	711.852	32.337	751.224	29.249	1072.39	28.836	825.421	24.507	542.88	24.604	139.253	39.529	821.293	16.8	104.907	24.61	1463.91	32.21	326.151	24.605
415	27.24	351.752	29.479	516.138	12.426	533.278	15.954	448.02	31.341	1027.89	24.717	556.704	36.078	52.789	18.238	840.127	39.196	352.854	34.74	558.123	22.343	740.372	29.57	346.847	17.351	2215.6	29.301	295.484	49.86	703.714	26.004	578.552	40.788	977.938	21.377	265.499	25.505	227.185	19.622	710.858	26.26	496.197	35.246	412.564	56.536	213.142	16.748	2011.51	39.231
416	52.828	531.23	19.064	37.061	25.74	526.724	0	18.733	23.601	310.527	15.708	1039.12	15.198	136.24	20.268	118.375	18.034	692.907	29.368	2143.98	41.51	1161.43	39.758	685.911	29.142	601.251	29.689	259.897	26.149	503.71	21.596	2957.38	22.255	396.659	40.688	669.69	23.321	151.383	24.388	46.391	25.127	499.375	26.768	409.078	30.827	289.894	12.435	1188.59	24.777
417	50.094	172.747	51.092	106.955	21.266	726.426	28.45	1047.99	24.647	209.868	30.056	476.595	27.826	537.531	18.075	59.369	36.885	346.352	21.112	274.279	21.96	709.549	37.024	427.629	37.431	205.089	42.929	425.025	33.9	1033.95	27.128	145.808	8.307	2044.66	19.458	435.835	29.724	159.885	21.305	501.47	23.444	531.702	16.335	502.816	48.973	686.354	26.49	1825.45	14.655
418	30.625	272.334	26.17	773.261	8.128	207.524	40.592	462.759	30.107	934.223	40.487	100.669	19.029	827.519	26.237	357.423	26.148	598.244	29.499	854.486	22.174	463.164	27.829	423.341	31.423	680.473	40.334	724.655	48.59	236.565	28.196	1253.67	30.573	891.91	27.037	494.388	17.952	325.559	15.871	616.758	19.356	1430.31	23.252	169.728	50.916	384.518	31.733	432.755	30.388
419	21.667	354.865	34.562	159.903	19.173	597.75	27.763	338.484	37.864	153.261	30.145	185.519	22.487	322.577	9.447	668.707	27.224	602.923	26.103	211.389	35.596	560.362	31.877	1594.41	19.508	1041.18	23.404	371.978	38.381	400.244	19.757	1047.46	31.745	848.659	32.642	1476.44	22.956	934.553	23.551	1881.69	40.671	521.948	14.333	55.883	20.19	775.765	25.27	466.195	32.835
420	8.72	2607.21	32.646	167.915	19.494	460.04	31.311	347.276	32.969	129.134	30.305	2016.64	21.182	476.119	21.328	611.602	28.015	3046.4	24.719	248.23	42.446	1028.04	19.817	1461.86	32.168	1065.83	38.133	401.367	17.11	334.287	31.69	207.913	31.536	749.582	16.168	1174.41	17.893	1299.24	17.048	73.01	46.522	2399.75	20.709	450.335	36.462	1469.87	18.893	1215.39	32.318
421	15.436	352.41	42.063	606.046	20.61	465.527	41.708	454.451	27.301	531.283	27.18	261.167	34.404	613.391	22.706	821.496	16.256	467.12	41.21	618.164	32.594	603.538	39.476	515.918	30.045	1690.51	34.159	951.54	27.628	483.074	26.222	2555.29	24.178	250.735	30.845	1685.12	29.856	617.264	15.736	350.432	26.773	417.659	31.295	302.369	22.056	1341.66	15.556	144.218	34.905
422	20.934	454.137	27.334	1312.32	16.345	1077.36	35.959	196.505	16.19	400.107	33.631	684.874	15.925	721.628	16.12	326.25	17.777	937.483	27.53	297.099	41.408	1905.58	30.627	787.893	27.527	745.63	26.176	881.405	21.177	1015.2	17.095	924.638	24.69	2253.82	33.617	1869.72	19.212	617.067	20.691	1216.33	17.081	107.099	16.235	739.122	18.607	627.076	23.115	1477.78	42.117
423	27.97	205.862	26.845	1321.1	18.831	190.375	28.338	840.257	30.096	1667.73	30.64	303.113	18.738	1127.03	19.691	215.517	22.234	705.372	25.796	993.769	33.752	1263.29	43.731	313.886	29.479	1635.58	25.156	1960.67	38.706	230.368	26.763	1134.64	26.203	745.732	16.385	596.349	15.939	843.926	11.587	274.116	7.61	1587.22	32.957	701.326	62.019	816.786	14.891	1029.24	33.723
424	41.344	596.37	42.65	1752.63	6.844	316.159	36.955	461.002	34.262	1109.94	29.911	573.014	15.566	239.181	18.294	497.117	18.724	410.096	38.461	2242.36	32.745	420.899	19.311	241.149	29.123	294.559	39.794	454.468	21.596	865.03	31.215	399.826	37.29	226.786	25.241	739.694	29.583	321.201	14.751	218.59	25.32	1320.33	36.797	412.312	23.56	809.325	30.647	346.358	13.598
425	15.074	776.78	34.036	314.962	10.985	192.75	34.936	1083.25	31.366	706.387	20.249	554.184	25.771	1201.29	16.393	527.216	31.605	724.254	28.402	1076.34	26	326.838	20.438	505.761	15.943	523.517	21.62	1066.87	25.101	474.171	27.863	447.327	27.745	200.84	23.753	769.549	27.804	539.899	43.333	151.237	24.807	629.146	20.682	214.457	33.061	1889.2	13.378	977.229	31.418
426	18.286	674.622	19.716	555.204	24.355	430.305	34.551	395.333	39.564	456.751	32.267	833.789	21.864	217.442	14.245	665.295	25.084	384.577	34.547	670.193	25.002	394.498	35.163	536.537	25.177	331.858	33.206	413.138	27.839	360.581	19.039	629.478	16.541	848.744	14.777	900.225	32.08	509.768	46.972	393.694	13.161	167.652	30.921	420.491	39.138	421.957	17.877	412.595	18.711
427	53.561	422.6	24.416	724.785	17.062	238.505	19.879	901.891	26.479	226.169	17.932	48.538	20.405	906.029	25.395	1024.12	28.994	173.871	25.088	659.136	9.698	459.432	14.593	270.308	23.288	660.086	35.986	844.692	17.29	263.655	26.529	940.18	26.89	211.737	36.369	730.515	23.047	1995.68	36.991	334.442	12.066	650.418	20.118	608.973	27.157	233.688	32.568	691.309	25.591
428	31.377	836.336	30.037	285.481	22.341	947.971	17.227	381.931	17.842	1123.86	21.711	2285.48	23.199	1208.64	14.539	768.772	32.538	722.509	16.162	2562.63	17.433	383.125	32.762	578.662	41.707	820.983	40.497	532.314	49.506	201.628	16.75	1418.07	20.567	374.372	23.217	242.597	32.741	638.121	16.394	630.019	36.144	714.438	12.607	689.336	26.828	479.392	23.457	570.887	39.881
429	19.112	194.544	40.341	340.659	16.167	225.972	40.295	78.444	27.95	469.162	21.677	221.608	38.595	211.871	21.474	779.324	39.359	226.837	48.185	374.278	27.414	599.656	52.066	518.598	18.899	644.724	30.032	609.596	21.623	564.278	24.482	2407.39	23.729	407.149	18.114	1259.94	22.926	319.195	19.011	287.809	26.332	1105.82	28.702	561.84	33.713	1535.4	29.45	914.26	24.555
430	40.081	1011.3	29.018	2343.14	16.036	110.106	29.846	262.949	23.526	446.937	31.201	616.944	34.541	272.015	19.691	543.45	18.647	728.801	27.964	349.484	29.821	1003.71	29.892	266.387	27.758	418.804	27.491	1458.75	36.98	565.353	17.689	244.456	23.072	805.826	25.683	711.799	22.988	709.704	18.599	1094.15	28.431	975.96	38.288	1126.15	50.103	1247.02	15.385	1117.48	28.625
431	40.71	660.256	16.388	515.334	15.541	253.595	23.66	867.697	21.894	1721.59	34.236	1472.68	23.599	748.457	16.797	343.806	12.336	430.113	33.092	913.452	13.133	346.868	23.203	302.908	39.885	168.724	29.738	255.841	25.371	871.062	28.375	145.019	22.685	994.882	27.843	612.729	26.046	246.063	20.619	317.728	15.799	232.782	28.293	335.757	14.084	1076.46	29.132	457.062	37.505
432	21.084	349.196	20.815	1566.38	27.397	157.995	20.14	1317.41	27.908	936.629	21.02	604.039	24.339	338.475	21.127	251.343	21.377	399.831	19.588	398.068	22.525	281.165	28.338	466.412	23.638	215.237	28.199	294.064	22.465	513.818	22.916	952.268	20.564	882.304	31.379	811.947	18.935	335.022	44.263	945.866	37.087	722.807	18.81	632.758	23.188	1039.64	25.799	469.839	25.975
433	17.775	1051.81	17.618	97.215	18.704	531.568	21.844	464.496	37.014	1887.55	20.748	537.051	34.116	767.467	18.695	1492.33	25.624	163.269	30.35	537.133	32.363	467.293	40.462	1351.12	33.1	301.343	24.701	400.7	50.748	1023.84	24.642	543.838	36.682	2027.26	29.116	452.009	22.834	1435.55	24.692	435.063	31.463	907.762	17.503	234.622	41.129	146.784	26.662	619.888	24.153
434	41.467	412.712	42.308	866.392	28.491	152.47	11.559	1134.61	22.183	381.768	32.293	102.653	19.662	1350.36	22.384	756.751	29.072	1081.09	35.167	1480.2	3.394	1199.68	15.14	197.86	38.037	718.705	42.273	430.857	38.526	820.632	24.461	451.441	26.373	323.986	21.419	831.866	27.248	588.086	16.77	62.605	8.013	318.504	22.815	1010.6	43.22	391.851	13.44	818.619	19.794
435	41.31	284.978	26.832	759.501	29.332	1063.87	32.628	1644.07	30.498	1601.86	28.823	217.761	17.74	549.184	22.265	1311.15	40.517	1052.83	24.902	1277.84	41.39	1958.34	31.693	383.356	27.197	683.569	44.254	154.218	38.901	452.017	26.294	236.795	40.616	485.074	30.09	1174.66	31.102	260.499	22.644	1551.01	12.923	860.655	30.01	730.049	33.186	431.819	22.463	317.521	18.011
436	32.285	422.563	38.273	732.46	9.472	733.686	19.589	238.204	15.821	1295.48	25.544	579.154	32.214	262.433	14.696	1243.04	32.782	282.513	26.236	1153.37	28.579	1812.2	40.544	743.249	38.917	158.06	36.028	856.405	29.503	541.672	28.753	205.415	23.471	1170.11	15.237	630.264	17.326	696.279	18.699	442.086	24.591	1319.39	15.208	999.915	27.767	1037.01	17.358	1148.2	31.477
437	36.668	1876.77	25.026	875.426	21.924	840.59	31.612	761.609	37.607	740.1	31.508	362.025	16.435	293.461	20.671	404.304	30.971	415.135	32.283	2773.96	36.258	345.738	37.612	700.846	20.544	708.874	25.766	287.362	27.525	326.944	19.327	350.464	39.189	809.845	34.803	766.76	21.749	487.134	39.887	112.956	28.771	2002.56	29.809	711.853	21.623	839.791	23.027	960.596	27.234
438	23.661	498.911	36.67	192.773	31.422	90.75	24.473	560.076	30.953	1546.71	28.557	224.838	20.523	1977.67	18.675	169.962	20.964	515.637	41.168	283.155	19.3	1606.5	32.365	970.174	29.317	117.771	35.498	782.549	24.528	331.081	21.674	2867.9	27.815	281.825	33.506	670.697	17.78	1711.13	21.04	1277.87	18.953	377.127	14.651	653.582	32.606	756.974	21.273	832.485	30.031
439	23.316	334.164	22.296	2512.43	16.051	893.876	27.642	325.908	44.484	1566.33	27.457	588.123	28.4	451.828	13.014	648.592	19.121	550.377	35.834	1197.58	12.942	658.708	43.38	1062.45	32.12	1417.56	39.605	515.54	21.842	808.794	25.127	485.55	21.199	537.469	26.944	1342.67	29.032	583.313	46.858	505.404	26.057	1370.8	37.965	979.841	16.142	884.938	25.796	818.163	35.204
440	35.815	398.224	32.487	774.388	20.729	908.311	31.223	372.439	30.196	852.489	21.569	1326.28	29.807	864.899	16.433	689.489	36.943	192.935	25.971	323.071	30.83	294.505	36.763	1085.69	45.079	494.531	27.063	241.325	47.545	834.663	24.044	887.715	33.974	756.975	23.066	371.429	25.177	505.035	18.634	208.516	43.872	976.207	31.715	366.981	41.063	388.453	27.467	851.621	31.828
441	25.784	276.89	35.577	1094.74	6.918	264.022	27.277	1584.29	26.159	774.59	25.783	814.123	16.449	1023.11	8.846	316.456	22.735	584.969	45.554	669.583	19.583	358.03	39.486	1172.16	39.921	102.637	28.024	528.6	34.361	554.994	26.17	740.798	24.603	1235.78	0	22.665	20.162	270.799	19.82	266.972	26.286	549.522	14.11	667.811	31.547	438.753	15.163	298.115	28.568
442	52.81	267.442	19.405	696.158	33.662	260.244	36.946	421.037	32.841	393.172	15.906	109.708	34.581	237.77	12.199	434.224	20.858	439.237	15.421	2347.19	24.623	294.302	46.397	1840.68	29.48	686.544	39.765	1228.88	20.449	467.13	35.563	266.074	22.189	177.855	27.946	705.374	25.595	699.781	21.461	665.457	27.701	870.13	7.663	235.589	59.488	821.631	26.505	428.261	18.283
443	22.598	371.559	40.075	230.011	13.732	520.61	33.926	839.726	36.71	1376.47	36.825	157.597	31.294	387.602	21.193	430.817	25.595	604.403	36.576	397.495	18.619	1376.82	24.57	595.167	21.343	1117.72	28.531	1256	32.694	2335.64	23.616	1855.44	21.067	690.41	12.404	783.116	22.282	764.45	19.109	497.056	27.65	1070.46	15.597	907.631	29.313	600.124	19.125	1651.55	32.291
444	29.405	305.481	20.114	977.966	20.341	328.743	15.899	519.846	31.55	741.671	23.877	366.476	16.484	678.046	18.245	328.098	24.181	222.679	45.232	1014.15	32.388	152.072	29.116	476.434	26.693	954.677	46.228	1733.58	31.347	402.603	21.948	34.877	19.881	349.079	43.262	566.471	31.595	239.914	19.266	783.276	18.889	311.779	21.517	252.823	49.15	778.852	28.763	1169.49	37.475
445	45.043	737.284	32.528	761.882	21.09	514.223	28.784	482.989	29.381	535.151	18.783	364.447	22.069	263.626	18.163	155.282	29.312	135.23	16.199	1756.96	29.686	592.311	49.17	672.409	33.017	490.369	25.567	629.418	50.288	1181.42	21.348	478.481	15.021	180.745	56.352	31.214	23.122	271.822	1.198	174.991	16.142	400.007	35.173	3003.55	11.08	160.478	29.395	1326.79	19.434
446	19.271	349.439	34.566	421.421	55.993	331.619	32.275	92.551	18.488	3696.07	20.726	245.613	30.048	692.972	20.079	459.509	24.674	701.303	31.647	690.94	14.888	94.885	36.302	697.371	20.582	1277.66	29.382	125.307	46.052	350.812	24.1	224.048	32.177	1403.63	53.806	190.595	25.283	1112.51	16.534	494.182	29.153	1320.14	15.347	41.437	23.847	304.094	29.942	529.632	24.581
447	31.681	761.86	53.382	258.897	33.474	1826.02	25.5	272.155	24.239	689.48	23.816	236.697	33.479	112.214	19.319	126.051	20.437	279.609	29.503	1123.14	39.758	455.972	34.548	168.86	31.766	144.796	12.287	516.096	42.281	1526.51	26.688	961.331	34.106	742.834	34.579	234.138	23.028	623.259	17.45	1050.75	21.705	464.656	16.673	1778.22	37.365	772.481	17.554	512.264	34.312
448	25.118	392.109	32.896	352.031	20.935	605.018	25.786	1979.34	22.39	431.518	23.196	1040.67	19.572	701.724	24.068	926.703	39.715	540.232	35.83	259.417	29.022	200.955	29.767	1446.46	34.917	211.248	38.393	529.884	22.661	851.463	27.903	367.551	43.151	681.057	18.563	1148.4	26.575	404.98	16.113	463.997	30.251	927.781	31.749	1955.24	40.223	519.189	34.291	651.86	32.754
449	31.988	313.621	24.026	295.366	21.995	55.055	10.301	504.373	11.843	664.21	30.57	429.831	23.911	223.797	17.694	976.477	39.08	378.741	35.109	429.903	33.782	798.989	23.473	656.032	20.6	139.792	28.261	895.025	40.596	853.634	27	447.58	29.389	780.995	22.988	572.937	23.999	674.782	17.044	716.364	23.088	1675.98	16.626	934.43	23.635	901.433	28.72	1092.13	25.16
450	43.1	173.545	31.771	1186.31	28.59	550.971	29.385	165.4	29.381	1162.53	37.547	711.561	31.677	372.532	18.899	835.471	32.491	70.866	17.16	971.627	44.603	228.128	40.447	465.682	29.362	432.79	39.083	474.09	27.307	478.38	20.261	419.037	26.805	245.668	23.987	179.311	17.735	1005.83	10.5	332.648	39.988	766.401	18.821	2516.64	10.686	554.366	27.759	501.857	40.576
451	18.184	494.589	27.75	540.024	14.712	415.619	43.324	1908.24	26.094	1441.64	27.518	845.227	28.765	304.571	22	1059.2	2.394	765.573	33.375	157.405	9.516	134.446	51.844	794.748	29.415	445.265	44.264	1238.04	47.029	200.339	22.307	1000.91	21.204	3850.15	12.178	749.958	23.398	762.373	20.927	449.537	20.376	1275.98	19.417	959.887	23.981	1578.08	11.186	956.744	25.662
452	17.488	487.168	42.507	420.457	16.811	452.367	23.421	261.725	29.897	446.53	26.19	135.117	27.572	642.613	14.339	169.391	17.598	979.517	30.123	567.366	39.996	186.923	38.747	1194.01	16.375	269.666	33.658	767.23	18.083	455.147	30.488	1694.38	34.118	454.567	10.858	746.794	22.861	738.93	35.496	328.034	45.72	847.293	23.743	171.376	29.298	679.587	33.028	224.133	35.55
453	33.493	1037.08	29.544	1543.72	12.402	907.768	35.508	1473.32	29.587	896.656	27.556	160.885	17.499	1337.27	17.306	327.533	29.772	468.378	41.56	548.161	37.799	229.771	38.593	162.603	31.636	473.803	24.548	496.996	38.252	1622.14	17.235	4401.71	30.121	507.029	26.25	594.105	9.55	624.582	23.358	139.979	11.753	2025.4	27.385	963.157	23.894	1262.46	36.245	529.099	30.15
454	42.763	639.924	39.771	1137.48	36.781	489.683	23.185	745.16	24.068	434.952	37.679	518.117	36.474	878.877	21.783	513.557	21.838	736.488	26.794	874.34	25.303	1433.78	44.16	759.564	16.855	142.031	31.083	1046.06	37.594	240.129	22.723	880.153	20.791	374.676	30.394	479.314	31.518	891.721	18.073	813.217	25.331	1224.44	24.352	1117.53	32.528	1657.35	25.747	729.345	35.871
455	49.783	35.621	44.384	718.343	16.29	1813.22	28.322	1152.27	34.087	202.487	32.347	1356.28	18.97	229.823	17.639	497.783	12.043	921.745	29.484	739.884	17.297	648.301	39.871	523.697	33.022	1402.8	31.213	1594.72	21.607	1296.98	19.1	377.527	21.577	5815.45	20.139	1337.43	28.721	283.846	13.251	235.664	20.427	128.956	14.471	188.117	18.244	293.47	25.322	107.593	26.724
456	37.537	556.106	22.97	1200.93	17.402	822.478	19.506	1192.77	33.432	148.475	22.664	181.953	24.003	393.867	20.306	216.588	39.718	897.571	25.794	587.971	41.059	189.081	15.994	329.124	43.956	1486.77	25.177	486.485	35.526	1057.77	22.742	502.396	32.483	512.79	45.89	789.562	30.847	224.308	12.832	263.032	18.508	622.333	13.557	341.008	36.156	586.68	25.404	1085.84	17.132
457	47.663	661.028	32.42	1062.8	15.215	488.379	23.146	607.794	27.288	1193.63	17.351	86.899	28.009	332.112	17.828	241.003	40.112	751.952	38.287	433.664	16.383	103.795	28.222	245.746	41.914	451.246	30.667	418.077	21.97	1628.73	25.875	527.914	17.038	178.97	38.558	497.3	20.218	711.778	20.694	370.58	35.611	1708.98	35.436	218.458	31.647	952.761	25.315	1366.9	26.15
458	31.084	1768.89	44.083	691.742	18.54	487.804	41.061	256.483	23.141	1305.91	15.986	473.449	22.188	371.677	20.042	424.676	27.069	275.803	17.141	570.894	28.085	444.543	45.754	1145.12	22.797	708.25	7.957	654.836	28.779	1293.08	27.494	776.553	5.07	1799.28	23.648	2186.49	24.532	819.148	7.771	452.323	20.132	1355.45	14.892	536.167	22.565	620.983	28.797	949.856	27.358
459	31.953	678.34	19.937	583.857	19.069	196.283	33.36	450.1	37.102	182.404	23.358	260.328	24.676	235.164	19.824	1873.18	33.208	83.472	28.569	957.943	37.861	267.204	37.229	704.758	14.949	295.854	12.664	2241.99	40.464	1180.6	25.324	1263.75	33.492	2027.83	41.246	234.929	31.668	367.542	16.562	1060.67	30.441	237.378	23.265	752.016	34.928	85.082	9.825	1227.55	14.232
460	65.558	449.88	37.878	813.692	18.533	340.087	28.406	372.643	21.881	1459.79	24.105	756.447	27.511	148.466	18.5	718.069	40.81	134.302	30.314	573.741	22.765	682.498	40.184	156.64	32.459	1127.19	28.798	817.29	26.014	294.288	26.027	1775.88	33.646	2285.04	14.739	530.321	18.471	1051.56	36.389	805.051	23.22	1233.75	13.289	165.296	21.979	1266.13	19.681	616.007	24.799
461	44.753	1071.31	20.141	771.237	12.364	1683.94	32.402	556.805	30.766	536.653	25.391	321.392	25.254	544.809	15.293	429.774	24.706	334.474	54.466	298.174	37.498	209.991	33.117	1278.08	40.42	1130.26	34.547	296.232	36.085	444.133	21.4	1074.04	19.999	192.108	23.99	558.099	3.972	779.789	17.687	1351.5	8.114	724.736	12.976	227.688	18.886	811.989	29.812	910.542	28.984
462	44.384	532.079	33.316	217.325	53.453	832.466	21.388	521.045	34.681	63.077	20.331	336.543	29.682	310.391	11.754	332.493	29.445	700.906	21.759	115.726	15.592	223.674	41.209	556.685	32.531	407.592	41.947	458.75	26.19	236.47	22.115	634.549	13.092	291.94	21.974	102.186	20.701	202.731	16.452	606.497	31.042	1167.35	42.599	290.945	26.749	780.897	22.541	254.999	19.147
463	22.375	159.181	38.525	1141.8	21.551	609.909	23.145	224.429	25.331	310.048	28.312	1089.46	16.614	234.578	18.197	1230.27	33.587	229.506	19.556	744.986	30.52	355.002	22.997	704.685	23.113	275.91	21.307	513.771	31.369	467.711	25.618	1633.26	29.071	2624.49	36.398	615.741	18.921	782.696	20.803	994.795	25.564	617.629	20.437	262.65	50.977	659.401	30.444	269.911	20.554
464	31.802	412.142	33.743	1057.77	50.836	842.442	34.231	728.435	17.764	574.202	26.062	697.15	18.9	1220.69	19.412	412.122	21.847	614.231	28.211	236.827	16.455	1141.76	29.077	724.655	34.779	594.24	24.3	303.792	32.31	1323.28	17.178	345.069	28.346	346.691	16.969	630.092	32.291	647.778	17.51	331.937	9.714	86.852	25.907	85.805	29.049	378.289	22.606	1087.03	24.059
465	23.877	231.928	23.132	474.868	22.285	425.132	10.764	781.082	31.813	961.798	24.491	228.013	27.679	1366.44	13.799	152.526	30.138	475.034	27.858	751.148	33.596	120.915	25.407	855.072	32.879	405.833	36.426	2102.83	33.652	1780.76	22.147	193.565	17.95	681.486	19.678	584.876	30.402	496.593	16.496	2177.26	21.63	2010.35	13.544	504.616	34.262	275.529	14.378	538.057	30.538
466	48.587	275.401	46.432	296.534	28.212	516.12	39.862	147.25	39.519	1117.22	27.036	571.558	25.425	174.49	16.833	228.481	20.255	324.372	28.712	186.96	26.46	421.744	25.036	753.372	28.123	226.782	29.258	442.212	22.311	333.232	25.636	663.101	35.407	661.834	30.806	919.664	29.657	840.898	16.376	1172.87	24.03	1063.03	33.33	114.703	31.035	456.913	31.994	548.379	27.452
467	26.438	270.356	47.224	547.836	21.194	215.731	23.002	2302.74	31.023	471.584	22.321	331.698	28.742	277.261	19.61	1097.08	22.828	1590.33	2.59	139.412	28.867	982.389	18.946	1796.58	34.997	1226.58	52.32	345.486	24.453	722.196	28.931	629.537	24.027	535.894	27.39	650.459	30.102	388.652	32.867	1788.06	17.357	294.807	15.396	977.156	33.68	280.543	20.284	2086.26	27.975
468	28.463	255.211	32.568	1311.41	18.288	485.369	28.329	2270.84	29.262	71.312	28.433	399.006	16.884	400.597	20.77	330.656	36.86	536.718	31.751	642.724	39.647	235.417	24.858	203.441	31.724	455.232	29.231	330.227	42.287	358.575	28.934	197.403	26.785	421.94	26.94	1033.57	26.179	647.158	14.457	569.167	19.847	943.861	26.811	1285.98	28.933	511.16	25.408	566.268	35.462
469	32.399	590.334	27.87	75.818	20.539	256.937	31.443	806.829	17.814	1663.79	23.314	231.213	18.721	1221.14	22.167	720.943	24.685	331.068	33.729	661.324	9.165	753.603	48.546	848.446	32.204	798.814	44.877	472.252	42.227	31.091	34.75	1847.06	8.696	443.549	21.022	750.563	24.175	496.361	19.225	256.084	27.541	351.678	20.804	799.987	25.524	453.238	24.343	364.433	30.488
470	38.677	437.669	25.552	728.72	28.485	1757.8	30.633	670.64	25.825	350.346	18.77	120.23	29.997	355.748	17.264	787.97	26.37	470.288	45.306	1318.09	16.604	686.235	39.297	75.07	35.499	771.297	37.312	483.037	26.519	66.999	32.237	1520.82	33.738	652.487	23.901	94.843	22.77	436.83	20.352	1240.5	47.512	988.911	25.076	791.756	37.706	526.706	29.762	433.07	38.951
471	32.927	284.479	37.474	322.195	33.083	104.388	53.019	1019.94	17.376	244.753	31.551	925.29	22.176	334.46	18.031	248.477	17.626	57.174	21.709	304.107	18.945	827.472	26.812	2252.25	20.117	1590.98	27.209	208.938	24.816	450.913	23.249	593.49	27.487	686.11	12.672	1488.33	28.97	715.616	8.181	781.096	27.516	225.139	27.767	265.869	33.314	159.25	14.358	395.956	22.663
472	18.499	169.364	13.827	1773.31	16.576	1676.03	33.269	532.163	20.993	353.259	11.613	947.625	19.546	344.158	17.077	320.891	18.491	484.356	24.341	1109.76	18.1	575.825	41.007	1272.01	31.823	934.567	42.706	560.614	18.172	364.825	26.087	855.13	24.194	1041.87	38.11	1127.96	16.215	503.011	35.832	326.791	19.731	249.469	19.47	534.326	22.593	526.116	14.93	336.198	31.479
473	65.834	474.274	0	22.971	24.246	120.32	25.27	1295.45	18.156	822.124	19.276	790.882	21.835	844.089	16.675	576.953	19.832	621.392	25.465	1032.22	37.706	232.412	24.196	174.304	17.435	341.605	16.827	1792.15	50.345	1312.55	24.719	1480.62	26.787	471.368	35.035	404.356	18.426	1929.4	22.409	303.861	27.738	119.808	20.377	711.761	20.902	837.966	26.439	1535.18	18.996
474	15.415	49.672	39.683	704.917	19.438	242.616	31.291	773.083	39.703	866.88	23.187	134.525	19.772	538.637	15.862	989.08	26.424	152.71	22.986	556.467	26.905	528.786	29.996	565.785	41.612	69.503	30.906	215.358	21.172	652.821	18.785	928.436	23.64	313.185	44.042	388.276	33.058	263.577	18.301	452.786	20.119	653.081	32.666	142.089	32.617	189.84	20.637	1566.79	20.956
475	26.166	425.773	27.542	1047.94	13.4	151.194	17.863	795.607	26.69	117.907	22.59	329.761	29.402	618.987	17.485	206.531	15.479	432.977	24.771	285.982	20.474	431.124	37.256	532.271	40.149	623.106	33.068	1117.47	30.156	365.452	19.778	693.719	29.443	551.736	29.045	208.933	16.653	2265.83	17.581	213.786	18.806	716.844	29.442	516.63	37.444	686.973	30.356	89.125	40.153
476	45.566	534.984	32.462	1129.57	16.421	364.582	26.038	703.219	24.38	652.276	25.368	1137.23	27.689	874.624	17.359	444.555	28.055	785.847	38.808	937.151	41.048	1008.11	39.277	371.154	17.691	117.874	37.776	711.243	44.275	1313.61	31.377	556.662	34.372	460.991	21.667	444.665	22.489	796.12	19.957	444.505	26.835	593.894	27.764	209.056	19.715	237.564	30.263	492.177	38.835
477	64.621	364.024	33.644	1439.98	24.852	327.064	28.38	527.859	21	306.425	34.203	676.752	18.822	84.265	16.402	766.786	29.274	506.652	36.048	2245.01	15.356	558.478	25.671	260.548	20.343	410.331	25.74	696.71	21.814	775.669	22.683	254.824	0	53.371	7.238	1923.29	19.495	380.672	18.476	341.571	26.007	301.536	22.181	66.644	29.717	308.978	16.367	388.303	14.997
478	42.309	694.385	31.607	734.162	20.515	217.083	38.794	399.896	26.021	399.867	39.519	1699.39	17.227	619.739	18.322	1265.81	27.462	521.427	37.356	1103.79	33.866	690.994	40.288	291.485	25.193	211.699	42.682	1646.54	30.84	633.461	28.158	465.331	26.173	283.56	15.167	445.993	28.967	786.112	21.01	927.149	25.234	960.782	17.408	1211.09	44.922	587.333	19.953	559.68	34.653
479	49.581	571.621	36.82	479.188	30.09	252.202	25.844	274.87	23.462	1486.85	26.416	437.678	21.419	2451.21	23.981	641.793	23.211	698.234	25.091	361.766	26.713	203.002	29.244	114.798	15.204	1677.02	26.534	313.169	36.353	1090.87	31.952	1634.88	20.316	263.731	13.942	142.948	31.205	1252.58	14.403	497.832	24.397	1277.6	38.812	321.006	45.257	743.543	23.599	616.72	15.708
480	52.444	445.513	32.275	737.094	17.277	1137.48	36.218	201.604	21.109	303.052	23.966	403.279	9.65	1391.69	21.038	1112.85	17.676	1494.02	23.188	1986.28	34.048	401.111	28.622	447.882	42.681	315.782	22.119	1942.35	25.17	166.736	21.861	303.235	34.568	401.415	42.141	285.634	24.911	294.421	24.633	468.853	20.478	653.131	18.66	773.074	24.715	385.614	19.927	928.266	37.935
481	26.542	820.027	28.441	333.484	36.034	425.052	24.603	445.222	21.435	910.19	28.73	779.773	31.316	274.287	12.82	322.709	27.014	1412.61	29.498	250.098	35.342	1338.42	27.56	947.837	28.941	1419.83	24.574	682.526	26.562	975.859	25.661	1588.71	18.969	1334.13	20.052	2977.79	19.645	781.032	17.015	783.063	13.04	1024.12	12.841	930.777	22.516	642.172	17.079	890.818	17.803
482	7.636	253.263	19.822	1025.97	24.374	143.38	39.458	156.24	24.779	657.404	18.853	690.201	27.054	572.274	18.84	74.459	19.352	431.002	12.28	1141.07	44.792	343.502	22.354	488.099	30.366	441.27	38.922	959.637	17.324	1075.03	30.645	557.509	27.87	962.439	36.855	1124.13	27.591	348.925	19.914	362.795	13.311	1234.04	31.465	218.825	23.088	108.901	20.546	219.871	35.332
483	30.791	408.614	27.649	1323.05	12.948	713.472	13.684	1108.52	21.443	308.049	32.749	973.967	13.276	787.472	16.03	277.785	30.918	327.757	35.523	403.983	43.77	411.627	47.775	1708.44	20.291	325.324	31.36	1077.21	9.003	149.271	22.47	1239.53	21.338	721.397	13.105	406.132	25.247	560.367	13.326	212.543	24.073	536.14	27.022	762.132	18.229	703.888	26.359	2197.06	38.089
484	41.169	487.466	36.987	1451.9	29.465	458.146	29.29	314.783	28.852	691.015	29.837	284.868	19.523	1075.27	15.986	387.164	24.075	153.69	34.152	3701.18	33.391	250.88	15.678	530.853	33.763	340.713	37.319	187.57	48.417	581.177	28.667	1165.36	29.264	1056.2	37.844	145.566	23.782	486.083	13.176	335.756	28.404	2334.2	30.02	386.609	31.583	550.042	33.349	767.556	24.577
485	54.113	767.555	28.064	347.405	20.939	982.565	21.014	140.872	26.498	1421.13	23.617	855.927	18.444	389.949	20.068	111.629	16.209	950.765	22.376	2364	30.414	516.262	34.027	539.508	15.676	115.856	28.404	837.481	19.785	970.95	18.383	1454.36	16.414	361.444	24.165	1407.66	29.847	532.53	15.89	654.553	37.096	441.802	21.349	1543.76	13.631	423.541	17.082	364.945	39
486	23.597	970.486	28.342	377.691	34.591	182.506	32.356	122.296	17.988	914.507	31.967	510.674	20.759	478.474	21.54	1197.73	16.958	552.519	27.607	1726.25	29.186	88.379	35.133	462.861	36.59	238.979	41.318	375.027	24.728	481.041	29.285	359.582	31.68	650.381	45.129	2419.53	32.133	245.64	39.307	727.195	35.516	575.188	22.299	937.811	19.4	514.095	21.313	893.062	21.657
487	21.17	916.407	39.958	716.782	12.515	611.981	24.465	338.614	32.511	460.04	33.338	258.125	25.155	236.227	17.361	187.719	18.47	18.285	27.255	650.004	17.464	349.916	34.795	419.128	25.036	1189.65	20.981	198.975	37.367	845.245	27.885	284.289	33.035	937.251	21.035	552.34	25.247	510.36	23.838	595.91	20.713	67.112	40.17	755.213	36.534	723.072	24.572	1140.93	26.387
488	48.674	121.447	33.042	863.324	35.273	322.197	18.737	1117.75	25.199	1632.27	31.784	587.763	31.744	58.961	17.616	1832.58	21.812	618.261	19.33	1048.05	24.611	103.49	28.62	307.613	17.536	1276.44	44.65	122.683	42.275	166.854	32.071	602.94	28.841	937.584	40.522	273.029	32.764	1813.3	20.467	435.188	23.08	533.928	30.573	168.046	46.039	439.016	25.734	1699.14	16.824
489	37.583	949.776	35.264	986.716	48.061	136.465	32.869	791.487	31.169	453.364	20.128	2547.62	27.204	1320.67	15.717	155.436	28.146	395.437	25.573	1912.59	38.986	790.925	27.478	605.777	18.974	673.107	29.023	2014.44	37.359	74.7	34.959	134.195	11.675	570.622	33.744	1677.16	23.16	151.893	14.556	283.671	7.038	928.205	27.371	800.465	43.994	607.496	20.893	718.422	34.09
490	40.799	1019.49	31.829	792.374	32.289	738.78	23.838	50.681	25.492	762.912	27.517	141.539	32.497	305.659	19.329	421.759	21.197	1106.61	25.88	223.524	32.931	59.917	24.284	781.222	26.143	928.551	19.714	790.325	30.358	110.477	29.491	696.177	27.998	663.513	45.346	1471.7	21.505	66.49	18.153	183.228	11.04	680.099	18.955	309.36	18.98	938.197	14.016	699.518	24.595
491	48.816	370.168	34.137	100.708	19.837	612.554	26.445	907.972	42.937	415.485	39.207	255.405	35.953	270.924	15.654	381.334	33.154	54.693	20.399	1702.94	10.382	473.319	38.672	629.596	19.937	2733.23	12.954	1307.12	39.086	86.254	24.172	537.996	18.219	141.322	43.207	491.648	27.017	286.96	43.909	414.334	32.296	1056.4	31.463	406.842	36.514	429.805	18.331	267.289	8.602
492	35.189	617.984	37.44	315.297	15.799	122.854	22.899	381.979	28.204	886.56	30.797	394.392	24.96	129.422	21.667	473.772	21.912	1498.76	33.248	245.763	18.41	416.215	33.974	2290.95	40.501	407.012	36.567	1389.71	47.626	231.207	16.94	459.359	30.243	551.983	16.469	242.66	17.505	1215.43	17.082	1074.86	7.408	1711.55	7.703	427.302	24.925	352.138	28.023	490.11	25.692
493	25.939	337.081	29.738	429.393	16.893	1041.48	32.37	1304.41	23.31	809.034	25.826	179.989	30.575	137.313	22.104	94.04	27.935	1295.34	27.722	728.769	11.591	828.831	38.931	1162.78	38.108	460.096	28.237	880.181	25.772	1535.85	32.216	823.222	24.452	358.007	16.951	224.727	22.346	1694.36	21.854	460.769	28.388	348.56	28.148	1086.12	40.75	587.918	18.079	1025.84	9.53
494	21.458	425.191	35.85	165.963	26.106	659.773	23.821	313.292	29.83	583.955	27.2	683.586	28.189	228.423	19.829	560.858	35.837	316.491	37.796	633.045	27.254	270.487	32.038	872.61	48.198	917.479	28.394	793.969	23.631	828.001	19.556	228.963	18.139	264.62	31.749	246.195	26.543	2442.58	17.654	606.842	22.091	402.187	39.732	419.797	19.264	467.677	17.773	710.306	20.199
495	30.022	488.646	20.008	448.82	21.945	442.046	19.81	2265.95	35.351	495.232	24.123	109.733	30.526	474.875	16.085	364.243	23.824	153.332	34.326	996.93	11.551	1031.88	49.725	710.017	33.207	519.917	46.461	176.557	38.747	434.492	28.994	802.126	31.608	1051.86	18.781	263.72	21.964	757.585	17.306	350.754	33.309	460.868	20.305	510.053	41.288	497.184	29.24	417.787	36.58
496	19.329	996.967	30.588	1066.24	15.594	447.449	35.324	254.489	26.578	205.333	17.98	384.081	19.55	348.293	21.28	953.186	24.598	399.072	44.409	501.709	40.115	452.018	31.238	377.66	34.226	360.999	36.869	377.309	22.306	381.349	18.993	1887.43	27.074	1303.14	39.34	286.903	23.205	418.634	23.43	268.747	23.865	213.332	32.879	267.755	17.456	577.031	22.142	1729.87	26.941
497	16.079	78.018	31.538	639.199	42.374	202.336	28.631	709.407	17.155	407.61	30.94	349.346	21.082	981.433	18.464	81.247	23.363	596.713	23.317	885.282	28.062	851.816	38.597	287.958	29.43	226.099	29.16	2419.24	21.852	697.054	36.489	801.166	24.534	212.331	13.372	463.256	30.847	253.484	41.793	406.621	17.372	836.429	13.551	1885.69	28.033	1260.92	28.912	2588.74	29.645
498	3.838	930.863	27.401	560.992	35.161	443.903	22.679	699.034	29.841	339.739	26.689	882.074	34.772	231.778	13.462	78.631	34.447	471.076	24.736	778.022	44.069	991.484	21.378	517.517	42.273	270.749	37.651	83.713	6.967	691.188	4.603	302.838	25.007	1924.1	28.446	1748.48	18.128	1333.81	24.467	237.448	24.126	1774.91	19.718	587.743	25.013	341.864	25.053	288.603	30.876
499	25.922	669.666	23.013	1725.76	27.637	2179.26	34.101	623.036	25.492	844.142	27.611	554.969	37.197	147.711	25.574	330.484	24.886	1194.05	27.889	2824.68	14.261	750.821	30.762	1019.45	17.974	445.873	35.901	171.321	41.612	421.056	18.847	867.132	36.469	312.48	45.419	1148.69	29.156	800.032	18.839	214.253	41.066	479.634	19.066	242.575	48.366	460.704	16.194	451.389	22.008
500	23.22	627.022	27.536	1041.41	27.586	723.555	18.665	5163.57	28.78	284.645	36.232	240.496	22.164	411.866	25.698	533.539	19.161	441.738	27.898	365.479	35.645	585.742	36.933	1051.02	25.892	1419.6	53.119	912.497	17.76	1154.98	31.367	240.52	30.697	409.752	20.877	1181.21	21.389	341.732	17.9	1031.68	25.092	668.32	21.421	1553.7	10.878	832.433	26.989	1007.62	26.851
501	32.37	531.609	22.622	305.624	17.079	426.696	30.621	1895.24	24.248	878.311	27.068	2373.66	26.489	1352.38	19.372	636.828	22.714	109.027	37.778	1828.86	24.007	694.81	30.499	1036.68	19.085	667.184	38.944	345.238	27.412	187.623	29.423	933.548	26.852	358.23	26.024	911.754	28.854	175.738	12.677	289.466	37.916	408.377	31.935	691.833	31.377	667.752	24.15	465.469	20.371
502	19.056	1205.61	47.742	466.283	30.773	906.218	21.311	2471.01	20.788	1123.11	20.21	273.058	26.817	216.237	21.682	579.522	21.368	881.23	35.713	381.147	25.664	509.283	39.622	481.329	28.409	273.339	23.411	86.328	31.434	417.738	30.067	1410.17	18.429	522.499	45.164	194.469	17.014	636.654	35.925	365.445	11.84	179.585	23.257	695.455	30.267	1736.48	17.711	2157.23	36.445
503	56.014	1187.41	13.033	3642.35	18.217	1026.51	18.509	484.858	19.723	827.358	28.234	796.876	31.152	827.441	20.944	345.725	15.013	1066.87	34.124	841.685	18.802	360.217	31.354	554.4	25.296	337.185	40.298	829.561	24.956	952.301	25.197	184.616	21.713	803.157	45.701	260.071	24.319	754.876	18.197	247.178	20.436	312.949	33.574	348.663	32.406	64.086	40.025	330.641	23.464
504	42.099	986.953	48.418	540.639	14.391	108.427	34.034	742.469	33.522	493.278	28.79	840.341	29.209	986.617	18.426	204.352	23.766	1294.36	26.328	522.666	25.66	462.997	29.228	178.38	33.787	706.265	21.162	803.12	23.725	817.671	17.788	1134.66	30.712	664.557	44.678	279.847	28.956	725.75	13.66	203.917	29.808	1351.63	14.799	223.681	36.139	161.67	16.736	594.213	30.091
505	31.766	179.074	32.806	667.51	21.379	355.955	23.265	576.751	31.869	596.092	23.9	427.066	32.751	358.847	21.543	288.806	21.501	390.134	21.864	178.735	30.552	179.504	37.32	363.582	41.631	361.357	45.694	451.762	21.093	198.345	21.096	352.749	28.105	1743.14	20.774	494.862	24.497	448.93	17.216	701.159	22.546	1258.85	21.787	1235.79	31.923	228.779	22.819	1157.56	31.049
506	23.541	645.865	37.825	169.113	38.942	970.92	33.882	964.8	23.092	841.753	22.489	329.669	35.193	383.165	20.989	655.097	33.289	357.666	34.859	551.664	15.056	791.429	38.555	872.586	44.067	88.262	31.875	541.192	31.237	781.783	31.768	653.32	9.351	2582.79	33.238	403.242	28.6	320.482	9.917	239.216	25.873	911.908	16.646	793.922	39.27	1442.13	29.298	242.521	30.829
507	6.945	760.891	24.386	1929.74	27.074	428.336	23.186	1327.29	20.547	573.14	24.313	97.892	28.355	84.41	24.957	231.731	25.232	529.436	28.82	1007.46	28.789	755.119	38.1	443.583	31.307	932.713	28.776	116.51	47.029	85.069	24.512	312.071	43.325	829.281	34.9	369.908	28.224	2274.03	46.446	58.212	24.931	775.861	25.639	360.463	30.235	1006.24	22.161	307.163	19.441
508	64.716	236.495	25.741	658.551	19.839	394.4	31.659	268.979	37.116	562.554	19.809	235.291	16.381	74.171	20.244	98.736	28.375	1369.92	33.259	474.981	36.947	546.174	19.35	91.11	26.12	1413.39	33.038	1186.84	20.462	493.123	30.943	1624.94	25.254	327.911	16.551	2745.29	32.932	572.183	13.385	638.281	27.936	964.496	14.702	483.446	46.562	492.17	26.015	1145.76	23.487
509	64.72	223.655	16.806	748.971	23.803	378.574	22.279	524.006	25.434	436.028	30.811	758.924	28.833	719.835	22.811	1236.98	16.399	597.053	21.521	2939.69	30.082	407.028	49.03	1546.08	41.289	137.614	32.193	2262.61	41.208	647.083	19.006	692.041	20.938	90.289	27.617	670.699	18.455	991.037	17.545	1097.84	40.407	937.434	19.805	455.161	16.814	561.734	11.35	1691.04	27.579
510	25.368	540.25	19.449	114.746	28.139	178.677	28.193	1232.03	29.052	263.696	25.922	350.8	24.168	1323.42	23.003	939.515	19.554	973.795	29.76	1122.68	28.862	2165.88	30.558	2158.54	22.27	414.331	49.773	836.711	42.898	276.871	24.563	303.686	7.306	1335.61	26.712	436.134	26.133	173.783	19.171	538.631	5.635	496.832	13.345	569.199	50.526	424.471	27.561	366.649	32.144
511	49.719	766.32	19.386	2644.49	25.132	124.342	11.133	359.871	21.523	891.922	27.952	170.058	17.623	355.623	19.39	763.485	18.696	675.918	22.045	573.208	30.143	337.976	43.034	788.743	24.439	1404.47	16.407	980.788	39.48	1270.94	29.953	782.47	25.574	985.255	17.87	648.469	21.043	387.544	18.669	1041.17	27.184	1119.99	24.285	374.102	40.918	237.171	27.143	254.554	24.783
512	55.083	337.737	30.581	592.018	16.63	976.645	29.576	484.809	19.445	353.727	36.535	1323.46	24.469	1032.61	21.123	45.198	12.524	645.735	27.065	725.803	25.557	617.062	36.156	212.707	28.262	981.931	30.431	376.823	24.457	87.857	26.389	768.896	31.987	644.137	28.618	409.605	23.027	1023.01	19.765	508.911	13.502	1685.18	32.229	602.564	25.521	684.306	31.007	164.808	38.746
513	28.226	220.15	29.524	418.879	20.787	951.935	35.606	539.168	9.165	353.632	30.184	300.667	38.244	52.923	21.749	273.552	31.601	428.927	34.672	1371.05	25.376	306.851	44.828	313.981	31.907	535.688	28.102	473.542	36.548	520.369	26.713	1438.96	36.387	2710.16	23.27	464.24	22.446	1044.76	21.217	197.233	26.982	1296.24	22.843	973.032	39.569	956.142	34.798	462.328	37.625
514	58.605	601.567	34.288	1479.34	19.74	1457.72	31.817	534.728	38.391	377.047	27.282	2283.4	17.611	1266.03	15.203	240.801	27.694	473.401	42.396	934.91	23.29	1973.21	24.563	1580.4	27.643	308.478	58.367	772.856	36.041	599.996	16.299	265.53	34.72	98.709	16.157	2018.32	22.296	777.452	2.961	516.21	42.086	440.226	12.771	280.92	26.402	1089.77	26.693	479.661	14.873
515	22.507	588.467	23.166	669.412	38.704	834.461	31.17	453.169	27.196	398.275	32.691	113.105	28.697	899.694	15.401	394.188	16.932	2419.79	21.189	1546.77	12.732	879.009	39.734	310.18	25.251	2912.13	29.796	288.709	34.237	129.868	31.42	356.461	26.517	727.566	20.921	1130.16	21.291	625.371	33.417	2342.38	25.405	655.774	38.437	1477.47	39.515	977.258	29.585	268.305	26.086
516	22.097	148.409	33.831	541.137	51.284	265.098	29.095	214.602	27.671	657.766	24.386	664.532	25.564	938.965	20.257	332.892	19.972	2068.99	34.978	345.033	44.93	126.494	23.155	317.847	28.219	714.758	39.526	603.766	31.674	127.996	27.675	505.359	20.007	1593.01	15.951	515.935	20.635	583.398	17.418	702.88	19.302	706.395	24.529	525.931	38.695	291.19	25.358	347.31	16.237
517	44.608	454.684	28.759	2650.67	16.085	708.645	25.472	198.728	30.107	541.756	34.975	48.869	14.311	799.68	20.877	495.217	31.667	375.227	20.451	1400.89	28.201	671.229	26.846	93.593	22.239	1014.36	44.826	259.871	39.874	1181.95	28.313	358.389	29.493	1086.39	25.128	916.168	19.862	1056.23	17.042	341.067	25.128	878.409	12.905	227.634	18.509	235.727	17.656	732.656	38.757
518	51.295	602.834	48.93	353.075	18.165	819.953	12.652	1018.5	43.725	2153.69	12.469	636.756	24.085	622.306	16.372	423.297	23.582	463.014	28.014	1643.89	38.22	2214.89	22.696	609.857	13.417	683.45	34.595	386.894	21.356	442.282	24.982	821.858	28.873	228.317	39.152	790.054	29.724	1005.74	21.245	99.06	40.98	345.955	21.541	905.818	17.16	162.021	21.694	619.97	21.878
519	50.995	88.79	29.643	605.329	8.966	927.569	24.631	259.964	37.765	424.72	25.413	639.567	18.661	203.934	11.822	428.495	40.578	609.043	17.355	309.299	28.261	233.962	38.209	932.903	36.645	210.206	21.263	879.596	30.817	1509.23	24.911	1447.75	35.492	1133.1	20.219	567.511	26.783	213.868	35.815	1305.02	14.662	850.196	27.108	732.749	21.038	671.333	16.31	685.48	29.824
520	33.633	299.751	33.463	538.601	37.26	133.905	31.062	192.351	45.078	180.021	12.602	236.482	10.71	365.447	18.946	563.838	26.57	434.671	31.517	2175.32	25.588	199.772	34.599	556.277	33.678	1095.8	37.981	243.448	25.489	319.344	30.484	285.078	40.671	691.361	21.802	303.012	21.691	1298.9	21.78	1078.9	15.881	1197.01	31.964	127.978	7.451	459.609	21.506	316.535	16.217
521	24.573	45.356	28.966	224.96	21.879	149.68	29.761	1243.95	26.685	606.374	19.909	1296.53	25.694	223.968	8.592	690.903	25.527	669.09	22.585	589.713	30.742	587.808	17.364	165.826	41.462	925.539	42.926	811.011	41.052	1861.85	31.603	292.568	22.655	756.145	30.579	981.308	30.765	822.243	15.797	91.692	25.933	805.351	35.939	429.416	53.277	676.939	31.648	348.028	38.003
522	21.585	548.963	31.093	429.622	14.336	1467.44	22.052	1372.49	49.43	773.563	21.551	1533.23	23.993	361.698	13.752	1225.69	23.628	1461.94	26.749	1053.02	16.736	1702.47	46.155	413.311	27.884	280.858	36.947	474.9	35.545	359.414	29.308	670.974	36.524	3848.95	18.822	368.785	25.279	817.452	39.898	1102.56	39.361	498.407	32.589	234.742	32.902	791.697	14.537	775.463	29.784
523	40.573	157.922	31.147	938.258	19.226	348.144	17.34	725.316	31.454	1220.09	24.575	546.903	26.016	217.252	19.98	308.605	12.859	633.047	27.256	471.087	23.533	781.785	30.898	594.169	21.98	772.608	37.496	328.065	38.737	551.121	25.495	505.799	39.741	1923.56	17.596	679.296	25.962	277.656	20.119	686.077	22.984	390.903	10.245	201.241	44.996	187.423	32.559	212.691	17.024
524	34.245	369.922	33.789	556.425	13.856	1349.08	29.932	481.558	32.246	926.462	30.199	1400.42	27.448	2829.03	26.08	1731.21	19.63	713.858	25.959	580.243	22.592	1771.86	23.632	251.832	23.617	498.819	31.164	2113.18	49.624	456.715	25.613	654.492	21.483	1358.28	30.947	315.697	21.011	524.143	23.68	793.141	29.753	676.123	18.62	829.476	41.966	592.355	26.968	689.493	18.584
525	60.197	1270.41	24.333	282.857	22.093	712.255	24.222	903.541	33.845	592.337	36.734	191.611	29.435	529.528	20.262	87.87	20.108	121.787	28.4	589.46	24.597	550.205	39.589	123.999	44.251	4757.68	36.291	618.158	29.527	109.805	28.503	385.604	33.077	668.195	16.14	197.299	20.734	186.043	20.63	253.868	10.434	966.137	12.609	844.793	23.393	437.724	31.471	120.889	28.436
526	38.928	180.008	31.646	263.652	23.202	1500.11	15.963	499.665	25.401	777.548	28.748	1571.29	26.655	79.184	18.567	282.142	37.603	1036.76	34.215	700.163	32.406	1332.54	39.372	301.362	33.14	205.145	28.913	196.946	29.764	225.674	23.647	466.132	12.174	148.151	17.433	1943.37	26.475	574.493	19.438	386.597	12.206	717.866	21.645	562.243	24.663	532.233	32.561	435.014	15.578
527	28.857	213.698	47.513	257.882	34.488	438.873	49.086	663.619	28.388	126.227	21.981	719.926	16.563	571.695	15.485	763.828	27.82	509.156	34.179	338.786	24.748	518.331	40.643	886.942	28.388	901.462	36.339	1151.92	42.472	1823.2	33.12	798.395	35.448	424.342	20.843	816.444	25.28	201.824	21.751	113.694	45.932	1514.03	25.82	1540.73	22.61	117.023	18.002	344.749	32.901
528	33.427	253.538	21.386	559.705	13.308	236.584	32.457	247.656	28.674	1005.54	33.965	398.114	21.605	1253.49	25.316	620.894	33.851	663.226	25.014	1470.04	31.796	659.985	34.783	493.842	25.527	160.801	33.605	668.715	26.043	716.038	25.835	1185.19	39.77	371.691	15.483	1035.83	17.519	727.915	26.814	2110.84	20.364	1176.07	28.956	485.626	28.345	786.112	21.375	354.529	17.643
529	37.815	539.896	35.608	967.447	17.325	205.561	35.784	904.107	34.577	1284.75	28.237	176.74	27.638	536.576	22.728	346.035	33.855	358.122	18.543	632.584	44.364	376.774	42.864	610.071	29.406	1592.83	27.824	324.972	30.621	119.487	20.682	333.715	23.41	136.068	39.49	548.168	19.87	211.884	24.64	1096.04	39.976	535.779	16.443	541.953	12.896	1579.77	26.476	582.08	37.759
530	40.675	220.018	37.993	1160.58	20.826	356.631	20.817	940.217	27.281	721.944	29.957	219.574	23.542	575.463	20.09	1146.36	24.826	648.545	22.166	597.826	24.85	315.366	23.814	327.197	41.755	1014.46	53.602	289.01	36.205	1779.62	25.748	2672.17	32.468	1080.08	18.451	1362.34	29.219	524.119	40.418	252.693	44.238	395.352	32.256	160.605	45.923	833.329	32.356	218.769	30.997
531	20.368	144.576	22.135	525.898	14.105	363.865	27.764	334.976	32.424	479.299	26.285	1197.03	33.096	73.321	24.638	347.349	21.298	1644.55	21.128	193.523	36.367	171.114	26.695	670.363	22.537	1437.22	22.99	206.509	36.687	1229.97	17.386	347.004	25.186	1098.57	15.981	789.212	24.588	161.275	14.644	675.725	25.967	1784.6	18.402	264.564	34.189	758.83	29.656	418.77	32.458
532	25.939	127.111	22.306	956.924	19.378	588.545	21.059	456.706	28.609	773.718	37.688	1087.66	28.345	202.456	14.913	1351.7	24.371	521.715	24.835	2817.58	18.579	1452.74	23.589	847.782	21.262	1208.35	34.9	605.334	22.089	192.265	23.514	1272.46	41.494	280.088	40.118	870.559	23.077	304.807	20.021	1202.68	18.585	365.303	10.925	214.885	12.224	908.024	21.185	856.418	27.639
533	19.649	1065.12	29.112	1434.31	22.001	116.403	28.54	200.799	22.712	567.353	31.242	223.696	29.212	617.042	20.344	394.219	26.266	1822.9	30.384	374.869	25.421	343.376	18.935	886.145	27.916	483.834	52.088	424.326	25.402	432.213	26.431	414.749	36.09	1708.14	23.027	234.39	21.962	509.477	18.086	576.536	15.148	554.731	23.761	649.075	28.099	725.398	14.301	766.448	24.297
534	19.974	329.297	39.795	131.255	9.174	426.772	37.332	501.182	29.694	325.466	21.901	469.45	35.562	345.53	15.361	162.735	27.908	402.134	25.862	354.088	30.562	572.446	31.609	258.169	16.018	1381.27	42.985	586.685	15.404	372.621	25.605	516.212	25.575	1614.59	30.113	366.563	18.703	198.763	23.794	183.623	26.757	1262.83	24.666	379.793	24.992	115.139	24	278.458	30.713
535	19.861	1163.55	29.347	568.537	17.352	413.248	32.431	765.112	13.665	1183.17	21.939	853.008	28.989	322.469	15.697	145.667	21.305	1819.3	29.7	417.12	40.676	136.599	48.181	136.336	37.637	377.107	19.115	756.276	27.501	725.83	22.602	708.943	21.47	581.824	37.069	657.742	20.451	1741.07	31.514	165.239	8.141	471.094	21.239	389.108	45.436	2238.85	14.183	385.758	17.697
536	21.765	464.229	25.997	635.256	14.905	635.231	20.966	2317.39	31.759	296.667	28.036	904.049	27.132	678.171	13.211	118.479	38.652	509.72	34.842	1995.42	39.91	127.864	37.71	385.577	42.427	197.633	36.722	1304.98	23.976	558.255	30.145	1093.74	30.763	908.628	28.188	732.4	16.579	187.23	22.463	504.754	28.08	1187.88	33.919	420.854	13.515	887.361	12.861	251.515	33.372
537	7.399	403.001	15.458	1013.05	19.018	52.706	38.703	1315.53	33.586	924.142	27.777	671.763	24.747	850.594	14.38	305.979	23.071	712.746	23.753	243.45	25.515	503.337	40.545	1289.56	18.34	139.531	27.708	596.729	40.68	439.249	31.069	251.608	22.237	464.215	36.837	1165.92	27.065	480.273	16.6	317.415	24.002	1406.2	24.04	1362.07	36.821	79.132	30.246	160.944	20.436
538	32.326	250.594	40.035	829.759	52.605	187.454	28.056	728.795	33.505	119.538	27.975	480.629	23.812	418.772	22.4	544.752	22.876	382.844	23.289	689.169	27.672	211.705	18.053	247.731	30.208	522.964	24.405	653.51	39.898	973.894	36.858	284.465	36.242	177.206	27.686	899.522	20.484	929.895	49.014	390.579	19.096	1061.88	22.742	1583.44	16.395	2392.83	18.017	144.636	34.911
539	34.551	442.591	34.811	191.503	52.268	338.899	33.058	625.234	29.861	792.406	26.655	663.487	23.643	380.302	18.565	576.669	30.173	1356.33	34.349	2464	24.269	1719.24	35.324	824.303	29.093	751.361	23.136	824.984	21.883	292.887	24.449	367.677	22.007	200.156	17.869	604.568	30.618	312.648	18.219	432.107	16.441	616.384	15.774	377.006	21.203	326.369	34.114	130.035	28.841
540	50.491	331.194	29.344	1286.01	12.465	667.21	38.202	998.525	34.506	235.172	32.156	518.699	28.266	822.651	18.329	321.652	23.056	333.801	34.793	796.984	22.659	699.917	12.235	484.41	53.18	776.236	41.463	372.476	47.573	132.188	26.148	590.902	37.693	616.842	10.15	144.286	22.891	659.264	20.401	408.21	30.938	806.992	20.213	752.974	22.118	1026.38	27.359	547.267	36.556
541	30.331	425.575	23.133	161.068	15.996	341.087	30.072	1412.44	28.506	422.678	26.512	199.089	17.049	1138.81	17.264	778.09	32.644	150.257	33.315	1151.78	11.834	253.312	39.148	302.145	37.338	613.668	35.471	726.677	19.669	280.568	29.303	308.56	37.281	1371.55	34.447	695.549	27.418	1136.38	13.312	665.676	26.331	382.277	27.096	271.647	22.939	441.05	22.759	385.806	25.696
542	40.393	435.481	40.749	296.735	54.82	612.996	22.265	329.166	30.733	1221.52	25.609	399.372	19.476	837.346	26.93	219.179	30.83	624.769	35.346	879.175	24.626	812.688	17.239	625.537	39.637	675.176	32.696	962.771	35.928	1294.38	32.165	590.053	29.262	988.68	18.428	916.482	7.807	1752.05	20.249	572.87	7.708	737.785	15.821	208.372	27.8	812.254	30.358	628.798	28.775
543	57.372	526.496	35.702	477.363	14.671	827.247	22.502	792.975	22.251	146.332	36.282	716.538	32.783	362.777	21.282	329.747	34.707	444.012	29.382	646.867	31.08	733.792	32.551	611.476	22.165	539.951	23.847	882.979	35.265	2155.7	21.539	553.148	26.863	1018.32	14.246	724.682	27.524	1239.11	27.029	327.811	36.007	517.173	27.572	485.001	33.958	454.293	20.166	649.695	23.812
544	43.288	488.668	35.082	355.711	23.919	104.192	29.601	522.669	33.55	279.577	20.532	109.228	21.343	671.569	21.093	907.377	27.966	1283.95	14.517	3347.33	29.169	687.611	47.453	472.395	30.699	489.561	19.151	574.716	22.726	814.913	24.317	563.544	39.464	985.827	32.676	613.813	19.85	1998.13	14.533	470.203	13.341	1752.67	22.637	994.014	50.598	650.63	17.913	715.444	25.574
545	15.441	334.981	41.185	201.736	14.621	367.342	23.356	3059.94	36.283	1366.48	26.583	130.148	19.591	664.76	13.908	213.781	20.73	696.149	28.338	624.311	14.7	654.204	37.577	1018.7	18.409	2003.52	19.033	126.635	14.761	495.032	26.137	549.6	35.825	271.237	20.699	828.748	13.759	437.305	18.23	339.73	32.506	595.085	18.572	114.614	7.684	525.41	22.413	1554.44	20.167
546	22.289	844.63	36.402	262.544	24.913	697.962	23.061	735.012	37.985	177.005	36.3	371.75	18.707	120.438	19.316	455.259	14.408	985.89	35.452	502.893	40.833	608.972	37.403	294.663	26.54	976.488	32.065	530.683	46.123	517.477	20.815	733.775	18.531	358.82	7.978	635.549	27.229	268.04	9.815	1199.76	28.479	614.169	29.124	143.184	25.672	115.796	31.981	444.567	28.659
547	55.563	785.72	24.1	971.657	21.477	349.833	38.033	261.836	8.534	1457.6	27.907	211.727	28.823	762.551	17.361	636.021	12.061	964.452	25.545	215.312	38.278	443.725	42.3	221.425	21.744	1242.96	43.185	110.805	36.809	380.41	21.847	251.482	21.557	561.025	48.57	1452.92	20.168	422.86	20.853	811.371	25.272	182.716	27.026	1289.6	19.112	674.697	25.866	494.872	39.102
548	21.542	361.11	25.157	319.198	19.015	388.018	31.16	277.737	21.286	1366.12	17.442	75.981	22.82	255.759	21.934	802.262	17.149	495.713	28.377	1225.94	18.245	990.075	18.572	316.957	36.75	529.271	41.161	579.458	40.192	494.01	23.228	341.444	24.111	511.991	26.716	223.889	23.181	915.519	19.165	897.07	16.962	1688.35	14.424	456.326	20.34	711.729	21.943	422.053	39.202
549	22.239	1182.18	19.572	1418.34	8.351	684.242	17.03	616.226	24.434	893.105	26.581	125.734	25.28	181.84	20.983	644.945	28.353	416.292	20.247	335.973	15.78	998.593	21.475	81.837	23.303	555.923	27.634	435.666	27.694	3164.75	23.264	499.328	22.675	1863.95	27.491	223.986	33.155	1718.39	28.412	1072.86	38.411	754.614	32.413	692.153	20.625	942.878	18.128	654.249	25.336
550	34.35	403.513	35.251	1019.18	15.595	136.612	24.621	212.815	21.994	38.188	18.757	81.537	26.964	73.119	15.516	855.825	27.46	136.255	21.2	366.442	11.781	306.185	23.885	124.913	45.583	1005.25	35.645	368.223	26.196	743.878	29.04	262.245	38.866	311.956	15.127	1330.39	24.012	1097.21	20.471	144.416	19.944	1386.18	31.947	1368.39	27.152	833.111	21.555	603.588	35.513
551	43.244	360.923	30.004	363.82	14.163	131.276	25.459	412.231	12.007	695.562	26.063	762.068	13.159	2077.84	19.026	499.834	31.294	508.485	31.093	511.726	29.521	202.364	17.743	1877.42	28.728	121.486	23.18	729.579	26.537	137.105	27.265	551.759	37.873	536.459	30.14	751.876	25.127	1599.74	20.629	1846.82	28.317	1198.67	13.829	386.334	23.505	1429.9	17.018	437.466	28.124
552	45.688	888.836	53.445	548.218	13.093	253.719	24.616	416.302	43.954	226.316	23.766	1422.07	22.397	1825.19	20.703	687.421	26.936	505.328	25.758	1729.09	42.574	642.116	26.07	97.917	29.502	263.353	46.303	573.254	42.998	1549.69	27.207	1038.61	16.518	311.249	39.186	1414.04	17.186	592.105	46.973	606.923	26.373	658.052	31.768	1181.46	34.781	701.286	25.604	98.274	22.298
553	52.12	428.322	26.685	1384.73	23.589	1321.95	23.168	920.39	35.565	575.671	23.875	821.597	20.582	251.003	26.347	368.43	37.545	567.651	26.915	2203.98	26.065	699.227	40.689	733.984	20.621	585.026	23.408	1119.58	19.609	1303.91	28.887	507.832	13.175	1684.87	20.512	1258.51	21.597	1063.11	45.685	556.262	10.693	300.639	27.128	507.871	51.763	1027	27.783	878.995	30.941
554	26.636	919.916	22.311	703.433	13.69	544.004	35.426	1336.17	37.649	321.694	19.084	358.833	20.049	294.729	25.767	230.74	40.728	1249.39	31.565	1606.21	44.218	161.628	18.044	1266.6	36.785	252.336	27.406	959.345	40.093	332.126	24.746	2064.8	18.989	343.564	45.66	394.636	11.759	946.095	17.286	456.231	27.064	1329.89	20.887	1181.94	41.085	283.173	27.832	62.357	32.438
555	20.879	569.019	23.414	606.481	12.518	1209.23	32.54	378.978	24.7	105.055	18.466	870.674	25.314	289.899	16.358	166.47	34.07	589.455	35.363	867.564	32.588	1316.7	38.43	2236.46	29.51	458.489	26.299	953.713	47.803	763.407	25.353	450.101	19.939	418.043	43.332	744.661	17.841	2278.92	12.294	406.127	19.737	1530.06	23.15	748.161	31.351	360.028	24.795	1166.01	34.163
556	29.068	285.378	23.388	791.761	54.936	1367.98	32.896	265.112	17.53	328.002	28.848	884.75	28.683	448.074	19.433	251.326	21.81	607.914	32.829	1265.71	24.648	1102.21	43.733	75.406	18.596	1400.85	43.406	432.811	48.808	1151.75	27.473	1484.85	37.083	436.811	19.125	237.182	17.636	273.403	12.985	538.814	25.652	350.513	26.846	134.27	17.849	722.985	31.709	561.931	34.21
557	45.905	408.619	36.901	182.361	26.616	577.474	23.323	2531.98	21.519	1109.04	24.791	272.335	30.385	897.974	17.076	210.654	11.618	326.885	37.347	1085.9	32.848	545.953	39.825	105.291	29.227	491.241	19.795	564.246	30.205	354.269	20.748	816.405	22.02	1135.12	31.7	1561.26	21.598	519.864	18.099	173.052	16.829	937.406	18.271	158.084	17.081	189.433	16.348	862.093	34.674
558	24.157	561.283	20.814	2412.4	17.112	128.52	40.336	852.269	22.424	624.169	28.164	187.742	34.285	298.795	14.624	194.635	24.211	281.814	31.606	579.18	21.447	764.311	36.702	544.296	39.409	321.828	48.305	490.196	23.843	524.283	17.336	326.486	41.966	221.696	18.575	505.816	30.936	226.453	18.83	711.096	22.864	722.289	12.732	527.431	30.447	1526.05	31.51	1248.45	21.849
559	24.801	119.232	31.704	495.47	29.966	1046.2	34.306	687.371	28.769	213.565	19.708	430.579	22.147	948.501	27.79	159.786	13.995	584.208	39.437	320.488	27.521	834.821	44.864	474.306	32.104	1508.54	23.673	286.016	50.33	647.399	33.957	625.679	31.484	755.371	21.379	448.718	16.454	459.076	37.049	324.217	17.465	346.775	38.654	181.139	48.186	460.931	32.265	707.467	18.02
560	16.539	882.067	29.515	180.472	17.841	725.619	22.449	476.527	21.426	910.727	32.491	140.915	26.785	595.416	16.696	635.836	21.067	1418.15	35.779	1031.48	43.643	353.745	29.814	1620.47	24.879	307.525	39.686	264.234	6.917	440.437	28.569	2044.89	22.578	1135.3	18.829	166.023	22.222	579.089	16.266	2457.43	25.297	333.016	29.751	2035.66	32.671	855.765	29.606	897.314	17.251
561	13.866	469.45	38.342	208.61	37.325	827.627	17.255	766.324	27.805	324.007	33.07	264.501	32.514	305.139	17.833	247.098	21.004	743.412	29.369	529.192	29.841	354.252	42.209	125.81	18.065	522.008	26.006	567.045	46.458	108.198	24.669	677.258	34.902	434.348	55.886	88.117	25.675	805.632	10.913	518.112	25.163	828.569	21.694	308.099	41.749	251.858	28.318	190.113	35.893
562	27.841	191.751	31.142	277.394	6.116	1388.87	34.583	659.619	33.933	1051.45	23.072	534.232	30.12	2840.19	14.903	82.14	22.244	361.897	33.203	807.404	30.119	1279.67	38.687	758.752	40.965	757.561	37.922	541.62	30.877	1218.41	31.424	713.512	38.828	575.947	17.224	579.511	18.206	1132.6	25.774	599.224	9.265	1199.9	34.541	248.835	44.358	407.366	22.754	782.919	32.07
563	47.005	217.426	36.708	787.685	17.871	281.314	26.34	593.41	33.092	117.676	22.777	251.216	22.302	332.551	16.877	601.568	26.77	755.92	27.081	690.248	26.645	202.358	40.783	519.64	19.479	450.948	21.305	944.224	41.564	770.109	36.288	150.555	38.373	994.02	27.503	381.469	32.411	158.072	16.501	737.654	16.133	524.921	17.682	761.439	23.151	286.769	26.838	77.263	22.56
564	25.323	382.462	32.593	746.429	12.837	259.586	20.035	829.868	17.353	1274.25	23.394	150.997	27.406	524.322	17.781	382.038	29.91	3016.9	33.581	973.419	34.812	769.995	31.443	2777.92	22.919	325.338	32.317	1452.94	27.605	346.98	24.265	610.228	7.728	722.296	16.219	1937.25	23.089	1041.96	15.009	654.318	26.321	663.594	15.272	1223.39	26.73	603.932	32.365	723.871	33.939
565	40.628	164.436	31.973	304.73	31.5	770.578	20.433	813.89	24.878	1094.73	34.648	1110.17	23.96	1447.55	13.974	640.883	17.896	552.595	33.877	2587.78	31.033	429.798	43.539	607.2	18.154	1690.38	38.172	1381.14	33.228	516.23	23.286	422.215	23.44	272.089	20.989	342.051	22.332	534.219	25.493	162.177	23.238	654.529	22.799	588.365	28.442	915.89	20.934	1076.73	19.059
566	38.946	573.36	37.091	70.422	34.085	836.667	29.653	349.955	21.426	452.872	24.789	1407.24	25.634	272.939	19.464	1443.58	27.57	1674.14	27.39	771.525	21.512	335.598	23.55	949.838	24.128	413.966	39.961	408.68	30.79	674.959	26.808	661.5	25.461	1218.41	27.216	523.449	24.916	810.879	46.815	391.778	28.012	732.753	16.757	1447.45	25.543	1239.15	26.916	342.549	31.01
567	42.429	1432.29	28.238	360.379	46.04	327.463	13.201	135.938	35.803	183.183	28.903	610.971	31.702	586.202	16.346	515.977	28.054	66.612	27.862	352.251	28.27	505.123	23.136	1322.64	34.144	1577.08	44.834	211.379	15.193	417.719	23.009	2024.1	7.182	1359.11	18.968	576.935	22.75	648.847	20.053	702.621	9.77	1023.04	25.227	784.127	0	12.061	17.904	662.548	16.7
568	43.533	740.043	20.156	581.864	16.975	483.502	24.508	387.89	43.167	1922.02	30.249	616.002	26.161	311.57	19.136	186.444	30.743	198.55	27.23	881.413	32.13	1307.81	20.757	220.936	31.737	1106.73	39.897	383.431	26.363	1227.05	27.036	202.344	35.293	270.377	13.87	1006.98	19.456	903.202	16.642	1615.41	24.494	1007.41	18.248	1817.38	33.939	582.86	33.047	636.838	27.349
569	41.969	236.702	38.221	109.671	23.882	724.645	14.212	1196.81	18.471	126.233	30.403	715.781	33.37	199.988	18.895	407.47	15.171	439.055	18.849	1166.03	15.291	880.732	22.155	712.794	37.642	159.501	32.058	141.912	41.988	794.234	19.781	441.463	30.698	763.524	16.452	1718.69	23.748	309.378	23.224	464.694	25.945	855.58	29.448	85.171	35.413	668.198	21.785	734.436	35.923
570	24.031	724.369	37.079	276.79	15.942	350.705	33.14	618.33	28.324	1057.85	26.728	732.592	11.499	393.906	20.966	370.356	20.549	865.015	23.54	400.409	22.477	432.291	37.289	2657.7	30.111	490.562	29.515	1115.62	34.269	1183.03	23.179	1629.56	33.508	621.466	33.188	1027.97	19.477	821.796	36.551	452.685	18.854	940.74	26.288	1007.81	22.93	809.798	23.25	260.595	38.236
571	19.89	76.488	21.229	1662.13	31.922	930.229	28.384	838.519	20.931	789.087	19.524	499.947	25.031	1017.41	24.441	449.163	25.206	2139.21	19.547	873.85	24.855	365.484	40.757	671.522	39.798	994.946	44.139	385.521	31.3	847.035	26.073	954.485	36.553	514.553	28.891	1155.72	13.573	1133.65	18.995	790.722	19.498	827.864	19.09	1112.47	33.752	1171.77	16.773	591.586	34.532
572	59.606	315.416	24.237	1681.4	9.142	2233.41	21.205	370.817	26.658	923.857	29.661	359.259	23.89	1496.94	22.246	1649.32	21.728	189.753	25.749	2111.22	26.427	1777.22	35.455	866.599	27.298	704.34	35.931	444.999	25.38	573.476	16.599	726.67	28.682	1860.77	25.82	842.551	25.296	668.544	23.212	143.853	29.498	1085.84	17.754	524.19	51.898	235.676	20.252	924.495	31.765
573	22.217	947.021	23.178	1492.29	23.329	114.312	29.596	739.978	32.025	185.369	24.28	518.344	14.905	689.398	22.067	273.246	27.236	268.534	19.01	916.087	23.123	475.973	36.145	136.861	35.006	1036.76	18.096	2288.51	32.504	595.554	29.269	245.195	29.143	1076.87	17.189	1262.75	31.845	229.492	34.069	605.461	18.502	630.049	21.728	538.805	29.348	608.88	20.508	741.401	39.236
574	26.957	206.765	29.62	577.246	39.767	1475.99	24.433	1102.08	30.2	571.606	23.31	1313.63	22.758	205.763	20.213	208.632	39.391	433.328	24.208	1077.21	25.58	52.504	33.766	333.275	20.703	1829.18	36.366	86.898	30.287	137.89	35.68	694.621	20.479	289.171	19.824	769.126	18.812	964.929	20.326	1903.62	6.315	1837.8	20.111	741.646	28.182	692.161	26.072	93.192	28.639
575	45.285	41.699	38.157	282.236	24.552	134.769	8.896	789.749	22.71	1595.55	29.43	566.751	18.845	343.623	19.171	354.867	31.18	370.866	35.367	131.877	29.874	1111.25	38.208	765.36	33.101	334.598	29.047	491.573	24.494	850.862	29.591	332.545	14.659	506.563	27.227	461.98	25.531	310.993	22.527	1163.86	20.128	430.05	32.211	2775.77	18.635	827.08	37.092	315.185	16.929
576	26.217	1121.58	23.006	922.498	15.677	616.518	32.897	652.283	21.174	530.693	24.4	346.072	16.998	545.43	14.123	343.898	16.999	110.72	33.37	781.209	29.413	1080.04	33.546	549.107	19.335	1048.42	30.447	203.858	39.144	1346.79	28.279	659.925	22.131	119.001	37.501	300.588	26.937	648.014	15.679	501.499	25.092	1106.69	30.05	1120.25	25.729	1757.99	20.449	1312.05	25.389
577	23.894	321.924	30.608	594.147	34.037	149.527	24.764	308.18	31.26	869.727	24.416	472.693	25.133	1477.49	16.292	276.982	36.456	1093.68	33.149	1717.46	34.761	655.24	48.321	1375.85	22.837	294.342	46.09	327.853	26.474	294.968	27.074	361.969	28.414	1435.05	35.748	23.596	22.251	191.758	41.085	553.48	11.787	265.627	31.817	133.415	25.921	1062.06	14.162	431.25	17.708
578	31.559	775.973	47.601	104.079	20.094	872.266	37.667	1010.77	27.709	534.7	27.01	755.11	21.212	180.622	22.096	309.362	22.906	146.16	27.231	161.618	24.213	1157.1	41.816	2107.49	19.705	707.451	22.095	877.525	28.599	603.51	26.142	623.385	29.269	225.788	33.756	586.084	29.132	801.041	35.565	638.063	24.299	232.13	35.382	670.412	23.092	335.934	17.232	1520.22	29.854
579	35.857	518.709	26.527	1195.64	12.436	779.349	37.05	496.07	37.36	316.118	29.836	147.22	18.198	1911.23	18.824	533.309	16.164	236.581	22.993	531.316	8.111	643.345	22.539	1357.72	23.011	798.742	45.202	217.502	26.693	374.205	21.825	331.686	38.977	471.577	22.582	373.362	32.464	1551.39	18.963	102.181	16.394	1214.66	32.13	164.311	33.62	477.999	26.169	1977.36	39.716
580	47.085	890.16	30.942	492.335	15.554	185.757	22.185	252.267	32.237	858.15	28.277	59.116	31.314	242.587	16.735	70.347	36.628	383.34	36.343	1502.55	28.887	148.175	43.572	213.382	28.178	1210.63	37.494	1456.87	46.085	1121.82	26.864	744.658	34.452	1565.9	29.878	1046.3	31.549	1259.7	31.131	366.049	25.99	225.977	15.617	558.84	38.24	95.525	31.149	404.313	32.995
581	24.286	511.521	40.548	584.829	32.441	326.344	26.018	1003.38	21.359	345.068	29.79	438.851	19.105	982.135	18.678	241.718	19.72	758.655	23.63	649.486	18.348	1640.88	19.265	1402.07	38.677	271.879	40.721	557.397	33.628	1757.84	24.457	261.462	24.712	131.923	16.51	924.41	19.475	160.871	36.844	599.777	38.552	1113.29	21.49	712.08	35.159	883.959	33.142	438.196	29.829
582	21.014	585.021	24.37	372.406	22.375	1609.61	29.734	1170.46	35.771	660.91	22.039	243.319	25.323	573.86	25.669	608.005	23.54	854.837	36.489	735.125	27.005	789.914	20.762	635.131	5.693	1896.9	18.009	1653.57	23.542	466.78	27.409	1421.35	34.144	538.221	23.589	1290.83	25.685	1048.81	47.015	472.416	27.281	1273.94	25.155	323.225	44.506	1697.41	26.94	1391.76	36.244
583	38.374	650.418	30.688	499.703	15.837	351.683	38.038	371.785	28.927	879.204	21.855	301.224	25.072	436.053	16.839	913.276	15.142	267.311	38.366	1398	44.942	243.169	22.459	86.66	28.098	482.523	39.945	345.308	55.591	472.347	31.701	1171.12	12.212	858.117	30.997	272.931	25.111	366.276	17.078	420.731	25.648	775.959	29.376	144.304	14.292	848.344	19.165	482.077	16.881
584	16.826	179.461	28.994	368.247	13.334	1603.52	23.826	1360.05	27.518	679.091	29.911	416.809	24.261	94.765	16.802	134.433	20.332	205.546	32.816	66.48	31.393	1168.07	36.85	449.468	12.471	1031.66	44.669	459.47	35.736	144.785	25.801	245.305	27.307	290.049	17.331	1789.36	16.319	1117.91	48.862	764.887	22.913	1608.39	27.547	258.528	39.529	1482.71	17.241	491.476	26.309
585	18.847	227.139	22.557	1002.24	15.969	229.128	23.103	492.005	27.482	261.404	31.7	375.623	28.72	480.093	23.52	246.51	11.67	175.844	26.602	831.393	26.22	247.417	13.545	915.906	39.343	356.66	46.45	349.905	27.205	513.549	26.936	281.049	23.122	254.609	27.936	355.919	19.515	529.833	17.535	530.394	22.383	668.262	14.483	645.011	49.223	1188.78	11.634	1053.38	28.262
586	31.426	1122.11	23.574	2683.97	13.833	191.927	29.918	1624.73	33.957	497.976	29.129	508.05	12.329	37.134	23.127	98.824	26.5	667.145	34.94	1463.65	29.376	903.578	31.72	577.906	36.197	1162.06	31.633	488.044	22.773	515.26	19.345	1333.15	18.932	71.068	20.21	212.75	32.438	113.779	8.841	839.052	27.767	656.465	26.693	543.809	27.6	460.696	15.813	204.415	33.649
587	63.351	512.197	14.037	749.532	16.99	533.386	26.017	1364.63	17.478	411.157	23.931	71.932	18.074	380.012	13.429	1654.25	37.733	102.172	27.845	608.309	19.816	638.165	15.327	316.486	25.059	453.823	26.592	423.418	26.616	1192.86	31.562	585.677	15.943	177.431	36.683	315.121	31.117	475.109	17.443	238.491	22.933	903.761	16.013	286.411	20.286	95.541	24.498	1493.35	27.237
588	27.377	229.413	15.261	492.482	15.843	1305.16	33.123	79.206	23.916	406.645	33.536	195.612	22.014	351.814	17.439	1511.23	29.259	646.34	25.511	1635.58	26.496	479.405	34.893	331.276	32.421	981.117	36.084	197.962	42.291	304.551	32.58	410.537	22.027	566.708	43.349	476.562	26.964	1322.02	22.463	697.486	47.436	943.318	28.622	1295.68	35.083	52.487	20.286	1132.23	36.157
589	20.96	655.481	38.972	629.165	49.364	594.188	26.125	121.341	33.49	118.369	39.461	220.629	30.388	873.663	22.972	794.785	32.743	138.099	21.657	2425.71	38.076	398.526	25.216	1368.18	21.63	1092.96	38.274	342.572	41.467	385.257	23.573	707.205	26.336	551.775	20.531	2416.38	21.914	157.62	15.914	705.022	27.911	1252.73	18.979	756.7	30.87	282.152	18.672	1015.01	31.766
590	27.387	746.03	11.768	187.759	9.106	1938.72	33.344	1254.37	31.48	2707.02	13.314	682.491	19.706	223.96	24.263	78.528	16.132	240.381	17.187	909.122	29.885	542.233	34.274	1549.36	25.902	235.934	41.901	660.989	51.942	324.925	24.837	193.464	37.886	1272.26	16.818	694.274	31.738	362.878	24.21	154.732	19.86	279.196	25.683	746.008	17.232	666.64	20.634	348.293	25.309
591	46.936	1836.14	48.563	239.356	17.183	1626.02	30.592	824.852	33.795	724.245	32.513	2285.55	29.008	219.755	13.283	461.752	24.863	461.93	25.906	588.697	29.642	759.98	18.695	1105.23	14.448	1237.29	18.009	176.448	34.216	296.919	20.918	169.474	35.417	1479.84	47.981	281.021	33.304	430.086	23.139	686.121	34.303	519.352	29.921	455.175	11.822	741.159	27.822	1889.95	38.877
592	48.399	554.265	39.375	331.174	25.685	1896.72	34.972	502.891	25.821	535.915	36.096	225.602	18.185	739.642	15.657	226.68	28.602	522.806	46.011	455.085	38.217	2071.04	26.497	372.271	19.771	621.66	33.066	489.905	36.327	1023.06	17.21	1968.48	20.834	1005.92	29.961	325.262	32.619	2316.56	23.134	2178.45	30.593	68.009	33.849	786.075	17.378	552.191	9.688	322.629	27.471
593	30.049	45.007	44.546	298.606	19.271	136.941	27.004	128.455	32.783	245.796	22.66	343.803	16.483	647.396	23.75	285.231	31.444	840.016	28.742	511.651	14.561	405.269	33.894	463.177	22.177	617.53	6.198	767.67	43.851	284.458	31.534	697.209	23.507	864.97	24.809	1043.99	30.51	136.179	11.717	2009.2	45.916	689.93	14.027	424.228	21.575	488.904	33.748	418.08	26.288
594	40.607	1061.28	52.423	299.049	23.337	57.073	38.469	727.558	26.583	195.522	20.213	340.651	27.923	224.806	16.747	155.987	20.904	881.666	21.052	456.156	24.253	298.205	31.01	309.215	27.917	185.228	25.634	572.586	27.937	192.788	26.279	998.747	24.239	127.437	34.371	476.616	32.663	216.685	17.275	559.173	18.742	1146.33	33.134	1259.33	20.492	934.998	23.596	826.66	18.609
595	18.721	1216.86	40.369	204.473	29.913	540.159	14.54	1651.19	33.022	169.071	36.171	1837.22	24.934	603.826	20.498	238.842	39.084	898.054	26.573	1439.66	31.722	789.282	41.407	995.928	21.264	1785.27	33.156	210.944	45.979	304.075	22.035	340.128	32.138	424.224	24.325	809.444	18.6	502.341	22.712	1128.23	47.452	359.981	32.169	752.579	35.184	848.287	23.916	156.097	32.516
596	66.744	136.64	17.527	231.286	16.026	526.409	13.545	424.742	20.882	2164.48	29.577	860.827	29.058	222.386	17.677	112.888	30.625	291.164	29.351	955.176	18.441	786.912	44.791	1030.46	22.641	628.776	37.078	201.823	18.734	678.965	25.266	655.588	16.305	321.015	21.192	318.309	17.124	1006.98	20.682	599.032	19.043	1248.25	24.946	237.2	20.155	471.029	27.434	289.032	26.259
597	29.754	1159.92	35.177	60.037	20.815	478.798	20.451	473.96	29.952	118.611	35.703	611.231	24.493	471.318	20.827	301.352	41.31	2304.65	26.82	805.614	42.137	106.409	43.586	390.047	21.577	997.812	33.077	294.358	20.834	679.321	20.09	1071.5	34.926	1007.96	15.47	227.563	24.165	1669.4	14.761	195.288	18.49	140.459	23.648	188.116	34.29	152.986	11.807	582.303	25.905
598	23.958	427.074	31.19	492.431	14.89	119.557	15.731	439.753	30.907	587.069	20.617	633.482	24.749	146.071	20.015	450.201	38.647	784.062	34.647	340.599	28.543	1234.01	36.113	996.03	18.558	261.487	42.021	361.782	49.232	700.843	13.405	535.912	38.232	1033.5	36.481	162.326	31.491	518.592	13.199	1129.24	28.67	1423.82	16.013	358.838	36.386	322.064	25.623	2198.42	23.199
599	27.146	64.988	29.627	813.59	14.266	568.921	18.247	1502.56	20.553	454.3	19.122	720.157	22.772	153.228	17.699	359.747	31.079	394.557	27.05	205.936	28.534	127.354	28.737	1833.56	41.433	1029.01	22.543	821.446	43.677	2140.39	24.659	198.172	37.858	799.643	40.483	1932.78	12.48	650.766	17.772	384.635	14.996	636.697	31.259	613.134	32.979	773.003	11.45	445.311	15.994
600	21.635	709.23	20.686	331.599	32.91	2259.42	23.612	1598.45	17.879	670.884	21.606	1292.34	26.418	784.79	20.735	894.124	14.852	168.953	29.269	230.52	16.282	365.83	26.197	927.003	25.005	1715	25.042	291.639	43.084	791.778	28.871	299.57	29.76	457.684	20.745	280.03	27.43	478.06	18.269	616.276	0	59.649	21.416	730.443	37.458	395.383	20.956	882.034	39.958
601	32.798	725.22	23.331	274.173	22.059	543.825	28.722	1437.06	33.936	864.931	28.669	1588.02	30.89	641.36	17.289	658.951	38.507	505.391	15.069	726.124	43.867	256.58	36.341	1102.92	44.454	735.822	26.983	455.39	45.746	458.124	24.988	401.522	23.936	272.709	31.301	865.045	24.307	597.482	29.469	1099.78	39.226	223.891	12.403	523.815	16.368	771.11	19.707	1308.83	29.347
602	25.348	144.223	28.519	1516.64	16.805	729.335	33.289	837.127	25.598	945.259	30.803	334.012	20.259	147.341	20.312	179.204	26.677	453.569	42.753	2061.85	10.245	896.005	37.038	1368.11	30.736	46.864	28.16	40.439	45.103	779.326	24.413	212.336	20.515	582.376	20.399	640.873	18.531	2602.32	15.995	888.07	43.654	316.108	16.883	1896.34	37.369	320.651	27.247	808.742	31.728
603	31.497	1331.17	36.563	259.228	13.465	1800.71	41.007	195.579	38.974	486.653	21.393	775.914	23.976	2560.25	22.181	84.728	21.811	450.925	30.886	2836.21	26.283	203.165	41.729	921.376	32.545	389.059	36.589	843.046	24.457	967.506	36.01	463.645	27.354	1559.8	13.497	98.167	29.633	617.624	12.742	130.922	27.985	725.725	20.77	226.255	16.486	339.87	28.961	959.767	22.408
604	23.868	425.56	32.541	691.651	22.16	892.505	25.951	1632.1	24.523	2147.01	26.525	1087.18	26.896	712.427	22.179	1399.21	26.741	254.386	37.898	1153.49	24.387	1575.23	34.36	411.545	28.599	774.726	13.162	974.754	33.439	966.361	28.243	1191.38	20.744	895.52	19.275	695.683	27.252	354.333	20.635	455.853	45.884	1289.48	20.37	212.987	21.666	449.437	21.363	787.764	38.018
605	21.343	145.99	27.349	311.337	22.639	369.011	26.616	575.582	30.029	250.26	32.36	491.279	29.697	134.097	13.247	294.44	29.897	531.258	32.295	399.463	25.637	914.153	41.996	660.037	14.75	68.382	35.458	928.289	40.606	197.403	30.741	335.613	24.135	115.555	11.926	314.988	21.487	388.568	28.194	62.993	23.691	2126.15	40.581	2057.73	33.661	663.25	20.131	947.733	20.28
606	23.881	1488.33	50.896	1110.76	9.773	148.666	31.603	630.235	25.26	561.761	27.894	640.108	22.033	202.801	19.517	355.68	35.064	346.139	35.74	78.769	30.447	521.776	46.88	258.814	25.253	707.022	25.392	593.648	32.308	768.236	17.991	1477.21	6.965	484.245	28.85	1454.08	23.158	253.531	19.205	347.086	26.137	802.821	13.464	1089.6	24.549	448.822	34.889	197.266	19.337
607	32.786	604.916	22.375	456.359	40.777	91.942	28.617	276.767	36.597	246.705	28.078	487.595	25.837	237.842	20.953	498.473	37.369	200.874	39.796	1452.62	39.336	127.434	42.596	702.146	39.584	963.684	24.2	1012.39	33.443	194.086	30.638	446.362	23.047	603.802	30.086	551.163	28.389	420.999	19.865	1305.95	22.313	556.949	30.894	428.766	32.595	1422.81	37.541	462.433	32.59
608	33.639	859.225	37.777	589.395	22.519	195.414	22.494	767.565	20.384	231.923	27.202	446.356	23.769	847.944	9.776	313.391	24.835	514.27	28.633	1071.07	12.288	2299.83	27.611	859.71	15.487	187.201	26.835	462.895	20.858	1039.96	22.841	1208.21	29.096	437.667	20.225	671.992	22.012	259.491	15.414	766.721	26.999	404.236	13.073	672.278	33.949	865.193	16.048	773.145	23.834
609	41.896	227.397	37.098	26.541	22.016	247.263	19.917	411.029	18.226	1638.73	34.297	783.361	23.194	327.091	25.834	343.683	32.446	526.557	27.564	937.132	28.313	415.474	31.015	202.627	29.272	959.291	31.157	313.002	29.859	2862.88	27.364	918.799	32.966	556.172	14.454	257.283	33.869	183.118	19.414	1546.14	22.761	1450.59	27.416	546.428	48.79	864.603	23.523	966.19	30.441
610	42.88	607.278	42.542	417.236	25.212	1014.93	33.52	1826.29	26.453	3138.11	38.374	757.106	20.402	571.946	16.983	541.128	25.04	901.254	26.856	514.5	29.679	933.253	15.186	1051.64	38.016	275.326	39.783	344.706	40.89	115.703	27.667	453.112	38.588	1834.34	27.947	697.627	26.892	395.192	12.652	273.857	27.36	421.203	29.303	462.211	16.349	534.541	0	37.934	28.712
611	59.62	360.283	32.337	820.964	21.564	95.691	29.627	1804.75	25.443	271.543	29.228	83.081	33.57	2006.73	18.971	294.88	23.204	341.036	31.136	786.366	27.015	629.44	42.008	927.531	35.632	780.658	37.766	258.876	50.356	389.502	24.599	401.011	26.637	1457	13.112	192.155	32.313	314.285	14.053	324.515	25.075	1293.07	24.246	242.815	31.983	370.83	20.707	879.874	32.815
612	17.376	1533.89	27.455	457.745	15.623	478.786	35.872	351.101	20.963	5739.79	30.958	503.873	15.842	1153.03	22.773	311.953	38.091	218.992	17.897	923.889	29.475	783.269	25.802	170.383	35.049	914.643	45.641	1641.57	49.865	259.487	25.536	553.806	15.146	336.43	25.255	432.627	27.216	596.073	32.847	1367.48	11.445	1088.52	23.195	81.822	23.975	314.003	17.553	838.429	35.106
613	38.258	527.065	31.508	651.442	16.149	314.377	34.679	955.854	40.587	2578.6	30.175	791.073	14.858	675.926	15.458	430.581	12.329	1230.48	21.594	2108	16.784	237.041	43.508	913.574	17.427	1471.79	36.073	488.962	35.072	415.345	30.789	1243.5	25.59	1496.94	16.327	851.946	27.414	717.502	18.628	182.591	17.617	338.332	38.853	412.939	21.961	56.023	14.215	771.742	26.114
614	25.209	1354.02	30.005	690.763	26.985	625.041	21.669	986.706	7.334	1850.75	36.433	176.009	29.99	302.498	24.503	635.029	26.82	1005.86	27.543	124.353	25.656	978.859	44.614	706.422	27.911	339.163	26.03	1128.97	2.762	283.15	31.941	290.962	24.972	401.164	33.041	371.008	32.741	1132.53	20.729	376.942	38.998	1232.35	10.874	474.187	19.557	1431.39	19.005	1465.11	24.841
615	29.114	88.159	20.171	339.444	24.707	795.703	36.606	1260.99	20.201	1080.88	18.722	99.34	21.602	418.493	16.391	500.909	31.372	338.447	39.227	1664.3	25.728	1168.77	42.333	419.621	32.337	40.207	35.037	278.436	30.158	353.373	21.999	82.054	25.823	1070.86	10.081	73.648	31.925	401.236	48.254	390.328	30.839	200.77	14.685	1143.68	38.127	579.427	24.511	1594.66	16.682
616	58.707	539.158	17.438	223.437	28.751	302.339	28.469	478.801	29.674	513.725	26.754	636.335	25.606	88.736	16.265	593.062	23.545	111.316	27.193	1124.92	18.43	312.558	32.071	613.975	25.58	783.324	24.334	1010.43	37.412	267.299	23.484	904.373	27.903	1035.75	56.74	517.868	16.183	1853.92	23.758	1321.46	24.096	338.642	22.842	1242.7	48.545	873.731	20.062	820.237	16.507
617	44.914	113.005	27.891	743.28	11.838	1100.79	30.052	1376.93	33.739	951.877	31.608	843.308	20.516	426.383	21.818	515.404	32.985	261.318	17.275	549.427	27.344	921.711	27.02	1103.73	20.31	549.374	41.092	393.799	25.914	464.846	32.431	224.062	29.817	604.445	21.129	3243.56	28.67	493.439	21.478	229.124	43.592	1264.29	30.849	1353.88	21.804	658.915	25.94	306.647	23.464
618	15.806	781.882	20.076	357.285	36.365	501.814	40.758	248.964	25.804	1657.19	23.129	1643.77	25.796	773.658	11.456	447.604	30.492	249.596	39.383	1170.94	33.001	3175.2	45.702	140.987	37.99	198.462	49.837	305.869	3.09	284.954	26.827	883.499	17.841	371.315	35.525	1024.54	15.748	2425.39	29.047	2167.96	24.926	1441.19	16.82	282.728	42.239	398.316	22.799	575.898	31.882
619	57.611	111.479	19.281	313.924	33.681	1063.76	27.319	340.027	33.145	148.121	19.454	157.78	31.421	169.514	23.516	316.896	18.231	307.025	18.587	322.334	32.081	905.953	23.53	693.301	27.149	192.812	27.726	586.779	31.67	93.913	29.355	274.528	42.764	577.123	39.072	409.385	20.65	468.422	48.078	1264.55	29.434	599.699	15.995	1405.88	29.359	707.965	33.897	1994.82	29.047
620	25.458	73.311	46.755	655.089	17.451	1803.58	27.502	537.267	35.491	514.019	27.831	160.217	28.188	671.832	24.225	161.287	29.487	360.178	45.628	108.736	10.312	1331.99	24.55	216.993	28.996	308.833	38.291	692.841	22.836	2299.13	25.562	1091.36	24.689	396.374	23.166	872.79	30.539	454.546	0	26.581	28.998	206.473	40.973	189.707	17.255	2108.73	19.607	739.104	25.614
621	35.332	106.868	21.968	594.682	19.119	443.777	31.841	1220.08	17.77	2271.8	20.768	815.335	19.679	891.775	17.914	502.277	32.669	169.206	19.389	776.458	28.423	447.09	29.285	511.667	33.566	510.847	39.01	455.642	27.575	222.402	26.807	2804.03	37.423	1430.72	34.376	465.161	19.575	169.462	17.426	705.438	11.006	276.823	21.497	2668.46	43.859	403.027	40.181	530.251	28.919
622	27.556	624.029	44.137	401.073	19.667	779.434	27.64	285.902	26.949	553.927	22.261	233.297	28.888	327.356	20.045	611.512	30.756	646.305	8.694	281.683	25.37	476.631	16.354	412.87	29.189	669.719	25.018	1801.26	17.617	119.455	28.415	407.678	43.254	212.678	11.427	2084.41	23.219	332.183	8.752	851.989	22.627	2144.08	18.874	833.227	21.521	309.385	12.807	787.505	31.492
623	15.933	208.202	18.549	630.41	23.083	200.411	19.299	1102.42	35.096	1295.79	30.129	484.957	22.682	1046.73	13.452	223.151	19.736	284.665	21.815	454.231	9.415	1949.88	42.413	403.632	33.764	971.087	44.07	647.871	20.196	559.673	20.431	644.989	25.127	447.013	42.287	504.968	26.358	745.091	16.722	555.051	6.637	484.12	13.606	162.024	28.651	520.626	35.126	266.467	38.287
624	21.351	820.645	28.14	252.635	39.647	206.729	43.881	297.944	19.965	1763.62	32.701	533.515	23.068	410.108	21.847	378.581	23.157	480.669	27.301	197.935	27.452	187.836	31.272	313.286	27.905	228.469	9.15	304.642	23.359	2018.92	27.764	247.558	31.353	1230.93	40.253	122.955	23.919	3098.21	48.048	825.596	22.324	612.783	26.772	1542	19.706	1751.05	23.976	370.916	35.633
625	24.224	319.229	24.152	857.516	9.882	404.245	20.856	440.464	24.59	638.411	29.569	642.483	18.374	158.208	17.436	313.167	32.402	1841.46	18.788	485.306	31.126	320.812	46.135	323.334	32.916	1632.97	40.706	700.309	44.848	845.037	25.488	531.836	17.61	121.261	33.439	1024.71	30.604	427.539	30.754	844.528	29.287	1162.42	33.05	97.663	26.713	748.339	20.289	409.846	26.93
626	34.77	241.807	26.827	649.651	20.087	1782.28	39.325	182.057	24.723	443.612	24.881	68.111	10.303	861.169	25.85	302.335	17.309	324.933	27.025	129.081	25.552	846.725	38.738	907.583	32.192	1128.51	39.263	282.242	43.638	215.441	20.2	379.944	31.744	1604.74	21.235	617.669	26.6	523.324	19.504	2276.9	42.678	1908.63	22.659	701.917	43.695	410.496	20.301	259.065	26.464
627	20.143	460.138	50.946	317.049	23.466	201.914	19.169	2660.02	27.393	492.829	24.455	526.774	15.161	610.162	20.533	838.294	13.655	453.99	36.985	460.666	29.226	249.235	32.119	788.942	41.909	179.243	31.15	668.747	46.281	832.499	30.192	267.344	20.733	270.539	14.468	432.788	25.744	738.131	19.29	915.305	17.393	1223.03	23.145	1023.59	28.603	607.642	29.934	426.423	25.059
628	36.154	152.267	45.06	462.273	50.476	2353.39	44.699	204.706	31.673	951.821	26.776	178.741	27.086	618.846	19.47	97.965	19.923	414.708	27.997	387.391	24.799	807.419	29.806	1171.83	30.322	721.756	26.211	749.612	42.738	156.694	23.91	456.059	31.084	707.309	37.275	406.721	22.461	1252.65	17.285	1065.76	27.685	1040.4	15.064	330.13	39.345	256.483	14.562	629.913	32.599
629	24.036	244.911	31.293	239.296	53.2	686.795	37.967	1043.47	30.578	549.111	28.288	500.388	25.828	1926.65	23.046	258.744	25.299	117.609	16.796	1440.7	25.479	1198.21	33.646	1036.19	20.995	518.01	32.045	1561.36	44.496	616.849	19.347	789.896	25.687	1205.37	15.156	675.474	31.48	441.02	8.019	939.362	27.73	770.642	20.33	728.7	38.825	711.332	18.333	574.918	31.769
630	55.285	397.676	35.982	881.154	20.39	426.429	35.865	126.673	24.989	269.637	28.031	224.083	24.348	747.384	13.825	477.967	33.423	425.201	26.951	907.854	28.957	1228.4	35.997	93.819	27.016	697.827	35.072	897.785	31.174	547.739	34.932	660.731	29.57	375.979	18.516	868.596	25.976	247.189	14.149	883.742	30.92	742.781	33.323	544.121	32.903	233.349	25.178	1613.56	31.465
631	26.849	594.816	33.828	574.101	40.503	1039.58	14.541	1429.36	28.575	273.712	27.685	36.635	35.9	111.695	18.879	167.821	22.838	2939.63	22.656	442.414	31.58	225.997	9.597	1828.98	28.624	107.427	32.337	282.788	35.47	518.188	32.713	442.619	33.28	734.89	15.856	412.038	23.517	432.919	37.178	334.108	28.841	435.232	19.432	1989.34	45.91	79.98	26.456	531.442	34.638
632	31.352	607.981	33.752	376.723	11.25	581.393	31.916	629.738	19.649	1247.18	34.191	224.585	32.117	596.632	19.15	237.262	23.92	489.667	31.185	546.29	27.527	655.682	27.463	571.873	21.284	381.598	21.93	518.781	22.04	654.688	20.094	613.886	37.836	310.338	26.961	540.64	26.309	189.201	20.029	230.164	49.331	423.556	37.728	201.557	22.626	379.458	22.348	605.775	39.331
633	38.768	160.93	28.351	591.462	23.628	466.947	26.781	525.461	42.911	1166.14	30.174	238.777	15.033	779.172	9.444	271.061	24.472	600.782	40.211	1077.5	38.838	318.384	10.832	223.877	0	23.473	27.93	283.24	35.313	1060.39	27.573	1571.67	37.762	331.079	12.974	616.182	21.231	949.14	11.938	604.275	41.315	705.752	27.962	744.52	25.985	937.415	30.015	230.612	36.368
634	47.707	273.907	32.839	409.931	20.141	534.59	34.841	103.027	27.653	744.227	23.565	724.089	19.953	371.962	22.129	530.071	18.697	131.429	35.172	712.939	30.291	161.737	41.844	1362.64	19.769	295.818	34.047	2461.03	40.948	300.533	24.759	647.584	20.058	1008.18	6.745	318.296	19.513	693.622	22.228	640.903	24.919	738.755	21.536	446.747	13.115	996.12	30.109	521.327	32.916
635	20.255	501.849	25.996	625.47	26.393	620.015	17.11	348.175	42.517	2153.68	41.313	993.307	23.946	1145.55	23.776	828.452	21.877	982.239	35.367	567.316	13.417	116.415	15.766	541.862	39.479	107.979	38.779	218.268	20.034	2553.74	25.896	274.865	27.477	227.274	21.927	422.656	20.224	438.999	24.902	201.788	34.033	289.484	37.816	2394.78	29.366	883.112	22.601	3088.14	21.196
636	24.091	1115.55	37.655	1218.78	40.997	535.558	24.36	907.721	37.615	2000.78	26.606	695.518	31.337	75.917	17.547	255.315	28.744	1564.15	35.193	274.158	14.78	738.193	36.74	1510.97	27.276	122.649	38.207	881.066	7.924	601.818	28.336	385.618	17.938	188.714	37.489	431.961	19.778	483.967	20.231	720.819	33.964	754.358	22.003	349.1	19.394	570.136	19.709	1903.32	19.414
637	63.002	1615.87	39.053	466.801	14.942	210.047	53.904	329.901	20.96	547.062	27.298	596.286	33.989	1516.36	21.556	397.077	24.675	226.26	27.881	973.98	17.167	929.367	37.093	354.374	35.729	573.228	27.581	311.156	11.623	438.392	21.466	624.814	27.969	133.862	11.312	1669.08	19.428	225.535	21.991	1385.3	27.466	666.689	33.893	738.057	29.701	603.462	21.226	640.13	23.38
638	63.971	2606.75	22.44	2083.9	21.197	368.384	21.168	331.07	32.38	561.897	26.873	890.028	22.011	689.508	19.604	345.676	32.372	463.588	44.943	2534.77	24.392	619.055	36.045	165.409	31.491	608.706	48.633	162.402	27.559	1020.83	23.944	1687.08	24.478	1139.82	33.148	490.899	29.823	609.694	19.365	1591.17	12.69	786.964	30.622	1600.58	23.693	148.798	18.841	920.669	34.43
639	35.106	490.18	31.171	872.264	12.155	119.287	29.63	564.383	34.07	1080.35	24.677	378.612	28.669	193.798	13.223	665.264	23.215	1458.21	23.061	1613.62	10.466	1367.87	34.309	627.054	30.359	349.37	45.334	743.132	43.447	580.755	19.809	308.849	36.562	263.913	35.078	307.1	29.093	603.249	7.696	219.112	14.346	77.321	23.593	2908.16	30.389	256.034	25.893	472.314	23.486
640	27.684	317.909	19.095	172.527	16.371	224.685	37.347	445.731	33.814	627.43	24.58	535.775	28.482	444.667	14.192	572.415	39.968	132.129	29.686	458.573	23.794	35.321	38.181	545.021	27.664	1761.99	29.697	133.327	38.727	412.638	31.29	1143.41	23.787	539.469	15.118	3563.67	19.467	198.932	39.395	1946.05	43.042	772.69	19.673	932.966	32.545	914.991	22.602	939.453	33.339
641	20.971	311.292	37.104	622.449	24.444	872.094	18.125	1633.75	36.619	1114.85	30.674	514.657	35.023	412.086	23.284	437.935	22.641	286.395	21.287	920.428	38.996	476.107	24.287	629.947	41.122	141.204	27.416	144.614	17.709	242.805	20.249	742.86	33.353	939.793	20.363	471.137	17.851	491.875	17.834	725.658	10.329	963.207	30.023	417.081	46.919	315.182	25.382	105.453	23.17
642	57.916	381.517	25.992	986.798	17.529	1100.48	39.93	991.205	23.647	3702.7	23.904	644.566	15.704	1703.54	19.683	763.968	24.086	1268.17	19.602	319.962	25.072	179.18	41.927	844.894	26	82.923	26.033	573.532	26.152	358.388	32.084	672.646	29.468	1124.33	18.901	344.766	23.668	292.591	15.037	547.619	14.362	88.31	15.865	262.553	21.791	854.869	26.586	738.688	17.622
643	58.03	392.165	42.465	2069.98	16.826	636.509	23.956	1242.16	26.291	595.101	11.629	133.627	29.456	100.302	18.891	2426.81	28.63	318.607	3.77	818.503	10.179	693.957	39.699	1222.16	36.662	1191.21	31.639	241.902	39.305	1590.94	31.054	203.444	40.829	678.302	46.219	489.445	26.349	205.842	18.266	172.072	36.463	1363.23	14.253	396.037	11.595	575.417	26.591	924.507	17.341
644	48.344	92.461	25.46	661.664	15.389	199.201	33.928	453.168	24.743	1393.19	38.963	1378.77	31.2	577.469	19.109	460.944	39.807	1043.94	16.786	2244.18	42.395	990.707	34.697	455.228	24.493	397.355	31.064	312.8	46.748	109.333	23.324	1256.33	34.053	1092.82	26.569	146.036	19.125	352.72	17.935	670.929	29.516	373.166	37.401	299.362	38.799	1507.93	27.419	1050.58	27.656
645	36.062	1000.51	29.724	410.927	31.547	1237.19	24.525	710.966	22.982	553.324	25.501	217.552	25.058	2876.41	23.895	607.135	28.575	371.247	24.788	591.684	41.674	62.836	28.121	158.565	26.584	222.505	29.363	1704.71	29.877	229.507	31.734	532.893	41.076	559.173	35.929	637.794	20.756	320.777	35.627	755.207	21.845	754.806	19.781	29.172	29.982	766.505	31.697	897.442	18.43
646	21.198	772.186	29.812	1074.35	15.984	359.124	31.43	359.11	32.137	645.036	9.188	1604.22	28.28	180.816	17.767	370.3	14.775	83.207	31.985	1567.16	37.14	570.144	40.985	1831.89	43.912	193.913	31.537	843.213	31.338	227.743	26.859	1245.61	19.929	366.612	30.478	1971.32	24.061	377.684	16.87	1228.73	8.238	820.144	12.147	206.366	57.049	404.972	16.313	1135.97	20.947
647	41.663	945.013	20.06	234.175	43.536	575.116	29.613	474.339	29.091	857.706	28.055	1064.24	32.644	1044.28	22.884	523.666	18.723	34.678	38.373	1584.42	31.789	827.625	18.94	1477.49	34.355	333.087	26.398	193.363	37.93	472.727	30.678	312.281	21.778	466.284	19.178	608.516	23.47	768.195	16.945	491.236	28.252	1073.65	22.265	189.424	23.156	1158.03	19.715	314.76	31.351
648	43.042	1239.72	29.599	1440.8	13.483	140.272	43.13	670.481	29.183	1432.99	33.704	1038.96	29.53	1316.55	18.414	509.571	18.629	1109.77	47.181	1194.36	26.011	132.606	22.359	472.856	37.708	345.863	38.262	308.383	28.408	121.97	25.64	365.144	25.897	1476.36	26.864	89.213	28.712	802.094	27.654	1053.01	22.57	2699.04	19.352	614.93	24.379	711.391	20.369	163.873	31.098
649	25.546	1382.65	39.428	706.052	21.262	272.926	33.863	239.009	37.117	565.451	32.401	1167.05	21.928	411.688	19.053	386.792	25.08	103.972	29.976	479.691	14.893	807.23	20.934	1041.09	31.751	516.1	18.268	124.388	26.374	187.404	20.986	455.434	39.879	505.875	17.777	190.547	24.277	373.913	19.455	696.328	12.106	400.763	16.884	235.563	56.233	1435.52	35.526	235.576	37.211
650	27.184	528.278	29.868	1181.31	21.176	351.055	27.933	1342.89	37.443	447.037	29.879	2434.37	27.208	525.781	14.966	484.841	38.348	606.743	33.211	556.04	13.333	1105.92	47.527	714.136	29.778	914.593	24.298	533.775	31.524	395.849	30.204	1981.14	34.484	538.478	14.549	670.991	26.461	786.745	24.668	1240.14	16.325	691.303	17.914	158.417	21.429	745.811	31.226	311.322	19.154
651	48.318	2144.24	17.165	689.055	16.639	426.647	27.698	1514.01	20.526	165.712	22.115	718.864	25.43	1569.16	17.03	56.372	23.608	254.781	20.894	328.132	36.439	488.455	32.416	126.291	26.723	407.638	42.942	116.468	24.319	853.309	29.051	936.984	32.619	1876.18	24.047	740.798	21.653	407.092	13.619	152.026	23.572	288.437	27.789	561.671	36.947	1384.18	29.921	844.591	38.377
652	37.241	328.776	45.66	715.433	31.361	214.071	16.594	2052	19.834	464.261	34.006	253.085	22.164	368.09	16.815	429.723	39.614	97.01	22.366	2318.25	27.925	735.911	23.897	201.315	37.387	1129.5	30.711	1677.23	46.535	1615.34	23.134	115.606	18.567	233.283	25.282	1995.46	23.249	535.182	10.005	722.128	48.079	1116.83	29.304	249.126	51.166	356.867	31.427	470.173	31.811
653	48.11	555.058	29.603	281.804	10.835	118.909	24.755	727.028	33.014	868.638	23.228	971.036	38.194	598.711	20.216	168.185	21.556	302.006	27.249	450.416	35.687	1184.98	23.025	281.569	41.379	390.275	29.802	519.344	22.51	1890.47	29.274	360.384	23.909	253.742	14.506	254.6	32.233	587.375	24.83	717.43	26.25	459.29	23.462	69.692	39.482	1492.95	17.57	856.723	32.891
654	20.59	596.963	44.707	634.034	17.523	511.581	36.958	1536.77	31.742	1130.29	26.733	1118.83	29.026	354.735	22.069	368.801	20.851	434.078	29.826	305.781	32.993	424.051	46.311	394.998	38.303	1696.25	20.865	374.454	35.148	2390.92	25.399	671.517	24.057	804.793	18.019	221.041	30.63	1323.55	20.159	511.35	26.646	4234.23	22.578	123.735	26.725	1170.07	20.726	397.021	33.894
655	34.87	671.491	31.086	614.457	45.12	273.563	31.959	984.065	38.246	361.582	27.095	249.461	25.122	204.716	22.657	263.205	20.716	269.171	21.479	1392.96	10.285	725.026	25.749	248.036	17.645	567.977	32.716	971.012	11.391	848.054	31.862	683.816	32.726	709.605	35.344	1100.1	20.976	656.038	17.303	879.889	25.662	2088.94	27.794	219.971	21.962	1687.59	16.757	337.504	19.467
656	29.431	661.074	18.29	603.903	18.881	609.912	16.304	1026.85	26.033	548.637	36.213	867.028	21.794	430.322	18.226	61.749	21.695	168.452	27.324	3087.04	44.69	476.215	38.568	1796.87	42.898	933.454	28.849	454.057	50.027	1100.14	18.438	121.77	25.484	489.832	12.857	1142.5	31.534	773.612	19.11	463.304	26.339	271.277	30.255	250.984	49.389	378.948	16.584	329.968	16.809
657	17.467	868.301	32.169	1207.46	28.119	1281.71	16.404	1213.91	31.768	1382.51	28.885	204.849	21.881	1186.95	16.688	523.015	30.598	1114.39	25.956	329.001	26.9	770.426	24.418	305.408	38.386	764.516	44.066	391.123	21.788	1418.54	25.021	266.8	33.537	621.573	23.91	499.62	9.56	325.796	21.978	220.904	46.501	406.812	21.857	692.985	38.479	1341.41	34.72	1094.76	31.797
658	21.202	342.067	29.555	162.179	17.019	821.671	21.3	280.431	22.35	703.536	28.934	459.994	25.384	192.724	20.887	1052.5	37.845	376.553	36.633	337.132	28.894	471.186	49.22	403.662	33.847	1338.87	32.371	211.279	37.767	94.873	26.251	261.406	19.78	752.695	29.552	727.96	31.742	590.769	17.573	182.808	24.449	827.619	18.972	604.54	30.986	1057.31	16.651	1129.33	40.236
659	54.602	868.679	49.797	1188.38	40.847	292.437	17.547	243.98	20.667	2601.08	17.526	580.567	24.574	155.264	23.85	195.618	13.559	291.577	16.654	1116.1	34.358	754.288	22.037	231.743	35.112	797.5	29.774	1542.95	37.92	1638.12	31.943	433.383	17.907	275.756	36.468	595.684	31.662	973.944	23.07	829.461	43.929	2405.1	18.988	330.389	49.182	319.298	33.295	338.625	36.064
660	42.348	404.901	27.036	1066.97	37.124	944.366	41.584	637.612	22.139	95.734	29.15	211.933	25.905	334.025	19.919	1370.21	13.498	475.093	27.213	1509.49	15.608	470.946	28.302	1399.99	30.933	336.05	48.218	581.317	37.552	552.484	21.316	851.827	37.361	1233.48	40.639	1411.3	21.565	1024.27	13.288	851.091	15.031	938.139	14.607	28.591	29.98	966.392	33.454	176.26	20.963
661	47.162	306.419	22.167	109.191	14.617	1309.42	30.053	139.649	16.301	1075.02	18.236	367.203	31.69	348.713	20.675	558.007	18.479	272.932	16.103	577.519	31.455	161.906	31.069	382.077	18.08	834.421	34.966	178.367	33.712	354.412	27.711	1060.72	28.476	293.654	17.501	425.553	25.238	1273.43	37.365	389.783	22.658	204.411	19.892	1728.19	36.566	489.442	25.793	572.683	35.022
662	44.511	1709.82	31.421	1045.2	51.973	725.825	32.426	835.593	20.792	95.699	24.656	198.62	17.775	254.933	17.119	186.606	21.816	1694.62	27.893	899.799	9.361	2146.7	36.666	136.923	21.849	608.248	32.518	368.775	34.947	1072.19	31.35	2767.28	23.963	617.614	38.543	193.522	24.414	922.205	35.213	467.572	31.349	295.981	22.963	356.819	32.238	916.573	29.306	1154.39	20.721
663	49.443	160.241	53.566	358.292	14.222	1888.69	25.68	1472.43	40.873	256.465	22.855	342.617	30.233	1492.87	21.481	825.642	22.411	709.477	27.948	1109.81	26.847	1288.9	17.941	383.585	23.03	1619.52	29.464	648.19	27.059	94.896	23.43	1214.98	11.331	238.447	35.773	402.531	22.167	749.686	41.394	81.974	27.022	376.906	28.889	912.216	42.881	263.797	22.116	396.341	37.572
664	56.832	558.315	24.133	396.417	13.949	532.675	28.349	331.513	27.459	491.974	27.612	833.514	33.949	1197.63	18.543	554.959	36.116	104.882	31.04	1112.05	29.969	231.356	10.55	108.166	23.537	607.43	24.514	165.738	49.018	647.393	25.786	25.524	39.705	245.673	17.49	539.878	30.285	586.646	17.21	383.595	27.916	121.223	33.119	860.37	29.022	348.863	22.11	1768.6	42.663
665	54.701	219.918	13.129	984.676	15.406	657.021	31.491	299.721	22.556	1814.49	37.772	482.022	32.249	441.823	25.257	615.994	28.548	103.714	34.281	450.112	29.568	238.481	17.493	230.504	13.261	4379.75	24.924	128.046	42.838	1049.9	28.35	634.124	16.46	568.977	33.933	199.291	23.728	622.211	20.954	227.446	10.216	265.288	14.868	149.316	19.934	1109.27	17.436	626.563	14.703
666	39.959	254.595	23.044	438.499	8.619	1119.73	18.531	135.176	28.152	1055.57	26.051	1810.22	23.146	763.81	19.991	274.149	30.031	451.36	41.07	1580.67	23.763	887.613	48.127	272.317	42.852	654.628	33.96	533.682	26.205	270.122	17.489	688.209	38.164	555.638	38.994	754.412	25.837	1141.18	30.293	430.164	17.489	544.745	14.618	1379.54	17.153	171.843	18.974	1345.6	36.934
667	46.715	404.11	18.258	70.275	30.249	933.898	23.23	258.895	32.602	636.99	36.535	484.586	18.946	947.039	15.171	891.924	13.673	369.11	25.077	1027.7	39.52	496.583	23.133	972.013	31.491	253.629	33.794	852.287	40.439	1137.9	28.322	525.228	18.755	966.327	24.31	434.71	22.067	431.774	14.224	477.909	27.174	640.355	29.133	837.783	44.478	567.611	13.972	442.578	24.175
668	25.67	61.823	28.304	406.683	36.569	688.707	46.18	415.581	33.458	494.381	32.139	172.316	23.462	571.011	22.29	796.147	33.65	448.714	15.399	1125.06	15.898	206.934	22.625	453.749	30.731	744.975	17.606	465.888	37.125	464.125	25.14	354.515	31.213	1531.05	20.417	838.35	24.715	727.524	13.805	444.833	7.728	752.881	35.561	146.434	18.097	811.783	26.299	170.746	21.572
669	43.497	507.568	48.971	151.708	14.7	500.115	32.176	969.888	33.293	957.308	20.889	465.103	17.881	825.178	16.707	840.167	26.502	913.635	28.569	1537.89	24.306	792.15	21.641	376.049	22.54	161.63	34.509	492.827	28.626	424.649	25.155	2196.98	24.444	1232.7	26.907	1074.73	29.372	1204.23	20.39	241.07	25.877	261.525	29.152	1375.72	18.875	2148.8	31.145	1294.29	38.5
670	28.001	867.758	24.188	926.86	17.05	1346.11	17.691	974.222	38.278	389.247	32.714	111.636	34.085	582.185	9.321	671.574	17.879	532.074	38.465	1045.65	30.446	254.389	23.919	2662.77	33.936	404.575	33.434	493.957	36.226	1083.55	34.687	764.607	23.622	444.352	34.261	1390.8	32.484	365.249	16.711	709.957	16.275	820.878	18.292	697.493	20.516	522.661	31.437	426.02	30.144
671	27.894	695.358	52.172	220.769	19.94	212.856	19.966	1223.93	19.727	268.871	42.414	581.403	38.496	94.403	8.668	89.001	26.303	42.425	27.589	3622.97	14.617	1050.59	54.748	1597.74	21.191	1693.42	34.775	317.228	28.589	567.942	23.195	260.684	26.48	498.946	23.429	672.185	27.582	458.981	15.063	586.441	44.532	733.502	14.657	278.368	40.235	1568.49	23.948	419.579	24.824
672	54.751	243.03	36.99	1269.74	24.891	892.314	37.388	795.072	29.207	2087.59	31.273	304.714	18.195	468.64	14.12	219.2	32.761	266.39	35.22	152.501	18.415	379.827	22.369	110.684	28.346	736.174	45.833	292.582	29.972	522.61	26.21	445.833	24.775	1924.84	13.791	631.38	19.825	333.903	13.833	779.328	8.235	208.009	14.318	277.81	50.268	230.327	18.535	677.356	36.702
673	33.258	67.498	42.127	1174.06	12.887	1178.13	26.937	510.97	31.471	218.34	29.077	94.042	25.78	146.623	24.718	980.032	24.924	2164.38	14.247	488.484	19.517	1343.47	47.572	730.988	26.25	171.442	28.029	404.97	25.494	528.586	26.767	1269.48	18.495	248.659	21.962	119.678	24.589	943.121	19.731	319.758	28.657	653.979	14.612	730.445	28.942	242.308	31.431	232.181	22.075
674	28.211	104.59	46.248	622.484	44.731	59.166	36.012	562.229	27.664	518.885	25.217	369.459	16.748	465.524	16.88	174.465	22.389	666.604	24.456	1323.15	29.404	859.052	34.831	1211.78	41.416	449.679	51.473	76.284	37.288	889.097	22.348	520.109	23.494	1280.19	39.855	657.256	28.491	578.992	26.465	274.76	18.228	1554.1	14.415	644.78	40.228	334.018	13.095	1090.81	21.787
675	23.01	380.725	17.865	1627.65	9.913	752.858	31.991	179.362	31.484	604.112	32.359	879.929	34.196	867.1	18.939	484.533	26.515	320.39	29.109	226.643	20.365	362.279	21.773	835.973	24.98	1836.43	42.563	289.12	33.489	2277.23	10.141	312.503	36.061	225.031	20.273	2084.25	28.835	405.56	36.219	167.409	27.374	1705.9	34.741	801.39	41.549	410.536	25.683	69.723	34.863
676	33.837	266.655	11.322	182.575	19.452	815.131	39.115	960.814	29.45	809.203	37.663	449.21	20.246	228.681	23.552	258.002	35.181	308.195	29.772	617.49	17.485	95.792	43.068	1704.33	27.355	438.445	29.671	694.653	29.24	1992.12	19.894	151.319	16.419	895.554	38.533	795.555	20.51	197.928	50.67	616.696	15.952	525.308	16.061	910.335	25.017	291.022	20.608	445.78	23.576
677	32.807	656.009	22.206	425.213	14.816	1543.56	35.402	136.256	29.247	300.358	23.676	132.004	30.306	557.467	16.835	62.634	14.506	1159.13	26.929	291.759	33.877	915.144	22.757	438.822	11.866	445.593	21.728	1237.34	23.194	2132.52	22.377	2438	28.985	100.936	20.956	78.899	26.731	886.308	18.925	1382.65	21.366	1281.59	17.85	1713	25.652	872.326	19.635	811.261	23.666
678	47.076	481.954	43.402	294.613	28.487	269.263	31.614	3331.52	35.832	494.409	34.174	566.982	26.064	548.977	20.643	1174.69	32.402	766.432	42.229	1872.89	41.252	3288.2	31.982	583.818	23.718	193.528	37.456	2405.66	50.114	1398.82	21.671	385.138	27.169	606.96	14.046	1127.6	19.972	401.023	12.771	323.468	35.177	123.455	25.67	369.577	40.424	1279.7	29.31	1350.92	25.1
679	37.134	859.442	25.998	363.537	20.507	81.634	29.701	600.725	33.435	225.792	29.12	705.185	34.061	286.895	16.864	572.45	33.346	477.676	25.29	1146.42	11.616	393.089	37.069	2849.75	15.164	217.924	37.033	454.819	35.775	356.826	31.203	488.213	37.45	657.033	19.787	558.495	23.376	101.046	22.297	442.304	26.869	1505.17	13.307	372.856	23.494	747.834	26.647	1197.75	15.552
680	66.416	217.075	25.172	849.203	7.956	110.992	34.157	2009.27	35.383	321.233	24.475	504.877	24.038	1078.89	16.91	202.754	18.359	652.185	26.855	452.728	30.193	1072.66	40.983	1001.41	17.94	904.65	43.015	566.964	26.747	232.607	20.083	363.151	23.214	1629.6	17.53	366.574	31.453	918.838	12.269	727.273	40.834	336.627	21.445	899.226	11.806	133.904	29.701	888.614	25.117
681	43.684	265.686	28.754	1337.79	20.604	163.817	27.422	1185.41	31.831	421.2	30.734	289.537	17.895	1043	19.33	273.528	27.278	229.005	23.608	462.514	25.513	598.05	34.01	1834.31	23.522	397.518	29.139	623.803	49.298	261.582	16.274	250.013	27.914	791.636	43.696	685.773	19.116	923.616	27.097	421.407	21.496	452.212	13.424	242.454	21.941	382.428	36.254	1186.6	23.969
682	40.052	584.686	11.907	205.55	12.607	1410.11	31.416	1537.12	23.897	1487.93	36.006	188.46	19.536	1101.59	17.277	216.997	14.598	906.765	25.141	186.846	16.27	540.674	45.297	429.285	13.825	339.711	25.239	554.584	26.426	168.968	28.008	340.958	26.326	1124.88	23.819	175.54	31.042	426.359	40.634	417.046	11.676	385.078	12.082	764.061	41.995	230.457	25.993	1540.34	34.078
683	53.662	426.783	16.762	299.702	11.84	618.836	27.815	1111.06	42.126	661.289	26.134	599.893	29.112	292.086	15.461	328.861	20.147	163.791	29.162	2725.02	44.603	142.64	42.146	563.56	37.69	1892.62	23.74	431.381	22.586	449.583	22.454	785.334	18.989	740.545	28.691	387.142	35.391	693.56	29.54	505.018	28.028	666.185	40.093	623.207	20.79	604.484	19.837	256.639	31.514
684	15.869	493.212	12.702	604.225	53.548	103.032	34.419	602.783	21.527	1194.68	31.54	1141.57	21.738	570.917	23.841	1410.82	11.406	1013.27	34.907	600.254	32.876	318.84	28.939	861.022	16.015	978.094	35.649	2425.91	50.537	299.899	23.694	461.056	20.185	689.547	35.889	301.474	30.576	201.966	38.461	713.13	27.123	1814.42	37.815	1275.94	40.364	319.287	27.46	199.788	27.267
685	40.216	124.612	40.944	1096.86	13.796	315.306	40.906	416.269	27.431	425.31	31.131	506.217	15.677	564.462	22.425	259.598	28.011	411.673	17.685	1298.75	25.743	633.267	47.596	660.342	37.406	249.038	37.88	673.921	23.996	600.605	25.675	314.978	30.629	511.924	15.851	695.123	16.893	228.095	32.395	794.896	33.939	432.099	30.273	1267.76	38.659	707.246	30.148	288.076	28.341
686	17.675	161.625	30.425	748.37	14.989	116.261	30.273	669.614	21.953	1648.38	21.284	2280.07	23.42	1606.86	16.667	362.514	22.627	171.053	27.636	857.655	21.621	92.582	35.675	1268.59	36.228	1510.06	42.212	428.792	25.514	650.212	27.691	723.205	37.757	1076.27	25.003	591.062	27.972	1295.25	38.509	853.853	23.73	429.071	27.511	612.676	64.029	1037.62	23.464	1081.31	25.972
687	27.216	411.086	22.04	330.653	19.906	101.862	20.73	673.455	26.914	457.14	18.535	597.757	24.915	1300.12	18.846	150.077	26.58	407.31	24.759	285.485	21.107	579.733	21.422	1155.44	34.577	1981.37	39.604	326.016	23.147	523.318	32.71	1089.56	15.765	256.44	6.157	461.786	23.919	1671.89	19.347	671.094	5.051	1201.38	34.914	633.025	31.389	807.601	21.301	372.309	33.603
688	54.891	362.722	31.964	1323.12	22.446	1309.98	39.267	701.378	29.483	865.614	27.241	214.421	31.491	184.863	23.061	1011.94	23.866	898.986	32.954	697.125	25.311	710.799	49.533	854.903	21.87	330.963	44.329	698.018	22.171	1700.05	16.368	882.679	21.322	185.529	17.59	622.823	25.778	289.132	12.741	760.266	10.167	108.57	42.78	1155.72	28.498	577.849	20.391	204.547	20.191
689	33.505	828.779	35.849	452.469	30.088	720.766	24.037	298.361	25.932	345.539	25.621	1018.24	22.147	360.761	19.374	311.63	14.685	1856.55	38.929	280.776	19.915	213.052	44.832	1687.92	12.803	487.84	23.157	231.993	34.434	1351.56	23.652	335.934	18.906	1968.42	20.621	504.136	21.125	230.997	27.752	1109.31	16.137	1945.57	26.699	988.884	24.15	471.069	30.475	435.221	33.21
690	19.064	2110.31	20.685	258.088	22.658	49.867	17.664	1240.22	31.805	229.925	22.075	125.641	27.56	418.997	10.013	394.017	33.748	1461.33	18.039	110.082	40.845	1324.53	11.854	146.819	30.353	472.019	18.931	278.793	40.405	461.646	24.455	454.827	17.713	967.492	29.315	650.198	18.793	740.176	17.59	741.941	42.885	614.782	33.465	413.265	34.12	1496.57	21.304	1939.71	18.487
691	58.314	236.902	36.595	748.513	21.091	302.13	34.081	232.513	33.543	1642.1	30.825	604.66	14.621	539.096	14.857	486.808	32.294	535.08	30.918	546.216	29.68	1164.73	18.442	343.484	33.47	335.115	29.444	1374.64	30.96	389.991	22.149	380.537	29.891	671.754	27.001	80.011	33.49	362.023	31.686	1134.77	16.929	2408.88	27.352	340.536	11.982	468.215	15.587	272.261	38.18
692	25.356	233.803	20.388	382.492	23.577	125.183	37.9	704.526	20.442	222.229	25.206	600.878	11.12	405.122	14.567	346.909	26.401	630.924	34.188	1133.75	13.059	846.519	27.599	939.505	17.519	864.405	47.268	137.928	18.628	525.744	21.06	545.152	23.877	221.216	34.817	1120.62	28	476.358	15.607	771.607	46.061	1693.91	15.499	621.371	51.613	168.876	22.117	119.569	39.158
693	12.335	195.847	15.413	433.499	25.727	135.912	28.179	2651.1	42.172	119.68	22.886	779.584	24.208	319.006	16.937	425.264	27.497	344.132	31.568	299.212	37.654	393.955	19.901	149.515	37.734	1073.22	44.601	161.47	24.615	271.88	27.109	387.51	28.145	389.677	34.631	345.648	32.568	404.047	15.587	272.961	32.602	1008.9	20.171	1562.23	50.448	797.933	22.554	450.321	17.344
694	51.81	98.717	21.368	495.982	26.424	867.246	25.732	936.753	12.628	1086.25	24.791	1766.71	33.459	609.895	27.281	48.859	22.096	74.251	26.054	281.63	15.718	319.254	37.942	711.609	21.015	861.2	22.499	391.105	22.254	1321.11	20.708	162.961	24.92	1064.12	21.659	204.738	13.552	1013.46	27.101	302.063	24.635	435.643	24.415	870.631	22.758	617.857	30.528	467.878	24.727
695	49.394	338.258	29.343	296.808	9.478	1014.42	24.288	955.229	25.858	1215.91	32.829	1088.75	18.908	233.854	15.56	108.726	40.066	386.67	39.7	541.473	27.129	154.577	38.124	274.715	35.324	465.413	38.176	863.739	17.122	865.47	29.444	702.801	15.96	598.728	26.635	549.686	23.868	543.499	22.01	84.133	18.889	536.915	14.482	182.209	30.402	813.249	30.874	972.717	25.039
696	28.315	173.09	37.445	361.776	9.643	483.045	29.825	775.336	37.828	440.333	33.355	225.546	26.414	951.166	17.743	135.349	39.383	539.013	23.607	205.537	25.413	1553.4	45.026	554.146	38.118	126.909	35.784	75.276	50.498	28.981	26.446	186.583	23.733	975.378	30.506	252.037	25.595	409.962	39.527	367.124	15.328	205.215	30.025	829.931	29.212	1271.56	28.898	189.951	29.837
697	35.309	260.349	32.173	297.734	14.636	1091.56	26.98	305.231	32.928	185.418	20.931	612.268	24.14	779.622	25.095	1779.37	39.08	176.545	30.667	483.72	23.022	402.44	40.21	101.737	30.579	139.038	40.636	95.746	40.754	699.756	30.626	640.432	17.458	891.982	33.801	1420.92	31.519	751.965	15.276	110.605	45.3	631.086	16.5	157.638	34.723	451.527	20.035	1182.33	33.724
698	42.619	754.188	24.17	529.285	14.357	901.311	35.285	1334.55	29.748	317.719	21.087	846.956	14.908	579.125	16.32	194.04	32.794	43.159	27.949	893.853	11.726	340.629	24.25	708.063	35.849	2223.14	45.633	889.834	23.039	1275.12	19.392	382.665	22.328	1015.38	14.058	1475.62	0	29.456	12.903	563.053	24.893	453.667	41.426	601.187	26.052	205.739	24.598	196.22	28.268
699	26.427	581.301	40.967	538.402	23.708	316.646	26.307	166.847	20.98	220.856	27.644	422.161	27.677	233.849	11.34	243.523	35.463	509.056	33.076	1083.2	30.713	470.375	26.764	1359.03	25.48	173.912	29.957	433.261	31.72	1082.44	25.208	956.648	23.965	422.889	17.426	770.648	23.279	338.42	20.477	396.169	15.232	775.237	21.701	381.99	34.164	640.12	22.004	184.683	21.106
700	57.605	365.951	37.522	254.229	12.817	644.649	25.735	596.487	39.009	1464.57	33.33	333.529	8.739	1741.08	22.341	96.923	34.89	684.757	30.63	242.346	44.971	845.496	25.9	348.815	25.495	933.254	23.942	141.288	45.958	156.396	30.14	1047.11	24.223	117.983	27.537	248.345	33.501	382.448	17.713	431.335	21.677	615.33	26.966	581.195	33.063	664.097	23.701	572.554	26.771
701	21.08	574.693	33.976	508.978	7.472	1596.32	30.286	302.39	21.068	474.4	20.233	1009.54	25.453	492.009	14.158	257.73	31.961	425.892	15.612	1597.34	25.75	620.503	28.346	1038.88	35.292	784.462	44.532	650.45	28.752	846.15	26.64	182.77	38.014	1489.47	18.893	727.067	19.174	608.003	14.565	319.073	35.051	715.122	23.167	129.407	19.097	516.971	31.553	267.159	31.758
702	43.962	443.685	23.57	205.613	22.527	563.22	22.784	320.499	23.536	1188.36	28.518	299.961	30.144	101.562	13.591	68.036	20.535	103.856	9.371	176.421	24.688	1062.11	33.651	416.865	44.99	47.111	30.253	2033.25	55.81	536.793	32.132	275.386	30.001	462.809	19.819	792.504	32.239	337.633	23.625	592.11	29.636	355.35	34.115	181.761	37.44	124.923	19.512	489.187	24.254
703	42.623	317.696	31.543	1081.23	20.578	242.195	22.456	443.041	27.907	2242.53	35.158	957.411	21.579	598.807	17.729	444.558	34.096	306.155	37.177	931.199	21.203	274.713	32.267	1928.72	25.967	2338.18	30.317	293.54	20.225	177.462	37.122	566.14	23.074	409.312	34.629	454.028	28.757	527.482	41.28	1006.94	39.728	842.332	30.172	85.706	18.058	1164.66	20.197	700.55	18.542
704	22.701	311.473	20.089	359.684	24.695	1084.63	26.825	159.817	41.444	188.838	29.287	288.876	18.128	392.667	19.036	311.021	40.519	112.357	28.468	1447.13	27.654	512.975	25.923	1271.28	41.715	538.289	34.827	1347.68	36.099	1400.24	20.482	323.768	24.052	142.573	26.764	435.938	27.356	623.774	39.37	1520.28	13.515	447.747	29.097	304.618	22.308	555.084	18.801	1045.61	32.118
705	28.111	32.496	37.991	516.479	14.224	150.611	34.948	370.918	24.119	1386.94	24.059	650.433	20.333	626.276	19.38	556.92	17.675	363.004	39.05	405.877	13.548	2301.06	42.822	1399.41	30.379	626.736	31.851	542.002	37.753	1983.4	18.913	472.857	19.233	309.58	11.881	1544.46	30.648	795.19	13.024	259.949	28.259	757.096	21.109	877.87	33.231	103.508	22.174	710.407	32.857
706	37.045	458.135	17.19	265.135	32.703	881.239	17.534	354.162	19.959	447.648	24.52	215.656	28.057	232.603	18.513	286.545	40.195	786.543	25.714	350.067	18.253	622.235	53.929	703.182	29.044	934.429	35.862	733.764	25.777	248.975	28.487	752.67	33.781	555.128	31.673	903.918	16.66	601.548	13.457	1241.09	9.552	730.2	15.617	493.919	30.526	612.535	21.664	120.21	26.733
707	49.349	623.027	22.11	482.186	18.36	597.043	23.508	303.605	25.073	294.844	27.484	386.827	16.2	121.554	21.219	560.393	33.732	536.643	17.296	536.323	31.105	450.159	46.027	103.2	23.384	361.015	48.623	262.13	45.605	385.137	22.591	206.768	28.671	355.617	37.217	906.66	31.553	636.75	15.997	2241.48	25.954	331.919	27.631	500.784	39.302	671.565	32.54	510.333	21.525
708	26.539	185.987	34.451	299.385	29.51	443.35	25.444	2453.09	25.356	992.814	23.858	150.31	33.627	2317.74	14.481	444.958	27.037	106.283	42.987	582.926	40.039	1144.61	37.607	106.999	45.374	461.804	40.736	421.388	27.32	865.189	17.678	857.683	15.479	2732.72	24.621	804.66	20.448	499.533	23.25	563.139	14.996	392.514	22.458	551.632	47.152	208.876	26.226	282.178	22.343
709	22.949	614.053	25.333	1806.26	13.914	1123.09	36.931	637.092	30.903	409.248	29.041	125.441	29.765	1112.47	12.381	199.029	18.19	193.514	29.895	311.886	23.996	106.811	53.363	1936.93	27.273	307.326	45.295	1936.43	36.153	180.124	26.653	652.678	35.604	1104.57	31.402	978.094	20.148	1196.59	18.875	649.088	49.226	261.325	18.159	412.09	26.754	123.213	16.158	378.686	15.522
710	41.756	359.807	19.074	549.664	13.049	468.811	27.503	966.898	25.117	290.872	28.455	211.714	23.649	539.126	16.273	206.576	20.191	1037.7	17.73	707.625	40.511	327.918	44.609	527.097	34.05	85.215	20.788	113.352	0	11.213	34.437	674.727	32.523	703.464	20.829	124.773	28.886	893.079	19.956	382.506	38.804	1097.47	37.803	947.645	27.039	1273	14.124	348.809	20.956
711	28.534	392.953	38.726	497.386	18.346	271.028	28.853	1030.67	31.38	162.315	32.184	374.418	18.937	293.221	17.369	213.422	28.6	664.14	32.513	1102.92	25.333	794.941	44.694	966.635	38.889	247.188	42.066	1739.33	36.772	275.919	24.229	818.624	29.743	413.409	34.988	655.463	19.523	552.082	16.491	813.973	24.722	1032.2	39.32	236.603	24.554	584.5	29.786	1075.17	27.772
712	21.865	502.962	14.643	398.29	26.01	824.038	33.236	3302.18	23.375	1623.27	25.39	690.094	29.305	399.938	18.23	630.181	28.417	1426.61	45.176	782.216	38.513	1680.12	47.592	400.704	41.227	163.621	13.196	1061.57	24.116	258.754	22.46	1748.26	35.928	404.04	33.008	484.648	29.478	195.083	19.295	181.241	35.679	1264.46	17.408	662.007	14.162	1413.02	14.569	245.403	30.733
713	53.702	176.631	30.919	158.75	32.285	22.998	21.095	417.937	13.142	262.848	19.283	907.398	21.996	711.828	17.898	758.959	17.743	657.162	26.757	1076.84	33.498	1079.94	42.911	3817.95	17.146	375.062	32.311	151.424	46.102	545.69	33.79	409.468	19.407	341.332	22.356	323.187	26.094	1540.08	46.356	102.582	29.039	3838.07	20.739	696.707	24.084	294.03	23.662	909.053	21.598
714	39.344	188.35	39.257	149.308	24.843	904.382	44.512	338.538	22.009	1944.15	27.59	735.558	25.418	627.651	23.075	463.833	24.557	418.57	31.464	454.378	4.853	1843.65	25.623	2135.72	37.794	72.974	28.198	1701.89	14.603	1130.83	26.45	383.934	24.296	3816.69	14.363	500.518	26.318	472.698	42.852	872.186	27.372	1112.38	35.892	499.208	20.109	1567.2	25.991	1344.94	30.297
715	42.623	1128.35	39.591	255.21	31.208	2138.21	31.525	190.415	35.558	634.162	18.646	276.299	21.821	778.234	23.424	824.656	33.706	293.667	32.725	459.333	24.542	528.786	18.026	247.656	20.842	619.545	22.669	1175.06	29.415	544.585	25.005	1232.85	17.044	738.323	34.311	314.13	31.446	411.638	13.086	336.732	30.452	525.725	15.914	525.82	24.662	1375.99	37.995	491.742	14.655
716	7.328	1910.51	41.256	658.774	30.908	1448.19	26.949	301.458	39.113	655.152	32.294	2110.47	23.876	1516.2	15.08	246.933	29.066	47.581	13.316	1040	25.102	588.283	17.8	592.296	34.882	1842.44	36.818	293.664	31.472	672.381	19.137	241.636	22.983	637.348	24.996	1027.17	31.322	162.479	27.829	1418.19	21.774	1187.32	20.771	543.768	41.594	143.41	33.317	482.523	34.234
717	48.173	232.581	23.462	197.351	12.831	366.543	24.976	783.968	35.334	387.987	13.938	554.081	31.74	1250.72	14.256	734.393	24.95	373.584	25.074	737.118	39.043	836.664	25.319	113.568	35.219	985.153	25.632	551.261	40.032	1266.96	23.091	377.704	23.849	708.424	36.089	880.068	34.031	430.756	24.331	199.004	13.104	860.388	22.372	329.048	27.507	273.076	24.672	695.62	12.133
718	9.801	519.736	20.345	720.237	27.708	779.309	30.01	126.241	34.303	1462.83	31.739	315.26	34.665	508.577	18.672	264.814	34.944	539.674	27.988	470.895	10.565	304.152	26.057	595.335	34.486	301.391	40.101	276.998	30.421	337.597	29.638	1777.77	22.921	1049.84	39.958	895.079	25.292	218.196	42.98	136.055	35.653	1536.6	31.589	802.088	42.687	718.765	12.593	293.712	16.072
719	19.239	3696.62	40.091	657.572	13.489	132.377	27.461	209.099	30.245	2587.04	30.314	371.546	27.763	421.821	26.394	643.536	18.741	402.01	32.599	1442.09	26.793	834.563	41.051	407.677	33.202	988.805	20.691	1526.75	17.891	886.241	33.062	629.274	33.253	1372.52	30.887	801.997	30.99	1203.11	43.371	111.648	27.62	366.181	12.416	849.012	17.764	539.882	15.096	487.943	21.089
720	28.218	291.34	28.936	1863.05	16.477	1757.28	23.627	684.919	30.153	871.931	19.736	185.346	16.491	1148.26	27.157	183.176	29.453	240.864	35.21	576.638	31.139	126.219	23.221	324.957	25.653	96.243	30.969	575.502	26.152	1589.07	19.404	379.204	37.2	136.758	25.141	617.952	31.739	473.699	19.852	362.633	48.326	534.323	39.357	375.155	20.98	677.269	16.364	703.508	15.751
721	28.789	646.66	26.94	1603.04	32.018	673.802	25.574	2120.38	23.965	473.321	30.478	333.133	17.352	504.174	15.031	1318.1	34.664	307.529	42.606	875.299	26.526	173.53	24.661	338.244	20.324	1026.52	50.034	299.346	17.398	250.763	29.852	103.051	20.845	505.314	12.243	307.826	24.758	408.848	23.712	360.468	25.068	2402.06	36.26	777.611	14.56	363.688	29.53	880.399	27.209
722	19.851	372.199	27.503	249.897	15.811	57.228	39.619	1452.53	25.174	1624	23.812	180.026	10.373	237.186	16.962	200.41	32.661	361.299	18.886	319.865	25.419	190.124	21.617	1653.06	22.374	739.989	37.382	268.662	38.256	1172.77	26.603	376.268	28.208	403.274	38.487	285.137	15.917	434.579	24.387	121.558	47.28	499.764	28.153	476.815	32.57	264.872	13.606	371.317	33.912
723	34.663	571.397	39.438	763.649	28.828	697.73	32.303	650.66	30.964	754.082	30.403	208.986	29.193	114.471	19.062	780.579	29.034	175.411	36.189	1440.71	37.788	371.21	35.511	580.716	19.368	1537.76	27.138	1864.99	31.256	377.09	23.603	2246.96	26.185	905.681	19.82	2307.24	18.54	532.43	15.863	236.201	27.922	1063.47	17.346	400.519	13.974	198.242	21.923	784.351	35.493
724	49.9	105.609	22.417	589.267	13.746	95.772	20.519	836.153	24.878	188.889	30.452	195.069	33.081	80.009	13.55	309.778	19.264	1677.76	34.795	1036.48	27.188	315.846	23.719	147.028	32.005	1746.44	42.02	388.442	26.766	5420.82	31.085	393.633	21.122	424.319	23.066	2085.61	23.951	445.47	50.666	52.94	42.502	3702.85	20.044	2850.91	20.489	1795.23	20.636	559.577	23.954
725	51.571	1135.71	28.251	724.988	3.057	1403.61	29.066	540.407	25.591	445.632	23.877	743.453	27.593	263.595	23.722	284.933	14.215	248.024	34.351	1079.31	30.323	482.334	37.079	770.812	35.754	496.849	23.87	352.725	23.6	1020.2	19.357	1112.91	27.325	740.487	32.561	1134.48	26.748	479.561	17.596	248.308	15.411	471.001	12.11	294.808	23.558	424.774	25.838	649.832	16.097
726	28.616	773.172	22.979	409.188	15.961	705.31	25.275	1701.91	41.473	859.545	27.987	316.142	28.726	921.995	20.075	80.69	17.881	1582.62	31.237	763.595	42.045	777.494	38.338	1123.17	29.659	583.118	37.947	450.167	37.248	801.638	31.172	1952.97	24.665	672.322	41.141	1926.4	21.884	473.24	15.798	407.011	28.108	716.026	35.219	1104.31	36.3	100.717	30.702	337.883	21.787
727	44.614	896.519	25.956	81.284	12.363	268.756	14.726	571.557	13.907	602.656	40.634	960.668	24.605	973.286	16.573	631.5	26.836	1472.48	21.54	457.101	19.097	344.424	36.225	427.308	22.464	1259.63	33.227	115.261	20.614	591.79	20.308	282.14	35.503	66.789	22.767	413.315	28.757	431.288	15.53	699.424	47.496	559.434	38.334	815.363	36.311	793.687	20.503	305.778	19.002
728	4.796	464.044	51.163	627.882	18.959	329.67	23.708	1201.47	29.946	342.887	29.366	692.395	32.001	278.275	19.596	520.936	39.672	603.441	30.417	831.425	28.614	1542.26	21.502	1026.13	31.7	361.161	34.357	159.697	35.522	1077.8	23.47	503.3	20.711	667.811	40.94	671.162	26.503	1271.65	17.162	77.53	26.497	669.254	27.903	322.015	47.071	671.113	17.001	653.794	29.997
729	44.024	151.402	29.427	332.703	21.738	1367.8	16.055	725.426	22.01	482.263	24.98	458.268	18.517	1251.11	19.707	1066.51	16.887	1318.39	31.077	199.798	7.097	1050.74	52.69	1954.3	38.139	551.985	24.656	358.031	25.211	477.993	28.954	1048.09	8.74	478.32	12.897	1634.67	23.899	1560.95	16.2	142.849	19.54	626.171	16.999	267.409	19.275	1069.57	30.53	538.253	34.334
730	37.65	1707.43	33.53	882.18	18.639	319.722	25.58	2537	28.662	786.634	32.046	430.904	21.253	862.125	8.415	126.66	40.9	1484.16	25.328	131.817	38.39	232.468	35.413	1547.39	17.307	1880.8	35.159	1191.92	17.509	1565.59	26.449	807.865	24.738	924.549	31.56	242.995	27.498	215.705	20.412	518.192	30.575	1698.74	12.81	697.915	15.794	533.547	16.048	760.056	35.573
731	53.547	84.451	26.846	710.555	34.851	187.116	26.506	1104.17	39.19	621.628	25.817	221.219	29.888	484.743	18.541	987.761	36.518	190.641	39.398	644.462	34.842	338.554	50.848	555.58	32.951	288.838	26.139	504.045	45.872	1123.95	20.41	699.192	22.055	456.175	14.282	451.408	31.744	975.469	16.063	241.383	29.683	856.152	20.802	302.81	17.58	341.884	16.262	604.414	20.618
732	13.841	1009.98	40.305	1213.9	13.722	624.378	27.937	914.11	23.69	1910.72	31.05	1428.01	22.422	523.715	17.958	610.127	33.726	443.214	33.356	994.306	38.148	1823.25	27.514	706.309	46.755	687.691	36.601	187.296	23.513	482.238	23.574	444.932	30.326	156.697	18.747	2968.63	18.761	1292.03	21.633	159.298	13.077	391.067	26.916	416.497	21.003	392.449	16.998	383.134	32.976
733	28.513	431.392	19.718	1201.16	24.137	2043.39	22.713	1646.17	15.783	1141.52	31.887	930.927	12.665	236.638	15.043	561.027	25.962	367.514	25.554	628.28	37.051	375.183	21.049	2474.73	28.001	529.259	43.479	358.082	36.109	278.648	21.912	830.844	20.64	687.732	46.709	512.573	27.426	412.7	21.927	202	25.795	876.679	20.473	707.866	37.866	416.854	38.912	133.022	30.132
734	20.431	145.722	27.476	202.61	11.314	690.192	52.601	306.274	25.745	853.52	22.698	146.198	31.212	352.353	18.573	397.7	18.646	508.006	28.082	398.655	22.705	2103.86	25.34	998.532	19.868	504.689	20.129	602.435	27.257	207.287	28.609	778.922	17.85	155.479	15.379	379.171	24.539	244.146	42.264	437.567	17.864	628.097	34.089	727.858	43.827	1117.76	26.837	1684.99	36.953
735	23.679	562.73	21.367	279.912	17.654	358.985	29.214	444.304	33.947	530.08	30.102	806.017	26.336	1460.65	16.947	376.867	25.66	880.711	0	40.494	40.6	232.395	23.91	380.703	25.643	215.702	41.228	1641.21	25.408	674.879	25.546	206.325	26.682	565.314	31.29	340.802	18.699	788.344	24.132	734.757	21.011	742.147	25.93	690.091	42.892	868.089	16.236	1283.39	26.874
736	36.942	918.615	22.681	2173.83	18.841	730.624	23.043	1685	10.112	206.104	28.445	820.452	18.034	152.768	18.655	126.232	30.578	301.719	41.722	643.254	13.05	855.593	21.773	703.648	24.714	770.287	28.774	179.626	39.766	834.03	32.015	592.681	18.984	2449.68	20.376	1412.92	18.454	584.937	19.296	795.268	12.292	268.124	27.663	999.338	13.95	371.786	29.122	383.29	37.096
737	32.77	577.051	37.053	1897.16	21.151	241.786	12.806	281.135	36.493	1560.04	20.472	501.328	29.654	1642.36	20.322	1127.82	38.79	389.052	31.058	397.522	16.83	819.575	35.94	1051.6	45.298	424.036	28.996	1478.63	45.697	1230.3	31.742	1574.49	37.587	846.248	14.092	327.655	31.272	444.717	21.733	345.608	23.21	1283.72	18.618	1817.26	47.867	487.677	24.967	413.065	19.778
738	36.135	471.664	33.113	1056.17	27.28	45.942	21.647	358.937	22.154	1103.01	36.163	457.905	29.007	82.164	18.324	200.108	13.531	761.567	24.877	304.611	41.158	408.252	19.24	975.905	40.185	746.315	27.431	389.64	30.434	804.159	27.168	1101.45	31.925	136.29	14.295	989.441	18.057	300.489	14.346	321.579	20.705	1234.58	32.546	425.604	21.993	1410.07	19.706	1771.8	32.74
739	21.193	188.687	40.65	272.524	14.415	1057.55	25.98	915.165	21.637	91.008	16.236	226.105	16.429	407.667	24.759	256.631	40.121	1729.76	18.439	1423.2	29.856	328.356	34.023	404.4	40.458	331.197	44.952	295.527	29.436	2179.74	29.855	360.022	38.941	1176.03	41.546	1575.69	24.045	431.362	24.269	1654.53	24.358	373.709	22.014	1789.56	18.283	721.622	33.269	987.264	22.227
740	21.38	859.75	21.021	170.961	32.096	1955.97	47.381	368.774	35.213	250.832	24.345	585.388	26.303	239.108	21.536	131.918	17.324	132.409	30.762	147.84	24.498	582.159	27.416	640.33	31.524	301.724	40.567	62.965	42.548	398.724	26.474	231.103	31.549	1620.7	12.247	333.76	23.968	276.397	13.598	1175.59	20.13	1195.5	25.012	144.278	30.758	99.718	26.766	814.287	17.532
741	34.809	174.175	32	1015.36	41.168	751.711	40.714	467.426	25.125	571.086	17.367	221.639	24.656	410.654	20.03	469.659	28.799	424.163	29.244	577.479	36.874	783.985	45.302	652.525	24.795	123.865	36.281	132.806	30.376	349.555	27.905	819.299	24.614	1050.78	10.596	378.322	30.048	146.648	11.379	962.545	40.506	641.078	17.847	1171.05	24.307	946.639	28.203	773.006	30.451
742	14.586	272.873	31.923	454.429	19.011	911.984	31.958	643.284	32.263	641.303	14.207	1910.84	24.114	165.595	17.968	289.996	18.041	364.778	32.413	1405.14	40.973	77.446	48.439	361.053	18.895	460.725	33.707	1064.81	46.111	286.265	31.578	276.216	25.139	1638.2	42.645	549.16	32.986	254.172	15.671	151.781	18.396	887.533	28.024	450.485	20.994	1082.05	26.777	479	30.241
743	13.115	830.755	32.333	411.642	19.743	1372.58	35.417	1078.88	13.198	398.593	35.258	1354.02	28.711	1150.61	19.018	192.831	26.204	624.817	32.023	260.049	27.341	111.391	25.401	153.068	28.937	133.402	34.333	63.198	21.127	794.999	25.012	1158.73	22.9	530.586	23.006	936.062	27.006	468.235	46.902	575.523	35.991	770.273	19.444	2160.26	15.43	907.675	17.644	719.457	14.967
744	60.181	2242.6	24.679	1376.12	41.098	486.766	35.235	597.037	35.216	481.657	16.863	1185.55	36.91	413.998	19.598	1305.4	27.457	917.955	23.024	146.043	20.34	806.804	29.417	177.375	27.044	1924.9	31.186	1153.39	50.132	458.059	18.906	912.872	30.539	338.524	24.103	335.13	21.659	663.742	20.516	716.569	20.642	72.765	20.519	251.41	31.134	486.868	17.31	602.61	33.505
745	35.786	939.467	37.819	195.093	41.405	600.051	31.992	206.324	24.012	602.424	26.692	207.878	30.231	437.73	18.921	475.836	29.059	272.612	21.946	4431.47	33.051	251.457	11.932	461.918	26.285	1063.4	30.266	647.655	25.34	1081.33	22.802	407.12	40.267	1379.92	13.901	251.617	19.223	271.464	25.767	212.482	27.129	295.416	19.681	546.007	22.2	540.785	33.879	232.066	29.573
746	64.758	238.753	45.669	129.636	41.035	184.959	22.455	684.155	23.517	524.013	22.459	156.034	37.908	215.013	24.725	766.774	22.854	920.126	22.066	1292.2	27.853	279.187	16.674	51.151	28.651	1318.11	25.18	688.605	21.739	759.909	31.864	325.432	18.749	586.894	27.851	655.586	27.648	143.744	42.325	1246.3	20.418	631.974	14.894	232.177	28.907	388.092	22.92	1222.72	27.833
747	25.293	55.274	34.375	387.913	26.844	114.72	33.381	677.5	27.692	382.745	26.588	984.682	17.545	921.023	16.907	206.453	21.772	539.796	31.097	147.372	42.452	1624.03	32.867	2261.3	22.637	380.703	18.455	665.296	39.201	446.765	0	21.608	23.849	666.882	21.015	824.435	24.286	1216.7	19.435	863.651	39.281	1520.49	20.387	933.841	22.301	583.407	26.774	1421.96	30.521
748	41.14	124.764	29.33	728.327	29.071	513.275	37.101	1657.02	20.637	2157.79	29.067	201.74	24.916	150.915	16.692	53.603	26.794	473.697	20.626	1424.88	30.898	365.768	21.091	424.527	25.779	1047.65	29.695	1360.79	25.836	716.412	20.335	157.688	25.758	115.71	13.343	292.255	26.279	315.51	18.192	980.662	22.31	379.046	11.915	733.878	40.836	786.922	28.226	491.132	21.636
749	20.189	233.911	21.062	330.065	11.81	133.137	27.963	816.436	36.44	894.852	0	18.558	20.114	463.277	18.784	379.041	33.802	22.273	20.638	638.108	20.532	1230.03	41.066	613.786	23.287	640.402	29.826	321.159	29.319	2097.99	29.637	363.959	21.752	931.23	37.585	149.791	26.021	399.296	24.897	559.364	37.518	691.294	13.274	531.907	20.573	202.37	11.282	403.574	28.25
750	25.48	375.125	30.14	259.43	17.452	284.186	27.344	541.813	35.028	807.455	22.936	1541.41	27.636	938.946	25.194	301.838	22.845	1037.94	27.757	2412.01	18.323	294.012	40.681	226.258	38.086	76.133	43.557	1042.96	42.518	458.707	24.002	1033.35	24.127	64.035	46.264	175.985	23.562	858.94	11.145	663.628	23.994	286.568	25.891	199.731	14.174	884.558	22.184	582.335	18.84
751	19.806	339.948	37.726	488.753	12.721	854.193	25.139	525.263	27.36	817.864	23.9	411.784	25.341	827.002	21.708	258.207	42.253	175.664	25.433	1598.29	25.115	424.076	23.609	462.791	33.856	506.083	26.841	242.116	15.416	1802.48	26.162	605.852	36.973	243.872	36	1943.95	16.403	244.419	22.875	702.473	38.407	826.386	15.677	374.188	28.215	1278.38	28.554	1403.73	32.624
752	21.589	64.681	39.878	935.096	26.444	897.889	18.028	1014.24	22.133	1023.65	12.402	138.98	19.797	1874.58	19.521	447.055	32.7	484.514	39.743	416.646	28.033	980.456	35.134	2122.68	30.784	430.435	34.838	791.688	17.535	574.842	27.495	610.568	35.623	577.292	41.197	982.995	30.07	221.991	18.804	168.866	28.683	1132.08	14.331	362.36	18.047	1583.27	29.055	372.364	24.473
753	59.667	282.053	21.117	159.88	26.288	484.926	26.669	935.751	25.685	274.737	25.897	189.234	19.296	273.801	24.943	506.174	18.971	1298.82	1.376	308.385	13.162	433.714	33.815	185.728	14.181	380.137	43.491	765.096	25.609	1906.94	24.943	665.511	44.11	115.635	23.663	474.797	28.681	1074.72	38.026	151.958	20.417	829.442	19.124	485.721	42.548	815.459	26.699	2466.95	30.547
754	22.088	746.897	40.651	263.257	51.577	438.228	37.722	1276.76	51.124	153.185	27.191	431.154	18.226	3786.68	15.619	552.386	26.881	964.612	28.869	893.106	30.987	819.614	19.402	596.071	38.597	489.627	32.512	464.16	31.77	1289.13	27.157	2909.72	33.096	447.418	26.441	1006.27	32.568	490.961	9.791	1810.54	41.091	490.613	30.739	1220.77	18.338	1249.77	10.841	1072.66	32.23
755	27.303	356.308	43.332	248.235	30.961	970.979	15.858	569.7	32.405	329.884	30.579	125.551	29.943	476.374	23.51	267.785	42.088	264.222	27.314	460.255	38.037	376.75	23.692	1069.26	33.153	753.926	25.531	106.144	22.413	183.354	25.019	125.355	24.266	342.325	31.068	430.018	27.312	361.372	22.226	972.207	27.057	247.103	13.993	228.502	18.213	162.764	23.408	1609.11	28.375
756	37.972	810.59	43.623	855.912	19.184	818.935	16.311	100.146	20.102	261.245	25.081	681.669	28.987	987.859	25.055	224.912	26.064	145.041	30.33	976.249	16.925	725.936	41.32	402.372	40.371	476.499	23.925	394.519	38.56	428.144	22.753	433.231	23.327	1142.64	14.907	185.408	21.441	615.8	7.542	65.465	31.988	255.789	37.234	387.72	39.098	579.084	18.136	1086.45	29.065
757	55.305	699.879	40.56	375.408	21.121	854.221	28.549	760.09	23.865	1539.88	24.65	573.856	22.683	894.812	18.021	727.463	23.727	199.464	31.822	466.265	11.765	26.347	30.467	177.788	25.117	1411.69	34.076	349.213	22.562	688.732	28.277	822.148	21.97	736.92	28.019	686.578	18.318	256.969	27.301	513.15	20.174	83.098	19.254	372.185	34.427	858.261	12.298	368.975	22.132
758	55.191	208.78	38.91	419.995	43.61	283.416	44.856	135.635	32.643	162.96	29.89	415.719	16.126	332.436	14.765	522.167	25.059	698.24	32.854	689.295	38.766	751.979	22.51	559.42	28.114	298.822	33.903	183.724	39.033	928.914	19.512	678.024	22.107	1150.7	17.381	565.274	31.054	258.787	24.193	286.549	30.664	282.606	24.495	547.032	42.44	1974.6	29.196	1472.4	18.252
759	34.545	112.831	36.483	506.328	10.482	701.691	24.926	108.282	34.052	807.308	18.09	1842.57	20.493	448.504	17.721	182.286	17.428	578.73	44.259	725.689	31.313	382.114	42.163	851.115	36.262	1491.49	26.287	566.812	22.409	231.801	24.975	693.525	2.984	970.237	17.059	217.067	28.693	366.522	13.594	236.508	13.995	1729.02	31.098	735.963	15.334	1020.32	12.209	2188.99	18.033
760	49.147	523.123	34.478	221.269	35.833	360.328	33.129	719.38	32.04	1205.51	27.714	1024.92	30.115	372.509	26.2	538.914	16.607	91.204	21.145	617.101	36.402	380.259	40.279	1448.52	32.341	625.913	26.508	275.885	37.396	372.718	18.327	129.616	24.091	376.129	28.139	701.197	31.165	116.406	39.793	370.929	26.381	2133.65	23.841	736.85	24.388	196.29	20.776	1892.7	22.249
761	46.226	117.323	30.869	114.528	53.609	46.017	28.105	378.65	22.428	1422.89	20.208	1671.19	31.084	2282.47	20.102	120.418	38.661	1854.57	37.626	573.858	36.509	461.113	35.538	243.808	20.843	170.625	25.573	226.724	41.58	633.429	26.764	336.736	28.355	1638.72	21.204	593.486	23.598	221.908	23.969	384.966	36.603	513.557	22.272	527.059	21.803	758.268	20.376	609.9	36.772
762	27.107	746.211	16.869	1284.75	15.395	107.742	22.289	1066.57	46.733	425.812	27.813	291.41	27.983	1089.62	21.425	429.614	28.316	175.772	25.266	1556.73	25.7	1789.39	31.06	645.71	18.66	1477.94	31.528	238.849	36.677	100.152	27.884	308.968	42.936	148.254	19.436	388.355	22.616	914.737	48.364	689.09	26.71	183.77	40.829	184.398	38.74	821.744	32.923	462.57	26.457
763	31.868	439.252	30.663	2904.14	13.233	205.532	33.936	524.334	35.061	932.56	19.54	894.677	23.128	316.089	20.602	78.543	26.287	607.942	25.513	608.821	29.013	141.024	21.333	290.291	23.089	639.47	23.792	371.086	22.696	1546.77	33.688	430.765	30.667	3006.16	35.738	1847.85	18.085	846.654	38.599	644.493	42.505	371.876	27.196	527.566	19.784	305.541	36.264	654.246	30.956
764	21.058	831.481	28.19	1428.92	24.894	1315.4	29.329	288.776	22.483	322.193	29.008	611.06	21.972	1321.76	18.705	389.899	41.299	873.023	27.012	140.038	33.597	1378.93	28.686	687.765	36.134	538.736	32.304	547.157	47.873	1210.83	37.283	962.161	24.933	2051.62	22.45	639.049	27.54	402.741	20.388	119.94	44.263	571.061	15.347	351.023	38.16	2275.66	13.3	1711.01	28.717
765	30.068	734.353	26.155	541.778	14.409	1903.51	21.255	1240.54	42.075	438.024	23.578	299.627	31.633	56.665	19.183	293.813	39.298	1216.24	30.478	611.026	25.801	448.86	39.71	618.29	19.091	953.711	27.669	96.574	22.511	1090.47	18.913	227.516	21.74	356.712	37.542	305	21.873	407.16	20.678	445.473	19.85	377.988	33.051	2325.19	28.483	296.132	17.176	779.036	27.618
766	37.21	866.482	20.237	340.78	26.375	293.813	24.136	2268.15	12.218	2133.6	16.889	861.522	28.97	123.989	21.959	156.554	19.594	999.89	22.961	330.243	36.058	1024.8	48.536	456.116	29.466	906.57	23.881	1036.52	32.123	423.178	26.97	410.212	28.242	361.228	35.791	560.458	27.702	161.561	18.153	987.019	18.865	1365.94	28.549	193.018	24.78	292.291	19.206	358.913	28.01
767	23.779	491.877	40.334	1274.24	19.068	1560	19.832	146.747	31.215	808.693	25.416	111.346	27.665	972.036	20.618	929.782	42.658	19.831	24.08	571.199	29.434	952.984	25.578	486.855	31.231	1199.75	22.157	358.624	36.462	1081.45	30.15	276.731	31.34	632.342	26.31	577.27	20.103	174.007	15.603	285.465	19.847	630.63	22.432	275.62	25.459	516.121	22.2	1242.58	31.278
768	16.511	672.911	39.934	1298.78	35.186	402.867	35.696	358.111	34.578	148.526	39.329	1193.37	23.095	182.038	20.98	793.32	27.076	1361.75	29.935	574.214	19.199	661.248	33.776	577.816	19.813	1032.91	39.301	332.952	31.199	197.055	32.623	605.673	23.674	296.62	33.233	391.637	29.885	218.14	22.993	703.297	30.323	561.024	28.213	532.582	45.015	430.686	18.665	586.053	27.244
769	18.655	468.049	15.35	590.98	16.604	359.067	38.138	377.402	23.985	404.028	31.651	40.324	26.261	3693.1	17.122	112.834	32.413	233.09	22.514	2905.84	29.978	52.261	26.174	370.047	37.43	1498.34	35.262	317.886	38.619	738.018	26.984	1400.43	21.738	183.558	30.926	1243.08	21.956	793.887	9.942	393.998	26.662	894.263	13.878	395.981	23.893	397.625	28.627	268.057	37.218
770	20.435	64.868	40.921	743.865	13.837	1845.68	28.951	724.233	32.03	287.606	21.522	141.859	29.472	313.561	22.682	287.006	26.322	208.096	19.299	1815.04	22.444	230.596	37.479	1198.07	27.41	1000.4	20.006	1335.54	16.771	1906.05	23.554	293.325	37.429	304.434	33.106	644.184	18.324	42.432	17.254	134.29	22.876	1266.96	13.248	191.804	22.154	3038.88	28.149	1401.12	16.06
771	19.267	363.653	30.372	1203.25	19.321	438.275	23.404	1037.49	21.987	732.77	24.86	118.165	19.37	103.162	23.086	91.543	24.141	884.168	34.793	173.76	30.942	781.102	39.547	1154.5	31.371	456.636	20.948	119.457	27.44	1698.17	20.691	1256.66	34.395	645.287	16.487	316.402	26.114	33.022	39.046	964.23	23.798	622.696	35.069	339.277	34.148	463.596	29.456	176.343	31.894
772	44.382	939.575	19.624	674.541	11.296	1251.65	31.94	171.764	22.457	1639.02	24.375	47.825	36.378	696.702	14.727	923.578	36.565	318.751	30.624	395.446	23.837	140.848	39.999	228.192	21.094	328.634	39.18	1166.14	29.19	1395.8	14.316	155.104	30.466	127.624	31.93	412.023	18.8	857.366	18.306	412.512	31.657	185.66	13.404	684.644	27.794	271.002	10.313	982.17	25.188
773	7.834	955.422	32.457	794.67	22.385	362.107	26.204	616.938	29.966	553.441	32.684	705.28	26.748	985.575	23.987	552.487	27.979	485.028	9.461	347.961	23.436	1184.29	42.474	541.915	33.721	564.157	30.834	984.534	26.09	482.941	25.967	956.943	32.809	257.261	20.743	766.415	26.019	694.57	16.976	1161.35	22.912	261.832	21.32	323.016	21.028	881.159	37.95	212.396	7.743
774	32.182	1152.3	37.718	1068.97	18.48	193.942	23.861	1025.75	36.881	1007.74	24.949	800.696	28.242	353.585	16.091	363.704	42.746	479.691	26.607	337.65	27.539	292.03	34.17	65.4	20.021	1065.18	27.658	283.18	41.229	1003.52	27.253	316.831	22.761	218.752	17.885	915.183	21.9	208.703	25.036	406.458	23.998	392.828	31.169	371.441	40.319	854.317	31.732	844.164	23.475
775	19.22	516.105	29.66	463.955	21.261	120.534	22.104	2401.46	19.954	1167.46	27.636	328.137	29.625	3840.37	21.454	399.376	20.416	198.629	17.305	718.173	26.574	1068.25	38.401	222.321	24.059	1109.18	41.468	755.12	40.573	158.385	21.98	378.254	12.141	704.291	35.764	577.564	27.544	617.44	16.471	826.975	33.465	372.809	26.841	1094.08	31.134	546.801	28.888	920.971	29.589
776	24.724	452.136	35.181	509.792	42.255	1543.67	20.216	1014.05	32.317	176.249	28.726	145.218	20.381	583.939	14.107	359.474	14.382	1525.03	28.55	1101.95	24.671	479.609	25.049	1043.26	33.033	1035.07	26.764	33.7	4.637	404.43	25.506	1043.84	31.504	3072.15	23.749	788.511	25.813	198.062	18.991	684.873	28.885	154.767	13.448	140.094	22.3	406.999	22.747	875.694	23.326
777	19.366	1021.72	38.507	94.907	18.124	1257.16	21.234	788.704	24.921	475.862	28.653	584.899	17.24	257.189	17.063	235.763	32.798	1117.52	35.203	2104.55	34.525	633.468	31.983	221.569	42.918	744.944	46.501	661.576	33.234	917.151	26.14	670.528	21.12	503.419	7.497	181.697	21.368	1320.16	45.339	105.135	39.954	303.991	34.936	217.744	19.908	97.29	27.484	955.49	25.973
778	21.187	702.817	29.556	681.392	20.218	137.159	29.125	219.408	25.509	27.372	34.011	547.163	16.693	865.586	24.185	184.755	11.775	266.591	25.164	478.609	22.799	769.789	23.723	473.874	28.351	647.739	45.834	1462.01	29.946	158.777	20.865	644.01	25.967	267.336	15.554	390.786	23.1	542.201	19.765	71.705	18.911	253.178	15.41	94.456	22.745	395.32	28.741	1416.93	28.301
779	23.808	170.65	28.513	183.453	16.288	399.555	23.618	197.667	33.272	606.815	23.199	389.256	25.544	240.673	19.06	342.306	23.668	307.496	32.263	2253.33	42.256	122.872	50.192	608.339	29.692	339.562	29.854	1601.12	20.84	957.462	27.998	694.672	23.492	644.807	8.568	1222.39	22.331	237.627	19.3	309.135	26.218	655.068	29.942	302.525	28.405	1175.42	25.557	615.254	37.744
780	32.201	620.308	31.645	256.292	12.413	101.153	28.02	539.389	38.164	234.092	21.655	543.572	17.857	652.026	14.244	322.063	20.603	846.128	25.119	1466.33	33.244	634.088	36.911	488.093	27.957	410.131	29.835	622.559	50.814	234.659	21.772	342.944	32.055	244.714	17.091	1493.42	26.418	450.768	15.915	337.485	19.014	519.532	13.243	190.201	14.404	742.319	21.278	1229.05	13.197
781	35.021	306.744	30.574	804.07	19.247	170.763	32.532	254.294	27.57	1438.82	26.925	474.6	6.72	1059.74	21.16	1008.32	22.349	307.563	20.388	1461.66	33.442	420.302	44.614	380.776	25.574	338.81	38.729	677.836	47.551	974.405	27.301	1945.9	27.592	937.931	29.025	789.192	18.316	37.655	12.819	886.146	22.877	1547.97	32.728	303.881	19.9	1161.35	24.666	1126.5	18.923
782	65.448	362.034	23.627	769.66	21.511	99.93	25.209	303.664	27.019	567.232	23.778	716.205	21.447	192.281	19.962	117.835	22.167	927.125	18.057	968.721	36.109	1411.97	28.455	159.012	30.368	589.752	20.743	594.896	41.6	523.434	32.628	1128.34	19.025	940.427	21.376	235.926	14.855	1737.35	11.602	374.125	19.725	2258.01	21.493	84.977	53.932	74.571	15.624	1046.04	38.793
783	38.598	477.572	17.632	455.24	13.781	603.958	30.35	263.29	29.925	1363.44	22.637	361.542	26.569	244.498	16.713	128.817	38.593	796.012	27.459	1148.81	31.495	614.497	22.575	826.185	22.738	739.197	29.789	1151.8	47.049	419.488	25.637	431.621	38.174	210.255	14.565	772.535	29.387	588.02	17.976	596.823	16.317	623.575	27.547	1112.13	47.195	92.802	33.257	526.155	15.271
784	41.136	844.337	37.405	378.993	17.986	734.257	18.504	1128.65	32.771	487.158	28.387	1002.08	25.943	188.306	13.824	476.589	16.279	403.761	40.965	1780.19	14.917	816.282	33.391	2155.9	17.281	437.85	34.674	157.398	29.203	280.823	23.826	324.526	15.288	1140.72	37.388	173.153	16.096	1304.6	35.616	833.279	47.11	610.324	26.589	921.444	25.533	1349.97	22.6	667.702	20.649
785	23.24	494.924	30.877	532.839	35.182	119.084	30.622	449.746	25.598	219.901	35.81	476.904	32.958	762.636	19.962	62.907	23.829	150.179	25.457	1051.12	10.51	980.486	39.146	166.955	23.741	323.854	26.266	386.258	37.343	589.451	23.923	387.674	17.202	1471.14	15.853	424.742	27.686	239.29	48.92	461.176	36.494	1172.32	17.081	1097.68	26.584	758.549	27.482	198.096	24.048
786	27.963	225.761	38.459	404.461	29.876	419.733	26.579	934.595	31.729	749.932	30.112	288.506	23.923	479.13	24.873	335.613	22.923	181.685	15.943	846.443	14.95	502.981	24.954	532.81	28.727	236.712	28.939	110.618	25.335	1033.25	30.32	330.7	25.847	586.652	22.021	490.902	24.617	249.011	8.464	598.189	34.901	338.906	44.384	890.123	20.987	118.411	24.613	849.52	17.087
787	48.363	573.776	25.661	923.938	31.455	860.411	27.132	496.038	32.994	250.787	30.5	468.887	34.441	884.234	14.138	318.76	26.645	675.901	25.075	136.98	26.274	1785.28	45.258	815.63	16.759	248.579	32.176	1290.18	42.111	1801.17	25.984	730.794	13.779	735.761	38.146	842.823	29.165	668.068	14.454	687.494	21.218	376.426	36.59	864.189	30.79	324.868	21.351	1293.47	33.441
788	53.871	886.853	16.529	792.394	22.536	498.005	31.014	630.104	30.761	864.006	20.227	1156.84	34.412	246.51	24.763	1005.61	35.324	112.242	26.277	1205.7	32.863	376.547	34.366	1202.32	31.537	158.85	48.278	62.728	41.733	2571.72	11.314	167.429	18.161	891.333	22.348	133.043	21.817	576.129	21.328	1333.72	40.339	749.374	16.128	499.812	20.603	186.656	28.028	544.33	22.022
789	21.363	460.381	39.949	680.064	16.55	1531.02	21.425	358.501	33.75	615.185	35.076	911.332	24.289	494.531	20.805	478.829	13.284	195.384	21.586	1546.73	28.683	528.831	52.376	566.295	42.161	1560.02	33.523	124.955	39.591	1122.25	22.378	1311.68	31.231	712.707	41.065	574.619	22.931	243.611	25.932	739.734	42.515	708.04	25.015	240.242	40.262	433.922	27.611	492.792	31.721
790	51.905	1685.95	28.337	704.459	26.231	442.719	41.27	480.808	36.446	1671.64	25.56	48.329	37.479	466.877	18.467	95.858	38.566	314.99	22.259	1378.67	31.72	378.907	43.334	3545.03	21.055	639.834	24.522	498.813	26.832	175.402	36.467	496.006	24.547	896.59	21.05	622.323	19.672	368.867	31.703	176.254	29.148	746.016	40.568	110.002	41.103	1123.16	12.528	877.555	24.128
791	14.188	894.089	28.349	561.586	17.562	558.955	23.209	741.843	34.716	1639.48	30.446	710.6	13.762	370.362	22.47	1182.36	21.312	1501.11	19.373	777.859	30.7	2288.94	25.312	171.401	34.435	519.031	21.174	413.581	20.471	922.539	30.314	661.081	24.237	414.742	18.104	1174.53	23.013	426.833	33.998	85.677	22.933	450.048	17.039	141.361	24.037	382.751	20.307	1364.84	25.845
792	45.922	782.742	19.517	459.14	16.839	54.102	35.45	171.141	29.011	435.408	30.25	257.854	21.9	1144.6	19.968	164.438	27.981	503.184	15.812	1748.6	30.088	238.926	32.252	349.913	30.643	237.539	44.359	1765.97	38.065	1204.91	32.535	284.079	23.472	249.909	15.389	1258.22	27.385	293.796	25.019	468.495	28.574	994.83	31.825	617.949	23.81	598.659	25.111	159.471	26.257
793	52.254	529.157	45.911	1083.69	16.905	623.65	10.249	226.864	27.145	247.689	30.294	1163.23	28.276	524.905	13.332	207.873	19.462	356.952	24.258	2765.72	26.018	686.455	27.029	370.885	30.979	184.698	35.955	486.203	28.73	309.001	26.687	120.713	29.531	2079.75	11.879	1041.41	29.767	1257.54	23.081	206.88	29.721	399.784	20.158	532.305	38.399	1224.24	29.674	202.942	30.673
794	12.675	115.84	25.075	253.532	12.477	321.909	33.013	546.586	31.463	865.079	24.798	1200.44	23.183	388.653	21.752	792.232	27.425	388.247	25.898	849.266	22.326	260.978	18.278	400.964	21.981	555.462	25.018	198.09	47.297	473.29	18.425	650.523	20.932	1489.33	14.724	1286.49	21.45	86.87	39.945	1004.33	32.762	470.04	40.068	544.118	20.46	807.682	36.133	858.512	18.55
795	37.304	113.659	32.73	1087.77	32.458	681.126	28.7	681.31	31.039	418.733	24.865	180.795	26.065	134.584	18.728	73.782	41.386	139.769	23.887	1459.49	30.355	106.458	21.423	449.938	19.365	350.828	37.671	419.501	46.75	444.265	27.684	1115.03	39.959	935.008	27.296	442.613	24.11	629.189	19.554	498.297	24.644	2139.26	27.006	97.278	32.235	617.818	36.787	445.171	21.475
796	55.398	853.44	10.518	298.139	17.265	1799.19	26.087	671.915	18.299	377.507	34.226	183.827	23.463	1000.3	21.347	1359.4	26.126	182.23	23.233	617.728	37.564	400.19	49.674	982.14	44.594	601.596	29.331	657.823	27.305	162.927	25.878	1199.18	33.346	321.034	13.943	790.162	24.926	716.455	20.596	690.186	15.915	1192.97	21.624	36.267	51.529	400.665	25.144	258.979	22.348
797	23.046	547.076	27.145	823.693	26.642	284.319	29.235	697.787	38.382	370.355	30.681	359.08	24.401	1484.49	22.735	156.7	24.764	252.383	24.834	102.449	26.431	131.111	14.925	828.77	27.607	138.759	19.039	746.92	57.401	322.328	17.054	825.439	21.949	419.1	16.758	529.675	30.305	525.541	15.725	272.163	31.497	620.217	17.208	503.461	25.569	787.789	15.393	693.815	30.028
798	33.142	748.313	33.593	857.689	14.662	642.484	56.843	119.623	38.251	246.901	18.746	251.727	19.287	518.831	14.473	146.285	20.097	147.098	19.756	949.484	27.711	867.416	36.02	176.445	18.11	773.036	26.886	1307.65	25.724	569.769	23.626	294.994	3.311	210.228	24.443	1271.68	29.306	545.922	15.953	617.707	29.205	1976.75	29.346	1577.03	24.21	359.891	17.21	657.197	27.043
799	16.366	764.823	20.63	388.616	35.544	156.213	23.818	522.849	29.432	310.125	15.007	482.942	30.674	1443.27	20.638	392.29	25.234	1191.23	35.51	99.883	29.66	281.235	20.28	729.207	31.958	530.334	37.806	586.85	36.186	476.905	27.883	864.719	20.376	401.777	35.157	1770.08	20.971	2061.82	41.224	220.192	45.081	75.21	18.497	1436.05	23.31	519.755	21.831	275.968	18.4
800	14.552	342.06	41.455	464.137	48.244	581.668	24.053	462.367	39.127	332.355	19.135	375.195	31.887	296.991	10.803	302.729	30.607	344.572	21.177	1852.45	22.176	577.787	23.196	135.088	33.896	1501.41	8.631	529.829	22.26	191.716	26.316	467.232	31.415	190.237	38.446	162.369	26.507	1194.38	19.719	1269.13	25.793	1064.87	13.943	62.345	52.629	737.896	28.249	885.252	23.157
801	24.677	418.072	24.093	523.543	22.709	293.168	35.8	635.843	26.889	1279.28	33.451	343.825	20.865	468.241	22.428	249.288	13.656	811.08	23.602	1746.92	21.634	192.167	32.149	119.779	29.966	1368.89	29.216	1682.14	44.769	187.206	20.294	428.732	28.464	1546.13	13.873	962.315	17.534	1529.6	17.053	1558.75	19.783	269.994	34.839	315.134	24.605	725.213	29.314	1307.13	20.397
802	40.824	384.206	22.878	371.87	21.036	650.236	33.807	1338.33	33.015	696.905	38.064	411.108	1.844	441.138	13.847	590.426	24.862	355.869	21.185	180.7	24.923	597.383	33.454	302.169	10.894	446.187	40.18	719.705	51.574	951.768	31.097	1765.49	20.663	402.445	15.794	253.441	33.707	79.892	17.072	1674.07	31.252	189.391	14.615	521.146	18.483	1099.99	21.668	857.13	18.825
803	23.601	805.609	27.111	482.159	26.364	737.19	26.606	644.701	26.487	605.104	23.937	616.627	31.182	62.14	19.794	942.604	28.905	641.069	38.372	1368.67	30.376	233.124	26.36	1343.23	26.98	789.889	18.427	760.235	27.234	571.196	28.291	750.851	39.512	1247.53	45.541	226.021	29.44	862.829	32.466	917.464	24.822	1499.76	40.676	65.957	40.613	1285.8	29.206	114.507	31.417
804	27.458	109.36	18.364	616.87	23.921	93.473	29.206	422.037	23.866	339.4	36.51	131.091	27.784	1055.1	19.029	786.894	19.846	620.758	38.816	1384.03	42.317	615.436	22.092	1572.69	11.776	196.653	28.816	123.88	41.463	351.86	27.102	226.298	18.849	2180.05	19.468	962.92	28.296	588.991	9.915	400.76	25.823	1214.54	34.59	1970.68	18.954	476.084	22.275	375.207	28.618
805	23.709	202.797	36.281	812.028	35.689	363.921	30.846	414.795	30.559	669.259	20.591	168.262	36.705	328.177	13.586	406.807	37.444	910.617	31.211	349.132	17.856	1142.04	22.461	1414.26	38.478	715.038	30.702	1213.07	3.762	1270.59	28.857	872.602	24.567	426.896	42.603	311.466	20.095	282.963	11.089	311.872	36.999	444.854	7.98	649.636	27.055	259.311	15.535	653.814	29.646
806	30.995	1897.51	26.96	1486.22	37.334	1165.26	30.121	431.625	25.159	161.144	34.136	50.386	26.985	147.163	18.921	209.53	18.828	209.115	22.244	204.905	41.92	235.875	38.399	600.122	42.787	37.761	37.457	762.712	43.666	3215.55	18.684	487.072	22.652	1153.14	20.343	1883.76	32.722	273.471	13.003	200.578	7.871	213.775	23.951	745.153	19.991	61.833	22.346	1330.01	23.761
807	16.72	140.309	36.115	115.335	12.117	2888.91	30.614	899.216	25.358	587.163	18.921	1722.21	21.084	170.944	17.308	972.627	29.427	228.911	13.724	1541.47	27.054	1008.43	26.525	502.537	40.684	349.514	20.237	888.216	41.225	164.118	17.108	380.155	22.862	199.256	43.912	2137.67	32.503	112.363	9.449	423.977	41.103	1761.05	24.596	710.866	27.541	275.57	26.377	414.377	29.374
808	25.28	455.749	35.612	131.975	19.464	169.581	33.826	492.589	28.307	2447.65	35.651	446.18	21.459	322.508	18.13	228.231	13.968	1034.66	26.406	1413.52	25.892	92.287	12.657	289.236	23.38	599.579	28.483	582.051	19.614	108.415	22.806	490.617	30.723	325.895	25.877	306.903	19.687	859.381	19.81	1475.12	17.486	1014.22	21.352	1271.12	11.343	1183.63	18.322	1207.41	32.213
809	9.229	195.294	47.379	731.936	13.079	117.651	31.111	337.634	28.25	3324.13	25.461	176.139	16.373	791.121	24.38	748.454	26.893	1569.59	27.496	625.695	27.909	276.052	44.941	126.136	28.275	133.364	33.495	426.176	26.095	129.322	25.927	241.633	37.902	367.944	30.196	460.208	18.341	207.492	36.006	839.326	29.888	374.114	12.317	473.909	45.389	426.282	31.162	189.565	31.063
810	17.924	330.141	45.219	289.876	40.417	682.969	31.223	434.003	37.905	321.762	25.184	287.6	27.938	834.976	22.898	218.977	35.18	493.521	29.006	510.91	27.22	58.15	17.643	207.991	25.985	1241.11	42.951	1642.82	45.094	319.891	20.259	1155.19	20.843	738.026	27.641	657.486	22.071	607.702	21.975	247.045	22.204	1894.35	25.493	481.65	50.093	446.419	22.168	482.937	22.19
811	16.585	463.106	23.146	623.3	12.645	594.792	30.317	238.58	19.76	524.4	23.736	76.644	35.312	169.42	18.9	366.621	20.005	917.856	26.919	559.597	18.994	128.495	28.904	463.757	32.51	1011.06	38.331	1158.98	35.608	1300.59	25.413	245.851	22.287	1741.69	48.341	354.352	23.262	886.634	24.095	32.074	41.383	1890.07	22.534	420.114	19.816	541.425	39.087	111.787	31.097
812	19.142	33.894	16.466	355.33	42.234	397.902	20.411	671.497	24.733	133.902	43.228	438.686	21.128	394.339	17.481	358.658	22.256	500.997	29.854	1089.03	32.749	71.57	41.697	418.819	23.311	392.711	30.553	3203.6	32.641	235.23	22.765	323.752	26.845	474.61	29.413	501.263	15.544	274.698	23.968	725.117	26.626	286.998	35.045	497.697	45.327	419.631	21.211	161.787	34.482
813	56.697	339.867	30.879	557.604	18.244	459.18	22.9	513.333	27.573	385.427	36.11	192.383	26.06	154.125	22.939	670.049	8.786	947.911	22.035	638.026	26.095	898.645	23.747	1801.43	13.387	150.324	20.564	782.248	42.596	2271.68	23.213	288.458	40.214	376.174	19.238	721.33	28.564	1415.11	13.524	338.777	49.653	278.056	33.956	746.893	18.582	930.066	23.415	489.016	23.788
814	36.587	434.296	18.418	725.368	15.39	151.867	25.054	1507.7	29.784	378.177	30.614	1128.93	21.53	253.359	20.041	602.861	21.842	418.689	19.852	70.083	33.027	346.539	25.229	324.714	33.047	712.836	18.309	377.164	46.42	304.557	27.987	712.937	28.55	294.985	28.448	300.62	17.001	1321.73	38.605	246.907	37.501	1243.1	14.513	273.687	38.34	891.182	19.18	304.427	38.114
815	16.956	246.26	34.7	1401.57	19.304	659.226	21.421	469.361	21.074	301.605	29.538	653.96	21.338	199.979	16.219	316.483	26.228	227.578	17.67	417.002	37.216	631.285	40.149	640.902	14.102	946.402	29.363	652.59	22.19	259.477	29.488	712.816	32.69	1112.05	17.93	343.002	21.25	225.321	19.865	542.152	21.845	1294.09	19.486	315.997	27.215	693.805	19.093	425.193	39.1
816	68.524	146.527	55.722	653.136	17.95	351.144	31.602	320.453	33.275	637.858	30.647	80.376	21.887	306.285	17.165	427.494	26.207	70.252	35.413	127.834	27.853	1065.16	40.768	93.934	25.57	477.611	34.947	295.526	21.362	446.049	28.665	194.453	17.867	903.178	30.739	819.907	32.501	618.309	23.463	293.245	23.264	116.304	34.549	312.751	18.65	336.115	26.317	472.949	23.24
817	23.002	1036.98	23.921	895.335	11.469	717.399	29.522	439.043	12.7	352.738	33.387	294.374	20.574	2259.5	20.097	476.233	21.004	290.357	22.713	911.604	18.164	590.951	35.98	362.805	17.187	288.606	27.905	25.867	18.203	373.856	28.283	367.955	4.271	931.57	40.234	1084.56	28.075	614.796	19.602	98.891	25.026	273.691	14.615	481.348	28.924	417.653	25.554	675.145	25.184
818	18.047	494.249	18.407	1190.48	30.625	261.293	17.166	627.092	20.417	448.522	29.998	839.83	29.858	127.222	17.327	473.387	29.343	2546.09	16.166	2379.5	22.245	1340.99	38.869	2706.89	26.916	1215.93	23.2	285.421	31.503	1489.34	32.834	289.177	29.712	1035.45	18.505	199.844	31.215	628.628	21	1630.93	37.848	807.419	18.597	420.093	21.045	16.585	26.103	756.013	31.071
819	33.751	320.288	20.672	476.131	34.499	1565.76	11.439	807.975	27.465	185.148	22.322	396.013	24.306	866.294	19.684	245.772	35.14	106.711	31.649	293.007	28.618	101.228	20.728	337.242	13.414	379.777	29.484	650.331	15.444	178.856	25.701	311.656	23.389	112.152	25.118	695.289	19.043	237.227	16.407	154.846	29.7	379.961	20.463	235.449	21.465	1274.52	22.167	42.821	34.124
820	16.289	477.197	38.304	183.526	17.997	414.802	22.518	378.502	22.223	1520.92	31.138	458.154	30.123	222.452	25.892	591.388	13.71	913.763	20.557	794.874	13.69	2863.71	42.377	4254.56	24.489	363.732	26.012	1795.85	28.315	828.504	20.302	269.967	24.777	1015.18	26.468	1257.83	28.949	170.049	21.861	121.623	27.197	1018.65	28.948	842.638	34.856	518.039	23.649	166.529	20.232
821	57.032	412.727	37.148	431.798	31.287	660.215	40.206	909.352	26.321	687.024	21.727	267.533	20.306	1294.9	26.246	266.569	22.802	384.257	35.424	132.139	24.468	66.238	24.501	2220.27	36.962	1486.95	25.732	862.834	20.728	282.524	19.656	604.865	25.523	400.825	40.769	251.797	20.515	258.11	18.779	281.91	26.892	1445.37	20.645	539.42	43.843	773.307	27.127	496.731	20.448
822	39.212	334.542	31.402	288.136	15.408	178.585	24.423	176.001	25.445	1127.46	24.6	359.479	30.411	159.717	23.197	114.835	29.603	78.264	11.077	554.139	15.561	1112.91	47.571	1079.38	26.607	131.757	32.013	1237.95	40.998	764.562	23.239	630.075	24.817	975.044	29.56	671.323	10.148	1035.96	18.925	911.165	27.169	239.289	19.415	620.397	35.418	417.61	34.455	858.743	22.942
823	12.901	772.032	23.807	2149.17	36.707	1042.82	19.515	314.796	31.608	672.343	28.868	553.708	27.813	1142.94	19.366	1433.34	30.162	453.232	32.166	246.516	18.173	488.439	43.596	1218.36	34.779	477.681	34.107	106.509	28.629	821.763	20.32	1465.07	29.773	442.125	19.805	85.28	27.868	344.598	21.471	545.168	6.254	1165.16	14.308	371.234	23.092	1075.6	25.689	1253.55	39.196
824	62.171	121.024	34.91	352.179	26.708	657.17	15.111	398.472	25.677	937.817	31.643	174.349	26.38	200.012	20.443	550.342	16.827	485.044	16.679	2129.62	32.482	250.336	39.597	622.603	28.938	166.907	28.155	592.313	31.9	454.273	31.336	421.008	26.004	361.042	18.558	401.678	16.411	1223.58	19.491	522.206	15.356	1206.41	30.98	491.387	24.012	392.877	19.745	953.994	20.223
825	45.064	678.22	45.749	157.875	14.82	38.535	17.19	537.372	28.797	390.58	22.932	60.66	31.163	241.767	25.212	619.306	17.165	721.309	34.781	851.629	24.416	481.622	34.923	158.535	23.898	523.298	29.82	194.681	47.914	279.447	34.296	216.348	27.176	1094.77	20.655	825.796	23.209	803.069	41.86	298.078	7.396	637.404	15.483	480.273	41.435	285.938	21.856	828.882	21.155
826	37.489	889.429	25.925	603.905	11.629	205.87	20.252	281.367	26.179	382.788	36.028	123.175	27.286	272.107	19.321	619.446	26.156	510.069	25.946	2112.29	29.778	297.278	36.76	663.181	33.352	797.485	48.026	416.824	37.264	1322.02	29.016	681.539	39.993	68.1	34.61	294.632	18.775	294.453	16.92	441.882	47.662	561.845	12.466	295.263	33.819	759.683	27.718	376.339	41.399
827	22.562	764.892	20.359	160.123	13.909	537.066	24.298	786.519	17.343	242.949	20.75	1064.29	32.505	797.516	22.888	128.358	27.287	867.893	26.485	218.289	32.324	574.477	39.132	431.539	13.585	301.225	37.392	1227.25	26.619	378.098	26.536	2439.4	24.797	267.972	40.805	643.337	23.332	783.305	19.303	159.649	37.818	953.999	15.152	929.585	19.961	776.181	31.904	666.546	30.21
828	45.116	785.265	29.645	668.97	30.06	312.012	19.166	2472.16	22.276	1474.2	31.817	1116.2	12.242	455.766	21.236	238.044	32.143	781.373	18.973	830.122	26.166	720.98	37.441	1360.33	32.655	875.76	26.377	795.98	34.693	257.607	23.365	505.914	37.94	427.905	31.884	501.375	16.877	153.046	37.31	426.324	16.631	2641.7	38.155	384.449	58.278	588.97	14.39	862.038	30.042
829	27.278	363.105	33.15	559.922	12.201	1109.55	29.996	737.623	21.009	273.786	22.917	413.613	27.657	92.89	26.132	275.538	32.785	466.735	25.652	85.475	34.568	1862.94	31.201	730.118	31.829	535.249	38.64	425.442	48.204	846.747	22.476	626.358	32.028	847.44	46.111	779.593	17.356	466.444	21.83	341.784	32.502	613.927	33.353	331.678	34.823	1460.45	24.381	1015.49	30.314
830	51.251	443.679	42.665	419.769	19.081	115.452	33.161	350.226	24.42	963.647	24.262	1563.22	14.114	625.022	0	22.781	41.087	893.372	36.578	412.477	21.799	738.509	39.409	508.046	29.018	486.162	30.677	743.144	43.284	342.536	19.278	578.248	9.978	1238.52	20.214	838.522	22.375	448.847	19.312	481.22	19.081	232.929	15.607	285.275	26.995	376.065	26.721	365.367	26.719
831	21.57	1758.32	35.085	913.722	18.842	244.24	40.41	2327.4	17.163	435.293	10.512	752.662	37.166	274.522	22.983	83.338	10.578	711.196	23.37	715.92	32.66	960.765	23.492	301.418	32.496	959.398	35.019	235.634	24.782	2387.53	30.105	158.171	23.827	3499.37	34.496	746.326	26.187	349.914	18.309	319.742	26.9	1711.38	33.268	1734.01	27.235	778.069	21.844	2073.26	29.039
832	17.721	68.781	32.696	586.655	18.344	1747.29	26.087	1223.21	21.2	1914.45	22.726	324.508	25.157	1128.76	18.439	2016.07	15.444	1144.49	41.747	934.274	30.014	815.491	40.219	829.056	27.682	769.936	40.564	269.753	33.53	236.959	27.014	648.436	28.776	542.259	8.045	72.169	19.708	161.555	19.422	376.731	22.389	302.256	15.432	87.088	38.462	288.085	32.486	623.236	24.585
833	47.494	296.297	35.628	607.646	5.936	1756.66	26.865	411.246	36.097	404.368	27.113	132.088	24.044	534.83	17.811	256.37	20.418	122.108	21.123	132.153	37.088	5368.08	30.645	689.203	22.232	1734.42	36.238	377.277	28.989	514.14	16.707	1177.41	22.565	816.384	22.634	860.253	21.671	273.591	14.579	1044.89	21.07	448.171	30.292	879.267	34.991	144.435	32.45	239.493	27.398
834	37.425	755.399	31.426	193.183	15.131	635.398	13.633	202.402	30.744	219.355	25.756	119.33	15.107	196.458	21.508	125.809	31.585	81.428	20.802	656.747	41.522	526.645	25.154	562.925	35.764	267.241	32.668	603.761	28.548	1821.09	26.76	434.261	22.793	135.778	20.997	312.802	9.839	422.827	11.689	216.781	39.564	399.092	21.333	536.736	43.81	432.109	30.372	966.882	38.065
835	16.037	306.221	26.174	155.437	13.015	510.911	15.326	148.328	30.742	447.2	16.546	434.339	38.639	72.434	18.738	310.079	40.071	120.991	35.344	663.856	28.983	1194.82	23.626	221.84	7.563	135.567	33.563	862.708	31.607	604.93	20.298	921.997	29.815	337.369	39.682	995.984	20.818	268.472	14.319	333.543	24.732	310.289	23.203	846.477	48.474	338.759	17.523	770.055	16.533
836	36.221	411.727	32.223	2539.52	22.912	242.389	23.355	407.585	29.219	448.903	25.24	676.333	29.968	240.598	16.452	561.27	14.309	1883.11	23.332	1014.99	19.934	125.361	32.393	634.848	25.922	1445.73	40.905	247.536	20.653	343.535	18.598	457.493	30.929	656.665	35.807	621.433	27.525	209.054	19.595	572.252	13.037	904.189	23.938	199.902	52.055	49.472	18.592	326.601	15.245
837	32.858	409.275	34.243	564.786	41.561	435.481	24.761	942.919	36.812	357.027	25.037	588.25	29.096	150.308	13.661	611.649	25.519	333.779	21.57	1981.85	31.814	316.207	22.42	1753.3	35.801	818.02	30.552	365.339	49.297	522.855	24.945	230.453	29.864	588.442	17.011	391.553	10.839	590.935	17.906	1707.32	16.116	111.452	40.933	792.333	15.288	816.384	31.387	573.433	21.482
838	33.198	666.224	21.227	822.775	14.638	469.076	41.799	147.194	36.136	668.21	33.505	536.171	25.199	178.774	17.515	691.124	33.893	1053.56	28.433	628.532	8.29	133.756	28.935	517.367	33.031	3185.16	36.657	287.054	22.883	2104.04	19.226	1053.27	30.551	208.837	46.666	291.746	21.742	147.881	20.1	382.364	18.328	177.338	30.193	318.242	22.177	364.292	28.934	134.283	21.939
839	45.424	832.548	30.841	479.276	11.375	2131.34	19.712	151.821	41.439	253.779	20.642	364.873	21.148	419.613	13.744	165.197	38.745	1072.01	19.524	1550.17	20.168	768.218	43.724	490.407	41.264	100.324	29.213	402.547	45.216	78.579	20.94	1099.42	22.539	531.807	37.912	786.051	19.874	1019.7	14.07	1247.61	7.651	754.965	24.128	1675.16	22.319	496.2	16.478	892.79	15.325
840	28.993	1298	20.854	494.321	39.01	619.069	28.147	1251	23.696	2083.27	27.075	154.621	28.773	452.655	23.03	550.273	41.168	225.306	38.832	402.444	20.737	443.183	47.82	4182.41	37.057	359.304	38.836	523.261	39.112	1609.68	30.906	186.515	14.841	410.86	15.602	792.58	18.254	2753.45	44.072	273.751	23.315	1153.18	22.38	219.803	27.864	659.97	28.39	469.719	24.887
841	11.592	474.098	19.917	590.411	14.804	353.614	38.453	259.8	30.454	92.858	21.742	403.382	29.315	1703.58	26.419	1267.61	24.421	58.143	27.437	1978.69	34.936	1178	34.566	480.372	35.328	527.378	33.176	528.601	27.744	249.088	24.143	336.589	22.701	442.96	30.43	484.281	19.827	510.12	21.108	463.333	21.534	1303	22.941	223.874	9.838	406.808	19.186	416.656	32.957
842	33.844	86.038	18.087	59.427	14.15	389.841	50.48	101.856	17.926	552.253	37.71	448.919	22.927	221.199	19.993	403.837	21.343	840.893	25.999	528.582	29.26	570.626	34.174	230.973	24.582	454.233	35.931	578.366	30.101	417.315	15.474	1049.99	24.669	1232.79	41.372	476.853	26.715	533.822	28.786	361.623	27.975	513.314	4.289	633.753	35.755	213.978	31.559	1153.55	31.592
843	28.851	214.794	23.405	302.67	13.48	683.851	17.817	267.782	29.703	87.306	24.872	553.151	37.821	309.489	16.593	289.081	35.527	1476.25	24.594	149.323	25.479	340.878	41.472	555.97	39.489	160.881	0	13.143	45.939	449.769	22.196	299.007	26.005	1498.8	45.193	146.443	27.156	416.65	13.907	954.578	33.156	187.454	24.724	1071.94	46.965	669.758	19.927	508.665	38.207
844	58.599	1106.7	26.658	779.638	16.223	25.192	41.832	1075.01	29.178	1580.94	32.994	329.249	29.976	1492.17	17.278	672.387	29.673	146.585	31.719	840.245	32.516	72.796	46.293	1007.11	19.751	244.76	29.692	458.247	44.648	247.815	21.474	688.756	38.164	630.69	32.441	453.68	17.033	886.182	24.353	194.833	19.562	543.764	14.898	140.642	33.798	544.832	17.369	1426.23	11.438
845	24.374	412.403	35.925	849.148	13.766	679.017	37.306	195.984	23.672	444.668	27.323	307.388	14.919	721.746	22.831	273.896	11.465	620.715	38.883	154.733	34.267	542.334	27.974	639.5	49.027	233.298	26.291	627.343	46.81	961.204	31.599	1265.03	22.135	1232.91	18.64	1131.98	21.052	250.847	13.402	994.573	31.955	531.709	36.631	879.147	22.657	1048.6	15.346	1410.19	25.466
846	40.344	298.408	23.095	1425.91	22.622	541.637	38.051	3239.01	16.997	1768.78	38.499	2028.5	31.943	960.076	25.269	240.574	24.023	352.569	32.936	1138.92	12.886	868.068	40.541	252.751	22.391	526.72	41.61	392.015	27.518	287.659	20.683	565.852	18.893	431.112	28.81	1863.52	23.791	214.184	25.093	352.057	19.917	1407.52	30.608	353.801	26.973	480.393	20.19	352.844	28.586
847	35.628	315.67	15.626	1126.85	16.644	687.464	27.562	132.926	28.517	205.144	24.167	274.393	21.678	523.049	18.418	890.563	16.139	256.992	17.561	1963.99	33.888	1171.11	46.315	634.586	31.039	1237.12	36.236	74.23	38.653	200.176	22.5	929.38	30.402	227.694	44.056	292.564	22.556	1101.92	20.144	545.369	27.734	607.107	33.324	833.645	25.425	679.205	25.957	926.487	34.269
848	61.515	379.757	42.872	183.177	56.334	82.514	29.215	105.215	16.383	1884.33	23.274	472.871	23.081	836.616	18.684	119.601	26.353	162.044	33.564	410.899	25.882	2252.39	45.212	848.19	29.147	894.075	35.859	484.345	41.946	958.046	21.068	582.125	35.834	342.094	34.804	524.732	19.905	193.022	20.986	235.738	24.787	459.772	22.751	291.534	45.216	584.04	23.895	672.29	29.173
849	43.574	199.553	31.349	329.659	26.23	434.313	25.623	684.88	35.995	656.783	37.384	453.056	29.594	119.502	22.917	98.655	36.454	910.914	44.661	120.658	27.592	248.424	44.672	1274.27	32.757	335.295	34.004	240.27	40.889	266.802	18.264	763.707	19.708	135.677	20.566	2405.72	31.21	252.577	42.921	429.043	13.807	166.274	27.742	192.747	48.725	506.183	31.663	280.335	26.085
850	30.075	101.594	46.107	210.704	21.309	1020.66	17.813	483.882	25.565	479.115	30.622	177.037	34.007	131.613	24.509	56.848	26.946	642.348	25.39	673.813	26.686	656.074	48.542	1226.68	38.85	548.368	37.387	352.536	38.023	1420.54	28.125	90.589	23.821	378.274	42.387	217.475	24.075	1737.14	17.232	350.813	23.503	880.265	31.144	991.021	34.012	1334.21	24.088	258.186	10.676
851	49.277	1780.47	41.032	245.678	7.821	787.169	48.384	714.506	20.692	164.322	24.533	451.786	28.787	382.368	22.176	1187.39	28.56	748.158	21.56	576.865	37.799	417.205	46.101	605.228	27.946	395.692	29.49	204.973	41.317	502.314	32.35	184.675	44.146	506.454	20.985	1196.21	27.453	376.493	15.006	389.544	26.02	584.09	21.163	800.502	36.267	586.166	24.446	209.421	6.886
852	35.199	277.713	19.593	1101.54	22.195	206.074	14.475	100.853	36.012	1363.82	24.892	1227.81	28.649	334.668	19.754	593.689	25.954	1007.48	40.407	153.297	22.462	1160.05	33.472	328.182	40.087	241.807	29.395	515.818	22.948	40.163	26.749	293.975	31.27	1324.92	26.994	568.118	30.888	2159.25	20.364	266.102	38.939	564.547	34.831	300.636	22.305	289.985	30.613	163.354	37.334
853	21.88	85.544	49.559	1474.33	21.427	1399.86	30.066	1298.01	20.335	833.66	35.663	410.456	33.383	1102.97	28.137	768.505	32.58	1066.27	36.132	1111.03	33.688	339.814	50.578	827.102	22.599	489.351	33.719	1292.72	30.634	563.08	21.647	1523.32	32.371	1783.57	10.811	3810.91	12.236	458.397	15.395	371.63	32.824	549.48	20.159	58.299	37.245	2025.78	32.563	1215.59	24.928
854	51.89	238.027	33.783	71.597	30.57	297.391	24.684	222.562	25.064	483.284	19.252	920.936	26.919	546.18	20.735	434.058	21.832	1426.76	39.367	1195.73	26.587	521.294	22.802	191.271	28.158	337.95	49.668	1204.38	41.716	326.852	16.976	498.451	20.46	845.001	14.26	683.893	14.472	334.231	38.624	1372.9	18.788	582.899	24.496	177.122	43.952	433.482	15.012	203.992	32.961
855	8.977	518.76	24.696	217.951	23.302	863.703	34.654	626.633	25.491	190.585	26.887	498.426	11.714	553.255	19.595	78.424	28.479	797.814	21.992	908.996	42.277	2878.48	28.783	963.992	25.729	424.426	45.815	312.588	31.278	1939.83	32.01	1995.89	40.071	331.134	25.055	266.381	29.383	269.833	24.022	179.221	23.638	595.39	38.811	338.373	20.514	1029.06	21.377	552.492	19.403
856	32.374	880.707	31.15	1251.16	16.718	644.52	27.089	2053.89	28.848	2041.49	37.392	981.21	25.58	265.71	12.104	703.088	27.173	461.595	31.598	1789.96	42.382	167.307	28.77	539.886	33.67	294.83	40.599	2453.5	25.25	503.354	25.583	1667.84	32.275	206.19	26.521	286.816	23.404	1128.99	8.914	1197.64	31.491	1535.95	13.723	404.843	37.031	1122.89	19.225	220.967	5.836
857	32.186	306.252	19.67	1053.23	30.748	58.763	20.991	369.564	29.298	302.355	23.33	438.343	23.049	251.217	14.159	852.036	19.948	295.769	36.952	306.171	23.555	55.215	20.026	554.759	13.399	82.597	33.677	257.807	24.404	531.154	20.77	635.472	19.682	949.759	40.034	514.04	20.072	387.638	22.291	451.563	24.634	2252.48	32.487	77.596	21.891	787.96	18.98	1992.13	35.531
858	42.089	97.536	43.162	2664.62	18.636	495.735	28.3	943.458	25.008	459.745	18.908	533.812	17.045	478.343	17.508	329.938	17.8	591.97	31.062	558.562	30.759	265.257	45.957	754.162	30.358	1161.43	20.729	751.933	34.379	193.057	28.418	424.841	33.152	965.701	43.652	214.31	29.289	310.035	23.658	340.147	8.465	1641.65	15.847	582.203	35.414	874.454	16.354	1589.12	22.754
859	61.476	360.747	45.054	173.544	39.259	48.445	30.822	1364.23	22.103	537.413	24.619	307.531	38.184	1013.03	17.335	499.112	22.209	598.247	32.492	636.015	30.733	407.978	24.201	261.926	31.357	548.298	29.782	295.805	45.1	445.468	28.453	71.06	35.664	633.38	56.807	402.645	22.502	717.21	14.916	601.517	47.555	1001.01	24.208	2231.08	36.201	215.773	16.582	495.73	20.213
860	16.336	249.245	41.269	231.149	21.396	766.864	25.782	152.466	14.836	182.806	27.799	348.502	16.91	941.512	20.302	98.778	28.643	1108.51	19.608	1575.07	18.251	604.308	43.841	1236.55	15.262	220.262	29.034	275.377	32.736	1104.34	28.204	316.018	36.812	328.063	44.22	824.77	25.324	653.704	36.115	932.598	11.227	1262.22	26.217	60.504	16.712	330.343	32.48	499.039	20.635
861	31.134	159.497	28.86	1825.83	17.799	292.963	39.459	822.917	22.268	2364.58	34.445	80.011	30.447	1148.09	19.481	222.965	13.87	285.38	23.551	2096.5	38.385	143.252	26.227	40.647	31.085	90.175	53.713	234.31	40.741	118.727	21.844	243.691	23.325	442.127	7.095	2248.43	28.935	169.87	20.391	1493.73	17.637	554.044	35.722	573.558	41.115	1157.16	15.106	307.582	28.448
862	20.44	556.681	22.606	415.34	43.566	1605.75	27.901	830.578	21.655	109.927	22.836	436.982	26.198	217.538	25.542	1008.36	37.657	774.622	19.429	761.359	15.017	1756.35	36.353	522.814	42.09	174.926	22.896	1868.5	42.926	544.874	20.297	633.737	30.827	428.522	23.473	419.95	21.721	353.945	30.075	1028.8	24.423	236.906	25.65	385.655	42.733	722.632	31.576	1820.3	13.525
863	44.048	485.271	27.222	159.414	17.537	423.014	33.677	363.143	15.089	2319.59	33.492	585.875	29.212	287.416	17.952	350.15	39.243	444.568	36.116	412.939	37.779	1590.89	51.783	369.937	4.47	996.428	17.638	317.509	25.883	951.32	26.768	527.308	32.712	681.512	35.244	298.3	32.589	224.787	17.485	463.439	29.422	633.713	14.229	779.176	22.578	23.526	17.778	417.761	34.225
864	46.454	424.319	21.584	70.492	17.406	610.266	18.082	148.737	34.98	432.908	22.566	980.399	21.358	1506.33	18.124	196.903	24.262	986.975	40.683	1845.76	33.828	266.732	33.944	799.087	28.394	238.673	40.838	956.584	39.221	514.771	27.803	717.442	19.312	685.272	26.795	465.542	27.03	436.43	9.766	612.086	8.886	524.505	12.33	269.53	43.28	1973.13	22.626	553.852	27.492
865	22.686	319.876	14.328	395.914	22.965	424.754	15.476	769.175	28.485	298.757	26.756	655.221	24.79	600.308	18.555	516.23	27.443	101.332	37.054	245.018	30.682	455.892	39.041	687.855	36.849	974.704	26.561	314.786	24.206	1136.88	28.783	530.65	29.537	1472.91	46.798	429.046	16.758	1092.55	15.75	783.341	9.232	442.086	22.913	709.229	28.195	371.61	18.629	102.587	35.959
866	32.647	65.224	28.408	1849.13	21.42	91.434	27.691	1644.49	25.579	526.323	26.938	458.465	28.014	806.416	19.378	122.427	23.102	168.113	27.477	3446.2	27.74	280.477	33.358	1385.48	18.771	400.631	39.487	262.784	25.542	150.476	25.511	1558.21	21.219	636.201	31.537	985.2	27.17	503.918	46.202	277.379	46.061	431.309	13.204	527.995	23.892	245.698	24.697	410.431	26.941
867	62.973	515.074	21.706	781.927	19.45	958.153	24.036	345.308	22.166	738.279	26.905	304.01	22.004	878.781	18.18	434.422	23.018	181.311	25.702	299.539	19.85	650.574	52.924	395.735	31.589	1036.92	39.091	1043.93	21.251	740.973	20.946	395.203	26.917	991.061	52.638	1047.15	25.903	447.62	21.999	728.319	23.625	463.719	24.702	829.267	21.349	1255.27	22.261	913.784	12.024
868	26.633	1010.02	30.448	555.771	16.406	67.734	31.088	865.077	27.586	1561.65	25.479	576.649	20.635	1144.01	21.671	1308.81	22.555	568.962	36.275	1238.81	29.649	506.547	14.954	1306.16	50.124	364.118	39.522	496.625	21.38	1018.35	20.268	505.884	39.319	417.095	18.129	1826.32	29.579	847.844	20.677	403.343	25.647	1205.14	27.602	485.33	31.187	1436.11	23.747	93.952	30.455
869	32.442	580.779	45.556	588.99	13.774	181.366	20.033	134.557	19.166	333.627	21.204	383.33	14.463	295.09	23.043	316.631	19.372	914.19	38.277	1494.56	29.222	554.797	40.671	3323.71	40.333	267.67	14.533	458.707	39.319	989.177	22.068	515.631	37.808	600.909	15.635	2141.55	24.901	152.487	16.039	638.643	29.078	1255.51	37.345	315.128	41.757	1668.55	14.527	351.757	36.294
870	37.139	709.762	20.636	592.192	25.428	87.022	36.139	216.707	36.226	530.239	10.248	676.843	29.077	289.306	18.419	1205.92	38.872	327.095	31.03	296.962	14.246	219.554	25.313	297.588	25.433	124.681	37.847	543.613	63.358	687.804	18.955	204.87	28.212	1502.91	33.201	816.618	22.062	545.707	38.929	134.303	31.215	267.086	21.338	648.704	19.81	374.081	20.044	664.659	33.232
871	40.9	358.292	16.56	677.625	16.73	1207.32	27.625	749.754	37.48	196.15	21.434	322.663	30.841	71.433	16.301	371.331	22.375	161.069	23.454	545.428	22.089	369.58	44.891	697.741	22.601	404.28	48.221	1527.22	26.305	251.119	25.321	596.717	29.116	262.969	38.82	138.794	23.667	74.434	17.739	292.731	40.14	654.321	19.105	382.264	19.015	391.3	16.419	808.99	37.899
872	43.042	820.22	43.562	160.791	6.126	258.051	28.284	1190.16	27.812	716.965	27.896	268.479	24.883	374.251	18.097	566.036	9.304	1579.45	30.487	1113.82	28.648	684.148	17.977	148.71	25.187	1002.69	44.941	507.604	21.346	182.742	26.729	246.017	25.095	255.882	13.989	298.178	13.105	1118.43	25.797	357.858	17.527	561.54	20.641	681.187	39.331	745.616	32.216	301.642	35.42
873	33.057	841.971	30.73	1079.57	19.52	250.063	28.731	241.274	35.661	106.816	20.966	1598.83	31.941	336.359	22.944	159.674	15.445	661.264	42.173	789.74	30.216	292.794	32.934	248.5	15.133	378.614	29.675	266.837	24.072	825.242	22.794	229.401	30.052	817.194	18.773	1010.15	17.959	253.693	26.348	451.708	21.722	598.709	22.713	463.672	29.469	1537.58	30.942	344.756	11.265
874	47.403	765.141	26.786	162.06	25.914	241.901	33.575	792.013	30.377	1972.58	15.956	144.322	30.398	257.959	19.825	687.554	21.961	686.325	32.406	341.011	20.215	909.341	31.124	306.249	31.287	578.699	36.957	325.698	37.298	601.899	29.98	348.293	20.765	783.719	30.207	344.389	23.9	443.52	18.878	104.314	44.834	1111.09	25.506	338.324	26.866	293.675	24.307	377.487	22.21
875	27.862	558.38	24.547	1006.73	17.822	668.011	34.388	892.19	27.001	565.963	23.404	1519.16	25.32	117.388	14.918	259.953	24.358	481.419	32.911	1290.04	37.415	163.396	37.43	247.461	29.022	854.318	38.075	859.093	54.805	237.317	28.356	1715.41	21.167	463.57	43.655	481.314	13.775	1847.7	16.144	108.993	25.45	1093.58	25.484	480.727	21.525	903.662	14.914	544.628	27.563
876	38.227	990.874	46.942	235.796	14.499	155.732	37.961	679.958	30.801	393.829	34.443	1234.74	19.009	990.798	16.594	622.454	27.334	888.113	25.086	706.582	40.293	150.734	34.37	294.181	9.222	287.572	37.6	277.498	17.246	1058.75	25.298	609.179	27.377	696.878	27.709	133.797	33.168	433.969	22.999	141.304	31.46	1898.52	16.115	160.04	25.736	1284.74	29.321	1213.22	22.371
877	34.319	564.967	25.109	204.526	17.513	1709.11	41.189	718.763	31.748	364.392	22.094	232.35	33.859	653.518	27.42	141.644	32.564	1187.59	17.554	513.554	36.765	666.946	34.116	571.888	40.531	456.04	37.554	450.935	22.637	307.962	31.733	1687.01	27.228	559.367	42.96	177.062	29.485	223.643	19.248	465.831	10.414	1573.7	34.518	984.04	50.273	774.364	24.3	1326.43	28.509
878	46.908	863.785	37.388	530.499	26.268	744.101	24.657	403.818	43.558	736.936	34.765	325.883	33.72	641.916	16.458	214.315	28.816	454.004	21.025	987.726	33.157	953.188	49.945	339.737	40.03	994.404	25.647	1035.29	23.446	429.223	29.926	783.617	20.422	2874.83	17.705	238.387	18.346	56.239	13.913	299.024	21.774	451.749	28.046	522.179	41.348	3230.7	17.659	756.87	17.911
879	23.025	1354.39	36.447	1077.05	22.32	782.739	35.406	1370.23	26.361	257.508	25.394	464.569	21.115	85.056	21.056	362.72	35.532	784.898	35.328	961.672	29.634	432.301	32.075	698.414	18.715	236.846	16.403	149.501	28.241	1431.57	28.03	755.479	20.968	347.269	30.166	287.328	16.892	1179.08	13.796	1105.18	27.054	1018.3	19.002	576.671	43.874	853.299	34.466	134.346	25.044
880	27.636	781.454	29.06	506.054	13.566	185.754	15.81	2471.64	22.166	176.44	29.918	569.598	29.333	662.224	21.428	232.443	15.057	466.828	21.379	438.205	35.775	297.1	30.416	1733.81	49.655	260.671	22.699	220.298	23.445	253.132	13.607	502.135	25.415	124.402	11.696	882.841	27.406	465.997	19.169	1450.28	23.041	2006.94	29.149	806.795	35.486	828.307	30.937	289.454	21.269
881	61.371	53.617	15.147	3022.48	31.401	415.889	29.869	149.116	22.047	730.525	24.477	330.257	22.507	124.275	21.262	250.547	36.753	496.724	18.233	2686.6	17.688	1581.2	19.822	1036.46	37.528	950.886	34.041	572.485	26.541	236.867	33.741	187.898	18.653	571.278	13.723	403.948	29.644	201.025	17.887	1213.01	27.249	321.81	33.371	259.309	44.91	192.081	21.646	631.022	26.365
882	15.356	1315.89	45.908	491.724	13.102	1001.24	43.788	651.12	25.74	598.882	29.122	521.446	26.123	321.219	21.057	532.014	21.685	116.931	33.355	529.046	44.11	317.385	48.638	497.291	21.589	641.678	29.174	289.61	22.508	510.175	24.134	419.468	29.284	1518.84	27.684	1420.11	12.178	669.025	17.962	917.317	13.448	118.492	22.66	1832.07	31.135	562.354	23.915	1340.45	24.816
883	51.159	337.463	48.002	706.311	3.736	227.731	21.035	982.185	20.644	256.195	34.037	797.759	25.635	273.296	19.51	127.546	18.524	848.165	23.587	1401.04	24.264	2565.49	28.701	673.692	25.148	120.925	25.106	386.011	25.32	310.113	27.367	1691.88	21.38	151.013	24.768	1484.64	9.047	491.891	19.367	742.746	27.422	898.311	19.8	345.431	26.045	901.157	25.098	598.87	30.658
884	31.357	290.286	34.763	181.969	15.993	838.408	39.087	1793.8	23.292	244.091	37.252	749.672	27.601	683.172	16.428	776.544	34.798	837.224	25.709	2581.64	26.156	189.851	40.417	365.584	20.41	485.72	41.31	223.983	36.442	725.521	18.912	233.396	29.965	1052.33	31.008	165.285	21.971	463.808	31.457	156.203	42.118	404.985	23.134	1072.2	35.008	732.169	31.426	868.656	21.092
885	37.565	198.484	56.42	547.295	22.534	181.15	25.814	685.168	32.482	827.113	27.95	306.938	33.613	581.859	15.601	694.561	30.52	570.814	28.286	1361.68	17.352	303.215	43.535	2200.67	19.448	833.163	35.841	582.763	28.073	1796.66	24.155	639.017	44.558	479.477	43.261	379.862	19.38	316.662	16.753	196.454	15.451	286.621	28.945	819.068	21.817	430.277	14.616	872.179	32.323
886	28.334	546.595	14.06	1025.77	12.956	621.965	29.823	577.891	31.308	813.888	33.13	874.034	16.865	244.975	29.465	130.934	38.617	198.619	35.136	764.394	15.806	427.031	32.152	307.855	19.398	2460.63	21.689	496.876	42.501	119.268	26.92	415.278	26.813	235.799	14.953	1014.06	18.281	1298.56	29.152	640.449	46.859	1425.06	37.205	327.79	57.113	354.13	35.922	156.436	23.229
887	63.064	286.061	20.107	2298.73	20.324	303.054	28.694	432.759	24.768	511.886	36.572	279.063	13.683	208.102	22.038	594.306	24.101	651.618	20.641	430.483	19.851	810.139	34.487	202.145	21.403	304.648	37.117	101.984	29.172	291.089	26.691	401.359	31.477	1152.86	33.066	334.267	23.44	212.446	24.795	815.643	17.724	463.961	19.999	840.122	20.607	218.995	36.07	61.553	39.282
888	51.915	424.845	27.582	899.915	15.644	98.27	23.113	324.365	25.667	320.354	24.077	289.461	30.768	255.96	18.92	135.1	12.899	135.114	30.324	2522.37	24.202	313.618	24.036	620.607	19.724	1411.83	46.883	386.6	24.056	489.204	32.604	821.16	38.821	708.252	24.151	475.324	23.297	194.804	25.104	164.219	20.004	360.761	16.825	1144.28	28.526	1020.94	31.213	556.843	27.777
889	52.382	163.956	40.612	678.699	23.709	586.037	27.282	438.206	28.132	838.982	26.596	809.381	38.517	601.606	19.846	140.823	44.437	216.153	20.437	926.903	39.192	1555.46	18.748	358.584	13.396	155.502	30.19	850.813	17.04	484.429	31.643	558.132	23.786	162.532	25.288	569.332	15.479	779.78	27.547	136.183	24.458	211.763	27.457	165.563	26.242	165.565	34.055	827.911	31.733
890	28.794	1043.25	25.755	1551.83	19.021	418.594	32.524	753.181	25.405	432.836	36.982	1223.51	20.98	407.138	21.328	664.456	29.483	238.697	23.347	1237.49	16.487	897.77	30.315	522.423	22.851	2094.93	37.32	609.521	29.303	379.061	26.19	236.38	39.01	322.628	17.045	710.804	24.239	292.581	14.953	362.417	31.057	710.499	18.922	637.872	50.707	283.198	24.1	347.13	26.818
891	38.467	556.509	17.171	1366.43	16.7	1318.8	42.262	1052.76	16.551	306.048	36.441	1133.83	18.874	359.105	19.246	359.125	31.16	270.972	25.16	804.496	35.396	1724.21	50.163	464.705	15.788	498.228	30.987	1214.28	53.686	299.311	15.711	817.381	26.874	893.432	30.643	929.107	30.733	1514.57	21.101	841.419	14.216	1378.24	21.579	1299.84	26.316	927.566	15.166	424.151	33.017
892	20.847	106.905	24.39	27.627	28.221	1332.65	28.567	312.193	22.361	128.936	15.206	349.625	30.167	209.464	22.147	202.342	27.79	708.175	15.106	386.672	28.317	208.745	47.48	681.052	22.942	966.973	45.819	547.541	34.793	837.425	22.116	291.929	26.672	1221.01	41.42	277.453	19.849	225.833	21.039	338.483	23.989	1085.86	15.096	991.892	31.138	1019.11	25.523	643.12	28.871
893	22.117	295.422	31.546	1676.2	23.435	2066.65	38.79	953.07	12.902	1562.18	24.837	1828.38	15.467	838.249	24.831	119.475	18.856	327.109	21.13	482.277	17.408	1124.14	33.003	486.516	13.931	576.288	17.372	528.826	44.625	704.876	30.919	477.38	13.623	1584.76	20.438	1548.19	30.237	148.073	39.88	317.992	19.337	2349.11	31.755	180.528	45.477	1426.68	24.583	330.356	36.508
894	2.658	191.862	26.32	172.108	15.693	354.031	39.41	629.898	24.058	323.396	26.654	627.58	24.853	332.403	19.725	475.992	28.434	594.963	24.874	1058.18	26.585	1021.19	13.392	456.63	24.37	115.388	48.104	1136.9	19.464	642.344	29.32	632.376	34.597	728.729	37.849	578.519	25.905	179.217	32.452	263.208	28.294	823.69	20.036	225.921	25.641	128.879	12.322	351.889	34.881
895	62.421	1707.24	12.58	1180.01	22.025	476.368	31.545	390.05	36.538	647.19	26.819	1386.47	29.187	1158.39	22.996	782.053	40.819	278.211	29.217	386.839	27.05	877.94	50.647	687.378	41.325	684.799	54.354	25.105	26.112	792.011	21.083	52.379	24.161	417.399	13.117	394.967	13.807	653.797	11.697	485.344	22.042	890.664	13.516	229.203	23.319	367.928	12.915	738.059	23.114
896	57.729	695.176	32.375	2321.82	15.412	392.645	33.991	164.337	24.211	462.482	25.433	1690.76	34.525	543.235	22.697	74.285	21.025	637.245	23.981	1511.96	29.31	27.711	34.256	269.213	22.246	689.145	26.004	718.281	20.954	1424.01	23.143	749.7	20.942	811.639	34.936	121.549	27.907	114.265	26.25	426.736	16.591	1982.54	22.966	164.03	39.082	259.048	21.539	718.285	37.603
897	29.421	376.66	24.634	390.483	17.725	45.324	30.914	1402.76	30.84	498.618	19.017	69.557	32.708	271.841	22.937	116.276	33.021	658.914	32.685	303.328	36.865	187.813	48.525	476.277	42.895	415.692	37.998	290.141	33.972	942.633	15.992	759.531	28.057	727.124	18.486	1998.16	24.598	352.632	27.928	1280.49	40.841	1063.07	19.582	778.005	27.104	96.434	21.421	669.416	19.108
898	36.579	817.244	29.948	690.198	8.302	401.253	40.501	342.076	44.059	142.717	32.68	111.172	25.192	532.945	23.316	114.842	21.633	1029.53	29.084	550.299	37.25	480.968	27.006	629.013	30.164	1603.03	42.287	383.879	35.576	588.942	21.556	2768.43	40.548	303.296	13.384	558.034	15.57	540.471	17.911	43.463	47.493	1571.15	21.912	163.222	28.518	29.214	19.447	1413.99	31.714
899	53.045	370.286	40.695	555.74	9.071	210.922	37.422	276.596	23.022	1738.75	19.327	586.084	35.736	1701.74	26.822	632.868	36.28	227.224	20.86	1850.39	28.669	1104.95	13.924	326.112	19.021	308.804	18.026	324.399	22.628	1100.63	19.769	659.438	19.311	158.274	22.512	312.202	31.082	512.594	20.506	439.6	14.523	1326.87	19.41	629.418	36.238	324.065	22.79	168.641	19.239
900	12.204	212.889	29.772	551.29	27.564	312.688	33.102	238.152	51.463	269.671	32.768	849.8	19.51	433.405	19.714	776.296	28.562	174.451	26.044	1118.62	32.44	2297.63	43.728	268.061	38.87	242.274	37.65	613.219	41.145	1546.05	26.784	930.964	28.2	1143	24.897	1721.05	26.148	534.613	20.427	1284.02	11.715	724.917	32.026	480.28	21.569	477.212	21.45	337.051	26.032
901	35.939	258.781	19.501	718.658	21.249	42.052	37.225	1447.73	23.514	3614.17	23.149	1841.02	28.1	642.686	21.545	235.208	27.537	1177.72	23.435	511.309	26.997	203.539	45.986	440.811	29.243	247.097	34.678	784.388	43.771	300.058	28.36	1616.9	17.135	567.836	34.623	603.965	21.666	841.499	37.952	769.571	43.871	687.176	22.208	322.523	37.638	1090.79	32.83	1069.43	30.354
902	21.562	2035.04	25.178	759.412	18.568	1364.19	29.353	491.934	22.627	1533.86	29.537	1234.04	29.721	201.084	22.23	185.312	15.096	959.265	30.425	729.738	18.957	757.59	27.133	148.671	7.442	475.23	33.377	618.586	34.217	672.641	21.993	294.945	43.891	466.855	18.351	304.152	27.989	228.078	37.76	1929.64	26.066	1276.93	23.206	1210.91	22.65	435.777	24.313	489.088	30.055
903	55.647	177.491	31.86	847.542	44.334	1620.68	25.802	302.63	20.567	167.263	23.791	29.893	26.307	1082.27	16.854	399.148	31.65	447.853	27.333	520.863	18.806	1266.27	43.01	2465.75	26.555	347.546	23.006	249.842	25.805	192.419	27.678	2175.39	17.307	189.937	23.567	748.959	26.299	616.981	17.025	166.37	26.071	4263.24	33.22	1061.62	42.754	445.597	18.053	164.554	39.299
904	17.358	715.906	21.276	932.162	42.029	364.975	27.525	396.836	34.283	668.356	21.704	1399.77	23.312	1258.95	15.959	151.575	25.172	82.082	21.403	247.254	24.576	742.403	18.652	416.328	45.905	814.726	23.797	522.38	32.144	792.143	23.976	1119.5	22.314	1371.9	22.534	117.643	15.714	562.017	14.886	163.437	19.803	521.776	21.026	642.2	41.887	1076.3	16.374	1602.56	17.939
905	34.921	616.397	28.831	650.447	26.781	201.748	36.577	57.378	12.425	129.884	20.489	635.541	10.755	262.31	23.736	180.642	23.586	814.542	31.888	140.001	44.71	433.55	33.316	1740.47	39.52	98.691	21.353	760.223	46.361	349.7	25.045	409.401	38.112	383.658	26.175	460.656	37.15	139.557	27.79	371.61	28.844	111.455	24.638	334.553	27.035	445.542	14.921	264.457	21.944
906	22.135	885.626	36.785	112.334	15.75	391.707	36.881	274.851	32.49	152.691	29.397	146.772	27.695	327.496	23.179	619.589	27.035	263.653	55.046	326.602	17.481	1343.13	28.005	763.178	30.324	2579.08	39.207	344.459	36.951	752.707	29.15	158.568	31.286	1523.23	41.62	1745.36	28.562	326.034	11.026	1235.08	27.676	950.022	19.639	183.178	37.006	191.038	35.223	971.121	39.702
907	28.487	138.625	36.121	263.622	18.763	494.704	23.245	385.781	31.994	1026.19	27.869	765.927	27.067	469.176	15.803	129.626	38.862	184.449	29.043	193.006	28.366	3835.65	25.898	540.956	19.868	800.755	53.566	131.452	46.855	554.553	33.504	538.558	35.97	540.233	16.892	713.543	21.256	528.194	22.12	564.403	21.829	863.266	23.909	531.933	5.78	113.613	15.565	333.614	22.616
908	13.007	516.357	37.043	762.754	11.711	160.551	16.288	330.031	25.728	1117.75	32.346	151.94	32.271	781.061	19.1	396.782	37.294	894.042	22.16	2373.51	34.988	463.129	39.625	833.68	30.708	377.09	31.652	599.034	34.791	247.978	23.73	1312.9	22.892	606.354	35.835	606.402	23.852	1912.01	29.311	685.124	21.319	1898.32	41.794	255.43	26.226	749.56	22.322	1228.25	21.847
909	25.873	68.761	30.389	1615.07	16.708	615.158	21.684	947.402	32.867	69.05	28.843	380.21	23.609	600.802	25.373	487.853	16.718	639.882	21.974	1825.79	27.88	891.823	36.545	362.013	30.455	951.91	36.393	814.284	46.432	1208.21	18.142	451.207	23.167	971.081	36.082	539.19	23.421	980.695	38.916	198.343	28.638	389.214	14.674	1212.81	33.484	326.558	30.062	791.697	39.956
910	16.321	508.979	42.046	759.415	7.836	430.649	39.809	2266.23	36.087	1000.27	24.908	237.73	25.69	327.39	25.126	128.062	17.502	710.126	35.952	1313.41	41.473	1923.98	21.105	187.129	20.4	1275.31	28.402	265.68	31.307	159.271	32.001	1210.3	42.475	1458.61	34.767	314.221	19.888	403.883	21.472	676.519	31.033	95.211	36.863	558.883	7.662	361.592	22.521	497.279	39.039
911	41.478	207.93	39.681	572.072	27.368	871.775	29.401	2028.66	33.224	1513.86	16.466	230.49	28.029	932.33	21.569	1036.76	41.44	503.814	25.922	1268.05	24.185	556.262	32.136	333.626	16.142	514.259	26.149	419.583	34.268	660.133	26.996	116.163	34.376	664.4	21.014	371.966	33.021	1019.08	16.592	683.36	20.127	1939.18	19.571	326.767	28.507	326.671	14.883	955.964	31.712
912	18.456	98.651	43.578	190.698	14.409	831.911	15.922	313.251	38.469	1171.88	28.112	561.212	17.044	291.086	16.669	300.755	22.061	80.738	37.264	183.423	29.134	36.077	39.642	320.082	49.076	611.751	32.768	965.81	30.076	960.723	29.042	595.577	41.701	428.924	22.054	1327.39	11.135	1796.5	14.323	820.8	43.404	739.532	27.168	617.699	30.751	829.402	18.414	709.299	25.289
913	58.673	951.811	36.133	541.515	30.094	388.728	39.474	386.579	22.051	1691.26	23.646	176.526	31.599	124.559	20.126	760.456	14.507	156.101	31.319	2132.04	10.538	475.225	21.319	378.479	18.4	516.039	36.971	821.009	36.516	251.175	29.312	1239.85	37.334	671.167	17.729	1351.51	18.645	1577.35	35.315	915.816	35.451	961.252	35.563	966.145	42.399	134.362	31.833	273.257	38.912
914	39.333	623.806	37.424	200.68	17.071	176.487	23.784	585.824	39.523	291.451	24.056	459.837	13.674	442.516	24.99	271.86	26.778	460.301	35.268	513.009	28.133	481.667	28.822	490.747	23.081	152.829	44.386	250.39	44.64	1091.78	13.984	1011.97	23.005	740.589	26.062	355.047	17.922	428.678	18.672	1460.25	21.291	381.918	24.873	573.793	14.801	585.561	27.401	1083.06	19.849
915	22.672	132.476	26.23	254.289	12.005	1386.9	31.909	258.105	25.81	440.741	15.345	188.387	25.94	165.879	21.605	462.594	33.548	135.545	24.606	169.56	27.27	654.066	33.114	656.16	13.646	562.382	25.194	338.721	51.427	658.509	34.779	544.124	31.414	238.149	23.166	1268.71	20.753	926.77	10.197	49.369	30.154	139.179	14.861	217.08	52.563	172.651	33.008	488.685	34.236
916	47.86	730.818	48.632	402.174	29.359	773.956	19.458	1564.69	23.123	724.564	23.895	1207.7	25.872	1124.25	11.395	162.429	25.036	115.027	33.391	500.373	17.015	229.535	27.598	134.254	32.414	652.191	24.534	222.243	38.253	27.036	31.724	252.507	17.63	494.377	31.063	236.999	29.767	882.378	35.944	896.76	30.388	1158.16	32.174	190.866	54.403	763.426	5.464	885.946	33.149
917	55.378	618.546	33.314	776.319	12.881	321.775	34.127	1080.16	24.028	50.906	34.454	522.201	21.712	330.777	22.435	1521.94	21.137	373.574	30.564	91.174	28.262	286.637	46.92	178.217	42.16	528.407	34.683	1548.7	26.6	1280.12	26.59	187.28	38.369	182.114	37.304	378.652	16.816	140.158	16.148	43.918	27.788	764.677	28.124	182.308	25.454	453.834	23.426	1994.63	24.971
918	22.651	1571.86	29.028	1289.32	30.95	875.185	23.168	1084.86	34.465	1462.88	16.246	983.713	20.15	997.79	21.159	727.566	25.065	2469.25	29.628	2435.62	45.295	477.297	29.829	279.888	35.588	531.623	15.888	950.643	32.883	732.605	19.481	1742.82	27.238	665.221	14.275	605.408	18.795	694.644	14.455	225.568	33.226	664.324	10.187	172.537	22.776	578.351	20.087	2505.06	20.901
919	45.961	259.406	37.589	735.244	13.744	1366.28	21.462	905.008	25.689	748.681	36.809	506.721	28.204	191.301	18.677	322.111	15.884	432.966	29.91	492.812	29.734	101.139	32.434	783.521	40.454	1303.53	51.331	947.697	24.065	820.733	31.388	927.218	19.4	684.82	12.8	203.857	21.071	867.21	10.901	93.164	49.128	563.401	15.83	793.668	36.985	2340.81	42.008	677.477	27.13
920	14.429	822.136	27.867	256.562	8.287	86.752	34.753	1096.9	43.851	842.624	28.664	764.791	22.873	2057.53	18.076	578.936	29.813	1179.92	15.895	565.896	45.627	391.168	19.95	172.864	36.229	851.18	41.136	191.427	50.627	1021.27	21.038	241.268	28.633	2482.13	20.167	270.566	34.223	540.906	13.58	450.181	5.681	532.887	24.639	1096.38	11.58	957.094	26.877	605.448	15.806
921	39.592	362.978	28.078	414.846	10.09	453.34	47.387	319.64	25.946	803.387	27.917	160.704	34.226	597.8	14.734	809.38	23.487	731.112	17.707	3233.78	37.229	572.494	43.532	318.783	29.749	2073.13	45.409	381.382	27.773	234.198	25.372	282.144	27.001	1070.91	20.216	588.358	32.51	130.654	23.415	1758.28	18.801	310.12	22.774	2136.44	16.77	999.537	28.76	1088.94	35.978
922	48.04	488.527	33.05	562.661	21.178	1251.13	22.51	2024.33	39.4	227.706	22.122	1287.07	21.871	340.543	16.555	99.267	36.896	1065.7	30.742	810.693	30.909	163.577	29.879	361.377	29.468	1295.27	45.481	1293.55	41.577	149.241	29.467	385.924	31.592	678.617	27.171	1030.74	33.292	436.168	21.538	707.056	18.25	421.738	26.911	881.76	25.191	1096.24	27.235	783.776	24.071
923	32.248	534.295	23.352	807.04	33.632	1439.81	26.27	3240.83	9.146	550.227	37.249	285.325	18.146	983.894	16.458	310.341	23.686	227.869	35.513	2205.34	18.775	163.574	41.076	213.213	15.512	548.384	35.643	524.641	34.963	273.419	27.54	519.189	32.547	1639.96	27.485	299.958	26.511	470.82	24.331	1084.44	32.457	308.986	20.31	1059.1	54.842	472.779	16.516	141.757	37.472
924	45.091	2624.47	45.623	549.415	14.179	278.236	28.351	234.879	16.804	535.888	37.486	152.891	33.611	211.14	18.078	204.83	34.116	1134.78	23	68.65	25.236	1538.95	41.416	670.362	28.385	407.21	32.31	433.47	30.729	75.176	25.422	352.24	36.15	217.118	21.06	601.553	31.744	741.373	7.397	177.525	8.748	406.46	35.687	520.471	37.653	1548.78	23.027	827.47	34.388
925	19.783	359.875	15.842	1355.96	7.283	333.615	37.047	167.58	13.058	609.165	9.307	471.811	13.566	740.139	24.562	367.08	18.316	400.174	23.876	715.833	29.169	270.89	26.617	241.922	18.153	1377.38	43.032	1015.17	38.677	2005.34	28.146	1364.48	37.401	565.5	46.605	1066.45	23.802	1252.69	16.582	421.663	20.793	669.319	34.904	748.27	20.112	1021.32	28.222	134.354	24.754
926	23.933	817.73	19.239	1337.53	20.319	562.776	48.952	1223.33	26.942	1066.71	25.465	999.941	19.391	354.682	25.445	161.619	24.055	1006.87	20.272	574.397	14.034	2152.28	27.718	1594.86	11.153	1348.79	39.855	701.094	38.62	1132.89	19.79	464.573	17.722	496.074	33.733	549.924	25.113	406.675	21.029	179.208	36.089	779.341	14.974	471.777	31.444	411.805	18.623	230.656	15.919
927	50.129	157.94	28.589	899.955	12.949	451.288	26.793	718.81	32.628	508.978	27.543	205.612	16.83	490.673	15.228	770.656	31.568	935.988	31.03	951.298	25.628	680.072	41.524	671.43	35.603	539.231	9.482	158.964	41.137	392.511	25.397	296.275	5.98	1632.09	39.453	231.575	26.418	298.381	22.336	527.04	30.166	745.351	18.154	308.361	33.071	724.009	26.627	440.873	11.341
928	22.557	182.599	41.352	633.629	21.068	107.893	45.903	910.44	39.412	228.72	25.915	573.479	27.314	2015.49	28.34	183.24	25.433	805.099	27.106	112.762	26.91	1025.87	20.179	355.106	21.517	279.888	30.57	2017.01	20.436	112.894	25.416	550.304	19.772	2678.69	41.149	822.731	29.381	182.351	11.233	562.946	27.233	940.43	37.292	512.644	34.935	220.244	16.033	135.809	22.529
929	25.251	319.96	20.053	381.309	14.573	448.685	21.355	29.946	39.285	403.866	24.954	1464.68	35.956	710.286	22.72	1118.93	8.978	922.809	36.526	709.384	36.456	505.087	15.509	590.978	36.435	363.186	38.607	1084.22	36.905	126.091	25.213	791.72	18.861	751.821	26.083	1438.21	30.612	1630.28	14.933	35.268	31.953	1154.65	14.174	1031.39	8.564	920.416	19.34	793.55	39.085
930	36.624	44.178	30.087	177.004	23.432	424.598	28.824	707.785	35.994	450.103	25.22	458.146	26.56	167.905	17.829	593.781	19.306	892.371	36.675	815.001	25.411	1642.66	36.149	243.387	31.645	929.274	16.541	54.522	43.613	153.204	22.357	751.654	34.932	1127.26	15.642	342.055	23.398	619.817	18.983	748.575	26.815	959.934	18.046	465.415	17.572	1046.67	25.778	462.804	33.719
931	28.81	1105.43	10.811	1170.36	29.645	489.697	23.176	626.151	22.229	1954.63	31.521	289.624	26.059	1317.83	20.079	134.783	14.757	195.445	21.745	153.946	29.44	787.254	32.371	585.904	32.634	296.342	19.541	883.922	52.362	335.518	22.544	721.768	26.294	793.989	16.087	1227.75	30.813	569.325	20.849	367.936	32.196	379.387	11.765	425.581	48.559	510.093	28.791	1923.58	40.779
932	60.286	620.255	22.22	400.422	22.201	404.844	30.326	1202.4	31.61	2137.21	21.991	202.035	19.804	404.521	22.377	364.705	40.462	891.453	26.846	159.402	14.155	669.005	34.2	593.173	23.851	561.042	50.675	622.372	21.606	618.586	19.736	333.404	30.759	398.881	31.993	1237.67	23.742	431.396	22.689	396.618	32.619	519.465	15.422	694.023	14.829	1316.29	18.2	311.344	38.614
933	19.79	254.643	33.783	432.309	33.87	89.371	27.472	2234.83	39.314	1835.39	26.292	354.146	28.603	333.367	23.358	194.166	30.206	225.047	48.462	1460.69	44.207	1723.87	36.776	334.712	26.35	340.787	35.197	758.607	40.295	1294.39	22.604	561.248	30.222	588.017	40.341	224.725	33.243	344.504	28.462	336.652	14.759	1796.39	30.218	755.003	55.969	490.717	14.98	253.489	26.047
934	43.012	1063.52	17.465	359.798	22.949	1771.62	26.665	564.612	20.977	360.78	23.419	560.654	32.988	94.141	23.414	245.971	19.035	176.137	22.081	1023.91	26.764	693.519	34.194	316.109	37.881	99.211	35.481	947.029	32.782	347.704	25.519	179.138	27.267	1284.65	27.84	266.295	23.308	844.09	12.902	1157.94	17.148	250.714	31.754	1205.42	41.542	103.106	5.949	726.626	26.683
935	19.733	634.6	34.439	1003.45	23.641	85.758	21.174	292.773	35.245	1017.11	23.62	509.674	36.341	114.801	13.777	303.925	18.698	473.244	31.743	1051.56	42.639	557.279	56.689	990.932	24.36	293.981	35.217	549.95	42.486	627.782	20.098	95.954	27.959	889.808	37.995	278.627	16.191	658.008	21.042	305.804	27.313	582.557	30.318	1105.85	17.647	608.835	18.692	605.798	18.467
936	55.235	190.184	35.691	408.239	12.418	464.392	41.002	57.535	30.192	333.672	27.099	961.923	14.412	301.78	15.291	240.545	25.669	458.436	35.575	181.593	28.082	401.401	17.212	455.962	42.397	962.29	56.206	1168.97	49.58	492.834	29.92	1130.9	21.865	1450.73	15.321	392.112	18.302	1646.43	14.632	153.317	24.955	1115.84	18.408	758.841	27.207	181.835	32.348	802.119	24.926
937	22.671	923.131	43.71	628.783	17.364	559.404	27.958	1234.59	19.138	851.915	25.109	241.361	17.2	376.054	15.399	218.794	33.718	935.445	27.967	735.853	27.937	670.565	25.867	870.868	24.167	904.945	35.969	280.33	29.778	359.102	28.972	527.368	23.932	177.151	19.426	621.681	15.394	766.862	43.949	479.839	28.788	1935.33	20.761	573.397	26.003	724.752	20.755	203.867	20.432
938	31.247	250.029	38.846	1363.58	42.913	179.393	29.512	801.993	25.668	879.38	27.703	441.94	38.101	570.33	19.557	682.011	24.811	340.079	22.368	418.979	26.396	515.261	18.333	611.194	19.199	162.35	34.265	85.312	33.85	390.849	31.935	285.308	21.899	736.077	25.809	596.199	25.548	1194.1	11.854	222.172	25.527	429.273	20.601	521.182	46.295	214.531	34.502	594.627	27.486
939	40.893	641.32	33.424	136.089	35.752	865.144	31.788	3125.97	21.547	509.542	18.09	86.389	16.643	218.621	18.534	939.164	24.484	467.479	22.188	287.24	17.05	1303.59	22.278	458.836	41.16	292.408	28.033	773.421	42.213	850.58	18.458	242.396	34.493	304.821	30.031	973.263	21.503	198.446	29.448	186.542	22.952	1492.99	22.29	1192.79	23.929	572.694	16.702	1226.81	22.671
940	27.92	227.407	25.485	516.959	17.246	683.123	23.699	414.365	30.713	675.612	38.116	1711.77	26.106	791.998	19.479	1025.85	23.57	143.587	17.245	236.429	25.631	733.509	25.557	164.201	28.455	545.61	39.598	777.26	24.58	828.712	30.896	144.791	26.028	1187.43	26.532	434.046	24.457	356.627	20.055	1357.55	45.876	333.652	15.881	1462.36	25.508	1339.24	34.456	710.502	30.504
941	34.433	110.87	50.95	1530.02	21.96	481.39	22.245	1421.33	36.531	343.498	41.537	379.563	33.627	422.446	18.891	88.348	28.445	295.974	25.345	881.614	30.39	579.62	50.827	2088.34	30.843	775.773	48.514	570.676	48.89	506.175	25.707	2053.33	26.452	655.576	20.749	274.812	24.477	594.821	12.553	252.414	25.873	450.365	14.798	1672.35	35.99	1069.66	21.111	1316.54	40.878
942	46.303	625.874	16.158	321.013	31.901	928.815	33.39	417.63	36.012	685.583	29.44	452.549	28.124	1164.17	19.722	143.103	17.386	875.879	24.954	813.24	20.386	122.344	31.546	519.493	15.249	145.233	27.791	739.139	42.331	843.685	28.875	375.089	31.761	675.993	9.085	1477.25	18.79	640.489	16.349	475.951	33.214	927.02	38.331	455.428	31.579	862.603	29.82	295.825	37.221
943	38.027	1127.61	29.482	499.022	16.909	626.033	37.269	1510.49	37.206	346.334	15.996	691.822	30.788	1042.82	19.599	84.215	17.849	1211.51	25.265	1154.24	23.405	1072.26	43.86	773.774	38.66	286.179	36.514	422.155	61.157	374.801	14.425	934.182	33.275	623.596	13.427	320.414	14.566	365.945	29.235	936.539	27.169	511.671	35.035	548.097	33.006	693.478	17.411	935.978	26.071
944	24.07	74.082	39.286	1201.86	17.993	666.832	45.92	827.448	28.473	749.593	21.426	138.479	21.081	205.835	10.5	167.398	34.91	984.195	28.188	1547.43	15.475	1600.61	41.572	805.143	18.336	616.431	46.543	724.184	46.451	2437.27	26.364	263.971	25.853	1035.8	20.571	206.212	26.927	925.618	16.653	105.302	25.363	715.651	27.381	350.46	18.24	406.561	21.696	414.668	37.999
945	18.908	431.192	31.584	1068.65	0	21.818	50.823	1173.08	32.898	744.301	28.002	1207.11	15.184	990.338	22.201	416.459	14.958	1127.05	28.564	1327.9	39.382	39.06	26.14	226.003	24.011	275.792	49.374	425.01	35.225	871.708	19.077	385.868	29.224	336.637	28.4	239.565	29.256	228.353	41.987	440.648	25.222	1089.3	34.676	1003.64	29.559	1594.71	25.722	997.197	19.14
946	29.905	457.808	26.302	392.465	20.977	376.638	15.129	204.502	28.927	480.531	15.568	302.045	28.826	393.789	21.452	147.417	22.37	616.328	41.757	823.608	46.299	624.675	42.446	1429.94	24.106	636.524	46.789	410.921	26.89	749.944	26.817	363.355	21.091	1043.67	37.809	92.334	29.474	561.347	28.965	911.373	27.088	594.97	33.007	435.497	38.701	539.411	14.043	639.029	28.941
947	39.495	406.868	16.608	1597.82	36.055	961.704	24.551	434.024	30.658	65.488	24.301	565.864	20.72	386.511	21.986	407.679	38.213	1302.02	33.277	333.554	32.27	1129.02	35.543	433.622	26.01	369.155	32.44	662.15	20.978	333.489	22.649	238.153	19.297	562.012	5.852	4381.68	13.065	535.459	32.837	147.806	29.568	1705.25	13.979	634.873	16.111	1603.19	24.158	858.914	22.691
948	63.889	1476.63	25.582	508.669	13.637	898.581	19.565	449.471	31.794	1620.77	21.597	169.638	35.786	88.54	24.924	462.471	23.884	1057.9	23.46	1852.87	27.416	1893.08	24.344	207.525	27.791	812.91	25.534	669.964	49.359	440.233	23.987	1349.77	28.222	372	20.887	801.086	15.407	275.383	28.217	56.347	21.907	474.105	29.197	179.592	17.996	861.196	15.432	409.587	36.162
949	35.349	150.45	9.154	629.13	32.264	1198.23	23.335	887.639	21.865	582.281	31.819	619.265	16.419	1092.83	22.729	1145.64	29.639	778.193	36.488	500.237	41.99	204.626	19.29	123.305	14.152	1666.09	46.593	484.378	42.843	659.205	19.156	1491.14	37.397	1409.53	21.493	156.543	17.438	836.307	29.412	600.602	49.069	677.288	21.047	1151.16	39.378	1782.1	15.887	855.968	19.463
950	24.852	405.853	43.952	799.329	18.462	152.252	39.816	668.157	23.826	448.27	30.363	286.694	19.839	137.547	23.188	730.827	37.311	124.674	31.373	2329.6	34.699	260.055	43.639	2401.87	29.045	109.127	28.465	997.043	42.927	193.178	17.392	827.551	29.642	232.368	23.555	1120.38	22.629	1355.73	8.282	864.017	9.109	575.583	18.178	1910.71	39.388	626.191	24.553	133.114	36.222
951	28.615	402.77	43.949	407.725	43.363	45.953	24.126	900.593	34.703	563.411	25.833	706.17	36.415	459.088	19.237	457.529	29.003	840.21	22.887	640.034	39.579	866.289	16.426	445.03	22.06	865.723	36.768	1356.99	51.518	462.556	19.298	192.99	24.581	287.014	25.851	539.445	24.22	254.413	17.413	646.555	32.614	435.849	36.225	1351.79	35.149	147.481	32.968	792.472	19.539
952	27.654	353.539	36.041	1350.45	17.957	327.995	32.95	349.446	29.255	211.048	35.945	781.342	27.44	644.872	22.335	89.226	22.898	166.236	28.433	1005.88	43.04	1085.23	38.03	1678.8	19.999	827.727	43.206	161.804	25.878	578.662	26.086	245.34	24.947	969.878	4.282	2821.35	27.474	385.724	17.377	302.075	12.764	162.73	37.629	361.791	25.754	211.893	25.219	749.023	30.137
953	20.346	1883.75	46.2	293.577	37.583	618.572	38.578	293.653	25.298	130.509	32.186	339.841	31.753	350.659	18.266	398.207	34.753	504.397	33.422	234.543	22.214	131.345	41.977	353.449	22.731	728.184	39.577	594.145	42.899	242.781	22.896	477.798	30.966	160.53	33.595	913.142	26.237	1177.64	19.774	783.342	18.402	726.27	18.466	474.052	52.98	1829.11	33.41	226.398	28.077
954	33.8	135.247	30.517	95.683	29.45	710.431	35.67	1155.89	24.618	395.01	24.655	2895.63	25.867	178.84	17.79	301.278	41.629	553.334	34.075	420.021	31.241	260.651	21.709	1825.16	23.24	407.191	29.794	990.794	33.678	146.305	34.826	605.266	18.419	782.423	29.456	515.953	36.109	320.097	19.461	371.532	21.553	266.368	25.405	454.964	23.79	369.609	31.013	341.664	24.127
955	22.726	443.142	44.339	78.576	20.331	2370.37	24.062	1122.04	34.498	529.494	36.341	224.718	21.217	318.66	18.333	95.311	32.377	526.646	16.279	528.834	28.394	288.686	25.756	569.376	27.3	620.804	53.781	443.723	49.068	513.997	22.928	1175.95	21.86	774.981	26.059	241.001	30.643	761.54	25.785	656.291	26.742	281.848	36.944	946.998	17.253	399.417	21.17	285.498	26.068
956	28.936	520.604	25.201	221.886	17.104	348.099	35.116	206.714	30.081	960.901	16.627	303.939	21.444	1105.86	15.319	413.743	22.68	657.268	28.358	1149.06	23.572	774.346	52.271	419.286	23.525	578.488	34.77	569.816	28.604	160.164	24.473	645.508	22.898	947.374	25.325	1202.76	16.907	608.848	20.897	566.693	19.267	301.298	26.372	513.006	26.03	803.098	21.373	425.019	23.473
957	17.929	237.806	27.366	1145.17	30.252	54.865	19.317	683	33.203	628.038	30.368	421.391	29.894	472.136	19.904	758.742	23.951	420.168	23.869	441.285	32.671	1668.1	44.02	1887.56	35.272	443.76	35.631	118.473	35.131	660.928	32.894	513.568	25.664	449.142	33.543	257.385	12.4	204.827	36.239	1286.71	23.292	424.39	33.768	650.265	48.309	46.63	23.015	683.701	23.64
958	44.074	876.3	31.753	423.404	29.343	283.314	34.363	632.183	37.962	61.249	27.989	348.345	35.166	274.41	25.943	461.67	38.887	745.891	25.954	692.408	26.637	1276.29	19.097	403.289	21.786	212.578	28.962	369.157	29.065	767.222	22.302	1279.22	29.585	476.292	39.07	827.228	32.689	207.132	14.51	612.375	28.002	599.633	18.941	362.17	29.556	727.731	12.757	769.387	28.577
959	48.442	977.233	44.893	184.559	17.066	762.696	37.906	388.203	30.154	550.672	17.713	842.697	18.933	510.489	16.061	1539.98	18.027	399.034	31.717	352.161	39.742	300.702	24.687	464.855	27.225	415.322	29.43	108.931	22.811	1039.22	23.151	963.891	20.685	109.751	12.291	702.322	23.659	992.228	20.396	1432.03	19.334	116.554	34.337	917.282	40.631	535.692	27.599	404.62	19.434
960	20.281	1322.17	26.362	1973.09	22.953	199.083	29.575	2665.41	18.368	1869.8	23.493	119.776	23.482	891.182	25.026	311.904	25.747	733.312	24.83	871.705	22.228	738.195	41.563	1693.75	20.597	988.097	30.831	1351.11	39.238	976.379	16.938	153.393	23.529	1319.13	17.878	556.9	25.411	175.588	20.357	891.481	42.975	354.249	15.068	369.823	63.172	951.439	25.683	189.842	25.202
961	35.2	1264.77	33.12	1849.41	34.394	122.128	28.247	2657.16	31.112	1076.98	23.166	573.912	32.738	311.065	19.415	555.64	33.241	886.867	25.078	447.889	34.832	114.023	44.603	2184.51	40.307	606.919	34.939	863.17	49.817	108.396	32.411	417.496	31.464	490.519	25.857	236.517	30.053	1195.89	23.679	698.795	30.809	435.532	39.504	314.882	33.862	269.95	20.992	71.503	25.274
962	30.196	409.256	21.343	245.669	14.407	1428.83	20.789	116.331	29.763	135.029	32.825	763.943	22.052	380.056	15.228	1348.66	20.561	1718.79	29.657	974.153	33.22	445.429	23.658	149.414	38.626	427.464	28.445	1182.43	41.498	1847.24	31.563	304.58	39.543	661.452	22.747	894.525	20.937	407.112	27.317	158.482	19.283	239.283	23.067	1659.17	36.527	152.888	25.305	331.377	30.699
963	24.224	78.276	30.122	268.423	39.486	204.573	30.279	714.66	38.725	840.014	22.274	391.494	16.024	434.231	20.356	414.136	24.173	557.415	30.526	238.928	29.523	1527.36	26.9	496.198	36.457	197.887	37.419	221.239	32.987	369.778	26.539	981.129	37.774	424.505	45.648	405.483	31.803	115.559	16.067	533.372	14.01	224.032	11.544	700.734	20.451	229.495	26.672	190.146	34.211
964	14.4	780.342	33.161	193.501	27.271	372.893	25.527	748.577	22.579	3153.15	24.299	868.225	28.053	357.563	19.932	331.386	22.977	274.81	22.025	524.713	25.366	407.555	36.416	1444.42	18.922	89.297	26.364	1264.6	28.757	654.664	31.484	540.115	29.988	170.552	43.017	760.03	22.733	2167	22.382	440.697	16.656	852.84	11.925	538.698	12.124	576.764	18.667	194.502	33.289
965	19.048	773.61	38.305	1822.78	18.095	501.36	27.886	885.235	22.044	441.571	23.226	307.534	28.979	337.424	14.293	160.718	36.314	362.855	36.797	273.179	18.811	797.345	46.623	490.178	17.958	174.288	23.373	219.418	33.329	53.502	23.029	199.602	16.938	1015.89	12.592	159.479	30.834	60.75	16.525	118.555	28.341	1124.67	15.382	188.669	25.458	219.176	17.595	688.85	26.246
966	24.745	1039.59	44.165	1792.99	37.427	326.938	34.938	314.732	23.831	221.88	22.024	725.413	29.972	430.452	17.712	546.143	24.277	571.925	34.953	381.327	37.09	601.536	45.88	238.052	27.284	691.733	36.797	390.378	31.452	317.488	15.351	84.051	28.125	324.374	22.5	271.529	25.676	419.218	42.404	1061.85	47.482	1005.15	32.443	221.141	47.485	312.557	33.668	216.984	21.836
967	18.163	393.421	25.394	371.993	22.377	631.34	28.919	247.264	32.423	534.989	23.906	358.256	30.193	187.262	15.491	73.413	12.673	1109.56	19.99	86.055	24.193	93.855	34.335	939.935	33.495	1201.89	41.68	117.179	45.563	718.097	20.556	145.448	37.891	140.083	26.178	777.68	26.813	53.295	22.864	233.731	23.481	576.733	13.411	299.73	34.571	587.698	35.113	508.307	21.674
968	45.333	2291.04	21.339	1374.58	12.504	2634.43	29.732	2794.8	30.661	433.971	19.894	477.099	15.019	252.34	8.083	188.87	22.713	303.236	41.596	1562.42	26.739	287.336	42.069	487.325	23.943	1147.55	20.341	141.979	50.746	337.4	22.219	1019.87	35.303	411.581	16.976	1122.55	27.375	618.599	11.485	334.242	25.799	701.572	17.076	800.101	19.783	308.344	18.748	103.601	11.248
969	22.934	190.825	21.038	1935.52	32.212	269.549	12.757	539.794	36.35	1752.14	25.811	844.835	18.204	272.79	20.674	68.466	19.217	205.971	21.632	1961.74	14.541	129.689	28.981	1911.82	41.314	344.717	43.069	627.198	44.685	137.33	23.273	788.094	25.409	818.946	25.438	57.604	24.108	268.985	17.285	443.339	20.446	423.831	0	21.226	33.805	619.689	23.434	518.213	28.734
970	35.329	688.627	37.359	400.577	13.884	107.149	33.175	2748.64	21.292	557.103	18.298	528.196	28.8	129.778	18.703	714.274	15.143	291.654	27.586	938.522	44.76	643.303	45.452	902.061	22.604	675.318	41.651	685.023	29.722	344.884	31.341	96.643	21.541	101.476	32.06	363.697	31.47	323.98	21.87	1109.12	28.817	541.707	16.402	385.715	31.798	1436.47	27.057	776.788	12.061
971	5.056	936.173	28.775	1111.99	16.333	692.264	28.902	1402.14	38.312	770.186	37.727	595.946	36.815	844.703	23.407	474.617	23.307	142.436	42.965	132.396	10.09	219.916	19.691	1051.21	18.532	558.866	23.996	471.398	28.915	178.648	24.486	563.349	25.919	899.798	22.795	198.004	22.41	275.666	28.594	1199.02	12.748	330.525	26.574	271.645	39.199	1404.82	26.55	277.997	23.439
972	34.145	597.012	25.983	613.489	24.316	70.958	38.788	535.66	27.856	649.056	25.943	1497.52	23.484	256.541	26.724	253.253	30.421	1274.16	28.333	2948.53	39.381	1171.04	38.872	260.641	28.226	401.813	20.692	81.831	19.232	2018.81	24.55	51.474	35.939	470.844	42.342	1137.16	18.602	347.618	43.831	448.273	24.518	1169.5	18.43	1182.51	19.448	1050.65	15.689	482.932	31.465
973	18.962	555.076	19.113	1950.32	12.003	266.66	20.57	727.666	25.669	763.673	31.317	621.015	29.35	214.571	20.751	64.683	21.251	1197.34	47.527	805.057	33.187	1002.96	27.92	455.581	38.962	424.114	19.711	167.293	53.669	427.388	21.84	2415.8	18.884	585.879	7.922	201.198	26.692	460.017	14.242	310.225	26.259	510.943	13.863	194.242	29.166	656.564	26.624	512.666	26.124
974	24.655	185.152	20.226	164.515	21.636	464.482	28.472	628.582	29.587	476.92	23.313	590.655	20.911	264.678	20.845	810.04	30.976	373.005	14.928	1650.02	40.922	734.707	36.97	276.781	12.681	584.711	39.028	328.452	46.002	847.619	21.473	295.07	26.419	737.985	37.979	198.51	35.72	196.543	22.604	288.187	24.454	893.746	33.934	265.28	38.636	1070.93	32.212	662.267	29.816
975	22.273	303.19	38.38	438.08	14.579	438.271	47.348	517.993	23.892	413.773	28.118	1236.42	16.086	257.831	24.312	76.642	13.179	95.627	37.634	464.226	21.695	245.881	24.478	762.116	32.396	223.434	51.55	1348.37	48.329	508.108	22.553	141.84	25.053	1573.34	20.437	165.536	23.585	1045.41	36.484	199.848	24.51	589.101	9.291	309.867	44.965	1466.8	24.508	149.821	25.19
976	15.728	88.262	15.535	349.808	22.118	924.319	38.78	518.624	32.387	298.145	24.982	387.082	22.617	848.561	16.165	1273.08	21.802	430.579	24.965	163.389	27.744	251.671	34.501	856.862	28.926	114.435	26.987	466.047	24.654	280.662	27.226	429.19	12.769	661.433	11.358	1148.16	21.325	422.779	7.809	254.742	26.646	609.181	16.671	435.464	17.613	1113.92	23.816	99.355	23.819
977	50.067	302.944	31.194	821.11	18.318	118.721	24.086	1079.47	24.947	1152.53	22.943	209.046	33.41	394.583	18.833	450.413	26.436	1065.91	29.494	329.593	14.34	555.868	37.453	462.27	26.635	2020.64	34.053	201.351	31.046	294.137	19.334	1474.73	33.537	308.303	48.888	470.22	15.534	677.321	21.594	186.928	25.153	363.615	36.445	381.044	53.752	241.953	16.902	417.543	17.832
978	37.017	516.068	24.327	436.458	21.345	416.294	34.343	565.434	30.353	480.284	31.503	424.84	20.841	1070.57	19.187	829.881	22.746	86.473	35.847	1887.24	37.87	165.681	38.629	1709.13	20.145	192.468	32.911	1337.15	23.366	360.288	21.756	1640.04	22.351	416.49	21.732	466.199	29.077	240.222	20.847	533.86	35.223	1571.46	28.547	363.273	14.802	109.977	23.033	199.601	36.025
979	65.217	1167.7	24.15	802.14	15.542	1920.74	28.647	687.206	36.998	511.323	18.538	203.107	28.027	835.617	12.654	304.253	16.719	541.693	30.634	2026.17	35.137	681.998	20.981	422.087	28.296	319.825	25.932	192.334	39.468	2167.53	23.804	786.515	18.995	158.7	38.515	102.714	20.603	338.632	15.827	801.63	34.341	625.239	16.031	893.826	49.471	507.233	21.805	584.036	27.776
980	28.925	794.888	24.994	804.121	22.636	1268.59	25.338	179.591	40.554	510.71	29.489	516.324	31.422	685.698	19.543	48.714	39.792	241.669	38.446	674.983	23.738	251.482	49.211	254.628	35.231	669.406	31.156	255.187	46.955	618.895	19.287	1304.52	26.321	161.381	54.567	475.605	27.089	1105.54	48.732	285.288	17.369	363.826	22.752	1218.67	26.901	2951.53	30.954	1174.92	29.927
981	43.754	339.057	27.774	87.796	19.666	260.082	33.448	514.44	42.87	401.386	21.782	286.494	34.485	1173.84	18.762	259.2	27.317	571.887	27.738	540.536	20.726	346.31	31.627	229.843	47.239	138.165	39.578	357.327	21.002	599.74	27.127	165.857	25.512	1011.63	44.964	1230.13	18.639	287.552	22.973	432.196	7.962	650.334	14.519	1336.94	26.362	124.543	14.897	926.822	14.861
982	19.371	550.906	50.122	774.137	17.633	171.902	37.845	461.272	22.443	151.99	33.058	280.12	22.01	726.651	13.438	307.626	12.907	1954.37	45.114	2167.52	38.027	543.728	18.495	211.101	23.305	487.222	23.68	84.969	28.531	654.301	28.63	411.373	25.417	568.14	43.235	809.676	19.67	620.838	24.587	719.086	34.777	1083.93	36.638	825.706	27.583	920.942	23.562	1755.06	22.705
983	34.401	679.477	22.21	288.962	17.587	676.399	18.751	1274.5	24.942	280.549	37.695	180.101	23.402	1334.49	20.168	531.95	11.839	1895.03	27.85	1430.14	15.664	1896.97	40.044	191.657	17.663	1763.99	38.525	390.087	22.452	599.403	15.775	449.479	20.974	3389.36	34.477	184.314	28.596	1880.03	16.003	101.982	22.658	1141.91	38.105	415.192	27.529	811.582	22.811	417.108	17.486
984	30.934	454.193	44.673	403.99	11.384	1682.65	26.937	538.905	14.985	531.689	27.174	565.044	35.014	661.381	21.628	128.001	20.935	506.428	14.368	252.64	41.133	493.685	47.087	659.707	38.582	430.763	32.671	669.843	32.565	430.707	23.037	290.139	22.645	1636.18	28.004	900.606	30.968	694.856	22.345	182.798	27.919	770.396	31.16	805.141	24.103	548.243	13.218	500.381	33.27
985	61.184	1315.55	14.929	1269.84	20.062	384.446	14.346	463.829	34.07	375.129	28.319	879.057	24.564	587.871	25.2	133.748	35.084	987.136	31.141	390.589	33.01	1005.05	30.771	755.756	34.146	590.532	35.328	797.202	24.926	273.264	28.43	174.875	31.954	1632.22	20.766	516.222	31.469	202.484	30.087	214.305	25.398	310.27	16.01	572.171	19.043	177.899	33.965	264.8	30.419
986	17.747	1172.83	38.578	214.915	21.661	305.206	35.642	1080.25	25.008	915.114	28.564	329.053	21.187	971.539	21.075	131.246	26.661	487.417	26.433	1374.03	26.936	150.437	30.091	1226.36	38.197	216.198	25.174	895.055	26.812	242.192	22.209	288.913	29.506	596.85	30.054	464.09	28.606	454.692	43.305	713.748	26.446	1705.1	17.613	896.866	48.007	372.795	19.534	241.81	27.966
987	34.787	544.763	25.376	912.893	17.504	193.15	15.753	499.682	26.307	100.308	26.364	203.157	30.209	742.892	17.926	721.845	25.535	417.06	37.375	349.706	29.812	689.856	16.155	104.394	33.459	140.724	33.696	552.202	30.006	1851.63	23.664	463.347	29.344	854.269	26.952	1317.02	18.633	382.084	14.654	394.766	42.245	352.054	22.715	166.461	41.472	705.97	23.113	436.787	21.497
988	15.624	444.258	27.48	83.962	32.555	471.978	21.899	1851.93	38.279	104.167	19.426	414.345	21.436	1124	18.804	485.136	33.358	750.757	33.895	1508.73	32.249	1543.63	38.281	80.726	38.875	513.043	21.531	1099.42	29.102	1613.15	29.853	520.014	27.616	674.793	39.373	506.04	18.875	2264.49	18.053	505.121	14.367	167.641	18.292	1559.42	52.892	785.162	20.008	907.29	25.263
989	22.101	905.907	40.628	307.73	3.98	400.056	35.051	729.434	22.469	401.727	22.089	341.865	36.789	1129.06	20.993	1110.48	27.107	1009	19.862	132.104	28.414	383.97	19.19	291.185	32.575	378.72	44.979	1346.05	31.522	3985.09	21.081	204.088	23.793	119.645	17.73	185.837	25.379	482.709	23.841	2002.73	27.646	1278.95	36.949	62.947	29.983	698.519	34.183	574.395	39.16
990	36.542	355.881	42.651	1480.47	25.294	805.105	28.218	535.413	28.714	3321.37	30.413	390.46	30.462	395.127	24.817	671.753	36.144	176.867	19.193	2401.82	36.392	580.788	50.409	377.924	20.198	163.015	26.704	1262.9	26.667	439.182	9.194	832.994	26.685	910.339	25.729	711.582	30.544	610.378	33.495	3413.9	46.718	837.707	18.774	501.038	35.616	429.319	21.241	369.969	25.514
991	41.883	151.408	22.272	930.292	27.035	330.645	28.871	752.408	36.922	82.129	28.776	117.528	30.337	179.251	11.982	176.678	23.776	536.424	28.336	1147.16	13.654	692.093	22.496	247.148	25.627	526.282	33.252	550.483	30.927	427.086	26.322	787.19	32.599	486.055	36.066	372.951	29.676	814.894	14.718	333.073	48.933	2221.72	21.955	126.53	23.982	219.92	20.18	294.93	21.229
992	21.928	582.999	19.706	429.994	12.644	662.214	28.079	1106.62	41.519	1046.13	19.545	5625.61	31.533	801.303	15.077	57.277	23.492	485.643	27.168	577.609	37.812	328.772	34.879	176.537	21.684	551.54	31.345	180.273	23.709	646.085	26.588	395.742	18.497	799.191	36.266	422.186	24.821	423.673	12.482	299.747	16.504	756.985	21.502	1032.26	21.408	447.549	25.712	270.771	34.135
993	30.417	575.038	23.375	561.657	18.886	830.826	24.538	444.808	31.258	673.401	33.621	1214.2	22.07	2243.13	24.318	1070.23	37.676	134.786	29.081	1744.25	35.627	910.194	41.754	224.328	33.743	510.747	23.31	202.491	29.014	748.702	32.952	1457.71	24.677	886.169	37.987	328.428	21.815	792.161	20.091	308.613	35.037	1418.35	6.366	394.623	25.834	467.885	19.981	362.706	14.365
994	39.82	222.895	28.737	864.202	21.161	116.419	19.293	672.957	36.251	1092.55	25.442	350.062	18.232	1230.67	20.858	555.686	27.654	93.458	36.127	854.451	39.197	199.307	28.436	1059.91	20.709	391.323	38.348	152.726	17.693	394.426	23.875	288.048	17.9	91.523	23.712	384.243	13.529	1307.94	23.695	279.358	41.794	1282.84	32.385	465.628	24.856	1444.76	24.274	442.629	28.193
995	53.924	1217.62	40.948	273.087	15.195	157.553	21.419	1303.14	30.805	834.479	13.956	580.547	24.814	463.669	27.643	328.42	39.711	195.334	34.868	296.425	24.836	146.455	43.114	172.423	28.796	694.713	30.511	135.184	38.832	429.847	23.176	385.773	29.496	543.256	26.906	1269.62	20.935	644.854	16.571	958.127	30.155	882.963	24.922	580.926	16.544	647.202	18.454	183.264	24.362
996	48.335	95.799	21.594	224.874	8.741	226.051	28.207	653.733	23.686	253.909	29.091	119.396	24.174	127.121	18.17	638.984	33.735	405.059	32.91	1025.61	25.751	889.754	37.902	243.316	25.186	2446.21	40.399	688.559	42.106	299.164	30.886	303.809	21.367	74.126	38.127	222.491	14.258	504.441	26.967	424.28	41.392	736.186	17.173	327.318	15.897	373.66	18.701	222.964	32.12
997	4.024	816.929	20.964	243.127	16.761	288.795	27.831	335.418	24.652	723.787	27.513	537.105	22.086	619.784	22.249	149.707	26.61	1228.8	27.51	1021.84	28.657	1597.68	23.688	493.613	34.24	883.625	28.142	214.666	33.823	659.937	29.557	1539.91	27.962	290.978	18.619	2329.95	26.718	1157.93	22.662	96.231	19.638	882.707	13.849	271.584	18.895	439.218	23.081	1831.69	24.593
998	25.211	479.799	33.212	284.225	36.923	267.756	18.764	139.785	35.389	180.371	29.21	848.868	34.065	536.792	19.579	681.056	26.9	731.408	38.112	466.485	33.112	840.92	31.511	611.913	31.714	408.015	20.905	77.628	26.518	183.648	20.688	996.024	25.655	204.758	21.868	943.137	12.503	1650.78	19.075	451.887	29.703	501.295	21.456	2060.65	32.907	304.01	15.68	358.208	29.6
999	27.813	1168.93	39.909	157.994	16.079	356.857	21.048	587.196	25.255	496.894	20.163	214.651	4.895	310.117	12.515	107.192	26.214	202.879	38.016	513.879	36.012	857.649	22.709	519.381	35.675	1378.38	42.228	1030.33	39.979	2196.69	24.333	313.508	36.36	266.051	13.377	1813.05	28.76	680.902	15.179	686.002	26.678	1161.27	28.714	830.03	28.938	503.359	17.027	299.987	20.128
1000	11.834	3295.28	39.26	645.923	22.137	101.612	31.781	534.42	40.977	1174.15	32.981	226.199	20.697	345.82	18.033	236.51	25.633	634.346	30.577	1483.61	18.318	1372.95	26.143	309.245	19.965	290.074	25.511	158.515	30.744	661.253	28.807	643.065	20.594	563.114	47.268	194.159	14.971	361.8	46.271	384.755	14.362	354.12	15.242	288.511	31.228	1193.83	33.603	125.514	36.174
[truncated: 373 more columns]

## Sheet: Kinase-random substrate pair
	Kinase-Random substrate pair 1		Kinase-Random substrate pair 2		Kinase-Random substrate pair 3		Kinase-Random substrate pair 4		Kinase-Random substrate pair 5		Kinase-Random substrate pair 6		Kinase-Random substrate pair 7		Kinase-Random substrate pair 8		Kinase-Random substrate pair 9		Kinase-Random substrate pair 10		Kinase-Random substrate pair 11		Kinase-Random substrate pair 12		Kinase-Random substrate pair 13		Kinase-Random substrate pair 14		Kinase-Random substrate pair 15		Kinase-Random substrate pair 16		Kinase-Random substrate pair 17		Kinase-Random substrate pair 18		Kinase-Random substrate pair 19		Kinase-Random substrate pair 20		Kinase-Random substrate pair 21		Kinase-Random substrate pair 22		Kinase-Random substrate pair 23		Kinase-Random substrate pair 24		Kinase-Random substrate pair 25
	Kinase	Random Substrate	Kinase	Random Substrate	Kinase	Random Substrate	Kinase	Random Substrate	Kinase	Random Substrate	Kinase	Random Substrate	Kinase	Random Substrate	Kinase	Random Substrate	Kinase	Random Substrate	Kinase	Random Substrate	Kinase	Random Substrate	Kinase	Random Substrate	Kinase	Random Substrate	Kinase	Random Substrate	Kinase	Random Substrate	Kinase	Random Substrate	Kinase	Random Substrate	Kinase	Random Substrate	Kinase	Random Substrate	Kinase	Random Substrate	Kinase	Random Substrate	Kinase	Random Substrate	Kinase	Random Substrate	Kinase	Random Substrate	Kinase
	P49185	P40338	Q07014	Q9WUD9	Q07014	P63279	Q63699	Q96FW1	Q6P6U0	P08559	Q6P6U0	Q15208	Q01986	P18754	Q01986	P00860	Q05982	P19783	Q62844	P60983	Q62844	P36887	F1LM93	P36506	P18266	P04177	P32577	P05132	P32577	Q16539	Q9WUD9	O08553	P63086	O14921	P63086	P13668	P18266	O15392	P19139	Q9WUD1	P19139	Q9ULC4	P11275	O08599	P11275	P41241	P11275	P63086	Q03114
	iRMS (Å)	Interaction Energy (kcal/mol)	iRMS (Å)	Interaction Energy (kcal/mol)	iRMS (Å)	Interaction Energy (kcal/mol)	iRMS (Å)	Interaction Energy (kcal/mol)	iRMS (Å)	Interaction Energy (kcal/mol)	iRMS (Å)	Interaction Energy (kcal/mol)	iRMS (Å)	Interaction Energy (kcal/mol)	iRMS (Å)	Interaction Energy (kcal/mol)	iRMS (Å)	Interaction Energy (kcal/mol)	iRMS (Å)	Interaction Energy (kcal/mol)	iRMS (Å)	Interaction Energy (kcal/mol)	iRMS (Å)	Interaction Energy (kcal/mol)	iRMS (Å)	Interaction Energy (kcal/mol)	iRMS (Å)	Interaction Energy (kcal/mol)	iRMS (Å)	Interaction Energy (kcal/mol)	iRMS (Å)	Interaction Energy (kcal/mol)	iRMS (Å)	Interaction Energy (kcal/mol)	iRMS (Å)	Interaction Energy (kcal/mol)	iRMS (Å)	Interaction Energy (kcal/mol)	iRMS (Å)	Interaction Energy (kcal/mol)	iRMS (Å)	Interaction Energy (kcal/mol)	iRMS (Å)	Interaction Energy (kcal/mol)	iRMS (Å)	Interaction Energy (kcal/mol)	iRMS (Å)	Interaction Energy (kcal/mol)	iRMS (Å)
1	27.571	760.348	48.376	659.161	19.867	776.993	19.113	1135.91	32.378	2528.09	31.185	540.963	24.701	961.435	35.491	1323.52	23.511	410.613	32.307	388.097	34.087	320.42	33.109	670.746	27.799	1210.66	34.019	885.408	26.265	2338.85	38.453	557.225	5.599	778.909	19.512	1121.91	30.183	659.208	13.234	678.17	15.158	491.727	16.015	964.916	24.319	809.355	40.518	1458.73	19.993
2	17.663	1010.83	38.355	646.223	15.668	1291.36	18.849	510.835	27.404	531.091	24.772	1459.06	7.036	1870.56	23.897	1790.63	19.241	964.993	18.105	1140.5	21.918	791.729	26.868	2094.05	28.266	789.31	20.015	1235.99	24.106	863.496	39.711	435.671	18.601	136.396	44.36	975.25	38.181	684.313	18.676	1809.52	11.373	649.859	13.272	775.065	25.098	506.19	29.6	316.542	26.917
3	19.21	282.667	37.087	205.407	26.613	441.309	21.347	1712.53	16.997	1770.24	9.648	1102.53	23.144	702.392	35.118	648.655	22.812	464.082	40.732	348.425	15.903	545.667	36.145	1290.05	32.448	1661.27	22.343	1047.57	41.242	640.18	38.144	388.722	3.634	514.72	12.084	1993.49	26.074	346.08	19.024	1625.12	22.812	688.902	49.159	521.807	25.385	510.937	34.888	780.719	25.156
4	16.048	416.267	28.883	1732.52	22.6	383.142	18.551	1308.13	26.177	426.611	13.911	725.506	21.524	691.544	29.049	1592.45	25.331	1973.3	32.278	1259.38	17.452	625.364	30.377	1433.56	28.655	705.568	25.157	712.21	30.516	1144.99	22.941	2635.68	17.764	1444.21	20.43	1105.4	19.453	493.574	17.464	1221.98	17.767	197.545	8.171	1357.69	18.961	425.585	26.046	812.591	21.372
5	19.188	1153.53	39.885	1626.89	33.062	989.475	23.935	486.586	25.048	1615.68	20.173	703.433	25.162	756.302	30.095	520.768	20.282	1061.15	30.611	835.003	24.143	245.268	28.984	2452.28	23.404	721.101	23.703	1062.4	20.732	524.592	23.323	1204.2	18.027	672.194	21.875	542.692	33.39	321.426	17.463	1156.34	13.308	1618.49	27.306	567.954	24.683	873.373	11.735	560.882	26.424
6	13.083	706.515	22.15	455.223	19.681	459.8	11.991	562.029	36.512	1626.1	25.668	1381.53	21.401	1484.18	12.404	750.314	22.081	946.849	32.27	555.466	22.924	1470.31	27.595	2366.39	9.493	346.89	24.657	358.498	27.141	307.847	26.117	1042.11	21.558	2353.07	12.661	770.879	16.595	1437.56	18.948	2057.79	16.129	1780.56	19.843	452.776	33.134	1616.02	39.683	1193.23	27.254
7	17.537	680.702	22.097	857.381	19.087	502.734	22.996	654.253	26.332	1673.97	22.588	425.463	27.201	1310.28	28.918	2356.86	16.243	221.989	41.493	351.454	21.864	503.39	26.035	414.542	23.415	1466.77	23.399	1559.63	29.345	1330.88	39.584	1163.72	16.284	2423.47	9.516	778.654	39.871	797.107	25.247	1586.64	26.35	427.138	21.672	294.671	24.511	627.566	36.761	2102.27	17.066
8	35.326	1217.51	47.761	787.314	13.981	453.238	17.624	767.667	24.469	1453.93	16.013	1834.95	25.313	418.789	31.772	565.118	19.531	355.68	28.818	1037.35	27.292	368.123	37.826	457.322	6.129	613.591	27.939	489.166	34.077	375.102	47.404	1236.01	19.777	1157.4	41.836	458.217	31.239	869.264	38.336	636.925	14.633	574.956	21.299	482.047	17.069	1116.16	38.446	716.628	24.866
9	22.796	497.323	32.042	1111.26	19.914	284.544	19.449	248.894	30.454	933.122	15.787	1234.18	17.987	752.359	25.674	464.492	19.395	593.82	14.913	1272.59	33.154	849.827	31.265	1206.09	19.447	608.009	21.15	541.577	30.956	1194.13	43.229	770.381	8.916	261.908	16.435	1349.94	24.08	324.136	24.034	852.85	13	1230.56	15.459	1906.91	43.424	1288.84	17.336	681.244	18.238
10	18.591	915.669	30.737	2165.79	19.549	400.4	21.103	852.749	25.568	1131.09	24.097	1607.42	24.822	1103.37	17.998	924.377	17.517	1752.72	28.717	586.475	22.026	244.293	36.191	461.494	30.314	544.548	35.956	1213.12	22.147	1311.25	26.19	460.605	18.114	1734.62	17.232	658.08	33.005	511.002	11.628	1462.29	23.756	541.884	16.497	1353.41	13.169	510.202	27.297	1618.59	20.539
11	14.015	1121.37	18.023	717.712	27.91	517.835	18.512	573.103	36.722	1982.39	27.526	1410.78	19.154	1236.99	14.056	592.21	25.671	1158.6	42.434	825.931	25.544	661.456	34.254	263.476	27.126	816.254	25.178	343.319	26.441	507.521	29.317	355.73	16.062	1223.61	38.71	810.725	25.005	536.95	29	619.698	15.326	3560.67	27.558	509.074	24.635	978.725	22.748	925.468	23.2
12	20.142	1113.52	27.045	486.199	23.754	719.281	26.439	387.979	27.569	1915	22.691	1475.41	18.08	363.411	41.441	605.954	25.392	1248.34	39.909	615.84	32.684	355.891	35.981	455.088	24.348	1412.2	22.102	370.482	32.521	559.73	20.633	282.832	14.854	4265	52.898	220.011	25.05	982.319	20.983	197.88	11.246	568.794	21.876	1007.53	23.931	1595.71	28.353	1061.57	13.605
13	21.834	219.607	32.516	518.701	16.49	434.377	29.171	959.027	23.99	367.718	11.129	846.598	25.336	820.827	29.272	580.054	19.933	687.979	34.188	357.149	24.556	317.906	29.615	794.826	25.022	179.3	33.165	493.687	25.086	551.172	33.327	195.866	19.879	443.473	38.762	447.91	24.813	677.265	20.592	440.32	11.567	745.591	9.93	291.566	8.229	1790.25	32.269	825.128	20.343
14	30.552	1117.83	25.45	449.986	24.593	917.613	22.828	619.897	25.747	1569.79	30.355	815.801	20.403	657.26	39.921	658.277	24.919	1129.5	24.112	580.659	21.604	961.008	17.934	474.493	11.897	1364.89	40.273	516.782	33.511	1230.63	41.543	319.699	17.957	699.796	48.576	496.953	29.24	326.696	19.184	1982.79	11.389	176.114	19.928	1505.83	29.015	922.945	19.709	961.99	18.711
15	14.764	745.573	24.789	736.587	20.705	451.202	19.706	320.916	29.33	1376.05	17.4	2309.29	31.01	534.43	41.296	594.414	14.214	1329.24	24.692	738.581	18.485	471.491	30.916	985.83	21.791	1573.78	24.313	420.294	27.704	383.057	56.692	495.847	17.447	608.964	39.598	1039.45	27.275	1159.25	24.7	351.834	22.307	592.964	36.317	360.632	24.228	918.132	36.132	1681.64	26.04
16	14.258	388.865	24.712	651.623	37.187	455.714	25.599	470.232	27.602	657.588	20.089	414.61	26.914	556.01	38.846	145.29	23.504	1461.31	32.191	361.467	22.229	195.567	25.21	1422.86	19.494	647.077	35.44	758.585	17.565	849.224	1.461	240.655	22.24	274.161	46.952	654.559	25.098	1453.42	16.134	901.061	11.497	873.831	47.772	398.527	24.409	311.578	38.592	1472.59	26.528
17	21.654	166.579	17.956	888.816	27.663	410.862	21.423	791.906	31.403	1647.73	26.152	806.591	21.974	176.786	14.344	352.516	15.078	440.334	41.19	999.437	23.154	1165.91	25.993	361.93	21.739	703.866	23.962	694.441	33.615	754.841	30.384	742.886	4.402	275.855	9.572	998.323	24.157	345.62	14.08	355.927	13.649	556.874	37.151	493.727	11.399	124.919	20.24	625.375	25.669
18	20.893	194.474	22.704	841.965	24.939	974.143	20.895	431.537	21.599	1086.29	18.136	136.441	20.719	1772.36	33.094	1877.32	14.641	720.564	21.102	488.668	22.229	407.354	27.222	933.114	23.34	783.157	26.351	423.287	23.619	546.788	24.302	184.802	16.376	1457.14	52.208	200.885	27.79	784.278	12.696	906.306	11.018	532.578	13.933	2652.21	32.414	980.153	40.582	578.979	18.369
19	19.228	1030.72	22.912	358.228	17.179	1023.45	17.125	476.818	20.401	3273.58	15.94	1060.75	21.685	545.956	34.43	653.403	22.958	294.471	30.912	297.123	21.561	503.697	32.452	991.435	31.505	1559.79	17.718	546.302	28.256	1265.21	21.148	773.068	17.8	307.562	62.109	241.005	29.15	1192	31.268	1152.29	15.33	632.816	12.994	184.671	42.25	3441.78	29.52	785.427	21.56
20	14.407	303.504	39.908	162.356	19.483	1626.66	23.372	80.275	25.393	1108.3	13.84	1067.3	16.688	251.921	37.676	1399.53	21.517	1714.5	34.136	1746.71	26.855	224.868	24.453	234.069	25.232	492.291	18.326	1446.05	28.966	805.203	26.089	298.847	11.224	765.757	46.024	266.664	21.493	258.074	11.156	590.252	19.166	363.712	31.628	774.332	34.432	1037.27	20.411	944.453	23.316
21	21.123	1484.15	38.905	305.802	10.064	963.807	27.918	724.195	20.486	1711.47	35.07	656.724	22.888	1020.5	23.41	1193.89	22.305	1931.3	33.696	416.957	24.421	1462.87	29.824	857.971	34.231	688.789	28.061	452.42	28.736	1241.67	41.396	627.678	13.859	604.898	8.546	1043.64	26.725	820.482	31.943	1454.62	13.742	681.927	8.005	848.181	24.994	284.827	31.079	810.695	24.468
22	24.347	1119.49	29.533	472.693	21.921	1066.79	23.549	1134.77	21.489	1271.82	16.624	396.539	23.528	299.866	38.758	739.511	25.541	413.886	27.023	475.769	31.191	897.99	22.662	1176.52	23.654	770.549	23.409	1216.96	24.673	1688.09	33.137	350.421	17.258	2835.8	30.382	318.898	29.245	672.804	18.618	1053.15	22.497	235.854	27.691	943.714	33.717	369.299	22.077	372.237	18.154
23	26.844	688.263	33.034	763.523	19.701	302.071	25.637	397.506	37.568	1062.93	16.677	478.198	42.775	416.064	36.946	198.961	21.665	603.799	16.073	142.254	26.322	447.645	34.51	451.165	14.703	2304.67	31.115	652.625	39.658	868.178	29.878	2205.79	2.579	593.35	12.988	547.279	27.11	159.259	27.963	983.224	11.399	703.26	25.092	710.355	23.981	1039.78	9.669	344.586	22.375
24	22.452	1221.04	23.41	268.843	32.475	954.528	11.377	758.804	28.888	392.865	25.237	601.823	12.921	824.089	13.056	286.681	17.049	1098.55	40.415	253.484	33.629	198.447	24.71	611.772	28.293	1156.39	21.018	488.104	21.748	1660.56	19.994	338.282	21.961	1294.3	18.36	952.517	29.61	942.088	12.434	868.214	18.763	118.62	20.909	554.608	24.385	1175.26	22.685	869.794	27.323
25	29.128	975.046	20.842	862.752	26.59	82.872	29.529	274.312	28.188	246.475	12.864	401.966	28.057	992.783	25.285	1111.86	16.601	822.218	40.636	172.068	38.155	440.746	33.943	294.047	24.114	1047.43	23.667	439.509	22.328	174.379	30.557	821.994	17.481	1552.37	64.65	2358.42	18.942	215.213	37.855	1438.24	23.737	1502.12	47.197	811.415	6.383	182.845	16.287	1092.19	29.082
26	21.45	1542.6	26.029	806.071	30.077	1088.07	15.849	169.415	27.937	1585.6	22.752	1266.32	20.307	279.999	16.227	1274.36	19.778	292.544	30.626	704.838	29.169	508.593	32.423	504.901	28.517	152.572	12.61	491.172	27.874	1400.78	44.519	888.562	12.817	438.627	47.777	828.882	31.717	1930.75	11.602	465.438	26.898	172.615	20.26	1132.03	10.65	603.129	21.545	364.217	17.035
27	20.354	308.65	34.545	1725.44	20.872	862.75	20.796	645.036	23.396	252.463	19.073	231.053	24.565	270.052	20.058	460.511	19.138	757.399	41.047	194.214	27.833	1175.85	31.55	625.623	14.528	590.324	15.725	569.671	30.167	403.399	43.838	523.867	25.593	714.686	58.441	270.744	37.152	505.207	13.858	244.456	11.814	775.778	29.491	1104.66	29.694	864.607	33.754	586.954	25.309
28	26.5	424.852	28.084	531.142	17.582	428.639	18.176	1645.31	24.372	342.481	25.138	499.804	13.531	401.852	30.429	195.713	24.035	558.677	26.183	311.073	34.767	171.59	21.733	1262.06	25.801	426.884	20.25	575.262	25.832	522.842	29.331	815.721	13.737	188.263	15.035	445.053	20.067	305.314	32.971	1195.81	15.835	312.2	32.51	231.489	49.099	1106.63	23.722	904.565	18.445
29	25.269	1089.77	36.667	389.463	25.493	474.601	18.458	606.401	26.612	1174.78	24.453	787.831	29.068	525.881	46.253	414.078	10.777	848.192	23.318	1205.59	31.311	634.599	28.32	648.432	21.479	887.089	21.137	863.137	29.718	1091.18	30.239	494.888	19.379	1569.84	31.586	450.294	25.764	629.688	33.885	911.143	15.787	1445	12.109	1408.01	23.455	759.681	45.643	1265.77	23.843
30	27.569	660.905	34.297	1107.99	16.539	173.763	29.3	646.436	25.357	504.287	17.25	283.714	20.435	886.632	33.166	313.666	22.458	854.848	26.843	493.099	34.418	261.21	21.412	715.059	15.877	681.894	39.509	978.267	17.102	476.614	30.141	950.602	17.184	730.411	32.919	975.61	27.172	675.98	24.521	952.759	19.253	1403.49	39.309	666.495	25.238	1053.44	25.729	468.366	27.455
31	22.975	3560.06	31.166	1106.01	13.187	1541.59	23.516	471.971	33.503	1506.39	22.802	761.258	16.543	364.055	42.22	1415.01	20.344	1817.21	15.758	1157.75	28.497	219.522	31.686	1172.88	30.371	529.488	25.562	639.402	27.015	822.759	41.12	958.753	18.417	146.192	27.346	228.493	33.525	1163.24	17.422	698.571	12.53	520.439	16.754	818.737	21.561	1352.88	44.302	1716.86	19.132
32	22.541	390.19	35.417	255.149	17.235	892.97	23.681	115.139	24.945	156.996	23.07	1170.81	25.326	1079.25	0.879	66.67	20.311	245.701	31.293	1377.29	32.867	1693.66	19.297	879.415	21.159	504.248	31.638	335.111	32.384	832.813	26.128	429.701	18.085	194.326	46.753	514.181	24.144	181.336	27.646	756.125	11.478	622.583	33.891	2099.18	16.144	1558.29	32.594	273.246	27.668
33	21.985	1265.87	16.558	1394.41	21.955	420.859	25.65	608.032	26.366	1120.16	8.458	1782.07	11.463	516.298	42.527	1173.96	19.422	607.217	20.503	332.609	21.694	672.691	26.009	264.579	26.22	1188.42	17.248	448.324	33.95	575.22	25.021	1755.19	16.643	600.715	24.562	634.558	11.065	270.309	21.077	1676.24	28.054	473.642	16.527	1288.84	44.828	889.13	9.734	1463.04	25.136
34	23.605	1732.7	41.686	326.14	14.521	538.752	25.883	163.579	25.557	702.127	30.679	612.607	18.317	839.169	34.508	767.373	16.194	64.746	16.542	565.54	24.849	783.891	35.014	403.966	37.837	1269.13	37.331	377.218	33.003	652.25	23.78	2271.63	24.601	1320.04	27.336	620.8	21.766	600.881	12.047	874.478	19.701	1111.39	24.456	1287.15	11.416	877.013	21.82	381.611	27.4
35	26.352	277.624	20.921	758.148	31.318	1409.59	22.401	792.655	25.225	1322.2	25.721	2604.55	18.316	953.248	36.854	1172.09	10.765	906.44	28.491	597.093	18.925	822.531	23.998	804.434	21.379	857.579	31.4	470.503	44.057	538.851	23.258	1560.75	15.564	415.707	11.03	433.638	21.563	345.603	29.036	542.746	13.078	600.21	47.917	2021.27	24.828	599.132	29.017	779.651	33.396
36	24.07	496.477	17.085	320.523	14.598	297.794	20.295	766.675	26.347	791.267	21.657	698.984	35.322	757.438	40.949	506.183	27.043	673.982	27.473	674.047	11.262	333.941	41.053	910.274	22.46	784.246	27.043	587.374	33.163	161.061	38.218	454.661	20.862	1417.06	51.343	1038.43	31.41	697.609	32.572	635.347	14.217	1251.18	15.869	655.832	44.071	1335.73	17.541	1197.44	18.153
37	20.576	312.209	30.975	386.838	18.514	492.662	22.515	813.67	24.472	384.396	12.878	1535.86	22.878	540.751	13.962	292.948	23.62	2968.66	38.225	752.224	22.293	481.156	29.853	547.872	26.062	1590.15	32.375	370.776	24.997	539.432	28.461	462.302	19.15	385.028	26.532	99.921	38.119	741.805	11.959	2144.8	21.915	1167.93	17.134	454.795	42.577	431.889	38.095	1089.49	16.611
38	13.425	659.339	27.166	616.076	24.438	111.643	24.529	595.119	25.007	1330.15	14.271	278.103	24.642	525.143	37.116	1069.05	22.844	1001.92	39.522	1433.52	34.4	765.548	34.671	718.196	18.576	1154.1	27.832	988.043	26.312	544.483	45.311	1009.97	19.055	520.124	24.193	490.56	20.682	542.309	13.892	877.448	12.644	2188.98	25.274	2471.72	8.089	625.426	20.878	973.137	25.176
39	29.194	800.097	38.12	541.86	25.287	641.348	18.365	1156.36	24.509	835.546	18.802	671.419	7.031	1593.83	42.481	217.391	19.084	672.477	32.129	1000.09	16.119	788.649	47.638	160.199	25.742	1923.78	28.867	1419.62	31.862	820.227	25.208	1295.76	14.75	1423.8	44.481	442.963	17.085	473.817	10.852	2995.18	24.238	830.614	16.529	630.328	11.877	541.035	24.695	593.335	21.622
40	22.378	763.654	31.528	1951.4	14.053	1326.85	21.903	569.823	19.386	162.932	20.543	1611.14	33.144	504.202	35.528	1231.45	14.883	373.887	31.079	334.867	29.829	912.81	30.516	1248.05	19.523	390.028	23.383	348.336	33.227	875.516	20.783	1276.16	18.391	1162.23	7.573	755.702	23.963	1012.64	16.442	1106.85	13.624	1102.3	16.969	1578.17	24.899	1739.26	23.333	471.635	22.884
41	25.017	346.671	36.182	423.003	23.211	1021.58	19.005	703.833	31.615	231.557	17.253	893.556	27.965	1228.95	14.232	595.414	18.279	890.021	20.167	1323.35	34.176	516.277	31.21	1124.82	24.171	1210.09	29.184	391.579	28.467	939.595	41.418	607.222	12.682	1344.63	24.297	444.099	11.936	928.057	19.252	1355.34	24.192	2041.97	17.187	2072.26	45.573	904.841	36.195	712.98	11.83
42	27.258	620.953	35.043	282.836	25.822	216.544	20.819	480.855	22.265	1217.71	26.753	1418.72	21.049	613.5	40.028	1551.08	7.769	305.405	26.459	1090.45	7.744	164.301	28.159	372.596	20.741	137.398	30.283	287.376	21.656	1162.14	28.623	1075.44	13.467	458.672	29.611	617.336	13.824	897.327	13.65	512.671	7.759	1770.56	13.102	2406.01	24.448	997.889	32.173	1658.21	25.395
43	23.644	478.965	31.766	804.157	24.802	407.638	18.074	371.125	24.039	2207.86	18.293	1680.95	17.103	442.256	29.373	770.516	17.885	392.556	40.839	165.812	25.6	302.999	41.976	659.219	25.193	728.791	35.355	585.438	26.749	3860.03	18.303	684.309	23.716	1475.49	48.416	410.151	32.901	257.323	27.227	596.059	17.288	1173.27	26.242	400.287	45.185	843.831	14.108	716.944	20.898
44	26.378	612.95	21.649	1745.94	35.083	484.504	16.513	928.368	33.221	208.683	25.256	1924.69	21.927	87.613	29.149	420.56	17.984	510.955	34.221	1041.26	20.27	268.279	33.28	1073.03	24.528	471.222	27.736	716.908	30.928	419.057	40.469	373.627	18.977	303.801	62.243	526.621	17.267	287.412	11.455	1437.82	12.456	1836.23	29.2	671.412	28.773	377.299	20.876	381.892	26.133
45	28.763	508.399	48.295	559.332	15.041	1067.97	18.214	378.108	28.097	1416.15	23.421	1390.59	29.314	447.194	15.218	1080.61	21.794	1488.13	22.044	433.556	37.146	401.012	21.036	321.347	32.899	592.675	22.982	473.36	27.797	346.436	34.124	535.27	14.387	870.053	36.637	475.639	13.243	265.122	29.818	1454.97	19.301	1293.14	18.68	660.396	48.272	889.368	32.847	618.27	14.003
46	29.097	978.683	32.341	535.345	30.485	67.875	23.539	1245.6	26.499	918.527	24.112	1313.63	36.618	202.499	31.093	868.208	21.914	1077.35	32.713	700.992	25.231	561.485	30.604	468.113	7.062	685.509	21.813	1458	30.265	284.554	25.93	319.255	20.195	1261.54	20.692	1047.05	23.487	950.099	27.678	837.082	18.794	1165.69	20.688	774.796	30.156	1364.38	37.756	618.073	24.434
47	29.599	923.636	24.532	845.277	20.513	804.527	12.894	468.619	23.309	4088.7	17.7	503.414	25.877	767.766	20.448	1352.69	18.992	976.913	34.4	298.998	17.591	206.967	24.886	2400.29	29.513	443.474	30.285	383.844	21.483	586.176	26.517	900.551	16.177	250.197	14.286	441.469	16.452	124.952	29.52	828.409	13.716	535.141	49.873	1448.28	38.618	792.415	41.948	248.741	25.828
48	22.829	766.878	20.997	1909.4	28.383	368.227	23.543	82.66	17.322	868.489	21.094	1043.05	25.751	741.278	35.137	490.067	12.106	149.361	25.36	832.284	26.214	222.784	20.083	578.428	27.551	77.047	15.882	741.607	29.85	1094.21	21.548	1056.86	22.626	428.917	43.568	548.171	31.318	2295.77	39.353	1184.78	19.991	325.119	14.276	547.831	20.532	388.137	23.649	1029.57	15.746
49	10.435	2340.17	36.06	1221.13	27.112	370.505	18.396	391.078	19.104	220.201	13.848	827.31	18.146	492.88	26.291	1086.89	30.468	372.85	26.941	516.275	25.37	614.705	34.326	904.281	21.861	880.209	21.795	833.661	24.018	601.244	28.95	538.676	22.251	2233.36	26.854	907.517	33.372	383.317	19.018	997.945	22.702	373.715	19.995	435.304	24.382	471.762	9	893.435	15.753
50	22.874	1822.45	26.873	355.394	15.226	136.421	24.128	665.07	33.945	1265.5	7.9	1560.41	28.118	206.213	29.918	1461.61	23.103	470.674	30.285	755.25	25.604	630.423	37.907	203.083	30.808	468.885	31.043	1199.05	32.362	1047.56	28.646	833.953	19.41	1981.08	27.74	490.378	37.784	747.277	12.792	1011.33	12.527	960.514	30.68	1003.62	26.064	2411.47	27.241	2031.27	18.545
51	32.144	495.42	39.26	357.056	20.172	75.834	27.024	228.004	26.785	716.714	15.659	1147.54	12.721	769.363	22.574	743.575	13.748	746.313	40.174	192.856	21.751	622.397	30.065	1604.27	27.9	1044.02	20.585	694.319	30.072	638.103	20.49	971.424	18.498	648.665	57.84	661.331	30.784	1369.6	14.552	1172.35	23.16	1097.96	27.596	1823.22	32.795	669.683	17.194	868.103	26.357
52	11.334	2531.9	37.622	311.073	18.839	555.546	27.559	391.308	26.706	684.344	34.207	172.67	38.301	1067.57	36.257	491.038	27.519	1887.52	36.674	852.968	24.786	565.66	29.381	346.178	31.237	424.054	33.741	749.731	37.184	1164.32	23.349	242.676	20.443	852.674	21.642	523.695	31.798	341.328	14.448	897.19	18.71	557.415	43.75	1181.61	16.032	536.018	29.458	839.972	21.989
53	30.654	829.941	23.78	497.112	19.333	465.403	19.96	285.435	24.37	466.485	15.535	579.813	39.988	366.489	24.349	2696.32	22.885	1094.52	17.052	255.884	26.53	747.98	35.917	307.49	20.217	1234.55	28.19	457.417	24.77	2045.65	32.479	1492.17	15.773	947.331	34.845	270.048	32.603	566.145	26.257	2061.18	19.427	1442.47	34.05	784.413	29.47	286.687	37.951	237.637	29.322
54	22.88	892.399	31.472	517.901	31.146	248.039	22.819	1421.16	25.957	1359.8	15.281	1125.11	28.45	338.883	40.692	1694.19	22.601	606.216	28.552	828.273	32.032	1557.2	49.733	326.61	41.166	518.294	20.66	189.338	19.042	891.486	25.189	1420.88	13.772	1120.55	25.801	209.491	21.742	139.18	12.874	1017.69	18.963	496.068	21.887	1074.64	19.471	546.474	26.791	251.156	15.238
55	15.448	333.031	26.4	741.312	28.641	466.811	19.409	1525.17	30.651	2056.06	27.482	409.524	10.835	201.44	28.546	1826.33	11.102	490.587	17.416	454.574	24.618	257.567	22.626	926.998	32.03	774.874	34.726	281.623	37.931	854.664	32.392	436.332	21.621	1836.6	43.38	931.989	26.896	467.423	22.777	346.186	11.464	1285.25	25.273	1263.89	47.4	443.664	45.331	351.156	28.962
56	29.853	661.797	30.271	432.934	30.678	2146.58	23.855	431.946	23.133	1090.19	19.58	1325.11	14.73	892.351	19.371	873.725	14.555	757.18	28.014	344.007	18.284	1552.21	26.188	646.087	27.631	585.9	41.767	224.915	32.395	171.088	34.903	312.784	26.323	1194.09	31.926	615.026	24.449	1012.28	14.227	409.392	9.935	675.516	44.578	416.608	14.843	1265.89	31.002	740.288	15.141
57	16.46	897.308	25.826	1248.77	29.155	345.919	18.543	1322.38	36.589	1132.79	20.279	1356.15	18.318	330.919	24.904	481.555	18.008	689.316	38.111	202.803	27.93	744.832	33.665	1768.64	21.866	337.832	33.805	535.378	29.233	954.04	26.068	4104.09	15.601	174.813	47.391	2124.52	26.237	1431.59	10.643	893.847	20.562	455.186	32.825	712.144	32.189	410.251	23.25	441.5	17.349
58	20.085	553.762	34.888	994.151	32.888	674.547	25.034	1214.01	20.494	664.402	18.272	648.217	28.933	318.332	13.291	83.191	20.683	273.019	24.07	399.177	32.893	544.667	41.299	838.59	34.889	872.408	33.016	546.666	29.254	346.426	28.206	209.541	16.803	669.1	21.293	721.117	19.556	230.643	20.382	572.859	11.923	1733.79	46.579	2376.96	6.956	171.794	38.261	1258.16	16.72
59	29.882	312.135	25.837	1196.16	19.774	486.959	23.61	967.097	18.754	1762.91	19.631	881.313	35.509	816.991	35.879	827.782	18.121	1228.24	33.267	413.04	24.864	299.858	16.591	1762.62	25.536	368.875	38.288	348.892	19.843	1500.64	36.145	1101.09	17.324	432.552	17.178	507.229	32.176	982.241	12.967	609.932	21.208	242.562	17.034	963.369	9.125	274.379	21.561	1895.24	23.55
60	21.202	1073.99	19.29	606.402	32.627	598.056	23.764	457.359	23.056	2240.55	35.661	734.919	38.206	421.092	26.417	430.024	18.651	292.675	28.438	1125.69	25.573	374.874	28.379	201.208	38.503	531.757	12.647	362.193	27.217	292.144	41.977	427.429	15.446	729.752	13.398	741.146	16.345	1201.4	31.168	271.53	25.81	918.407	14.93	1692.37	26.363	358.576	31.197	509.03	14.491
61	21.569	1669.07	40.35	960.287	20.926	455.581	19.995	414.89	23.972	787.046	19.382	635.866	28.415	938.481	26.384	1885.27	19.842	704.052	37.937	713.451	30.765	1461.63	27.214	204.414	32.269	907.49	36.916	745.578	35.429	563.438	23.776	958.296	23.943	1589.6	52.532	408.682	21.194	129.809	14.635	911.561	11.083	1561.95	27.087	324.738	26.037	340.421	18.345	828.664	28.262
62	23.221	404.614	31.061	650.707	18.251	2292.82	23.262	589.449	18.534	389.903	11.165	3184.5	34.398	668.405	11.765	306.905	20.568	198.715	36.866	490.417	28.43	582.584	30.148	972.534	25.308	532.832	31.726	359.463	16.352	1084.87	30.539	323.403	24.041	204.298	64.916	1262.72	18.896	136.978	40.529	955.723	10.205	596.478	32.551	435.265	38.814	1066.31	9.973	745.73	27.395
63	21.921	674.769	42.212	344.867	17.445	2749.7	24.407	830.592	25.308	197.881	26.278	443.541	21.009	574.475	27.784	657.967	25.854	2457.78	38.216	522.086	17.739	337.67	18.089	543.207	17.081	912.951	17.474	249.131	35.524	1714.43	39.04	349.839	21.311	605.931	28.539	487.654	14.075	1711.48	15.444	1105.69	17.421	1255.73	19.073	827.922	15.028	266.023	18.594	2385.94	17.943
64	28.778	924.727	7.371	189.248	30.874	221.271	20.449	193.189	24.887	1119.74	16.275	327.599	32.376	397.892	30.365	322.708	27.353	761.814	23.418	780.8	27.766	939.793	27.254	239.409	20.815	1833.35	24.733	125.017	31.915	728.975	53.585	1604.74	17.571	627.613	51.48	223.452	25.869	871.652	26.8	602.04	17.388	1221.78	30.882	963.301	51.094	430.039	35.749	476.666	16.875
65	31.683	1457.98	28.945	896.177	17.821	790.511	35.416	323.484	27.353	848.678	17.756	872.722	26.606	1601.64	33.579	273.496	13.199	251.876	24.256	588.814	34.927	708.005	49.957	386.252	31.667	328.222	31.253	1940.22	26.897	2771.97	44.953	343.603	16.444	845.197	46.601	215.764	29.204	605.485	21.336	486.178	25.146	1025.08	20.805	355.902	20.357	277.397	12.377	869.937	20.745
66	25.176	1127.32	29.376	87.62	21.424	1376.26	13.702	124.599	32.69	1121.52	18.374	571.26	23.355	990.567	11.214	889.137	15.142	477.086	21.653	320.021	22.309	426.99	34.661	476.255	17.261	451.25	17.46	295.747	30.492	388.912	41.45	229.157	25.453	475.621	9.261	478.374	29.395	713.506	25.438	2086.42	14.539	833.324	11.906	261.219	29.22	635.112	44.873	255.893	23.8
67	12.661	392.979	39.107	336.1	12.894	411.799	18.748	214.327	30.784	321.721	15.643	270.425	29.398	295.53	41.793	319.35	18.963	556.913	30.076	720.817	35.223	1450.14	43.275	64.123	21.349	644.399	24.404	405.905	26.217	198.461	25.704	3364.52	14.496	547.075	19.936	500.668	23.43	661.74	23.459	1012.62	13.105	195.984	34.296	786.734	29.347	1377.56	28.507	413.992	27.057
68	14.652	721.801	28.868	285.846	17.42	164.62	15.767	418.485	11.636	555.738	11.889	351.813	20.388	369.708	27.229	330.305	19.045	179.309	36.546	640.478	31.892	548.685	31.994	458.932	23.561	426.033	38.775	301.815	33.044	572.062	33.306	697.431	12.627	483.314	53.791	447.603	21.083	1173.38	19.958	352.479	20.256	524.128	10.832	2042.1	26.829	708.26	36.426	875.321	28.138
69	26.94	1028.88	42.427	1024.59	21.184	698.594	18.724	195.059	20.576	2332.05	20.284	450.444	24.084	1615.99	30.053	468.6	15.481	658.201	41.245	319.633	24.705	816.311	24.172	271.762	25.862	1773.66	13.552	739.514	31.392	266.617	25.909	507.489	19.551	1193	47.221	302.11	34.297	642.884	17.889	492.815	14.277	642.412	31.011	289.797	28.36	230.141	16.148	455.972	24.182
70	28.415	969.118	19.078	156.315	16.944	320.473	30.211	708.869	29.112	948.43	25.658	767.786	24.2	519.038	37.928	427.31	28.189	1048.38	35.776	338.661	43.784	191.02	28.776	625.028	31.9	1075.6	23.169	690.528	21.971	1002.11	14.217	319.16	16.132	1344.73	36.891	472.99	23.964	402.825	25.877	1118.82	9.524	143.864	26.845	1014.05	34.813	567.182	17.447	276.276	23.635
71	25.996	79.237	23.633	852.439	23.536	71.316	30.099	789.913	28.579	1727.28	28.177	287.426	12.408	936.588	36.819	522.815	18.768	296.865	13.68	960.37	28.355	424.024	16.595	377.1	20.642	1094.8	24.855	722.884	39.209	374.093	20.188	272.11	16.859	531.065	37.857	1161.72	19.186	700.086	13.921	133.978	17.801	219.597	16.524	306.083	28.892	1049.72	29.55	1282.29	23.838
72	21.024	938.18	25.511	2969.63	39.673	583.466	24.588	615.962	15.862	2248.06	18.233	955.771	26.285	194.033	30.598	618.973	20.21	1432.62	30.048	187.223	27.295	307.641	30.298	624.85	23.273	355.944	30.299	294.982	21.196	658.48	36.967	247.179	15.244	837.404	54.596	749.946	19.304	133.344	23.005	1469.87	15.677	463.496	22.854	759.372	19.396	420.796	28.489	92.298	26.845
73	23.063	387.619	25.101	868.795	14.307	1369.2	29.819	195.908	28.356	1377.44	19.764	437.757	19.277	371.499	39.075	568.914	27.657	672.244	27.349	1036.17	16.253	443.869	21.485	305.788	19.994	1160.08	24.159	414.192	21.838	1277.62	26.954	2392.54	21.753	2499.9	17.843	1521.45	17.789	1681.28	25.32	865.085	18.967	586.193	32.707	862.036	23.433	885.962	39.193	1262.95	14.68
[truncated: 927 more rows]
[truncated: 355 more columns]

## Sheet: E3 ubiquitin ligase-Substrate
	E3 ubiquitin ligase-Substrate pair 1		E3 ubiquitin ligase-Substrate pair 2		E3 ubiquitin ligase-Substrate pair 3		E3 ubiquitin ligase-Substrate pair 4		E3 ubiquitin ligase-Substrate pair 5		E3 ubiquitin ligase-Substrate pair 6		E3 ubiquitin ligase-Substrate pair 7		E3 ubiquitin ligase-Substrate pair 8		E3 ubiquitin ligase-Substrate pair 9		E3 ubiquitin ligase-Substrate pair 10		E3 ubiquitin ligase-Substrate pair 11		E3 ubiquitin ligase-Substrate pair 12		E3 ubiquitin ligase-Substrate pair 13		E3 ubiquitin ligase-Substrate pair 14		E3 ubiquitin ligase-Substrate pair 15		E3 ubiquitin ligase-Substrate pair 16		E3 ubiquitin ligase-Substrate pair 17		E3 ubiquitin ligase-Substrate pair 18		E3 ubiquitin ligase-Substrate pair 19		E3 ubiquitin ligase-Substrate pair 20		E3 ubiquitin ligase-Substrate pair 21		E3 ubiquitin ligase-Substrate pair 22		E3 ubiquitin ligase-Substrate pair 23		E3 ubiquitin ligase-Substrate pair 24		E3 ubiquitin ligase-Substrate pair 25
[truncated: 1,003 more rows]
[truncated: 75 more columns]

[truncated: 1 more sheets: E3 ubiquitin ligase-Randompair]
