# Supplementary material for: Narrow funnel-like interaction energy distribution is an indicator of specific protein interaction partner
Source: iScience. 2023 May 20;26(6):106911. doi: 10.1016/j.isci.2023.106911 (PMC10250834; doi:10.1016/j.isci.2023.106911)
Supplement: Data S10 Interaction energy distributions of pairs of kinases, E3 ubiquitin ligases and their substrates analyzed with iRMS, rTM-score, iTM-score, and riTM-score; related to Figures 5, 7, S17, and S18 [file mmc11.xlsx]

## Sheet: Kinase-Substrate
Kinase-Substrate pair 1					Kinase-Substrate pair 2					Kinase-Substrate pair 3					Kinase-Substrate pair 4					Kinase-Substrate pair 5					Kinase-Substrate pair 6					Kinase-Substrate pair 7					Kinase-Substrate pair 8					Kinase-Substrate pair 9					Kinase-Substrate pair 10
Kinase			Substrate		Kinase			Substrate		Kinase			Substrate		Kinase			Substrate		Kinase			Substrate		Kinase			Substrate		Kinase			Substrate		Kinase			Substrate		Kinase			Substrate		Kinase			Substrate
P49185			P13668		Q07014			Q64725		Q07014			P11598		Q63699			P12928		Q6P6U0			Q920L2		Q6P6U0			Q6P6U0		Q01986			P21708		Q01986			P63086		Q05982			P09117		Q62844			Q03114
iRMS (Å)	rTM_score	iTM_score	irTM_score	interaction energy (kcal/mol)	iRMS (Å)	rTM_score	iTM_score	irTM_score	interaction energy (kcal/mol)	iRMS (Å)	rTM_score	iTM_score	irTM_score	interaction energy (kcal/mol)	iRMS (Å)	rTM_score	iTM_score	irTM_score	interaction energy (kcal/mol)	iRMS (Å)	rTM_score	iTM_score	irTM_score	interaction energy (kcal/mol)	iRMS (Å)	rTM_score	iTM_score	irTM_score	interaction energy (kcal/mol)	iRMS (Å)	rTM_score	iTM_score	irTM_score	interaction energy (kcal/mol)	iRMS (Å)	rTM_score	iTM_score	irTM_score	interaction energy (kcal/mol)	iRMS (Å)	rTM_score	iTM_score	irTM_score	interaction energy (kcal/mol)	iRMS (Å)	rTM_score	iTM_score	irTM_score	interaction energy (kcal/mol)
20.92	0.00775273	0.540219	0.0024391	-6.324	37.899	0.0197058	0.479933	0.0021232	-12.312	38.999	0.0158228	0.494109	0.00419251	-4.226	33.262	0.0508682	0.287463	0.00518945	-5.164	28.454	0.0243181	0.532074	0.0032654	47666	36.409	0.0157902	0.673355	0.00375596	443136	32.645	0.0249221	0.519417	0.00539571	-7.761	32.301	0.0137789	0.535125	0.00295025	-11.335	20.18	0.0411	0.625824	0.00542004	-13.17	19.341	0.0711688	0.110857	0.00442533	-9.582
83.489	0.00135606	0.538572	0.00015711	-10.446	34.128	0.0183748	0.523183	0.00308851	-14.878	37.073	0.0191777	0.513864	0.00809444	-15.493	22.016	0.0659016	0.473332	0.0270243	-15.102	35.532	0.015728	0.138403	0.00207037	55494.8	37.645	0.0196753	0.673633	0.00397307	678483	38.182	0.0141085	0.487131	0.00270254	-9.571	28.816	0.0152408	0.335189	0.00389481	-11.815	16.012	0.0552819	0.3807	0.0091496	-14.413	25.67	0.0168969	0.561713	0.00164792	-10.269
62.334	0.00254698	0.0439375	0.000274673	-23.114	31.563	0.013081	0.522958	0.00268305	-7.601	35.616	0.0160378	0.0777695	0.00426947	-11.972	27.645	0.018245	0.0996588	0.00426024	-10.356	33.963	0.0262557	0.471651	0.00289522	49711.1	28.949	0.0354549	0.676911	0.0106531	443929	21.518	0.0211232	0.489961	0.00799646	-21.111	27.829	0.0197294	0.535804	0.00477668	-17.065	25.471	0.0151289	0.625788	0.00191648	-12.309	13.807	0.0390594	0.444621	0.00809721	-12.394
52.204	0.00289487	0.242145	0.00039385	-17.07	22.042	0.0828356	0.527577	0.0109221	-6.128	47.681	0.0126937	0.511383	0.00229461	-8.17	22.242	0.0975587	0.468106	0.0161276	-10.439	39.612	0.0117712	0.470963	0.00161634	73037.7	31.907	0.0187254	0.674323	0.00586302	655001	37.789	0.0104741	0.517109	0.00285957	-14.008	18.563	0.0533269	0.540793	0.0158045	-7.359	17.657	0.0532584	0.558539	0.0049409	-14.332	29.101	0.00908852	0.440108	0.00112049	-3.867
85.141	0.00315251	0.461673	0.00016015	-12.045	31.727	0.0292602	0.523485	0.00362936	-17.033	50.499	0.0403151	0.201888	0.00763448	-12.398	33.357	0.0178667	0.541064	0.00376007	-11.631	29.434	0.0212005	0.471609	0.00290186	48841.4	33.815	0.0298574	0.673758	0.00593629	402156	40.363	0.0101593	0.487032	0.00249189	-8.168	28.427	0.0200217	0.535566	0.00404352	-10.406	12.204	0.0198398	0.378017	0.0048438	-13.819	23.536	0.0226107	0.0850766	0.00279799	-15.608
22.075	0.00895522	0.463525	0.00236566	-9.466	38.834	0.0746311	0.0713746	0.00322582	-2.13	40.189	0.0146108	0.512189	0.00391468	-3.758	29.13	0.024191	0.462607	0.00445055	-22.908	25.626	0.0950502	0.329326	0.00671848	22538	25.185	0.118792	0.676165	0.0123623	385143	36.965	0.0110929	0.487549	0.00348519	-6.032	21.693	0.025009	0.5369	0.00695014	-9.318	13.977	0.0663838	0.381784	0.010882	-10.859	40.659	0.00631538	0.560935	0.000662103	-16.076
104.408	0.00204343	0.461628	0.000107452	-7.828	26.395	0.12112	0.483244	0.0100531	-7.613	41.023	0.0557038	0.516411	0.0117406	-8.357	30.084	0.0597944	0.464359	0.00797738	-6.669	22.072	0.0823679	0.474533	0.00815401	15932.1	26.193	0.024998	0.675148	0.0102273	420902	19.214	0.150586	0.506459	0.0413279	-13.311	21.182	0.0171321	0.536066	0.00535966	-7.881	23.535	0.0558273	0.183353	0.00329331	-4.979	16.574	0.033529	0.0613129	0.00492686	-13.097
26.311	0.0177683	0.540845	0.00250269	-5.282	29.113	0.0435389	0.525513	0.00726163	-15.642	47.487	0.00897568	0.511215	0.0019596	-0.266	25.756	0.0375528	0.465273	0.00977793	-2.906	22.275	0.0874462	0.476111	0.0109067	16111.1	29.382	0.027967	0.673797	0.00637489	309168	29.539	0.0362787	0.518002	0.00926049	-12.496	19.319	0.127053	0.546816	0.0274223	-12.179	18.978	0.0215445	0.377221	0.0035638	-4.633	15.38	0.0756121	0.446735	0.0120845	-13.413
28.851	0.00646803	0.46275	0.00144101	-9.177	32.865	0.104517	0.0841029	0.00952733	-9.808	59.442	0.00739731	0.510888	0.00135201	-7.484	23.245	0.025705	0.463174	0.00551545	-7.32	25.42	0.0327829	0.535976	0.00634551	19222.2	24.401	0.0373144	0.674817	0.00803804	276220	25.722	0.0242944	0.490039	0.00806628	-7.023	25.469	0.0208125	0.53619	0.00509829	-14.3	27.067	0.0271909	0.625797	0.00225433	-11.077	19.634	0.0316941	0.561777	0.00376752	-7.281
87.745	0.0014811	0.221046	0.000147318	-8.052	47.9	0.0110889	0.522209	0.00137623	-7.758	35.68	0.0433594	0.146744	0.00928034	-7.556	20.041	0.14786	0.483176	0.0448011	-23.363	43.612	0.0129215	0.470826	0.00137184	83655.7	31.513	0.0245663	0.674155	0.00599409	457525	31.951	0.0202582	0.520172	0.00513567	-8.375	20.78	0.078497	0.469204	0.0119177	-7.049	17.908	0.0356965	0.378219	0.00517004	-7.57	35.534	0.00564729	0.561257	0.000781209	-5.499
17.048	0.00712522	0.543655	0.00279418	-6.312	33.537	0.0513175	0.524106	0.00482044	-4.422	45.679	0.0181091	0.0696028	0.00269913	-12.799	23.107	0.0478264	0.467586	0.014487	-18.441	30.704	0.0358858	0.531462	0.00341945	42407	41.368	0.0238164	0.673231	0.00384274	568179	0	1	1	1	-24.139	34.21	0.0121007	0.534939	0.00248607	-3.949	25.251	0.0165155	0.625841	0.00191586	-12.188	30.468	0.0112678	0.0949537	0.001295	-6.315
38.531	0.00352208	0.46205	0.000608271	-17.313	40.918	0.0118007	0.480061	0.00171856	-6.226	28.233	0.0356032	0.514087	0.0172829	-6.651	20.145	0.234196	0.470964	0.0215459	-8.874	33.001	0.0369151	0.471768	0.00308451	40757.3	22.026	0.0436205	0.675698	0.0127895	244965	43.646	0.0149345	0.486879	0.00225152	-13.446	24.652	0.0232537	0.536376	0.0057011	-9.746	11.728	0.0602517	0.384205	0.01477	-6.546	43.969	0.00598822	0.0817131	0.000587458	-8.562
46.915	0.00317348	0.461928	0.000463059	-11.611	39.971	0.0178168	0.522576	0.0020225	-3.336	37.22	0.0506607	0.494966	0.00883212	-10.905	28.752	0.0227761	0.0962794	0.00584686	-5.364	23.261	0.0217747	0.534101	0.00426933	23592.8	47.23	0.0137266	0.672764	0.00266332	624116	30.224	0.0265357	0.491214	0.0109351	-14.796	26.7	0.0438577	0.539895	0.0125934	-5.527	10.632	0.165255	0.632707	0.0207354	-12.577	27.544	0.0197138	0.171211	0.00157088	-10.2
76.546	0.00237774	0.461701	0.000192692	-7.413	25.443	0.179709	0.525812	0.00791342	-5.816	31.123	0.0164001	0.494803	0.00579353	-15.761	29.946	0.0308072	0.463617	0.00627324	-0.001	35.052	0.0168122	0.471242	0.00212902	48102.5	31.325	0.0229441	0.674308	0.00633075	529149	37.638	0.0138843	0.487218	0.0029609	-9.04	32.079	0.0346435	0.53603	0.00457238	-4.269	13.417	0.0570561	0.631891	0.0180514	-4.832	32.4	0.00737725	0.561199	0.000955412	-11.794
24.373	0.0111745	0.52483	0.00215024	-8.555	38.54	0.0898748	0.524901	0.00612937	-8.766	45.13	0.0154221	0.484359	0.00323938	-16.681	43.612	0.0125369	0.540316	0.00189034	-6.943	40.049	0.0185193	0.470472	0.00173453	69576.1	27.026	0.0184245	0.674171	0.00633596	440665	29.744	0.0154382	0.48786	0.00409872	-12.483	34.836	0.0142572	0.535082	0.00281536	-12.462	14.76	0.063662	0.112988	0.0106904	-11.965	27.091	0.00718876	0.44013	0.0011524	-10.896
73.628	0.00284934	0.0855463	0.000207675	-14.199	27.807	0.0424527	0.361157	0.00458688	-16.517	43.3	0.05665	0.51278	0.00493623	-9.695	32.363	0.0302871	0.541062	0.00480269	-10.462	22.067	0.184812	0.517747	0.0102247	19914.9	39.201	0.0164289	0.673173	0.00313859	652267	26.831	0.0431796	0.493306	0.0141762	-6.337	20.802	0.0887203	0.544283	0.0220095	-18.267	30.696	0.0127368	0.625526	0.00138423	-7.139	26.447	0.0241123	0.440512	0.00177132	-8.562
65.362	0.0026298	0.352655	0.000220037	-11.057	33.422	0.0338822	0.523516	0.0036751	-0.41	42.412	0.0421098	0.512144	0.0149409	-5.856	27.207	0.0289041	0.462787	0.00509864	-11.384	36.699	0.0221883	0.431713	0.00258479	60363	30.719	0.0299205	0.674367	0.00704556	374804	30.752	0.0539437	0.489786	0.00793418	-3.719	35.773	0.012663	0.535097	0.00266404	-12.457	22.067	0.0225434	0.625317	0.00329794	-12.167	36.496	0.00596577	0.494391	0.000772564	-8.103
59.412	0.00386364	0.461797	0.000307632	-1.368	36.744	0.0407495	0.48018	0.00464771	-12.184	24.902	0.175718	0.495633	0.0242556	-10.139	23.864	0.144989	0.466284	0.0119117	-14.391	34.249	0.0205364	0.471336	0.0023007	44933.1	35.357	0.0301403	0.673998	0.00519289	433031	26.213	0.0379548	0.489625	0.00742612	-9.919	22.847	0.0261483	0.536387	0.00590112	-4.284	18.793	0.133359	0.379112	0.00660124	-10.124	39.105	0.00753732	0.536634	0.000782391	-12.316
99.936	0.00149114	0.0399586	0.000112781	-7.668	45.164	0.0165839	0.522593	0.00204621	-8.084	40.972	0.0424497	0.49565	0.0120336	-9.912	25.811	0.0350151	0.465752	0.0103703	-8.316	32.292	0.025754	0.471578	0.00277782	50988	29.499	0.0333616	0.674803	0.00676655	543828	22.893	0.0297489	0.489957	0.00816643	-5.965	33.238	0.0114737	0.535012	0.00259315	-4.8	21.011	0.0465809	0.626022	0.00447863	-3.679	21.556	0.0285508	0.203966	0.00262004	-11.431
45.873	0.00643577	0.227338	0.0005527	-12.02	35.406	0.0821476	0.480225	0.00419362	-2.277	46.104	0.0115928	0.511531	0.00254877	-4.1	24.309	0.0184745	0.462974	0.00514456	-9.623	23.784	0.0467791	0.473224	0.00577447	32121.3	26.507	0.022488	0.674725	0.00787345	358073	30.665	0.100266	0.490267	0.0110029	-5.384	29.881	0.0284537	0.536107	0.00503754	-6.815	33.878	0.012403	0.375796	0.00127756	-3.369	25.858	0.0115123	0.28377	0.00153839	-14.082
46.947	0.00861099	0.4619	0.000429431	-5.848	38.057	0.0187099	0.522752	0.00233149	-7.667	52.83	0.0143747	0.490816	0.00206581	-6.457	33.442	0.080392	0.196121	0.00553376	-7.449	30.463	0.0485431	0.0473014	0.00456874	39502.3	29.951	0.077164	0.674289	0.00840928	241114	32.228	0.0365558	0.49183	0.0114526	-13.645	18.753	0.0525233	0.54092	0.0172683	-11.847	19.072	0.0852766	0.626566	0.00642437	-7.916	30.347	0.00686811	0.166511	0.00104489	-10.684
22.815	0.00686239	0.540253	0.00117437	-9.526	33.304	0.0160819	0.522804	0.00241955	-7.95	35.599	0.0265487	0.512361	0.00418899	-10.257	24.065	0.0842421	0.54221	0.0131059	-8.762	23.333	0.0281404	0.473944	0.00694666	21434.4	40.59	0.0109844	0.672999	0.00305566	528045	26.304	0.0146163	0.207195	0.00466836	-10.836	24.961	0.0480082	0.481807	0.00762235	-11.301	17.318	0.0174372	0.62811	0.00380028	-5.957	28.883	0.00945676	0.169086	0.00122739	-7.613
45.074	0.0178228	0.535997	0.000766027	-3.777	34.592	0.0573349	0.132585	0.00786278	-22.168	46.638	0.0118952	0.511445	0.00243386	-12.967	24.662	0.0391983	0.541986	0.0086721	-5.362	18.495	0.175928	0.5368	0.0413896	6509.43	27.875	0.0192534	0.674455	0.00731171	271478	35.366	0.0150056	0.488563	0.00527995	-4.942	45.142	0.00804881	0.534593	0.00158552	-17.416	15.339	0.0302799	0.378201	0.00514047	-4.982	17.688	0.0228725	0.563069	0.00306511	-16.481
17.987	0.00713641	0.541239	0.0019693	-11.461	30.276	0.0550891	0.524904	0.00618801	-11.138	36.49	0.0128795	0.512393	0.00472466	-8.923	30.974	0.0813826	0.541076	0.00681108	-10.558	30.631	0.0202423	0.471444	0.00261072	50940.7	33.496	0.0134451	0.673324	0.00410828	429231	31.981	0.0219283	0.48836	0.00517753	-12.95	29.986	0.0123881	0.468731	0.00329513	-7.878	30.814	0.0132513	0.375899	0.00144339	-3.206	32.447	0.0140092	0.0707102	0.00122105	-9.315
56.34	0.00375792	0.289644	0.000339957	-9.29	30.928	0.0236031	0.523817	0.00418507	-8.819	30.715	0.0303214	0.498172	0.00957143	-11.003	34.144	0.0236742	0.462397	0.00394761	-11.143	44.956	0.0110382	0.470822	0.00135518	89065.2	30.141	0.0408185	0.674932	0.00813347	461524	29.035	0.0360606	0.489076	0.00662813	-3.773	27.636	0.0175486	0.468656	0.00446788	-6.435	28.996	0.0137825	0.625587	0.00155314	-4.225	24.336	0.0235818	0.32581	0.00254756	-12.173
60.176	0.0032396	0.14784	0.000314816	-6.562	47.592	0.0189426	0.479509	0.00158219	-1.836	48.495	0.0172783	0.0670372	0.0027993	-9.465	26.85	0.0300048	0.54321	0.00663205	-12.09	27.934	0.0196395	0.471824	0.00317427	30563.9	37.004	0.0191139	0.673769	0.00431468	652647	35.905	0.0153195	0.487497	0.00337037	-15.011	35.493	0.011686	0.534925	0.00246517	-4.377	30.297	0.0156239	0.375956	0.00153401	-1.303	30.936	0.0086158	0.388544	0.00108213	-14.945
72.251	0.00156679	0.19235	0.000208245	-8.631	18.162	0.233024	0.555149	0.066279	-5.886	44.358	0.0122291	0.511727	0.00291651	-5.52	20.11	0.172031	0.494912	0.0764166	-15.6	21.141	0.0521694	0.104241	0.00635834	23454.8	43.412	0.0111418	0.672808	0.00254771	612132	30.814	0.140866	0.056511	0.01197	-7.152	22.168	0.0875157	0.54332	0.0219867	-10.775	19.45	0.189402	0.101335	0.0208815	-10.119	23.86	0.0381114	0.442021	0.00404293	-14.924
86.475	0.00230266	0.17662	0.000157623	-7.701	47.651	0.0129503	0.522193	0.00135082	-7.288	38.188	0.0258991	0.514754	0.00864132	-12.472	32.385	0.0222342	0.462494	0.00444431	-9.08	16.996	0.0497376	0.476226	0.0111327	13617.1	33.82	0.0215764	0.674079	0.00497448	599202	32.207	0.131993	0.490885	0.0100745	-13.433	24.687	0.0301527	0.536869	0.00761473	-6.644	24.199	0.0509214	0.495893	0.00352678	-13.099	20.236	0.0377614	0.562866	0.00321714	-5.192
21.592	0.0174455	0.466084	0.00544797	-14.847	40.576	0.0203381	0.522625	0.00211612	-8.146	44.413	0.0159716	0.497933	0.00496641	-7.716	23.325	0.0737252	0.182404	0.0136993	-16.892	46.749	0.0103329	0.470762	0.0012586	89337.7	32.562	0.033334	0.674274	0.00767842	356559	42.89	0.0157355	0.238947	0.00312476	-3.971	31.048	0.0134843	0.535195	0.0030921	0	22.589	0.0334241	0.625973	0.00405441	-10.261	36.909	0.00634789	0.265626	0.000770282	-11.137
49.865	0.0035576	0.53803	0.000474804	-13.37	36.125	0.0451122	0.523386	0.00348317	-14.863	46.015	0.0149949	0.51149	0.00248646	-12.086	37.983	0.0242499	0.540853	0.00362751	-14.004	25.937	0.0231552	0.508161	0.00381791	28147	13.858	0.115673	0.683031	0.0721213	181301	28.567	0.038524	0.489582	0.00743646	-8.578	24.59	0.0886641	0.540051	0.0126332	-7.648	21.547	0.0144692	0.283528	0.00264788	-3.414	17.71	0.0205823	0.563097	0.00312523	-7.275
73.443	0.00164822	0.19584	0.000217374	-8.7	49.62	0.0114292	0.522298	0.00152817	0	52.125	0.0152968	0.164051	0.00246382	-5.639	40.188	0.0205473	0.540462	0.00240808	-15.52	35.631	0.0147804	0.531471	0.00210944	66365.9	21.587	0.0967548	0.679189	0.0227013	304092	50.828	0.0095326	0.515139	0.00156313	-7.385	37.684	0.0153217	0.535119	0.00282887	-12.268	14.324	0.124083	0.387698	0.0213536	-1.973	42.539	0.00718212	0.184795	0.00068932	-11.226
68.168	0.00208247	0.383742	0.000227314	-10.343	28.724	0.0707643	0.0734724	0.00981348	-16.097	43.91	0.148082	0.352315	0.00888804	-12.273	23.361	0.171964	0.542863	0.0164237	-12.508	36.622	0.0257717	0.471401	0.00241269	55133.4	26.308	0.0368738	0.678682	0.0153656	411870	36.466	0.0144295	0.516642	0.00303578	-13.247	27.606	0.0602228	0.536988	0.0068359	-5.947	22.696	0.0181278	0.237737	0.00254688	-7.373	21.429	0.0184321	0.563219	0.00257295	-10.113
85.546	0.00429236	0.0233999	0.000167244	-22.485	38.07	0.0169516	0.522701	0.0022461	-5.651	36.045	0.126895	0.512794	0.00500144	-6.716	19.22	0.0656192	0.469075	0.01692	-7.236	17.874	0.0603008	0.533875	0.00820959	17631.1	37.583	0.0310003	0.673414	0.00445723	505235	31.165	0.0381977	0.497569	0.0225414	-11.839	25.942	0.0386854	0.537251	0.00737216	-12.336	20.852	0.0584596	0.613106	0.00625795	-12.206	30.172	0.0153677	0.561162	0.00129728	-5.453
24.305	0.0140942	0.470906	0.00365714	-11.696	31.272	0.0176254	0.522927	0.00263819	-2.405	45.428	0.0351367	0.179617	0.00364925	-14.68	45.508	0.0141773	0.446044	0.00209008	-3.812	41.148	0.0185979	0.471063	0.00179557	69990.5	45.033	0.0125409	0.672835	0.00239324	586092	29.309	0.0253078	0.0983044	0.00714959	-14.077	37.304	0.0104279	0.534804	0.00217442	-12.082	25.306	0.0218377	0.124882	0.00215132	-4.733	33.092	0.0103281	0.561128	0.00113735	-16.783
35.333	0.00374198	0.461713	0.000819124	-15.095	35.716	0.0181692	0.522743	0.0023154	-4.899	36.964	0.0129064	0.512224	0.00387852	-9.314	17.862	0.0927064	0.47626	0.0317161	-6.581	22.255	0.0277062	0.533953	0.00474984	27524	24.894	0.0499986	0.677717	0.0137359	487279	26.794	0.0478672	0.490022	0.00828069	-10.685	30.828	0.0160026	0.535518	0.00381749	-11.173	22.885	0.019172	0.626073	0.00267393	-12.403	26.398	0.0167424	0.440621	0.00189218	-2.624
28.561	0.011739	0.539247	0.00126887	-9.684	33.604	0.0220022	0.523419	0.00350797	-6.791	45.933	0.0902173	0.493606	0.0174522	-7.856	27.56	0.0878493	0.463971	0.00747058	-12.904	15.055	0.0364472	0.474619	0.00840261	12274.7	35.869	0.029668	0.673569	0.00473884	480087	34.786	0.022717	0.516189	0.00383377	-3.508	22.98	0.132712	0.540927	0.0159066	-19.982	12.215	0.0299687	0.634534	0.00674129	-11.012	19.796	0.028742	0.263296	0.00297444	-11.148
22.825	0.00621823	0.448998	0.00261675	-8.799	31.226	0.104051	0.525008	0.0063565	-3.217	33.228	0.0184162	0.514187	0.0104697	-12.277	26.595	0.032639	0.463639	0.00658239	-6.692	32.375	0.0283111	0.471638	0.00284854	41065	37.503	0.0205353	0.673121	0.00406767	291041	34.568	0.0178315	0.516063	0.00378426	-7.66	22.014	0.0475408	0.537556	0.00840422	-10.739	18.218	0.0981427	0.382397	0.0118794	-7.734	36.914	0.00568683	0.283079	0.000750716	-4.557
9.313	0.0952007	0.519637	0.0975664	-12.866	40.114	0.0151239	0.479872	0.00184811	-5.886	43.015	0.0184697	0.491075	0.00278483	-7.613	42.998	0.0132255	0.540384	0.00192114	-4.933	21.839	0.0744269	0.476001	0.0113599	19191.5	44.208	0.0129496	0.673001	0.00284828	699937	18.51	0.0265178	0.52639	0.0119175	-3.705	15.232	0.0853608	0.545841	0.0261906	-18.201	16.59	0.164903	0.624735	0.0129065	-11.058	42.043	0.00635554	0.200521	0.000599893	-13.827
19.331	0.00725863	0.540814	0.00213526	-6.335	33.321	0.0251612	0.523124	0.00299039	-14.971	39.686	0.0752066	0.512383	0.00586009	-16.772	26.513	0.0453518	0.463809	0.00725109	-7.117	33.234	0.0439596	0.531165	0.00408644	38590	22.516	0.0343731	0.676969	0.0127214	323185	41.697	0.0199483	0.245096	0.00289418	-8.848	28.829	0.0168489	0.535421	0.00366073	-15.08	15.852	0.165489	0.3974	0.0373231	-14.872	31.108	0.0129585	0.0665999	0.00144798	-6.683
96.404	0.00257238	0.0932473	0.000126299	-17.88	21.406	0.0943066	0.528204	0.0119977	-11.766	46.262	0.0101699	0.511211	0.00222126	-17.215	28.807	0.025987	0.542412	0.00613921	-5.328	14.341	0.247585	0.499449	0.0564267	8083.91	34.109	0.0202911	0.674092	0.00509951	483527	42.871	0.0107487	0.486879	0.0022129	-5.843	21.15	0.107702	0.540238	0.0375017	-8.68	20.975	0.0235356	0.376876	0.0030108	-4.512	27.02	0.0111983	0.108933	0.00149581	-12.097
53.789	0.00238404	0.192548	0.000362305	-16.419	43.424	0.0147339	0.522444	0.0017894	-10.037	62.128	0.0220641	0.333294	0.0016634	-5.819	25.326	0.0326024	0.464191	0.00756543	-10.746	35.482	0.0188863	0.471297	0.00223046	49600.8	39.375	0.0334025	0.673092	0.00400755	369819	27.037	0.0308241	0.496367	0.0203504	-14.267	34.768	0.015	0.535142	0.00289516	-4.588	22.979	0.0151736	0.37635	0.00216743	-7.574	37.723	0.00964653	0.560974	0.000819307	-12.81
14.696	0.0088874	0.424347	0.00274521	-7.348	46.524	0.0126466	0.522184	0.00133628	-10.261	47.73	0.0104169	0.511248	0.00209942	-5.015	39.229	0.0174912	0.461832	0.00278251	-6.24	14.639	0.192261	0.506716	0.0714834	1636.54	37.914	0.0189776	0.673211	0.00353529	478777	27.547	0.0313224	0.488647	0.00576411	-8.87	22.564	0.0502669	0.540056	0.0132949	-6.391	18.758	0.115516	0.626163	0.00765236	-4.915	48.577	0.00584627	0.0789127	0.000498479	-5.759
44.235	0.0034988	0.306848	0.000506803	-6.441	33.039	0.0771798	0.52435	0.00528132	-8.649	41.821	0.0291238	0.512341	0.0069236	-7.552	38.943	0.0131515	0.540542	0.00232314	-8.673	23.703	0.0829202	0.532175	0.00600296	19407.5	38.659	0.0137699	0.673223	0.00342601	613381	39.987	0.0116051	0.486926	0.00235847	-19.458	28.643	0.016668	0.535574	0.00397207	-11.445	24.356	0.0520339	0.0964562	0.00404879	-2.64	25.945	0.0112004	0.440262	0.00137919	-5.507
67.617	0.0167597	0.0980626	0.000285463	-12.977	31.531	0.0614319	0.525463	0.00713651	-5.519	30.284	0.0271489	0.492531	0.00604561	-7.984	38.349	0.0161245	0.461676	0.00251824	-5.519	35.593	0.0180579	0.183276	0.00222111	58248.1	17.867	0.191998	0.67802	0.0190878	236215	18.325	0.096561	0.560716	0.0453884	-11.545	29.396	0.030721	0.536687	0.00624294	-11.648	22.858	0.0167154	0.606509	0.00239727	-15.394	37.177	0.006365	0.439861	0.000740806	-5.54
37.992	0.00378898	0.539177	0.000749371	-13.967	22.227	0.135943	0.528673	0.0128499	-13.833	39.68	0.0197435	0.116467	0.00535384	-14.228	19.118	0.0480397	0.466616	0.0140836	-14.037	41.219	0.0118112	0.530926	0.00163282	77359.5	28.901	0.016631	0.674361	0.00632902	426024	35.598	0.0116737	0.51917	0.00330604	-7.461	25.224	0.0250598	0.535968	0.00524208	-15.19	15.661	0.020601	0.37797	0.00476701	-6.833	41.392	0.00914865	0.56095	0.000715662	-8.566
81.914	0.00439407	0.461707	0.000200278	-11.686	42.005	0.0199518	0.522655	0.00216819	-7.751	42.623	0.0127421	0.511386	0.00232174	-10.96	28.903	0.0341732	0.462966	0.00527996	-15.381	32.681	0.0213138	0.531229	0.00302403	50774.6	37.821	0.0149545	0.673245	0.00354266	527854	30.128	0.0133286	0.487632	0.00365757	-9.322	21.531	0.0568727	0.538385	0.00954324	-10.723	20.316	0.180382	0.626014	0.0088538	-4.874	16.433	0.0178517	0.44153	0.00334841	-6.495
123.16	0.00165871	0.374188	7.38416e-05	-8.551	33.155	0.0227015	0.523021	0.0028055	-9.072	43.19	0.0132944	0.511378	0.00261874	-12.48	22.313	0.0927024	0.259369	0.0151327	-8.563	31.772	0.0197734	0.471515	0.00265377	45155	17.17	0.0660996	0.679087	0.020282	227867	27.879	0.1128	0.49488	0.017871	-11.658	29.769	0.0146738	0.535287	0.00324976	-12.933	27.592	0.0155243	0.625675	0.00163181	-11.242	42.51	0.00758724	0.104845	0.000654181	-8.431
43.704	0.00212166	0.211336	0.000525738	0	27.108	0.0191448	0.523528	0.00368091	-10.394	50.317	0.0114993	0.511499	0.00244948	-4.397	23.653	0.0344402	0.463565	0.00630903	-12.815	27.867	0.0314264	0.406592	0.00417132	33146.8	35.763	0.0156901	0.673227	0.00368849	338900	34.617	0.0417581	0.488242	0.00490414	-14.791	17.843	0.125964	0.545209	0.0333985	-7.245	26.565	0.0196738	0.625656	0.0023119	-12.153	13.593	0.0330611	0.565043	0.00487038	-20.276
95.254	0.00212207	0.0509195	0.000127125	-2.668	32.911	0.017831	0.52304	0.00283185	-5.626	46.981	0.00895799	0.511398	0.00246884	-13.877	29.012	0.0843435	0.463732	0.00693917	-11.154	24.686	0.0182954	0.472003	0.00351323	29313.1	29.048	0.0231445	0.674263	0.00581602	364024	38.109	0.0141376	0.487178	0.00278806	-5.244	36.8	0.0137608	0.534998	0.00247994	-12.822	21.319	0.0231995	0.626135	0.00309135	-7.335	14.338	0.0556084	0.126271	0.00749747	-9.404
70.55	0.00207875	0.171485	0.00024408	-15.154	35.328	0.0117205	0.522658	0.00215917	-9.559	46.129	0.10068	0.492422	0.01296	-10.643	25.651	0.0385564	0.463254	0.00592005	-10.292	33.32	0.0237788	0.531343	0.00270822	53610.7	24.118	0.0697641	0.676137	0.0211912	227118	19.356	0.0654361	0.493471	0.0151414	-7.69	29.46	0.0259593	0.468145	0.00511472	-7.082	20.038	0.0310144	0.626601	0.00410969	-11.624	13.199	0.0336045	0.565057	0.00658041	-12.774
14.605	0.00924515	0.445561	0.0032113	-7.27	33.403	0.0426072	0.524311	0.00506788	-9.513	30.67	0.0177731	0.492682	0.00496549	-9.61	20.596	0.105653	0.119534	0.0139186	-11.477	39.321	0.0146624	0.470985	0.00166252	67193.9	32.628	0.0465219	0.67364	0.00541469	314392	50.773	0.0104429	0.515295	0.00179623	-9.012	28.362	0.0279253	0.536188	0.0054305	-9.264	19.921	0.111443	0.62623	0.00608273	-15.656	23.354	0.028779	0.387227	0.00268054	-19.332
84.372	0.00159432	0.533213	0.00014646	-6.852	26.014	0.0638956	0.52628	0.00861215	-4.981	34.976	0.0714721	0.517036	0.0129979	-6.464	44.217	0.0176976	0.540476	0.00236952	-5.921	16.311	0.220574	0.505185	0.0679833	9019.51	31.455	0.0210402	0.674348	0.00693854	382706	28.996	0.127566	0.490828	0.0118565	-2.465	24.68	0.0939228	0.108717	0.0119326	-2.012	14.528	0.104443	0.387666	0.0203305	-11.427	20.408	0.0304282	0.288573	0.00398415	-14.229
70.562	0.00294378	0.461732	0.000230527	-9.715	38.899	0.0192461	0.469391	0.00234517	-13.241	41.377	0.0416731	0.491808	0.00409473	-14.573	36.925	0.0266579	0.462085	0.00346525	-16.788	20.39	0.0399464	0.534662	0.00682568	20207.8	21.457	0.0586472	0.678556	0.0193272	331292	33.174	0.0506767	0.489013	0.00627428	-12.171	21.991	0.132689	0.544365	0.0271178	-8.11	26.848	0.0178651	0.282481	0.00192556	-12.968	38.229	0.00570632	0.560923	0.000744732	-5.017
67.763	0.00225706	0.113392	0.000273439	-6.324	21.018	0.0987631	0.530128	0.0154306	-12.079	32.271	0.0474746	0.515758	0.0106333	-2.703	15.55	0.0362004	0.466075	0.012691	-16.207	33.563	0.0169718	0.47131	0.0022591	44450.2	22.893	0.118692	0.682274	0.0221969	422884	32.031	0.0236096	0.488615	0.00546236	-13.325	42.828	0.00897947	0.534636	0.00169611	-7.739	26.747	0.0176076	0.142781	0.0019657	-5.867	33.099	0.0121578	0.561124	0.0010801	-6.106
71.14	0.00159972	0.325728	0.000205317	-1.799	39	0.0206948	0.522651	0.00216738	-16.636	62.101	0.00578736	0.510792	0.00118827	0	42.81	0.0122333	0.534051	0.00200888	-7.759	23.015	0.152446	0.349899	0.0137444	23441.9	39.302	0.0110309	0.673256	0.00311563	709264	37.722	0.012684	0.487261	0.00298621	-6.418	25.747	0.0479379	0.537937	0.00873612	-10.401	15.047	0.161107	0.379773	0.00766336	-10.25	22.717	0.011194	0.202312	0.00179348	-9.455
27.99	0.00450497	0.0747937	0.00116551	-11.364	30.542	0.0693385	0.480771	0.00514808	-6.481	42.499	0.0260053	0.511967	0.00361365	-5.547	27.755	0.0839464	0.465047	0.00899161	-18.087	40.03	0.031056	0.0601	0.00229818	70390.1	37.997	0.0155181	0.67318	0.00327566	464642	33.658	0.0164751	0.487966	0.00423289	-11.061	25.217	0.0301035	0.536895	0.00766653	-10.036	24.145	0.0277984	0.625878	0.00367301	-10.392	24.215	0.0264209	0.061132	0.00326312	-7.14
42.405	0.00500371	0.176362	0.000662046	-12.964	33.529	0.0204527	0.303451	0.00324477	-3.342	43.661	0.0151333	0.511434	0.00250309	-9.158	32.262	0.0214244	0.462115	0.00351728	-6.074	31.533	0.0368084	0.0465501	0.00460003	48933	31.848	0.0327947	0.674293	0.0080184	365556	33.044	0.0535266	0.51594	0.00537444	-5.726	37.631	0.00989352	0.534784	0.00207426	-5.887	20.696	0.0245072	0.160643	0.0034539	-16.454	13.456	0.0338316	0.563685	0.00540216	-11.536
53.869	0.0025496	0.215664	0.000401544	-10.022	44.788	0.0170876	0.522348	0.00162625	-7.16	59.061	0.010522	0.510923	0.00152245	-10.708	37.352	0.0151098	0.54077	0.00262452	-10.026	44.144	0.0150624	0.470866	0.00147089	88136.1	34.225	0.0443212	0.673559	0.00564279	319313	22.095	0.155553	0.196008	0.0224167	-8.758	30.614	0.0137204	0.535212	0.00321942	-11.587	16.223	0.0802429	0.380289	0.00849533	-8.805	34.39	0.00856152	0.561099	0.000989935	-8.714
66.654	0.00242531	0.461735	0.000233278	-6.362	37.516	0.0200854	0.480072	0.00256658	-0.202	33.223	0.018793	0.496607	0.00543847	-10.221	36.978	0.017511	0.461823	0.00279772	-16.924	33.296	0.0512492	0.47188	0.00328888	44212.7	29.6	0.0194486	0.674141	0.00615216	392423	28.832	0.0387725	0.495529	0.0185164	-8.186	23.447	0.0279727	0.46873	0.00589304	-7.337	22.409	0.0237672	0.626031	0.00277613	-4.805	22.114	0.0197057	0.0678832	0.00222413	-7.799
45.98	0.00348574	0.538856	0.000525519	-4.285	14.746	0.0786572	0.528588	0.0126294	-12.394	39.903	0.0155027	0.491376	0.00288122	-5.986	39.862	0.0189904	0.540911	0.00321259	-8.399	28.227	0.0238922	0.531842	0.00416461	24787.5	23.554	0.0275565	0.675951	0.0109739	479785	29.299	0.0275107	0.0767341	0.00704317	-11.84	35.392	0.0149585	0.535082	0.00274156	-11.78	23.226	0.0161172	0.097662	0.00213009	-13.085	32.246	0.00792545	0.403167	0.000927564	-10.092
76.472	0.00341374	0.0452075	0.000207369	-11.654	39.346	0.0240314	0.217725	0.00232069	-8.4	45.444	0.0494459	0.176263	0.00741243	-9.766	27.056	0.0181847	0.462641	0.0047654	-11.453	34.547	0.0225374	0.471371	0.00235517	49006.7	37.017	0.0164185	0.673303	0.00352158	482921	42.341	0.0119013	0.486883	0.00223551	-12.194	32.339	0.0124362	0.535165	0.00297063	-10.555	14.001	0.215746	0.399403	0.0408874	-9.207	46.472	0.00500584	0.439452	0.000534326	-6.403
58.918	0.00518991	0.459386	0.000339058	-10.762	44.334	0.00924722	0.522249	0.00144165	-4.963	49.61	0.0127665	0.511354	0.00225162	-8.842	23.827	0.0892242	0.469764	0.018232	-16.655	20.628	0.0246535	0.472965	0.00525954	25545.3	22.003	0.109837	0.676061	0.0124424	238472	30.65	0.0271001	0.496816	0.0214811	-8.053	15.03	0.0789765	0.543521	0.0265606	-11.992	15.179	0.0414616	0.379664	0.00748715	-6.388	29.02	0.00810782	0.403212	0.0011357	-12.312
32.357	0.00761041	0.179069	0.000943708	-4.075	49.277	0.00856522	0.522188	0.00133457	-6.945	54.506	0.0141105	0.0901516	0.00191989	-6.643	17.276	0.215911	0.488933	0.0761805	-17.162	41.442	0.0136163	0.470893	0.00151559	82695.1	35.04	0.0366556	0.673695	0.00489246	513293	22.61	0.0235666	0.521918	0.00892115	-8.385	32.799	0.0135162	0.53507	0.00283979	-13.918	19.442	0.0216073	0.626691	0.00315528	-8.929	23.97	0.020299	0.083752	0.00259417	-5.019
51.524	0.00328365	0.492189	0.000401781	-16.039	36.974	0.0447275	0.525738	0.00766287	-11.029	43.021	0.151844	0.518059	0.0149743	-12.482	24.997	0.181628	0.487096	0.0580152	-11.662	29.688	0.0374225	0.350761	0.00371723	35437.3	25.391	0.0260022	0.675018	0.00862988	365723	21.37	0.0326392	0.500279	0.0309453	-8.445	18.436	0.0619992	0.540942	0.0177218	-11.585	19.857	0.0235791	0.626246	0.00397678	-7.435	39.218	0.00779245	0.150883	0.00082763	-0.001
40.528	0.0109215	0.34357	0.000991638	-9.287	30.124	0.0293895	0.524221	0.00491589	-7.514	50.649	0.00928164	0.490946	0.00208811	-9.321	47.783	0.010298	0.461247	0.00167724	-8.092	35.64	0.0117726	0.0783894	0.00189248	66841.7	30.109	0.0168356	0.673888	0.00521063	380996	28.296	0.0470716	0.489841	0.00798455	-9.06	29.537	0.051187	0.468736	0.00714462	-10.782	14.754	0.189615	0.390358	0.0253388	-11.868	22.082	0.0422983	0.561546	0.00259902	-7.194
46.374	0.0113012	0.462194	0.000780305	-12.477	28.904	0.0203227	0.12086	0.00390156	-12.12	35.913	0.0369768	0.234065	0.0100054	-15.77	36.501	0.0129939	0.540855	0.00290904	-4.965	40.283	0.0209705	0.526291	0.00193212	69164.5	28.52	0.0310675	0.676708	0.0105546	423127	43.954	0.0145702	0.486915	0.00239393	-8.332	20.707	0.0310643	0.53719	0.00843805	-7.475	10.266	0.145487	0.402585	0.0445896	-11.736	16.43	0.0903783	0.32317	0.0210839	-5.58
64.676	0.00222141	0.129857	0.000305517	-15.825	41.732	0.0230004	0.522694	0.00225045	-8.318	41.144	0.0827569	0.517325	0.0132828	-5.858	41.817	0.0151686	0.461501	0.00221775	-12.65	33.202	0.0302318	0.471594	0.00276551	44367.4	34.215	0.0315356	0.673477	0.00489952	332651	44.019	0.0135471	0.515317	0.00219408	-8.694	21.487	0.111434	0.548061	0.0387126	-18.944	20.118	0.166014	0.626231	0.00716027	-15.524	55.33	0.00404952	0.144438	0.000386258	-5.171
47.541	0.00665582	0.364612	0.000600016	-16.052	27.429	0.118269	0.526066	0.00882061	-12.484	48.416	0.0156322	0.5113	0.00226946	-7.49	27.744	0.0232806	0.463324	0.00604731	-11.337	35.592	0.0141813	0.471189	0.00202737	49385.2	31.396	0.0331945	0.67388	0.00586865	353460	43.128	0.0243538	0.0572131	0.003326	-1.907	24.461	0.0215344	0.536492	0.00615741	-13.154	25.355	0.0168137	0.353597	0.001908	-6.17	25.719	0.015107	0.440601	0.0018844	-6.779
42.621	0.00480364	0.0254521	0.000738643	-10.717	41.28	0.0277773	0.0900688	0.00471173	-2.762	45.214	0.0118751	0.511429	0.0024135	-3.29	22.51	0.05926	0.471246	0.0216277	-11.32	36.27	0.0196562	0.471183	0.00205129	63706.5	29.355	0.0162679	0.673789	0.00564392	274113	50.513	0.0092198	0.515206	0.00165453	-3.948	23.615	0.12589	0.468782	0.0147372	-22.532	19.092	0.0974474	0.626176	0.00690255	-8.357	39.237	0.00605916	0.561036	0.000723584	-6.76
15.236	0.0198297	0.225404	0.00870329	-7.752	33.941	0.114526	0.353688	0.00525217	-8.423	45.786	0.0143919	0.513923	0.008085	-3.69	22.18	0.0183352	0.46349	0.0065979	-10.378	30.271	0.0349577	0.520285	0.00388054	31105.9	30.802	0.0309094	0.675514	0.00797155	493265	36.809	0.0187641	0.487656	0.00372498	-2.151	37.622	0.0110722	0.534811	0.00217444	-8.01	15.162	0.0219703	0.539924	0.0045031	-11.557	22.168	0.0174819	0.561925	0.0020468	-18.47
61.645	0.00368893	0.319645	0.000245245	-15.524	28.244	0.0658219	0.524678	0.00576096	-7.599	46.5	0.0291721	0.511794	0.00304817	-11.47	39.809	0.0249482	0.540737	0.00315704	-12.849	15.628	0.147606	0.488489	0.0331613	7409.49	32.911	0.0318729	0.67393	0.00514236	521276	31.218	0.0344798	0.516402	0.00489341	-5.491	32.819	0.0167483	0.535334	0.00328347	-14.198	17.755	0.162076	0.382648	0.0122824	-14.068	29.001	0.012496	0.440136	0.0011952	-14.69
18.338	0.0166058	0.397161	0.00372792	-6.595	27.683	0.0520717	0.526292	0.00855265	-12.724	40.848	0.0118711	0.511709	0.00291218	-2.069	28.068	0.0210064	0.462831	0.00485799	-7.242	30.68	0.0191046	0.531977	0.00295687	39392.8	38.061	0.0193327	0.673142	0.00373695	368215	42.02	0.0119185	0.153855	0.00263769	-7.929	21.176	0.163366	0.558065	0.0531746	-12.019	19.087	0.135808	0.214176	0.00850518	-11.388	25.024	0.0112051	0.160346	0.00165818	-3.589
14.777	0.025964	0.540883	0.0071672	-5.753	26.325	0.062535	0.524929	0.00625879	-9.191	40.376	0.0227665	0.511848	0.00348225	-3.105	26.587	0.0259283	0.545495	0.00598934	-9.469	34.757	0.0166995	0.471179	0.00204096	60391.3	40.233	0.0233138	0.673442	0.00368186	744149	23.096	0.0856651	0.520036	0.0198223	-14.899	26.999	0.0218986	0.536592	0.00654523	-12.798	24.639	0.0269636	0.224607	0.00259686	-7.643	12.24	0.151131	0.453139	0.0221144	-13.667
91.159	0.00611895	0.461672	0.000159192	-5.344	17.997	0.0694177	0.485596	0.0113044	-0.132	46.786	0.0111168	0.511436	0.00236042	-9.456	15.805	0.132012	0.488843	0.059966	-9.522	21.337	0.148695	0.483918	0.0254365	18576.3	22.579	0.149694	0.690015	0.0483053	209818	34.933	0.0157667	0.487372	0.00319039	-17.183	24.926	0.0168053	0.535716	0.00417501	-21.107	9.846	0.239143	0.386419	0.0183358	-9.536	34.501	0.00779082	0.448642	0.000898644	-9.073
22.274	0.0059923	0.53993	0.00183141	-10.653	38.66	0.0168622	0.52271	0.00225455	-7.818	39.695	0.0107886	0.511555	0.00272239	-15.672	21.593	0.187845	0.542935	0.0213589	-9.953	27.869	0.141405	0.130641	0.00608476	30847.2	23.766	0.0631153	0.679003	0.0167209	348243	32.309	0.013352	0.517946	0.00370727	-21.857	28.456	0.0425371	0.537437	0.00751608	-8.463	8.484	0.204701	0.435256	0.0980969	-6.221	23.81	0.0198639	0.34153	0.00253584	-11.093
58.755	0.00329176	0.0412698	0.000322993	-12.448	30.712	0.027707	0.524381	0.00519498	-12.127	33.752	0.0149479	0.49309	0.00437981	-8.257	26.406	0.135697	0.465474	0.0100516	-10.398	38.907	0.0146332	0.471108	0.00190694	72205.7	35.907	0.0175749	0.673375	0.00371951	453752	43.125	0.0118326	0.191367	0.00208609	-8.201	22.201	0.0167905	0.535874	0.00480397	-13.873	14.192	0.0340797	0.627651	0.0056008	-7.217	24.364	0.022584	0.561621	0.0021044	-7.216
68.519	0.0120052	0.137297	0.000296284	-3.649	48.061	0.0149027	0.522265	0.0014777	-1.079	40.304	0.128598	0.493648	0.0207573	-9.731	34.126	0.0189189	0.238258	0.00348605	-5.886	40.144	0.01356	0.470993	0.00167491	74020.5	43.025	0.0113533	0.672864	0.00275102	560585	25.745	0.0255097	0.492374	0.012549	-10.549	22.672	0.141509	0.548912	0.0337878	-8.016	23.857	0.0194563	0.144704	0.00260994	-8.733	30.056	0.00906178	0.440063	0.00106434	-8.273
21.071	0.00509512	0.540277	0.00172521	-8.466	32.45	0.0162648	0.523046	0.00284369	-4.906	46.655	0.0133493	0.511612	0.00312364	-7.556	21.744	0.0823984	0.476148	0.031833	-8.701	46.811	0.00944745	0.470739	0.00121559	103915	37.448	0.0144243	0.673236	0.00332121	458701	24.368	0.0190233	0.137927	0.00644393	-13.497	16.414	0.136079	0.546066	0.0261241	-12.021	25.663	0.0161089	0.625664	0.00186129	-6.007	23.949	0.0251206	0.561421	0.00207737	-7.103
57.374	0.00177331	0.461797	0.000307023	-9.197	22.406	0.0470363	0.525939	0.00794947	-14.35	39.526	0.0169111	0.491452	0.003064	-6.903	27.708	0.0453669	0.464459	0.00801396	-11.546	25.29	0.0540921	0.172801	0.00582836	33417.6	34.789	0.0210792	0.327346	0.00667392	765436	45.997	0.0138827	0.515371	0.00219384	-10.777	26.52	0.0223525	0.536514	0.00605919	-3.364	30.509	0.0132931	0.372475	0.00150883	-3.199	29.064	0.0194853	0.0383223	0.00170493	-7.278
70.519	0.00279634	0.045416	0.000267623	-8.918	30.98	0.0373854	0.482072	0.00515647	-6.321	32.415	0.0127391	0.512315	0.00435274	-9.341	24.159	0.0324925	0.464552	0.00816062	-7.926	30.051	0.0511987	0.157903	0.00439721	38886.6	37.094	0.0233104	0.673296	0.00398762	385107	22.158	0.0716787	0.492813	0.0134911	-8.57	11.579	0.0812382	0.544088	0.0245759	-10.604	21.241	0.0291154	0.625442	0.0035931	-5.707	18.744	0.0279737	0.562183	0.00338504	-7.452
25.17	0.0078398	0.175653	0.00140055	-12.148	30.258	0.0153455	0.52323	0.00315601	-6.154	60.995	0.00752779	0.510817	0.00123209	-1.636	23.713	0.0263028	0.463053	0.00558774	-7.546	40.483	0.0149126	0.469912	0.00177178	61586.5	39.071	0.0156421	0.673208	0.00321331	638831	24.616	0.0468513	0.490639	0.00962951	-9.988	33.507	0.0152116	0.535181	0.00301635	-11.91	8.967	0.314817	0.630491	0.0419093	-7.902	32.699	0.012152	0.440067	0.00107716	-11.273
56.935	0.00513949	0.461882	0.000408565	-14.539	35.725	0.015744	0.522629	0.00211451	-9.166	48.949	0.0100055	0.511193	0.00202382	-3.062	10.738	0.078635	0.470951	0.0212907	-9.307	16.555	0.249557	0.48301	0.0245068	6187.86	32.82	0.0211454	0.674744	0.00672862	602566	26.236	0.0899783	0.491975	0.0123338	-9.161	32.629	0.0161985	0.535297	0.00327933	-6.59	23.868	0.0227822	0.187583	0.00298726	-5.204	11.642	0.0377871	0.575279	0.00787278	-10.835
30.062	0.00313336	0.0551653	0.000878729	-6.031	43.957	0.0148609	0.47958	0.00165293	-6.5	46.345	0.0213256	0.121918	0.00251084	-10.849	28.684	0.0562324	0.541656	0.006569	-9.075	15.828	0.0539938	0.541499	0.0129093	16006.4	17.912	0.146908	0.678848	0.0194049	229608	27.881	0.0351894	0.489822	0.00831344	-3.686	20.514	0.0410165	0.33946	0.0104893	-12.323	12.2	0.0466986	0.635898	0.0100016	-5.721	46.178	0.00577064	0.263096	0.000528553	-10.353
13.978	0.0170876	0.468175	0.00794839	-7.366	31.873	0.0469894	0.523966	0.00450145	-7.818	34.525	0.130737	0.514821	0.00879866	-22.72	26.397	0.145028	0.0829656	0.0164484	-8.88	35.133	0.0273631	0.471456	0.00251685	48327.8	26.154	0.0174798	0.674769	0.00742107	378213	30.796	0.0148903	0.487712	0.00379285	-7.813	25.011	0.0533286	0.537313	0.00931567	-3.527	17.223	0.16239	0.392067	0.0280671	-6.172	17.964	0.0161843	0.496937	0.00296622	-5.912
59.705	0.00240538	0.157694	0.000254943	-6.327	21.756	0.151648	0.528326	0.0127441	-12.483	45.708	0.0114601	0.5117	0.0028381	-8.875	30.927	0.0288212	0.541055	0.00469619	-15.951	40.486	0.0170407	0.147344	0.00206373	73150.2	21.553	0.118959	0.682526	0.0337038	245174	44.443	0.00998544	0.515402	0.00199458	-9.554	21.252	0.137992	0.539082	0.0111292	-12.251	16.581	0.117493	0.115693	0.0134165	-13.846	20.082	0.115428	0.561636	0.00482943	-11.289
75.825	0.00298601	0.194591	0.000199694	-2.717	31.34	0.0391725	0.393603	0.00467613	-7.321	32.462	0.0125468	0.512212	0.00388959	-3.715	28.114	0.018596	0.462608	0.0045386	-10.79	22.266	0.0916588	0.532202	0.0106919	16596.3	39.084	0.0199358	0.673927	0.00448158	878624	36.973	0.0122017	0.356666	0.00354386	-6.943	29.094	0.0281084	0.536317	0.00577358	-7.258	18.696	0.0610119	0.626213	0.00478155	-10.236	18.27	0.0751745	0.564705	0.00875719	-7.912
43.15	0.00492222	0.538856	0.000662135	-18.069	30.658	0.0177152	0.481529	0.00306778	-6.37	51.844	0.00666822	0.511	0.00164678	-3.19	31.708	0.0651341	0.463966	0.00702208	-5.112	36.589	0.0143234	0.471158	0.00197691	53508.5	27.203	0.0284048	0.674205	0.00776435	350628	38.158	0.0158983	0.515611	0.00307101	-12.91	40.937	0.0110306	0.53474	0.00199728	-8.455	24.473	0.0255803	0.625858	0.00288693	-8.981	44.43	0.00597925	0.439742	0.000560415	-7.091
78.113	0.00173518	0.0437907	0.000169868	-11.109	50.081	0.00938338	0.522077	0.00114215	-9.804	37.704	0.0719817	0.500092	0.0530738	-8.232	22.913	0.0180338	0.544106	0.00514382	-7.253	24.834	0.180912	0.258061	0.00991343	24239.5	37.389	0.0126231	0.673062	0.00377623	356427	33.289	0.0121797	0.487549	0.00350041	-8.15	31.356	0.0285763	0.535912	0.00445843	-3.681	18.06	0.0229984	0.627015	0.00457672	-9.466	12.458	0.180629	0.456785	0.0283371	-11.48
88.659	0.00188642	0.0327093	0.000141399	-8.761	31.393	0.0230979	0.523572	0.00377098	-15.742	22.471	0.0340613	0.517559	0.0140625	-11.892	20.645	0.0624028	0.467291	0.0138847	-9.443	34.766	0.0150031	0.47121	0.00208495	60534	10.92	0.269285	0.695188	0.0764703	130820	32.579	0.0176223	0.488237	0.00473134	-14.18	28.977	0.0169709	0.535381	0.00355539	-16.013	26.414	0.0298733	0.376537	0.0024667	-4.469	40.268	0.00783866	0.560938	0.000689286	-15.063
95.938	0.00261547	0.0503043	0.000129099	-8.558	26.847	0.0469557	0.525739	0.00762026	-11.09	26.049	0.0316194	0.493902	0.00645255	-10.889	41.334	0.0126584	0.0853456	0.00206826	-16.868	20.108	0.106936	0.533197	0.0122557	10348	24.793	0.155659	0.679092	0.0174569	398699	28.877	0.0863537	0.491789	0.0116915	-12.63	30.433	0.0176965	0.535867	0.0046228	-12.793	21.361	0.0236808	0.377164	0.00347307	-8.448	34.569	0.00815076	0.0777591	0.000914035	-15.597
99.931	0.00137249	0.119833	0.000112415	-5.695	39.163	0.0143382	0.411043	0.00229753	-10.308	41.523	0.0168636	0.511663	0.00303728	-10.498	25.666	0.0272554	0.464358	0.00771383	-7.948	32.407	0.0202254	0.531921	0.00285333	50312	31.409	0.0365999	0.676674	0.010552	444637	34.24	0.00994671	0.487466	0.00328317	-14.465	24.371	0.0214027	0.535936	0.00480767	-5.031	20.97	0.0592916	0.496046	0.00476877	-1.791	38.154	0.00815087	0.560981	0.000746488	-9.414
66.3	0.00301416	0.0269971	0.000246435	-8.253	32.324	0.0394101	0.236048	0.00481451	-16.234	30.642	0.0185492	0.512672	0.00504786	-8.246	30.649	0.0237554	0.462413	0.00418612	-8.019	28.69	0.054604	0.330128	0.00491865	31001.1	28.445	0.0337549	0.678263	0.0132254	563045	42.341	0.0122311	0.515624	0.00227098	-13.95	25.582	0.0496499	0.536949	0.00672933	-15.557	27.217	0.0149788	0.625653	0.00173945	-4.878	20.271	0.0138925	0.562152	0.00211416	-14.46
45.039	0.00513817	0.462043	0.000600527	-9.373	32.867	0.123964	0.131282	0.00515736	-19.246	53.739	0.0115927	0.511173	0.00187292	-10.657	35.756	0.0155858	0.461773	0.0028427	-17.644	42.18	0.0197508	0.53065	0.00169246	75154.2	35.219	0.0404943	0.673419	0.00523901	264932	33.259	0.0142127	0.487991	0.00426856	-13.775	26.788	0.0223028	0.469983	0.00469729	-10.203	18.795	0.0203062	0.554189	0.00376403	0	18.8	0.117592	0.0961741	0.00687974	-16.486
40.022	0.00336507	0.462081	0.000645301	-2.519	50.738	0.0105354	0.522097	0.00118127	-8.909	51.98	0.0200902	0.511875	0.00313855	-10.962	23.687	0.0519093	0.466185	0.01164	-13.092	45.852	0.0189212	0.530553	0.00147743	87858	30.389	0.0152882	0.673685	0.00489792	445254	21.224	0.039158	0.523329	0.0177396	-6.871	26.565	0.0495464	0.468932	0.00823636	-10.993	12.345	0.0652702	0.387625	0.0202773	-5.921	17.941	0.0179125	0.564312	0.00311504	-7.743
22.46	0.014869	0.539973	0.00181089	-0.411	42.551	0.0137042	0.480318	0.00210985	-2.513	44.002	0.0390184	0.511811	0.00331352	-3.947	24.963	0.03681	0.0831635	0.00911876	-10.781	32.815	0.0140751	0.471306	0.00225464	58306.4	16.147	0.152266	0.683191	0.0321091	287084	31.126	0.0249623	0.0794144	0.00514005	-8.96	33.887	0.0164315	0.535191	0.00297006	-10.196	20.151	0.0205917	0.376911	0.00306802	-10.319	18.574	0.054829	0.442742	0.00574679	-17.295
16.755	0.00714335	0.10001	0.00288005	-16.178	25.829	0.0358516	0.483077	0.00528567	-11.437	24.195	0.0313316	0.516053	0.0111659	-7.238	35.426	0.0509102	0.362559	0.00413535	-13.253	19.936	0.0387766	0.475582	0.00991768	17557.4	20.989	0.195558	0.679584	0.0216395	262035	44.645	0.0130498	0.515615	0.00223868	-10.339	32.426	0.0141993	0.535294	0.00323429	-6.162	22.263	0.126313	0.528629	0.00442568	-8.022	36.432	0.010904	0.56101	0.000935818	-10.585
65.098	0.00260206	0.461759	0.000262688	-7.883	28.489	0.0308975	0.112458	0.00505227	-8.885	37.085	0.0184016	0.493374	0.00466873	-8.503	26.658	0.0253341	0.542462	0.0049314	-10.539	35.443	0.0265644	0.531417	0.00261129	61206.4	34.742	0.0192396	0.67402	0.00485282	507285	26.925	0.0718042	0.51722	0.00820957	-12.833	26.775	0.02829	0.470566	0.00546265	-5.398	24.492	0.0159255	0.376209	0.00194006	-16.814	12.658	0.0549297	0.568057	0.0123139	-4.514
65.099	0.00630905	0.461772	0.000281807	-3.818	38.914	0.024708	0.52352	0.00368888	-8.641	50.403	0.0359982	0.0911404	0.00300005	-8.147	29.317	0.0571713	0.462949	0.00506586	-8.168	19.589	0.0350601	0.473067	0.00550876	17884.9	25.452	0.0390986	0.676648	0.0127639	453365	23.39	0.0500198	0.518253	0.0105042	-6.328	19.709	0.0464537	0.539037	0.0116593	-8.442	17.225	0.0534734	0.626983	0.00790158	-8.061	16.036	0.0214142	0.56339	0.00367275	-5.541
41.988	0.00708424	0.226922	0.000686148	-7.719	28.836	0.0436388	0.524474	0.00539782	-4.755	41.971	0.0208059	0.511894	0.00342892	-10.371	26.737	0.0184928	0.542226	0.00411189	-6.108	35.903	0.0289396	0.0713456	0.00252693	53660.7	31.625	0.0142711	0.673497	0.00456267	439817	46.114	0.0102023	0.515214	0.00190467	-6.366	31.586	0.0200542	0.535546	0.00398043	-4.011	12.495	0.0360124	0.304285	0.0090289	-12.849	38.909	0.00932094	0.560963	0.000790527	-9.102
50.456	0.00466458	0.306185	0.000489335	-9.415	49.743	0.0115054	0.522311	0.00155257	-12.253	34.053	0.0368869	0.512924	0.00560478	-1.986	31.093	0.024121	0.541072	0.00400154	-8.788	23.129	0.0373993	0.473478	0.00621452	25142.9	14.622	0.14543	0.698833	0.0671562	182334	36.061	0.0112103	0.487248	0.00288919	-8.359	23.449	0.109184	0.541458	0.0170109	-9.292	24.173	0.0215431	0.626194	0.00264329	-8.91	14.19	0.161265	0.455765	0.0305162	-13.705
101.1	0.00193298	0.461628	0.000106055	-12.117	13.455	0.13858	0.5575	0.074923	-8.921	54.15	0.00935958	0.378242	0.00152626	-3.39	36.349	0.0170132	0.540874	0.00293306	-2.668	30.2	0.0638939	0.452966	0.00430851	35133.9	41.293	0.0177298	0.673067	0.0034761	443472	18.387	0.049069	0.522163	0.0137109	-8.262	29.022	0.0248893	0.535873	0.00484213	-5.816	18.854	0.0830323	0.626714	0.0057058	-20.301	21.554	0.0181022	0.561851	0.00247881	-21.409
111.663	0.00235053	0.160789	9.41578e-05	-17.339	47.878	0.0114706	0.357939	0.00143413	-2.75	47.686	0.033393	0.253772	0.00243799	-8.035	28.654	0.017799	0.0883702	0.00436746	-18.315	30.948	0.0225697	0.471558	0.00288704	50249.8	25.095	0.0222143	0.342813	0.00904554	342858	33.78	0.0533692	0.489212	0.00684156	-9.78	29.001	0.0127214	0.535271	0.0033201	-3.409	12.715	0.0235486	0.462577	0.00580537	-14.227	37.631	0.00701015	0.0697356	0.000793098	-16.15
20.301	0.00466948	0.542083	0.00160909	-8.671	24.977	0.0372171	0.525797	0.00768713	-9.938	47.566	0.00958568	0.511212	0.0021032	-6.711	37.825	0.0167242	0.461657	0.00255125	-6.116	19.813	0.0495795	0.474137	0.00735888	11011.9	23.498	0.0519089	0.675474	0.0142177	241420	28.726	0.0303543	0.519536	0.0129394	-14.372	28.854	0.0630032	0.0935573	0.0110107	-10.09	18.093	0.0199848	0.0926731	0.00392769	-7.112	31.841	0.010264	0.561189	0.00110477	-10.025
89.736	0.00220123	0.461652	0.000134374	-6.08	37.764	0.0186462	0.522596	0.00205808	-0.373	36.474	0.0145608	0.512022	0.00479225	-5.949	21.396	0.0522356	0.543349	0.0122318	-3.398	21.097	0.0180588	0.535261	0.00425938	25684.9	26.89	0.0479701	0.67572	0.0110441	282504	16.149	0.0852376	0.523535	0.0162073	-11.9	27.993	0.0227048	0.535952	0.00532929	-13.247	13.691	0.0500646	0.383223	0.0131947	-12.39	46.146	0.00575717	0.173201	0.000532788	-4.277
18.045	0.0121641	0.544821	0.003242	-4.071	34.959	0.0241054	0.332027	0.00278945	-7.057	35.492	0.0149481	0.492008	0.00350092	-10.698	12.316	0.120217	0.5531	0.0264297	-16.51	47.723	0.00816871	0.470714	0.00115747	107054	33.708	0.0259234	0.673506	0.00455598	420098	30.486	0.0161759	0.488525	0.00528552	-12.895	20.458	0.0540324	0.541708	0.0190586	-12.74	14.783	0.126199	0.384401	0.015356	-2.583	26.867	0.00881981	0.440207	0.00128193	-9.613
85.774	0.0012105	0.508021	0.000145819	-12.306	35.839	0.0265758	0.480203	0.00305862	-4.616	32.698	0.101023	0.520591	0.0195927	-8.994	27.273	0.0436356	0.464818	0.00893946	-12.106	29.412	0.0199613	0.531517	0.00323072	36051.7	23.598	0.0258403	0.675367	0.00894359	362493	33.365	0.0170644	0.488441	0.005103	-17.535	21.848	0.0285048	0.537168	0.00823564	-6.875	16.062	0.0185553	0.377388	0.00383234	-9.331	29.556	0.0115047	0.561173	0.00121762	-12.234
62.819	0.00251276	0.246733	0.00030581	-3.734	21.842	0.104349	0.530509	0.016268	-4.141	59.17	0.0180641	0.29365	0.00190883	-9.028	38.419	0.0454767	0.100133	0.00407071	-7.044	44.558	0.0128079	0.470821	0.00137214	92052.3	34.017	0.0476984	0.673798	0.00503917	483919	39.706	0.0345857	0.516426	0.0039791	-9.551	31.712	0.0120819	0.0920424	0.0029804	-8.711	26.463	0.0186363	0.625731	0.00193772	-11.092	30.524	0.00750987	0.194575	0.00105979	-9.437
44.466	0.00223957	0.461914	0.000445948	-9.954	27.056	0.0533648	0.526461	0.0088621	-8.839	35.493	0.0553903	0.514419	0.00830847	-17.644	30.058	0.139612	0.482126	0.00824485	-17.428	34.414	0.0160715	0.471305	0.00223192	45706.4	22.992	0.0650831	0.675464	0.013641	224055	39.179	0.012759	0.487142	0.00272854	-10.869	23.741	0.131634	0.545632	0.0236761	-5.3	15.43	0.148772	0.626969	0.00930473	-7.824	31.584	0.00693039	0.0868194	0.00103159	-4.871
23.425	0.00822176	0.540113	0.00163696	-15.792	42.274	0.0116264	0.522365	0.00164771	-8.553	40.415	0.018065	0.51185	0.0037038	-6.439	32.185	0.0240621	0.541096	0.00372749	-6.415	40.911	0.0159779	0.470947	0.00159719	70654.5	34.5	0.0227157	0.67373	0.00497431	475866	31.094	0.0195817	0.516681	0.00485743	-10.313	18.632	0.167874	0.557573	0.0470465	-8.198	16.462	0.0174989	0.628292	0.00340985	-5.364	30.619	0.00716159	0.561385	0.0010427	-13.567
63.871	0.00191945	0.30163	0.000277719	-13.221	42.179	0.0141982	0.522316	0.00156636	-11.915	39.773	0.0143968	0.513288	0.00617583	-10.976	36.917	0.0665639	0.0822308	0.00494201	-4.596	27.714	0.0199715	0.379316	0.0033542	29568.9	27.823	0.0218392	0.67409	0.00611422	327538	34.938	0.0128975	0.487338	0.00307091	-23.915	24.598	0.0423646	0.537756	0.00878735	-8.005	19.611	0.0226692	0.626118	0.00290817	-18.445	29.688	0.014392	0.0705494	0.00144316	-14.292
5.45	0.0730892	0.553425	0.0300931	-15.142	20.692	0.0492863	0.52598	0.00803962	-9.83	29.972	0.103005	0.517227	0.0134467	-13.417	31.941	0.029711	0.462253	0.00371465	-11.595	28.498	0.0180414	0.531645	0.00310071	31124.3	28.267	0.0204348	0.673861	0.00628096	294829	29.778	0.0290768	0.516691	0.00630349	-15.619	22.186	0.0342884	0.537167	0.00756941	-16.385	14.685	0.140344	0.392386	0.028309	-2.342	25.297	0.0156949	0.103314	0.00166974	-9.639
30.935	0.0051429	0.443184	0.00131144	-7.594	34.577	0.0238	0.523394	0.00344935	-7.964	36.809	0.0454777	0.23229	0.00456619	-8.677	41.432	0.0217182	0.540508	0.00261599	-12.591	36.634	0.0243177	0.471255	0.00217222	54212.5	23.325	0.128771	0.676258	0.0216067	189396	39.227	0.0114773	0.486951	0.00239654	-11.957	31.508	0.0121112	0.535158	0.00293381	-5.27	28.504	0.0179618	0.604439	0.00172152	-7.102	18.702	0.0348581	0.550169	0.00442173	-11.305
16.261	0.0487564	0.48942	0.0433746	-13.474	25.578	0.0284868	0.52437	0.00518262	-8.348	47.133	0.00952427	0.511275	0.00227768	-9.173	28.758	0.0191512	0.155527	0.00526755	-10.45	31.012	0.019431	0.226671	0.00309195	46330.6	36.801	0.0545837	0.674029	0.00527772	716882	15.98	0.073172	0.54039	0.0285708	-13.31	23.338	0.0588251	0.540252	0.0138389	-0.492	24.288	0.0268662	0.625775	0.00266951	-5.66	11.963	0.0337474	0.445445	0.00940724	-5.779
95.915	0.00316377	0.0783887	0.00012186	-3.962	32.372	0.0940163	0.292751	0.00523109	-4.592	54.91	0.0356625	0.0733646	0.00569466	-7.302	20.213	0.0665924	0.46876	0.017295	-9.768	32.534	0.0153753	0.471516	0.00262816	53483.9	40.081	0.0171841	0.673199	0.00332792	527249	22.793	0.160035	0.498402	0.0259305	-8.526	42.138	0.011547	0.534779	0.0020069	-12.713	14.455	0.0889337	0.380691	0.00914329	-6.959	40.632	0.00853036	0.295109	0.000730857	-8.058
18.068	0.01065	0.540576	0.00438559	-7.186	39.87	0.0167895	0.522545	0.00196607	-19.403	47.79	0.0129039	0.511257	0.00218372	-5.073	13.706	0.179841	0.491014	0.0625664	-8.497	30.728	0.0351393	0.428041	0.00360326	36892.8	40.889	0.015233	0.673016	0.0030857	422936	32.331	0.139828	0.496961	0.0220666	-9.074	22.161	0.0477306	0.537112	0.00773344	-4.513	32.482	0.0148697	0.625483	0.00140287	-8.487	28.507	0.0106304	0.440163	0.00122899	-11.02
78.62	0.00149129	0.167784	0.00019086	-18.007	39.59	0.0130468	0.522646	0.00213511	-6.899	43.458	0.0235092	0.512034	0.00351132	-11.323	31.508	0.0323526	0.541098	0.00466128	-10.862	17.328	0.0400077	0.0946868	0.0082678	16117.7	13.934	0.242699	0.688244	0.0672968	172548	30.175	0.0210741	0.488719	0.0059468	-14.811	35.379	0.0112484	0.467462	0.00249487	-6.596	20.535	0.0428616	0.617061	0.00537442	-4.305	20.461	0.0129129	0.562927	0.0020977	-11.885
65.724	0.00422291	0.185719	0.000222169	-19.207	42.897	0.0152923	0.522388	0.0016949	-9.104	41.639	0.0328338	0.511977	0.00370465	-12.438	28.709	0.0377242	0.463032	0.00560631	-14.112	13.603	0.185123	0.48568	0.0297731	4866.83	40.001	0.0555603	0.673671	0.00579497	674515	31.435	0.0214333	0.490231	0.00849151	-12.833	35.139	0.0144169	0.535035	0.00271254	-12.379	24.966	0.0179004	0.45698	0.00223423	-8.378	25.164	0.022025	0.0923432	0.00186012	-12.002
24.14	0.00607329	0.306789	0.00136421	-10.743	36.291	0.0287879	0.523786	0.00415824	-9.206	57.068	0.0112429	0.510991	0.00158488	-10.343	28.668	0.0239969	0.462759	0.00532903	-8.647	18.529	0.128668	0.488229	0.034197	9733.92	22.05	0.0866276	0.689632	0.0379898	310880	22.176	0.0198473	0.520184	0.0076693	-7.937	35.773	0.00944409	0.534819	0.00230575	-14.297	19.351	0.0406009	0.626516	0.00401923	-11.495	35.203	0.00958493	0.385144	0.00087772	-11.185
49.99	0.00739371	0.461957	0.000497059	-7.91	26.148	0.0794868	0.526053	0.00825003	-9.77	51.133	0.0189323	0.093606	0.00459509	-6.835	32.594	0.08295	0.462643	0.00449652	-9.392	30.912	0.0426851	0.531879	0.00402673	50874	35.817	0.0241057	0.673237	0.00473027	302605	39.225	0.00834496	0.487144	0.00268073	-9.92	38.868	0.0160927	0.273595	0.00254177	-9.825	21.139	0.0736911	0.626133	0.00435185	-13.989	24.567	0.0193161	0.561396	0.0019254	-11
52.558	0.00892252	0.265548	0.000486564	-7.095	36.712	0.0216316	0.482354	0.00374139	-8.548	49.715	0.0125017	0.171375	0.00187004	-12.801	26.406	0.0477625	0.463932	0.00717522	-16.527	28.347	0.0292119	0.472395	0.00423826	42738.8	38.807	0.0687467	0.673447	0.00497921	430563	38.444	0.017495	0.516007	0.00297215	-9.37	35.891	0.0164982	0.535141	0.00288605	-9.472	13.905	0.0274974	0.628496	0.00684881	-8.912	46.285	0.00607679	0.163287	0.000549767	-5.556
31.642	0.00606176	0.147171	0.00113626	-6.506	40.72	0.0148453	0.479947	0.00205982	-11.203	29.729	0.108379	0.514916	0.0231599	-12.501	29.196	0.0193027	0.462695	0.00480568	-7.622	30.551	0.0344853	0.124189	0.00309619	45424.5	29.625	0.02074	0.674802	0.00811705	427812	30.457	0.0259781	0.488648	0.00559186	-8.637	36.423	0.0110946	0.534898	0.00235661	-9.325	15.912	0.0308499	0.626628	0.00715355	-12.544	52.606	0.00536209	0.0665498	0.000449728	-10.834
94.225	0.00225678	0.461646	0.000127535	-8.489	37.272	0.0218427	0.479804	0.0021287	-11.128	39.141	0.0346287	0.49202	0.00810641	-8.014	32.582	0.0547114	0.463341	0.00582639	-6.722	46.02	0.0108011	0.470764	0.00125283	88539.8	35.631	0.0210692	0.674076	0.00500227	528386	43.565	0.0165696	0.515943	0.00268139	-10.045	20.132	0.0737211	0.544155	0.0223847	-11.307	24.642	0.0174987	0.376299	0.00208483	-17.446	35.256	0.00818472	0.439923	0.000843457	-6.718
46.399	0.00356748	0.537066	0.000552256	-2.693	48.967	0.00907221	0.522156	0.00127746	-7.331	49.538	0.0233032	0.51155	0.0044427	-7.093	15.443	0.0856178	0.473712	0.0256667	-13.448	31.662	0.017482	0.471525	0.00263365	35857.2	24.566	0.0293406	0.675182	0.00830959	413125	34.547	0.0124721	0.487824	0.00400562	-7.373	24.848	0.0242932	0.536244	0.0056852	-12.342	22.012	0.0633955	0.448849	0.00514729	-14.112	19.009	0.0259321	0.562069	0.00332201	-14.18
54.996	0.00307079	0.154514	0.000373033	-6.571	33.193	0.0473142	0.524051	0.00469191	-10.662	43.526	0.0207827	0.491246	0.0030575	-8.13	27.873	0.0684015	0.465168	0.00985947	-11.638	8.957	0.388817	0.545117	0.0477841	4878.93	41.306	0.0143875	0.673025	0.00305739	584414	34.229	0.0466586	0.488498	0.00570009	-10.339	12.818	0.239931	0.568722	0.0734772	-7.135	45.958	0.00725787	0.0872401	0.000721218	0	36.757	0.0137479	0.0806565	0.00102746	-12.945
28.528	0.00322538	0.255667	0.000996899	-6.132	32.96	0.0189786	0.522824	0.00246068	-11.074	56.91	0.0102176	0.490748	0.00182673	-6.841	34.628	0.0241616	0.540818	0.00383305	-13.298	29.695	0.0222979	0.531421	0.00287907	45884.9	15.502	0.0568608	0.351282	0.0198526	227878	16.928	0.0732683	0.495718	0.0192584	-9.541	33.58	0.0282484	0.467936	0.00464801	-9.298	20.283	0.0505494	0.626166	0.00426706	-11.646	25.387	0.0209922	0.440673	0.0020004	-6.898
33.523	0.00755468	0.539187	0.00114345	-6.736	26.096	0.0411136	0.481547	0.00496925	-8.699	43.268	0.0205393	0.511594	0.003081	-4.807	24.433	0.119576	0.542928	0.018521	-9.321	40.911	0.0138756	0.471068	0.00179047	61794.3	30.767	0.0202406	0.111912	0.00549069	369240	33.394	0.0145878	0.51859	0.00400468	-14.93	21.013	0.0814412	0.469591	0.012082	-8.825	19.774	0.0166012	0.626845	0.00293541	-9.139	43.603	0.00649421	0.439768	0.000597987	-11.963
35.136	0.0051191	0.539111	0.000710482	-9.496	32.001	0.0347745	0.523869	0.00432886	-11.656	31.883	0.0213483	0.512534	0.00451664	-4.663	27.16	0.0249848	0.463076	0.00524735	-8.439	41.928	0.010229	0.470923	0.00153485	76920.9	23.798	0.02795	0.674907	0.0108072	244522	26.663	0.039779	0.488968	0.00626263	-7.648	18.325	0.097826	0.54276	0.0318251	-15.065	19.814	0.0178022	0.170233	0.00281444	-13.891	17.149	0.0147244	0.525768	0.00256959	-10.04
63.942	0.00267989	0.208705	0.000285231	-9.044	39.925	0.0118242	0.0718112	0.00186393	-6.092	47.791	0.0441138	0.258246	0.00534806	-9.168	24.726	0.0853072	0.465461	0.00998838	-8.556	38.814	0.0193304	0.471124	0.00193137	64809.1	30.389	0.138946	0.674002	0.00829717	190320	44.708	0.010045	0.486694	0.00189267	-4.918	25.429	0.0187995	0.536075	0.00496555	-12.275	15.616	0.174153	0.389503	0.0233801	-7.85	35.764	0.0105852	0.41867	0.000888445	-5.88
82.102	0.00179486	0.0680726	0.000157277	-6.254	49.793	0.0104272	0.184156	0.0013813	-8.656	52.145	0.0105671	0.511035	0.00171	-3.718	26.721	0.030432	0.463562	0.00643402	-2.052	22.224	0.0224562	0.472946	0.00522097	25966.4	10.921	0.330224	0.722805	0.120525	185664	22.496	0.0253231	0.519329	0.00669613	-8.831	32.116	0.0183831	0.535515	0.00372625	-12.217	26.72	0.0199557	0.622687	0.00209133	-6.105	28.345	0.0164171	0.108732	0.00139517	-17.069
60.707	0.00290035	0.201099	0.00028912	-9.768	27.702	0.0963295	0.527874	0.0115353	-4.603	48.812	0.0119016	0.511374	0.00224512	-5.171	37.037	0.0224323	0.462076	0.00335314	-15.047	21.341	0.0340093	0.535129	0.00712191	22101.3	32.057	0.0222722	0.673836	0.00582358	411060	33.719	0.0244279	0.516216	0.00565465	-10.455	11.673	0.206775	0.555637	0.0696277	-12.129	27.166	0.0152056	0.625698	0.00169091	-5.558	43.923	0.0068347	0.513248	0.000589384	-21.538
14.228	0.00869175	0.544345	0.00378652	-9.999	28.045	0.0812532	0.526122	0.00831768	-6.581	44.826	0.0167527	0.511749	0.00309017	-9.551	35.766	0.0227229	0.540694	0.00367093	-10.588	22.08	0.0296878	0.473467	0.00626272	24387.9	23.292	0.114988	0.675762	0.0250124	153527	25.881	0.020153	0.48932	0.00677235	-2.365	37.409	0.0108471	0.534937	0.00237897	-13.55	16.086	0.178316	0.123151	0.020945	-16.423	23.501	0.0253784	0.349725	0.00236446	-12.191
20.446	0.00998929	0.291525	0.00176353	-16.682	18.893	0.131981	0.54867	0.0538627	-7.659	49.875	0.00974755	0.51118	0.00200184	-5.218	23.308	0.089112	0.4657	0.0102847	-14.263	34.577	0.0349536	0.47152	0.00276755	53128.6	38.739	0.0129331	0.67321	0.00322598	523679	32.934	0.0106995	0.487634	0.0036083	-12.979	42.602	0.00925555	0.53466	0.00180915	-10.701	11.923	0.178964	0.649138	0.0548551	-11.859	27.73	0.0184185	0.0900901	0.00171898	-12.414
85.081	0.00343021	0.0262687	0.000171643	-9.958	36.997	0.0238121	0.522747	0.002337	-19.779	36.791	0.0153836	0.110865	0.00466406	-9.256	0	1	1	1	-25.517	36.977	0.0135627	0.471098	0.00185789	55705.4	37.413	0.0190152	0.673144	0.00465932	289470	36.32	0.0210133	0.487674	0.00373421	-7.284	26.424	0.0316395	0.536346	0.00606479	-1.387	16.12	0.174165	0.627174	0.0137308	-12.649	42.024	0.00692997	0.560931	0.0006348	-7.607
30.171	0.00969034	0.289642	0.00129557	-14.991	31.467	0.0200733	0.481251	0.00342465	-9.835	47.604	0.0144703	0.511591	0.0026535	-7.95	29.392	0.0533231	0.263829	0.00603518	-9.629	42.612	0.0140062	0.470883	0.00147166	76910.8	26.075	0.0409984	0.675813	0.0127637	323089	34.278	0.0196574	0.488733	0.00562711	-15.293	24.108	0.0205087	0.535865	0.00482284	-9.131	13.042	0.0430802	0.629357	0.0131021	-5.823	45.679	0.0059775	0.439264	0.00053907	-9.56
56.721	0.00333167	0.461805	0.000316285	-11.083	40.988	0.0216206	0.0706824	0.00230612	-10.789	51.171	0.0197478	0.144103	0.00301017	-6.732	26.137	0.0402311	0.463393	0.00595569	-5.9	38.987	0.0216478	0.530747	0.00187441	63810.9	28.69	0.0786377	0.675984	0.0124714	362276	35.322	0.0317521	0.488176	0.00471428	-5.727	29.582	0.0221809	0.535632	0.00430952	-13.993	17.316	0.0346363	0.384507	0.00915537	-0.154	8.779	0.162629	0.47984	0.0654715	-8.417
74.184	0.00516582	0.0531259	0.00021464	-7.145	43.108	0.00910493	0.522289	0.00151119	-8.45	39.383	0.02593	0.512551	0.00454381	-10.621	21.221	0.0463198	0.46417	0.00799466	-3.802	29.056	0.0407444	0.438302	0.00357497	38505.9	25.057	0.0333508	0.678078	0.0143702	304701	39.491	0.015847	0.487138	0.00275086	-6.377	41.909	0.0105846	0.534735	0.00195377	-9.405	22.367	0.0574152	0.107239	0.00749005	-3.401	26.518	0.0273127	0.56143	0.00200024	-5.426
82.052	0.00140582	0.0756276	0.000150668	-7.125	30.307	0.043409	0.525256	0.00674885	-10.83	41.463	0.0163385	0.480445	0.00307583	-11.241	31.1	0.0196018	0.541277	0.00388401	-7.755	42.372	0.0118783	0.529549	0.00164383	81194.3	36.387	0.0165854	0.673286	0.00355308	414054	35.618	0.0185153	0.516048	0.00438711	-4.409	34.169	0.0106042	0.534973	0.00253888	-10.215	24.47	0.0211271	0.62582	0.00241649	-10.893	26.347	0.0192656	0.180703	0.00188435	-5.162
13.133	0.0167016	0.541093	0.0072056	-9.906	28.291	0.0685221	0.5246	0.00564048	-4.68	41.128	0.0231302	0.512341	0.00406534	-11.178	22.035	0.131213	0.468494	0.0156674	-21.542	20.407	0.0193714	0.535249	0.00467041	20523.9	29.821	0.0895436	0.674227	0.0177976	251992	25.305	0.146354	0.499646	0.0267628	-17.326	31.31	0.0119152	0.535127	0.00296207	-19.417	27.257	0.0149276	0.376355	0.00217528	-0.233	21.928	0.0290463	0.561657	0.00234215	-9.883
29.307	0.00521851	0.539652	0.00119765	-2.325	33.149	0.0387587	0.480988	0.00525683	-6.034	30.564	0.0295129	0.499388	0.0100374	-19.606	21.475	0.049141	0.467128	0.0131576	-7.469	19.926	0.0962904	0.534653	0.0123201	16057.8	34.19	0.0166592	0.673682	0.00459241	533637	35.275	0.012914	0.487253	0.00295478	-5.907	17.845	0.0580394	0.47089	0.0156237	-20.817	21.405	0.0451099	0.625988	0.00404516	-14.213	25.084	0.0310622	0.1644	0.00235188	-13.548
31.559	0.00494697	0.462367	0.000985791	-8.921	25.987	0.103453	0.528113	0.0126931	-9.288	42.005	0.0231369	0.491247	0.00333435	-15.319	41.718	0.021989	0.461683	0.00253215	-8.478	11.268	0.214119	0.511993	0.0771853	4028.52	36.531	0.0196047	0.673307	0.00377799	427297	40.603	0.0123363	0.515511	0.00258536	-7.571	26.508	0.0258511	0.536647	0.0061974	-9.542	12.304	0.202122	0.387984	0.0208157	-10.958	25.718	0.0216919	0.130761	0.00221593	-6.977
27.372	0.00581421	0.40209	0.00134906	-12.188	23.106	0.0780479	0.482578	0.0101801	-13.627	39.555	0.0303352	0.0902479	0.00424739	-11.791	25.287	0.169105	0.473589	0.0256549	-8.777	28.717	0.0173421	0.47149	0.00266007	46262.3	30.789	0.0473756	0.673896	0.00646896	268231	38.635	0.0146987	0.488579	0.00532886	-3.372	23.588	0.0216339	0.536154	0.00543813	-8.287	18.101	0.0217761	0.626757	0.00365737	-4.589	26.198	0.0120014	0.243769	0.00147004	-10.019
34.402	0.00877468	0.462718	0.00140358	-2.461	31.633	0.109175	0.533761	0.0222583	-6.778	53.042	0.0175073	0.235913	0.002516	-11.596	26.208	0.0773377	0.466038	0.0111057	-10.868	26.839	0.0295501	0.531853	0.00439499	35103.1	38.125	0.0146244	0.673112	0.00327682	533744	35.129	0.00950804	0.487285	0.00295949	-10.645	30.711	0.0269579	0.535911	0.00449034	-9.485	13.289	0.0514144	0.381633	0.0106733	-5.747	37.946	0.00762561	0.439857	0.000742621	-13.802
23.022	0.0100831	0.540268	0.00238968	-10.323	33.605	0.0259586	0.523464	0.00359409	-4.442	34.378	0.0210664	0.380337	0.00814586	-7.898	24.305	0.0356927	0.466353	0.0115539	-7.678	45.643	0.012936	0.470781	0.00129551	93406.9	13.994	0.12611	0.681624	0.0634061	112379	36.131	0.0112215	0.487404	0.00317024	-10.81	33.277	0.0127083	0.0901713	0.00313282	-9.017	15.452	0.224941	0.626761	0.0151174	-8.455	30.94	0.00885723	0.247129	0.00115516	-15.01
49.423	0.00500544	0.531394	0.000407006	-6.216	31.665	0.0366125	0.481992	0.00564675	-13.861	35.545	0.014924	0.512252	0.00389995	-7.848	19.948	0.136937	0.477705	0.0339641	-9.672	40.292	0.0158034	0.471003	0.00174714	78015.6	27.658	0.0435316	0.674103	0.00733557	233541	37.568	0.0196038	0.515925	0.00313974	-4.172	32.647	0.0157242	0.535228	0.00312229	-14.732	19.522	0.0841674	0.626337	0.00536039	-9.125	36.571	0.00985064	0.165236	0.000848803	-10.822
85.695	0.00133238	0.289006	0.000138355	-9.196	29.583	0.0549284	0.110412	0.00571614	-7.461	34.792	0.0156027	0.492274	0.00454241	-8.518	26.039	0.0216151	0.46322	0.00592444	-21.449	18.522	0.0483971	0.542475	0.0132903	9623.46	33.945	0.0599046	0.673737	0.00593568	341495	22.043	0.0696168	0.494016	0.0155761	-12.167	30.648	0.0321152	0.536091	0.004864	-9.112	24.046	0.0156971	0.37634	0.00215004	-11.764	21.679	0.0149302	0.562197	0.00197002	-19.435
42.901	0.0041538	0.475649	0.000600485	-8.88	31.937	0.0924092	0.17571	0.00463892	-3.957	30.783	0.0959758	0.520812	0.0201267	-6.78	37.083	0.0191797	0.461804	0.00281921	-14.063	15.012	0.079888	0.535793	0.0107968	13236.3	30.374	0.0284817	0.673849	0.00778988	273164	34.339	0.012046	0.487646	0.00367884	-15.822	26.51	0.0419409	0.537248	0.00723495	-7.91	25.763	0.0169316	0.625724	0.00184016	-10.013	20.223	0.0151138	0.441001	0.00251877	-8.991
40.059	0.00487429	0.462226	0.000817134	-10.804	27.542	0.0882647	0.527851	0.0114079	-7.464	57.634	0.031941	0.252052	0.00163127	-1.422	24.054	0.0323211	0.465381	0.00967154	-11.743	24.08	0.0990236	0.0972244	0.0119169	23298.9	24.634	0.030327	0.675887	0.0111983	242294	29.528	0.0373956	0.48998	0.00799889	-7.056	23.072	0.0485061	0.539323	0.0127506	-4.213	12.798	0.0490083	0.62787	0.00968234	-7.972	37.395	0.00736418	0.263263	0.00076526	-10.643
25.723	0.00401402	0.462418	0.00104623	-6.109	31.826	0.0762055	0.523758	0.00415272	-4.016	45.869	0.0110624	0.51125	0.00208369	-7.668	27.051	0.120053	0.469499	0.017685	-12.667	41.737	0.0193807	0.214559	0.00181899	67076.9	27.394	0.0434098	0.675477	0.0104105	400544	33.153	0.017575	0.112095	0.0063728	-6.218	21.992	0.117668	0.144839	0.0180389	-9.9	15.882	0.100217	0.356713	0.0110317	-13.749	26.164	0.0211978	0.480139	0.00173512	-21.892
15.911	0.0203586	0.469561	0.00967001	-10.33	37.566	0.0301408	0.523967	0.00445118	-11.435	37.356	0.105524	0.516441	0.0117349	-5.925	20.032	0.0709223	0.468255	0.0153826	-6.043	23.185	0.0867475	0.532222	0.00713887	26702	19.738	0.0714697	0.679874	0.0238148	236737	35.653	0.0169499	0.516339	0.00338583	-4.287	32.945	0.0126421	0.535155	0.0029762	-6.843	16.223	0.0231105	0.632115	0.00432034	-11.917	25.376	0.0101746	0.460908	0.00154699	-7.111
77.896	0.00306543	0.094427	0.000175868	-6.205	39.047	0.0197435	0.48004	0.00200743	-12.388	56.295	0.0129555	0.194913	0.00180937	-4.54	19.534	0.172186	0.478748	0.0357595	-12.005	42.373	0.0113309	0.470881	0.00148992	88249.2	32.087	0.0173143	0.673658	0.00483091	403864	30.878	0.0216495	0.488581	0.00540294	0.001	28.458	0.0513959	0.537321	0.00802525	-11.738	20.038	0.0316139	0.074416	0.00459589	-7.906	40.305	0.00760643	0.439846	0.000713714	-5.703
18.667	0.0114081	0.289409	0.00449492	-8.433	40.782	0.0150932	0.522738	0.00230027	-3.429	33.152	0.0138683	0.512356	0.00428137	-2.963	20.248	0.124222	0.467236	0.0138744	-13.649	20.121	0.0600232	0.533127	0.00706264	13973.5	22.799	0.03373	0.678079	0.0141237	371649	27.103	0.020366	0.489161	0.00653422	-4.94	37.244	0.0103747	0.534814	0.00218786	-16.45	12.754	0.123387	0.387348	0.0197457	-12.984	14.966	0.0692546	0.565134	0.00797551	-12.462
20.171	0.00794059	0.541084	0.00259015	-12.686	37.107	0.015116	0.480361	0.00209236	-15.251	37.624	0.0744275	0.515512	0.00986806	-6.276	32.833	0.0199589	0.541441	0.0041203	-5.927	18.246	0.0599762	0.486617	0.0322333	11271.8	24.707	0.0605769	0.338732	0.0137572	247589	34.612	0.0107456	0.4876	0.00353369	-14.468	23.488	0.111286	0.555741	0.0454515	-3.661	19.342	0.0321878	0.378143	0.00504828	-3.869	40.11	0.00602658	0.503016	0.000683297	-12.975
78.996	0.00494335	0.30352	0.000192443	-8.183	29.349	0.0471462	0.526083	0.00818194	-9.773	46.675	0.0122483	0.511302	0.00236601	-7.776	17.244	0.035775	0.465348	0.00986666	-6.618	33.274	0.0139779	0.471224	0.00213397	61430.7	29.649	0.0393449	0.675571	0.010413	339320	39.124	0.0195653	0.487341	0.00312458	-11.028	35.833	0.0179832	0.465336	0.0028789	-12.861	12.159	0.0938939	0.244185	0.0145009	-12.217	48.352	0.00456277	0.560956	0.000533441	0
50.544	0.0028018	0.461864	0.000386755	-13.896	29.339	0.0255103	0.523575	0.00377243	-11.13	55.263	0.00817324	0.510942	0.00146552	0	29.303	0.019095	0.462516	0.00423557	-5.612	42.03	0.0160222	0.470949	0.00160666	75906.6	34.491	0.0228036	0.673706	0.0052495	531181	7.632	0.188047	0.556993	0.0549888	-9.722	41.589	0.0137786	0.467218	0.00224702	-10.482	30.758	0.0078249	0.096341	0.00137756	0	23.584	0.0175475	0.440541	0.00183671	-11.522
71.673	0.00202732	0.516288	0.000192017	-9.814	46.391	0.0120419	0.522302	0.00153972	-5.214	47.282	0.058276	0.511483	0.00266454	-10.366	27.556	0.0192935	0.541652	0.00447704	-17.448	17.965	0.0540908	0.478188	0.0145231	7955.98	19.101	0.0606162	0.679157	0.0186875	293375	31.676	0.109175	0.517275	0.012327	-12.696	14.153	0.26695	0.547275	0.029372	-4.697	15.495	0.0534313	0.627268	0.0130273	-9.37	43.889	0.00580531	0.158632	0.000614136	-14.595
28.808	0.0121418	0.523992	0.00129908	-17.117	59.797	0.00711614	0.521926	0.000875337	-5.679	45.967	0.0170276	0.117113	0.00391892	-21.452	18.536	0.0297279	0.466332	0.0136075	-10.418	32.489	0.0171994	0.471508	0.00266213	52240.9	39.934	0.014839	0.673369	0.00348907	694507	36.956	0.0130698	0.516194	0.00372493	-8.202	23.913	0.0707897	0.538238	0.0133251	-12.771	17.239	0.0231872	0.62705	0.00390496	-10.013	28.479	0.0117922	0.561349	0.00128178	-8.724
20.593	0.00588553	0.0801727	0.0019697	-14.892	32.261	0.0302202	0.480962	0.00335332	-6.897	21.621	0.0397287	0.517652	0.0140997	-10.402	15.494	0.214922	0.558131	0.0675765	-17.202	26.996	0.0783662	0.53156	0.00520596	29159	46.063	0.0101271	0.672819	0.00239082	730918	28.9	0.0165291	0.487941	0.0042544	-11.116	13.904	0.109807	0.546277	0.0347761	-10.237	21.135	0.0402095	0.626175	0.00488262	-5.127	33.224	0.00964994	0.561237	0.0010289	-15.209
40.71	0.00665173	0.462428	0.00105791	-11.618	42.427	0.0180361	0.522665	0.00217756	-9.583	55.549	0.0165873	0.0830373	0.00228132	-3.855	30.322	0.071495	0.464155	0.00742792	-6.658	41.754	0.0141404	0.530674	0.00166467	71690.8	32.927	0.0135894	0.673912	0.00474314	566049	27.051	0.0244741	0.489743	0.00773214	-18.847	36.365	0.0232068	0.46773	0.00345972	-11.274	29.193	0.0199498	0.625568	0.0017364	-4	40.223	0.0079457	0.403498	0.000704615	-4.9
31.875	0.00346938	0.5391	0.000873101	-5.202	50.096	0.010004	0.522179	0.00131836	-8.377	37.887	0.0132931	0.331363	0.00445306	-10.558	28.894	0.108362	0.467144	0.0130515	-15.506	23.716	0.0966813	0.0859167	0.0101004	20898.6	40.841	0.0144923	0.673058	0.00285822	667853	25.022	0.0220541	0.49012	0.00819974	-8.032	23.271	0.0194655	0.535937	0.00526267	-8.803	14.195	0.0257836	0.155269	0.00675977	-18.381	38.187	0.00536361	0.442344	0.000723215	-1.524
29.979	0.00530194	0.186105	0.00137196	-8.347	34.44	0.0311157	0.523286	0.00328826	-10.27	28.263	0.0161084	0.512792	0.00500058	-8.344	26.848	0.0211206	0.2614	0.0068925	-7.975	43.082	0.0138134	0.470879	0.00147761	78044.4	31.331	0.024627	0.673807	0.00518825	395889	49.941	0.0122489	0.428965	0.00180281	-2.59	27.05	0.0224823	0.536006	0.00510422	-11.918	18.996	0.129513	0.11226	0.00736618	-8.484	29.587	0.0205749	0.0790256	0.00150531	-11.294
56.337	0.00356974	0.182186	0.000364612	-6.364	38.817	0.0215633	0.522654	0.00216623	-12.449	38.171	0.0413479	0.513746	0.00695729	-6.082	14.2	0.0430731	0.470342	0.0208823	-13.297	35.822	0.0182259	0.471389	0.00242044	58493.9	34.561	0.0199157	0.673669	0.00461464	415547	31.768	0.0362258	0.169168	0.00738943	-14.065	19.384	0.0477363	0.539581	0.0138292	-5.632	13.567	0.0161958	0.631522	0.00363234	-13.621	24.407	0.0263899	0.230852	0.00212803	-10.731
62.545	0.00254629	0.461796	0.000305847	-10.117	25.944	0.028737	0.524458	0.00532883	-8.912	49.629	0.00960205	0.511174	0.00190366	-1.101	32.661	0.0342079	0.540864	0.00440838	-7.083	32.142	0.0322711	0.531644	0.00356269	48992.3	32.068	0.0592292	0.674379	0.00637019	497070	34.011	0.01513	0.517259	0.00353979	-10.103	32.574	0.0117016	0.535055	0.00269426	-21.366	16.085	0.0251556	0.502164	0.00499329	-6.422	21.477	0.131047	0.0731265	0.00696205	-10.338
23.497	0.00623906	0.418251	0.00144531	-7.155	38.328	0.0157079	0.472466	0.00206775	-20.112	33.59	0.103947	0.517568	0.0138404	-14.048	23.487	0.120235	0.46771	0.0144107	-13.474	33.247	0.0315836	0.471874	0.00333265	50551.9	46.579	0.0178058	0.672958	0.00270874	875104	30.04	0.0202241	0.488742	0.00569837	-13.538	27.491	0.0467138	0.468386	0.00670654	-9.521	17.913	0.0153619	0.366806	0.00301023	-8.919	37.977	0.00903483	0.0762558	0.000817115	-16.417
39.84	0.00505711	0.462213	0.00080237	-16.219	37.267	0.0219522	0.522671	0.00219558	-6.476	49.096	0.0117223	0.490859	0.00215687	-15.943	30.367	0.0392809	0.463191	0.00551792	-9.387	41.805	0.0122407	0.470899	0.001513	82851.3	40.869	0.0153571	0.673118	0.00304767	709444	18.218	0.102014	0.494477	0.0169643	-6.646	23.837	0.0503874	0.538278	0.00969723	-12.838	15.38	0.117284	0.189631	0.0158105	-4.361	22.598	0.019074	0.561659	0.00211956	-9.914
35.261	0.00207814	0.10378	0.000650744	-1.066	14.718	0.15209	0.511402	0.0641917	-7.824	43.194	0.0230921	0.512214	0.00387482	-9.839	17.874	0.174975	0.477558	0.0333761	-23.774	42.005	0.0164387	0.471053	0.00180823	83709.6	24.263	0.0290848	0.674986	0.00932825	322651	32.106	0.0850246	0.115726	0.00856497	-15.068	21.509	0.0755887	0.541593	0.0191142	-16.592	15.337	0.0274527	0.438797	0.00553581	-12.45	19.989	0.0464755	0.0634243	0.00454714	-6.495
47.287	0.00373305	0.116706	0.000507606	-10.331	20.317	0.0345128	0.487087	0.00846864	-10.999	31.248	0.0527623	0.513365	0.00723377	-14.322	25.514	0.0303775	0.530976	0.00828068	-5.059	46.935	0.0121809	0.47076	0.00126359	103386	27.717	0.0870748	0.677174	0.0178566	289124	40.424	0.0124249	0.486968	0.00239382	-11.292	32.304	0.0141323	0.535096	0.00291212	-8.422	23.853	0.0261506	0.092767	0.00333029	-8.069	10.694	0.0263523	0.0990096	0.00693755	-5.798
53.048	0.012123	0.103203	0.000509943	-4.81	25.403	0.127434	0.534389	0.0230887	-11.121	45.052	0.0468071	0.332868	0.00592347	-6.725	15.9	0.0317559	0.554523	0.0117212	-10.839	19.832	0.144975	0.541215	0.0140958	15587.9	27.474	0.0483538	0.675694	0.00988119	435331	22.487	0.0539002	0.519181	0.0128459	-0.44	43.263	0.00757262	0.534561	0.00163423	-15.719	15.573	0.093383	0.62779	0.0139232	-7.561	31.027	0.0119917	0.440181	0.00126128	-13.573
59.128	0.0121386	0.0534633	0.000376468	-12.64	43.109	0.01516	0.523178	0.00307467	-13.512	44.029	0.0110359	0.511331	0.00218344	-9.172	21.673	0.0266071	0.464761	0.00847724	-3.148	29.505	0.025771	0.531643	0.00399891	39152.4	37.237	0.016055	0.673195	0.0035405	473118	29.927	0.0242728	0.48838	0.00522918	-2.936	25.206	0.0318633	0.536694	0.00764568	-9.709	26.887	0.0246263	0.131775	0.00209128	-8.566	22.075	0.0121534	0.561823	0.00184444	-17.012
43.741	0.00309046	0.461938	0.000474633	-14.039	24.291	0.0969929	0.536283	0.0317268	-9.097	30.667	0.0473099	0.514287	0.00817811	-13.844	16.711	0.0299102	0.465222	0.00960914	-12.61	29.902	0.047671	0.0410144	0.00451826	39977.5	30.918	0.0281742	0.674157	0.00737565	269289	24.956	0.0197649	0.518745	0.00625796	-18.819	18.701	0.163683	0.545962	0.0244695	-12.194	21.539	0.0328864	0.377065	0.00331487	-13.439	23.201	0.0191093	0.11055	0.00190717	-8.308
15.694	0.0166589	0.284858	0.00592763	-12.85	38.606	0.0266114	0.522733	0.00231005	-12.097	29.264	0.0357802	0.51352	0.00702143	-6.265	19.88	0.244023	0.476574	0.0318742	-13.879	22.267	0.0369872	0.533381	0.00550856	23974.3	30.908	0.0368794	0.675481	0.0079125	482102	28.913	0.020309	0.488386	0.00508526	-9.074	31.518	0.0216717	0.468435	0.00433624	-6.502	19.467	0.0299047	0.476903	0.00485365	-9.549	16.874	0.0464723	0.0918042	0.00659525	-14.212
70.82	0.0117485	0.0247784	0.000254674	-6.964	35.526	0.0215842	0.523136	0.00301216	-7.019	62.99	0.00735894	0.510758	0.0011097	-2.933	30.993	0.0219286	0.462507	0.00411467	-8.593	29.838	0.0368529	0.472412	0.00433424	47389.6	35.917	0.0382533	0.332855	0.0066969	679411	29.206	0.0209095	0.488333	0.00500584	-14.385	30.647	0.01301	0.535284	0.00314052	-8.029	20.963	0.0380513	0.377344	0.00376187	-5.039	10.363	0.188309	0.457768	0.0288888	-8.468
48.427	0.00379866	0.461955	0.000494749	-11.066	26.971	0.0523572	0.524777	0.005924	-9.216	51.858	0.0127663	0.51117	0.00189593	-3.553	15.482	0.175599	0.485849	0.0697276	-5.153	25.149	0.0907204	0.474296	0.00792896	31097.4	36.233	0.0156105	0.673332	0.00434601	375009	37.489	0.017865	0.487389	0.00319291	-13.64	28.573	0.0317184	0.536311	0.00552643	-6.361	20.749	0.118307	0.343187	0.00626605	-8.663	29.232	0.0101374	0.44015	0.00121053	-11.657
77.146	0.00198998	0.461688	0.000178118	-6.587	29.793	0.0157751	0.523234	0.00316381	-9.969	34.583	0.0159972	0.512072	0.00362084	-14.478	34.376	0.022782	0.462394	0.00405408	-5.054	40.002	0.0209674	0.47124	0.00210739	58552.3	38.082	0.0363066	0.673229	0.00432937	333517	30.404	0.0224247	0.523347	0.00578558	-17.108	22.733	0.100832	0.54194	0.016654	-9.444	22.531	0.019491	0.626096	0.00230976	-2.913	49.058	0.00532231	0.136302	0.000483819	-11.551
60.022	0.003208	0.0242479	0.000317447	-5.055	32.182	0.0168919	0.481202	0.00271768	-12.128	66.557	0.014249	0.251944	0.00117389	-0.45	14.297	0.0819899	0.471264	0.0213885	-10.501	32.444	0.0161342	0.471471	0.00252756	38251	29.45	0.0190108	0.67374	0.00635725	264316	24.73	0.0933375	0.493603	0.0159215	-5.677	15.539	0.0813764	0.541791	0.0217616	-12.431	22.52	0.0229119	0.625977	0.00259851	-9.359	44.685	0.00686126	0.0927544	0.000603362	-8.531
55.358	0.00345696	0.388361	0.000294659	-3.05	40.561	0.019184	0.448588	0.00190491	-20.764	36.379	0.0407587	0.346686	0.00788774	-11.557	50.03	0.0140405	0.461255	0.00168133	-3.141	12.952	0.183648	0.487799	0.0329347	5609.49	36.063	0.0257592	0.673511	0.00468538	463383	29.492	0.0342152	0.489674	0.00748935	-4.102	24.667	0.0154169	0.535591	0.0041551	-5.307	28.557	0.0161385	0.625639	0.00174701	-3.741	22.183	0.0316612	0.55906	0.00310857	-10.438
70.389	0.0179553	0.461777	0.000283047	-1.7	28.621	0.0318644	0.480683	0.00773404	-8.597	39.727	0.0355835	0.512061	0.00403858	-7.108	24.874	0.0314836	0.465286	0.0118189	-6.757	17.296	0.0646448	0.53493	0.00891892	16449.4	34.601	0.0165076	0.673731	0.00429551	537284	44.965	0.0100312	0.486745	0.00198473	-1.369	24.835	0.0226955	0.537317	0.00779377	-9.485	18.648	0.0334037	0.626797	0.00597646	-7.502	43.446	0.00464398	0.374427	0.000573268	-9.841
15.357	0.012762	0.542139	0.00362662	-23.511	49.26	0.0102065	0.522108	0.00119729	-1.419	33.068	0.0393071	0.513356	0.00648468	-12.619	31.86	0.0182223	0.541021	0.00336076	-8.776	41.294	0.00958544	0.470852	0.00142695	88658	32.916	0.0186695	0.673428	0.00464589	256644	26.788	0.0203484	0.489145	0.00654535	-8.335	23.984	0.102976	0.540883	0.0298247	-0.97	19.454	0.0222369	0.626381	0.00382411	-7.119	20.59	0.0153845	0.440862	0.00230819	-8.539
14.471	0.00990177	0.542148	0.00306679	-6.927	30.912	0.0271712	0.523571	0.00377447	-8.557	54.006	0.0100388	0.510963	0.00152725	-10.062	19.671	0.164175	0.483656	0.0463501	-16.213	38.97	0.0146321	0.471015	0.00173996	73017.9	38.598	0.0171303	0.673614	0.00388789	740970	31.772	0.0332687	0.176805	0.0069476	-5.839	28.332	0.0236368	0.117022	0.00433368	-11.916	21.259	0.0649785	0.379102	0.00415366	-18.163	33.555	0.00687295	0.439942	0.000867455	-12.692
27.065	0.0208517	0.539854	0.00146046	-12.585	24.401	0.0906505	0.482528	0.0120479	-5.642	44.101	0.0326589	0.139669	0.00339128	-1.549	25.795	0.0549535	0.120321	0.00811463	-4.642	41.748	0.0110846	0.470902	0.00150252	75092.8	30.356	0.0412448	0.67504	0.0116519	405446	38.003	0.0172974	0.487201	0.00289123	-10.643	29.991	0.0403173	0.536774	0.00619618	-7.761	26.041	0.0153698	0.625879	0.00186726	-5.855	35.168	0.00649137	0.439912	0.000825929	-13.931
46.856	0.00308597	0.461914	0.00044684	-7.994	32.394	0.015221	0.522935	0.00264397	-4.648	52.662	0.0122841	0.511133	0.00180133	-9.345	22.465	0.020585	0.463463	0.00614691	-14.337	42.263	0.017868	0.15549	0.00171356	74372.3	37.555	0.0195903	0.673455	0.00383917	576554	17.655	0.167262	0.207425	0.041662	-6.116	32.98	0.0173719	0.535498	0.0038768	-14.939	19.376	0.130693	0.298686	0.00716036	-4.847	31.004	0.00809801	0.440018	0.000989559	-0.813
26.768	0.00757455	0.462561	0.00121683	-14.322	47.684	0.0104205	0.522172	0.00130825	-8.774	31.171	0.0373023	0.514338	0.00885011	-11.438	24.128	0.079203	0.465319	0.00982743	-16.491	29.32	0.0294717	0.0761693	0.00432338	37532	20.413	0.0895589	0.68328	0.0308768	232511	27.559	0.0410244	0.491042	0.0106715	-8.953	27.262	0.061511	0.538759	0.0135578	-10.479	9.649	0.070151	0.632557	0.0181936	-8.661	14.398	0.178794	0.463887	0.0523001	-9.463
50.794	0.00447888	0.0382162	0.000527926	-11.96	24.585	0.157382	0.52716	0.0104477	-6.695	35.685	0.0306188	0.495996	0.00915754	-9.477	33.58	0.0177432	0.541661	0.00403991	-6.915	41.465	0.0139552	0.470911	0.00152996	71740.3	31.702	0.063653	0.674533	0.00666916	502569	25.876	0.034483	0.489959	0.00809434	-12.195	22.806	0.0499877	0.537793	0.0118362	-15.886	35.5	0.0139193	0.214913	0.00123075	0	21.251	0.013223	0.440816	0.00222874	-10.062
28.333	0.00842719	0.453689	0.000979167	-5.934	35.078	0.0268293	0.121079	0.00299947	-11.185	45.71	0.0409398	0.433739	0.0055687	-5.403	32.308	0.0207257	0.462301	0.00372375	-18.637	20.143	0.045684	0.477216	0.0128504	9908.12	22.038	0.112412	0.678917	0.0175302	306122	29.679	0.130298	0.50496	0.0424765	-10.943	27.655	0.0159896	0.535592	0.00399043	-7.651	19.419	0.0881882	0.133663	0.00557326	-8.077	39.458	0.00655393	0.439822	0.00067653	-8.72
16.479	0.0248043	0.541419	0.00774072	-10.984	37.53	0.0199732	0.479923	0.00206072	-9.966	41.727	0.0255567	0.512209	0.00400689	-8.192	28.91	0.026809	0.462742	0.00464262	-8.878	29.124	0.0676716	0.531255	0.00509234	33835.9	35.624	0.0550997	0.673582	0.00609053	404069	31.724	0.0173271	0.488717	0.00562809	-11.656	29.899	0.0355282	0.536336	0.005869	-5.243	25.483	0.0167039	0.489239	0.0019869	-10.687	31.288	0.00937651	0.143997	0.00109781	-14.099
52.093	0.00277809	0.461859	0.000380884	-13.743	35.256	0.0166263	0.522966	0.00270214	0	31.832	0.0212113	0.050538	0.00552622	-9.808	22.999	0.0282867	0.464096	0.00743845	-13.826	25.578	0.0218611	0.533334	0.00403352	32066.6	30.323	0.0393074	0.674894	0.0106525	228073	37.252	0.0134613	0.48737	0.00314449	-8.668	30.101	0.0459814	0.537095	0.00678759	-8.727	14.347	0.151364	0.388552	0.0218181	-7.974	24.113	0.0223421	0.306188	0.00247904	-7.335
50.575	0.0260148	0.171053	0.000405507	-12.955	17.135	0.141904	0.530722	0.016539	-4.519	38.627	0.0246497	0.492015	0.00475441	-12.641	30.204	0.162025	0.518203	0.00734012	-13.689	33.252	0.0758761	0.531437	0.00501196	56514.7	27.181	0.0215274	0.675238	0.00829926	393215	17.344	0.282062	0.506142	0.0403923	-17.341	18.998	0.0247309	0.537437	0.00826174	-19.686	25.985	0.0149019	0.376091	0.00175042	-11.395	31.864	0.0172868	0.0857441	0.0016154	-17.821
26.758	0.00974516	0.288644	0.0017925	-14.114	13.939	0.120286	0.538999	0.0313526	-12.385	37.107	0.181946	0.513155	0.00732178	-7.361	40.192	0.015356	0.461562	0.00228577	-12.326	19.708	0.027401	0.473312	0.00587324	18079.7	16.005	0.114309	0.686078	0.0825924	264019	25.967	0.0208478	0.488687	0.00558809	-7.331	23.155	0.0225056	0.536431	0.00649833	-5.999	16.242	0.0211055	0.300956	0.00379187	-6.031	17.646	0.012699	0.564313	0.0024142	-13.503
20.445	0.00835024	0.540686	0.00247033	-1.112	26.869	0.155188	0.165765	0.0106919	-5.931	60.462	0.0081072	0.07735	0.00151029	-2.459	37.621	0.0204389	0.475663	0.00352724	-7.906	14.027	0.123764	0.489248	0.0344171	6182.82	23.456	0.161238	0.675357	0.0168253	181257	33.036	0.0227183	0.487984	0.00436276	-9.066	28.52	0.0129696	0.535299	0.00352949	-9.502	16.505	0.176321	0.209952	0.0135514	-14.303	51.715	0.00468639	0.0846891	0.000429528	-6.917
13.639	0.00712103	0.545445	0.00242364	-14.397	32.033	0.0255662	0.523372	0.0034213	-9.679	43.656	0.0969518	0.521381	0.0209636	-14.901	20.099	0.0609114	0.471793	0.0246872	-11.694	27.873	0.0471036	0.473555	0.00632566	30378.3	28.503	0.0689917	0.674679	0.0135357	259834	38.604	0.0135534	0.487333	0.0030592	-0.637	14.637	0.0481349	0.540649	0.0155236	-21.235	24.037	0.0143195	0.626055	0.0022353	-5.112	22.465	0.0262236	0.561157	0.00267512	-5.505
62.188	0.00253054	0.461765	0.000269377	-11.005	22.309	0.0540235	0.528697	0.0128083	-7.251	39.494	0.0146203	0.512132	0.00391495	-9.931	37.322	0.0141532	0.540776	0.00274753	-7.586	27.772	0.140075	0.132341	0.00796466	28722.7	31.616	0.0143046	0.673751	0.00506436	448245	31.228	0.0173997	0.488024	0.00439064	-6.504	35.075	0.0124993	0.534967	0.00246917	-6.636	12.471	0.184074	0.383535	0.0136734	-13.577	33.667	0.00758155	0.548253	0.000946594	-12.037
86.505	0.00192695	0.0435704	0.000151222	-8.328	34.307	0.0327329	0.467359	0.00366017	-4.233	40.68	0.0365847	0.512647	0.00506412	-13.577	26.414	0.0368829	0.541685	0.00673918	-14.288	27.098	0.0293508	0.334443	0.00386783	25094.3	26.119	0.0797935	0.676677	0.0110422	475213	34.141	0.0246397	0.488475	0.00529899	-0.651	29.857	0.0254114	0.343235	0.00519401	-10.337	13.203	0.183578	0.388395	0.0218478	-16.76	24.818	0.0085499	0.562249	0.00144751	-8.882
15.487	0.0133007	0.464672	0.00373241	-8.917	50.371	0.0101465	0.522153	0.00127619	-5.831	68.764	0.00631457	0.510703	0.00097864	-9.105	17.411	0.0383861	0.467933	0.0161488	-12.855	42.534	0.0179627	0.530605	0.00183813	83574	37.385	0.014244	0.67309	0.00340346	444725	25.364	0.0312864	0.490466	0.00916333	-17.36	34.564	0.0204861	0.535367	0.00323249	-8.001	22.566	0.0171138	0.62606	0.00260975	-7.129	15.661	0.0185471	0.563366	0.00306845	-12.253
51.731	0.00358657	0.127598	0.0004335	-15.335	42.168	0.0112554	0.522276	0.00149181	-7.556	45.321	0.0103848	0.511511	0.0026043	-7.16	35.314	0.0302144	0.46268	0.0044283	-11.299	27.964	0.0384215	0.472556	0.00454773	32561.1	37.489	0.0188109	0.673832	0.00451089	839967	37.591	0.0207896	0.488027	0.00464738	-10.852	26.705	0.01467	0.535526	0.00395764	-3.214	19.43	0.0669859	0.626267	0.0047511	-9.533	31.409	0.0211205	0.440438	0.00164584	-0.008
34.76	0.00581474	0.043863	0.000935452	-12.593	28.347	0.0260992	0.52402	0.00455364	-6.368	44.97	0.0123626	0.491294	0.00273957	-5.155	32.321	0.0292281	0.46241	0.00394877	-4.825	27.825	0.0271324	0.531416	0.00357254	29763.2	24.702	0.0229347	0.674611	0.00842194	206104	34.559	0.0211586	0.293688	0.00479697	-21.534	18.483	0.0734062	0.543675	0.0205723	-9.261	22.632	0.0323217	0.0679838	0.00376903	-4.172	25.387	0.0146748	0.44037	0.00155783	-9.466
57.514	0.00291522	0.414126	0.000313105	-12.591	31.755	0.0775356	0.524547	0.00558664	-2.057	53.766	0.0114404	0.511234	0.00237917	-0.877	21.699	0.0600279	0.467009	0.0133467	-8.355	20.877	0.0340678	0.473038	0.00551839	24401.6	35.101	0.0297116	0.673494	0.00433963	509458	21.9	0.0427119	0.0952235	0.00935469	-11.582	30.176	0.0126836	0.535155	0.00317294	-3.438	14.238	0.0183687	0.632215	0.00451469	-9.783	25.031	0.0128908	0.437698	0.00157405	-12.654
79.442	0.0015872	0.538367	0.000161955	-10.537	40.884	0.0198308	0.522679	0.0022093	-15.107	41.75	0.0229674	0.512127	0.00364637	-11.295	29.01	0.0424697	0.463315	0.00591384	-10.578	32.029	0.0344743	0.472082	0.00377844	43634.8	25.009	0.0206244	0.674841	0.00850813	193117	29.07	0.0195487	0.523661	0.00531642	-11.563	23.577	0.0220995	0.536327	0.00539185	-10.694	16.223	0.103758	0.0878371	0.0176052	-9.377	34.541	0.00692469	0.104033	0.000924072	-11.319
45.852	0.00332025	0.537235	0.000450778	-4.104	21.362	0.158511	0.54699	0.0464651	-4.922	49.163	0.0114879	0.199995	0.00215712	-6.143	31.184	0.0417947	0.54129	0.00445156	-20.513	30.367	0.0430305	0.527792	0.00407141	39882.4	32.679	0.0171741	0.673894	0.00480119	411591	32.318	0.0129108	0.488083	0.00440757	-5.551	18.321	0.0901399	0.544696	0.0230616	-5.527	9.581	0.0272901	0.648708	0.00657914	-15.455	45.686	0.00571803	0.425652	0.000525127	-17.442
69.149	0.00364264	0.133705	0.000256217	-10.043	43.187	0.016079	0.522451	0.00180834	-2.179	47.596	0.00952785	0.511271	0.00206685	-5.772	16.635	0.0372905	0.466975	0.0138492	-9.632	37.753	0.0189955	0.471137	0.00195819	66294.7	30.464	0.0271079	0.675175	0.00739149	398647	33.733	0.0209031	0.49119	0.0101423	-8.845	34.749	0.0134027	0.535115	0.00275042	-16.866	17.011	0.185016	0.156266	0.0104919	-13.146	54.658	0.00436381	0.0928145	0.000421737	-7.627
100.283	0.00190608	0.134233	0.000105047	-6.044	47.356	0.0184567	0.522233	0.00142459	-5.466	34.167	0.122724	0.534063	0.0524954	-14.638	32.258	0.0171469	0.541295	0.00322814	-3.819	21.736	0.198468	0.47749	0.0135018	14030.6	12.608	0.21775	0.699099	0.0616291	180207	37.959	0.0121078	0.0785346	0.00300062	0	20.282	0.0230922	0.472111	0.00621801	-12.01	19.98	0.0204431	0.626472	0.00328299	-5.877	20.69	0.0148536	0.440913	0.00234693	-14.111
47.068	0.00455192	0.461932	0.000467316	-19.919	34.2	0.0216847	0.523234	0.00318776	-7.779	43.711	0.0101169	0.51135	0.00232133	-7.578	34.957	0.0197769	0.54079	0.00304199	-1.216	37.936	0.0153505	0.471064	0.00180967	64313.7	28.453	0.0444481	0.675288	0.00807906	399179	44.257	0.0084934	0.486731	0.00193103	-8.993	31.153	0.0101323	0.535029	0.00270444	-4.834	23.799	0.0148612	0.574678	0.00205332	-11.261	28.096	0.0114941	0.56161	0.00137152	-10.438
68.106	0.00183647	0.263716	0.000238815	-13.742	41.385	0.0170206	0.479721	0.00202042	-9.023	56.752	0.00772001	0.510861	0.0013401	-9.494	34.095	0.0476822	0.462547	0.00429416	-10.28	21.822	0.0580189	0.536497	0.0111999	16509.7	31.614	0.0469989	0.673786	0.00608918	280737	44.981	0.011003	0.51532	0.00191069	-12.448	35.832	0.0196751	0.535336	0.00316335	-5.779	13.844	0.040196	0.291366	0.0106142	-9.682	31.028	0.00753209	0.561433	0.00107313	-10.378
29.202	0.00313012	0.278703	0.00100454	-6.201	38.658	0.0231786	0.522761	0.0023591	-11.439	42.012	0.0217822	0.491982	0.00510143	-6.826	39.931	0.0285729	0.540503	0.00292116	-7.888	24.744	0.0345317	0.115801	0.00606504	27056.6	26.879	0.0190268	0.674524	0.0074557	259920	32.218	0.0161247	0.487947	0.00430336	-6.599	28.18	0.0197046	0.535585	0.00416746	-3.678	18.335	0.045545	0.626681	0.00646841	-10.276	21.868	0.0252675	0.561739	0.00231854	-5.951
36.162	0.00901738	0.539019	0.000797226	-14.014	10.747	0.178717	0.54581	0.0438398	-6.187	43.916	0.0164313	0.511708	0.00294366	-15.043	31.352	0.0346469	0.444931	0.00733471	-10.441	43.707	0.0222038	0.227824	0.00169998	82208.7	41.086	0.0151436	0.673117	0.00307285	550123	36.373	0.00919182	0.517645	0.00270498	-7.478	35.183	0.0139712	0.535097	0.00271872	-11.278	22.544	0.0180011	0.625862	0.00224848	-18.229	35.317	0.0129532	0.560967	0.000968054	-8.996
50.892	0.00332032	0.356654	0.000500632	-7.082	9.88	0.0964707	0.539948	0.0331444	-10.603	48.928	0.0115703	0.491124	0.00212507	-14.928	26.532	0.130776	0.537283	0.0139918	-7.109	25.098	0.163537	0.474908	0.00932453	27164.5	39.439	0.0146245	0.6731	0.00297961	549676	32.343	0.0853723	0.500738	0.0288078	-11.108	23.797	0.036409	0.53726	0.00750459	-21.154	13.087	0.0205342	0.37825	0.00521808	-11.129	44.216	0.00612904	0.37048	0.000564872	-10.875
42.399	0.00333415	0.374211	0.000456373	-7.507	33.518	0.0200289	0.523082	0.00291093	-7.467	36.961	0.0339132	0.513923	0.00726374	-2.005	26.591	0.131137	0.468802	0.0163022	-5	30.364	0.0485681	0.290173	0.00499403	46817.7	33.06	0.0157774	0.673661	0.00443133	533292	30.149	0.0112874	0.487656	0.00364046	-7.261	18.343	0.0305453	0.537305	0.00871604	-2.368	16.863	0.0655554	0.626574	0.00987897	-16.227	26.792	0.0237644	0.561224	0.00185816	-11.731
39.801	0.0168646	0.462362	0.000979367	-4.037	48.767	0.00962886	0.522283	0.00150011	-4.795	59.356	0.0135493	0.353328	0.00212528	-0.038	17.863	0.126501	0.544085	0.0260217	-3.603	21.906	0.0569968	0.532908	0.00695441	20085.2	34.12	0.0182068	0.673368	0.00417618	361224	33.014	0.0120437	0.487536	0.00346277	-11.964	19.124	0.0360717	0.472523	0.00896899	-8.091	13.479	0.0286188	0.628858	0.00570992	-6.228	40.432	0.00568598	0.0599226	0.000661325	-4.807
20.714	0.011864	0.539685	0.0023866	-4.157	29.652	0.0564382	0.52507	0.00656414	-13.097	0	1	1	1	-22.912	26.14	0.0323035	0.543077	0.00778152	-0.067	35.553	0.0246623	0.471505	0.00258684	44984	38.36	0.0168812	0.673292	0.00445193	503827	24.211	0.0351424	0.490392	0.00884304	-6.566	34.161	0.0149478	0.535137	0.0029054	-14.439	15.35	0.0153722	0.377274	0.00364945	-3.698	26.898	0.0102756	0.440296	0.00142028	-9.906
32.62	0.00307101	0.462184	0.00076754	-5.619	29.691	0.0158878	0.523243	0.00318646	-21.945	29.473	0.0341607	0.492953	0.00672394	-10.927	38.17	0.0986798	0.274761	0.00477291	-13.871	23.106	0.0885456	0.473523	0.00631883	17315.3	31.424	0.0286004	0.673633	0.00617211	227634	15.241	0.0736827	0.496468	0.0203125	-11.735	25.419	0.0164238	0.53574	0.00475321	-16.167	17.232	0.0202314	0.328996	0.00436851	-3.278	38.466	0.00835376	0.560955	0.000786532	-14.2
26.99	0.00610205	0.462674	0.00135096	-10.029	28.936	0.0490067	0.524704	0.00581066	-7.504	43.118	0.0163027	0.511611	0.00283869	-3.945	33.79	0.0189242	0.461942	0.00311077	-8.244	19.105	0.0429282	0.534398	0.00723997	23763	30.17	0.0211458	0.675274	0.00805583	499664	42.725	0.0111286	0.515352	0.00209476	-11.935	33.805	0.0199804	0.32628	0.00366676	-6.33	21.704	0.031309	0.119683	0.00482059	-10.413	24.665	0.017711	0.551692	0.0018382	-7.913
77.635	0.00148194	0.34205	0.000166902	-5.041	44.889	0.0137376	0.522322	0.00157882	-12.366	30.212	0.0304864	0.495646	0.00748469	-13.623	38.433	0.0220286	0.461909	0.00294415	-4.665	31.194	0.0323665	0.531076	0.00334597	37380.7	29.956	0.0560644	0.677425	0.0125428	427525	40.467	0.0133475	0.487126	0.00269394	-8.316	19.827	0.0484353	0.53982	0.0135993	-16.176	26.499	0.0165101	0.376257	0.00201803	-4.319	24.275	0.0135657	0.380926	0.00178389	-10.641
51.654	0.00349661	0.308574	0.000415029	-13.187	27.961	0.0250344	0.195948	0.00405408	-13.177	38.658	0.0404687	0.515008	0.00904974	-7.245	19.651	0.029997	0.465448	0.0100119	-13.351	41.667	0.0156323	0.530829	0.00186501	65904.1	36.012	0.0128861	0.673244	0.00355077	521816	16.932	0.252756	0.510887	0.0554418	-13.879	42.243	0.00944265	0.534695	0.00182914	-0.001	24.241	0.0177211	0.62582	0.00209656	-13.981	31.727	0.0157111	0.197894	0.00135349	-4.838
33.29	0.00398391	0.234874	0.000813006	-12.945	32.191	0.0174663	0.522944	0.00266525	-8.352	61.944	0.014446	0.290301	0.00206123	-9.242	28.857	0.0338492	0.462793	0.00481221	-1.949	31.312	0.0278066	0.472021	0.00353142	41195.1	27.147	0.0414455	0.675634	0.0119601	308747	32.76	0.031219	0.516601	0.00627565	-16.777	27.165	0.0132138	0.535481	0.00368781	-9.045	18.776	0.0245591	0.259744	0.00348887	-10.252	25.79	0.0109701	0.440315	0.00145564	-2.655
18.808	0.0172102	0.541584	0.0048568	-16.025	24.068	0.136298	0.526788	0.00955474	-10.797	41.858	0.0133875	0.51172	0.00297602	-6.072	40.07	0.0167893	0.540688	0.00250481	-4.618	28.447	0.0200789	0.382528	0.00306933	34434.4	27.445	0.050732	0.674167	0.00970517	176830	24.709	0.162719	0.497204	0.0218775	-16.884	25.151	0.0335634	0.537206	0.00806477	-9.337	24.015	0.0185943	0.625846	0.00205744	-11.067	20.891	0.129779	0.114928	0.00491828	-15.006
31.985	0.00371468	0.462224	0.000814697	-9.678	31.07	0.0171465	0.523474	0.00359373	-10.252	49.73	0.0121023	0.511179	0.00195776	-12.486	26.366	0.0697479	0.465917	0.0112426	-12.849	13.501	0.233226	0.523235	0.108686	2204.21	41.254	0.0128374	0.672955	0.00291505	517698	34.337	0.0324304	0.489522	0.00715398	-2.76	28.019	0.0149914	0.53544	0.00377051	-14.461	20.144	0.104771	0.394956	0.00637785	-9.783	35.696	0.0123434	0.216287	0.00095642	-10.15
32.067	0.00478784	0.195403	0.000731595	-7.924	37.783	0.0202533	0.477871	0.00285971	-9.199	59.278	0.00994724	0.510881	0.00132708	-7.247	28.83	0.022371	0.462398	0.00422037	-14.247	28.357	0.0834427	0.530661	0.0057382	31609.5	42.257	0.0126955	0.672995	0.00270913	662069	33.6	0.0189829	0.487564	0.00355598	-8.41	23.691	0.122778	0.549669	0.0340304	-7.261	19.42	0.0977744	0.62585	0.00769779	-8.407	24.495	0.0491992	0.558272	0.00244024	-11.318
46.544	0.00313265	0.538824	0.000484294	-5.497	31.798	0.0214721	0.522991	0.00275528	-11.04	27.137	0.0226401	0.517542	0.0142962	-7.341	18.142	0.0646483	0.472423	0.0241484	-6.856	34.577	0.024535	0.530937	0.00233394	54112.3	31.572	0.0313582	0.674811	0.00673937	596174	49.229	0.0107565	0.361109	0.00173511	-8.551	26.861	0.0174605	0.535775	0.00456918	-5.81	17.215	0.0284112	0.0913576	0.00688261	-2.688	60.638	0.00363663	0.560779	0.000331486	-9.42
15.991	0.0263137	0.4717	0.0123192	-2.908	25.367	0.0728932	0.481232	0.00654994	-9.631	61.574	0.00978775	0.0646539	0.0013125	-8.463	10.607	0.107728	0.474243	0.0274456	-5.83	29.222	0.0201811	0.471975	0.0034353	29462	33.187	0.0240264	0.673768	0.00605571	399170	29.585	0.0181326	0.489724	0.00762834	-16.277	26.166	0.0148425	0.535522	0.00386496	-10.4	15.83	0.0670283	0.597894	0.00972395	-0.374	27.73	0.0125178	0.391899	0.00139852	-8.603
49.105	0.00532599	0.0580007	0.00055567	-10.758	36.325	0.0151731	0.522839	0.00248187	-9.316	30.559	0.101206	0.51538	0.0101585	-17.123	18.469	0.042556	0.468354	0.0154487	-14.777	36.594	0.0205344	0.47125	0.00214634	58928	33.322	0.0241354	0.674654	0.00615946	523225	30.197	0.0457506	0.107291	0.00730574	-5.928	21.51	0.119345	0.545635	0.0338453	-14.786	12.258	0.0331449	0.380746	0.00923319	-13.903	20.57	0.0194717	0.301677	0.00250528	-8.343
42.771	0.00294159	0.405648	0.000585739	-10.494	36.736	0.0311431	0.531692	0.0197859	-2.226	45.772	0.0168918	0.491274	0.0030734	-6.215	25.63	0.13119	0.477045	0.0334295	-14.74	28.995	0.0167674	0.47186	0.00321706	32063.7	34.859	0.0153519	0.673414	0.00409761	425498	36.015	0.0255986	0.515884	0.0040647	-24.068	21.656	0.0726644	0.542271	0.0213522	-9.538	26.884	0.0157857	0.376086	0.00174354	-7.276	30.628	0.0084376	0.392992	0.0010743	-13.292
24.08	0.00505905	0.462723	0.00140848	-12.087	28.422	0.0310823	0.524871	0.00603795	-10.325	57.206	0.0132742	0.511042	0.00175196	-8.659	21.404	0.140607	0.474601	0.0278492	-12.139	31.859	0.0291677	0.12288	0.00363628	38450.7	23.922	0.0329523	0.335174	0.00906528	345390	33.793	0.0152288	0.488699	0.0055284	-12.661	21.556	0.0927211	0.541676	0.0182967	-8.905	20.098	0.0451657	0.626412	0.00453407	-3.279	43.726	0.00563338	0.560911	0.000579745	-3.52
46.394	0.00358128	0.045185	0.000472533	-17.663	37.524	0.0216558	0.523181	0.00309474	-7.532	30.071	0.0797696	0.517008	0.0248773	-8.477	23.933	0.0241646	0.239355	0.00763976	-11.385	40.641	0.0154211	0.471013	0.00173251	74066.8	42.859	0.0124507	0.672942	0.00266452	658712	34	0.0253009	0.52394	0.00635076	-7.307	19.945	0.102923	0.549438	0.0339444	-17.586	21.818	0.0384863	0.264167	0.00808754	-0.748	13.415	0.0301619	0.567108	0.00568653	-6.586
82.428	0.00169509	0.46167	0.000155768	-2.963	18.532	0.0713794	0.527664	0.0109752	-15.376	56.837	0.00531839	0.510942	0.00149839	-12.646	5.759	0.191252	0.503805	0.0862212	-10.789	39.264	0.0209164	0.471289	0.00231578	75427.1	34.236	0.0127828	0.673749	0.00429501	585977	37.095	0.0197986	0.117862	0.00490331	-12.21	39.113	0.0127339	0.534869	0.00223305	-10.279	11.281	0.0890065	0.631728	0.0226396	-8.918	27.899	0.0169328	0.440386	0.00156662	-13.04
13.892	0.0123294	0.540928	0.00473167	-12.322	29.889	0.0897468	0.528412	0.0124297	-10.22	54.426	0.0139262	0.51129	0.00213923	-5.248	29.075	0.110159	0.463705	0.00654166	-10.021	16.819	0.22906	0.149606	0.0265628	5944.06	15.299	0.269157	0.698679	0.0727913	243581	42.812	0.012428	0.515361	0.0021932	-9.783	31.577	0.0118778	0.535111	0.00292088	-5.471	18.081	0.0635846	0.284981	0.0066688	-6.028	25.733	0.0095437	0.440244	0.00135065	-12.017
97.382	0.00146359	0.461631	0.000109946	-3.583	32.492	0.0798519	0.062496	0.00403314	-6.944	39.073	0.0791781	0.514976	0.00900961	-11.556	31.422	0.0258211	0.462849	0.00489084	-5.012	19.127	0.206458	0.517084	0.0957278	5250.49	35.369	0.0185541	0.0939327	0.00475318	656739	39.516	0.0164513	0.182773	0.00329775	-6.938	20.999	0.0380153	0.537424	0.00827956	-7.781	12.902	0.142346	0.404879	0.0489332	-14.522	36.487	0.00970878	0.404643	0.000855981	-9.592
72.065	0.00321401	0.46172	0.000216108	-5.836	18.226	0.102501	0.538247	0.0299862	-9.719	48.598	0.0331188	0.491957	0.00403431	-18.599	34.361	0.0195007	0.462124	0.00339205	-20.503	36.174	0.0171483	0.471331	0.00236718	64436.2	33.6	0.0207576	0.673723	0.00481996	453281	30.22	0.0400015	0.489428	0.00722171	-5.071	27.998	0.0208253	0.535782	0.00440992	-16.636	30.918	0.0200655	0.625544	0.00158583	-5.271	22.01	0.0374394	0.10516	0.00323586	-7.435
46.825	0.00221642	0.461906	0.000436817	-9.488	42.054	0.0161627	0.381075	0.00220278	-6.56	47.955	0.0450242	0.490914	0.00268158	-5.479	27.346	0.19418	0.472637	0.0250022	-10.175	21.886	0.0748182	0.475955	0.0106721	11704.4	30.962	0.0236109	0.673678	0.00565699	424622	19.755	0.0761359	0.493403	0.0146305	-7.506	27.956	0.0302073	0.468	0.00521351	-17.323	23.896	0.033353	0.62601	0.00344797	-14.771	28.62	0.00946609	0.561455	0.00117236	-12.985
61.557	0.0117852	0.061313	0.000392425	-9.258	30.995	0.0183893	0.480816	0.00295285	-7.54	46.833	0.0100215	0.511413	0.00251945	-12.853	25.426	0.0241568	0.463372	0.00592892	-9.313	29.201	0.0234733	0.532756	0.00383092	25589.5	38.911	0.0151593	0.673156	0.00309147	546499	34.992	0.0176722	0.487705	0.00395549	-16.423	28.29	0.0271929	0.536002	0.00518185	-4.694	13.855	0.0242225	0.628865	0.00512832	-8.389	35.912	0.00679941	0.56107	0.000824403	-11.894
29.173	0.00704229	0.351497	0.000929733	-7.171	28.394	0.0235335	0.482687	0.00414564	-3.078	25.803	0.0220666	0.516497	0.0127293	-8.867	23.695	0.0463606	0.543898	0.0127353	-3.703	25.507	0.0866359	0.531767	0.00551566	26820.7	47.377	0.0106019	0.672706	0.00212083	617459	31.988	0.0162592	0.23597	0.00451371	-13.089	23.292	0.0446184	0.468561	0.00744744	-16.065	13.244	0.0483982	0.152624	0.0134851	-14.46	34.902	0.00641658	0.153478	0.00081832	-8.149
29.265	0.003892	0.46234	0.000953479	-13.581	40.048	0.0223628	0.369518	0.00200437	-9.685	36.606	0.0273596	0.499362	0.00854531	-8.787	26.688	0.0206437	0.150512	0.00501467	-4.999	37.126	0.0229419	0.471259	0.00216404	57765	23.217	0.0612638	0.68234	0.0226905	371893	36.197	0.0164178	0.516007	0.00386256	-6.364	24.912	0.0458578	0.538445	0.00980153	-10.655	19.217	0.0181233	0.626965	0.00372851	-6.536	30.897	0.0113939	0.561327	0.00115056	-7.988
83.364	0.00296133	0.0662522	0.000173254	-13.028	28.862	0.0687341	0.524684	0.00582675	-5.212	58.445	0.00893672	0.510854	0.00132431	-10.616	36.488	0.0467485	0.462306	0.00386598	0	38.902	0.0141159	0.113337	0.00196806	55522.5	42.926	0.0222078	0.672996	0.00352941	491312	35.906	0.0178608	0.51506	0.00370198	-10.644	24.755	0.0654551	0.49197	0.0121165	-5.389	21.756	0.0171895	0.626244	0.00291296	-14.103	11.067	0.118718	0.57177	0.0215944	-5.911
78.971	0.00152922	0.530927	0.000164888	-12.625	40.378	0.0203585	0.254029	0.00189879	-17.956	51.475	0.0182218	0.310877	0.00455037	-6.104	20.397	0.204161	0.300984	0.028696	-7.842	36.147	0.0191434	0.471169	0.0020227	61744.1	35.738	0.0183994	0.673782	0.00448566	601446	30.258	0.0582903	0.49101	0.0103939	-9.29	32.674	0.0133168	0.535215	0.00307751	-8.833	29.655	0.0172245	0.625618	0.00169425	-14.312	23.112	0.0335076	0.0873092	0.00292867	-6.701
31.29	0.00315561	0.462238	0.000831892	-3.829	51.718	0.00958187	0.52208	0.00114926	-10.441	39.209	0.027789	0.512342	0.00441375	-9.399	31.601	0.0250176	0.462364	0.00399565	-14.316	25.82	0.0402136	0.473094	0.0054813	25939.8	41.135	0.0217367	0.673205	0.00394241	602334	24.925	0.0220507	0.489688	0.00740831	-12.363	27.486	0.0178171	0.535562	0.00433099	-7.062	23.082	0.0219228	0.376733	0.00278192	-8.663	23.398	0.00907062	0.0741914	0.00144881	-15.78
11.89	0.0194514	0.465236	0.00440591	-6.863	40.833	0.0332369	0.522996	0.00278016	-4.275	51.389	0.0198932	0.511256	0.00229115	-9.124	21.348	0.0532103	0.514308	0.0178574	-5.201	39.848	0.0108577	0.470959	0.00159444	66365.7	34.009	0.0334179	0.673851	0.0051983	466208	28.654	0.0155611	0.488466	0.00520341	-18.167	36.507	0.0123044	0.535002	0.00248367	-8.822	23.344	0.0159452	0.376535	0.00246389	-8.089	30.329	0.0104599	0.0731674	0.00123382	-12.198
69.944	0.00210566	0.314531	0.000230197	-3.487	26.98	0.0970322	0.486576	0.0201516	-22.939	38.843	0.0351304	0.312449	0.00398144	-2.347	20.242	0.0503375	0.464773	0.00920842	-15.145	37.798	0.013755	0.471112	0.00187608	56882.6	37.329	0.0291765	0.673537	0.00408933	624215	33.624	0.086716	0.492712	0.0141543	-9.631	31.215	0.0290125	0.407883	0.00415735	-10.886	11.409	0.252931	0.399469	0.041977	-10.34	16.811	0.0162173	0.523537	0.0031578	-10.301
23.452	0.00383957	0.507253	0.00112356	-11.278	31.836	0.0144886	0.52288	0.00254888	-6.493	46.904	0.0232678	0.0703504	0.00359438	-14.303	23.284	0.0292082	0.463201	0.00594113	-22.15	33.348	0.0202555	0.250924	0.00257089	58031.4	36.226	0.0394632	0.674134	0.00584732	623790	25.079	0.114723	0.494041	0.0161797	-13.959	23.672	0.055498	0.538388	0.0121133	-11.884	18.579	0.0215491	0.626425	0.0035088	-19.392	43.219	0.0075329	0.139323	0.000641393	-13.255
34.103	0.00713327	0.538988	0.00070666	-8.667	39.233	0.0209587	0.522616	0.00209979	-13.677	59.463	0.0160216	0.115707	0.00173535	-2.165	23.076	0.0413945	0.153505	0.0103834	-7.504	36.038	0.0186344	0.471162	0.00198671	52982.4	27.013	0.0321122	0.678419	0.0145761	403046	34.807	0.0183567	0.516547	0.00343837	-5.36	31.478	0.0132656	0.535156	0.00304976	-6.842	28.209	0.0214217	0.14432	0.00188152	-14.776	24.198	0.0100551	0.0719513	0.00157019	-17.532
81.945	0.00290928	0.0439978	0.000162233	-8.121	22.898	0.0386509	0.52465	0.00568088	-13.997	45.215	0.0192533	0.441378	0.00260314	-5.995	29.789	0.0208649	0.462485	0.00437342	-14.361	30.83	0.0230597	0.471892	0.00331862	42578.8	31.219	0.0154497	0.67369	0.00476094	417204	37.492	0.0204775	0.487718	0.00378851	-3.052	31.038	0.0257328	0.535707	0.00407894	-11.122	23.052	0.0246722	0.626122	0.00327201	-13.869	31.855	0.0119847	0.561099	0.00105768	-9.04
69.054	0.00173291	0.205422	0.000222883	-1.982	41.882	0.0195762	0.522451	0.00180778	-5.471	53.07	0.00956763	0.510988	0.00153586	-3.873	25.612	0.0825101	0.467869	0.0146076	-8.275	39.16	0.0129674	0.471005	0.00168795	69681.8	26.436	0.0705975	0.675207	0.0088183	333089	38.04	0.0184385	0.487309	0.00314427	-11.749	22.228	0.0697091	0.541961	0.0175909	-8.817	9.374	0.248542	0.409339	0.0558306	-13.503	39.602	0.00704285	0.439817	0.000680906	-14.201
53.673	0.00327721	0.461869	0.000392415	-6.102	8.366	0.328263	0.583134	0.110225	-10.106	45.927	0.0208614	0.490916	0.00290085	-10.706	34.463	0.0196844	0.540766	0.00293635	-18.128	37.24	0.0158235	0.471176	0.0019944	53194.9	23.124	0.122474	0.695412	0.0545375	254617	22.798	0.0227487	0.490068	0.00813866	-12.531	29.218	0.0114756	0.535208	0.00312345	-10.007	20.439	0.0175875	0.626097	0.00266562	-12.37	27.828	0.00865816	0.561698	0.00121389	-9.565
22.208	0.00603496	0.414279	0.0015998	-7.057	21.072	0.0716625	0.527611	0.0109024	-3.538	42.978	0.0159128	0.512027	0.0034973	-10.426	31.849	0.0262594	0.463203	0.0054709	-7.589	34.463	0.0224362	0.531463	0.00304922	42958.9	28.132	0.0620073	0.677799	0.0128691	559882	35.625	0.0338942	0.333274	0.00508442	-13.518	27.36	0.03468	0.536861	0.00797574	-10.419	26.4	0.0160027	0.376126	0.00180658	-8.084	41.043	0.00757221	0.149601	0.000710349	-13.641
27.57	0.00683634	0.304139	0.00168308	-12.405	26.775	0.0384067	0.524511	0.00542164	-8.893	47.513	0.0150947	0.511463	0.00245611	-9.17	31.479	0.0225334	0.462227	0.00391099	-4.227	21.14	0.172155	0.103792	0.0116342	14561.4	40.666	0.0153135	0.673045	0.0031637	420270	35.798	0.0145598	0.487376	0.00315387	-11.948	24.072	0.104816	0.539257	0.0158279	-9.8	24.633	0.0176926	0.625764	0.00213513	-9.665	33.933	0.00678506	0.561192	0.000865383	-15.158
67.286	0.0021269	0.460503	0.000212321	-9.541	36.359	0.038118	0.523259	0.00326059	-11.3	31.792	0.141026	0.495979	0.0157535	-6.223	25.202	0.0427167	0.464388	0.00787241	-9.316	27.132	0.0347672	0.472329	0.00411647	28955.1	38.695	0.0200819	0.673332	0.00349239	623007	31.2	0.0817792	0.492571	0.013304	-7.414	28.249	0.0180609	0.471496	0.00445819	-21.927	18.122	0.0261047	0.626701	0.00345282	-10.857	32.106	0.0145837	0.0718669	0.00113797	-13.775
95.425	0.00381621	0.0640648	0.000130819	-7.324	25.656	0.054317	0.48174	0.00597781	-14.253	38.517	0.0201862	0.0479675	0.00367202	-10.106	31.21	0.0357346	0.151151	0.00519411	-4.733	29.246	0.0224991	0.531884	0.00333845	44322.8	28.193	0.0391663	0.67581	0.00887755	406096	35.686	0.0105808	0.487701	0.00371382	-12.193	23.667	0.0382999	0.53808	0.013082	-7.221	10.491	0.144331	0.411019	0.0636524	-10.123	36.556	0.00582442	0.249069	0.000754405	-6.082
16.248	0.0114878	0.465961	0.00528592	-9.349	13.284	0.0892499	0.531057	0.0169406	-5.339	39.319	0.0181028	0.0987777	0.00406629	-3.687	31.267	0.0301501	0.464068	0.0071265	-9.976	15.194	0.0852185	0.537326	0.0152168	10005.2	30.324	0.0166129	0.67393	0.00519687	364934	32.198	0.121723	0.490688	0.0117375	-7.872	7.656	0.14907	0.500404	0.0485752	-13.218	15.948	0.028462	0.377927	0.00470005	-8.058	32.36	0.00566683	0.225709	0.000870893	-6.608
12.067	0.0111902	0.5491	0.00377234	-14.975	37.954	0.0162513	0.522668	0.00218569	-13.884	37.581	0.0283236	0.512338	0.00426548	-2.889	47.98	0.0117978	0.461317	0.0017944	-6.956	28.794	0.0372942	0.478787	0.00376595	40462.7	32.861	0.0199597	0.673788	0.00490782	525548	19.408	0.0813013	0.493851	0.0157039	-7.124	24.882	0.0191965	0.53623	0.00541888	-9.019	18.502	0.0508348	0.608995	0.00578717	-6.127	43.879	0.0045951	0.0865729	0.000558291	-13.581
21.455	0.00605615	0.539456	0.00167023	-9.291	35.302	0.016571	0.522727	0.0022873	-7.718	53.546	0.0128203	0.511079	0.00180859	-6.797	41.449	0.0175195	0.461743	0.00261792	-5.728	29.503	0.0512261	0.531335	0.00447323	31770.8	27.372	0.0209098	0.674166	0.00646645	319732	44.424	0.0135007	0.0644312	0.00230193	-13.978	32.398	0.041346	0.0524566	0.00483509	-9.73	7.581	0.180916	0.42872	0.0863873	-2.952	12.616	0.153514	0.563782	0.0178769	-7.47
34.534	0.00714765	0.459892	0.00105258	-14.699	34.591	0.0222964	0.523354	0.00339876	-12.014	41.536	0.0457811	0.1013	0.00485075	-4.631	22.078	0.0569648	0.465268	0.0103037	-12.696	25.644	0.0289147	0.532614	0.0042045	32860.2	37.213	0.0118999	0.673126	0.0034456	421098	28.021	0.0360494	0.489918	0.00916174	-12.532	30.815	0.0223354	0.536356	0.00553609	-11.185	22.746	0.0149823	0.376463	0.00234759	-5.56	32.771	0.0150928	0.126149	0.00120669	-10.334
103.989	0.00153956	0.0255622	0.000101285	-6.529	15.835	0.0785383	0.50299	0.0311853	-10.44	46.06	0.00940757	0.511331	0.00220498	-5.616	24.392	0.155748	0.465596	0.010388	-9.874	20.296	0.170133	0.480611	0.0190004	11741	26.143	0.050966	0.677273	0.0126168	424965	32.533	0.0217049	0.516548	0.00497437	-12.157	17.755	0.0498896	0.539484	0.0131734	-12.948	12.082	0.0315582	0.642599	0.00678869	-9.401	55.574	0.00431689	0.0600608	0.000382388	-15.074
19.715	0.00557742	0.292879	0.00210169	-2.656	36.001	0.0266021	0.523185	0.00309122	-9.996	40.022	0.0242294	0.512276	0.00463526	-6.388	36.435	0.0441619	0.462346	0.00382871	-13.27	20.562	0.0315978	0.540954	0.00810952	17698.9	22.527	0.0797613	0.678126	0.0248659	233182	28.136	0.0295001	0.489632	0.00753445	-7.424	38.408	0.00878422	0.534772	0.00201139	-4.475	14.729	0.0738184	0.159668	0.0157748	-7.696	32.168	0.00958841	0.56128	0.00100181	-17.021
27.162	0.00490619	0.53995	0.00127588	-12.655	31.575	0.0236813	0.523364	0.00340411	-8.905	18.676	0.0984868	0.496442	0.0144713	-13.978	25.238	0.0228622	0.463917	0.00695752	-12.851	16.987	0.163145	0.533669	0.0205958	7890.69	34.489	0.0178514	0.67338	0.0041125	475721	41.685	0.0125851	0.486973	0.00239622	-10.225	34.375	0.0135858	0.535103	0.00284051	-9.032	4.593	0.208575	0.668876	0.0922145	-15.612	25.075	0.0352753	0.159798	0.00206692	-13.658
33.775	0.00485953	0.538996	0.000702536	-6.377	34.279	0.107643	0.0789673	0.00558607	-8.54	58.783	0.0196558	0.511209	0.00197211	-8.67	35.883	0.0512519	0.540719	0.00511724	-8.147	21.013	0.188298	0.477878	0.0148484	21376	39.967	0.0313297	0.673188	0.00394835	456745	32.855	0.0228105	0.488713	0.00563459	-10.885	33.398	0.0157402	0.535431	0.00354832	-12.496	25.452	0.0134017	0.376151	0.00184737	-3.613	15.179	0.0244264	0.563943	0.00382582	-9.987
77.249	0.00203596	0.107226	0.000202217	-10.367	32.876	0.0391862	0.523407	0.00352607	-11.097	33.687	0.0247709	0.496407	0.00622637	-14.397	37.521	0.0215864	0.127163	0.00332548	-4.967	44.92	0.0100124	0.470832	0.00139754	97802	28.738	0.0421681	0.674455	0.0101047	285268	22.791	0.034903	0.489687	0.00755852	-7.198	25.916	0.0349174	0.536801	0.00685853	-7.229	20.143	0.0176042	0.376856	0.00297942	-9.65	25.546	0.0155964	0.227704	0.00152411	-7.934
12.076	0.0191164	0.467073	0.00660334	-21.569	42.703	0.0137996	0.52231	0.00155749	-14.392	45.242	0.028357	0.490926	0.0025022	-4.977	34.666	0.0376803	0.462376	0.0038699	-12.669	32.126	0.0248738	0.455839	0.00351876	44531.8	30.686	0.0611169	0.675159	0.00762462	589391	31.899	0.0701326	0.489558	0.00865265	-12.824	32.763	0.0102254	0.535008	0.00261276	-12.197	15.055	0.172624	0.314339	0.0285013	-13.51	31.807	0.0101732	0.440019	0.000994551	-14.029
18.717	0.00718507	0.54052	0.00219074	-5.728	33.078	0.0231781	0.106387	0.0035417	-3.178	48.629	0.0852249	0.398913	0.00660955	-6.623	38.443	0.125666	0.462317	0.00379058	-8.293	23.142	0.03018	0.534937	0.00630965	18420.3	25.56	0.0333166	0.675262	0.0122936	303776	44.509	0.0118465	0.0767019	0.00222445	-8.304	31.04	0.0190722	0.535522	0.00398641	-8.993	14.956	0.0802368	0.39233	0.0280598	-8.917	17.664	0.040789	0.25907	0.00693759	-5.796
39.258	0.00531651	0.538962	0.00073904	-8.841	41.518	0.0282802	0.522616	0.00210871	-10.62	43.605	0.0829828	0.0795103	0.0116618	-9.953	24.912	0.0441725	0.543087	0.00931027	-12.962	17.104	0.0386136	0.535037	0.0083364	10731.7	27.792	0.0412368	0.675259	0.00963937	370880	24.862	0.0166444	0.48883	0.00582634	-13.539	23.705	0.0233491	0.536293	0.0058553	-11.416	18.44	0.0384346	0.27106	0.00506415	-21.764	20.715	0.140251	0.069464	0.00875023	-8.315
86.347	0.00190294	0.461665	0.000149937	-11.312	35.238	0.021051	0.522859	0.00252896	-13.825	28.469	0.0361894	0.514643	0.00852936	-7.812	30.65	0.0670196	0.463654	0.00635808	-10.659	22.46	0.0209322	0.472974	0.00521744	25333.8	28.18	0.0355411	0.151541	0.00795456	392685	41.532	0.0117232	0.486964	0.00237623	-6.21	20.485	0.124564	0.541314	0.0384142	-11.701	20.251	0.0197427	0.161869	0.00296108	-17.409	25.7	0.029272	0.225314	0.00231649	-7.097
26.72	0.00713058	0.539353	0.00108443	-4.289	27.797	0.0194803	0.523553	0.00373284	-16.487	19.319	0.127801	0.496761	0.0180157	-11.721	35.683	0.0225442	0.0850818	0.00393523	-4.968	25.585	0.114755	0.531835	0.00686647	28398	28.591	0.0301097	0.674396	0.0073551	380337	21.668	0.0430469	0.490534	0.00915051	-16.292	32.506	0.0214296	0.469212	0.00401681	-6.854	27.002	0.0146685	0.625673	0.00174097	-4.594	34.867	0.00679332	0.439936	0.000848173	-4.839
67.176	0.00179246	0.246206	0.00022145	-6.988	22.705	0.118399	0.529908	0.0158735	-8.562	50.542	0.0440365	0.468859	0.0059359	-10.627	31.757	0.0185288	0.462002	0.00332113	-8.802	39.084	0.0137844	0.471047	0.00176756	70069.1	36.802	0.0232604	0.673363	0.00524244	391037	17.871	0.0286498	0.525645	0.0122827	-6.705	27.015	0.0282013	0.536236	0.00574102	-10.481	19.235	0.226028	0.263543	0.0070769	-9.795	29.946	0.0143106	0.561193	0.00146383	-17.118
47.901	0.00761182	0.461938	0.000573701	-10.391	36.109	0.0118207	0.480794	0.00213843	-5.615	37.705	0.0453095	0.248732	0.00510856	-9.917	24.829	0.034263	0.464159	0.00744362	-9.975	36.541	0.0155497	0.353395	0.00193165	54560.5	24.502	0.0204581	0.342814	0.00896562	292997	26.815	0.0256114	0.492676	0.0134022	-3.79	33.833	0.0179857	0.46756	0.00321547	-5.395	20.558	0.0154441	0.626116	0.00256579	-12.026	37.321	0.0100105	0.155814	0.000858322	-20.678
22.154	0.00819849	0.258098	0.00231711	-8.956	29.6	0.0177297	0.523358	0.00339168	-12.63	49.117	0.0279449	0.411703	0.00783288	-9.815	30.077	0.0191962	0.515007	0.0042865	-9.484	17.213	0.196201	0.485663	0.0283681	10375.1	23.132	0.0286631	0.674852	0.0089825	219730	32.035	0.0461786	0.517031	0.00643098	-17.324	27.793	0.0265079	0.536205	0.00531275	-6.636	20.79	0.140249	0.473284	0.007224	-9.408	25.949	0.0277515	0.441286	0.00291074	-9.029
33.526	0.00496162	0.0506584	0.00118136	-2.625	44.352	0.0144431	0.52042	0.0015047	-10.333	68.695	0.00842006	0.327822	0.00118789	-7.631	23.674	0.0469896	0.4642	0.00754173	-12.969	30.509	0.0132125	0.471496	0.00255949	39564	26.595	0.0286925	0.67484	0.00859824	228502	36.762	0.0142555	0.487527	0.00341393	-4.601	25.614	0.0524345	0.538576	0.0108614	-7.195	19.304	0.0244861	0.626238	0.0040439	-16.491	21.645	0.0241967	0.485828	0.00267399	-11.016
83.894	0.00249693	0.193341	0.00015622	-2.566	36.199	0.0398365	0.52295	0.0026938	-9.282	43.734	0.0307539	0.491413	0.00332017	-9.864	28.445	0.0193975	0.462575	0.00450751	-12.107	37.356	0.0159889	0.471169	0.00199265	64329.8	31.28	0.0159518	0.673652	0.00462124	489485	27.745	0.0634409	0.496421	0.0244963	-9.515	39.983	0.0107296	0.534898	0.00226276	-10.098	17.258	0.0645324	0.626661	0.00735881	-4.806	26.499	0.0120678	0.0700285	0.00137968	-18.663
49.62	0.00382868	0.459103	0.000410063	-4.155	38.198	0.0334577	0.0732198	0.00334486	-7.037	36.662	0.014281	0.512658	0.00489327	-11.89	32.378	0.0276913	0.462507	0.00416164	-16.483	32.29	0.0162398	0.471577	0.00270896	36441.7	36.812	0.0303083	0.673266	0.00431853	371573	36.181	0.0117828	0.487449	0.00324405	-8.457	22.438	0.0622209	0.540448	0.0142849	-8.38	26.698	0.0155534	0.625729	0.00183822	-5.384	16.014	0.146843	0.445683	0.0114143	-12.604
88.017	0.00215214	0.0256063	0.000143714	-9.18	26.99	0.132085	0.525348	0.00716166	-18.356	45.746	0.0122073	0.511708	0.00285446	-8.509	23.026	0.138723	0.542067	0.0171402	-9.294	14.427	0.256196	0.527964	0.115534	2708.51	37.036	0.0217751	0.673171	0.00387198	479632	35.68	0.0130629	0.487841	0.0040127	-7.848	19.037	0.0866451	0.544682	0.0234821	-11.353	13.452	0.0211745	0.378219	0.00516758	-8.932	36.635	0.00656283	0.561136	0.000770719	-10.356
92.176	0.00109655	0.397362	0.000123999	0	32.341	0.0408202	0.524719	0.00586716	-6.578	51.738	0.0158706	0.135707	0.00260157	-4.835	29.117	0.0185477	0.462495	0.00428084	-9.679	34.856	0.0180497	0.47137	0.00236592	46024.9	28.116	0.0579972	0.675662	0.00875846	434644	21.271	0.0356381	0.491467	0.0108395	-13.082	33.186	0.0145116	0.470622	0.00281913	-10.892	23.66	0.019045	0.625901	0.002193	-11.057	32.05	0.0184251	0.0950834	0.00127855	-12.103
43.495	0.00355696	0.0436917	0.000609389	-13.397	36.338	0.0232715	0.52291	0.00261959	-21.622	53.285	0.0174641	0.0658535	0.00243318	-9.277	35.413	0.0148303	0.540737	0.00258277	-5.71	30.505	0.0283195	0.471712	0.00302424	41761.1	31.931	0.0191842	0.674312	0.00544399	509676	37.922	0.011093	0.487299	0.00306379	-7.577	22.228	0.147402	0.542784	0.0346551	-7.534	23.719	0.0276473	0.103541	0.00312746	-5.767	32.234	0.00693313	0.0782262	0.00100415	-7.856
30.902	0.00685782	0.539164	0.000970719	-11.379	34.215	0.0272866	0.5232	0.00313617	-11.014	47.801	0.0195721	0.512785	0.00483581	-1.072	47.288	0.00940188	0.461195	0.00157345	-7.137	25.384	0.0792361	0.531705	0.00648481	22484.8	35.212	0.0167609	0.673273	0.00374081	437945	28.816	0.0149483	0.1014	0.00531675	-6.627	22.581	0.0292353	0.536835	0.00763852	-3.832	24.017	0.0321498	0.625975	0.00280047	-2.838	19.124	0.0139439	0.562937	0.0023379	-8.425
11.329	0.030073	0.545211	0.00640493	-15.825	31.277	0.0500868	0.523672	0.00397812	-7.866	46.643	0.0228457	0.51157	0.00304725	-1.797	40.868	0.0277631	0.462021	0.00329237	-9.598	26.86	0.0960248	0.299677	0.00595616	33268.1	37.314	0.0139886	0.673391	0.00358054	538687	40.945	0.0117663	0.511312	0.00236846	-7.339	20.878	0.0976407	0.546212	0.0280388	-16.563	9.575	0.345224	0.629586	0.0962154	-16.261	35.521	0.0108544	0.440018	0.000997284	-16.159
46.384	0.0122229	0.48463	0.00066284	-9.959	41.433	0.017542	0.522475	0.0018551	-8.094	41.278	0.0210589	0.513179	0.00571068	-5.262	36.112	0.0194591	0.321044	0.00333159	-10.661	34.765	0.0162422	0.471243	0.00212364	47105.4	34.49	0.0243091	0.673347	0.00445447	347402	41.556	0.0117433	0.515768	0.00232164	-8.081	21.824	0.0961886	0.541536	0.0165247	-8.269	21.675	0.0194021	0.626159	0.00283096	-7.981	14.104	0.0694123	0.452757	0.0204239	-7.21
40.9	0.00549614	0.531736	0.000678827	-8.185	39.128	0.011339	0.522483	0.00185349	-8.457	38.086	0.0327574	0.49667	0.00837809	-5.785	17.889	0.044723	0.173325	0.0135475	-8.978	27.81	0.0591331	0.531759	0.00467419	26020.1	26.006	0.0230871	0.334318	0.00738935	336003	26.353	0.0195914	0.488637	0.00564361	-14.609	21.584	0.0382627	0.538128	0.0114525	-17.97	12.859	0.0454134	0.381848	0.0112523	-11.976	24.398	0.0109613	0.56237	0.00161566	-4.19
87.681	0.0028492	0.224851	0.000153338	-12.113	37.578	0.0209144	0.480292	0.0025332	-9.951	33.814	0.051612	0.512708	0.00531696	-11.636	33.399	0.035601	0.540878	0.0047334	-10.369	27.065	0.0250464	0.472563	0.00451079	32081.6	33.876	0.0189962	0.673587	0.00550828	291528	22.406	0.0849568	0.495171	0.0190724	-15.613	27.433	0.0238786	0.536396	0.00587706	-8.533	12.73	0.043807	0.62912	0.00588294	-16.04	38.145	0.00719106	0.439842	0.000719268	-5.05
98.984	0.00225748	0.109148	0.000116457	-5.408	30.151	0.0200911	0.523386	0.00344106	-15.387	47.416	0.00932324	0.511201	0.00204384	-12.086	15.5	0.0625201	0.4761	0.0320536	-7.382	19.787	0.0313863	0.534887	0.0066076	18248.6	31.757	0.0916328	0.674226	0.0101965	331280	17.713	0.0513245	0.528948	0.0195484	-6.448	28.1	0.028953	0.536435	0.0056299	-7.737	10.435	0.0372927	0.382706	0.0123954	-11.837	15.448	0.085312	0.449619	0.0157491	-15.723
42.037	0.00345037	0.538905	0.000603606	-8.169	39.218	0.0176323	0.522646	0.00215072	-4.785	46.409	0.0282463	0.193484	0.00278113	-10.319	21.434	0.021154	0.463576	0.00639854	-8.14	15.64	0.152633	0.486301	0.029825	8004.1	39.558	0.0155419	0.673269	0.00322575	647925	34.419	0.0533213	0.488941	0.00636051	-2.492	33.235	0.0160134	0.53532	0.00327276	-12.293	15.989	0.163683	0.62658	0.0134321	-8.805	27.483	0.0269433	0.304757	0.00178457	-5.4
54.625	0.00289752	0.0965448	0.000341675	-12.854	34.475	0.0353767	0.480242	0.00343374	-13.593	34.495	0.0458874	0.49248	0.0070064	-7.95	23.192	0.0200298	0.463125	0.00564926	-11.216	35.259	0.0207418	0.53129	0.00267009	63861.5	31.533	0.0227548	0.673586	0.00528866	386889	39.163	0.0106602	0.486965	0.00239538	-5.303	20.209	0.10235	0.542379	0.0347154	-14.164	20.208	0.127867	0.626028	0.00713461	-3.303	20.296	0.0457639	0.256459	0.00357926	-10.631
59.611	0.0148044	0.407498	0.000353472	-5.134	23.925	0.0232966	0.524181	0.00482541	-8.659	45.716	0.0121018	0.511434	0.00261726	-17.039	25.462	0.179015	0.205183	0.0100476	-17.744	27.951	0.0242551	0.262089	0.00424693	27440.9	24.099	0.0412262	0.680017	0.0171059	446747	29.016	0.102436	0.492034	0.0132218	-21.769	32.012	0.0211925	0.535598	0.00380015	-9.809	15.242	0.0821661	0.384636	0.0154751	-11.5	21.533	0.025252	0.121578	0.00289952	-3.799
78.302	0.0026315	0.0256863	0.000173458	-6.535	33.343	0.0161643	0.481628	0.00285764	-11.955	24.56	0.0199889	0.498238	0.00802643	-9.359	24.955	0.0557117	0.46593	0.0109121	-3.774	33.538	0.0234649	0.531617	0.00274116	55298.2	33.2	0.0164936	0.673503	0.00450293	471167	30.251	0.0641561	0.48895	0.00634271	-13.6	26.063	0.0228388	0.536137	0.00558545	-5.436	11.898	0.16527	0.417897	0.0880528	-8.34	28.463	0.014409	0.336823	0.00157751	-14.974
45.561	0.0048728	0.0609131	0.000703765	-7.528	28.736	0.0156693	0.523351	0.00337047	-13.241	49.314	0.0138296	0.28575	0.00267031	-4.323	24.259	0.0741498	0.469613	0.0242822	-12.33	17.035	0.123756	0.533671	0.0118419	10747.6	36.38	0.0559	0.673428	0.00517232	346447	25.665	0.139947	0.501103	0.0303276	-10.976	32.523	0.0144917	0.535349	0.00348279	-8.996	17.863	0.193182	0.626353	0.0090402	-10.841	29.464	0.012555	0.101294	0.00117147	-17.179
12.152	0.0210546	0.470192	0.010413	-13.456	33.065	0.0332738	0.48056	0.00442997	-15.659	48.26	0.0131189	0.511239	0.00205615	-5.894	19.168	0.0848502	0.552102	0.0195178	-10.825	28.001	0.180452	0.473578	0.00666955	30257.3	33.36	0.0289998	0.673859	0.00482856	537633	42.506	0.0128914	0.515421	0.00223071	-15	30.263	0.0259856	0.535881	0.00485912	-5.491	14.391	0.166942	0.412741	0.0754874	-8.657	30.869	0.0133322	0.449409	0.00121329	-11.054
62.017	0.00373398	0.188737	0.000339419	-4.988	30.034	0.0373419	0.480912	0.00403838	-1.735	33.598	0.0885999	0.516099	0.0120818	-8.241	22.793	0.0528769	0.543988	0.0114984	-10.465	35.077	0.0226515	0.471312	0.00226606	54191.2	24.907	0.022455	0.674784	0.00907055	176982	24.876	0.0793822	0.490198	0.00897647	-10.21	18.676	0.0230172	0.536814	0.00704058	-1.975	21.164	0.0417018	0.626016	0.00405782	-11.07	25.018	0.0128213	0.440599	0.0018741	-13.805
94.96	0.00314731	0.374462	0.00012775	-5.108	44.02	0.0122416	0.52226	0.0014679	-8.465	40.909	0.0204478	0.101543	0.00913126	-11.365	21.365	0.0492194	0.464987	0.00952516	-14.252	43.166	0.0136441	0.471064	0.00179053	81234.2	27.027	0.11684	0.675622	0.0253434	248567	25.742	0.0348068	0.489179	0.00678504	-11.249	30.708	0.0137945	0.535329	0.00329211	-11.831	17.183	0.164663	0.0855485	0.0137526	-13.582	14.158	0.155118	0.455212	0.0252392	-9.746
39.447	0.00593457	0.226285	0.000750482	-7.222	45.556	0.0143271	0.522474	0.0018399	-3.412	40.89	0.061343	0.0988837	0.00895634	-4.431	29.376	0.0277804	0.542333	0.00495333	-6.585	33.557	0.0262826	0.471543	0.00268129	45298.4	21.859	0.0266403	0.677051	0.0119436	395327	41.75	0.0196169	0.515426	0.00259009	-14.338	33.513	0.01151	0.534996	0.0025021	-15.266	14.897	0.0720813	0.389606	0.0234692	-7.98	46.554	0.00438705	0.5609	0.000512828	-11.882
39.589	0.00335926	0.225688	0.00058927	-9.474	23.118	0.103795	0.533233	0.0212589	-14.405	46.817	0.0712622	0.516393	0.0114864	-4.737	23.32	0.0395733	0.466529	0.0123961	-7.886	25.519	0.0204765	0.471765	0.00322382	38921.9	23.991	0.0352883	0.674623	0.0148631	158718	30.857	0.012784	0.518348	0.00367425	-10.68	22.454	0.0267756	0.536876	0.00745097	-11.084	18.562	0.0205764	0.377257	0.00362262	-8.98	42.808	0.00763628	0.0918859	0.00066585	-5.486
21.07	0.00721324	0.463011	0.00175221	-9.909	34.599	0.0226989	0.1647	0.00257201	-9.292	47.113	0.0161684	0.511261	0.00227255	-3.377	30.356	0.0347347	0.292893	0.00656655	-18.768	32.997	0.0232105	0.471411	0.00249012	45275.6	35.037	0.0229811	0.67335	0.00494657	360781	28.814	0.027264	0.488589	0.00568697	-19.304	32.9	0.0158264	0.53538	0.00363507	-11.937	16.943	0.039475	0.164289	0.00598082	-6.427	28.315	0.0181095	0.168959	0.00143759	-8.662
54.411	0.00319376	0.231482	0.000448927	-13.793	15.323	0.0532651	0.492024	0.0130484	-10.556	48.642	0.0125863	0.511311	0.002197	-6.885	39.063	0.0210621	0.54061	0.00292883	-8.317	25.82	0.0709813	0.531933	0.00857134	29029.8	41.392	0.0144793	0.672976	0.00289789	559026	31.078	0.0163255	0.52229	0.00477224	-17.381	40.646	0.00983674	0.534752	0.00196349	-7.776	29.602	0.0152138	0.272298	0.00158188	-15.257	22.037	0.0148759	0.562085	0.0020351	-7.583
23.018	0.0375116	0.543915	0.00458505	-7.178	41.258	0.0210816	0.0614795	0.0019207	-5.194	42.303	0.0620354	0.512447	0.0043697	-15.948	27.098	0.0337479	0.465005	0.0090233	-5.638	25.631	0.180183	0.474495	0.00815423	23903.5	35.232	0.0167599	0.673735	0.0047204	621590	32.351	0.0205942	0.487988	0.00451525	-10.627	21.499	0.0278948	0.537594	0.00840373	-9.062	24.584	0.0280199	0.625827	0.0031864	-6.856	34.309	0.00773384	0.43779	0.00087577	-12.194
58.249	0.0158727	0.361209	0.000419383	-6.992	27.373	0.0249377	0.524103	0.00471027	-18.071	20.43	0.0417664	0.516263	0.0172141	-12.819	16.968	0.180873	0.473692	0.0271209	-18.852	26.204	0.038982	0.473444	0.00609512	28631.8	26.436	0.0283025	0.675172	0.00786244	412238	36.23	0.0162317	0.48757	0.00350007	-11.074	21.654	0.020029	0.536204	0.00576991	-8.926	25.335	0.0171166	0.625761	0.00215782	-6.851	19.183	0.0509665	0.442203	0.00478292	-19.129
45.477	0.00276126	0.461936	0.000472938	-4.103	32.672	0.0249497	0.523426	0.00350974	-6.412	46.981	0.0330302	0.278336	0.00457255	-17.275	33.409	0.0189176	0.462076	0.0033584	-8.491	36.11	0.0231388	0.107407	0.00227168	60773.5	35.905	0.0162319	0.673532	0.00413149	482921	27.116	0.0178328	0.517353	0.00481147	-7.419	25.026	0.0358625	0.536683	0.00605547	-6.978	14.511	0.0921375	0.390513	0.0251042	-5.17	21.265	0.0404483	0.561645	0.00313918	-12.289
52.894	0.00291841	0.251608	0.000334847	-9.602	37.988	0.0291019	0.523228	0.00316243	-8.671	44.336	0.0443464	0.512175	0.0257194	-14.943	32.336	0.0444625	0.463802	0.00664385	-7.408	21.246	0.184227	0.477526	0.0137331	11576.3	38.107	0.0143665	0.673384	0.00379572	637203	28.414	0.128233	0.343087	0.0122112	-10.748	30.557	0.0174899	0.306117	0.00355794	-10.226	10.256	0.172298	0.405174	0.0497259	-18.112	42.756	0.00572031	0.439773	0.000600305	-11.405
45.976	0.00326202	0.199694	0.00057661	-17.618	38.305	0.0293433	0.277391	0.00357087	-4.589	36.874	0.0224791	0.119735	0.00505292	-3.723	30	0.0299772	0.463247	0.00579882	-10.345	18.969	0.0396298	0.533487	0.0066479	13324.5	36.928	0.0163428	0.673236	0.00341647	506711	31.192	0.0435706	0.489386	0.0070162	-10.953	26.008	0.0204255	0.535829	0.00462721	-12.416	12.969	0.263438	0.627724	0.020412	-11.765	21.619	0.0123803	0.561748	0.00182657	-16.042
102.279	0.00294766	0.461632	0.000111154	-3.263	32.707	0.0327227	0.523414	0.0035166	-10.934	46.469	0.00822892	0.511259	0.0021027	0	22.737	0.0183238	0.46306	0.00549278	-12.479	30.105	0.0269771	0.471691	0.00299256	47011.4	24.793	0.0241341	0.67611	0.00940368	380558	35.903	0.0151414	0.516723	0.00327229	-15.225	27.708	0.0146476	0.535491	0.00391643	-5.64	18.855	0.0299814	0.19703	0.00585514	-9.398	21.851	0.0356902	0.106227	0.00304397	-16.688
21.176	0.0113729	0.461566	0.00377474	-8.261	24.158	0.0938347	0.529122	0.0138294	-9.731	51.99	0.0223038	0.491208	0.00359869	-5.931	21.551	0.0358288	0.464345	0.0078735	-6.75	25.218	0.0822205	0.263556	0.0119424	29441.2	47.813	0.0149727	0.672776	0.00240321	688202	45.968	0.0148595	0.515391	0.00220972	-17.835	33.982	0.0145256	0.535158	0.00289522	-18.635	18.229	0.0190923	0.546371	0.00338507	-10.331	36.627	0.0117957	0.076547	0.000971165	0
55.848	0.00280677	0.0514076	0.00035282	-12.157	37.376	0.0189281	0.480051	0.00241446	-6.447	48.109	0.0205471	0.500239	0.00583561	-4.398	26.645	0.0939775	0.464705	0.0088256	-8.029	22.719	0.0371099	0.534373	0.00870949	18267.5	25.15	0.0238403	0.675675	0.00992872	370311	36.061	0.0213764	0.48794	0.00418942	-8.912	27.251	0.0405987	0.537145	0.00725513	-9.871	12.804	0.0674276	0.383564	0.0138144	-6.019	14.19	0.0203353	0.283266	0.00424282	-9.395
52.469	0.00587698	0.461916	0.000448546	-7.489	43.942	0.0167916	0.522343	0.00161836	-9.036	41.043	0.0206395	0.514152	0.00739361	-12.303	30.258	0.0647622	0.464779	0.008567	-14.245	45.043	0.011533	0.530809	0.00152881	100880	48.87	0.0103578	0.67273	0.00234808	776994	30.936	0.025095	0.489385	0.00693162	-8.007	32.095	0.0166926	0.535332	0.00345833	-3.924	28.95	0.0281161	0.235405	0.00229057	-4.907	16.735	0.02605	0.569985	0.00480519	-10.988
14.931	0.0188141	0.178569	0.007475	-10.771	39.481	0.0171647	0.522534	0.00194812	-3.103	43.785	0.0171912	0.214355	0.00344527	-8.288	34.487	0.0187253	0.540994	0.00309166	-0.545	19.469	0.0353105	0.475367	0.00955718	18156.4	39.369	0.0156987	0.673735	0.0041145	734308	30.75	0.029493	0.516803	0.00570088	-16.473	32.83	0.0144104	0.535089	0.00282833	-4.87	12.192	0.167975	0.628118	0.0157025	-7.778	26.702	0.0107355	0.240795	0.00151441	-9.18
12.995	0.0184643	0.541682	0.00596787	-10.06	34.218	0.0208332	0.523245	0.00318809	-6.646	55.568	0.00962398	0.511021	0.00158172	-8.489	23.194	0.0916002	0.502867	0.0125946	-9.118	33.036	0.0268219	0.47155	0.00271641	51489	30.799	0.0681529	0.674765	0.00813999	470281	29.72	0.0179313	0.488437	0.00510334	-10.641	24.804	0.109733	0.543644	0.0199976	-10.104	21.906	0.0159933	0.626087	0.00280743	-4.827	14.315	0.063226	0.567125	0.00730864	-2.197
72.638	0.00467001	0.0561776	0.000216273	-7.697	34.626	0.10876	0.523732	0.00409518	-11.321	35.501	0.0846733	0.516223	0.0113434	-14.111	45.56	0.0182233	0.0497965	0.00236599	-5.041	15.428	0.110993	0.486106	0.0290146	6081.88	27.402	0.0343532	0.67535	0.0118389	242913	37.031	0.0139949	0.487386	0.00316586	-10.624	22.722	0.0849833	0.544436	0.0213342	-4.108	22.115	0.0189142	0.626088	0.00246818	-17.32	15.93	0.0401723	0.444355	0.00758099	-7.359
62.765	0.0037826	0.461779	0.000286086	-14.828	41.543	0.0185017	0.248189	0.00180302	-17.59	35.92	0.0172609	0.512772	0.00508092	-22.557	31.764	0.104658	0.463451	0.0060198	-8.184	40.183	0.0137368	0.470968	0.00166047	79571.9	37.337	0.0590706	0.67348	0.00493972	504774	32.368	0.0462784	0.516469	0.00619086	-9.988	29.508	0.0315787	0.536187	0.00512861	-8.708	16.734	0.0638382	0.626664	0.00574315	-14.198	22.703	0.0110362	0.440503	0.00172446	-15.194
26.011	0.0102357	0.167717	0.00170951	-12.97	47.177	0.0172618	0.461353	0.00151245	-4.372	50.719	0.00866681	0.511198	0.00202366	-8.893	34.265	0.0196455	0.540716	0.00318138	-3.231	15.412	0.135191	0.481542	0.0208309	5012.34	46.686	0.00947789	0.67283	0.00239698	856708	28.989	0.0133406	0.519563	0.00457836	-12.815	27.217	0.0207299	0.536054	0.00517835	-10.783	0	1	1	1	-22.661	27.687	0.0150352	0.0945168	0.00187554	-13.011
74.635	0.00174504	0.166955	0.00017945	-0.23	39.322	0.013817	0.522505	0.00189604	-7.745	45.924	0.0177994	0.515112	0.00971725	-7.521	26.321	0.0399528	0.464233	0.00834021	-10.285	26.096	0.0324964	0.190856	0.00618795	22788.3	26.179	0.103713	0.679236	0.0163882	515081	42.46	0.0101331	0.486833	0.00211867	-8.329	24.223	0.085637	0.542349	0.0182382	-9.509	30.962	0.0132461	0.375836	0.0013413	-6.611	36.245	0.00791194	0.561155	0.000857453	-10.04
78.686	0.00227401	0.0851594	0.000171188	-4.324	23.667	0.0940289	0.527807	0.0113765	-7.194	28.246	0.0250791	0.511498	0.00775797	-12.586	23.716	0.0670403	0.469133	0.0170598	-0.933	39.558	0.0156074	0.471002	0.00169145	64482.8	41.213	0.0175461	0.673321	0.00349148	718983	38.278	0.0281054	0.488391	0.00519906	-6.226	18.893	0.0524882	0.473044	0.0117081	-8.525	18.795	0.0161379	0.376807	0.00290028	-6.237	20.373	0.016092	0.440798	0.00222112	-13.867
90.905	0.00148676	0.486245	0.000121853	-6.513	41.416	0.0163845	0.0671814	0.00177017	-7.915	39.054	0.0216413	0.0832074	0.00715651	-10.744	20.887	0.19648	0.470622	0.0203075	-7.935	22.312	0.0285672	0.535589	0.00516012	23420.3	35.309	0.0153487	0.673195	0.00405722	294059	45.68	0.014239	0.0450597	0.00228894	-9.923	33.826	0.0144312	0.535146	0.00287445	-6.889	13.614	0.0788377	0.390545	0.0250868	-9.253	33.05	0.0128099	0.198689	0.0010828	-12.678
20.687	0.0179896	0.0715998	0.0090691	-9.636	32.078	0.019633	0.523068	0.00288984	-17.069	44.702	0.0157257	0.0680146	0.00286152	-12.7	23.933	0.0862473	0.471718	0.040584	-14.323	37.872	0.0225035	0.141155	0.00237854	61062.6	30.809	0.0576837	0.675905	0.0126855	378618	31.364	0.0426673	0.491438	0.0111382	-13.744	26.261	0.0182372	0.536272	0.00536128	-5.452	23.073	0.0504023	0.625631	0.00507988	-2.335	30.377	0.00657621	0.0407652	0.000994005	-5.937
20.484	0.00660765	0.540977	0.00143952	-12.705	40.45	0.03299	0.531692	0.0196176	-16.822	43.132	0.0215126	0.511679	0.00296773	-10.921	21.633	0.0914159	0.474546	0.0278912	-11.062	22.69	0.128767	0.475936	0.0106188	16911.3	44.036	0.0121235	0.672808	0.0026011	492331	33.274	0.0128622	0.487442	0.00334467	-6.508	24.931	0.0660241	0.541335	0.0162518	-6.232	17.275	0.0196032	0.550542	0.00390371	-13.597	35.056	0.0109915	0.0862865	0.000964742	-9.614
34.177	0.00247274	0.392809	0.000716889	-0.177	41.238	0.0109021	0.522488	0.00185811	-6.027	44.975	0.0192174	0.491838	0.00436399	-14.058	38.573	0.0207319	0.461849	0.00284994	-7.769	19.498	0.173139	0.497673	0.0527404	10234.9	38.161	0.0177119	0.673191	0.0035693	433077	38.205	0.0850777	0.49016	0.00874479	-5.36	28.402	0.038506	0.536544	0.00587997	-8.742	20.109	0.0261745	0.626374	0.00346382	-6.447	47.545	0.00482138	0.076056	0.000542327	-5.255
49.105	0.00359986	0.0267204	0.000465793	-12.659	35.479	0.0586643	0.136608	0.00405547	-8.992	50.5	0.00780449	0.511182	0.0019925	-1.519	20.009	0.0599155	0.549159	0.0114266	-15.27	34.664	0.0157791	0.531395	0.00240415	54623.7	27.975	0.0437129	0.674813	0.00720171	479776	23.167	0.116519	0.51205	0.0546748	-3.598	28.743	0.0168381	0.535418	0.00361125	-17.663	18.601	0.0929776	0.626349	0.00484285	-7.782	27.988	0.0202852	0.522105	0.00169577	-16.272
33.433	0.00378076	0.462228	0.000820368	-13.415	32.667	0.0767126	0.483506	0.0111842	-8.236	30.483	0.0332559	0.512851	0.00527396	-11.122	38.774	0.0183048	0.461799	0.0027454	-16.243	18.095	0.104026	0.437911	0.013084	16050.5	32.885	0.0437687	0.675079	0.00710985	511060	25.252	0.0252413	0.48879	0.00596082	-2.902	23.497	0.114087	0.539758	0.0143533	-9.821	15.058	0.0289617	0.211833	0.00491661	-8.773	13.944	0.0571964	0.217448	0.00704161	-10.898
58.169	0.00278518	0.189433	0.000335328	-9.26	47.894	0.0177254	0.522317	0.0015692	0	40.819	0.0148376	0.512034	0.00380731	-7.537	24.428	0.0580353	0.477499	0.048226	-2.39	38.479	0.019072	0.471121	0.00199885	70805.5	26.439	0.018496	0.674291	0.00646849	385686	29.279	0.0241038	0.491035	0.00985026	-12.183	27.081	0.0263856	0.536396	0.00618182	-6.706	12.556	0.0410284	0.629006	0.0068015	-10.379	40.799	0.00670973	0.43984	0.00070449	-9.886
42.262	0.00313083	0.461994	0.000542102	-7.3	16.037	0.0993827	0.53133	0.0175621	-3.915	30.619	0.0256337	0.513893	0.00726222	-6.071	28.966	0.0640837	0.541405	0.00623341	-7.694	19.929	0.0443746	0.535671	0.0117117	13287.9	42.794	0.0159338	0.673019	0.003175	531839	34.769	0.016547	0.487753	0.00401716	-11.691	19.944	0.022468	0.536879	0.00753218	-8.383	16.903	0.0668802	0.382525	0.0120719	-5.571	22.673	0.0105497	0.0769537	0.00170615	-4.973
40.955	0.0045135	0.461999	0.000547995	-11.223	37.506	0.01276	0.522681	0.00219994	-4.185	51.005	0.00989246	0.511085	0.00174833	-4.405	23.469	0.0226532	0.463118	0.005402	-13.553	43.335	0.0164741	0.0944508	0.00164364	83646.9	36.431	0.0121654	0.673189	0.00357299	440008	41.393	0.00982649	0.486813	0.00209163	-9.468	16.842	0.0298374	0.537525	0.00916949	-7.149	27.343	0.0259352	0.190624	0.00199143	-10.864	23.311	0.0272753	0.107545	0.00301257	-12.432
45.77	0.00471149	0.461894	0.000423033	-9.7	31.693	0.137278	0.53404	0.0225885	-8.051	36.624	0.0444912	0.514904	0.00890361	-7.256	22.986	0.096546	0.476083	0.0316215	-7.614	40.688	0.0135528	0.470954	0.00159654	69589.6	34.498	0.0149253	0.673433	0.00398928	400276	32.62	0.0261658	0.516524	0.00559771	-7.603	25.258	0.0348559	0.53664	0.00805867	-9.666	16.846	0.067392	0.62965	0.00916091	-9.908	19.639	0.0545663	0.0722303	0.00909543	-3.77
34.494	0.00408801	0.184052	0.000908464	-7.261	28.363	0.0764207	0.52418	0.00486994	-5.939	59.371	0.020038	0.346995	0.00199359	-2.621	22.3	0.0220359	0.463719	0.0065271	-9.599	29.52	0.0506103	0.532003	0.00465512	43941.5	36.06	0.0147215	0.673325	0.00370734	469579	42.183	0.00820869	0.486764	0.00198444	-0.136	33.222	0.018128	0.535335	0.0032554	-11.965	21.529	0.0720948	0.625947	0.00619291	-8.238	16.873	0.0458982	0.562307	0.00414992	-10.176
19.02	0.0151898	0.358015	0.0038779	-14.045	40.509	0.0233156	0.5228	0.00242198	-3.584	52.307	0.0334435	0.210512	0.00392585	-5.026	23.463	0.0266669	0.463594	0.00646927	-11.72	31.069	0.0227823	0.471582	0.00274562	36392	35.2	0.0215356	0.673643	0.00442446	494669	41.478	0.0121072	0.286614	0.00240312	-0.001	22.821	0.0437032	0.538314	0.0115564	-6.803	22.527	0.018901	0.37665	0.00264855	-8.927	29.274	0.0151403	0.440299	0.00145155	-17.655
31.488	0.00680057	0.539329	0.00104101	-10.024	42.221	0.0109849	0.522481	0.00184615	-10.857	38.321	0.0971241	0.513019	0.00562104	-8.755	25.976	0.115031	0.465347	0.0108857	-9.709	39.638	0.0194798	0.05049	0.00219996	68411.3	28.512	0.0841912	0.675365	0.0206435	306048	38.449	0.0125113	0.487067	0.0025947	-11.284	2.806	0.598777	0.693274	0.289571	-15.014	12.772	0.0431952	0.630946	0.00703268	-9.022	30.13	0.012819	0.561187	0.00117503	-12.64
31.451	0.0281421	0.22311	0.00253042	-11.936	32.978	0.0134413	0.522897	0.00257735	-11.704	48.727	0.0153224	0.511253	0.00206539	-3.279	52.154	0.00867695	0.287886	0.0014065	0	47.533	0.0128885	0.131127	0.00133353	94437.8	38.401	0.0175639	0.673077	0.00340387	397806	32.642	0.0521087	0.517027	0.00652066	-10.031	24.084	0.0344648	0.537847	0.00881499	-18.172	9.65	0.034731	0.636412	0.00810737	-13.694	22.333	0.0691522	0.110617	0.00348962	-14.667
25.951	0.00666554	0.462899	0.00161929	-8.424	31.215	0.0180158	0.523013	0.00278401	-15.277	48.445	0.0141339	0.511525	0.00301549	-8.673	25.129	0.0250387	0.462995	0.00525676	-18.74	40.638	0.010434	0.470937	0.00157149	82117.2	47.238	0.0121613	0.672853	0.00252202	762779	35.591	0.0124846	0.516493	0.00325532	-4.427	31.144	0.0195771	0.467912	0.0037009	-2.906	9.529	0.114243	0.403468	0.0493461	-9.974	16.339	0.0336727	0.563347	0.00417874	-9.011
10.413	0.0354096	0.473927	0.0149111	-20.246	26.33	0.0242312	0.523977	0.00447357	-10.225	54.337	0.0192361	0.163889	0.00410876	-6.115	36.956	0.0265571	0.541413	0.00471226	-9.231	16.288	0.111347	0.540568	0.0139934	11526.7	30.698	0.0185379	0.674144	0.00597651	449719	26.613	0.0218968	0.10015	0.00547442	-15.645	29.979	0.0202128	0.535729	0.00413912	-9.308	25.003	0.016403	0.625828	0.00189454	-6.627	25.63	0.0181432	0.561616	0.0019113	-5.741
26.361	0.00489789	0.539846	0.00137018	-14.61	28.018	0.124002	0.54383	0.0469456	-2.018	55.555	0.00902515	0.511037	0.00169176	-7.318	13.448	0.164473	0.549771	0.0261659	-12.126	25.511	0.0501056	0.474157	0.00738312	20776.1	34.186	0.0167152	0.673462	0.00414859	407378	25.909	0.0298174	0.489969	0.00818248	-7.563	21.821	0.0257445	0.536967	0.00797272	-13.96	24.644	0.0146497	0.625874	0.00189946	-8.951	11.825	0.0415976	0.159167	0.0109118	-11.122
24.186	0.00555648	0.0737489	0.00128569	-4.496	53.647	0.00875399	0.521992	0.000994399	-4.264	37.073	0.0297909	0.491525	0.00366716	-0.965	19.302	0.0358949	0.552043	0.0126367	-6.432	37.646	0.0190033	0.471169	0.00201144	58467.4	49.045	0.0126754	0.672783	0.00224768	781263	34.874	0.0403227	0.10055	0.00554024	-9.264	22.951	0.0339725	0.537469	0.010093	-11.309	14.78	0.0339704	0.627362	0.0053684	-6.248	40.95	0.00614678	0.439819	0.000672229	-4.847
29.673	0.00852418	0.539254	0.00118323	-11.233	23.415	0.105172	0.52742	0.0106171	-15.833	27.851	0.136718	0.535251	0.0479201	-9.304	32.437	0.0158214	0.541256	0.00338962	-8.167	39.887	0.0337691	0.373606	0.00215353	62229.6	43.665	0.00953501	0.673049	0.00272594	822225	24.148	0.020484	0.488829	0.00585815	-9.811	31.593	0.0106951	0.535071	0.00279185	-5.381	29.211	0.0162804	0.625596	0.00157612	-6.019	38.589	0.0110999	0.0857366	0.00085225	-7.227
47.915	0.00501508	0.538194	0.000495626	-4.826	35.828	0.0228183	0.480509	0.00246389	-10.681	37.4	0.0662362	0.512941	0.00563587	-14.195	30.184	0.0991256	0.463952	0.00730299	-11.934	33.67	0.0398624	0.317607	0.00304992	48523.9	21.586	0.216268	0.680154	0.020149	275145	39.455	0.00914897	0.516083	0.00233888	-15.355	17.367	0.0613592	0.471056	0.0131476	-15.548	21.01	0.0194122	0.626125	0.00297762	-11.918	7.359	0.135112	0.570155	0.0208573	-17.302
71.619	0.0052172	0.461736	0.000234805	-8.307	38.733	0.0192006	0.522717	0.0022801	-17.453	36.466	0.049895	0.512841	0.00570151	-15.666	35.508	0.0424095	0.289092	0.00457518	-4.854	30.507	0.0200754	0.471454	0.00266193	52235.2	27.442	0.0206907	0.0821661	0.00741432	322533	40.33	0.0133185	0.515606	0.00261548	-2.395	22.352	0.0201615	0.536382	0.00609091	-4.088	29.43	0.0162306	0.362238	0.00181993	-11.582	36.304	0.00861547	0.174879	0.000850031	-5.473
18.745	0.0212247	0.502851	0.00262543	-12.973	24.411	0.0828992	0.526658	0.00923951	-16.077	40.129	0.0369524	0.113035	0.00471748	-10.641	30.307	0.022823	0.463052	0.00516491	-10.417	19.702	0.188635	0.534549	0.0176185	10168.9	35.983	0.0199662	0.673942	0.00479733	608617	46.092	0.0169538	0.515398	0.0023098	-13.768	31.811	0.0133651	0.535114	0.0028558	-12.789	19.307	0.0564363	0.626261	0.0059022	-10.06	19.709	0.02384	0.146362	0.00377694	-8.565
64.032	0.00465357	0.111107	0.000312641	-9.535	26.446	0.0751722	0.529455	0.0141994	-14.484	42.331	0.0140384	0.511465	0.00257754	-9.453	9.681	0.17538	0.489425	0.0557464	-5.958	34.482	0.0211155	0.471472	0.00257855	49164.8	23.862	0.0265745	0.67599	0.0110446	347511	36.75	0.010871	0.487237	0.0028735	-7.774	23.278	0.0136433	0.535572	0.00407901	-6.921	18.027	0.0734696	0.626292	0.00695442	-4.201	19.463	0.171051	0.443241	0.00684748	-7.718
36.213	0.00455397	0.539019	0.000616006	-18.483	34.995	0.0256925	0.52351	0.00365528	-21.705	36.345	0.0278029	0.513628	0.00690614	-17.26	31.36	0.0401764	0.540955	0.0050185	-6.998	20.573	0.0491433	0.547603	0.0105031	13606.2	34.104	0.0138757	0.673401	0.00391533	574723	32.021	0.0162522	0.488138	0.00463861	-10.816	24.29	0.02132	0.536043	0.00506614	-17.949	26.626	0.0182862	0.376365	0.00219039	-18.083	24.465	0.0144326	0.44054	0.00182011	-7.165
52.665	0.00688428	0.461965	0.000507075	-7.052	46.177	0.0119007	0.522253	0.00145223	-8.555	17.292	0.164441	0.542035	0.0652215	-8.447	19.522	0.0326343	0.464221	0.0079273	-8.194	33.729	0.0369842	0.113849	0.00293417	48560.2	40.983	0.0173845	0.673054	0.00315658	542117	24.106	0.0173085	0.488767	0.00572789	-6.28	35.333	0.0144581	0.468414	0.00311299	-8.545	19.604	0.0172828	0.62735	0.00310127	-1.369	22.788	0.0245463	0.456222	0.00221087	-14.572
45.439	0.00379473	0.153804	0.000668798	-5.47	19.428	0.0622781	0.528954	0.0132491	-22.972	43.764	0.0355892	0.51275	0.0048248	-8.424	34.137	0.0906885	0.463086	0.00531281	-6.781	26.063	0.0327422	0.534608	0.00476529	38233.9	36.551	0.0269085	0.673411	0.00488378	455278	26.456	0.0673679	0.265231	0.015982	-2.166	25.279	0.0162776	0.535711	0.00421135	-8.736	11.465	0.0259967	0.379258	0.00683694	-11.819	32.45	0.0108635	0.561257	0.00124026	-9.91
46.276	0.00451648	0.538825	0.000440989	-4.716	47.267	0.012039	0.522378	0.00166909	-8.864	40.743	0.0518709	0.492006	0.00739622	-5.373	46.088	0.0111469	0.540007	0.0017778	0	29.233	0.020869	0.472064	0.00359494	28336.9	29.801	0.0251429	0.674763	0.00857726	407930	34.342	0.0156752	0.487818	0.00398424	-8.167	35.194	0.0194226	0.403486	0.00348061	-10.619	15.662	0.0518136	0.128121	0.00839424	-15.324	46.735	0.00633417	0.113995	0.000589619	-6.313
37.532	0.0115681	0.27759	0.00078433	-10.622	43.835	0.0166804	0.52245	0.0018045	-8.638	36.662	0.149151	0.515258	0.00977239	-8.698	11.848	0.0579019	0.469024	0.0176394	-12.054	25.672	0.0385706	0.533111	0.00601968	23653.5	29.896	0.0207381	0.674201	0.00634409	569090	27.057	0.0201817	0.490664	0.00934896	-17.093	31.507	0.0200959	0.535753	0.00441473	-14.296	15.262	0.17115	0.627519	0.0168353	-13.242	17.003	0.0483002	0.066799	0.00743677	-8.969
30.472	0.00642245	0.539085	0.000858477	-10.144	20.863	0.243786	0.545136	0.04405	-13.585	50.945	0.0131236	0.490694	0.00192564	-6.796	27.275	0.0954855	0.464657	0.00837014	-14.998	41.553	0.0145549	0.470946	0.00159461	71342.8	30.523	0.0256718	0.674625	0.0086925	395288	12.681	0.111343	0.510827	0.0491047	-4.359	16.372	0.178093	0.564877	0.0672397	-7.967	20.485	0.200176	0.626201	0.00725423	-13.02	13.434	0.120788	0.11829	0.0208116	-8.175
27.197	0.00420542	0.455254	0.00124753	-5.208	45.581	0.0220827	0.522397	0.00171902	-11.183	59.426	0.00700539	0.510826	0.00125002	-4.937	27.843	0.10305	0.316812	0.00771467	-14.065	20.042	0.0796631	0.533056	0.00786249	18670	36.692	0.0151708	0.673198	0.00383842	513807	37.488	0.0194964	0.517976	0.00465475	-21.113	37.795	0.0103737	0.534803	0.00218042	-10.347	17.312	0.0245984	0.626716	0.00440736	-11.691	25.469	0.0196895	0.277691	0.00193784	-1.637
34.193	0.00537964	0.536583	0.000835509	-8.741	21.432	0.104473	0.526563	0.00911413	-5.285	44.238	0.0376572	0.49231	0.00359198	-11.116	31.174	0.0147983	0.541087	0.00320981	-13.695	30.387	0.0267487	0.472259	0.00394804	30320.4	24.323	0.14771	0.67589	0.0236738	211005	20.884	0.103996	0.496588	0.0231889	-8.089	19.088	0.133038	0.542861	0.0416516	-11.165	14.627	0.0425305	0.628847	0.00882566	-7.995	24.582	0.0534706	0.0598499	0.0033268	-9.53
49.237	0.00411064	0.5388	0.000434276	-5.432	28.573	0.0217312	0.482066	0.00430552	-8.532	35.595	0.0604537	0.49706	0.020636	-9.886	30.103	0.0219889	0.541922	0.00462939	-15.157	23.141	0.0342161	0.534223	0.00660944	24758.5	29.428	0.0199918	0.674347	0.00607839	400361	32.97	0.0185316	0.488676	0.00557089	-9.545	32.441	0.0155679	0.535205	0.0030079	-12.196	18.54	0.172682	0.383886	0.0142972	-6.714	19.088	0.0352738	0.562494	0.00513236	-8.716
48.225	0.00704069	0.538793	0.000628238	-22.234	12.671	0.168954	0.555817	0.0640373	-10.612	36.844	0.0401659	0.491922	0.00675357	-9.471	20.961	0.0440433	0.467183	0.0132402	-6.874	35.595	0.0157853	0.471198	0.00208813	59436.4	24.675	0.128714	0.676797	0.0513443	154753	33.393	0.0242604	0.488066	0.00450192	-4.894	29.105	0.0218944	0.535617	0.00421901	-3.073	26.703	0.0135821	0.225393	0.00166423	-4.723	29.376	0.00895545	0.56129	0.00112032	-10.79
20.355	0.00619583	0.541462	0.00186827	-9.105	28.443	0.031509	0.524578	0.00555705	-9.654	22.228	0.129283	0.522534	0.0231458	-8.66	25.533	0.038885	0.463832	0.00710135	-10.894	31.425	0.0223794	0.472063	0.00361362	45327.5	24.737	0.048368	0.674877	0.0085904	311317	41.869	0.0190765	0.487166	0.00278763	-6.954	37.345	0.0109733	0.534938	0.0024255	-11.037	20.882	0.131402	0.437904	0.00698468	-15.511	35.821	0.00981121	0.470933	0.000970257	-12.008
44.775	0.0027335	0.288173	0.000499523	-9.3	38.019	0.0182557	0.480069	0.00268014	-12.755	58.968	0.00848769	0.510857	0.00130581	-8.992	34.512	0.0231734	0.462424	0.00400392	-5.705	33.972	0.0173979	0.471296	0.00222756	43342.3	37.997	0.0185204	0.673513	0.00398401	505921	34.772	0.0331077	0.488343	0.0050323	-9.478	23.977	0.0141087	0.138225	0.00414979	-11.671	12.754	0.022708	0.378676	0.00590312	-5.352	35.262	0.0103416	0.561009	0.000914298	-15.51
20.875	0.00805261	0.454659	0.00237169	-14.077	41.834	0.0140832	0.522481	0.0018591	-8.542	43.065	0.0233849	0.512114	0.00371762	-1.316	35.232	0.0239416	0.462014	0.00319407	-4.497	16.322	0.0501931	0.542406	0.012506	11177	25.322	0.0538988	0.675183	0.0184218	216196	42.616	0.010439	0.486852	0.00217554	-4.23	26.189	0.0261066	0.536357	0.00648221	-15.735	28.455	0.0243769	0.205889	0.00236974	-6.305	36.42	0.0101992	0.21637	0.000973541	-5.559
72.416	0.00156926	0.422354	0.00019488	-3.018	46.239	0.0123505	0.522265	0.00147362	-12.997	30.575	0.101957	0.519898	0.0193982	-9.661	21.38	0.1319	0.472439	0.0235292	-13.817	33.479	0.0218246	0.471365	0.00239722	51990	22.824	0.147064	0.67655	0.0148708	317883	42.514	0.0157857	0.487085	0.00268524	-4.357	35.295	0.00979508	0.534921	0.00239788	-11.307	24.786	0.0162881	0.625811	0.00187313	-15.704	41.948	0.00669771	0.560956	0.000638942	-11.28
35.618	0.00526871	0.385204	0.000746722	-13.533	33.254	0.0702323	0.530336	0.0158128	-8.292	51.223	0.00973771	0.511089	0.00182453	-12.279	36.364	0.0170459	0.461738	0.00268673	-10.817	9.536	0.254727	0.528405	0.123708	3281.64	25.208	0.0756688	0.676373	0.013616	304926	19.9	0.102963	0.49645	0.0203347	-18.921	27.122	0.0364197	0.53776	0.00846279	-6.517	22.907	0.0182027	0.625948	0.00226558	-10.351	23.516	0.0119317	0.440649	0.00197174	-8.874
18.096	0.0086283	0.540136	0.00255895	-20.213	32.649	0.034723	0.480387	0.00336991	-8.822	46.525	0.0158164	0.0856851	0.00358072	-7.394	25.405	0.0200114	0.39756	0.0059371	-9.864	18.699	0.0577543	0.469127	0.0151664	11334.2	25.47	0.0212036	0.674278	0.00717421	266360	38.804	0.0128799	0.48706	0.00256571	-13.194	25.122	0.0234229	0.46869	0.00531186	-11.222	20.01	0.0158667	0.36733	0.0027745	-4.058	21.217	0.0420003	0.539288	0.00348167	-11.737
62.766	0.00195395	0.53161	0.000292174	-1.692	34	0.0203749	0.52362	0.00385469	-18.415	18.156	0.196362	0.519325	0.0273769	-14.892	16.701	0.0579196	0.54687	0.0331828	-6.921	31.777	0.0230832	0.119862	0.0034616	49184.5	22.142	0.0363589	0.67577	0.00984919	293010	32.602	0.0217425	0.363824	0.00856264	-5.649	35.041	0.0120094	0.534982	0.00250385	-5.868	12.06	0.109558	0.628235	0.0227506	-7.634	34.565	0.00920778	0.0892756	0.000983356	-5.147
77.636	0.00212088	0.461691	0.000181401	-3.011	49.089	0.0127609	0.522206	0.00137346	-7.018	53.432	0.0119664	0.491266	0.0023578	-9.484	28.99	0.0245158	0.462869	0.00482853	-6.416	26.253	0.102631	0.532555	0.00694779	32065.9	29.214	0.0219225	0.674729	0.00757767	645373	38.37	0.0148724	0.487181	0.00285371	-9.811	22.276	0.101754	0.541435	0.0268777	-16.359	18.156	0.0942759	0.627165	0.00571228	-17.129	37.103	0.0111692	0.560991	0.000852358	-12.276
59.551	0.00239212	0.461799	0.000309405	-4.161	40.624	0.0201529	0.188192	0.00203953	-14.692	51.431	0.0126097	0.511368	0.00222664	-6.924	32.506	0.0216842	0.462342	0.00379959	-11.29	25.826	0.10545	0.473519	0.00647448	36371.3	34.392	0.0437255	0.673485	0.00562077	260385	30.725	0.0245335	0.52562	0.0063258	-6.767	21.872	0.0761676	0.541315	0.0154967	-8.655	17.327	0.0277365	0.626608	0.00465566	-11.755	37.735	0.00542736	0.188432	0.000725909	-9.792
33.773	0.00400949	0.462256	0.000853082	-13.484	32.935	0.0734188	0.0972676	0.00479653	-18.309	36.463	0.0114119	0.511744	0.0029879	-3.135	29.498	0.0501288	0.464525	0.00806528	-6.333	24.584	0.0555485	0.47401	0.00713072	23073.2	45.924	0.0177418	0.672804	0.00258204	585565	17.605	0.0580241	0.521221	0.0137927	-7.055	37.586	0.0151017	0.535003	0.00248065	-10.588	17.496	0.0178545	0.628091	0.00305742	-9.324	52.525	0.00424887	0.439654	0.000414788	-0.365
57.02	0.00392786	0.534821	0.000288963	-9.232	21.532	0.042803	0.488529	0.00684911	-10.451	44.578	0.0169684	0.512525	0.00671002	-9.271	17.022	0.249243	0.544039	0.0286076	-15.165	9.22	0.158151	0.497611	0.0573209	7179.84	48.776	0.0107564	0.672768	0.00207857	845209	25.491	0.0307919	0.495136	0.0177539	-10.594	24.826	0.0444383	0.536943	0.0071612	-5.167	15.586	0.130373	0.62661	0.00721833	-7.75	18.734	0.0174779	0.148642	0.00298744	-17.828
16.198	0.0205157	0.46932	0.00933416	-13.523	36.728	0.0288536	0.522978	0.00274013	-7.559	40.543	0.0212215	0.37574	0.00374002	-14.94	23.556	0.115085	0.474361	0.0299608	-6.313	36.709	0.0154976	0.471095	0.00188468	65741.6	33.315	0.019666	0.673785	0.00478081	456121	29.653	0.0463804	0.122723	0.00985904	-7.647	26.125	0.0660825	0.539369	0.011423	-13.285	24.149	0.044033	0.62584	0.00304753	-8.91	24.255	0.0146254	0.449167	0.00172945	-12.155
54.366	0.00296063	0.538712	0.000329582	-8.875	40.412	0.0168592	0.479765	0.00177598	-7.884	45.765	0.0313036	0.227475	0.00305009	-3.097	29.016	0.0224437	0.534743	0.00532087	-11.05	15.887	0.175258	0.477573	0.0138411	12626.8	28.319	0.0344351	0.674648	0.00743311	376750	37.266	0.0121537	0.504746	0.00288793	-14.316	33.251	0.0135993	0.535028	0.00269854	-14.555	17.334	0.0710936	0.394935	0.00873322	-15.42	30.918	0.0106818	0.561214	0.00114063	-5.6
36.888	0.00873978	0.539004	0.000626348	-6.292	11.353	0.0966234	0.537644	0.0287712	-8.78	42.602	0.0609025	0.21192	0.00337854	-8.325	15.296	0.155531	0.483011	0.0442741	-7.486	24.306	0.090003	0.474254	0.00756246	19882.5	23.854	0.0253374	0.675204	0.00973833	342018	38.434	0.0138637	0.487323	0.00303963	-6.012	26.561	0.0256355	0.536717	0.00663458	-7.335	17.188	0.0155478	0.377151	0.00345285	-8.324	32.286	0.00811736	0.439998	0.000951603	-6.259
38.009	0.0101428	0.32694	0.000848445	-13.177	34.529	0.0344859	0.339873	0.00388301	-13.3	43.791	0.0154646	0.491865	0.00327772	-3.855	27.606	0.0251755	0.463437	0.00632585	-10.26	19.92	0.0337199	0.474499	0.0080085	19237.4	26.935	0.0463628	0.675039	0.0100044	337727	25.743	0.0199204	0.488739	0.00585705	-16.219	32.9	0.0167385	0.535249	0.00310866	-10.955	27.375	0.0175808	0.376106	0.00177466	-21.945	29.017	0.00849984	0.561411	0.00113011	-7.365
80.298	0.00189408	0.461693	0.000183464	-3.95	50.955	0.0193299	0.522216	0.00140041	-7.16	58.378	0.00640192	0.511031	0.00173073	-2.494	17.755	0.0530935	0.557827	0.0202456	-5.767	35.865	0.0227049	0.471336	0.00228994	51274.5	35.078	0.0386289	0.673497	0.00506057	306668	41.14	0.0118677	0.487043	0.00254822	-10.525	23.878	0.076233	0.542044	0.0165269	-6.414	19.085	0.0212675	0.526901	0.00354779	-10.849	23.671	0.0192715	0.384083	0.00204199	-20.774
23.396	0.00598619	0.463018	0.00176054	-14.821	24.241	0.125065	0.526108	0.00830149	-13.008	40.598	0.0243143	0.459389	0.00453509	-7.741	33.149	0.0223786	0.249052	0.00431786	0	35.022	0.0207956	0.112206	0.00218541	51683.2	18.888	0.127087	0.681657	0.0357677	252946	41.709	0.0145852	0.486971	0.00243685	-5.184	17.078	0.076337	0.542596	0.0209779	-8.781	16.75	0.0187453	0.376991	0.0031965	-17.511	44.204	0.00462719	0.268028	0.000543344	-4.104
55.861	0.00369882	0.538684	0.000301066	-6.288	33.399	0.0190649	0.522898	0.00259299	-15.266	50.921	0.0129647	0.490895	0.00213687	-12.3	24.129	0.0598061	0.466033	0.0110465	-18.263	27.396	0.0207095	0.533664	0.00338874	35246.2	41.16	0.014889	0.673049	0.00292086	581947	37.816	0.0115597	0.516506	0.00280554	-15.852	24.581	0.0233895	0.53656	0.00658194	-7.897	22.866	0.0197538	0.625888	0.00247993	-10.323	41.954	0.00621699	0.0962707	0.000636591	-11.779
25.466	0.0172626	0.540082	0.00263343	-9.37	34.436	0.0131569	0.522726	0.00227953	-10.674	51.527	0.0133128	0.511421	0.0023318	-2.66	34.924	0.0186567	0.249818	0.00324604	-9.239	30.672	0.0489604	0.469797	0.00398221	36133.8	31.298	0.126858	0.67467	0.00852203	445554	25.278	0.0794474	0.494899	0.0174821	-7.98	23.792	0.0370037	0.536616	0.00644889	-7.853	21.465	0.015755	0.376668	0.00267765	-6.054	26.477	0.00889379	0.561982	0.00140435	-10.625
63.082	0.00369509	0.46135	0.000304877	-6.306	31.484	0.122669	0.525366	0.00704031	-9.922	52.763	0.0168984	0.514111	0.00786623	0	26.08	0.100649	0.185659	0.00971725	-9.072	44.304	0.0116001	0.4708	0.00133103	92866.8	20.511	0.123922	0.679936	0.018786	299770	29.739	0.0285413	0.494958	0.0179039	-5.448	27.758	0.0134618	0.53549	0.00381885	-9.034	13.649	0.0288422	0.16215	0.00789362	-9.682	25.815	0.0160159	0.56133	0.00148786	-12.268
105.868	0.00165318	0.36001	0.000102529	-9.687	42.816	0.0162587	0.479685	0.00173293	-6.205	27.568	0.0204441	0.5127	0.00508554	-13.601	37.983	0.026748	0.46249	0.00406614	0	21.458	0.0244919	0.533856	0.00497715	20693.5	25.856	0.0487874	0.675683	0.0110511	392638	38.068	0.00846498	0.48705	0.00252376	-2.511	27.592	0.0268884	0.536276	0.00649563	0	28.863	0.0189188	0.553694	0.00187226	-2.077	36.944	0.0079007	0.438782	0.000754891	-8.295
35.455	0.00445192	0.29543	0.0008978	-1.689	43.885	0.0127071	0.522301	0.00153671	-8.248	26.653	0.0219334	0.494537	0.00659495	-7.223	24.668	0.0884316	0.465071	0.00939209	-7.021	41.36	0.0147334	0.530673	0.00172342	71438.5	22.848	0.0626467	0.677294	0.013147	360328	31.866	0.132859	0.497969	0.0250993	-4.531	32.469	0.0116725	0.535134	0.00291681	-6.979	21.623	0.0892634	0.116697	0.0047303	-15.423	22.59	0.0220767	0.561552	0.00231987	-19.227
71.055	0.00173019	0.210863	0.000208645	-12.061	32.304	0.0153186	0.523037	0.00282401	-13.284	48.055	0.0128468	0.51172	0.00286012	-7.45	37.675	0.0253815	0.540547	0.00298429	-8.211	25.439	0.0200629	0.472094	0.00366713	27201.7	37.655	0.0166618	0.673259	0.00368562	458168	42.093	0.0204131	0.487166	0.00281344	-12.866	25.565	0.0452719	0.162227	0.00930095	-6.302	27.464	0.0360021	0.625669	0.00219486	-7.155	34.483	0.0129494	0.440104	0.00111522	-8.368
46.019	0.00466647	0.218849	0.000654503	-11.997	30.129	0.0131966	0.522939	0.00264947	-7.8	37.949	0.0687481	0.515583	0.0103542	-7.538	15.488	0.0317199	0.465713	0.0105019	-13.337	35.611	0.020426	0.471179	0.00205269	55394.4	34.702	0.0178945	0.673725	0.00563798	417655	41.348	0.0262536	0.487662	0.00379964	-7.419	27.402	0.0433528	0.538667	0.0101714	-6.612	12.001	0.136849	0.403282	0.0466132	-1.43	49.124	0.00428257	0.0984219	0.000474014	-5.632
83.036	0.00128905	0.538576	0.000148531	-10.315	26.469	0.0890615	0.528939	0.0132415	-10.283	58.526	0.00820143	0.0790981	0.0017848	-0.437	9.747	0.0916129	0.573213	0.0329104	-13.368	21.973	0.173996	0.28968	0.0381814	17903.4	24.984	0.0231619	0.675084	0.00785241	399093	37.428	0.0187841	0.487347	0.00322067	-7.567	22.692	0.142556	0.544478	0.0215046	-4.36	23.44	0.025879	0.407288	0.00259644	-12.633	27.77	0.0148544	0.380916	0.00134309	-11.854
69.258	0.00544769	0.0776233	0.000261191	-7.682	26.347	0.0603923	0.525084	0.00651309	-7.092	51.238	0.0568326	0.511944	0.00354704	-4.46	37.122	0.0181668	0.461814	0.00284316	-6.078	37.266	0.0148571	0.53147	0.0023561	60593.2	33.661	0.0203568	0.674231	0.00528632	482005	29.394	0.0128861	0.487672	0.00370319	-8.617	21.775	0.0939589	0.540783	0.0250381	-17.014	20.754	0.0228929	0.626109	0.0031047	-9.645	12.827	0.0977422	0.430346	0.0112235	-12.601
17.427	0.016276	0.547195	0.0075056	-17.197	38.922	0.0279974	0.52298	0.0027364	-15.339	64.02	0.00625992	0.51071	0.00101863	-6.902	26.213	0.136609	0.468849	0.0166999	-8.513	40.085	0.0135354	0.470961	0.0016066	63960.6	37.104	0.0172679	0.673501	0.00381652	583878	34.117	0.0145496	0.487539	0.00353238	-12.526	28.518	0.0641238	0.536988	0.00660595	-15.413	29.823	0.0191119	0.104742	0.00180393	-8.711	20.352	0.0191922	0.0757452	0.00312639	-10.422
18.555	0.0485771	0.489646	0.0464846	-6.922	46.565	0.0240171	0.522314	0.00157143	-6.572	30.934	0.0276194	0.500799	0.0089082	-11.973	28.198	0.0231392	0.0809352	0.00496704	-9.795	22.416	0.152173	0.484379	0.0270847	18636.3	45.831	0.0115297	0.67281	0.0022864	680461	29.949	0.0194391	0.488604	0.00542591	-6.034	27.803	0.032954	0.468021	0.00612913	-6.655	18.216	0.0477446	0.378543	0.0108675	-8.016	23.636	0.0151383	0.561559	0.00181691	-13.712
45.512	0.00399725	0.216965	0.00056361	-4.444	33.673	0.0149177	0.522975	0.00271487	-12.588	41.559	0.0694731	0.491586	0.0056875	-3.615	32.671	0.0274897	0.463016	0.00507654	-4.637	29.66	0.0420758	0.472127	0.00372788	30236.5	15.022	0.124963	0.681097	0.0244469	201456	24.286	0.117043	0.526982	0.0317844	-11.494	27.122	0.0348376	0.537084	0.00828478	-4.777	21.173	0.061034	0.625922	0.00471714	-10.24	15.572	0.0217647	0.563033	0.00328503	-7.106
12.398	0.0131953	0.46565	0.00490122	-11.919	32.362	0.0762051	0.525112	0.00652261	-11.998	22.724	0.0280409	0.499664	0.0195239	-12.519	33.089	0.033223	0.463018	0.00512103	-13.736	18.458	0.0339543	0.535785	0.00744414	15407.4	29.086	0.0391877	0.674197	0.0106292	166977	26.884	0.160476	0.517735	0.0279512	-10.279	23.37	0.0337824	0.536594	0.00632536	-6.319	26.529	0.0181036	0.62585	0.00185617	-6.417	34.206	0.0114928	0.113605	0.00103939	-7.968
22.17	0.00863914	0.463601	0.00245463	-7.251	34.163	0.0308667	0.524153	0.00479695	-13.888	39.836	0.0157295	0.511987	0.00413586	-9.941	25.581	0.03924	0.463846	0.00685542	-7.794	26.552	0.0289969	0.539286	0.00504467	25721.5	19.923	0.161124	0.678063	0.0288821	167592	30.26	0.0300383	0.48962	0.00745396	-2.478	27.501	0.0334564	0.536643	0.00602133	-20.301	12.093	0.0221389	0.631162	0.00556418	-7.019	41.418	0.00708739	0.280012	0.000647313	-6.324
62.294	0.00244802	0.461753	0.000254842	-10.11	37.707	0.0256101	0.480626	0.00269304	-7.448	34.153	0.0204584	0.494718	0.00485402	-11.829	31.582	0.143826	0.462922	0.00511343	-14.337	25.183	0.0168318	0.472165	0.00376163	25682.6	24.307	0.0268742	0.675485	0.00963482	244907	36.435	0.0226822	0.487507	0.00344462	-12.576	10.589	0.348931	0.564279	0.0745714	-8.623	30.103	0.0120601	0.375989	0.00158793	-0.613	22.549	0.0261116	0.0833605	0.00266115	-7.001
30.522	0.00716386	0.539416	0.00158377	-10.115	29.488	0.0561532	0.524779	0.00591275	-2.391	31.267	0.094755	0.513627	0.00862988	-12.997	30.287	0.0727788	0.464676	0.00827501	-16.756	32.385	0.0177825	0.471518	0.00262243	39651.7	39.082	0.0133704	0.673274	0.00351843	787545	25.461	0.0490546	0.491152	0.010222	-11.901	20.881	0.0930453	0.542791	0.0212424	-14.338	18.274	0.165331	0.445944	0.00842025	-9.526	34.705	0.00579477	0.561238	0.000822262	-0.068
44.271	0.0101816	0.272943	0.000622556	-8.664	39.498	0.016676	0.522712	0.00226336	-10.135	40.267	0.0128819	0.511909	0.00333365	-9.68	21.57	0.152677	0.478523	0.0357481	-13.607	39.845	0.0196675	0.471244	0.00211806	67245.2	38.213	0.0289556	0.673128	0.00414346	334070	31.264	0.0267346	0.49452	0.0165068	-8.901	32.948	0.0153625	0.467953	0.00311679	-10.408	7.863	0.223153	0.411427	0.0634322	-5.874	38.231	0.00580492	0.439838	0.000702111	-9.125
71.232	0.00195131	0.538613	0.00019297	-2.944	45.03	0.0129976	0.522365	0.00165073	-5.134	50.78	0.0106523	0.511591	0.00263034	-11.364	27.49	0.0999269	0.465313	0.00953971	-8.413	29.963	0.0386893	0.53106	0.00351006	37287.7	26.569	0.0423036	0.675718	0.0130917	330365	25.281	0.0249477	0.518099	0.00572212	-3.793	32.962	0.0128228	0.535098	0.0027745	-14.554	22.692	0.023279	0.625864	0.00255055	-8.347	19.493	0.133018	0.0741817	0.0157235	-0.623
11.42	0.0668891	0.50137	0.0573756	-13.071	39.763	0.0273368	0.522722	0.00230307	-11.319	68.386	0.00676937	0.351776	0.00109783	-5.966	35.351	0.0344878	0.540569	0.00467888	-5.365	25.662	0.0341009	0.532678	0.00594431	29548.9	39.456	0.0198513	0.673691	0.00458715	779959	31.749	0.0196637	0.488965	0.00607167	-11.676	27.89	0.0428616	0.536679	0.00621619	-6.168	19.579	0.0518965	0.626286	0.00606436	-11.186	16.683	0.0228986	0.125854	0.0043606	-6.479
17.009	0.0098251	0.464427	0.00344034	-6.729	35.489	0.0287359	0.269938	0.00318743	-9.942	50.283	0.0145032	0.513396	0.00659843	-4.832	35.225	0.129055	0.109507	0.00488727	-11.753	20.569	0.0260529	0.536143	0.00520145	18880.5	11.719	0.155106	0.691675	0.0548342	162066	39.796	0.00759811	0.486918	0.00226979	-5.337	19.459	0.022596	0.536541	0.00630524	-3.826	13.804	0.0548064	0.630113	0.013312	-8.003	42.137	0.00796629	0.558027	0.000671434	-15.205
91.998	0.00270582	0.0523303	0.000135578	-11.044	30.848	0.0911387	0.524527	0.00552677	-10.911	42.081	0.0208854	0.511891	0.00338072	-12.912	27.51	0.0740115	0.147508	0.00979105	-9.043	44.69	0.0122371	0.470801	0.00132698	88715.8	37.937	0.023543	0.67423	0.00500145	882089	39.575	0.0122418	0.487018	0.00247834	-11.512	21.826	0.0212938	0.536301	0.00577823	-8.446	26.846	0.0214654	0.617076	0.00198194	-7.077	25.17	0.0156633	0.440591	0.00191179	-2.454
53.543	0.00273427	0.488277	0.000331378	-18.106	41.609	0.02515	0.522499	0.00189513	-6.112	54.262	0.00649168	0.510943	0.00149539	-10.701	41.039	0.0173338	0.510274	0.0026239	-5.356	17.423	0.164938	0.496263	0.0475979	3424.32	22.136	0.0245744	0.676602	0.0114257	336787	36.45	0.00894917	0.487272	0.00291067	-5.105	23.246	0.0776313	0.543726	0.0195891	-13.867	30.458	0.0121533	0.375919	0.00147559	-3.504	32.547	0.0131045	0.50735	0.00120591	-19.821
26.996	0.00429326	0.539405	0.00101892	-6.031	11.292	0.321236	0.537873	0.0293799	-10.318	46.308	0.0131811	0.491124	0.00239215	0	32.401	0.0588387	0.0793592	0.0067803	-8.809	22.307	0.0263375	0.533597	0.00487327	27923.5	38.557	0.0215538	0.67308	0.0037586	372375	33.65	0.0126707	0.487954	0.00419604	-10.991	32.569	0.0159007	0.535308	0.00327626	-9.531	27.546	0.0132225	0.625687	0.00167361	-5.689	15.947	0.0391307	0.510233	0.0063534	-14.971
56.809	0.00238407	0.538677	0.000306749	-8.582	45.753	0.013745	0.206953	0.00143282	-7.1	48.959	0.0120368	0.511284	0.00210283	-10.935	33.86	0.0218231	0.541328	0.00326709	-11.464	25.441	0.103851	0.529776	0.00694043	32371.3	41.155	0.0154703	0.673124	0.00296883	616460	46.295	0.0161144	0.515471	0.00228428	-10.602	20.035	0.0503987	0.53912	0.0118524	-10.655	25.963	0.0205628	0.625707	0.00226914	-4.847	30.304	0.0108089	0.138283	0.00112447	-5.061
20.656	0.00734835	0.539753	0.00199894	-4.592	44.062	0.0115702	0.522252	0.00145016	-5.875	71.213	0.00658113	0.510662	0.000920108	-10.015	46.563	0.0104766	0.52886	0.00178768	-4.53	24.261	0.139951	0.0822572	0.012122	24757.4	27.43	0.0263151	0.674885	0.00828918	374114	19.143	0.065067	0.534018	0.0288432	-17.482	28.45	0.0148441	0.535366	0.00357572	-13.802	27.547	0.0132463	0.62579	0.00160501	-8.2	19.638	0.0182647	0.562758	0.00306883	-10.119
27.925	0.00650105	0.539562	0.00169383	-7.585	42.486	0.01862	0.522494	0.00188221	-14.184	47.016	0.0142349	0.51177	0.00402003	-4.336	33.903	0.0310725	0.463179	0.00540448	-11.263	33.929	0.133298	0.457852	0.00351701	46974.2	28.375	0.0268755	0.676451	0.00987399	417143	35.097	0.0127267	0.487299	0.00299951	-8.234	41.47	0.00894777	0.534675	0.0018663	-11.46	17.914	0.0671783	0.626476	0.00576575	-8.755	28.775	0.00912306	0.559014	0.00130626	-13.462
28.579	0.0058266	0.539124	0.00107595	-8.217	32.936	0.0343262	0.523296	0.00331168	-8.361	41.726	0.0138672	0.511528	0.00271397	-3.455	33.642	0.0679719	0.541121	0.00719214	-8.056	21.317	0.136042	0.479461	0.017074	13904.6	36.945	0.0352777	0.673547	0.00469113	512912	34.77	0.0156967	0.282848	0.00396251	-14.505	19.796	0.087587	0.541622	0.017385	-7.624	21.638	0.014929	0.347021	0.00228546	-5.917	30.289	0.00922007	0.333752	0.0012224	-18.219
25.241	0.00869551	0.532326	0.00270635	-2.878	18.276	0.230754	0.550832	0.0535194	-12.472	45.422	0.0173144	0.511522	0.00255393	-2.331	26.319	0.127191	0.464561	0.00877983	-10.174	25.543	0.0228214	0.533155	0.00372625	30405.2	33.36	0.0237171	0.67483	0.00766921	608080	16.394	0.155785	0.505888	0.0396815	-14.545	23.252	0.052247	0.538186	0.0101491	-15.928	22.678	0.0213807	0.626021	0.00242683	-14.818	16.421	0.0405802	0.563581	0.00457474	-13.622
63.778	0.00501651	0.132745	0.000303854	-4.989	33.075	0.0326522	0.523398	0.00350145	-9.038	38.169	0.0690308	0.52031	0.0188191	-6.593	22.399	0.0508318	0.46872	0.0170094	-5.762	29.405	0.0206184	0.471623	0.0029593	47019.3	42.46	0.0225635	0.673279	0.00352037	822095	30.707	0.0190046	0.519493	0.00528589	-11.418	19.588	0.120241	0.547216	0.0325525	-10.918	11.909	0.101691	0.628425	0.0104319	-4.7	34.036	0.00715211	0.173478	0.000905641	-7.005
37.989	0.00494837	0.315356	0.000637238	-9.649	38.694	0.0102757	0.522503	0.00188475	-12.194	36.5	0.0168477	0.512519	0.00462598	-6.834	18.487	0.0752074	0.47044	0.019647	-16.131	26.468	0.0997371	0.532901	0.00706094	29574.2	29.015	0.0350775	0.67422	0.0077563	257024	31.261	0.0690349	0.49698	0.0251827	-5.061	24.841	0.0510214	0.537206	0.00930341	-17.856	24.305	0.0142595	0.626048	0.00193503	-13.64	32.047	0.0134546	0.440283	0.00142988	-12.724
75.965	0.00144112	0.171667	0.000192318	-0.002	37.301	0.0121474	0.522664	0.00216874	-12.454	40.938	0.101527	0.259135	0.00491229	-7.142	24.574	0.0244765	0.463561	0.006366	-11.702	42.194	0.0142688	0.470918	0.00156826	83886.9	35.894	0.0297854	0.673991	0.00569315	555605	35.393	0.0140023	0.517796	0.00334621	-6.139	27.845	0.0222389	0.468147	0.00450195	-4.739	20.411	0.0283381	0.106171	0.00369644	-7.616	21.279	0.0651519	0.234217	0.00379389	-16.068
16.369	0.0149337	0.0928161	0.00259059	-8.668	45.711	0.014079	0.406577	0.00157734	-0.104	24.867	0.108652	0.515029	0.0117763	-7.736	29.837	0.149063	0.468256	0.0154229	-9.321	34.015	0.0228182	0.4714	0.0024204	44946.2	41.705	0.019759	0.673379	0.00361381	804320	41.668	0.0123737	0.487139	0.00271134	-6.512	30.987	0.0174331	0.535529	0.00370298	-6.875	23.206	0.122851	0.625789	0.0039588	-8.797	16.04	0.193973	0.449437	0.016443	-1.252
47.013	0.00310096	0.121786	0.000499764	-13.675	26.406	0.107544	0.527797	0.0113568	-3.11	27.018	0.0200313	0.514792	0.0102359	-9.676	26.6	0.0224668	0.462849	0.00504883	-14.333	36.825	0.0146003	0.471091	0.00184853	55168.9	30.493	0.0212948	0.673728	0.00541274	378245	21.734	0.0346179	0.491022	0.0100793	-15.688	19.897	0.152832	0.552556	0.038792	-7.431	19.498	0.0154245	0.37686	0.00298523	-7.524	39.466	0.00922889	0.526396	0.0007627	-15.179
8.974	0.0522137	0.480056	0.0223546	-0.073	31.118	0.0323183	0.523516	0.00367664	-10.748	50.193	0.00914134	0.511344	0.00237505	-1.066	22.626	0.117737	0.46914	0.0170784	-23.617	29.616	0.204641	0.0875361	0.00630014	34743.8	27.667	0.0220965	0.674065	0.0065673	275373	37.756	0.0182576	0.0717823	0.00361544	-14.448	31.77	0.0124693	0.460545	0.00294877	-6.264	24.821	0.0696651	0.0583892	0.0033768	-11.2	27.88	0.0108186	0.561497	0.00142285	-15.877
54.938	0.00620773	0.118858	0.000416887	-14.907	30.214	0.0267144	0.523765	0.00411511	-9.067	51.392	0.0151828	0.511929	0.00324157	-5.791	15.58	0.0271527	0.552501	0.0106072	-7.885	44.649	0.013891	0.530568	0.00145213	81069.7	33.171	0.0167623	0.67439	0.00572189	630666	22.581	0.119344	0.494572	0.0182543	-6.508	23.866	0.0566722	0.538126	0.0139298	-11.05	20.315	0.0241742	0.626033	0.00292625	-10.986	38.858	0.00776975	0.077499	0.000771049	-16.135
48.532	0.00515962	0.329826	0.000410049	-9.067	34.263	0.0284413	0.523608	0.00385008	-5.31	55.893	0.013342	0.274929	0.0028291	-6.171	25.946	0.0205712	0.200622	0.00559602	-12.657	33.791	0.0254567	0.531064	0.00275485	44707.5	37.67	0.0175483	0.673274	0.00346776	570542	15.474	0.0546812	0.528315	0.019646	-11.254	24.668	0.0369839	0.536696	0.00693908	-6.46	17.951	0.0952768	0.626311	0.00552741	-8.83	19.822	0.0140355	0.081245	0.00228964	-13.89
43.022	0.00234408	0.461962	0.000503941	-6.036	43.569	0.0159124	0.285722	0.00172685	-9.918	34.781	0.0184242	0.496686	0.00481874	-8.422	17.406	0.16839	0.474085	0.0270701	-17.471	25.766	0.0948764	0.0934204	0.00734261	25133.2	31.809	0.0149531	0.673696	0.00497319	399674	40.706	0.0128849	0.48697	0.00240382	-15.771	21.697	0.0624839	0.540765	0.0162131	-9.751	23.195	0.0191985	0.376474	0.00236528	-8.961	23.027	0.0127423	0.169761	0.00180157	-4.631
32.028	0.00411855	0.25202	0.000973022	-15.464	26.334	0.0410492	0.525095	0.00648073	-10.392	44.772	0.0151986	0.51135	0.00238855	-8.21	33.515	0.0449216	0.540853	0.00536599	-4.241	33.833	0.0643419	0.531199	0.00369579	47788.4	31.893	0.0198987	0.674678	0.00633807	579222	35.611	0.0196362	0.515887	0.00407389	-12.985	23.69	0.0178427	0.536068	0.00541411	-8.985	15.714	0.15354	0.626793	0.0111969	-4.59	23.658	0.0139159	0.336532	0.00175062	-12.661
77.599	0.00272069	0.0668559	0.000199453	-10.284	32.287	0.0870551	0.523926	0.00444877	-8.346	39.786	0.0213606	0.51266	0.00485335	-15.885	38.543	0.0193608	0.540595	0.00253147	-4.769	45.56	0.0112632	0.470772	0.00126734	92132.8	23.206	0.0286068	0.67477	0.00922283	234182	35.508	0.0161586	0.0797498	0.00403964	-8.913	33.254	0.0132889	0.535063	0.00286607	-10.735	21.031	0.0258938	0.230769	0.00343145	-4.791	17.418	0.0437072	0.562623	0.00403992	-13.922
65.498	0.00411454	0.0587086	0.000305703	-2.416	29.905	0.0606726	0.530883	0.0167018	-3.575	47.885	0.0169365	0.511427	0.00238345	-16.083	31.492	0.0671617	0.464029	0.00703447	-18.597	32.739	0.0177438	0.471413	0.00242266	43093.5	35.397	0.0197954	0.673394	0.00405315	335380	37.675	0.02978	0.516017	0.00432939	-13.104	23.876	0.020041	0.53644	0.00577513	-10.038	31.45	0.0250086	0.625545	0.0017543	-1.913	43.391	0.00653731	0.560915	0.000640764	-11.627
25.645	0.00550246	0.215575	0.00137991	-2.141	40.101	0.013561	0.522543	0.00196213	-7.963	45.084	0.0745237	0.516609	0.0120666	-7.335	35.35	0.0675649	0.462491	0.00454088	-13.771	32.907	0.0358548	0.106556	0.00317402	47450.5	25.516	0.162405	0.678227	0.0141874	441288	24.526	0.0243578	0.489355	0.00698053	-9.041	23.257	0.0425921	0.53703	0.00866734	-6.734	14.622	0.284417	0.386127	0.017876	-11.38	23.475	0.022582	0.440925	0.00237118	-3.27
58.134	0.00287497	0.0854147	0.000334308	-8.163	41.898	0.0131933	0.522315	0.00156348	-12.642	28.673	0.0294093	0.497588	0.0137756	-5.137	21.96	0.031192	0.544025	0.00774816	-9.236	29.837	0.0262206	0.19288	0.0035027	48477.3	27.098	0.0179889	0.674939	0.00719654	413558	27.746	0.0188325	0.488449	0.00528049	-4.799	20.021	0.041634	0.538424	0.0114402	-7.338	16.251	0.0421347	0.379743	0.00761647	-7.412	19.829	0.0703275	0.250187	0.00519748	-9.772
19.97	0.00596839	0.108557	0.00204758	-6.388	32.223	0.0433921	0.523752	0.0041116	-11.767	42.738	0.0102016	0.511414	0.00250835	-17.123	33.661	0.0195186	0.462049	0.0033432	-15.7	31.041	0.0415128	0.531413	0.00341054	37246.7	25.432	0.0228786	0.34172	0.00903112	328235	16.355	0.0474086	0.495169	0.017641	-13.144	31.526	0.0130295	0.535167	0.00309219	-0.268	19.035	0.0345964	0.626419	0.00411024	-12.817	38.768	0.006783	0.11787	0.000714062	-9.764
38.423	0.00534668	0.0439786	0.00100845	-9.737	43.003	0.014648	0.522588	0.00203889	-10.064	45.384	0.0464483	0.2669	0.00549193	-7.684	28.314	0.0240488	0.541633	0.00439326	-6.952	24.77	0.0414594	0.533506	0.00635442	27758.5	32.038	0.0479237	0.676114	0.0121648	554247	30.596	0.0226262	0.488379	0.00511005	-10.549	29.424	0.0124227	0.53523	0.00318528	-3.34	15.292	0.081902	0.379309	0.00691566	-9.485	53.337	0.00430121	0.179306	0.000411096	-11.583
114.486	0.00277163	0.0205816	9.18387e-05	-9.97	27.108	0.0267576	0.524552	0.00549109	-9.967	48.248	0.0164244	0.511214	0.00207409	-0.305	22.077	0.104185	0.475887	0.0301236	-11.323	22.776	0.0237409	0.533241	0.00478463	25616.5	31.93	0.0252154	0.674315	0.00691307	394719	35.168	0.0137574	0.487417	0.0032318	-11.549	32.231	0.0183176	0.535342	0.00345967	-7.316	22.22	0.0170179	0.625931	0.00221027	-11.251	25.41	0.0169122	0.222961	0.00163502	-9.019
64.044	0.00506369	0.461819	0.000333276	-9.275	34.031	0.0611823	0.480253	0.00367508	-9.151	45.996	0.0120885	0.490993	0.00244668	-10.685	23.992	0.0260028	0.545622	0.0083568	-13.352	31.699	0.0281263	0.306814	0.00286084	41431.6	34.49	0.0178804	0.67354	0.00426958	530829	42.306	0.010564	0.486837	0.00213509	-14.688	34.768	0.012884	0.535003	0.00257032	-12.928	10.284	0.130922	0.39569	0.0332357	-11.455	41.475	0.00702272	0.55831	0.000703346	-6.984
15.962	0.018438	0.464817	0.00390422	-15.722	39.892	0.0161414	0.52249	0.00187606	-8.776	47.521	0.0486294	0.113997	0.00535187	-15.454	31.764	0.0543898	0.541067	0.00591409	-11.505	23.099	0.0291852	0.472446	0.00440582	28675.5	22.819	0.0329468	0.676583	0.0114703	351013	34.512	0.0180088	0.488051	0.00440407	-3.589	28.594	0.0160991	0.535522	0.00397211	-9.871	9.039	0.0345461	0.381868	0.0110317	-9.214	12.825	0.117386	0.446811	0.0126042	-11.99
31.481	0.00501415	0.462382	0.00100326	-11.44	40.106	0.0102682	0.52243	0.00175835	-10.733	41.385	0.0217145	0.0971125	0.00382335	-9.174	25.357	0.0319208	0.464013	0.00743275	-4.403	36.289	0.0150535	0.471116	0.00189448	52812.7	33.925	0.0283624	0.673873	0.006795	460944	32.767	0.0590572	0.517243	0.00998258	-4.031	24.965	0.0356393	0.537178	0.00785806	-8.212	15.554	0.0830892	0.38567	0.0172196	-11.317	39.272	0.0058761	0.0570739	0.00072738	-5.919
39.777	0.00459763	0.538872	0.000554247	-11.286	40.291	0.0102456	0.522516	0.00190828	-12.051	32.04	0.0799227	0.459329	0.00850077	-22.37	25.357	0.0219452	0.261155	0.00790227	-10.764	24.656	0.0517582	0.473249	0.00590367	25329.5	33.312	0.0153302	0.673468	0.00439375	376812	40.692	0.011852	0.486947	0.00235807	-9.967	12.022	0.149169	0.548145	0.0350449	-10.282	11.638	0.0315742	0.177711	0.0102744	-8.946	33.519	0.00641789	0.561361	0.000913006	-10.072
20.353	0.0134425	0.464103	0.00305281	-21.083	45.034	0.0237099	0.522426	0.0017747	-9.716	27.73	0.0368016	0.493768	0.00634521	-8.56	43.27	0.0235311	0.461631	0.00239892	-8.138	21.203	0.0286401	0.535379	0.00602517	20391.7	28.632	0.0203126	0.675181	0.00745977	438908	26.361	0.102952	0.497689	0.0227294	-8.062	26.456	0.024602	0.536533	0.00660054	-7.245	20.027	0.0153224	0.62639	0.00264516	-10.936	32.531	0.010656	0.561234	0.00120259	-23.695
40.566	0.00515733	0.214986	0.000831258	-8.162	40.879	0.0146514	0.522504	0.00190019	-9.583	63.438	0.0112108	0.235472	0.00136698	-2.317	24.651	0.107463	0.467746	0.014389	-16.594	24.008	0.091238	0.474821	0.00859512	19284.3	31.916	0.124872	0.674036	0.00746625	384786	42.966	0.00682668	0.486724	0.00190665	0	27.081	0.0198924	0.53582	0.00482424	-5.306	20.861	0.0199653	0.481524	0.00275961	-3.51	15.288	0.0449441	0.562574	0.00516885	-14.591
45.779	0.00318617	0.512795	0.000439969	-8.577	31.684	0.0211276	0.523255	0.00321471	-8.182	43.598	0.0197667	0.51155	0.00284141	-13.522	27.798	0.0168804	0.462507	0.00439339	-13.334	44.06	0.0137231	0.470894	0.00149447	86509.5	30.053	0.0988847	0.654416	0.00683688	342177	40.735	0.0163392	0.208878	0.00307262	-3.574	19.156	0.0855717	0.542224	0.0207572	-10.505	20.252	0.0751848	0.208599	0.00596738	-4.998	20.086	0.146902	0.44304	0.00651385	-11.601
84.79	0.00330332	0.133779	0.000181548	-9.003	21.616	0.159159	0.529029	0.0139729	-7.761	43.03	0.014907	0.511435	0.00253377	-7.035	29.179	0.0649495	0.463675	0.00647698	-15.463	35.444	0.0189576	0.471183	0.0021121	63159.5	28.206	0.0189433	0.674541	0.00628019	413762	32.536	0.0192424	0.488022	0.00437918	-12.959	29.091	0.0223359	0.537305	0.00770308	-8.894	11.972	0.0268176	0.636214	0.00826165	-14.144	26.087	0.00848896	0.56182	0.00133485	-10.593
27.151	0.00770409	0.524011	0.00189572	-6.541	26.6	0.0786723	0.524807	0.00599875	-11.426	51.258	0.0104453	0.511086	0.00174685	-4.484	35.497	0.02517	0.462174	0.00356818	-7.746	10.198	0.0897691	0.485345	0.0276887	4510.82	52.873	0.00951281	0.672581	0.0017999	804607	35.764	0.0140687	0.515829	0.00306324	-18.955	36.773	0.0149296	0.535122	0.00287561	-7.764	23.212	0.0187432	0.625959	0.00224853	-9.367	24.535	0.0213717	0.561897	0.00194401	-13.43
17.086	0.0392137	0.541468	0.0102124	-8.194	42.96	0.019682	0.522598	0.00207228	-5.229	39.72	0.117899	0.515922	0.0110276	-15.033	25.295	0.0720283	0.468136	0.0150353	-7.16	28.771	0.0155428	0.532482	0.00311217	35976.4	23.986	0.0240476	0.676781	0.0115427	339133	34.854	0.0149735	0.487379	0.00319785	-2.507	20.206	0.0728301	0.54236	0.0175105	-4.034	23.028	0.0167086	0.625964	0.00253018	-7.544	34.447	0.0109381	0.120501	0.00107106	-17.576
62.165	0.00342256	0.0444792	0.000309418	-5.657	42.589	0.0198039	0.522837	0.00247345	-15.808	42.72	0.00882469	0.511404	0.0023387	-2.705	33.619	0.0209024	0.540867	0.0038153	-12.442	38.985	0.0149075	0.471006	0.00170037	62525.2	28.07	0.0335597	0.674448	0.00727438	310597	36.713	0.0171559	0.487227	0.00293616	-9.649	26.075	0.0158028	0.535589	0.0040204	-8.605	28.337	0.018523	0.0942438	0.0018488	-10.903	23.905	0.0130732	0.069463	0.00177634	-5.164
49.475	0.0025782	0.461894	0.000422108	-11.458	41.8	0.0131667	0.522539	0.00195529	-4.131	25.129	0.124061	0.515919	0.0118792	-8.473	32.464	0.0820852	0.525207	0.00679528	-7.706	33.207	0.0423226	0.531143	0.00334878	50677.1	26.66	0.0300074	0.675183	0.00994991	295400	31.087	0.0201223	0.488102	0.0044941	-13.351	19.205	0.0498354	0.470516	0.0138283	-16.459	27.028	0.0130736	0.376059	0.00169949	-12.562	22.025	0.0136758	0.440894	0.00232192	-17.164
18.435	0.0426987	0.542643	0.00764943	-6.522	39.957	0.0369394	0.186703	0.00279389	-11.949	21.966	0.104044	0.527338	0.0320279	-4.639	22.509	0.0445278	0.271457	0.0132733	-8.13	31.654	0.0217903	0.531365	0.00374942	36779.6	18.019	0.0898606	0.679457	0.0191281	268704	26.853	0.0857736	0.495647	0.0189236	-11.374	35.846	0.0121431	0.534916	0.00236746	-20.541	21.197	0.0177559	0.626674	0.00257125	-12.576	44.597	0.0050342	0.0944222	0.00056987	-13.035
63.512	0.00325287	0.172697	0.000317335	-13.92	40.971	0.0156329	0.237172	0.00223999	-4.18	38.83	0.12061	0.526924	0.0319229	-6.914	21.596	0.0244237	0.463727	0.00664533	-6.297	25.579	0.0376249	0.473602	0.00642837	28469.9	21.17	0.0801076	0.676472	0.0264955	201517	24.171	0.0795329	0.491366	0.0133342	-7.852	25.054	0.0198169	0.536159	0.00550577	-11.116	15.134	0.0269313	0.378285	0.00527326	-4.512	30.683	0.00970073	0.561385	0.00120492	-9.669
27.887	0.00390893	0.462351	0.000965765	-11.007	37.862	0.0304453	0.523358	0.00340851	-4.15	39.39	0.0245951	0.511963	0.00370468	-5.407	16.238	0.0850638	0.476066	0.032146	-14.248	22.388	0.0532997	0.473282	0.00587994	18923.2	31.64	0.0468718	0.67484	0.00712649	486853	29.093	0.0347925	0.52469	0.0108588	-10.873	27.153	0.0235476	0.535744	0.00445106	-10.904	25.594	0.0170072	0.625741	0.00202575	-8.45	18.972	0.0156372	0.136911	0.00246585	-21.8
37.72	0.00749834	0.509265	0.000746918	-14.435	48.885	0.0114465	0.221523	0.00125596	-6.615	34.191	0.0336978	0.517473	0.0136705	-11.648	35.25	0.0319403	0.540947	0.0040485	-6.529	20.456	0.114393	0.532822	0.00932173	13638.5	28.382	0.0486373	0.67793	0.0128639	437969	20.944	0.0670994	0.524737	0.0223292	-7.112	24.44	0.0257544	0.537202	0.00753786	-2.372	21.77	0.0332028	0.625917	0.00363356	-13.065	29.599	0.0126801	0.554796	0.00116983	-8.583
48.791	0.00344344	0.256176	0.000464178	-10.204	31.156	0.0143067	0.481574	0.00256163	-12.566	46.729	0.0127806	0.511337	0.00223669	-7.257	32.217	0.0300965	0.462993	0.00506046	-11.02	45.353	0.0172544	0.530581	0.00146634	89835.3	27.354	0.0182258	0.674043	0.00673785	187572	26.453	0.117638	0.508283	0.0528754	-12.917	40.27	0.0110373	0.173383	0.00202679	-11.621	22.273	0.0485374	0.625896	0.00317219	-10.892	32.551	0.00598786	0.058032	0.000901901	-11.537
15.237	0.00727964	0.46394	0.00286003	-12.39	36.746	0.0146147	0.480107	0.00217259	-6.744	35.425	0.108006	0.513111	0.0130766	-5.126	25.42	0.0212619	0.543613	0.00601031	-16.845	32.055	0.019717	0.471469	0.00254417	43998.4	37.756	0.0126142	0.673333	0.00357935	645766	31.589	0.0131527	0.487973	0.00421435	-9.577	22.807	0.0504522	0.539621	0.0141518	-10.157	19.852	0.0544986	0.0955147	0.00504824	-5.195	37.663	0.00842489	0.439882	0.00077847	-6.472
84.265	0.00168528	0.125468	0.000165034	-15.109	37.842	0.0220461	0.522872	0.00255383	-13.056	49.164	0.0281727	0.484123	0.00284301	-4.336	17.935	0.038517	0.54687	0.0171356	-10.847	32.526	0.0143568	0.127048	0.00261215	45075.4	32.577	0.0179919	0.67359	0.00474746	328220	37.41	0.0105767	0.48704	0.00251126	-8.902	26.63	0.0163365	0.535585	0.00432244	-10.228	19.275	0.0310522	0.626435	0.00385743	-5.075	18.893	0.16177	0.0544373	0.00628833	-10.085
21.376	0.0267444	0.540991	0.00798224	-11.913	31.566	0.0176789	0.523632	0.00386245	-4.081	67.418	0.00605225	0.510738	0.00113391	-5.394	22.82	0.0287077	0.464506	0.00819859	-9.049	19.417	0.0270467	0.537183	0.00556641	21476.7	37.648	0.0157148	0.673122	0.00337263	484603	33.001	0.0120356	0.517038	0.00322246	-12.386	28.8	0.0269011	0.535893	0.00505223	-11.675	21.71	0.102623	0.0971694	0.00634542	-5.473	29.843	0.00892246	0.440062	0.00106531	-16.236
40.393	0.00464053	0.538805	0.000711774	-13.529	45.455	0.0177805	0.522312	0.00156304	-4.501	29.226	0.0227832	0.513792	0.00726487	-11.345	29.3	0.124439	0.463296	0.0057587	-5.635	38.539	0.0190401	0.530895	0.00207932	64801.2	31.861	0.0219102	0.673905	0.00548329	370566	39.65	0.0115747	0.487125	0.00266987	-10.024	22.392	0.0316547	0.537004	0.00840934	-12.224	18.399	0.0226051	0.626435	0.00332878	-5.171	31.174	0.0102872	0.440036	0.00102695	-8.313
60.339	0.00399937	0.332756	0.000358791	-2.798	47.603	0.0107853	0.522134	0.00124453	-5.518	43.13	0.0455986	0.51392	0.00714548	-9.254	23.766	0.0394761	0.464204	0.00748421	-8.989	21.852	0.0979707	0.475373	0.00964803	21214.7	38.374	0.0216653	0.673277	0.00375497	400006	29.654	0.0182809	0.305304	0.00468585	-9.673	24.939	0.0194574	0.535854	0.00479981	-12.034	15.181	0.255682	0.626949	0.0267992	-13.178	30.108	0.0116647	0.440187	0.00125689	-3.597
17.778	0.0109012	0.465084	0.00422628	-10.563	45.336	0.0111922	0.420946	0.00149959	-12.468	49.603	0.0106324	0.511245	0.00206189	-3.58	13.363	0.149681	0.488156	0.0572111	-14.668	43.083	0.0103233	0.470868	0.0014367	88522.5	31.119	0.0183989	0.673614	0.0050545	305442	28.67	0.0273842	0.0893772	0.00518752	-12.694	26.808	0.0634653	0.537982	0.00864216	-4.942	21.023	0.048851	0.626249	0.00691043	-12.383	20.828	0.0790903	0.158195	0.00552669	-3.108
17.787	0.00488421	0.463156	0.00192455	-3.128	35.506	0.014728	0.5227	0.00223641	-13.367	28.688	0.0487312	0.490636	0.00726516	-8.022	31.2	0.0249013	0.462342	0.00397222	-14.572	30.037	0.0690898	0.531315	0.00429943	37377.9	17.793	0.087858	0.680324	0.0230866	234180	32.885	0.116097	0.489194	0.00773925	-5.453	24.823	0.0467524	0.537849	0.011661	-15.558	30.117	0.0155331	0.375973	0.00156092	-5.167	28.363	0.00984844	0.440314	0.00143457	-2.418
51.425	0.00690967	0.0575186	0.000508738	-1.828	40.421	0.022272	0.522904	0.00260854	-0.374	49.052	0.0196905	0.491081	0.00271698	-3.606	36.495	0.0257792	0.462285	0.00368474	-13.559	38.034	0.0253159	0.530905	0.00210671	67848.6	27.42	0.0254547	0.675118	0.00866224	374646	29.002	0.151761	0.493544	0.0156286	-12.933	19.355	0.168984	0.548852	0.0367061	-10.14	14.95	0.147739	0.62752	0.0214058	-5.749	26.23	0.00971702	0.0730589	0.00140344	-4.948
24.897	0.00653145	0.463136	0.00190116	-13.157	33.284	0.0683142	0.523617	0.0039375	-12.889	32.511	0.0199079	0.512541	0.00512319	-9.057	31.422	0.0195127	0.462291	0.00372317	-7.445	20.377	0.0715772	0.477454	0.0137724	22490.8	37.205	0.0176093	0.673491	0.00410322	669688	33.884	0.0400109	0.488259	0.0050386	-8.794	25.995	0.109386	0.539767	0.0154201	-12.673	23.714	0.0284916	0.624626	0.00315708	-12.402	43.589	0.00551025	0.0317849	0.000597868	-11.535
14.898	0.0229456	0.469915	0.0100703	-15.568	45.703	0.0119232	0.522191	0.00134473	-10.65	31.823	0.0772081	0.520522	0.0193792	-13.843	19.477	0.08149	0.469925	0.0187426	-12.974	24.482	0.0721495	0.532367	0.0110091	30238.9	26.615	0.132707	0.675252	0.0182145	207129	34.947	0.0421583	0.488076	0.00491837	-11.18	31.974	0.0146477	0.535447	0.00369624	-2.467	27.921	0.0159782	0.625606	0.00171361	-1.095	24.339	0.0135857	0.440493	0.00171834	-6.587
48.636	0.00582928	0.461944	0.000482207	-7.297	45.083	0.00947223	0.522318	0.00156119	-2.272	45.176	0.0111332	0.511901	0.00404846	-8.1	34.95	0.0179967	0.461942	0.00316092	-3.009	35.967	0.012227	0.471129	0.00193841	67966.1	36.523	0.0199996	0.67349	0.00382951	631049	30.633	0.0153605	0.48786	0.00412586	-8.018	21.794	0.0984901	0.541819	0.0161429	-12.146	23.745	0.0144229	0.626458	0.00219086	-2.199	26.697	0.0207216	0.178042	0.00163223	-16.844
93.61	0.00262226	0.460211	0.000129712	-14.396	25.608	0.0722988	0.527582	0.010974	-14.232	51.813	0.0108369	0.511174	0.00186978	-13.973	33.012	0.0244606	0.540886	0.00350047	-7.561	26.6	0.10545	0.4741	0.0073451	24532.3	27.105	0.0242353	0.674176	0.00655639	356691	32.565	0.0579899	0.516121	0.00652724	-9.587	25.28	0.0963227	0.537981	0.0116318	-13.452	27.054	0.0206731	0.625638	0.00213028	-4.369	47.65	0.00525655	0.425873	0.000500199	-8.092
58.917	0.00433884	0.516832	0.000373059	-4.805	35.319	0.0476199	0.480254	0.00471209	-13.22	19.89	0.234253	0.571423	0.122212	-5.115	23.186	0.0190878	0.300904	0.00559976	-7.312	27.441	0.016325	0.471758	0.00304945	29734.8	35.304	0.0206003	0.673528	0.00413005	565792	32.938	0.0132121	0.487834	0.00396234	-9.88	31.558	0.0335049	0.4681	0.0053352	-10.675	17.962	0.0200819	0.626562	0.0041717	-10.221	24.311	0.01338	0.442181	0.0018072	-13.031
30.516	0.0210128	0.301044	0.00212195	-12.24	45.361	0.0177919	0.522422	0.00175893	-18.408	35.739	0.0658493	0.512703	0.00554291	-10.803	16.041	0.0523896	0.54741	0.0160274	-9.971	33.55	0.0169285	0.471255	0.00219007	57694.6	35.675	0.0207452	0.673765	0.00443015	486144	27.016	0.0203534	0.517313	0.00538345	-11.125	30.827	0.0233662	0.535739	0.00414942	-9.749	16.22	0.189413	0.393931	0.0317135	-4.389	35.416	0.0109595	0.5485	0.000944996	-9.549
26.01	0.00395829	0.0952439	0.00134074	-8.58	33.564	0.0438478	0.524111	0.00474188	-0.165	35.888	0.139284	0.540538	0.0652849	-15.574	15.518	0.0500189	0.468479	0.0159687	-5.525	23.684	0.14236	0.475109	0.00921441	17664.1	36.847	0.0227931	0.673583	0.00440091	423669	36.499	0.0333311	0.103451	0.00487347	-10.828	23.73	0.0246452	0.536277	0.00553227	-7.546	14.443	0.23329	0.400444	0.0415872	-14.94	20.692	0.0464283	0.56171	0.00362937	-14.722
44.751	0.00388033	0.372459	0.000490011	-7.052	30.061	0.0524275	0.52625	0.00856113	-4.505	43.908	0.0124658	0.409031	0.00219626	-15.627	23.536	0.0885193	0.467479	0.0141115	-8.806	29.744	0.0242681	0.472002	0.00353998	33734.4	38.49	0.0153087	0.673458	0.00374041	537118	29.401	0.0589454	0.491641	0.0113819	-9.53	32.893	0.0135753	0.414188	0.00339729	-4.076	22.94	0.0405524	0.626165	0.00290603	-5.793	45.615	0.0080135	0.0654762	0.000596666	-4.413
31.855	0.0028975	0.476635	0.000805074	-0.666	24.448	0.033865	0.524357	0.00515913	-6.795	43.877	0.0255443	0.491094	0.00341577	-5.628	18.221	0.103956	0.47768	0.0340243	-7.255	21.65	0.0192008	0.472313	0.00410255	24974.7	29.78	0.0469398	0.674061	0.00752377	251896	17.397	0.0316096	0.524158	0.0102594	-9.581	33.899	0.0142433	0.535117	0.00288311	-10.82	10.979	0.242076	0.629056	0.0154417	-9.922	22.641	0.0133079	0.563243	0.00204023	-18.117
15.599	0.0106172	0.464181	0.00314698	-17.435	32.82	0.0538727	0.480691	0.00472476	-17.173	55.595	0.0223352	0.374674	0.00220524	-2.461	13.908	0.0719635	0.556386	0.0234107	-18.443	14.038	0.125763	0.502936	0.0639704	16410	40.615	0.0147166	0.672936	0.00353564	450445	29.823	0.0144504	0.487792	0.0039403	-12.577	39.255	0.00940638	0.534693	0.00195333	-8.635	21.513	0.0434233	0.626128	0.00498139	-9.895	42.754	0.00650341	0.439765	0.000592733	-12.044
25.869	0.0041646	0.539243	0.00107805	-4.505	34.735	0.0161606	0.522714	0.0022624	-10.033	47.236	0.0175538	0.491333	0.00273399	-2.069	41.341	0.0148568	0.461535	0.00223226	-15.017	27.999	0.0472409	0.531665	0.00494953	29653.8	27.538	0.0665936	0.677106	0.0226326	399063	34.027	0.0738221	0.492127	0.012161	-11.193	28.408	0.0266042	0.536024	0.00539406	-7.193	26.652	0.0134474	0.376114	0.00178853	-3.958	5.936	0.123322	0.498875	0.112161	-15.974
36.628	0.00811913	0.486808	0.000901464	-15.36	27.271	0.0168224	0.523296	0.00327655	-12.494	46.604	0.0131615	0.511216	0.00202785	-11.512	26.481	0.0238033	0.462845	0.00493626	-17.129	36.577	0.0133649	0.471195	0.00203096	63023.1	29.812	0.0181291	0.674135	0.00558816	420549	23.259	0.0214589	0.519666	0.0074157	-9.995	18.378	0.0457786	0.53818	0.0101743	-18.997	17.755	0.0992132	0.626369	0.00979447	-5.518	29.844	0.00943179	0.440078	0.00108135	-3.542
38.194	0.00925664	0.538968	0.000756202	-2.996	47.446	0.0136888	0.522231	0.00141652	-7.962	51.171	0.0157185	0.51139	0.0029302	-10.493	24.751	0.0224177	0.463088	0.00530867	-8.053	26.838	0.0253276	0.53241	0.0035968	29734.4	36.945	0.0153385	0.673302	0.00346587	489266	31.585	0.0221041	0.522105	0.00612886	-11.857	27.767	0.0328282	0.536418	0.00565794	-18.265	17.643	0.0993972	0.626563	0.00525893	-13.686	35.782	0.0101329	0.144075	0.00087702	-11.546
66.958	0.00306705	0.160504	0.000217347	-13.544	27.863	0.0979914	0.532409	0.0193615	-10.147	44.503	0.0140399	0.51132	0.00223355	-9.692	43.906	0.0131083	0.540351	0.00222872	-1.514	26.585	0.0230972	0.472304	0.00402335	27791.9	41.861	0.0103482	0.672858	0.00264394	638714	38.945	0.0121079	0.516198	0.00269955	-19.271	31.745	0.015546	0.535196	0.0032474	-7.446	15.417	0.0252967	0.627779	0.00550224	-7.571	16.11	0.0202804	0.115824	0.00355985	-4.759
12.964	0.00938644	0.464725	0.0037973	-5.138	25.263	0.0359571	0.525681	0.00747384	-14.548	55.602	0.0110532	0.490515	0.00156467	-7.585	27.533	0.036631	0.463488	0.00624344	-8.058	39.806	0.0116622	0.470965	0.00162288	76815.3	26.163	0.0290555	0.676511	0.00999187	474729	34.379	0.0135988	0.487398	0.00321124	-8.041	22.81	0.0884	0.542798	0.0248795	-12.113	20.41	0.0161316	0.376704	0.00273467	-1.25	31.171	0.00925895	0.440051	0.00103612	-11.974
81.019	0.00188611	0.431009	0.000150199	-6.234	40.182	0.0193192	0.522645	0.00214507	-4.699	36.874	0.0689807	0.514368	0.0080048	-12.292	35.999	0.0575089	0.104982	0.00485531	-3.676	29.784	0.127256	0.473106	0.00550747	31152.8	34.289	0.0355329	0.67343	0.00553817	265051	35.09	0.0835121	0.488834	0.00641834	-11.211	30.289	0.0151908	0.535234	0.00318882	-11.592	13.542	0.0396006	0.629121	0.00961062	-10.573	25.131	0.0200382	0.440846	0.00225299	-14.521
87.249	0.00265133	0.0534923	0.000157997	-9.212	38.829	0.0169598	0.0655802	0.00230272	-5.677	55.919	0.00753458	0.492084	0.00265633	-4.452	38.971	0.0210319	0.540482	0.0025189	-9.098	30.915	0.014147	0.471421	0.00244743	50417.7	38.886	0.0158866	0.673187	0.00322087	531641	36.182	0.00904081	0.487215	0.00282157	-5.302	29.936	0.036577	0.468311	0.00641489	-11.176	15.012	0.111041	0.396465	0.0347243	-8.634	28.868	0.0192805	0.44059	0.00186796	-5.516
13.895	0.0131947	0.540876	0.00487016	-18.775	28.108	0.0423364	0.430649	0.00546223	-4.937	31.069	0.0650794	0.515035	0.00994643	-15.255	31.582	0.022043	0.462491	0.0043762	-10.294	37.391	0.0195494	0.249651	0.00218202	65847.4	31.331	0.0148395	0.67375	0.00470709	497990	33.762	0.0152494	0.487917	0.00428655	-14.102	38.936	0.0174574	0.292148	0.00264957	-8.511	22.037	0.0351754	0.377815	0.00451749	-6.746	21.111	0.0460564	0.10585	0.00449315	-9.262
34.855	0.0068338	0.462612	0.00127805	-18.667	43.083	0.0219371	0.480118	0.00194383	-9.42	47.107	0.0148737	0.511456	0.00278722	-5.606	32.081	0.0169802	0.54091	0.00311297	-18.661	25.006	0.0632194	0.520549	0.00888487	26714.7	33.441	0.0260968	0.673559	0.00467812	430650	32.243	0.106008	0.497519	0.0228747	-8.248	28.978	0.0170609	0.535573	0.00404296	-12.136	12.269	0.157996	0.411985	0.068656	-7.887	38.214	0.00757538	0.0602916	0.0007513	-6.573
19.532	0.005099	0.463062	0.00181332	-13.058	27.751	0.0239794	0.523802	0.00417493	-11.043	43.4	0.0197716	0.512767	0.0048309	-9.373	41.549	0.0275832	0.376537	0.0029862	-5.107	39.252	0.0133244	0.471022	0.00170932	59208.6	30.455	0.0201441	0.67449	0.00592873	458909	49.285	0.00887066	0.515142	0.00157889	-0.217	23.949	0.0162862	0.535707	0.00433841	-13.279	20.581	0.0143348	0.376673	0.00268529	-0.35	27.524	0.0161264	0.440346	0.00151961	-8.782
78.566	0.0040364	0.0302936	0.000187289	-3.062	37.834	0.011955	0.522572	0.00200791	-10.041	59.971	0.0305705	0.0959888	0.00148687	-7.444	23.282	0.0236918	0.463776	0.00684537	-9.184	34.459	0.0219093	0.471251	0.00223521	60500.8	44.119	0.0100917	0.672948	0.00242922	777278	39.657	0.017748	0.515793	0.00278677	-7.996	31.073	0.0161848	0.53549	0.00360219	-10.758	24.608	0.027047	0.4986	0.00336653	-10.807	24.49	0.0155035	0.440716	0.00208804	-7.844
31.86	0.00617408	0.53919	0.000972382	-9.606	40.879	0.0183437	0.522574	0.00201919	-7.005	47.29	0.0091357	0.490939	0.00195872	-4.32	15.921	0.197875	0.568672	0.0545455	-19.067	33.552	0.0175478	0.471477	0.00254693	40548.3	37.125	0.0287014	0.673326	0.00514381	374934	18.864	0.206829	0.500449	0.0291528	-14.447	30.081	0.0185579	0.535596	0.00411352	-8.693	7.37	0.159975	0.633467	0.0261228	-6.229	26.37	0.0103911	0.407989	0.00139822	-15.759
85.535	0.00124615	0.190429	0.000149885	-6.771	23.222	0.0489483	0.524874	0.00606083	-6.402	23.372	0.0205193	0.513902	0.00710868	-10.832	30.027	0.0493651	0.464141	0.0073253	-14.153	43.778	0.0124317	0.470867	0.00143118	76077	23.97	0.0728008	0.678287	0.0172998	267692	36.163	0.0133027	0.516024	0.00331906	-5.038	19.079	0.040802	0.538868	0.0141042	-13.146	23.613	0.024984	0.187697	0.00328937	-5.401	14.498	0.186157	0.453436	0.0226846	-9.189
43.708	0.00261962	0.461933	0.000468485	-9.131	27.571	0.100468	0.480748	0.00636425	-2.981	69.439	0.00853464	0.51073	0.00106586	-2.789	26.351	0.0233221	0.463288	0.00577964	-14.596	29.325	0.0362347	0.531301	0.00350941	33417.1	45.774	0.00992731	0.672874	0.00241196	761389	34.716	0.0123474	0.487913	0.00418496	-8.93	22.618	0.0292573	0.538801	0.0112905	-10.181	27.059	0.0210733	0.625655	0.00241363	-7.987	34.6	0.0131722	0.561062	0.0010501	-7.409
70.783	0.00339216	0.461739	0.000238649	-10.659	41.7	0.0297163	0.522713	0.00227461	-6.908	50.357	0.0244959	0.206607	0.00558417	-11.533	22.011	0.0335395	0.464468	0.00808674	-8.446	41.595	0.0100226	0.470922	0.00153398	79151	37.538	0.0190932	0.673721	0.00452417	598033	41.973	0.0192566	0.262957	0.00256225	-13.635	27.045	0.0866528	0.538236	0.00950598	-3.549	15.607	0.0238591	0.377761	0.00443216	-8.984	38.698	0.00593618	0.561077	0.000727467	-7.954
41.838	0.00817409	0.23347	0.000736805	-7.24	42.352	0.020744	0.0719258	0.00189003	-0.884	39.295	0.016097	0.511646	0.00297241	-1.53	10.063	0.0951088	0.250701	0.0260619	-6.69	43.072	0.0132496	0.470847	0.00141582	84772.1	23.202	0.124656	0.678554	0.0202342	202027	28.383	0.0652842	0.49284	0.0136251	-10.309	16.12	0.0502691	0.541001	0.0167456	-13.455	24.385	0.0175343	0.625751	0.00197211	-10.42	70.167	0.00313764	0.23708	0.000264918	0
61.383	0.00665317	0.461816	0.000335501	-11.487	42.958	0.0191228	0.522785	0.0023862	-9.176	53.429	0.0104455	0.510974	0.00153035	-8.496	31.084	0.0372916	0.463032	0.00529293	-13.427	24.966	0.0233349	0.53443	0.00448912	28731.4	31.582	0.113378	0.674591	0.0143279	327389	41.226	0.0115118	0.486882	0.00223068	-14.415	34.618	0.017957	0.535304	0.00321737	-9.933	16.486	0.173401	0.626557	0.0131935	-7.887	26.74	0.0168306	0.561522	0.00176709	-10.973
27.132	0.0067646	0.53915	0.00097644	-5.616	28.084	0.161527	0.528152	0.0121362	-4.915	33.866	0.0399564	0.515754	0.0105409	-11.331	31.453	0.0216296	0.462124	0.00356271	-8.491	35.525	0.0168357	0.471144	0.00197035	61416.1	36.767	0.0128699	0.673268	0.0035874	547136	30.91	0.0220802	0.516991	0.00419402	-11.821	30.494	0.0294364	0.53621	0.00511607	-8.272	26.662	0.0138472	0.623794	0.00172545	-9.626	25.373	0.023345	0.56163	0.00236817	-16.558
91.491	0.00300772	0.054423	0.000139004	-13.578	29.438	0.027012	0.523542	0.00371852	-7.989	44.156	0.0248806	0.492137	0.0030396	-12.013	49.049	0.0103731	0.0807774	0.00159149	-3.313	19.288	0.204829	0.482336	0.0223274	9380.07	31.11	0.0291897	0.674106	0.00625563	397557	44.733	0.0100165	0.486676	0.00186451	-16.083	20.213	0.18085	0.546502	0.0340683	-14.888	23.376	0.0224799	0.376805	0.00289736	-2.586	19.427	0.0144056	0.440991	0.00247697	-4.731
44.474	0.00359921	0.24987	0.000613927	-18.27	49.412	0.00980131	0.522108	0.00119751	-6.934	37.097	0.0153585	0.51403	0.00772351	-9.981	22.546	0.0595945	0.546923	0.0267379	-19.9	22.313	0.0479422	0.475002	0.0089197	13791.4	30.568	0.0318883	0.675792	0.00850046	490396	32.775	0.0288117	0.182087	0.00599617	-7.24	20.325	0.0348829	0.538778	0.0105757	-12.989	25.01	0.0598966	0.625915	0.0029094	-6.108	22.538	0.00944765	0.303263	0.00166755	-14.148
80.853	0.00202352	0.180601	0.000187028	-7.207	34.929	0.0137359	0.481389	0.00237463	-13.952	37.54	0.0367856	0.512893	0.00547237	-22.869	30.534	0.0282275	0.463603	0.00627416	-16.162	27.888	0.0127774	0.471569	0.00270629	42814.9	30.137	0.0412598	0.676079	0.00911544	505100	29.242	0.0131893	0.519491	0.00402816	-6.132	25.271	0.0331855	0.53649	0.00647773	-13.249	16.54	0.142237	0.626618	0.0171168	-19.914	19.853	0.0573595	0.0994328	0.00538495	-17.004
59.295	0.00398624	0.52654	0.000310721	-12.186	26.953	0.0346683	0.525656	0.00742728	-7.425	53.851	0.00630215	0.510978	0.00161809	-8.466	17.111	0.0277646	0.465642	0.0106332	-9.133	35.378	0.0135569	0.471159	0.0019686	52042.5	19.109	0.0376846	0.678967	0.0165539	352885	39.995	0.0147133	0.516896	0.00325196	-15.045	21.7	0.0568727	0.469242	0.00975032	-16.341	18.759	0.200249	0.57694	0.00953616	-10.058	16.751	0.0203421	0.282713	0.00331794	-7.728
111.734	0.00246325	0.461618	9.42619e-05	-6.767	38.407	0.0157304	0.522817	0.00243994	-5.204	47.583	0.00856807	0.511349	0.00225813	-5.739	17.632	0.071853	0.475706	0.0304428	-8.392	32.504	0.176243	0.0821116	0.00488686	43469.4	35.633	0.0257854	0.673981	0.00477174	636534	32.661	0.0494003	0.488479	0.0054913	-9.79	27.996	0.0526686	0.536694	0.00608995	-7.815	17.309	0.0170594	0.3772	0.0035307	-9.137	21.71	0.0225458	0.303778	0.00254503	-10.067
77.108	0.00245214	0.396312	0.000170064	-15.83	34.316	0.0308653	0.524911	0.00610952	-8.482	44.981	0.0404449	0.470748	0.00339577	-4.653	40.356	0.0288911	0.540584	0.00338923	-3.77	23.051	0.239545	0.532	0.00919084	20281.8	33.288	0.023885	0.67476	0.00628037	524118	34.014	0.0123294	0.392503	0.00319968	-13.4	19.465	0.0890837	0.545094	0.0280154	-9.705	22.313	0.0182314	0.62587	0.00236296	-7.274	18.894	0.0926791	0.273309	0.00689198	-10.457
85.573	0.00125504	0.168343	0.000150063	-12.112	33.425	0.021155	0.523115	0.00297427	-0.087	50.935	0.014218	0.511227	0.00211948	-7.655	31.602	0.0258376	0.541068	0.005103	-8.771	36.627	0.0130479	0.47116	0.00198143	64679.1	27.297	0.019703	0.674204	0.00687909	262924	16.634	0.0762068	0.501248	0.0291664	-13.973	30.121	0.0131485	0.535258	0.00319143	-6.557	15.199	0.0167634	0.629261	0.00353536	-4.734	37.794	0.00552727	0.184534	0.000703592	-5.966
41.968	0.00304249	0.258125	0.000555916	-16.678	36.295	0.0137436	0.522723	0.0022739	-8.337	54.375	0.00808121	0.511336	0.00259246	-4.297	29.801	0.051077	0.128738	0.00677594	-9.08	25.76	0.0294602	0.472253	0.00402068	26178.3	35.466	0.0131926	0.673349	0.00417235	503935	31.932	0.0204878	0.520929	0.00541989	-7.079	27.773	0.0301375	0.537044	0.00692528	-3.912	16.136	0.0400017	0.122903	0.00709256	-14.337	17.778	0.141477	0.56158	0.00694346	-18.228
46.151	0.00694532	0.461883	0.000409488	-10.671	38.223	0.0118197	0.522715	0.00225798	-12.565	47.149	0.0188618	0.512759	0.00478051	-4.76	29.142	0.0232638	0.541613	0.00438817	-8.358	17.574	0.0442036	0.476773	0.0120344	12435	25.51	0.0339089	0.677907	0.0140335	433766	26.295	0.0669339	0.491546	0.0112823	-5.314	30.996	0.0141364	0.535201	0.00298566	-9.217	23.162	0.0259896	0.626193	0.00300509	-8.836	30.348	0.0146067	0.200293	0.0014738	-12.384
17.81	0.00838024	0.464011	0.00294461	-11.532	34.546	0.028712	0.479536	0.00353848	-7.697	34.109	0.0284508	0.512853	0.00694055	-3.939	27.516	0.0997711	0.136456	0.0108076	-20.328	39.973	0.0127282	0.471117	0.00189156	80466.3	31.27	0.0170947	0.673725	0.00494216	374055	38.316	0.0124703	0.487077	0.00259403	-22.184	23.124	0.0746495	0.541833	0.0216675	-13.348	14.665	0.238693	0.626988	0.0156067	-12.211	15.984	0.0215815	0.565035	0.00378752	-1.577
26.183	0.00482458	0.462577	0.00123564	-14.736	47.964	0.0116463	0.522281	0.00149963	-10.981	37.726	0.0324792	0.512859	0.00503729	-16.461	29.803	0.0245367	0.239205	0.00538072	-5.207	30.533	0.0489865	0.11813	0.00481661	42647	41.651	0.0184555	0.673207	0.00364798	676150	43.38	0.0129524	0.486849	0.00219774	-7.168	33.141	0.0126677	0.535105	0.00282897	-5.987	15.95	0.13507	0.626613	0.00964829	-15.441	31.531	0.0094472	0.109163	0.00117989	-9.299
40.078	0.00269369	0.391395	0.000566758	-8.701	51.897	0.00997684	0.52217	0.00130252	-7.273	38.105	0.0324032	0.459064	0.00402542	-4.952	28.847	0.0191992	0.462446	0.00426867	-13.297	30.954	0.0689922	0.530663	0.00447698	32088	41.066	0.0141344	0.672936	0.00307493	391986	29.318	0.0248943	0.489426	0.0069677	-6.141	17.042	0.12488	0.551945	0.0444391	-12.786	17.804	0.108191	0.628125	0.00841636	-4.576	32.86	0.0105359	0.440031	0.00101278	-14.421
43.459	0.00473301	0.272397	0.000707263	-9.443	34.69	0.034269	0.523365	0.00342289	-7.655	32.053	0.0160039	0.494852	0.00732464	-4.439	28.475	0.0167017	0.541588	0.00384895	-9.707	28.427	0.0158128	0.471717	0.00296572	34337.3	28.991	0.0170589	0.674374	0.00590627	419194	14.164	0.068513	0.526321	0.019031	-6.436	18.678	0.0428721	0.538368	0.0110164	-7.89	28.029	0.0136982	0.254177	0.00151795	-8.464	17.974	0.0984139	0.10105	0.00979706	-11.98
35.37	0.00713059	0.536375	0.000689136	-5.17	32.551	0.0398502	0.480103	0.00376773	-10.401	38.848	0.0203842	0.511954	0.00384045	-7.825	25.651	0.0363829	0.541655	0.00648043	-17.02	17.474	0.155518	0.534462	0.0137249	15344.7	31.772	0.0215057	0.674174	0.00558184	411289	32.849	0.0180904	0.488904	0.00597029	-6.403	28.695	0.0212386	0.535798	0.00468838	-10.281	18.332	0.126745	0.626344	0.00736599	-16.933	27.277	0.0105525	0.440293	0.00140365	-4.004
25.009	0.00467643	0.539472	0.00141585	-12.783	35.9	0.0712889	0.0797674	0.0034757	-5.972	46.352	0.0123134	0.51166	0.00277125	-9.617	23.68	0.0315787	0.463696	0.00671692	-15.093	29.443	0.0121005	0.471433	0.00246514	47897.9	31.393	0.119417	0.674679	0.00927732	295687	33.731	0.0162886	0.487673	0.00370689	-10.252	24.828	0.0232552	0.536833	0.00728478	-20.156	11.229	0.0257004	0.148076	0.00643515	-14.749	28.909	0.0137813	0.196701	0.00146839	-10.762
28.777	0.010139	0.281214	0.00108582	-11.511	20.847	0.110612	0.529934	0.0151477	-5.866	37.565	0.00993329	0.511642	0.00286051	-3.027	37.822	0.016823	0.540573	0.00251238	-11.239	35.82	0.0242919	0.471872	0.00325625	51821.4	33.701	0.0143635	0.673623	0.00453075	411714	32.431	0.0153696	0.487899	0.00414246	-9.255	17.953	0.0585884	0.540254	0.0145392	-8.967	12.185	0.231909	0.628694	0.0243215	-10.004	32.388	0.00887721	0.345936	0.00102059	-13.483
82.583	0.00150431	0.110529	0.000149451	-7.283	43.489	0.0137773	0.522418	0.00174331	-10.895	41.131	0.0114541	0.511747	0.0029417	-14.982	32.535	0.0516866	0.462713	0.00457221	-11.936	25.28	0.0294203	0.472676	0.00468877	25266.4	37.222	0.0139831	0.673145	0.00381611	480861	36.416	0.0157747	0.51734	0.00353456	-10.675	30.59	0.015229	0.535283	0.00355086	-9.46	17.857	0.0572461	0.442776	0.00618292	-14.034	29.663	0.0127856	0.0522327	0.00119209	-10.754
13.485	0.0174666	0.542387	0.00591303	-12.157	29.739	0.0199649	0.523216	0.00314447	-14.328	36.575	0.0646589	0.516931	0.0126845	-13.467	19.803	0.105213	0.473213	0.0277498	-8.442	21.824	0.109598	0.477299	0.014434	16800.2	24.847	0.0200491	0.675563	0.0087406	299075	27.213	0.0198156	0.488288	0.00491811	-15.118	14.459	0.0869575	0.54365	0.0286385	-7.384	13.627	0.122051	0.627672	0.0184913	-8.666	19.206	0.0449293	0.435175	0.00341028	-19.084
76.192	0.00368143	0.477941	0.000215356	-9.121	40.334	0.0301337	0.179213	0.00230649	-2.752	31.413	0.0164584	0.493113	0.00473459	-20.421	36.27	0.0139659	0.372436	0.0031126	-17.634	41.253	0.0149597	0.47094	0.00158894	75648.5	23.779	0.162045	0.679527	0.0217392	284002	29.126	0.0355415	0.489563	0.00724756	-8.275	24.285	0.0511153	0.539366	0.0122549	-11.436	18.917	0.0209334	0.626364	0.00334077	-13.75	33.217	0.0100824	0.561085	0.000965493	-5.55
88.476	0.00120944	0.169301	0.00013461	-4.123	20.402	0.0308878	0.525986	0.00800244	-7.498	54.95	0.00865862	0.510947	0.00154013	-8.857	23.558	0.0328036	0.463731	0.00665471	-9.89	21.524	0.0909991	0.533453	0.00869731	25331.3	30.119	0.0198202	0.0991513	0.00559938	450913	34.798	0.0119059	0.518007	0.00308457	-8.003	33.372	0.0162696	0.535225	0.00299945	-15.218	19.069	0.0395651	0.626336	0.00416349	-8.515	47.551	0.00577475	0.560852	0.000508075	-5.133
9.434	0.0184503	0.11529	0.00778129	-20.533	13.558	0.0944332	0.537838	0.0295906	-16.841	32.567	0.0407434	0.492844	0.00767132	-6.154	21.973	0.0546232	0.467816	0.0153918	-16.607	33.574	0.0194996	0.471555	0.00270231	52897.8	26.18	0.0360676	0.67484	0.00968223	303809	42.604	0.0140827	0.48695	0.00239625	-3.987	21.85	0.0928666	0.543307	0.019919	-5.477	17.163	0.159491	0.134692	0.0109232	-13.793	18.644	0.0193857	0.564349	0.00282762	-11.595
75.585	0.00224617	0.469663	0.000188902	-11.661	31.789	0.0659557	0.523467	0.00362432	-12.75	32.119	0.0745267	0.494534	0.0112044	-13.442	25.546	0.0476263	0.541856	0.0061931	-2.585	18.711	0.181563	0.495839	0.0492674	4770.57	36.455	0.0172018	0.673196	0.00382612	520195	41.579	0.0163618	0.517409	0.00334404	-6.242	32.216	0.0198739	0.535462	0.00352915	-10.346	13.387	0.024642	0.378138	0.00503728	-4.127	36.873	0.0106627	0.560987	0.000889644	-5.816
104.593	0.00164964	0.0213411	0.000101298	-3.732	41.005	0.0210794	0.522654	0.00216777	-8.614	50.358	0.0103802	0.511209	0.00193796	-5.443	29.073	0.0425271	0.464026	0.00716462	-5.276	21.757	0.0484746	0.533387	0.00816052	20973.7	37.174	0.0130188	0.673336	0.00354074	534416	38.902	0.00994909	0.515928	0.00260986	-4.53	31.325	0.0157916	0.535442	0.00364292	-10.857	57.213	0.00502789	0.0941436	0.000570605	0	29.588	0.0152098	0.295125	0.00143888	-5.866
46.35	0.00291738	0.538798	0.000439853	-10.697	35.967	0.0204965	0.523243	0.00320052	-13.592	45.064	0.0157136	0.49097	0.00228193	-2.298	25.128	0.0948666	0.466146	0.0113708	-14.381	18.237	0.185181	0.49939	0.055905	8728.76	32.806	0.0273154	0.674835	0.00647335	616439	24.142	0.0334949	0.491152	0.0106762	-11.665	22.771	0.0159935	0.535834	0.00476859	-10.104	25.41	0.0136435	0.376132	0.00181616	-6.243	27.825	0.015982	0.440251	0.00138033	-13.157
45.33	0.005612	0.538891	0.000464933	-4.778	33.483	0.032029	0.480114	0.00351551	-10.982	44.064	0.0135329	0.511529	0.00280839	-7.73	43.339	0.0155113	0.210492	0.00212948	-18.646	14.242	0.16298	0.486713	0.0318562	10449.2	34.633	0.0176733	0.673664	0.00472803	462160	25.858	0.0193815	0.491207	0.0101989	-3.137	22.564	0.0627862	0.538685	0.0115461	-9.241	31.545	0.0151718	0.625489	0.00140054	-10.846	37.767	0.00932856	0.14788	0.000811969	-17.003
86.051	0.00125589	0.458898	0.000146579	-5.709	22.706	0.0860419	0.526247	0.00856798	-5.146	57.394	0.0187376	0.511087	0.00199123	-0.027	30.048	0.0969213	0.463607	0.00628729	-19.64	28.296	0.0497284	0.531789	0.00466692	30655.9	36.882	0.0181596	0.673616	0.00401938	576515	20.283	0.0384584	0.491142	0.010199	-12.695	24.196	0.0176677	0.535997	0.00507995	-12.191	6.12	0.147315	0.404091	0.045817	-13.477	42.907	0.0076535	0.148092	0.00068009	-5.3
97.109	0.00157158	0.0637145	0.000115053	-3.259	40.458	0.0125745	0.334353	0.00207454	-6.655	45.512	0.0195623	0.492129	0.00426188	-9.317	24.8	0.128438	0.543516	0.017618	-7.673	43.916	0.0117085	0.470805	0.00134377	91468.9	43.133	0.0124884	0.672862	0.00253214	526597	32.991	0.0370302	0.488294	0.00501031	-4.394	10.695	0.292509	0.592454	0.126113	-10.474	9.156	0.265854	0.399507	0.0395112	-9.091	33.805	0.0142919	0.440157	0.00121398	-5.767
43.276	0.00394115	0.461958	0.000498875	-6.793	32.774	0.0185672	0.52333	0.00333348	-12.327	51.096	0.0182991	0.471709	0.00327427	-6.635	14.837	0.169063	0.490244	0.0590415	-11.257	24.355	0.227221	0.19542	0.0124836	21358.1	37.576	0.0117669	0.673368	0.00343224	670085	40.953	0.0197576	0.515514	0.00288036	-12.84	20.081	0.1002	0.548835	0.0313889	-14.182	12.848	0.0892449	0.628178	0.0166063	-6.691	14.775	0.0861966	0.448168	0.0145527	-6.386
31.845	0.0128748	0.463048	0.00179972	-11.001	40.919	0.0297909	0.522605	0.00208518	-14.349	42.429	0.0420112	0.410902	0.0092138	-10.806	27.629	0.0185323	0.462791	0.00542275	-5.042	23.592	0.156714	0.47505	0.00919242	22405.8	44.028	0.0136723	0.672877	0.00254382	551308	46.649	0.0126601	0.450868	0.00196721	-10.253	30.475	0.0241843	0.468251	0.00550244	-11.059	22.551	0.0430618	0.625959	0.00350738	-3.02	29.129	0.0133518	0.561351	0.00141701	-15.465
15.013	0.0112025	0.464361	0.00336138	-14.797	38.725	0.0317234	0.133227	0.00267245	-11.625	34.333	0.028239	0.492438	0.00519042	-10.874	32.228	0.0305936	0.462634	0.00436994	-7.125	41.823	0.0124929	0.470922	0.00154609	83532.5	20.317	0.0495022	0.678156	0.0177331	278839	28.167	0.0206404	0.488384	0.00512844	-8.161	22.348	0.159652	0.560131	0.0578679	-18.049	18.843	0.031799	0.626756	0.00466932	-1.966	45.047	0.00526145	0.49607	0.000554548	-10.794
41.647	0.0121529	0.0748013	0.000924109	-10.534	38.206	0.0144253	0.522568	0.00200767	-8.823	34.543	0.0326023	0.491863	0.00625404	-8.517	24.126	0.0231601	0.542697	0.00593565	-8.385	39.964	0.0191321	0.471077	0.00184312	67021.3	30.753	0.0468349	0.67607	0.00962376	604846	47.633	0.0118908	0.422967	0.00214102	-4.793	20.914	0.021885	0.536451	0.00597626	-8.424	21.181	0.0708632	0.32523	0.00451171	-13.586	25.743	0.00983742	0.440227	0.00132269	-9.175
103.395	0.00200894	0.0226042	0.000105845	-3.188	34.358	0.0250572	0.523154	0.0030479	-10.208	35.949	0.121836	0.491997	0.00676285	-8.558	36.4	0.0232714	0.46219	0.00350246	-5.812	17.273	0.13411	0.480086	0.019384	9727.61	40.454	0.0170203	0.673128	0.00309312	604406	37.288	0.0145617	0.487597	0.003531	-4.755	28.932	0.0142613	0.535444	0.0036128	-4.924	21.942	0.0362072	0.607146	0.00360412	-14.349	23.528	0.0146717	0.440764	0.00212213	-10.584
79.98	0.00278159	0.199016	0.000186391	-1.503	23.002	0.200766	0.481797	0.019722	-6.289	47.965	0.0140538	0.512115	0.00418431	-1.277	26.02	0.0655018	0.542144	0.00882393	-10.937	26.61	0.0411397	0.114651	0.005994	35533.3	34.705	0.0227096	0.673554	0.00541823	406423	25.951	0.0213722	0.488672	0.00569074	-9.778	22.743	0.0560089	0.537863	0.0101748	-8.842	19.119	0.0261114	0.377956	0.00474318	-8.6	17.82	0.043198	0.562479	0.00400252	-7.824
41.74	0.00480058	0.461978	0.000522284	-11.268	45.227	0.0116743	0.5223	0.00153415	-8.383	37.565	0.0376427	0.367113	0.00570548	-5.66	25.092	0.0900486	0.542924	0.0161792	-4.533	25.683	0.136308	0.474236	0.00781189	25814.3	32.161	0.0164328	0.673442	0.00485168	271794	32.271	0.0321652	0.51707	0.0064815	-12.074	20.78	0.16307	0.553166	0.0391645	-8.081	17.938	0.0162759	0.626826	0.00312242	-8.266	37.813	0.00534294	0.561211	0.000730715	-7.079
17.995	0.00712953	0.0772421	0.00281214	-5.872	34.787	0.127803	0.118429	0.00582499	-6.181	28.351	0.183437	0.518237	0.0161684	-17.807	40.764	0.0150541	0.461554	0.00229002	-13.707	30.15	0.0355208	0.472375	0.00438545	40951.7	40.763	0.0220708	0.673032	0.00343397	438035	35.092	0.0161193	0.48767	0.00370594	-10.83	28.192	0.0200203	0.535844	0.00451624	-9.437	25.885	0.0196521	0.376327	0.00212952	-1.94	18.035	0.058051	0.567758	0.00626658	-14.415
48.403	0.00403479	0.196538	0.000450839	-9.003	38.713	0.0151009	0.522612	0.00208493	-12.259	54.831	0.0231932	0.269206	0.0021843	-3.35	26.714	0.0181267	0.542381	0.0050141	0	23.356	0.150539	0.474845	0.00956736	24614.7	34.754	0.0119194	0.673196	0.00394888	366155	45.996	0.0146616	0.486786	0.00210313	-10.322	32.458	0.0135098	0.53517	0.00322242	-15.167	10.475	0.128221	0.638255	0.0260859	-12.638	23.786	0.0594461	0.561741	0.00262883	-13.743
67.01	0.00961803	0.461801	0.000311706	-9.512	28.482	0.0635045	0.525835	0.00775795	-15.529	38.679	0.019213	0.513049	0.00544243	-3.232	32.815	0.0186929	0.461971	0.00323137	-9.926	34.524	0.0255978	0.471201	0.00206945	55066.8	37.338	0.0340327	0.67359	0.00549311	447912	38.347	0.0123802	0.48717	0.00280721	-6.185	20.849	0.028423	0.537322	0.00817253	-8.073	17.579	0.0217179	0.627012	0.00471467	-17.838	33.488	0.0126202	0.237346	0.00108695	-2.481
16.442	0.0116739	0.545825	0.00509351	-7.083	32.117	0.0147004	0.481273	0.00262747	-5.7	46.376	0.0132045	0.511414	0.00244836	-3.964	18.625	0.0398304	0.467493	0.0139018	-4.352	30.411	0.0372634	0.472415	0.00422576	26935.9	44.902	0.0123969	0.67281	0.00233157	593240	31.479	0.0105681	0.48761	0.00355303	-9.647	38.054	0.0100463	0.534798	0.00213917	-4.583	24.319	0.0194638	0.376445	0.00231847	-12.049	17.079	0.0179387	0.564177	0.00322126	-12.163
102.025	0.00207142	0.461627	0.000105347	-14.363	39.44	0.0185773	0.112182	0.0022607	-5.453	46.01	0.0165602	0.512079	0.0035707	-7.903	27.418	0.0329347	0.541699	0.00644737	-11.771	43.052	0.0131105	0.470863	0.00145396	90491.7	36.405	0.0268656	0.673412	0.00438597	408323	19.614	0.1055	0.496916	0.0215984	-7.868	31.7	0.0152869	0.535325	0.00328503	-14.056	29.687	0.0126866	0.23818	0.00153134	-0.42	23.524	0.0395116	0.561569	0.00230857	-11.319
80.376	0.00163282	0.289975	0.000170464	-10.902	29.4	0.0591858	0.535495	0.0281889	-5.31	29.046	0.075062	0.497541	0.0147329	-8.832	19.132	0.0295819	0.464823	0.00891739	-8.182	36.2	0.0160054	0.471186	0.00203941	56953.6	37.429	0.0207311	0.673339	0.00395897	505790	34.304	0.0368045	0.49073	0.00976854	-14.215	25.513	0.0194233	0.535965	0.00503583	-6.266	9.671	0.240051	0.417211	0.0730236	-19.888	33.562	0.00591424	0.0732602	0.000870207	-3.719
51.102	0.00339194	0.334534	0.000437569	-9.357	19.772	0.103929	0.531478	0.0186231	-6.489	46.522	0.00920565	0.511232	0.00200287	-1.463	32.435	0.0413972	0.462802	0.00477123	-12.142	0	1	1	1	1194.35	22.511	0.209391	0.680902	0.0204564	350833	44.064	0.0115815	0.510876	0.00215956	-3.781	42.388	0.00930263	0.534741	0.00188523	-14.314	18.288	0.0361672	0.448422	0.00480388	-8.499	40.544	0.00623543	0.560906	0.00072046	-8.773
48.664	0.00560037	0.0380721	0.000575344	-9.021	38.098	0.0157851	0.480122	0.00199308	-8.258	30.362	0.0292748	0.503698	0.00910554	-9.777	36.665	0.0373221	0.462759	0.0047863	-6.697	29.984	0.0648071	0.529472	0.00405811	37184.7	31.212	0.0266461	0.674164	0.00673716	412871	42.364	0.00759136	0.486956	0.00233876	-6.17	27.755	0.022643	0.0783741	0.00467156	-9.445	23.519	0.0225352	0.62597	0.00306048	-11.247	23.806	0.0188152	0.534962	0.00177634	-17.272
21.413	0.00823564	0.540332	0.00227967	-8.022	31.64	0.018491	0.523881	0.00431688	-4.53	29.485	0.0472944	0.51325	0.00700087	-6.185	32.834	0.0197844	0.202942	0.00352829	-15.421	33.052	0.0226548	0.471476	0.0025397	39863.1	20.879	0.164503	0.700832	0.0738527	200968	41.72	0.0115088	0.162358	0.00255539	-12.677	22.324	0.14793	0.560857	0.0564122	-17.728	19.9	0.0545413	0.138515	0.0051203	-11.348	38.622	0.00598782	0.439831	0.0006973	-9.114
32.448	0.00459083	0.52365	0.000696038	-8.008	44.365	0.0162606	0.522869	0.00252482	-11.13	49.864	0.0235712	0.511575	0.00406979	-10.454	15.512	0.0305834	0.467476	0.0160407	-7.873	24.364	0.0648869	0.531882	0.00618021	22718.2	26.99	0.0178862	0.674994	0.00753198	416672	37.582	0.0125519	0.113948	0.00296385	-10.728	22.673	0.0439328	0.538242	0.0110617	-16.055	22.133	0.0192426	0.376672	0.00268417	-5.998	40.512	0.00681597	0.439795	0.000645124	-8.982
58.926	0.00295721	0.442098	0.00032023	-14.535	36.478	0.0223347	0.523225	0.00315426	-5.349	43.05	0.0176589	0.511529	0.00291544	-4.577	24.573	0.0232207	0.463487	0.00644065	-11.519	31.557	0.023241	0.531582	0.00353148	42795.2	39.684	0.0130239	0.673107	0.00297524	632640	31.551	0.0281549	0.51991	0.00617661	-11.115	28.243	0.0178813	0.535776	0.00495483	-8.324	18.087	0.138338	0.626288	0.0110029	-7.523	30.535	0.00857069	0.142223	0.00118453	-12.067
86.204	0.00636609	0.165707	0.000162656	-6.974	36.575	0.0268029	0.523463	0.00358328	-13.619	38.617	0.0178317	0.492341	0.00398472	-9.451	25.223	0.0885881	0.467452	0.0137336	-12.972	10.514	0.0582486	0.553236	0.0161326	6768.51	23.792	0.0263065	0.676872	0.0109067	440955	36.758	0.0141609	0.487773	0.00385442	-9.759	24.984	0.0358158	0.53666	0.00646373	-7.936	23.063	0.0269285	0.484952	0.00318333	-11.085	24.841	0.0234864	0.0548893	0.00197639	-8.651
79.505	0.00195746	0.0266777	0.000168257	-8.275	37.296	0.0195385	0.479842	0.00234528	-12.173	43.82	0.0125508	0.512605	0.00484628	-12.045	33.861	0.0406856	0.462507	0.00412968	-10.803	32.176	0.0282468	0.471819	0.00316968	44582.9	35.518	0.0183643	0.673728	0.00472119	497375	28.787	0.0457581	0.493144	0.0140315	-6.592	16.185	0.106805	0.547419	0.0306463	-9.203	18.603	0.0274145	0.377128	0.00341638	-9.529	22.627	0.0242666	0.0749254	0.00223584	-7.582
27.778	0.00552246	0.381159	0.00133524	-12.308	30.257	0.0417423	0.52386	0.00430217	-4.631	38.376	0.0421369	0.515583	0.0103448	-9.8	8.345	0.183904	0.509983	0.105683	-11.09	26.922	0.0506432	0.107128	0.00528897	26683.5	29.378	0.0391324	0.67384	0.00685784	278348	28.79	0.0707649	0.493859	0.0152569	-9.32	27.076	0.0806446	0.537636	0.00819538	-7.789	42.094	0.00699883	0.625313	0.000814554	0	15.796	0.0222341	0.167343	0.00440467	-17.328
19.246	0.00807189	0.540297	0.00200948	-17.321	43.455	0.0134748	0.514988	0.00160224	-8.987	51.763	0.00877161	0.102979	0.00196936	-3.319	44.028	0.0109527	0.249031	0.00189166	-10.596	35.966	0.0155129	0.471134	0.00196827	66262.8	40.272	0.0172933	0.673341	0.00353764	524230	28.4	0.0221056	0.517657	0.00631122	-14.611	30.108	0.0187021	0.535602	0.00409347	-5.344	22.938	0.0151783	0.3765	0.0024079	-18.26	37.615	0.0070509	0.19957	0.000734338	-17.501
35.32	0.00963221	0.462637	0.00130738	-9.792	24.952	0.0390935	0.529876	0.0171793	-6.952	58.435	0.00989374	0.513041	0.00563643	-6.674	21.041	0.0706569	0.469453	0.0186481	-14.186	23.314	0.0186572	0.47242	0.00422277	23155.9	33.873	0.0160707	0.67372	0.00466191	509556	10.098	0.196099	0.513409	0.0529376	-11.138	31.434	0.0200878	0.535494	0.00368323	-7.745	12.734	0.0170621	0.377611	0.00419093	-10.17	54.238	0.00382652	0.258217	0.00040487	-8.749
78.71	0.00269476	0.0400226	0.000165268	-17.612	49.686	0.0142293	0.479354	0.00153517	0	53.24	0.0430709	0.172949	0.00234614	-6.764	22.869	0.024904	0.463634	0.00636956	-7.462	17.294	0.103907	0.477084	0.012706	12684.9	26.136	0.0516221	0.675646	0.0107633	330758	28.379	0.0183514	0.488102	0.00453787	-5.633	26.148	0.0674522	0.538368	0.00950545	-7.037	24.218	0.0190216	0.625786	0.00218134	-1.99	37.393	0.00954891	0.147359	0.000936419	-13.271
91.862	0.00737741	0.461667	0.000152773	-10.78	31.441	0.0649677	0.0770452	0.00720468	-10.619	43.03	0.0132833	0.511586	0.00279307	-8.944	21.798	0.0525817	0.471095	0.0224965	-3.927	35.153	0.0173842	0.47126	0.00218194	57973.7	23.781	0.155401	0.675239	0.0110731	184463	30.815	0.0438289	0.0964604	0.00794346	-9.296	35.715	0.0132317	0.535004	0.00254031	-7.274	15.992	0.0244828	0.519644	0.00441556	-6.259	29.35	0.0199807	0.0442443	0.00159969	-13.741
39.169	0.00362351	0.203247	0.000648723	-4.3	23.229	0.0297874	0.483181	0.00551771	-6.801	24.517	0.0346057	0.513795	0.00741214	-10.431	37.183	0.0192561	0.0862481	0.00332951	-4.732	43.995	0.0143299	0.184139	0.00158752	88291.6	28.775	0.0203236	0.673816	0.00550528	333949	35.141	0.013495	0.487305	0.00302489	-16.112	26.692	0.0186307	0.535896	0.00492481	-10.857	18.29	0.0150084	0.133644	0.0029581	-6.232	28.613	0.0203775	0.0758501	0.00157068	-9.627
58.997	0.00832898	0.167067	0.000368114	-20.005	28.356	0.0545718	0.525038	0.00639367	-8.854	41.626	0.00983701	0.511353	0.00236144	-7.684	26.131	0.0446545	0.463565	0.00637072	-11.543	13.127	0.0568208	0.477629	0.0137364	9862.82	38.297	0.0156437	0.673411	0.00363962	570571	32.992	0.0272414	0.419709	0.00560742	-5.998	29.453	0.0176685	0.535432	0.00355903	-10.614	20.254	0.136717	0.619093	0.00846737	-6.184	43.323	0.00572227	0.346508	0.000585838	-1.606
33.257	0.00391187	0.462193	0.000926473	-12.848	41.672	0.0305514	0.479825	0.00238345	-6.688	26.349	0.0765206	0.514047	0.00831298	-8.843	20.879	0.0379022	0.54503	0.0116672	-7.617	30.57	0.0257278	0.531398	0.00282423	49510.7	24.688	0.151635	0.676848	0.0124922	312153	18.667	0.0666591	0.496959	0.0210374	-14.157	23.288	0.0391552	0.536887	0.00747658	-9.584	24.824	0.0213938	0.625782	0.00235719	-9.911	41.033	0.00646636	0.439804	0.000654247	-4.165
53.711	0.00264839	0.537364	0.000371753	-9.8	39.693	0.0467313	0.48003	0.00425339	-9.087	40.914	0.0371749	0.512283	0.0041465	-9.459	27.036	0.0655527	0.438693	0.0102555	-10.653	23.162	0.114438	0.0965589	0.0205636	19697.9	20.552	0.0528841	0.67808	0.0212442	281661	36.02	0.0129647	0.487293	0.00303242	-5.956	30.513	0.01537	0.535338	0.00333063	-6.925	26.161	0.0196241	0.376357	0.00217724	-12.857	28.646	0.0106606	0.56126	0.00116018	-8.236
15.993	0.00737319	0.252707	0.00298788	-6.132	40.689	0.0205118	0.4797	0.00179949	-6.257	50.898	0.0118716	0.490768	0.00216437	-6.999	14.355	0.341488	0.48351	0.0460047	-12.072	28.416	0.0481937	0.323318	0.00561073	25760.4	23.226	0.0276444	0.135796	0.00983341	339174	25.431	0.0555769	0.492656	0.0130199	-6.731	28.022	0.0185553	0.535796	0.00444672	-5.605	16.842	0.0562763	0.626644	0.00558552	-19.309	0	1	1	1	-26.199
25.144	0.00612938	0.177604	0.00145349	-15.824	32.879	0.0187706	0.386428	0.00344254	-11.703	28.77	0.182971	0.540801	0.0592506	-12.556	36.277	0.0224955	0.46192	0.00303573	-9.321	34.152	0.0192306	0.471472	0.00258429	55709.3	42.489	0.0145709	0.673026	0.00272914	768560	17.606	0.0714801	0.496711	0.0224124	-9.083	29.433	0.0126971	0.535211	0.00304798	-11.232	30.56	0.0122565	0.368994	0.00136619	-5.374	33.298	0.0115759	0.440121	0.00115281	-4.381
45.689	0.00599648	0.171943	0.000689878	-3.852	35.391	0.0327663	0.480139	0.00354801	-7.541	50.209	0.0116606	0.511241	0.00209788	-3.785	35.523	0.0277265	0.462077	0.0033514	-4.765	35.158	0.0201913	0.471338	0.00230263	47025.1	19.918	0.0751715	0.676625	0.0150737	246763	29.741	0.0152246	0.517641	0.00396388	-8.772	27.494	0.0338898	0.293296	0.00593255	-15.257	13.951	0.059409	0.628034	0.00895171	-16.252	40.081	0.00460503	0.561098	0.000635187	-7.479
47.315	0.00299177	0.461181	0.000438508	-2.751	46.313	0.0227102	0.522448	0.00180924	-8.858	52.98	0.0167465	0.511531	0.00254014	-11.326	21.965	0.0377259	0.464429	0.0082484	-17.573	25.306	0.0394355	0.533274	0.00570303	36698	29.356	0.0386914	0.674067	0.0071256	256125	42.559	0.0134956	0.515458	0.00228701	-16.002	19.973	0.0231004	0.536632	0.00692034	-10.485	27.402	0.0144614	0.625802	0.00170058	-12.214	33.514	0.0114146	0.104647	0.00111289	-1.325
68.034	0.00673698	0.0849672	0.000294018	-11.591	46.419	0.0111455	0.52223	0.00141153	-4.199	60.895	0.0100709	0.51096	0.00167556	-2.353	23.184	0.101687	0.467808	0.0147704	-8.36	21.858	0.048469	0.533563	0.00710062	30164	29.596	0.0204906	0.674698	0.00680737	342226	42.112	0.0145508	0.515511	0.00242707	-10.064	31.892	0.0505703	0.536542	0.00562388	-6.61	24.45	0.0153168	0.62609	0.00200167	-6.099	34.4	0.0106897	0.440012	0.000990038	-11.923
67.621	0.00813112	0.194195	0.00027262	-8.612	40.334	0.0255121	0.20075	0.0024108	-3.106	49.76	0.010659	0.511224	0.00215397	-6.205	16.852	0.0371657	0.550295	0.0115623	-14.235	21.961	0.132575	0.263221	0.0130798	13143.7	38.018	0.0186179	0.673388	0.003699	495134	34.078	0.019233	0.387161	0.00380083	-12.603	30.206	0.0171493	0.535435	0.0035852	-9.715	16.268	0.0712945	0.546515	0.0162314	-7.037	36.778	0.00669901	0.561102	0.00075703	-4.239
24.066	0.0165664	0.464579	0.003627	-15	43.343	0.0241045	0.479797	0.00183136	-5.774	45.32	0.0173538	0.0856699	0.00349066	-7.32	9.221	0.0836667	0.476013	0.0308589	-7.747	20.86	0.0253095	0.472646	0.00483788	26263.1	27.407	0.127868	0.680559	0.0219932	362915	33.809	0.0171263	0.487573	0.00356472	-12.457	21.361	0.149231	0.550916	0.034143	-6.941	21.87	0.0572524	0.626105	0.00394494	-12.002	39.075	0.00743772	0.439845	0.000718386	-8.137
17.123	0.00615986	0.102647	0.0018514	-14.045	38.843	0.0215742	0.522865	0.00253142	-10.147	35.545	0.0222571	0.512123	0.00375606	-7.163	36.465	0.0241865	0.540766	0.00337188	-10.084	22.6	0.0394547	0.474119	0.00729409	21205.6	33.312	0.0265814	0.674379	0.00565785	596647	40.137	0.0121856	0.48703	0.00252017	-8.145	19.902	0.100962	0.545646	0.0241981	-15.751	21.393	0.0186651	0.376601	0.00256929	-10.84	23.786	0.012124	0.372708	0.00164057	-9.521
31.807	0.00482352	0.340055	0.00121278	-12.009	43.044	0.0161042	0.522458	0.00181417	-6.96	37.616	0.107299	0.527401	0.0335688	-7.644	29.695	0.0423136	0.541973	0.00655926	-9.296	43.279	0.0139411	0.470885	0.00150732	86084.7	44.471	0.0109387	0.673012	0.00259559	773590	34.612	0.0345932	0.48828	0.00513317	-10.293	19.957	0.0735614	0.542333	0.0203538	-15.288	12.783	0.136431	0.390668	0.0252131	-13.776	30.017	0.0128076	0.561205	0.00133317	-17.116
40.368	0.0114488	0.0452979	0.00094526	-12.194	21.022	0.101735	0.529782	0.0149555	-13.922	28.276	0.021059	0.496013	0.00596757	-11.037	20.973	0.0291773	0.171887	0.0102759	-7.565	38.223	0.0314439	0.47139	0.00245951	63772.2	34.597	0.01954	0.674168	0.00557325	660025	43.03	0.0119768	0.155096	0.00214356	-4.72	31.796	0.0145654	0.535387	0.00349533	-5.511	19.91	0.191072	0.614363	0.00779447	-11.251	18.569	0.014829	0.563195	0.00261413	-12.346
95.867	0.00244234	0.461648	0.000129681	-4.217	32.216	0.0208994	0.523253	0.00321491	-8.087	40.001	0.0380713	0.491278	0.00354041	-7.968	24.437	0.0244188	0.54644	0.00624448	-6.285	41.919	0.0141936	0.470905	0.00151511	75305.9	26.691	0.0339391	0.675637	0.0102661	347183	38.178	0.00992431	0.515892	0.00259355	-8.428	31.542	0.0141143	0.535263	0.00321494	-6.357	18.446	0.0829776	0.626259	0.00741012	-14.691	12.127	0.0307026	0.0739381	0.00810647	-6.859
92.258	0.00203988	0.181375	0.00011811	0	32.402	0.0151166	0.522917	0.00261495	-8.244	31.375	0.181342	0.519934	0.0181325	-8.065	27.392	0.124334	0.466329	0.0116421	-11.247	18.687	0.0776497	0.534617	0.00950174	18290.9	34.184	0.0224356	0.674542	0.00684438	525650	37.806	0.012622	0.516386	0.00273194	-5.1	30.059	0.0141591	0.535345	0.00344784	-9.983	26.982	0.0185367	0.625515	0.00183508	-5.08	36.914	0.00813631	0.0636992	0.000900675	-9.541
41.735	0.00242029	0.288556	0.00052237	-12.678	41.608	0.016698	0.52246	0.0018247	-7.567	45.077	0.0551976	0.427787	0.0074619	-8.78	19.624	0.0329877	0.465388	0.00975974	-2.919	31.536	0.0176167	0.298026	0.00271343	37583.3	28	0.0203395	0.674943	0.007713	425185	27.976	0.0670092	0.490791	0.00992873	-7.64	29.867	0.0229967	0.347423	0.00413226	-10.37	20.659	0.0156327	0.626208	0.00277007	-2.405	44.632	0.00449404	0.14842	0.000541465	-5.272
30.472	0.00277287	0.419004	0.000902803	-10.203	33.775	0.0284317	0.523509	0.00365795	-12.667	47.136	0.0135362	0.512216	0.00378675	-14.288	34.991	0.0626412	0.463363	0.0057569	-6.348	32.986	0.0143794	0.471265	0.00219478	59762.6	28.772	0.0337387	0.676771	0.0106008	421826	29.752	0.0146994	0.487708	0.00381954	-10.932	30.942	0.0127269	0.0865936	0.00308967	-11.149	22.803	0.0157814	0.370333	0.00226093	-8.14	51.958	0.00468663	0.560816	0.000435598	-6.613
24.206	0.00323213	0.539534	0.00113743	-9.551	25.533	0.0530929	0.481996	0.00580136	-10.354	52.881	0.0107487	0.511072	0.00169643	-11.489	28.522	0.0798422	0.464522	0.00842894	-18.245	31.686	0.0192006	0.0637801	0.00305069	37189	32.495	0.0207301	0.673649	0.00481878	397396	29.236	0.0274601	0.518369	0.00749571	-10.724	32.284	0.0232599	0.535701	0.00465437	-12.969	16.837	0.0451592	0.626702	0.00558523	-3.389	25.473	0.0176646	0.561433	0.00167157	-7.96
30.006	0.00457993	0.413379	0.00106305	-6.636	44.256	0.0146244	0.522252	0.00145595	-8.751	44.463	0.111258	0.526626	0.0310137	-5.646	38.786	0.114752	0.46203	0.00330238	-6.857	33.416	0.0213787	0.47158	0.002759	54899	20.579	0.0442488	0.679898	0.0183013	282830	30.021	0.0428942	0.489712	0.00767319	-20.732	23.509	0.124656	0.561038	0.0631767	-12.886	18.367	0.1384	0.626307	0.00745995	-14.515	36.814	0.00933993	0.561017	0.000820152	-0.915
50.999	0.00403587	0.461865	0.000387754	-2.465	33.724	0.0293414	0.523033	0.00283457	-10.798	38.347	0.0197817	0.512213	0.00421401	-13.235	20.014	0.0608316	0.469913	0.0215752	-15.261	36.343	0.0176184	0.490292	0.00204012	56461.3	45.881	0.0158133	0.672939	0.00267856	735195	35.894	0.0148218	0.48768	0.00370797	-16.584	13.785	0.0434573	0.539191	0.0128441	-12.353	29.968	0.014113	0.625542	0.00141352	-4.082	22.285	0.0269068	0.104909	0.00330489	-10.673
24.055	0.00562475	0.462826	0.00153121	-6.347	37.873	0.0203217	0.480274	0.00228322	-5.824	47.442	0.0395513	0.491243	0.00409215	-16.073	21.652	0.0703018	0.465323	0.010185	-8.031	21.905	0.0612058	0.474694	0.00840809	22538.5	35.059	0.032593	0.674513	0.00613123	468993	28.875	0.0207713	0.488441	0.005356	-12.51	24.11	0.0690123	0.468573	0.0112195	-12.345	26.018	0.0170909	0.625724	0.00187764	-9.875	30.994	0.0144379	0.561153	0.00122954	-13.955
43.985	0.00408347	0.173132	0.000516021	-13.521	33.863	0.0396586	0.480415	0.00498605	-12.46	30.113	0.0186333	0.516431	0.0121714	-11.484	25.28	0.0233833	0.463266	0.0057994	-3.17	21.411	0.104699	0.477525	0.0137028	21882.1	33.887	0.0245254	0.673565	0.00467698	375227	29.822	0.0240372	0.490993	0.00976721	-8.567	26.133	0.0234374	0.537016	0.00753794	-2.472	27.023	0.0134245	0.17385	0.0016463	-13.716	18.333	0.0159564	0.563533	0.00271266	-5.364
37.816	0.00433809	0.462232	0.000825309	-8.23	28.381	0.0267643	0.294059	0.00363007	-7.694	64.875	0.00978347	0.49058	0.00147234	-10.598	32.619	0.0176774	0.462159	0.00346744	-6.699	35.597	0.0180244	0.53111	0.002483	58671.7	34.657	0.0290068	0.673466	0.00457461	350240	41.082	0.0186834	0.470663	0.00288708	-4.202	36.16	0.011731	0.534932	0.00240531	-12.03	22.098	0.0201996	0.626268	0.00305296	-2.436	38.926	0.00772957	0.439909	0.000823946	-13.048
39.79	0.00386638	0.270245	0.00070018	-18.484	37.856	0.0149859	0.380701	0.00222719	-6.813	37.19	0.0449178	0.110079	0.0107068	-10.891	25.504	0.0308776	0.464868	0.00887158	-13.835	18.89	0.0802303	0.477853	0.0142006	17141.8	30.133	0.0296713	0.673918	0.00623508	279674	47.138	0.00934668	0.486616	0.0017276	-6.164	22.526	0.0906357	0.543075	0.026727	-2.632	13.975	0.0725959	0.629828	0.0146446	-9.826	35.578	0.00704649	0.439946	0.000863469	-5.864
45.354	0.00345225	0.0956506	0.000469107	-9.649	29.401	0.108	0.528843	0.0136012	-5.225	29.567	0.102959	0.514101	0.00867611	-8.831	25.788	0.0234355	0.463362	0.00581288	-6.194	36.095	0.0199508	0.3518	0.00258319	62893.4	29.316	0.0227472	0.674447	0.00672695	444448	24.822	0.0478372	0.489262	0.00690489	-10.686	32.495	0.0111447	0.535066	0.00275203	-3.848	12.921	0.0257375	0.140698	0.00776845	-3.466	48.512	0.00479917	0.111403	0.000468316	-17.222
26.943	0.0037844	0.0686477	0.00103704	-10.443	40.371	0.0184575	0.473091	0.00219246	-9.934	38.768	0.0300648	0.125054	0.0035531	-8.154	24.551	0.0448193	0.464455	0.00820069	-15.937	37.139	0.0138583	0.471138	0.00192134	53694.3	25.746	0.0342171	0.678077	0.0133144	421504	37.714	0.014498	0.517644	0.0035361	-13.226	26.013	0.0175236	0.535875	0.00467388	-9.058	24.016	0.0174919	0.376344	0.00215706	-4.206	35.014	0.00686739	0.561105	0.000876627	-14.521
23.088	0.00738578	0.541128	0.00266319	-0.847	46.127	0.0116485	0.522365	0.00164574	-7.649	56.537	0.0109737	0.511021	0.00168212	-12.094	17.6	0.163236	0.488782	0.0596327	-12.495	33.839	0.0145372	0.471161	0.00203389	61410.8	37.398	0.0290745	0.673536	0.00408818	680935	35.268	0.0151407	0.48954	0.00709244	-8.123	27.463	0.0353034	0.468481	0.0060034	-7.802	9.102	0.0430623	0.631297	0.0126116	-10.851	52.076	0.00495285	0.0892591	0.000429298	-7.074
72.62	0.00174172	0.30337	0.000198341	-7.499	31.425	0.111477	0.120769	0.0072024	-9.887	46.573	0.0193804	0.511627	0.00275582	-15.6	30.353	0.0302617	0.462809	0.00474526	-6.569	37.131	0.0183645	0.53097	0.00212022	53017.9	32.816	0.0213878	0.673586	0.00454987	402176	36.454	0.0234659	0.487744	0.00403903	-3.92	34.701	0.00999579	0.534909	0.00241248	0	11.476	0.147364	0.632884	0.0355094	-6.635	35.859	0.0107601	0.440037	0.00102421	-16.377
93.184	0.00133666	0.209001	0.000126035	-8.581	43.631	0.0115276	0.522264	0.00147036	-14.328	57.723	0.0148194	0.511081	0.00181172	-7.509	41.79	0.0126937	0.461436	0.00208555	-6.506	27.508	0.0174112	0.471854	0.00321625	30440.9	41.012	0.0118109	0.673044	0.00280398	575254	35.283	0.0111541	0.487263	0.00293644	-12.171	31.881	0.0235065	0.535522	0.00369566	-8.601	14.3	0.0509014	0.382756	0.012454	-15.246	24.335	0.0133224	0.440493	0.00172308	-14.994
58.395	0.00263573	0.116653	0.000314531	-12.154	45.608	0.0291653	0.522823	0.00246261	-0.044	50	0.0159308	0.511859	0.00312534	-9.056	28.412	0.017406	0.462714	0.00463278	-12.725	30.235	0.0419786	0.472607	0.00459983	32843.9	34.056	0.0166955	0.67346	0.00415314	339581	26.86	0.0383115	0.516949	0.00657954	-13.979	27.227	0.0591022	0.538831	0.0104082	-14.131	22.366	0.0214909	0.626161	0.00310901	-8.897	15.519	0.0138783	0.565606	0.00271224	-5.404
22.652	0.00635381	0.540194	0.00183022	-10.824	63.647	0.00807114	0.233361	0.000922846	0	27.988	0.0878686	0.51526	0.0101172	-21.597	38.784	0.0156233	0.461665	0.00254801	-9.069	24.637	0.0223898	0.472218	0.0039167	23644.9	31.697	0.0344017	0.674063	0.0057022	408302	27.344	0.0159768	0.488271	0.00480298	-9.284	20.397	0.100671	0.541299	0.016819	-5.056	12.362	0.028738	0.629078	0.00692976	-21.417	30.629	0.013114	0.328965	0.00128895	-15.003
20.526	0.0161089	0.467321	0.00693932	-20.198	24.79	0.0725306	0.524778	0.00595212	-9.012	51.213	0.015689	0.478047	0.00285463	-7.08	33.022	0.157348	0.46312	0.00535698	-16.078	42.97	0.0162107	0.470933	0.00157619	81741.1	32.072	0.0361346	0.675538	0.00969569	507468	41.474	0.013034	0.515739	0.00236504	-14.465	27.583	0.015986	0.535447	0.00364176	-6.136	24.507	0.0243114	0.625828	0.00279032	-6.117	25.909	0.0130837	0.561523	0.00159319	-9.622
71.797	0.00250196	0.243762	0.000222895	-3.27	34.18	0.0157771	0.522783	0.00238416	-14.445	44.756	0.0101231	0.511699	0.00308345	-9.528	36.11	0.0562085	0.462165	0.00350303	-8.79	31.052	0.02348	0.531241	0.00319045	37679.8	33.631	0.0174163	0.673279	0.00455976	301406	20.184	0.0745914	0.493393	0.0150407	-8.183	29.111	0.0200061	0.535708	0.00414893	-9.598	24.651	0.0139074	0.62573	0.00189302	-9.675	35.512	0.00771698	0.201207	0.000836445	-10.877
58.067	0.0027408	0.28501	0.000279294	-5.669	19.676	0.0916785	0.535646	0.0250999	-11.418	48.38	0.00842861	0.51118	0.00200637	-7.659	19.131	0.0206901	0.463724	0.00669188	-13.308	35.968	0.0166058	0.471444	0.00250158	62546.2	27.475	0.0186052	0.673976	0.00685919	190689	43.048	0.00972042	0.487199	0.00279695	-7.491	26.135	0.0379422	0.537455	0.00807254	-6.889	14.242	0.0189474	0.628726	0.00377949	-16.053	37.104	0.00570646	0.0840336	0.000739975	-7.464
43.989	0.00335074	0.194725	0.000558299	-7.975	34.984	0.0429365	0.523723	0.00406786	-7.055	44.278	0.0105878	0.511317	0.00222826	-11.092	39.884	0.0256941	0.461897	0.00296148	-5.253	35.446	0.0158946	0.47156	0.00268207	46814.2	35.129	0.0211857	0.673346	0.00407634	454089	37.328	0.0161809	0.487425	0.00327995	-9.92	20.372	0.0221856	0.537221	0.00775735	-9.395	13.819	0.0209554	0.62875	0.00539889	-6.904	26.092	0.0140091	0.561433	0.00143811	-12.264
74.194	0.00637425	0.0674692	0.00024224	-9.049	24.073	0.0353016	0.482468	0.00578277	-2.492	62.7	0.0079649	0.510818	0.00122596	-0.739	20.049	0.0515058	0.46791	0.0146082	-5.798	34.941	0.0263448	0.531157	0.00254683	59930.6	28.42	0.0301524	0.677153	0.0113907	399270	41.972	0.00776637	0.487124	0.00262982	0	27.916	0.0136997	0.535281	0.00340751	-3.096	21.598	0.0360641	0.598373	0.00519202	-8.386	23.45	0.0285101	0.0915471	0.00225773	-6.108
25.549	0.00458005	0.539637	0.00131232	-4.355	26.322	0.144021	0.482683	0.00702129	-5.952	37.058	0.147158	0.523956	0.0260098	-12.021	25.001	0.0346624	0.464146	0.00789364	-5.286	33.323	0.0382391	0.531364	0.00369019	42024.9	31.092	0.0375391	0.676244	0.00960607	567373	28.121	0.0222301	0.489089	0.00649712	-13.088	28.328	0.0156648	0.535456	0.00375838	-2.586	18.215	0.0574328	0.626286	0.00813681	-13.821	33.333	0.00875593	0.439961	0.000906328	-8.915
9.994	0.0306357	0.541644	0.012291	-8.107	18.283	0.0443622	0.488008	0.00831477	-6.718	66.665	0.0076738	0.510765	0.00109321	-5.325	19.394	0.0315602	0.464825	0.00871269	-9.594	36.396	0.0177451	0.224879	0.00217066	52394.3	36.762	0.0907884	0.673369	0.00584979	368979	35.114	0.0201405	0.516003	0.00374415	-9.331	27.967	0.0326575	0.536415	0.00552758	-12.698	21.75	0.0165296	0.376546	0.00248185	-0.656	36.272	0.00792663	0.439923	0.000839618	-6.412
25.835	0.00532261	0.539393	0.00108182	-14.738	32.912	0.0155886	0.523007	0.00276723	-10.261	40.819	0.0136809	0.512869	0.00555597	-9.945	38.498	0.0132793	0.540583	0.0025432	-14.247	30.662	0.0181218	0.471657	0.00287105	45961.9	31.34	0.0217154	0.674215	0.00625078	455242	28.329	0.0249565	0.520573	0.00598191	-12.807	34.432	0.01409	0.535036	0.00269526	-7.709	12.11	0.134021	0.631246	0.0340284	-2.768	38.119	0.00926948	0.439916	0.000836374	-17.552
44.884	0.00459111	0.264388	0.000524905	-11.466	38.979	0.0298656	0.480493	0.00410727	-20.552	43.642	0.0168461	0.15724	0.0027622	-7.165	37.964	0.0173269	0.461675	0.00256036	-3.738	39.244	0.0174771	0.47111	0.00188705	64050.5	20.703	0.139743	0.701359	0.0675578	290358	28.317	0.0508181	0.492093	0.012297	-9.604	27.042	0.0219688	0.535936	0.00523463	-7.879	27.046	0.0152803	0.376073	0.00172233	-9.595	30.678	0.0131365	0.561177	0.00114318	-15.043
34.408	0.00867373	0.539028	0.000793448	-13.825	41.314	0.0111699	0.522573	0.00200868	-10.894	50.77	0.0314661	0.164138	0.00248439	-9.28	24.403	0.0955538	0.464567	0.00831667	-8.71	33.135	0.030247	0.471647	0.00287582	48658	33.546	0.0185056	0.67362	0.00446606	439640	38.264	0.0200834	0.407208	0.00322915	-3.167	29.461	0.0156553	0.535561	0.00397712	-14.531	18.522	0.148	0.626169	0.0111755	-12.442	34.093	0.00727828	0.115414	0.000939358	-6.954
73.596	0.00493088	0.461717	0.000212704	-8.054	24.736	0.058529	0.482839	0.00936847	-15.606	52.134	0.0119674	0.511227	0.00197619	-10.027	24.166	0.0339866	0.463602	0.00657388	-14.156	33.281	0.0181158	0.428461	0.00243746	44009.2	31.795	0.0382127	0.676041	0.0109937	401684	35.78	0.0120491	0.487242	0.00297562	-8.419	29.117	0.0209348	0.535921	0.00479324	-6.782	29.146	0.0183806	0.625562	0.0017744	0.001	33.573	0.0090544	0.101178	0.00103193	-17.588
31.55	0.00487644	0.53907	0.000837864	-6.194	51.138	0.00924856	0.522062	0.00111535	-2.844	58.16	0.00577074	0.510879	0.00136124	-10.034	24.533	0.0621374	0.467389	0.0141815	-9.554	28.953	0.018682	0.471955	0.00346013	42539.3	39.433	0.0179902	0.673626	0.00403284	592166	17.785	0.0574431	0.494921	0.0175757	-8.953	30.094	0.0193094	0.535553	0.0040806	-11.886	16.853	0.137286	0.384315	0.0149884	-4.132	41.899	0.00729906	0.111027	0.000660175	-2.793
26.558	0.00498624	0.539358	0.00122808	-7.542	39.972	0.0156459	0.522443	0.00179084	-9.545	53.137	0.0140117	0.0898557	0.00213953	-4.648	24.462	0.194797	0.471345	0.0212242	-12.839	40.465	0.0114517	0.470981	0.00164628	81081.9	39.32	0.0149488	0.67321	0.00328431	672232	27.752	0.030891	0.489255	0.00688335	-1.565	29.109	0.0186965	0.535441	0.00407199	-8.124	22.98	0.0439641	0.625496	0.00327851	-10.382	37.835	0.00873322	0.43991	0.000813868	-13.948
17.441	0.00983225	0.195878	0.00447087	-9.368	24.574	0.0577292	0.526591	0.00909579	-14.897	43.312	0.0148881	0.512263	0.00404718	-8.523	38.63	0.0312684	0.461949	0.00304487	-12.632	20.106	0.0439883	0.475226	0.00930612	13409.5	42.795	0.0139143	0.673028	0.00277116	600486	36.138	0.011762	0.487146	0.00272172	-12.226	30.521	0.021867	0.536015	0.00479475	-16.136	19.986	0.0216368	0.626166	0.00333502	-18.43	30.01	0.00939262	0.425872	0.00119786	-10.016
12.321	0.0208435	0.54792	0.00600155	-11.627	31.077	0.0280689	0.283218	0.00332528	-11.34	26.172	0.12111	0.517692	0.0145975	-5.469	11.986	0.218403	0.518738	0.12758	-10.575	38.369	0.0164055	0.495475	0.00209508	69854.5	35.948	0.0160602	0.673621	0.0040426	740473	33.391	0.0247776	0.488556	0.00542577	-10.326	22.82	0.0299807	0.536888	0.008021	-2.206	27.112	0.0185365	0.625697	0.00191299	-2.188	14.185	0.0354731	0.563096	0.00569692	-6.177
16.577	0.0165133	0.540974	0.00578528	-9.157	31.556	0.116911	0.213902	0.0393973	-8.425	54.964	0.0152915	0.51115	0.00209389	-0.13	31.614	0.0501091	0.149852	0.00586781	-10.314	29.55	0.0249067	0.471679	0.00295101	36347.5	35.69	0.0728676	0.67351	0.00580546	392033	32.386	0.012275	0.5174	0.0034647	-17.301	34.866	0.0273468	0.535577	0.00363358	-12.921	15.07	0.0337974	0.628347	0.00609231	-5.073	21.519	0.049607	0.561563	0.00347126	-15.212
27.001	0.00584057	0.539339	0.00125013	-14.123	35.997	0.0237861	0.480234	0.00322248	-7.473	49.142	0.0199118	0.491854	0.00332899	-6.305	27.341	0.195033	0.200494	0.0183622	-7.712	33.622	0.0153857	0.471262	0.00218771	58361.6	30.57	0.0182318	0.67377	0.00531257	335694	29.201	0.0337469	0.225047	0.00709288	-9.841	27.942	0.0288124	0.536077	0.00487858	-7.905	29.827	0.0123809	0.375871	0.00139831	-0.92	37.055	0.00894773	0.121291	0.000874555	-8.815
16.529	0.0120264	0.465966	0.00528929	-3.084	39.961	0.0172068	0.522652	0.00215514	-12.884	42.284	0.0429311	0.497138	0.0115153	-13.049	22.849	0.160136	0.559508	0.0661341	-9.679	37.716	0.0172808	0.527163	0.00197939	68628.1	31.557	0.0170536	0.67368	0.00500974	374137	35.582	0.0184066	0.516014	0.00421231	-9.105	31.911	0.0126524	0.236339	0.00300857	-4.531	25.962	0.0161482	0.625777	0.00190586	-9.907	32.804	0.00714444	0.561243	0.000929496	-12.734
47.206	0.00499027	0.0792721	0.000566938	-9.14	23.747	0.0498241	0.529546	0.0143365	-15.483	44.347	0.0269868	0.511621	0.00298939	-0.507	34.159	0.0270697	0.462438	0.00402591	-14.879	34.525	0.0341362	0.0404337	0.00312818	44760.9	30.496	0.0258574	0.673843	0.00532464	328725	31.746	0.0361544	0.490961	0.00976191	-7.449	27.027	0.0463797	0.468118	0.00658061	-11.739	24.221	0.026862	0.245982	0.00311201	-4.271	27.427	0.0161264	0.561348	0.00145733	-9.495
23.559	0.0134113	0.4111	0.00275094	-11.965	20.661	0.0337475	0.484059	0.00600868	-14.22	41.421	0.0237351	0.491459	0.00282472	-12.771	48.283	0.00968416	0.540352	0.00163557	0	34.507	0.0174658	0.471303	0.00231653	57884.2	33.121	0.0231897	0.67434	0.00589736	620628	32.236	0.0252154	0.489646	0.00734514	-6.201	23.609	0.0636105	0.541022	0.0150192	-9.794	14.28	0.0415057	0.133929	0.0069774	-8.294	22.327	0.0153411	0.322362	0.00207144	-3.254
65.823	0.00347304	0.066923	0.000224806	-16.041	37.229	0.0444451	0.0386581	0.0157141	-4.559	28.956	0.0340807	0.513609	0.0074434	-9.819	14.696	0.0357258	0.555054	0.0116141	-14.644	31.167	0.0305966	0.472235	0.00391047	30855.1	44.316	0.0117124	0.672864	0.00249288	595501	24.58	0.0690632	0.493095	0.013937	-7.068	26.288	0.0238925	0.535902	0.00505766	-10.568	26.41	0.0224842	0.37629	0.00207023	-13.747	40.464	0.0060069	0.561011	0.000651772	-5.839
74.205	0.0034649	0.461723	0.000219756	-16.456	27.476	0.0923516	0.524567	0.00556313	-4.234	39.564	0.010962	0.511717	0.00295151	-5.899	22.966	0.0259113	0.463483	0.00620099	-21.386	33.208	0.0274096	0.216695	0.00358858	53633	38.354	0.0183073	0.673897	0.00451894	860321	18.784	0.0736323	0.495205	0.0179874	-11.343	37.044	0.0116635	0.534854	0.00221672	-13.935	18.991	0.0220421	0.626611	0.00383203	-14.551	32.303	0.00904653	0.158342	0.00101342	-15.784
22.173	0.00877514	0.468414	0.00232159	-8.194	25.369	0.0965111	0.486143	0.0161201	-10.752	60.259	0.0122947	0.490538	0.0014404	-13.358	19.715	0.0950049	0.474845	0.027982	-13.598	28.65	0.0129664	0.471524	0.00263135	44203.2	12.325	0.0774949	0.682295	0.0412805	132732	46.998	0.00871429	0.486603	0.00170225	-1.966	27.434	0.035255	0.536809	0.00632374	-7.324	30.254	0.0205096	0.419069	0.00184189	-4.031	31.699	0.00951776	0.561363	0.00108798	-7.47
26.373	0.00618376	0.462697	0.00137872	-5.927	29.846	0.0706955	0.52511	0.00662763	-8.833	45.275	0.0297863	0.511583	0.00295422	-5.099	30.032	0.0146794	0.46226	0.00384263	-8.058	32.719	0.0345023	0.0925228	0.00359404	33757.5	20.323	0.113919	0.686	0.0381441	192208	37.232	0.0146445	0.487494	0.00335608	-9.836	19.724	0.0790339	0.471696	0.0159157	-6.988	17.286	0.0664174	0.379728	0.00760407	-3.51	30.16	0.0115202	0.0943918	0.00144247	-9.147
40.733	0.00421423	0.539001	0.000633311	-11.101	35.489	0.0174398	0.373048	0.00244138	-8.14	47.889	0.0170745	0.492759	0.00359913	-14.975	26.206	0.0355022	0.464	0.0070976	-6.966	25.465	0.0286762	0.533901	0.00533819	26679.5	38.8	0.0143125	0.673207	0.00332526	694317	26.812	0.0462099	0.490758	0.00947389	-11.705	34.884	0.0216627	0.535482	0.0034364	-8.465	10.499	0.101939	0.641431	0.0419831	-9.017	28.515	0.0116483	0.561237	0.00130872	-6.539
18.215	0.0096367	0.0679226	0.00243824	-14.78	17.724	0.146752	0.490609	0.0159908	-3.801	39.717	0.0149528	0.0822575	0.00358445	-9.401	35.517	0.0443745	0.462562	0.00433843	-10.879	29.507	0.029245	0.471779	0.00315793	37015.4	28.683	0.0200834	0.674897	0.00752151	543722	43.894	0.0132781	0.220354	0.00266982	-5.868	31.68	0.0181854	0.535576	0.00394683	-10.601	16.097	0.0280254	0.627899	0.005564	-5.516	28.365	0.015957	0.17679	0.00160533	-4.468
26.384	0.0110395	0.539265	0.00103675	-12.619	23.819	0.0347414	0.487118	0.00922599	-9.005	48.712	0.0244577	0.512507	0.00442381	-11.331	34.416	0.0173263	0.540819	0.00297308	-11.266	37.815	0.0146817	0.471076	0.00181963	59561.5	18.914	0.150676	0.688195	0.0354744	312955	29.658	0.0154317	0.520598	0.00607409	-12.632	17.369	0.0510058	0.087121	0.0122407	-9.737	16.849	0.0179837	0.377518	0.00404113	-12.826	31.084	0.00877864	0.440099	0.00111181	-9.549
13.451	0.0114012	0.483305	0.00421003	-11.814	27.9	0.0563042	0.524148	0.00483903	-15.517	42.502	0.0150566	0.511569	0.0026251	-17.501	34.998	0.0252172	0.46244	0.0039813	-15.079	30.51	0.0338536	0.471913	0.0033405	34510.5	24.818	0.0764998	0.677556	0.0152252	314571	33.43	0.0386987	0.490326	0.00933501	-8.296	31.364	0.0128295	0.535148	0.0029162	-4.03	26.591	0.0171093	0.376142	0.00183348	-11.774	23.593	0.018969	0.561451	0.00201452	-6.088
78.731	0.00381629	0.0535068	0.000208276	-7.807	39.818	0.0181205	0.0754721	0.00208835	-4.137	19.711	0.130063	0.521932	0.0233238	-9.436	24.591	0.0251785	0.464383	0.00806521	-7.743	31.852	0.0278029	0.531123	0.00337293	37129.1	30.647	0.0158582	0.674171	0.0055119	449149	13.094	0.129686	0.500386	0.0278401	-10.609	30.221	0.0192878	0.535511	0.00394251	-5.13	16.393	0.0175483	0.377304	0.00369855	-4.104	34.196	0.00920022	0.213032	0.000957581	-15.682
50.154	0.00543843	0.250781	0.000498666	-11.632	28.106	0.0636017	0.529217	0.0138188	-7.858	52.603	0.0106732	0.511074	0.00173691	-6.132	28.128	0.0271027	0.542004	0.00579494	-0.604	18.782	0.0381302	0.535226	0.00968139	17317.1	31.185	0.0344809	0.674175	0.00587717	471784	23.782	0.171149	0.503659	0.0356576	-10.377	21.379	0.144222	0.553625	0.0418117	-11.718	9.355	0.286932	0.410362	0.0576289	-6.885	14.17	0.0880332	0.112965	0.0115245	-12.254
27.681	0.0141885	0.475382	0.00151445	-10.969	39.188	0.014134	0.522886	0.0025573	-7.342	46.338	0.0151322	0.511507	0.00252167	-5.909	32.601	0.0360788	0.462946	0.00519594	-9.6	26.58	0.030466	0.531824	0.00406592	21845.5	25.633	0.111855	0.675033	0.0195034	140602	30.521	0.0188852	0.0883098	0.00626018	-10.271	21.13	0.0823732	0.540008	0.0151258	-7.258	14.729	0.0487558	0.627626	0.0071578	-8.65	14.376	0.053135	0.418338	0.0134836	-12.07
120.624	0.00201013	0.105029	8.0431e-05	-1.638	24.214	0.172249	0.52608	0.00829475	-1.464	60.381	0.00775425	0.510807	0.00118867	-9.503	30.146	0.0568428	0.466358	0.011579	-16.732	30.334	0.0258655	0.0856771	0.00319828	50798.6	28.598	0.0307861	0.674153	0.00596741	371693	45.398	0.0126539	0.515803	0.00236197	-9.998	32.355	0.0140442	0.535098	0.00293372	-11.179	12.044	0.243093	0.404368	0.0482173	-9.913	48.23	0.00539863	0.424631	0.000492075	-4.531
59.614	0.0025665	0.538672	0.000286464	-11.904	24.196	0.0736268	0.528651	0.0128087	-10.705	46.687	0.0155239	0.511721	0.00298708	-8.82	25.874	0.0730961	0.466377	0.0115974	-7.277	24.255	0.0320253	0.533453	0.00564569	29980.1	36.337	0.0121087	0.673344	0.00366056	574554	39.516	0.0126351	0.516286	0.00272991	-8.764	33.934	0.0446625	0.19072	0.00492874	-0.384	24.849	0.0168098	0.625726	0.00191209	-6.998	31.032	0.00829384	0.14222	0.00103834	-10.485
37.645	0.0068917	0.456745	0.000822221	-10.064	43.396	0.0119947	0.52244	0.00177883	-6.639	44.382	0.0134127	0.511792	0.0040444	-6.299	17.713	0.0882258	0.477798	0.0339422	-6.687	36.921	0.0149508	0.471256	0.00213636	52428.3	29.54	0.053132	0.674758	0.00845515	438014	24.991	0.144364	0.499038	0.0262794	-8.117	20.667	0.032134	0.537486	0.00891002	-9.472	23.18	0.0161179	0.376352	0.00217071	-10.224	20.705	0.024843	0.561946	0.00248956	-7.752
51.496	0.00142891	0.0616084	0.000349735	0	32.002	0.0574701	0.524258	0.00501639	-5.95	28.57	0.0235792	0.513157	0.00579113	-5.608	34.245	0.113655	0.115653	0.00595014	-8.988	21.531	0.0375167	0.472992	0.00531126	16800.3	37.673	0.0210962	0.673346	0.00363273	629256	18.036	0.139942	0.500927	0.0291122	-0.483	27.046	0.058353	0.538979	0.0103788	-10.595	12.802	0.018887	0.628345	0.00445533	-4.713	42.099	0.00497867	0.206015	0.000618798	-10.212
26.092	0.00569093	0.54005	0.00117649	-6.143	27.745	0.0969097	0.525108	0.00661352	-5.337	50.14	0.0142341	0.49092	0.00247399	-5.952	29.603	0.0190602	0.462331	0.00388215	-14.491	25.043	0.0209446	0.472699	0.00471466	22509	40.693	0.0146266	0.673064	0.00332149	436506	32.989	0.0118363	0.487394	0.00316488	-12.337	34.511	0.0150335	0.535154	0.00298123	-2.66	10.81	0.0624281	0.631733	0.0186548	-8.662	35.099	0.00648822	0.439913	0.000825884	-7.582
25.86	0.00972509	0.253936	0.00105796	-6.843	25.09	0.131475	0.52941	0.0141046	-15.517	66.804	0.00565077	0.51069	0.000977947	-2.564	26.875	0.0406759	0.0637405	0.0113544	-3.271	17.277	0.146941	0.486623	0.0336557	9855.88	27.222	0.0188634	0.674429	0.00706887	275657	25.022	0.0467977	0.494236	0.0159696	-16.409	33.807	0.0295869	0.0799023	0.00488627	-5.806	20.776	0.0451937	0.626389	0.00349762	-8.337	28.101	0.0127965	0.185278	0.00166463	-9.01
57.876	0.00244709	0.361356	0.000288639	-11.741	29.882	0.0580562	0.481751	0.00451954	-8.805	52.477	0.0144931	0.511127	0.0019946	-10.627	28.945	0.0822041	0.464692	0.00835657	-12.17	43.727	0.0121773	0.470823	0.00135982	84700.4	38.752	0.0133853	0.673151	0.00315934	688456	34.623	0.0298541	0.0803695	0.0060595	-5.578	33.665	0.0193665	0.535636	0.00383467	-9.318	17.679	0.0154212	0.377061	0.00330834	-6.608	50.396	0.00537101	0.101956	0.000468443	-13.545
74.647	0.00240735	0.489321	0.000192069	-7.554	44.746	0.0205136	0.479461	0.00178653	-9.881	35.103	0.0232841	0.512373	0.0048498	-8.189	23.771	0.051428	0.465831	0.0112691	-16.08	32.48	0.0406969	0.0502184	0.00408421	48933.8	35.283	0.0172364	0.674002	0.00486578	542582	23.997	0.0216609	0.491826	0.0114014	-17.254	19.339	0.0659219	0.539525	0.0135896	-12.278	13.712	0.107428	0.637646	0.0167347	-7.307	38.748	0.00543776	0.090488	0.000687399	-10.603
88.748	0.00350527	0.0268503	0.000156059	-8.175	32.523	0.0289549	0.46364	0.00368116	-7.517	38.514	0.0230546	0.491984	0.00472984	-8.199	34.673	0.0223836	0.349739	0.00362001	-9.472	35.634	0.0253762	0.530872	0.0024103	51065.6	35.605	0.0130449	0.673569	0.00406499	549197	36.245	0.0210282	0.52345	0.00529731	-7.023	19.688	0.0261469	0.536774	0.00695634	-12.929	20.142	0.031143	0.264333	0.00471038	-6.2	34.124	0.00741117	0.439983	0.000918587	-7.142
78.092	0.00149947	0.461676	0.000163921	-11.852	27.5	0.052844	0.481643	0.0052346	-13.149	35.369	0.0252755	0.492506	0.00410919	-5.329	31.041	0.0437297	0.463356	0.00599708	-3.946	36.499	0.0150695	0.10567	0.00199537	57773.3	32.781	0.0859463	0.674203	0.00812617	429710	29.593	0.0202834	0.488127	0.00460219	-7.38	24.03	0.0519516	0.537271	0.00878486	-10.394	18.69	0.0338803	0.626241	0.00600258	-9.876	22.391	0.0481158	0.441555	0.00348992	-11.251
18.435	0.00649714	0.540051	0.00238217	-10.599	32.356	0.0193492	0.52302	0.00280357	-9.224	24.621	0.17423	0.408528	0.0201523	-7.756	29.336	0.0331908	0.541193	0.00475353	-10.21	31.192	0.0262753	0.472281	0.00406146	49997.4	25.112	0.0190885	0.337708	0.00739715	325007	31.07	0.0401042	0.489346	0.00683902	-7.379	33.642	0.0129288	0.535058	0.00273121	-20.223	11.331	0.0727515	0.630721	0.024601	-8.467	28.453	0.00904709	0.230916	0.00126736	-17.039
59.265	0.00344894	0.461804	0.000315983	-11.046	21.784	0.0508045	0.0937292	0.00961036	-8.825	28.995	0.117142	0.521674	0.0215679	-6.905	32.761	0.0220296	0.462178	0.0035348	-16.664	12.269	0.114173	0.487765	0.0317249	6700.29	38.598	0.018312	0.673716	0.0041804	622831	30.705	0.0237647	0.488096	0.0045274	-10.755	29.326	0.0267421	0.536335	0.00552735	-18.824	20.877	0.0856583	0.626018	0.00547905	-3.919	16.765	0.0323921	0.137615	0.00562295	-10.546
15.711	0.00931215	0.207455	0.00298555	-4.678	43.733	0.0136002	0.522357	0.00163662	-16.996	36.816	0.0197834	0.513354	0.00591239	-8.447	22.522	0.0548146	0.547267	0.022657	-16.965	20.334	0.0278506	0.537694	0.00738668	20388.3	34.243	0.0296948	0.673434	0.00619022	206635	26.725	0.0405384	0.517153	0.00843029	-11.403	22.208	0.0779606	0.541617	0.0316714	-11.37	14.249	0.130778	0.386934	0.019126	-8.186	34.45	0.0104183	0.561067	0.000956175	-7.01
67.925	0.00409265	0.046961	0.000246048	-10.025	26.483	0.08454	0.527466	0.010643	-2.997	43.864	0.0205483	0.114774	0.00607684	-10.964	22.871	0.0681983	0.471268	0.0218638	-12.37	30.256	0.023185	0.385769	0.00303273	34098.9	34.397	0.0196211	0.673424	0.00402956	402846	36.716	0.0274804	0.487692	0.00390765	-2.763	21.943	0.191184	0.0868108	0.0290342	-9.312	15.898	0.018802	0.629368	0.00396486	-5.267	22.298	0.0165033	0.562296	0.00200292	-18.381
81.843	0.00341517	0.461664	0.000184288	-7.37	22.679	0.0347328	0.488826	0.00983632	-11.67	45.176	0.0719503	0.513183	0.0057797	-7.988	33.354	0.0830186	0.151649	0.00633795	-8.189	36.956	0.0144675	0.471104	0.00186771	54523.3	33.301	0.0175237	0.673685	0.00475138	367085	40.247	0.0124755	0.487063	0.00261098	-5.478	20.296	0.0549098	0.484854	0.0140634	-10.658	18.311	0.109803	0.100917	0.00851722	-13.053	45.028	0.00428617	0.130164	0.000531832	-7.992
52.871	0.00661824	0.169495	0.00043926	-7.758	24.557	0.166949	0.529113	0.0136565	-14.599	37.035	0.0231587	0.512215	0.00409118	-1.927	29.385	0.0248167	0.462825	0.00485267	-8.608	38.078	0.0129047	0.470989	0.00171734	79718.7	23.98	0.0317126	0.676736	0.0114997	501222	38.953	0.0133176	0.231408	0.00279329	-7.898	23.288	0.0927628	0.367257	0.0233849	-8.654	3.731	0.242503	0.727311	0.0661131	-8.479	30.191	0.012104	0.561436	0.00135558	-9.832
44.238	0.00436362	0.181046	0.000650551	-11.82	24.28	0.112239	0.481635	0.00937126	-11.407	62.575	0.00790727	0.510791	0.00115683	-6.658	26.927	0.0242428	0.463322	0.00585354	-4.646	25.498	0.0228045	0.472116	0.00384174	37972.2	32.239	0.0167443	0.673668	0.00470565	481594	27.523	0.0200024	0.520289	0.00556411	-11.003	30.172	0.0128903	0.468124	0.00310143	-7.019	20.67	0.152221	0.625977	0.00684361	-12.394	35.472	0.006493	0.439899	0.000792468	-12.303
43.218	0.00351683	0.17612	0.000496069	-11.034	29.756	0.074132	0.480432	0.00615561	-4.299	39.165	0.0105589	0.511576	0.00265435	-9.107	31.432	0.0239688	0.462375	0.00401308	-13.599	30.955	0.0216521	0.53157	0.00350021	44271.3	31.65	0.0183152	0.673582	0.00481816	343978	41.826	0.0149592	0.122538	0.00322868	-15.17	21.241	0.0234169	0.536531	0.0064502	-0.834	12.436	0.0298319	0.379031	0.00647397	-3.144	26.976	0.0420496	0.0787519	0.00202703	-6.296
47.27	0.00221584	0.461893	0.000421546	-6.31	41.433	0.0179671	0.522459	0.00182285	-6.241	40.426	0.0109202	0.1162	0.00286215	-9.598	16.518	0.0548134	0.469179	0.018013	-11.375	35.122	0.0226438	0.530974	0.00254694	46758	50.036	0.0105622	0.67265	0.00205518	708452	39.495	0.0178953	0.515732	0.00314542	-12.804	30.595	0.0189732	0.251196	0.00397421	-17.514	23.118	0.0174288	0.625994	0.00265233	-4.642	28.524	0.0133774	0.246561	0.00136808	-6.115
50.423	0.00575282	0.0322235	0.000541014	-10.05	40.294	0.0149249	0.522617	0.00209136	-6.004	52.16	0.00784378	0.51101	0.00163879	-6.254	21.736	0.124563	0.482371	0.0436797	-17.06	17.634	0.101225	0.484802	0.0263775	4454.25	31.01	0.0576959	0.67414	0.0143458	273673	26.491	0.0199084	0.488562	0.00534753	-22.396	29.757	0.019194	0.469158	0.00441388	-19.707	24.296	0.0268252	0.504518	0.00331741	-13.391	24.062	0.0116745	0.440432	0.00163842	-11.554
60.629	0.0032271	0.187536	0.000340038	-11.157	47.709	0.0151733	0.479455	0.00145472	-8.266	45.477	0.0912267	0.516728	0.012231	-15.29	52.848	0.00999218	0.148438	0.00152245	0	45.828	0.0121664	0.470785	0.00128931	90245.5	23.865	0.0223835	0.346033	0.00918177	273952	37.577	0.0170114	0.0715171	0.0031618	-7.773	39.407	0.00945819	0.534751	0.00194297	-10.652	18.57	0.146138	0.626445	0.0109473	-8.092	21.675	0.0363686	0.562263	0.00357004	-9.988
97.292	0.00155728	0.506424	0.00011633	-5.513	29.85	0.0393328	0.523973	0.00449123	-5.043	23.772	0.0259332	0.51401	0.00732025	-12.733	22.772	0.0718012	0.542513	0.0102648	-5.318	21.023	0.0295038	0.533961	0.00524145	26874.8	31.848	0.0302085	0.674694	0.00795939	474643	21.202	0.106177	0.511617	0.0502751	-1.372	31.817	0.0135137	0.535229	0.00308681	-7.768	15.375	0.0241477	0.378077	0.00493789	-6.344	25.553	0.0133994	0.440619	0.00190757	-9.303
53.896	0.00412111	0.288693	0.00042553	-5.046	23.498	0.0650518	0.485526	0.00938918	-5.012	42.784	0.0326766	0.514272	0.0076641	-12.126	34.252	0.0207912	0.462084	0.00332536	-10.769	27.126	0.0393817	0.178024	0.00617161	26210.8	26.131	0.0643706	0.687334	0.032899	404275	30.914	0.0321705	0.48891	0.0061132	-13.993	21.602	0.0564483	0.538405	0.00959482	-10.089	18.998	0.128508	0.386719	0.0079491	-13.454	24.64	0.0085291	0.523213	0.00140542	-4.274
60.316	0.00329277	0.461785	0.000293389	-14.655	24.847	0.0341016	0.483668	0.00652393	-10.982	44.958	0.0105033	0.511227	0.00200337	-15.278	29.372	0.0282563	0.542165	0.00566052	-8.155	25.658	0.0324327	0.531948	0.00511932	23598	22.999	0.0365859	0.33878	0.013093	238121	25.966	0.0252795	0.488884	0.00605678	0	33.851	0.0149612	0.535109	0.00292437	-4.096	23.589	0.0154892	0.376393	0.00223619	-2.58	40.684	0.00765731	0.086483	0.000737516	-12.245
72.402	0.00241996	0.523834	0.000212568	-10.024	41.992	0.0120539	0.178298	0.00233199	-5.147	51.803	0.0142837	0.0619346	0.00289913	-4.386	26.213	0.103531	0.465693	0.0104395	-17.413	32.73	0.0178696	0.532068	0.0029167	39209.2	35.122	0.0195603	0.674091	0.00496476	547104	44.671	0.0177626	0.48718	0.0028935	-11.324	27.617	0.0262615	0.536569	0.00593991	-12.36	30.598	0.015734	0.319299	0.00146629	-6.218	29.653	0.0125716	0.0674401	0.00131678	-12.345
24.415	0.00459146	0.461686	0.00147068	-9.654	41.108	0.0249393	0.5225	0.00189648	-11.819	38.918	0.0202429	0.512217	0.00394453	-3.574	35.679	0.0301746	0.540723	0.00431748	-18.78	20.125	0.199553	0.482724	0.0227937	8828.72	42.199	0.0154959	0.673014	0.00303981	564259	26.6	0.0197227	0.488719	0.00565932	-8.81	39.081	0.0109248	0.534797	0.00209385	-8.272	23.813	0.0154628	0.178509	0.00206563	-13.185	25.09	0.0135096	0.0655694	0.00180092	-2.903
101.723	0.00214319	0.0350204	0.000111171	-10.429	49.132	0.0121976	0.52215	0.00127153	-4.549	53.736	0.00975422	0.510961	0.00152148	-1.973	21.981	0.0929601	0.473398	0.0251569	-4.756	32.285	0.0175954	0.471472	0.00261825	53749.2	39.259	0.0164472	0.673259	0.00401706	669569	25.145	0.153938	0.495948	0.0200879	-9.436	29.703	0.0114255	0.535092	0.00291661	-8.177	18.789	0.0525107	0.626239	0.005369	-6.353	28.929	0.00740561	0.440099	0.00110123	-14.598
40.612	0.00343048	0.462009	0.000559396	-9.925	40.174	0.0169133	0.479778	0.00189242	-16.815	48.562	0.010616	0.51119	0.00200169	-2.622	27.336	0.138846	0.466361	0.0115435	-23.157	33.083	0.0175093	0.471408	0.00251184	55977.8	31.493	0.0255467	0.674756	0.00666778	519882	29.251	0.0448	0.489355	0.00714139	-11.098	24.502	0.0440443	0.538351	0.0107033	-18.66	13.828	0.0903557	0.390574	0.0249955	-9.822	33.582	0.00742667	0.439983	0.000932142	-5.767
57.781	0.00265311	0.115142	0.000306108	-9.884	21.182	0.0967944	0.534391	0.0230339	-8.457	56.339	0.00969664	0.510952	0.00162476	-6.212	20.216	0.109119	0.469479	0.0176775	-10.83	24.592	0.0836756	0.132486	0.00950698	26407.7	37.407	0.0364651	0.673533	0.00460149	483179	31.089	0.0153609	0.518068	0.00406469	-7.324	30.528	0.0180292	0.535649	0.00437691	-3.932	18.925	0.199734	0.626192	0.00695083	-12.129	15.76	0.173353	0.455642	0.026831	-8.98
37.423	0.00347659	0.537943	0.000720785	-6.492	32.577	0.163109	0.524251	0.00508559	-3.58	31.547	0.111107	0.516502	0.0118278	-3.58	17.6	0.160075	0.470582	0.0207999	-8.677	26.773	0.0633899	0.473152	0.00559718	23373.3	33.832	0.0269098	0.673715	0.00555287	351877	26.939	0.0211405	0.490784	0.00939723	-6.3	35.711	0.0112082	0.534948	0.00242893	-10.988	13.757	0.133416	0.395461	0.0329366	-12.575	25.75	0.0141889	0.561613	0.00155035	-14.279
35.216	0.00435653	0.539056	0.000783085	-16.828	48.037	0.0137865	0.522278	0.0014997	-8.257	56.789	0.0170755	0.14183	0.00227573	-6.35	24.774	0.049384	0.466702	0.0122985	-10.532	32.824	0.0185662	0.471592	0.00287155	55759.7	26.44	0.0246979	0.674853	0.008697	335090	35.765	0.0157455	0.487383	0.00316822	-8.695	30.401	0.0195197	0.535572	0.00417182	-16.203	19.496	0.0176512	0.626831	0.00284711	-3.043	42.477	0.00482283	0.0903868	0.000616859	0
84.744	0.0013965	0.179468	0.0001552	-17.502	30.566	0.0402629	0.480947	0.00412148	-14.541	43.538	0.0136551	0.49156	0.00316123	-11.723	38.73	0.0246199	0.0655786	0.00370859	-6.79	17.542	0.17932	0.495104	0.048309	6123.02	13.093	0.102887	0.682755	0.0353215	188006	35.115	0.018698	0.515763	0.0036126	-9.169	26.562	0.0202287	0.535713	0.00421175	-8.149	24.319	0.0149208	0.376275	0.00204656	-4.447	41.459	0.00633127	0.439822	0.000671204	-14.5
67.365	0.00413154	0.0851919	0.000262009	-12.379	27.192	0.0234281	0.523616	0.00385105	-10.702	53.481	0.0276707	0.511849	0.00320035	-8.002	18.276	0.0303917	0.46489	0.00883214	-16.754	22.665	0.0301871	0.292895	0.00580764	14964.4	0	1	1	1	96908	31.432	0.0123863	0.465434	0.00485005	-3.742	21.334	0.0281918	0.536872	0.00712522	-6.203	23.015	0.0267045	0.625913	0.00268387	-20.108	22.488	0.0106813	0.14898	0.00178577	-13.273
18.141	0.0105485	0.539972	0.00255349	-5.27	38.024	0.0197748	0.470204	0.00266719	-15.377	50.747	0.0142373	0.51117	0.00202008	-5.013	20.917	0.0371718	0.464991	0.0092936	-5.77	21.622	0.029356	0.472837	0.0050183	23036.7	23.766	0.1418	0.682502	0.0236783	356736	30.789	0.032233	0.520862	0.0076935	-5.22	26.278	0.104308	0.53916	0.0108631	-10.259	16.664	0.0321245	0.631997	0.00507198	-1.266	19.701	0.0138217	0.440787	0.00218055	-13.41
16.904	0.00603386	0.463486	0.0023186	-14.673	32.237	0.0915926	0.141384	0.00585071	-9.517	51.862	0.0143627	0.511331	0.00218081	-9.837	34.045	0.0727124	0.12596	0.00561302	-2.664	20.774	0.0856029	0.532539	0.0104342	15940	24.222	0.0190525	0.674852	0.00763918	293544	37.625	0.0166764	0.487417	0.00325582	0	27.805	0.0152614	0.535559	0.00401664	-12.913	25.822	0.0155281	0.376158	0.00185932	-6.016	13.709	0.0265228	0.108044	0.00641271	-10.627
16.475	0.0237421	0.540374	0.00252049	-7.234	35.026	0.0202835	0.481163	0.00267915	-9.193	50.447	0.0203701	0.27059	0.00331823	-4.992	27.37	0.033658	0.463198	0.00567589	-13.986	37.13	0.0315585	0.26858	0.00265816	51861.2	16.5	0.150833	0.678876	0.0321404	130211	35.669	0.0205453	0.488073	0.00453989	-5.372	28.638	0.0283491	0.535988	0.00486312	-4.866	24.614	0.0237261	0.625802	0.00250269	-9.286	16.475	0.0634268	0.44351	0.00708298	-19.209
33.391	0.00270865	0.462148	0.00072473	-4.495	46.092	0.0118125	0.52222	0.0013988	-10.599	42.567	0.0148715	0.511547	0.00289294	-8.896	41.602	0.0220799	0.0985973	0.00291545	-8.541	29.824	0.0318255	0.0733574	0.00328432	39943.4	29.648	0.0158055	0.67395	0.00563193	321388	31.568	0.0122813	0.518609	0.00352292	-4.631	34.39	0.0240628	0.535646	0.00410188	0	22.032	0.0643993	0.12701	0.00471649	-9.446	20.088	0.0453911	0.44165	0.00352623	-13.383
24.42	0.0063376	0.539455	0.00162429	-7.298	28.307	0.0293091	0.523812	0.00420359	-8.253	62.724	0.00794523	0.510772	0.0011408	-5.628	24.442	0.0228676	0.463225	0.00566867	-6.43	23.345	0.0357068	0.536923	0.0105888	15791.8	37.087	0.0144659	0.673365	0.00356984	497299	45.329	0.0110692	0.48673	0.00195903	-13.721	20.901	0.0804658	0.541316	0.0194609	-8.54	24.977	0.0177958	0.285193	0.00214799	-16.184	32.991	0.00761264	0.439976	0.000926139	-20.706
26.213	0.00362025	0.539593	0.0010149	-6.883	19.004	0.0454605	0.526111	0.00824559	-9.632	63.569	0.00675592	0.510755	0.00114274	-9.465	24.253	0.0331488	0.542584	0.00793494	-12.736	50.667	0.0108194	0.11286	0.00112279	111775	25.61	0.0436907	0.675639	0.0104541	398286	22.932	0.0526357	0.49471	0.0167528	-15.324	29.422	0.0155097	0.53548	0.00372205	-11.984	29.92	0.0145807	0.625552	0.00153915	-6.97	13.051	0.0390512	0.565332	0.00602181	-12.776
77.076	0.00694914	0.04565	0.000221715	-6.227	35.635	0.0201906	0.480686	0.00295078	-3.781	37.76	0.154398	0.514589	0.00868649	-12.488	21.637	0.0513667	0.465046	0.00970487	-10.957	17.497	0.0488719	0.474395	0.00784923	11258.5	33.584	0.0216187	0.674145	0.00536962	554572	11.012	0.184492	0.512844	0.0515134	-12.261	38.852	0.00951532	0.534715	0.0020396	-8.945	15.877	0.0159155	0.37735	0.00377148	-5.206	21.084	0.12809	0.422798	0.0039085	-13.876
15.494	0.00796032	0.54103	0.00242881	-11.57	25.487	0.0362721	0.481831	0.00561439	-8.429	54.537	0.0106558	0.511093	0.00176419	-1.474	31.639	0.0237154	0.462526	0.00415246	-7.957	29.721	0.0752962	0.531202	0.00439295	34242.8	31.193	0.031431	0.674447	0.00835826	290671	23.949	0.0702861	0.494744	0.0185562	-10.204	15.839	0.0431724	0.538889	0.0122481	-18.173	21.455	0.0435753	0.625909	0.00441695	-6.321	32.771	0.0083196	0.439967	0.000913966	-13.068
102.063	0.00233168	0.0724897	0.000112832	-8.972	26.416	0.0517568	0.524309	0.00510368	-14.993	43.064	0.12251	0.483254	0.0266283	-9.833	33.216	0.137027	0.540893	0.00689764	-2.339	28.992	0.0264525	0.532272	0.00400656	44729.2	15.93	0.128067	0.688471	0.0422089	227129	27.941	0.0181844	0.488899	0.00606503	-8.377	15.644	0.0861395	0.474827	0.0188656	-6.463	14.306	0.0173017	0.377434	0.00390722	-19.491	23.279	0.0171783	0.0857833	0.00239637	-0.822
60.297	0.00230476	0.400441	0.000289847	-12.383	24.181	0.0555098	0.526086	0.00820672	-10.467	43.59	0.013924	0.511422	0.00245516	-10.765	29.775	0.0246886	0.262004	0.00592348	-5.873	32.529	0.0157384	0.531645	0.00250542	52498.9	33.932	0.0193827	0.673713	0.00442337	419055	41.528	0.0122604	0.486984	0.00241485	-7.837	20.654	0.0349037	0.537038	0.00749094	-11.701	16.293	0.0721492	0.629126	0.00661846	-4.737	24.923	0.0174948	0.440644	0.0019572	-15.407
37.209	0.00380269	0.20863	0.000716721	-9.326	46.208	0.0122122	0.522222	0.00140119	-10.764	32.677	0.0180742	0.515667	0.0107192	-5.899	29.995	0.0173326	0.315493	0.00357908	-7.559	30.405	0.127418	0.472769	0.00607249	38864.2	40.401	0.0119738	0.673141	0.00292995	652316	24.745	0.0907601	0.502999	0.0334204	-16.13	31.328	0.0198729	0.535769	0.00408121	-13.551	19.08	0.0190675	0.626895	0.00342491	-8.81	35.863	0.00809602	0.439896	0.000797911	-14.615
30.055	0.00509214	0.539182	0.000992312	-16.205	23.112	0.119001	0.554679	0.0902753	-10.598	39.796	0.0125019	0.511966	0.00334939	-14.892	22.553	0.0297523	0.46497	0.00899733	-10.487	31.978	0.0367857	0.508871	0.00298174	44358.7	20.711	0.0514074	0.676408	0.0132288	247704	41.91	0.0120051	0.486896	0.00226061	-7.011	33.588	0.0129656	0.535127	0.00283797	-13.248	23.188	0.0178098	0.625895	0.00236615	-7.776	38.486	0.00720096	0.0429025	0.000786062	-6.044
35.57	0.00442195	0.462345	0.000959662	-11.495	15.612	0.118146	0.532048	0.0189399	-13.253	46.239	0.0132004	0.511289	0.00232449	-15.508	95.271	0.00317678	0.460676	0.000510803	0	14.815	0.174757	0.497028	0.0514325	6750.73	43.937	0.0122425	0.672846	0.00259122	648488	36.018	0.0111741	0.516114	0.00283679	-11.22	28.026	0.0294738	0.536081	0.00549904	-8.411	11.318	0.0657117	0.638115	0.029436	-6.198	12.455	0.073362	0.5055	0.0116655	-9.78
119.289	0.00178971	0.461605	7.93972e-05	0	38.565	0.0147415	0.522538	0.00195478	-8.682	48.098	0.0144512	0.491152	0.00293836	-5.443	27.532	0.0309925	0.463239	0.0064542	-8.354	29.173	0.0350333	0.471903	0.00336832	33104.2	37.608	0.0213039	0.67354	0.00443394	518732	25.446	0.0237974	0.517487	0.00584234	-10.174	13.581	0.0530289	0.494896	0.0185571	-12.024	12.076	0.0447813	0.631244	0.0133351	-2.6	46.886	0.00617788	0.192093	0.000543844	-9.807
67.949	0.00284488	0.435599	0.000262078	-2.299	38.844	0.0188064	0.395994	0.00196104	-12.141	42.595	0.0154709	0.491585	0.00356382	-8.175	26.009	0.0285192	0.463505	0.00616417	-5.698	21.346	0.0822262	0.410637	0.0122813	13074.2	30.452	0.020834	0.673642	0.00537401	241570	48.858	0.0105288	0.477451	0.0017821	-6.299	25.197	0.0190991	0.535852	0.0050086	-10.477	16.492	0.0187482	0.377445	0.00392466	-8.047	32.905	0.00955802	0.0394375	0.000941298	-6.798
26.669	0.0063652	0.53946	0.00172474	-14.657	42.575	0.0296572	0.128076	0.00214006	-14.536	51.709	0.0122364	0.511236	0.00203501	-17.928	34.172	0.0262135	0.383431	0.00514973	-5.613	43.914	0.0113676	0.470856	0.00141002	77196.2	23.341	0.0216887	0.342289	0.0087331	239103	41.842	0.0143819	0.515431	0.00250003	-10.418	29.456	0.0224284	0.536016	0.00495701	-15.255	18.768	0.0382934	0.626536	0.0067227	-9.203	26.086	0.00800456	0.440189	0.00124843	-7.75
40.395	0.00348916	0.462048	0.000605913	-10.591	36.631	0.0221189	0.523089	0.00293061	-7.215	44.368	0.0847367	0.491576	0.00567335	-13.717	26.916	0.0285911	0.517705	0.00665963	-10.533	31.991	0.0379632	0.531287	0.00318705	42247.2	23.78	0.0727225	0.676486	0.0124719	267145	35.186	0.011483	0.487638	0.00360163	-12.593	31.373	0.0168754	0.535477	0.00382057	-2.908	14.438	0.162303	0.119236	0.0216478	-8.066	31.151	0.00777013	0.440097	0.00110391	-0.318
41.068	0.00325257	0.446126	0.000577124	-11.801	32.873	0.0351525	0.0816876	0.00432492	-5.393	62.455	0.0079448	0.512247	0.00405192	-6.165	36.04	0.0554062	0.0816751	0.00503225	-6.474	14.732	0.214255	0.518566	0.0969539	3249.78	35.807	0.0430095	0.673826	0.00538945	452255	12.659	0.111188	0.527219	0.0238582	-9.489	29.347	0.0221409	0.535898	0.00442372	-8.408	28.036	0.0322206	0.086559	0.0021227	-15.093	34.064	0.0118818	0.440134	0.00115524	-10.513
55.997	0.0133403	0.461936	0.000473214	-10.88	18.02	0.098398	0.505209	0.0379458	-6.358	46.813	0.0130697	0.511709	0.00324061	-5.153	16.706	0.118142	0.473062	0.0254642	-10.786	29.106	0.0196387	0.532088	0.00318028	42968.9	37.979	0.0176271	0.673826	0.00438265	665134	22.059	0.0975491	0.491122	0.011029	-11.941	37.863	0.0101427	0.534806	0.00210282	-9.086	21.1	0.0189187	0.626373	0.0026991	-5.158	19.119	0.0148917	0.44104	0.00257996	-20.812
52.746	0.00320673	0.260572	0.000341964	-4.73	37.045	0.0308493	0.522966	0.00272015	-1.865	42.805	0.0258629	0.284306	0.00295186	-7.748	13.997	0.0391508	0.580467	0.0195441	-17.056	42.669	0.0158589	0.470952	0.00165337	82873.7	39.956	0.0170011	0.672955	0.00333046	362720	28.292	0.0822542	0.491999	0.0118499	-15.127	21.034	0.0779805	0.542545	0.0187406	-19.942	8.213	0.255237	0.434157	0.0972778	-6.474	26.648	0.00978073	0.105419	0.00134477	-18.759
10.727	0.0672909	0.505317	0.071626	-6.191	35.425	0.035278	0.523466	0.00358789	-7.039	37.049	0.10928	0.528461	0.0348654	-13.539	13.934	0.0516442	0.471716	0.0240539	-3.964	28.085	0.0195588	0.531744	0.0031905	37511.7	26.096	0.0388695	0.678055	0.0153017	269221	38.552	0.0171027	0.515559	0.0028383	-4.484	31.203	0.0260301	0.535945	0.0047074	-10.48	16.1	0.0457182	0.555677	0.00600465	-7.056	27.861	0.00937136	0.139192	0.00137257	-9.802
35.182	0.00433196	0.462227	0.000818406	-12.234	31.186	0.0210339	0.487111	0.00560606	-4.613	43.983	0.0359296	0.103975	0.00614343	-3.215	17.445	0.12862	0.483646	0.0460568	-4.732	30.855	0.0638926	0.261465	0.00452584	37639.1	40.584	0.018796	0.673203	0.00325579	599050	27.193	0.0341186	0.491609	0.0110304	-6.13	24.989	0.0179545	0.535835	0.00472173	-11.324	24.438	0.036257	0.376779	0.00285446	-10.452	24.031	0.0117111	0.56195	0.00164321	-4.736
88.738	0.00240422	0.0273296	0.000135335	-7.662	44.985	0.0122492	0.522309	0.00155232	-4.534	41.964	0.0122426	0.511913	0.00323725	-8.634	48.798	0.0099196	0.263863	0.00154221	-4.869	35.114	0.0172555	0.531325	0.00242834	62990.8	32.735	0.0282496	0.673894	0.00563404	402712	33.44	0.0409135	0.490234	0.00956485	-10.755	23.378	0.0395338	0.321871	0.00740791	-16.966	17.759	0.17938	0.626273	0.00941865	-7.848	20.421	0.0310847	0.504945	0.00350865	-8.746
12.144	0.0206892	0.546097	0.00364266	-10.172	38.087	0.0164438	0.522609	0.00208295	-18.62	52.047	0.0146039	0.511464	0.00332658	-8.409	20.688	0.174861	0.48874	0.0590126	-8.416	19.119	0.0483786	0.475952	0.0106329	17142.3	50.097	0.0115967	0.672712	0.00216454	812391	41.321	0.0130617	0.515534	0.0024735	-21.232	13.431	0.102613	0.544913	0.0271068	-18.451	13.421	0.0723683	0.633355	0.00866653	-14.394	20.829	0.0503831	0.442425	0.00478348	-11.406
67.83	0.00250099	0.192703	0.000218607	-9.241	42.026	0.0127207	0.522385	0.00168178	-12.188	50.354	0.0357488	0.48243	0.00360929	-7.758	28.889	0.0172082	0.542551	0.00442069	-16.165	25.386	0.139028	0.353584	0.00814911	22577.2	17.834	0.197105	0.684574	0.100603	122932	36.727	0.0114776	0.487627	0.00358498	-5.093	30.217	0.0176728	0.535777	0.00435911	-8.421	32.123	0.0133464	0.625496	0.00135617	-4.717	43.684	0.00621761	0.43975	0.000570378	-9.476
61.078	0.00340124	0.461787	0.000295924	-7.303	34.233	0.0263712	0.523221	0.00316938	-6.559	27.444	0.0305054	0.522629	0.0267207	-7.752	21.99	0.0484162	0.466323	0.0127616	-8.807	34.731	0.0183552	0.471305	0.00222786	47670.2	39.999	0.0150412	0.673018	0.00295374	456026	40.901	0.00858549	0.515898	0.00239322	-10.15	33.405	0.0143416	0.535263	0.00317343	-3.976	15.418	0.146424	0.384319	0.0150479	-4.193	37.247	0.00664047	0.0942705	0.000811937	-3.31
70.415	0.00253566	0.182706	0.000243851	-14.007	28.043	0.0271287	0.524761	0.00584154	-16.541	19.119	0.122455	0.528507	0.0386428	-13.209	29.827	0.018186	0.541261	0.00400882	-5.614	30.878	0.0232127	0.471721	0.00300841	44954.9	28.751	0.0262378	0.676056	0.0095981	482284	37.265	0.0283856	0.487819	0.00404968	-9.297	30.534	0.0251184	0.468331	0.00545722	-9.878	24.107	0.0162638	0.625796	0.00199827	-13.032	21.596	0.0193844	0.561851	0.00216009	-10.275
62.721	0.0024761	0.538653	0.000256636	-13.283	36.266	0.0190195	0.522913	0.00260684	-6.384	52.033	0.0133216	0.511142	0.0019986	-3.792	25.564	0.0375997	0.541803	0.00815068	-0.396	46.298	0.0129616	0.470776	0.0012995	98595.6	29.253	0.0141811	0.335358	0.00548116	415741	23.477	0.115191	0.501296	0.0296798	-11.264	26.383	0.0184137	0.535689	0.00432618	-14.449	9.222	0.232362	0.416002	0.0687755	-15.853	46.965	0.00603707	0.560857	0.000520736	-14.702
84.539	0.00419195	0.461683	0.000172042	-8.315	38	0.0279973	0.522835	0.00249292	-3.971	33.337	0.0377091	0.494291	0.0076918	-11.985	17.101	0.021671	0.552853	0.00792415	-7.718	33.221	0.0144831	0.471377	0.00237318	49387	37.068	0.0187679	0.67355	0.00462234	539336	29.961	0.0273541	0.488376	0.00514478	-7.155	20.774	0.130146	0.547423	0.0294602	-6.972	24.638	0.0253128	0.376461	0.00234532	-13.851	37.681	0.00759848	0.439878	0.000770798	-16.685
83.044	0.00383546	0.220109	0.000171314	-6.616	36.054	0.0269924	0.479909	0.0026652	-10.303	43.707	0.0149484	0.0768642	0.00339225	-12.114	28.837	0.0180636	0.542298	0.00484933	-10.687	26.082	0.0484972	0.473065	0.00542465	24839.5	37.529	0.0188552	0.673343	0.00375623	629609	21.59	0.0605136	0.492539	0.0129282	-6.481	23.599	0.164422	0.541353	0.0158437	-5.993	28.314	0.0161867	0.376	0.0016045	-15.214	18.238	0.0127001	0.564242	0.00223768	-15.793
18.36	0.022514	0.470722	0.0111227	-5.916	32.161	0.0230302	0.481307	0.00322243	-14.232	39.59	0.0106117	0.511583	0.00277525	-10.973	15.61	0.0829732	0.469284	0.0175662	-8.759	15.764	0.06956	0.535742	0.0192669	7070.87	30.164	0.0616394	0.674565	0.0080819	311158	22.908	0.0970519	0.492441	0.0134877	-4.51	32.131	0.0220593	0.53559	0.00380626	-11.49	9.686	0.0208955	0.635835	0.00562006	-17.33	28.918	0.0122176	0.0882794	0.00141456	-11.604
38.882	0.00380011	0.538635	0.000601729	-11.975	32.489	0.0251456	0.523571	0.00377521	-8.089	50.46	0.108896	0.218941	0.00480476	-8.812	36.386	0.0168119	0.461803	0.00281435	-12.129	24.346	0.092704	0.162845	0.00780168	28354.1	37.231	0.0276562	0.673234	0.00441859	284423	14.55	0.129889	0.506947	0.0443666	-10.667	27.046	0.0144094	0.535615	0.0039773	-4.298	21.625	0.0368282	0.624989	0.0034969	-8.641	19.841	0.10563	0.442677	0.00567724	-13.988
11.776	0.0308922	0.344789	0.0133542	-8.887	25.727	0.0309926	0.489962	0.00814202	-10.986	46.834	0.0347174	0.511794	0.00330067	-7.701	20.54	0.0355704	0.467476	0.0140681	-12.83	25.043	0.0331357	0.531951	0.00406841	33156.2	37.08	0.0155114	0.673391	0.0038244	531100	40.106	0.0131434	0.487082	0.00260042	-5.257	17.334	0.120238	0.551262	0.0415604	-17	12.314	0.167948	0.415972	0.0730505	-5.349	12.793	0.118784	0.103541	0.0158755	-12.581
68.666	0.0031975	0.295174	0.000266731	-1.048	39.683	0.0163875	0.480087	0.00211153	-8.576	58.886	0.0102296	0.510936	0.00142796	-10.954	28.315	0.0242206	0.462859	0.00501742	-18.297	27.397	0.0190156	0.471626	0.00292726	45032.6	28.698	0.0425037	0.67464	0.00708962	427221	35.537	0.0176396	0.487309	0.00306671	-7.591	25.346	0.0295711	0.537772	0.0095955	-13.833	24.38	0.0184533	0.625748	0.00199602	-16.837	25.019	0.0305072	0.113956	0.00216178	-12.374
21.01	0.0165701	0.483315	0.00238408	-14.559	19.993	0.0648766	0.529885	0.0149786	-10.851	38.736	0.0190697	0.511967	0.00360925	-9.668	25.409	0.027557	0.46308	0.00565305	-3.27	24.993	0.0374095	0.473966	0.00698107	19826	30.447	0.0504811	0.674055	0.00605792	386934	36.378	0.0150628	0.487476	0.00335868	-5.451	33.509	0.0129316	0.535012	0.0026461	-11.744	22.256	0.0225861	0.12955	0.00266755	-11.19	22.721	0.0401684	0.561556	0.00271636	-10.451
56.731	0.0041572	0.0605722	0.000337464	-18.118	26.892	0.0470105	0.525281	0.00684548	-8.869	47.173	0.0108347	0.511247	0.00223892	-3.032	18.42	0.159319	0.477141	0.0329095	-11.584	25.56	0.0162883	0.47186	0.00326047	30162.8	27.568	0.0165238	0.674265	0.00634814	403458	32.478	0.0172995	0.488529	0.00525324	-10.469	34.164	0.0131958	0.535103	0.00285272	-14.868	28.457	0.0265006	0.625628	0.00197124	-7.217	46.258	0.00624024	0.559968	0.000534415	-14.171
31.832	0.0122229	0.0771174	0.00189211	-13.297	27.348	0.0263891	0.523851	0.00426201	-11.315	44.679	0.0199969	0.514091	0.0096688	-5.925	16.85	0.0825933	0.482164	0.0453227	-4.98	28.978	0.0141873	0.471631	0.00281135	39467	29.357	0.117507	0.676122	0.0113604	349519	25.172	0.0385356	0.49162	0.0112713	-5.93	27.681	0.0391343	0.468372	0.00640379	-8.643	23.903	0.0207332	0.155156	0.00256519	-14.502	21.613	0.0274029	0.548734	0.00284501	-13.121
33.368	0.00443862	0.528955	0.000997366	-7.404	27.535	0.0516846	0.525597	0.00741607	-2.545	30.453	0.0389623	0.515183	0.0140611	-4.389	30.788	0.0394024	0.54124	0.00545671	-13.738	34.897	0.0150315	0.471283	0.00220713	58090.1	22.021	0.0323972	0.67772	0.0130568	401325	37.125	0.0164052	0.487533	0.00343134	-4.62	37.516	0.0111523	0.534877	0.00238535	-14.762	25.624	0.0203676	0.623703	0.00215315	-13.733	25.717	0.0200359	0.561528	0.00166665	-12.06
27.637	0.00355777	0.139429	0.000940114	-16.79	31.212	0.120312	0.353222	0.00963315	-13.483	40.387	0.125333	0.533861	0.0475235	-10.349	23.343	0.0449768	0.466177	0.0111886	-13.361	44.926	0.0109558	0.470773	0.00129181	100703	11.469	0.300095	0.713956	0.117681	150040	30.68	0.0315821	0.488333	0.00503242	-7.169	16.696	0.118755	0.548223	0.0339768	-5.769	18.025	0.01811	0.626704	0.00308054	-15.678	13.03	0.17039	0.460602	0.0418388	-12.459
35.878	0.0077893	0.422132	0.000938111	-19.141	28.283	0.0637133	0.525213	0.00676005	-6.143	42.148	0.0829449	0.207194	0.00575346	-4.424	30.97	0.0643753	0.463813	0.00715603	-12.708	20.852	0.126627	0.53315	0.0152113	23277.9	33.76	0.0333303	0.675137	0.00781232	442009	21.651	0.060835	0.490708	0.00966215	-12.896	32.729	0.0117409	0.535066	0.00268437	-5.122	27.626	0.0147718	0.625653	0.00169186	-2.038	32.265	0.0162381	0.266304	0.00122544	-18.761
12.725	0.0117556	0.541591	0.00363834	-10.759	40.671	0.0153191	0.522553	0.0019818	-8.841	49.516	0.0160739	0.511985	0.00339893	-8.325	46.332	0.0212661	0.391341	0.00220173	-6.55	37.166	0.0197109	0.471175	0.00202012	63454.1	33.137	0.113607	0.674457	0.0105298	331051	43.408	0.0118528	0.486813	0.00213563	-11.835	18.494	0.0676888	0.54259	0.0186611	-16.655	18.136	0.0354673	0.626313	0.00372446	-5.309	38.848	0.00807324	0.560993	0.000771685	-10.642
26.773	0.00595897	0.539655	0.00173584	-7.84	31.036	0.0164392	0.0757062	0.00338614	-7.377	53.386	0.0132962	0.51133	0.00216523	-5.407	24.59	0.107595	0.466457	0.0127482	-10.55	29.976	0.150776	0.531262	0.00491603	36255.9	40.005	0.0202921	0.673289	0.00343416	754108	35.715	0.0346572	0.489139	0.00646019	-14.026	35.708	0.0088891	0.534802	0.00220838	-6.812	23.791	0.0250431	0.625779	0.00254161	-7.533	19.491	0.0831391	0.443211	0.00645412	-23.68
15.709	0.0238767	0.471392	0.0119031	-13.512	37.617	0.0203527	0.522916	0.00262391	-9.558	40.229	0.012974	0.511776	0.00346934	-15.43	25.609	0.0631091	0.465033	0.00990902	-10.827	22.778	0.0705716	0.532538	0.0061751	20890.1	23.117	0.149235	0.676722	0.0147679	300680	32.431	0.0132905	0.0790233	0.00354166	-16.16	29.156	0.0193264	0.0618572	0.00500453	-9.173	10.401	0.180406	0.656711	0.0526259	-9.756	12.975	0.0761247	0.444255	0.00780452	-0.001
47.454	0.00329677	0.380825	0.00043125	-18.528	35.589	0.0506014	0.480283	0.00310886	-4.595	35.023	0.112342	0.517185	0.0134678	-5.578	24.307	0.138135	0.478455	0.0364371	-12.158	38.727	0.0155293	0.471131	0.00191818	67986.2	43.481	0.0142766	0.67288	0.00267444	564778	38.416	0.0133495	0.515572	0.00266846	-16.42	28.094	0.018038	0.535499	0.00384105	-5.715	25.877	0.0238134	0.625694	0.0026704	-6.827	26.351	0.0097111	0.561786	0.00136038	-9.491
61.543	0.00415947	0.282763	0.000324162	-14.18	40.061	0.0184336	0.484592	0.0054825	-9.069	43.403	0.0100792	0.511449	0.00239298	-4.119	23.142	0.0490875	0.465145	0.009679	-8.854	24.512	0.0975847	0.532569	0.00746608	31693.8	19.09	0.0965332	0.679483	0.0278638	175010	30.893	0.0151285	0.487858	0.00407595	-12.336	27.825	0.0305366	0.468201	0.00511595	-0.002	20.936	0.0206178	0.626214	0.00321516	-9.552	43.474	0.00848453	0.0886189	0.000648832	-7.798
81.964	0.00155509	0.538575	0.000148269	-4.779	32.456	0.0161158	0.523053	0.00285827	-15.186	46.958	0.0129576	0.490844	0.00222625	-11.471	28.656	0.101525	0.466566	0.0118914	-10.457	20.953	0.147969	0.48085	0.0194838	14283.4	26.614	0.0392918	0.675615	0.0131157	294720	36.461	0.0106049	0.487189	0.00279139	-7.798	21.248	0.111264	0.544272	0.0268022	-11.173	20.437	0.0501782	0.379231	0.00679022	-12.202	35.774	0.00814476	0.0779827	0.000848304	-13.891
7.67	0.0841396	0.503774	0.0547749	-10.541	23.385	0.0687312	0.524851	0.00605419	-8.345	42.987	0.0136593	0.104918	0.00250101	-10.389	20.544	0.129336	0.48132	0.0408947	-15.6	27.368	0.0231175	0.471931	0.00338378	28621.5	25.917	0.0976642	0.676728	0.013401	315880	32.932	0.0128293	0.487524	0.00346808	-5.317	19.892	0.101571	0.54578	0.0264584	-9.077	31.281	0.0142463	0.375894	0.00143494	-7.804	30.923	0.0110082	0.0732553	0.00130693	-11.326
89.54	0.00268334	0.0463601	0.000150783	-8.031	12.994	0.15053	0.536391	0.0269842	-10.649	48.208	0.0122642	0.511605	0.00289798	-4.742	20.156	0.133122	0.47634	0.0311715	-6.413	46.863	0.0109288	0.47074	0.00120785	97251.8	29.44	0.0318259	0.674761	0.00764519	436508	30.897	0.0149325	0.487668	0.0037412	-6.89	15.193	0.118285	0.548986	0.0334691	-12.707	25.045	0.0215278	0.376316	0.00211242	-12.481	15.338	0.0351425	0.570228	0.0056497	-16.674
24.297	0.0117787	0.546339	0.00341578	-9.916	24.139	0.0207641	0.523836	0.00422133	-4.063	37.312	0.0371	0.512122	0.00419421	-12.062	20.832	0.209514	0.470499	0.0210471	-9.12	26.937	0.0702695	0.532335	0.0057876	35557.5	32.657	0.0241574	0.673933	0.00556084	445370	35.578	0.0148196	0.487519	0.00343777	-17.606	21.344	0.0217756	0.536326	0.00597002	-6.657	14.693	0.0291845	0.627332	0.00522798	-15.243	17.627	0.018174	0.563612	0.00288682	-6.009
21.947	0.0051281	0.462624	0.00129167	-8.264	29.589	0.0149563	0.523032	0.00281558	-13.655	39.056	0.0141306	0.49172	0.00310695	-19.283	15.735	0.0531026	0.569162	0.0240854	-1.981	40.549	0.0158441	0.47095	0.0016092	70281.4	52.366	0.0116601	0.672644	0.00186529	878738	41.955	0.0118741	0.302708	0.00261523	-10.543	27.109	0.0221665	0.536096	0.00501754	-11.926	22.925	0.0168445	0.376653	0.00265336	-5.187	14.302	0.093737	0.564599	0.0102027	-9.698
26.862	0.0065982	0.537913	0.00182874	-6.495	31.566	0.0321043	0.525597	0.00731267	-4.141	44.42	0.0228166	0.511706	0.00288932	-8.036	32.846	0.0149702	0.462	0.00316202	-2.067	15.027	0.0776128	0.546124	0.0195346	6995.74	42.917	0.0133082	0.672858	0.00279189	446080	23.423	0.0217159	0.489445	0.00699811	-12.626	20.18	0.0723517	0.538752	0.0115818	-7.334	23.322	0.0159631	0.56321	0.00232452	-10.308	22.816	0.0180956	0.440573	0.00188652	-11.988
17.579	0.00842475	0.464403	0.00341484	-9.447	39.523	0.0230351	0.522544	0.00197558	-7.76	49.796	0.0122075	0.511249	0.00234313	-4.322	32.127	0.0215483	0.462138	0.00358221	-10.472	33.966	0.0238794	0.471453	0.00252652	54513.5	36.428	0.0201098	0.673381	0.00388657	422639	34.364	0.00961554	0.487518	0.00342991	-9.199	31.158	0.0119572	0.468369	0.00300277	-6.903	30.392	0.0151571	0.625546	0.00151456	-3.562	26.824	0.0152419	0.0458924	0.00173598	-3.448
39.319	0.0114177	0.311002	0.000927679	-0.812	41.293	0.0103153	0.522321	0.00157041	-8.714	42.05	0.0349684	0.512143	0.00394576	-4.101	29.863	0.0317099	0.462758	0.00487357	-16.138	37.51	0.0221958	0.087305	0.00235202	64585.4	37.389	0.018851	0.673485	0.00397488	489205	18.889	0.0769426	0.496069	0.0195295	-8.512	25.619	0.0302213	0.468523	0.00655162	-14.139	18.721	0.0218488	0.626478	0.00386535	-17.376	20.423	0.0306264	0.104905	0.00369681	-7.441
31.029	0.00462615	0.517637	0.00102718	-15.328	39.315	0.0185249	0.522636	0.002128	-8.331	52.882	0.0198343	0.258065	0.00377762	-5.636	35.212	0.0394398	0.531825	0.00482864	-7.703	34.383	0.0191203	0.471345	0.00231444	51402.7	37.645	0.0212445	0.673576	0.00410587	607693	36.226	0.0172031	0.489609	0.0033711	-6.683	22.539	0.0564034	0.538037	0.0103101	-15.842	22.292	0.0180962	0.626101	0.00229564	-5.186	28.058	0.0118176	0.440196	0.00128096	-7.634
91.03	0.0023024	0.461653	0.0001366	-10.858	49.406	0.00992837	0.522115	0.00120831	-7.959	49.711	0.0260809	0.0424939	0.00248709	-2.859	25.295	0.0366075	0.464511	0.0101172	-7.767	15.46	0.16059	0.487591	0.0318007	8666.17	29.388	0.095142	0.674384	0.0132057	244681	31.157	0.0135395	0.487776	0.00388227	-5.988	34.964	0.0106553	0.534964	0.00252046	-17.791	20.836	0.0152151	0.460167	0.00285344	-8.278	25.48	0.0111536	0.562106	0.00159046	-15.972
95.387	0.00307711	0.025473	0.000120066	-3.83	24.058	0.0584861	0.48258	0.00761076	-6.464	50.107	0.00954282	0.511154	0.00183346	-4.032	37.805	0.0257318	0.0787492	0.00409432	-9.832	36.15	0.0179809	0.479095	0.00254133	65623.1	35.065	0.0262922	0.674024	0.00566273	451632	23.6	0.0800497	0.504293	0.0390766	-15.97	33.429	0.0142467	0.535202	0.00294776	-8.717	11.566	0.105594	0.642761	0.0240283	-12.356	22.092	0.0144262	0.440815	0.00221155	-10.581
45.262	0.00329889	0.183278	0.000521712	-17.294	37.973	0.0485442	0.523092	0.00296664	-16.573	37.874	0.024507	0.5174	0.014643	-13.241	14.881	0.209116	0.573938	0.0734411	-11.766	12.97	0.146701	0.49158	0.0387284	3439.2	35.728	0.0158916	0.673332	0.00383911	480950	34.897	0.0195308	0.487943	0.00424365	-7.826	25.282	0.0392855	0.536559	0.00622059	-5.305	18.953	0.123413	0.201553	0.00743701	-4.498	22.17	0.0128546	0.562166	0.00194473	-1.312
42.676	0.00441934	0.441838	0.000678984	-1.333	35.596	0.039262	0.480013	0.00324139	-8.861	57.442	0.027634	0.14207	0.0031724	-13.873	29.44	0.0144798	0.541755	0.00364216	-7.327	26.774	0.0329672	0.532553	0.00619015	38226.5	26.742	0.0800087	0.67973	0.0323967	250294	41.01	0.0121447	0.516957	0.00281817	-7.132	34.47	0.0137635	0.535084	0.00276868	-5.886	17.762	0.0556013	0.118602	0.00608669	-11.053	20.955	0.0505987	0.442139	0.00462177	-3.593
18.735	0.00932987	0.541117	0.0024982	-9.269	28.677	0.0472934	0.532252	0.021156	-6.889	49.182	0.0107622	0.511142	0.00198598	-8.193	21.947	0.135298	0.484146	0.0491489	-17.52	30.012	0.0232378	0.47164	0.00291956	44080.8	14.097	0.201833	0.6959	0.0748881	127258	39.338	0.0180762	0.516051	0.00317641	-13.728	19.02	0.14316	0.551567	0.0377417	-11.329	17.981	0.0155148	0.376957	0.00314117	-2.919	32.977	0.0101426	0.440033	0.00100924	-10.447
51.123	0.00307077	0.145076	0.000410846	-15.913	23.94	0.0569934	0.524529	0.00548495	-7.676	43.342	0.0188387	0.511842	0.00372729	-5.754	28.807	0.0210566	0.462651	0.00452754	-15.696	33.688	0.0156589	0.47143	0.00244539	41442.6	28.046	0.0225491	0.675016	0.00825014	470445	21.268	0.0492458	0.491538	0.0111554	-5.823	31.743	0.0151263	0.535395	0.00345061	-5.856	10.154	0.0618297	0.630757	0.0143629	-7.234	30.182	0.0128895	0.247227	0.00128288	-13.753
61.297	0.00611603	0.0688575	0.000343758	-15.03	42.092	0.0138582	0.479719	0.00174705	-7.428	55.024	0.0111037	0.51104	0.00164214	-12.213	24.703	0.0230748	0.503039	0.00653902	-12.99	39.04	0.015703	0.471039	0.00174818	61309.7	43.007	0.0127124	0.672907	0.00272246	525741	17.308	0.0646973	0.495381	0.0186246	-19.791	19.211	0.0784021	0.540292	0.0159673	-6.375	19.014	0.0370151	0.322902	0.00516647	-11.007	21.867	0.0268174	0.15775	0.00311186	-11.765
26.363	0.00452878	0.512518	0.00120624	-13.895	31.056	0.0384513	0.523949	0.00445888	-5.679	39.204	0.02833	0.494379	0.00511923	-19.772	26.975	0.0277974	0.120925	0.00819359	-2.054	40.015	0.0158185	0.0508279	0.00218032	80515.5	47.863	0.0149808	0.672825	0.00245642	726489	33.182	0.0307372	0.10213	0.00465249	-5.228	25.104	0.0220966	0.536412	0.00578758	-8.09	28.222	0.0196792	0.625647	0.0020528	-4.863	20.981	0.0110316	0.0699259	0.00186441	-9.9
16.971	0.0167707	0.549439	0.00698073	-7.474	32.786	0.0453474	0.523875	0.00433519	-4.865	38.611	0.105034	0.521547	0.0213123	-11.079	19.889	0.16672	0.479269	0.0432678	-17.193	37.89	0.017846	0.471019	0.00175461	73187.2	32.809	0.0269452	0.67358	0.0056783	231595	34.988	0.0103674	0.487455	0.00330031	-10.976	32.186	0.0158221	0.535191	0.00305855	-8.692	23.711	0.0190403	0.376435	0.00230304	-5.709	31.336	0.0113746	0.0597563	0.0013124	-8.852
47.297	0.00892556	0.239105	0.000526969	-6.82	44.689	0.0145736	0.522427	0.00176419	-6.074	67.006	0.00582254	0.510688	0.000965534	-5.076	34.309	0.0602259	0.26058	0.00459287	-9.324	39.496	0.0223042	0.530728	0.00185003	67267.7	31.648	0.0209805	0.673816	0.00480744	473812	32.359	0.0113833	0.487491	0.0033384	-6.827	26.738	0.0243734	0.536262	0.00567287	-13.755	7.832	0.235932	0.426448	0.0857703	-8.84	34.044	0.0146138	0.421695	0.00109326	-13.976
62.614	0.00257731	0.202404	0.000322018	-6.371	37.878	0.0147589	0.522829	0.00245989	-15.137	59.054	0.00911319	0.496256	0.0023669	-13.808	24.246	0.047205	0.464167	0.00766941	-0.678	24.517	0.0271717	0.0659241	0.00583215	23552.6	33.297	0.0153947	0.673594	0.00438485	441501	25.679	0.0351343	0.491441	0.0106994	-4.624	29.553	0.0169983	0.535592	0.00450854	-6.912	25.246	0.0160725	0.625682	0.00188551	-5.852	12.216	0.033675	0.565804	0.00728488	-15.987
101.071	0.00219909	0.538544	0.000115031	-15.352	32.552	0.0964668	0.315921	0.0170232	-8.963	42.568	0.059428	0.51276	0.0052536	-7.672	22.602	0.0526196	0.465155	0.00981864	-8.741	23.753	0.0276487	0.472308	0.0040667	25158	33.653	0.0238258	0.674227	0.00544571	622034	29.733	0.0359297	0.490105	0.00846346	-8.35	37.608	0.0119701	0.53485	0.00243244	-3.487	20.334	0.0225232	0.376804	0.00289643	-11.265	34.996	0.0104229	0.0745699	0.000932132	-12.082
29.494	0.00269296	0.400474	0.000827628	-6.755	33.606	0.129979	0.085363	0.013019	-1.318	50.451	0.0117166	0.511138	0.00191238	-11.588	25.47	0.0181039	0.543353	0.00580087	-8.829	38.08	0.0229716	0.167458	0.00233744	52034.6	35.769	0.0229323	0.673627	0.00533146	397463	41.818	0.0141598	0.487921	0.00242396	-13.505	29.123	0.0164941	0.535545	0.00405231	-6.4	15.47	0.111437	0.627197	0.0108182	-9.133	41.757	0.00525445	0.0713118	0.000614841	-2.838
25.597	0.00370703	0.539928	0.00111046	-5.808	34.861	0.0154498	0.523065	0.0028727	-3.207	36.353	0.0290982	0.513242	0.0058004	-9.194	21.989	0.112344	0.54511	0.0149898	-10.117	23.731	0.123555	0.476762	0.0120923	21051.6	24.712	0.0289572	0.676199	0.00991117	356994	35.417	0.0213949	0.509122	0.00514042	-7.447	17.323	0.098567	0.54194	0.017495	-9.536	18.997	0.0174366	0.626074	0.00311091	-8.005	16.065	0.0205715	0.0845431	0.0042424	-9.893
46.088	0.00397314	0.461947	0.000485478	-2.322	30.765	0.030904	0.147676	0.00434359	-9.302	44.709	0.0170819	0.304773	0.00251291	-6.789	44.636	0.012342	0.540327	0.00198696	-5.235	40.548	0.0196147	0.5307	0.00188887	65887.9	29.123	0.0160697	0.673712	0.00594098	236660	34.052	0.0100423	0.487296	0.00296922	-6.333	28.864	0.0266277	0.535966	0.00497513	-4.888	26.264	0.0217151	0.376221	0.00195987	-6.946	31.093	0.00869759	0.561251	0.00111796	-12.088
19.513	0.00644493	0.463466	0.00229431	-15.548	29.051	0.0275263	0.523391	0.00346344	-9.004	48.805	0.0156966	0.490991	0.00255359	-4.113	34.046	0.0333031	0.541354	0.00398492	-6.192	27.788	0.0268532	0.471858	0.00329831	38444.6	26.149	0.0223278	0.674595	0.0071602	341811	41.815	0.0197893	0.384406	0.00371874	-15.884	22.234	0.0942898	0.540255	0.0143173	-10.313	22.319	0.0425914	0.214016	0.00375441	-4.554	14.341	0.0365793	0.565246	0.00667133	-14.887
49.119	0.0034561	0.461887	0.000472446	-12.035	38.667	0.0560231	0.232035	0.0131949	-4.706	33.205	0.0240253	0.49456	0.00504242	-7.878	25.073	0.0704199	0.542476	0.0150445	-12.028	28.871	0.0973032	0.131153	0.00607157	32925.9	23.392	0.11998	0.67799	0.015943	229810	33.671	0.0141373	0.487413	0.00323389	-5.33	21.869	0.0309884	0.476789	0.0116237	-6.974	16.825	0.0837193	0.382812	0.0125535	-11.775	40.201	0.0076109	0.185953	0.000698068	-14.465
16.235	0.0164731	0.27206	0.00435239	-16.893	40.844	0.0208517	0.522677	0.0022008	-4.982	38.937	0.0115877	0.511789	0.00324854	-11.234	25.139	0.0766887	0.466834	0.0140076	-6.827	39.785	0.0173418	0.471071	0.0018095	63190.2	28.598	0.0175206	0.674232	0.00597783	440994	22.198	0.0319799	0.49228	0.012278	-8.356	31.382	0.0359966	0.413377	0.00642328	-4.53	23.054	0.030524	0.234875	0.00316104	-11.022	33.467	0.00844269	0.561127	0.000913879	-15.044
84.64	0.00620553	0.0523249	0.000166191	-4.148	33.952	0.0354046	0.0947927	0.00364868	-18.229	47.527	0.0129127	0.0921979	0.00232144	-5.486	20.715	0.0585582	0.472581	0.0269086	-13.305	27.22	0.0884489	0.241943	0.00631938	30189.9	34.737	0.0295883	0.673868	0.00497377	512594	46.143	0.0102716	0.486691	0.00188571	-7.735	21.541	0.0528735	0.537783	0.0087859	-9.685	11.788	0.351801	0.386155	0.017881	-14.14	25.491	0.0361258	0.276134	0.00241537	-10.309
38.792	0.0171004	0.462496	0.00114041	-11.897	44.513	0.0228824	0.522431	0.0017774	-5.046	42.056	0.0143258	0.511757	0.00309543	-7.073	26.519	0.182055	0.467614	0.0142005	-10.413	24.874	0.0177046	0.472229	0.0038793	26757.3	16.631	0.254206	0.68586	0.0348505	204969	38.514	0.0135454	0.51564	0.00293207	-7.028	25.128	0.0514682	0.537447	0.00794114	-21.731	25.531	0.0173007	0.136929	0.0021083	-4.484	40.278	0.00647503	0.419177	0.00064154	-10.228
73.273	0.0017324	0.538598	0.000182088	-12.185	44.155	0.0133947	0.52236	0.00164188	-3.016	41.981	0.0172529	0.491231	0.0028681	-5.878	29.352	0.0678242	0.463821	0.00674697	-14.403	23.152	0.0170287	0.471984	0.00351683	33810.3	45.892	0.00927493	0.672943	0.0023637	904357	39.074	0.0126241	0.515743	0.00275572	-12.271	26.54	0.0138187	0.535446	0.0036543	-11.544	17.766	0.0194188	0.377001	0.00321162	-8.623	50.556	0.00429988	0.431986	0.000444457	-7.471
32.517	0.0115142	0.234151	0.00197405	-11.388	44.487	0.0135833	0.522307	0.0015507	-7.657	47.978	0.0121369	0.511323	0.00228178	-4.14	34.347	0.0164221	0.462248	0.00364919	-8.194	26.193	0.0250381	0.11931	0.00471277	32805.5	38.894	0.0113375	0.673134	0.00322787	550659	27.858	0.0796761	0.083986	0.0130031	-9.571	16.866	0.0322988	0.537781	0.00929041	-18.804	10.734	0.0465607	0.38325	0.0133202	-18.75	42.935	0.00621066	0.417553	0.000617598	-17.326
89.825	0.00292116	0.0236745	0.000138302	-9.387	35.12	0.0178572	0.480426	0.00280039	-13.207	43.104	0.0300145	0.511655	0.00304465	-12.482	39.684	0.0150021	0.461589	0.0023617	-11.091	24.124	0.0767894	0.474913	0.0088747	18246.3	25.999	0.0225584	0.675078	0.00775935	394987	31.975	0.0440401	0.516512	0.00648875	-9.537	28.335	0.0376918	0.537027	0.00755304	-8.399	16.317	0.101307	0.37988	0.00785481	-11.499	34.055	0.00953356	0.439957	0.000899072	-12.194
36.786	0.00672678	0.485781	0.000768732	-10.705	30.741	0.0220595	0.523593	0.00379808	-11.773	40.489	0.0123996	0.511743	0.0030866	-8.298	23.679	0.153712	0.469624	0.0178858	-11.501	25.714	0.0244899	0.532913	0.00373639	30491.3	38.693	0.0167271	0.673292	0.00332508	727803	31.594	0.019245	0.488184	0.00477784	-5.81	30.846	0.0153003	0.535302	0.0034493	-22.295	11.988	0.164273	0.402562	0.0454726	-13.596	32.927	0.0134907	0.561082	0.00103562	-11.718
47.209	0.00428258	0.172856	0.000562698	-7.145	42.085	0.0268085	0.480333	0.00247542	-9.334	50.603	0.010575	0.51115	0.00186216	-2.94	21.972	0.021304	0.463791	0.0068488	-15.5	45.761	0.0217055	0.0931058	0.0016659	96724.4	36.149	0.0233198	0.674002	0.00505918	487660	28.432	0.0140918	0.488009	0.00436557	-9.725	36.499	0.011778	0.402283	0.00231692	-8.5	25.334	0.0151255	0.625771	0.00186626	-5.798	32.531	0.0138169	0.0830522	0.00113505	-13.333
15.84	0.0104965	0.464239	0.00321618	-19.393	30.411	0.0434194	0.25234	0.00461138	-3.69	36.495	0.032481	0.512357	0.00448144	-9.949	37.62	0.0213504	0.461996	0.00314959	-12.55	42.469	0.0125077	0.470872	0.00144721	79542	36.213	0.0184835	0.673347	0.00478647	329353	27.08	0.0327744	0.489887	0.00801939	-3.684	21.778	0.144538	0.545753	0.0240942	-9.749	13.973	0.114079	0.628939	0.0263838	-11.619	18.094	0.137165	0.117555	0.00754462	-21.019
62.519	0.0028341	0.187146	0.000306196	-4.718	27.538	0.049755	0.524283	0.00503676	-11.547	31.826	0.025409	0.512949	0.00587772	-13.851	27.631	0.034733	0.541502	0.00712696	-1.746	31.38	0.0270002	0.531981	0.00302873	47850.4	12.872	0.234803	0.705205	0.106767	149765	38.503	0.0216496	0.487342	0.00318146	-7.83	20.014	0.0832617	0.38138	0.0146658	-4.911	22.626	0.0778175	0.122154	0.00454604	0	42.366	0.00464104	0.29016	0.000588674	-8.515
41.878	0.00231739	0.46196	0.000501005	-6.199	32.757	0.0246095	0.480375	0.00316378	-16.974	56.564	0.0136929	0.24388	0.00206531	-3.203	29.836	0.0464056	0.54111	0.00552676	-8.217	41.331	0.0176475	0.530717	0.00194094	74665.9	30.822	0.015173	0.674042	0.00545303	492713	27.382	0.0427791	0.491772	0.0115345	-17.865	23.534	0.120657	0.540723	0.0209101	-15.358	22.191	0.0202274	0.209189	0.00287572	-5.545	45.634	0.00483164	0.105053	0.000542937	-6.674
42.074	0.00247965	0.461947	0.000485257	-5.772	37.908	0.0805893	0.118547	0.00293034	-11.178	27.837	0.0771642	0.515825	0.0111429	-14.039	18.465	0.0797645	0.467387	0.014497	-9.909	32.765	0.0317088	0.471681	0.00302341	49185.2	30.82	0.0501982	0.676021	0.0122564	440058	34.885	0.0152099	0.487703	0.00374607	-7.892	40.623	0.0107626	0.534807	0.00207634	-6.762	23.22	0.0163878	0.626049	0.00237776	-4.191	19.997	0.0525465	0.217739	0.0044697	-20.261
39.519	0.00444608	0.360638	0.000717671	-12.522	42.593	0.0162827	0.522489	0.00186753	-9.008	57.333	0.0135351	0.511581	0.00259392	-7.812	39.732	0.0160407	0.204879	0.00225791	-8.307	41.342	0.0172969	0.437678	0.0017295	77933.6	26.656	0.0310249	0.675583	0.0100057	370510	40.247	0.0124483	0.487052	0.00254722	-9.566	23.106	0.0476965	0.538234	0.0100218	-5.992	17.697	0.0661916	0.247439	0.0110309	-10.522	24.189	0.0349916	0.109064	0.00256099	-4.353
74.723	0.00416024	0.461707	0.000199925	-14.474	42.44	0.0192547	0.522555	0.00198657	-6.379	38.256	0.0367867	0.514691	0.00839233	-14.089	24.151	0.0218628	0.463584	0.0064015	-3.873	20.654	0.0550973	0.533489	0.00690462	22259.2	29.705	0.0203984	0.675504	0.00804099	520784	22.282	0.0726622	0.518437	0.0127616	-5.723	40.919	0.0127267	0.534849	0.00217429	-5.787	15.402	0.161854	0.412943	0.0647197	-16.197	36.306	0.00963777	0.43993	0.000857436	-14.54
33.222	0.0069474	0.4623	0.000912609	-14.327	32.412	0.0189281	0.523462	0.00357011	-8.46	34.24	0.0307302	0.329265	0.00529628	-12.905	45.323	0.0113126	0.461324	0.00184612	-8.323	25.37	0.0225658	0.534085	0.0042811	29265.1	31.772	0.0333466	0.674189	0.0064355	466121	40.592	0.0230635	0.487382	0.00325577	-9.116	22.113	0.0833326	0.539939	0.0148029	-10.304	21.791	0.018088	0.376638	0.00262898	-8.363	21.588	0.0219883	0.508103	0.0027563	-12.374
61.671	0.00460367	0.461759	0.000262629	-11.698	49.977	0.00983634	0.522172	0.00130916	-6.307	48.394	0.0191726	0.491382	0.0030074	-13.564	32.122	0.0199841	0.541267	0.00390895	-8.58	38.193	0.0125864	0.471062	0.00181681	72916.7	15.446	0.163348	0.689307	0.0498563	186715	30.996	0.0245014	0.488994	0.00655066	-7.927	18.568	0.0548562	0.543235	0.0205452	-11.016	12.665	0.0803298	0.630499	0.0172906	-5.886	19.364	0.0140043	0.0690761	0.00234496	-7.42
62.84	0.0038836	0.111362	0.000331009	-3.926	31.992	0.0200786	0.523431	0.00352564	-14.818	51.63	0.0139912	0.512241	0.00512713	-7.732	39.543	0.0195246	0.461731	0.00261153	-15.147	33.342	0.0140636	0.471203	0.00209478	60082.4	31.488	0.0201913	0.673865	0.0052112	342226	38.153	0.0106285	0.487053	0.00256775	-7.043	24.807	0.0639839	0.537884	0.00912813	-10.042	10.685	0.18692	0.409596	0.0591248	-5.74	36.901	0.0125692	0.56102	0.000909529	-14.066
36.09	0.00358644	0.51344	0.000771867	-5.181	32.771	0.0259028	0.228582	0.00368321	-5.09	38.451	0.0198572	0.491342	0.00359145	-11.418	20.667	0.0871329	0.466046	0.0110394	-17.886	35.296	0.023007	0.471429	0.00248209	54184.9	39.885	0.0154741	0.673072	0.00302677	478480	26.733	0.0206021	0.488388	0.00504402	-10.156	26.633	0.0195145	0.0919229	0.00456124	-6.404	23.353	0.0149213	0.147248	0.0021275	-10.097	25.175	0.122799	0.0766188	0.00269176	-3.951
42.226	0.00462473	0.462081	0.000644808	-12.455	31.471	0.0662935	0.252924	0.00418196	-9.767	50.436	0.0221503	0.491549	0.00292018	-4.253	34.926	0.0256645	0.462298	0.00371226	-10.76	32.427	0.0189934	0.471442	0.00249863	41092.7	11.669	0.0991571	0.686038	0.042787	190107	22.585	0.0237453	0.489309	0.00676401	-12.076	31.237	0.0233423	0.467651	0.0040019	-17.541	23.058	0.0248357	0.376508	0.00241951	-5.712	25.688	0.0150869	0.561683	0.00158555	-18.961
45.083	0.003507	0.538849	0.000536488	-14.657	41.07	0.0205396	0.522679	0.00221001	-11.345	51.293	0.0209755	0.301918	0.00400721	-5.965	40.344	0.0171183	0.540629	0.00241738	-9.053	31.696	0.0487873	0.531141	0.00357886	38816.6	30.903	0.0230295	0.67387	0.00522843	513351	38.032	0.0667669	0.26505	0.00532058	-8.44	26.905	0.0533128	0.537294	0.00902428	-10.88	11.651	0.0858755	0.387983	0.0208782	-11.262	28.133	0.0171025	0.187392	0.0017484	-5.336
38.838	0.00965811	0.222448	0.00142372	-9.695	43.1	0.0139694	0.522359	0.00164258	-6.816	47.098	0.0195029	0.511605	0.00309317	-0.233	31.585	0.0248292	0.486645	0.00445087	-20.827	35.463	0.0147285	0.471239	0.00210842	45992.5	44.515	0.0147937	0.673151	0.00332895	918915	42.354	0.0233557	0.516156	0.00364109	-10.87	16.76	0.149423	0.561075	0.0970031	-6.772	18.09	0.0284537	0.626466	0.0047037	-12.687	31.845	0.00842769	0.561412	0.00106832	-10.819
36.44	0.00365482	0.462194	0.00077953	-6.439	46.183	0.01219	0.522222	0.00139926	-7.89	36.423	0.021957	0.513467	0.00629453	-7.769	22.537	0.0350179	0.464465	0.0082539	-11.693	40.929	0.0171085	0.470961	0.00164161	74303	34.226	0.0253836	0.674092	0.00536053	498706	30.646	0.0570993	0.509782	0.0480259	-14.027	30.22	0.0264318	0.535883	0.00476892	-5.544	18.627	0.0186325	0.626594	0.00359217	-9.608	23.526	0.0116722	0.440387	0.00157295	-9.783
35.116	0.00517554	0.539079	0.000702274	-14.511	33.762	0.0653234	0.110303	0.00488912	-10.55	50.508	0.0210196	0.512332	0.00400929	-9.428	30.752	0.0218185	0.541803	0.00392764	-2.78	29.037	0.0262639	0.531488	0.0031391	46662.7	30.865	0.0136728	0.673896	0.00497964	494982	27.116	0.0239192	0.489324	0.00675167	-13.727	28.451	0.0249425	0.53581	0.00444368	-8.51	25.655	0.0176707	0.625915	0.00206604	-4.817	22.112	0.0160301	0.0640645	0.0023649	-16.989
40.514	0.0120022	0.462268	0.000867703	-8.79	26.784	0.0489077	0.524509	0.00542337	-3.542	36.554	0.0157781	0.49165	0.00323792	-10.675	17.236	0.0639443	0.467397	0.0145324	-14.603	20.423	0.0356487	0.538179	0.00914922	17357.7	23.499	0.0552453	0.675286	0.013761	202984	26.093	0.0254975	0.490398	0.00875687	-9.393	36.462	0.0108963	0.53494	0.00237826	-10.473	29.109	0.013272	0.128107	0.00148345	-3.132	15.039	0.0327004	0.563213	0.00472583	-11.679
73.827	0.00155282	0.321066	0.000215777	-5.205	17.135	0.07628	0.534815	0.0248807	-14.058	45.898	0.0270687	0.493174	0.00647665	-14.54	34.644	0.0142351	0.540831	0.0030079	-6.977	20.575	0.0283757	0.473948	0.00699251	14333.4	25.814	0.0360266	0.676391	0.0110677	466912	20.483	0.161816	0.507169	0.0409738	-12.465	16.153	0.0704477	0.540354	0.0142651	-9.464	22.433	0.0157771	0.165255	0.00219264	-17.868	29.598	0.0146453	0.561193	0.00133788	-11.092
94.674	0.00247311	0.461646	0.000128086	-7.827	47.616	0.0140424	0.479411	0.00153675	-7.888	44.148	0.0141888	0.511841	0.00311318	-8.368	27.134	0.0287631	0.463484	0.00656925	-3.388	40.513	0.0130078	0.530865	0.00191582	71568.3	28.393	0.0306627	0.674861	0.00755282	455281	28.073	0.0600395	0.490248	0.00872515	-21.443	28.472	0.0178547	0.53547	0.00413275	-7.844	22.231	0.0199662	0.376535	0.00246298	-5.383	29.38	0.0136386	0.440181	0.00126122	-11.253
16.449	0.00547654	0.463232	0.00201487	-4.505	28.789	0.0862422	0.530748	0.0167947	-13.168	58.911	0.0114222	0.511073	0.00168194	-8.077	30.576	0.0432839	0.542067	0.00664315	-7.124	31.202	0.0411278	0.531207	0.00317038	41568.5	34.847	0.0345028	0.673996	0.00517734	539007	29.283	0.0291939	0.517609	0.00829651	-11.83	17.771	0.0943644	0.543609	0.0271446	-14.915	25.499	0.0157744	0.37622	0.0019579	-4.694	47.397	0.0042717	0.345554	0.000492799	-6.942
32.996	0.00573257	0.129704	0.000791087	-11.42	38.089	0.0315378	0.52972	0.0153524	-16.006	35.575	0.053091	0.513433	0.00648748	-5.484	13.778	0.0369681	0.46672	0.0125086	-18.892	29.01	0.0142076	0.471568	0.00271357	43337	30.937	0.0207333	0.673644	0.0052708	312661	41.341	0.0102721	0.515768	0.00219817	-11.709	39.366	0.0104174	0.534781	0.00202073	-13.409	20.678	0.0423098	0.626	0.00412778	-8.837	39.187	0.00675972	0.439835	0.000706263	-9.219
40.074	0.00411482	0.215737	0.000669302	-7.21	44.474	0.0159213	0.367162	0.00164504	-7.161	35.412	0.0726326	0.51343	0.00684943	-14.273	21.829	0.110215	0.472323	0.0234857	-7.224	36.753	0.0218808	0.260201	0.00250393	46423.9	34.02	0.0203024	0.331842	0.00565194	727248	31.748	0.14536	0.200384	0.0106916	-13.877	32.92	0.013793	0.535227	0.0031401	-5.388	25.062	0.0144087	0.098211	0.00178376	-8.874	17.644	0.0246157	0.562756	0.00309601	-11.934
47.868	0.0109505	0.175816	0.000581159	-8.43	32.193	0.0613141	0.480462	0.00411984	-7.287	38.107	0.0387181	0.512178	0.00450068	-5.614	32.989	0.017203	0.462386	0.00412774	0	24.007	0.0214981	0.47233	0.00411328	30566.2	44.637	0.0117114	0.672851	0.00234315	654695	40.381	0.0114659	0.515616	0.00231303	-21.419	29.171	0.0220134	0.535742	0.00456867	-20.318	15.411	0.0214493	0.627354	0.00423947	-10.151	51.81	0.00421731	0.0701787	0.000457064	-8.128
76.09	0.00174752	0.14361	0.000169245	-8.717	49.388	0.0124509	0.522303	0.00153886	-7.82	47.496	0.0120442	0.511274	0.0021577	-9.516	28.912	0.0420254	0.541374	0.00572826	-13.099	15.954	0.156762	0.491519	0.0425211	13449.5	33.367	0.0629694	0.67509	0.00779961	674434	34.321	0.0152291	0.516604	0.00378459	-14.167	30.526	0.0162657	0.535488	0.00376056	-15.497	26.011	0.019247	0.625722	0.00201356	-8.7	12.56	0.0395384	0.568607	0.0069168	-7.052
41.258	0.00569916	0.46239	0.00101273	-0.77	25.266	0.139374	0.527324	0.010706	-9.557	42.798	0.0260876	0.511985	0.00835783	-8.295	32.573	0.0235938	0.540981	0.0036771	-8.852	26.451	0.0736691	0.203792	0.00646327	23807.2	21.726	0.226739	0.677949	0.0172847	262245	33.484	0.0148973	0.48779	0.00390558	-5.979	27.258	0.0448327	0.537876	0.00922228	-7.417	16.498	0.0150695	0.377147	0.00344665	-6.8	13.893	0.143997	0.565073	0.0227862	-12.979
67.562	0.00265848	0.187244	0.000218246	-6.687	34.746	0.0177294	0.523353	0.00338321	-13.59	30.65	0.0227162	0.505513	0.0073479	-16.861	26.14	0.0618794	0.464016	0.00776687	-9.25	24.714	0.102414	0.53176	0.00756314	23085.8	24.158	0.0921692	0.677116	0.0236675	236170	29.726	0.0357221	0.494949	0.0171812	-13.889	27.959	0.0299071	0.537684	0.00829266	-8.818	20.638	0.0365168	0.626065	0.00368017	-17.369	42.719	0.00620617	0.439766	0.000592917	-8.654
35.873	0.0206727	0.462104	0.000672427	-11.981	33.321	0.0185191	0.522883	0.00255938	-9.862	45.989	0.0164172	0.511529	0.0026738	-7.471	21.598	0.0308535	0.465369	0.00998164	-12.277	23.044	0.0502887	0.475104	0.00912297	12169	47.423	0.0139543	0.672721	0.00237278	598990	16.831	0.103334	0.495468	0.0189292	-10.539	19.149	0.039302	0.537812	0.0100189	-11.654	14.1	0.157485	0.628098	0.0356828	-18.208	17.712	0.0254905	0.563417	0.00385829	-8.781
85.335	0.00209551	0.465426	0.000168493	-3.642	27.111	0.0219179	0.482168	0.00395726	-3.696	30.635	0.109914	0.492157	0.0122188	-7.076	25.43	0.16073	0.469174	0.0172501	-16.335	23.271	0.0370705	0.520205	0.0055098	18123	45.168	0.0123041	0.672884	0.00242737	676221	28.993	0.0154809	0.0812733	0.00418115	-12.298	20.359	0.134807	0.552086	0.042689	-8.585	21.118	0.0161674	0.626329	0.00271704	-7.559	33.478	0.00983779	0.561048	0.000951852	-10.002
56.798	0.00305625	0.0485158	0.000366673	-5.936	22.581	0.106567	0.527491	0.0108641	-25.92	49.891	0.0120608	0.491019	0.00241508	-4.88	28.779	0.0175549	0.541729	0.0049651	-7.633	24.133	0.138033	0.532184	0.0110398	25055.5	24.609	0.0354619	0.674476	0.0117096	166581	32.662	0.0156262	0.48828	0.00479329	-9.919	34.217	0.0131942	0.535142	0.00280407	-10.575	24.056	0.0132747	0.625961	0.00190903	-5.589	26.903	0.0132467	0.0771255	0.00170729	-9.797
81.257	0.00155883	0.250694	0.000157731	-5.423	25.831	0.0774013	0.525274	0.00686657	-12.467	41.26	0.0184059	0.0744836	0.00327308	-7.345	37.478	0.0247413	0.462278	0.00364303	-11.644	31.941	0.0561235	0.530817	0.00396814	41686.4	50.074	0.0113215	0.672682	0.00201245	828529	38.663	0.0121844	0.487039	0.00251994	-12.666	22.861	0.0733016	0.469512	0.0111075	-12.516	20.534	0.117104	0.379063	0.00652593	-3.959	37.117	0.00887133	0.439891	0.000795681	-15.128
81.241	0.0026473	0.184008	0.000184121	0	19.303	0.0550793	0.530167	0.0153691	-9.479	35.482	0.0165626	0.512863	0.00501251	-17.174	29.634	0.0267731	0.29997	0.00705437	-4.364	26.013	0.117717	0.531744	0.00649822	22712.6	36.082	0.0140386	0.673475	0.00388044	507531	26.145	0.0194787	0.489223	0.0066778	-8.449	26.218	0.019965	0.53604	0.00481597	-8.1	22.816	0.0669314	0.254046	0.00448297	-11.201	37.288	0.00835107	0.0441574	0.000834831	-5.913
102.954	0.00259671	0.020978	0.000105606	-10.53	32.332	0.0210465	0.522969	0.00271938	-14.372	27.18	0.0205547	0.51337	0.00689298	-9.072	30.719	0.0329138	0.463047	0.00518929	-10.5	36.039	0.0171913	0.471208	0.00208253	58259.4	37.332	0.0404048	0.673339	0.00591114	383495	38.074	0.00927579	0.487056	0.00252826	-10.137	29.972	0.0150779	0.535269	0.00326261	-6.438	13.109	0.0450008	0.629439	0.00694546	-5.706	23.398	0.0662082	0.561381	0.00347467	-8.71
43.316	0.00375641	0.462017	0.000569058	-10.553	22.313	0.115178	0.530114	0.0158902	-5.685	55.869	0.0133203	0.111046	0.00213626	-1.93	30.095	0.0301697	0.542359	0.00508995	-5.022	17.093	0.0749035	0.535822	0.0113397	9279.93	27.689	0.0231107	0.674241	0.006616	348661	32.272	0.0146864	0.488322	0.00495087	-11.981	27.425	0.0183552	0.535546	0.00397333	-6.121	27.027	0.0205921	0.0397585	0.00206818	-9.902	34.867	0.00823588	0.202007	0.000904479	-16.594
19.151	0.00516581	0.462945	0.00167376	-13.678	42.897	0.0160111	0.522574	0.00201956	-4.583	36.792	0.033514	0.512092	0.00385855	-6.239	32.705	0.0161258	0.462179	0.00349556	-7.644	19.832	0.0331141	0.540173	0.0087303	12491.3	33.57	0.0160393	0.673578	0.00471355	365227	32.457	0.0165414	0.488023	0.00437668	-7.269	37.316	0.0126605	0.534979	0.00245896	-8.173	18.566	0.0439809	0.626351	0.00589811	-6.976	16.441	0.0581335	0.562262	0.00473088	-6.94
50.937	0.00541887	0.461835	0.000352015	-7.32	56.032	0.0126486	0.522073	0.00113866	0	51.354	0.0168836	0.0452503	0.00312734	-11.153	24.927	0.0343529	0.542613	0.00747021	-12.634	18.711	0.0379181	0.476169	0.0109614	12639.2	44.455	0.0138803	0.672911	0.00269817	639993	29.108	0.0476704	0.488812	0.00599938	-16.934	31.938	0.0182777	0.535519	0.00368575	-5.669	19.317	0.0275765	0.626344	0.00422598	-13.59	19.043	0.151724	0.447777	0.0159935	-13.72
20.871	0.0055959	0.539999	0.00181643	-4.46	36.938	0.106057	0.322669	0.00689905	0	47.4	0.0151569	0.511732	0.0034199	-10.352	23.267	0.0566414	0.465293	0.00971142	-8.902	33.745	0.0167926	0.471397	0.00242978	47774	31.371	0.0168423	0.673661	0.00483847	429412	32.885	0.0492609	0.489157	0.00685116	-10.988	31.018	0.016703	0.535276	0.00332691	-1.816	14.998	0.0486543	0.627614	0.00803577	-10.304	44.216	0.00628189	0.0649025	0.000635368	-4.068
50.011	0.0031505	0.46187	0.000394096	-6.624	45.129	0.0123605	0.522299	0.00153553	-0.288	38.633	0.0360978	0.51206	0.00375943	-6.237	27.229	0.0377949	0.463799	0.0070752	-14.316	22.193	0.02391	0.472888	0.0050861	22062.5	26.496	0.0347819	0.674877	0.00743232	352943	24.336	0.0588403	0.490394	0.00940433	-8.807	31.094	0.0195883	0.535809	0.00429625	-13.503	19.718	0.0424455	0.3328	0.00637159	-13.779	33.778	0.00969423	0.440005	0.000970584	-17.034
19.669	0.0108612	0.464763	0.0038411	-9.464	46.665	0.0193876	0.522287	0.001523	-6.174	44.742	0.00953548	0.511371	0.00232623	-2.61	24.528	0.02645	0.464501	0.00812297	-4.64	35.252	0.0256074	0.273396	0.00232996	52824.9	28.604	0.0228797	0.675229	0.00829146	417538	25.073	0.0415643	0.489509	0.00728543	-8.311	33.431	0.0139757	0.535231	0.00298686	-8.421	25.545	0.0161075	0.62592	0.00208223	-7.198	44.72	0.00600011	0.560909	0.000570298	-10.47
24.131	0.00592338	0.462895	0.00161387	-10.415	31.764	0.0414664	0.524684	0.00572865	-6.228	43.677	0.0193155	0.51159	0.00286128	-4.844	26.937	0.104354	0.467588	0.0138774	-6.437	29.7	0.0326159	0.531218	0.00327165	34444.9	33.387	0.0232196	0.673909	0.00626041	370681	30.993	0.0247065	0.488715	0.00582787	-6.072	27.957	0.0179343	0.535616	0.00410798	-18.044	20.57	0.0371568	0.104686	0.00459932	-11.095	23.08	0.0271499	0.204653	0.0024627	-17.133
74.98	0.00257634	0.175648	0.000205814	-4.341	38.281	0.0157995	0.522619	0.00209466	-4.27	12.712	0.141139	0.526155	0.0336797	-14.504	28.4	0.030929	0.463193	0.00555848	-5.492	29.165	0.020425	0.531961	0.0036526	39088.9	38.696	0.0269745	0.673565	0.00416759	691127	37.469	0.0150223	0.515949	0.00321922	-3.508	20.277	0.023603	0.536513	0.0062206	-9.436	15.98	0.02017	0.628752	0.00364902	-4.147	32.582	0.00645796	0.561278	0.000913648	-18.291
34.494	0.00568732	0.158096	0.000739498	-6.65	38.778	0.0177907	0.480294	0.00216092	-4.328	49.093	0.0140034	0.222123	0.00212331	-4.456	27.639	0.0486388	0.54231	0.00979785	-6.034	29.775	0.0689057	0.531235	0.00392123	38571.3	28.254	0.0595201	0.677427	0.0118878	512641	30.563	0.0264015	0.489334	0.00678474	-4.35	23.692	0.12737	0.552154	0.0396637	-10.476	11.718	0.0566205	0.388555	0.0217971	-13.015	31.194	0.00896712	0.224031	0.00115625	-9.313
15.998	0.0124012	0.465783	0.00506365	-9.266	32.355	0.0368026	0.523498	0.00367068	-10.513	44.76	0.0130523	0.511983	0.0039361	-7.019	27.768	0.178183	0.541764	0.0121611	-8.238	34.798	0.0339013	0.471727	0.00299765	48423.2	34.759	0.0275182	0.674359	0.00562863	462567	34.39	0.0337684	0.488463	0.00546725	-6.607	31.913	0.0184349	0.535459	0.00359096	-11.074	6.458	0.229892	0.426007	0.083244	-2.431	15.852	0.0314635	0.354756	0.00500052	-2.126
57.961	0.00263352	0.296819	0.000359092	-5.916	40.306	0.0226005	0.522675	0.00220412	-11.49	31.042	0.0433073	0.515428	0.0100949	-7.99	36.623	0.0359259	0.462392	0.00391501	-6.997	31.026	0.0238105	0.471649	0.00307267	50679	30.109	0.0744482	0.674212	0.00928421	256637	41.745	0.0325466	0.102064	0.00363053	-4.345	38.891	0.0104719	0.53482	0.00217389	-8.598	26.753	0.0186278	0.258365	0.00206644	-11.213	16.846	0.0546814	0.232824	0.0077486	-18.84
33.772	0.00432122	0.539122	0.000901103	-16.399	29.775	0.0790377	0.526999	0.00984192	-9.743	63.091	0.00775002	0.510791	0.00114744	-5.787	38.981	0.0276012	0.461972	0.00310769	-10.273	24.762	0.0248938	0.473154	0.00554235	19533.9	40.589	0.0144477	0.673023	0.00293838	508662	34.835	0.0101546	0.487411	0.00317458	-7.851	42.676	0.0100931	0.534676	0.00178983	-8.088	17.299	0.0265729	0.0633295	0.00501358	-13.467	50.063	0.00453748	0.117927	0.000461587	-7.177
60.031	0.00358782	0.169641	0.000278008	-5.893	28.502	0.0316189	0.481082	0.00392818	-5.746	50.299	0.0116162	0.511257	0.00230914	-6.129	23.87	0.0217455	0.333074	0.00791108	-13.778	39.069	0.0105819	0.470941	0.00158613	79005.8	24.36	0.0200308	0.674855	0.0079826	337826	23.234	0.0429533	0.12453	0.00888029	-12.182	26.627	0.0209962	0.536352	0.00566918	-9.349	20.173	0.0192541	0.552329	0.00298269	-17.355	13.361	0.0972649	0.563116	0.00652937	-10.898
90.042	0.00350237	0.0449216	0.000150728	-9.65	25.299	0.140552	0.526631	0.00932899	-10.518	48.38	0.0103057	0.511141	0.00186336	-9.279	30.745	0.0218362	0.462417	0.00401781	-7.629	45.942	0.0115403	0.470805	0.00132199	91817.1	39.141	0.0106842	0.673268	0.00326904	764510	41.938	0.0122233	0.515475	0.00227608	-4.475	39.073	0.010072	0.534788	0.0020421	-12.567	13.117	0.0748976	0.323237	0.0138518	-8.551	24.549	0.0280801	0.265952	0.00208253	-16.053
29.567	0.0059706	0.204984	0.00115824	-11.007	31.374	0.0482071	0.526222	0.00845179	-9.053	46.893	0.0277109	0.491275	0.00377761	-14.275	38.311	0.0136906	0.144871	0.00268599	-9.476	42.685	0.0153334	0.470949	0.00161189	82118	29.917	0.0473763	0.674257	0.0101945	331399	36.723	0.0126219	0.487305	0.00307212	-10.355	35.487	0.0115768	0.535024	0.00269119	-19.481	17.449	0.0200301	0.268921	0.00411936	-8.445	40.099	0.0070322	0.43985	0.000719113	-8.059
21.299	0.00630618	0.200123	0.00193614	-18.458	30.668	0.0175698	0.52328	0.00325612	-19.472	54.661	0.010324	0.510955	0.00151493	-6.777	29.137	0.0329421	0.464093	0.0073729	-4.951	27.288	0.0290132	0.472605	0.00462959	25927.5	39.702	0.012454	0.673254	0.00316529	656163	35.044	0.0120818	0.487263	0.00292898	-14.436	26.438	0.0232738	0.535977	0.00495076	-7.68	12.268	0.159668	0.388574	0.0217934	-7.831	36.947	0.0115043	0.147904	0.000917475	-11.49
27.54	0.0308641	0.384911	0.00122512	-6.686	36.293	0.0456519	0.481101	0.00670896	-8.568	29.238	0.114264	0.532467	0.0446172	-9.012	21.475	0.15697	0.481955	0.0431207	-8.016	36.557	0.0171575	0.448147	0.00196551	62136.2	25.546	0.0311294	0.675227	0.0113714	285758	25.973	0.0311806	0.518315	0.00787392	-8.831	24.436	0.0270643	0.536945	0.00783181	-19.332	20.328	0.0649396	0.611778	0.00468171	-13.137	20.28	0.0130058	0.25671	0.00234851	-8.918
34.86	0.00586173	0.539134	0.000649287	-3.113	20.523	0.084026	0.5269	0.00968956	-12.79	59.841	0.0148786	0.107034	0.00188287	-12.733	19.173	0.0283757	0.464711	0.00866848	-7.161	34.203	0.0120871	0.47132	0.0022396	46313.9	23.124	0.0247655	0.675486	0.0106699	205013	29.31	0.0369606	0.491556	0.0108972	-7.324	17.584	0.213052	0.544661	0.0300463	-10.245	15.944	0.079722	0.626508	0.0113722	-7.76	35.701	0.00584425	0.561187	0.00080504	-14.681
15.909	0.0225234	0.4716	0.0124398	-11.831	41.665	0.0156726	0.522525	0.00193271	-6.809	25.447	0.0347075	0.513628	0.00670004	-11.14	34.166	0.040311	0.541372	0.00608752	-10.171	31.14	0.0234996	0.531267	0.00339254	38637.1	39.091	0.0150905	0.673256	0.00325392	592247	39	0.0109725	0.486996	0.00244699	-0.452	24.037	0.0233384	0.536118	0.00530532	-5.63	19.479	0.0398922	0.453994	0.00557267	-0.024	22.948	0.0386217	0.561483	0.00272565	-11.271
90.577	0.00153138	0.46151	0.000129441	-6.04	25.411	0.118953	0.526626	0.00937942	-10.947	46.79	0.0183405	0.491553	0.00342555	-14.963	16.405	0.0795741	0.47661	0.0341843	-7.694	20.921	0.213151	0.447372	0.0247619	17021.1	37.86	0.0169311	0.673324	0.0041925	482218	25.106	0.0894307	0.169477	0.0179487	-8.425	31.591	0.0295235	0.321986	0.004758	-11.079	19.75	0.0554782	0.626056	0.0042732	-15.355	13.689	0.0525566	0.336088	0.0113163	-8.423
29.642	0.0044753	0.202371	0.00112659	-14.664	35.083	0.0241355	0.523395	0.00347655	-15.471	46.115	0.0165239	0.51372	0.00733477	-11.685	22.283	0.194536	0.468968	0.0172262	-14.661	44.466	0.0118784	0.470812	0.00133681	85437.5	22.677	0.0499293	0.679688	0.0177447	375162	29.54	0.0235726	0.48896	0.0060955	-7.437	26.307	0.0238201	0.536126	0.00534342	-3.641	13.267	0.0874483	0.386619	0.0186853	-12.689	23.065	0.029003	0.0796975	0.00298466	-12.339
56.199	0.00357145	0.532247	0.000416338	-7.015	27.401	0.0909213	0.528638	0.0127927	-8.149	42.428	0.0123271	0.511454	0.00244318	-7.514	31.127	0.0237393	0.462991	0.0050431	-18.492	24.292	0.148484	0.477236	0.0236837	21521.5	33.89	0.0328009	0.674278	0.00548132	643362	30.445	0.0149535	0.487936	0.00420661	-4.517	29.831	0.0167264	0.535651	0.00401818	-7.6	11.842	0.0247312	0.628847	0.00590956	-16.116	22.903	0.0158636	0.441104	0.00264858	-9.857
46.985	0.00312319	0.294338	0.000494898	-7.568	49.454	0.00899172	0.522129	0.00123241	-11.543	39.464	0.0213712	0.51305	0.00630479	-6.5	29.287	0.0608854	0.541284	0.00786137	-12.121	18.528	0.252139	0.533827	0.0173203	10431.5	25.039	0.124858	0.680077	0.0250515	398012	32.624	0.0194524	0.488352	0.00500249	-7.196	15.128	0.0354127	0.538044	0.0101002	-6.694	13.617	0.250991	0.627694	0.0178399	-9.141	23.495	0.0152014	0.283533	0.00196073	-4.359
17.83	0.0103712	0.54033	0.00282566	-6.537	30.487	0.0191689	0.306374	0.0057289	-9.759	36.296	0.070057	0.515246	0.00958465	-3.548	18.093	0.0320276	0.551532	0.011725	-13.988	31.076	0.0184847	0.53237	0.003343	44983	20.658	0.244284	0.678108	0.0188397	213243	25.958	0.0193262	0.489347	0.00684264	-14.179	31.24	0.0113289	0.535071	0.00291216	-10.858	14.375	0.0569779	0.627121	0.00770881	-8.505	35.267	0.00874978	0.0920053	0.00091606	-12.503
43.694	0.00456616	0.25205	0.000448819	-11.669	44.039	0.0179938	0.479556	0.00170169	-7.971	44.03	0.01748	0.511406	0.00248704	-8.883	34.443	0.0207195	0.540961	0.00368965	-15.569	20.335	0.068624	0.533803	0.0112204	14571.9	30.511	0.0184476	0.674633	0.00611566	657874	31.435	0.0135613	0.323707	0.00406025	-7.013	34.473	0.0125642	0.535017	0.00257974	-4.693	24.018	0.0187803	0.625843	0.00208197	-12.885	42.216	0.00491937	0.439765	0.000588223	-9.36
44.113	0.00562925	0.46201	0.000560964	-17.825	34.321	0.0240355	0.480423	0.00336129	-12.539	35.656	0.0426569	0.516325	0.0113909	-9.751	24.782	0.0226595	0.463175	0.00566606	-11.523	34.287	0.0373839	0.120637	0.00331024	40796.3	35.133	0.0341986	0.673821	0.00741871	494193	29.648	0.0158243	0.488261	0.00490151	-7.141	28.486	0.013929	0.53555	0.0040541	-13.547	23.398	0.0347021	0.625815	0.00314417	-12.222	17.902	0.059843	0.562206	0.00537482	-11.746
121.478	0.00164186	0.409246	7.62279e-05	-11.169	22.731	0.100898	0.527558	0.0109059	-11.752	30.985	0.0141715	0.512492	0.00448272	-11.976	38.381	0.019004	0.540678	0.00278704	-8.612	11.626	0.274019	0.516345	0.0857289	2213.86	21.762	0.17043	0.678671	0.0181052	269381	34.341	0.0140105	0.487918	0.00411808	-8.256	21.79	0.0280263	0.537213	0.00922496	-4.648	23.301	0.0352007	0.27523	0.00323458	-5.229	22.791	0.0124414	0.440496	0.00172208	-7.695
14.162	0.00800714	0.123132	0.00283807	-5.44	36.609	0.0351255	0.0578362	0.00335144	-6.092	42.249	0.0715243	0.493742	0.00959731	-6.421	20.478	0.0343543	0.46505	0.00950471	-14.189	16.341	0.172815	0.502019	0.0625836	5109.88	23.567	0.0942241	0.676822	0.0144076	293147	29.317	0.11444	0.495695	0.0189754	-8.351	31.432	0.0140925	0.535175	0.00309565	-12.665	15.586	0.164707	0.541556	0.0129108	-7.348	42.04	0.00616333	0.439777	0.000612871	-12.732
61.321	0.00306927	0.461783	0.000290974	-16.735	41.087	0.0229224	0.321063	0.00313754	-13.229	40.391	0.0299034	0.512894	0.00540974	-7.785	35.842	0.0170752	0.461838	0.00285601	-4.122	39.72	0.0168734	0.0795041	0.00194791	60037.4	30.444	0.0391601	0.675083	0.00728991	590929	28.071	0.0219551	0.488656	0.0057631	-3.023	30.026	0.108571	0.166742	0.00760204	-12.745	23.437	0.0131598	0.466546	0.00203689	-5.607	24.082	0.0133269	0.440371	0.00155882	-6.011
77.777	0.00339044	0.0444273	0.000198881	-14.882	42.741	0.0163598	0.522461	0.00182677	-15.289	30.927	0.0200884	0.497085	0.00586373	-13.098	20.934	0.0637273	0.466622	0.0159303	-16.863	18.358	0.131368	0.542486	0.0222202	7992.95	32.367	0.0180696	0.673894	0.00477091	446202	34.958	0.00957015	0.487267	0.00292022	-6.851	33.224	0.0128762	0.535119	0.00286499	-9.813	14.06	0.0188847	0.37768	0.00430291	-14.769	29.297	0.00751173	0.0563898	0.00110178	-12.14
59.091	0.0043435	0.250986	0.000289793	-12.41	42.815	0.0143359	0.522413	0.00173612	-10.069	51.208	0.0185712	0.491554	0.0034974	-17.145	20.686	0.205456	0.54396	0.0161399	-4.175	32.508	0.0132679	0.471293	0.00223647	56502.8	41.548	0.0162525	0.67305	0.0032583	540276	34.68	0.0193687	0.516405	0.00438057	-8.464	28.827	0.022421	0.535767	0.0044953	-5.53	14.521	0.0544017	0.634696	0.0154301	-22.073	46.955	0.0047039	0.0680912	0.000531797	-2.108
59.683	0.0024235	0.477574	0.000285969	-14.004	20.484	0.123143	0.534073	0.022357	-8.924	43.465	0.0146098	0.137547	0.00261626	-6.428	35.72	0.0281524	0.431729	0.00532856	-7.822	43.291	0.0139239	0.470841	0.001411	84383.1	25.528	0.0192735	0.675039	0.00815664	342320	27.094	0.0285296	0.516869	0.00598226	-10.756	21.644	0.0613013	0.540839	0.0147956	-11.14	14.748	0.107276	0.387258	0.0199027	-11.418	30.275	0.0176074	0.0800591	0.00131764	-17.013
16.876	0.0481359	0.488247	0.0378896	-10.336	33.84	0.0262619	0.523285	0.00326409	-13.673	65.096	0.0124896	0.490373	0.00118423	-3.463	28.369	0.0175538	0.0872702	0.00388644	-3.559	35.905	0.0248144	0.47153	0.00264565	49463.6	27.131	0.0910724	0.687969	0.0343603	433295	32.754	0.112821	0.504181	0.00932009	-4.953	31.855	0.0142363	0.53527	0.00344204	-14.28	19.97	0.0247511	0.127702	0.0032955	-10.452	24.699	0.011006	0.440505	0.00173345	-12.427
61.646	0.00296975	0.263075	0.000254807	-17.936	41.706	0.0143055	0.522344	0.00161572	-16.999	43.894	0.0325666	0.10873	0.00270373	-5.59	23.508	0.205794	0.541806	0.0151435	-11.696	49.032	0.0117759	0.47076	0.00124367	100699	25.931	0.0378416	0.675311	0.0136293	270740	26.067	0.0817664	0.517519	0.012193	-11.582	27.459	0.0151599	0.535514	0.00391441	-2.768	21.526	0.0192088	0.62602	0.00286698	-7.66	36.231	0.009299	0.439968	0.00091614	-8.71
65.557	0.00210702	0.473405	0.000242411	-7.461	20.439	0.0653658	0.527714	0.0110648	-6.721	26.515	0.0344879	0.515691	0.0104186	-5.496	41.58	0.0665802	0.297239	0.00348756	-0.002	46.423	0.0112084	0.470769	0.00125462	86840.3	39.217	0.0111188	0.673264	0.00323438	658175	34.952	0.014495	0.488015	0.00429223	-9.962	20.924	0.0829867	0.543542	0.0254967	-13.713	22.804	0.0274721	0.377079	0.00333698	-11.019	25.69	0.0143663	0.561799	0.00193346	-5.351
56.81	0.00288523	0.247342	0.000313343	-5.453	44.988	0.0178321	0.522546	0.00197093	-4.068	39.849	0.0101402	0.511527	0.0027278	-8.873	30.107	0.0268447	0.396012	0.00565033	-7.578	43.049	0.0213978	0.530659	0.00184352	81187.8	39.401	0.0160392	0.673316	0.00343716	500236	23.68	0.137191	0.500063	0.027768	-9.7	23.641	0.0434662	0.468822	0.00786454	-11.876	23.008	0.019778	0.625895	0.00254503	-8.508	27.18	0.00789576	0.561038	0.00122456	-10.841
37.529	0.0216993	0.462972	0.00170926	-8.263	28.217	0.0903081	0.39393	0.00634653	-18.735	59.636	0.00854418	0.510862	0.00128842	-1.508	24.367	0.128357	0.477799	0.0338945	-13.089	13.922	0.185804	0.50034	0.0549484	2391.15	26.243	0.0216581	0.675109	0.00745726	516556	31.891	0.0620468	0.494919	0.0172779	-13.347	24.472	0.0407203	0.538228	0.00995895	-7.079	21.417	0.0205701	0.626178	0.00275345	-15.432	23.342	0.0407424	0.0922764	0.00280851	-7.003
16.068	0.0135177	0.466607	0.00606491	-19.01	40.8	0.0139411	0.522407	0.00172228	-19.622	43.195	0.0725527	0.513753	0.00669998	-4.971	27.658	0.0343383	0.463495	0.00638898	-15.296	15.844	0.0963374	0.481172	0.0202337	7150.89	25.685	0.0376528	0.677484	0.0139423	532643	37.438	0.0280543	0.487781	0.00397348	-14.953	26.616	0.0219204	0.53611	0.00510723	-11.187	18.438	0.161688	0.271898	0.00996634	-12.141	22.204	0.0160967	0.440825	0.00227873	-12.816
24.112	0.00722184	0.540006	0.00151903	-17.268	22.048	0.138247	0.541763	0.0390369	-9.484	34.729	0.0195968	0.492948	0.00485489	-6.887	36.251	0.0271334	0.102559	0.00364161	-9.312	30.108	0.0600737	0.527674	0.00405014	41117.3	37.209	0.0152375	0.673246	0.00355009	528557	37.119	0.0124856	0.516682	0.00304695	-8.123	26.705	0.0140823	0.535477	0.00365686	-7.274	18.019	0.0266157	0.627248	0.00373266	-6.406	23.223	0.022686	0.561475	0.00198527	-8.069
66.707	0.00218327	0.538636	0.000219227	-7.888	27.698	0.022397	0.52373	0.00404425	-8.265	33.182	0.0185434	0.512463	0.00543115	-4.293	27.669	0.0216319	0.541423	0.00454923	-12.986	42.622	0.0162463	0.52285	0.00181052	67205.5	26.22	0.033426	0.677748	0.0125274	392490	30.963	0.0156031	0.519888	0.004253	-3.169	8.404	0.107214	0.495372	0.0376449	-14.767	7.641	0.308861	0.631712	0.0502343	-11.4	22.033	0.043579	0.562075	0.00307562	-1.44
62.482	0.00383056	0.461801	0.000312607	-14.977	45.687	0.0126484	0.522282	0.00150617	-10.884	40.514	0.0317281	0.493291	0.0064372	-16.377	33.043	0.0204192	0.462307	0.00380432	-20.245	46.423	0.0127235	0.470828	0.00136056	85990.4	26.563	0.150096	0.6752	0.0114477	274991	29.969	0.0378058	0.491455	0.0108695	-14.24	22.21	0.0905096	0.539214	0.0171627	-10.92	20.267	0.0279355	0.267788	0.00360132	-3.057	27.695	0.01813	0.437212	0.00153919	-13.62
89.861	0.00168844	0.455718	0.000134128	-4.027	36.521	0.0824296	0.480369	0.00539446	-1.945	41.903	0.0145593	0.493013	0.00373202	-6.67	31.118	0.0225084	0.462455	0.00414152	-11.138	28.34	0.0714622	0.531809	0.00472624	33601.5	30.825	0.0252085	0.673697	0.00562786	288789	27.326	0.0255023	0.518357	0.00534533	-6.276	30.948	0.0176034	0.535518	0.00402229	-5.699	12.85	0.0332932	0.300253	0.00610189	-13.69	25.532	0.0343393	0.440893	0.00233341	-10.385
72.959	0.00304132	0.46171	0.000203978	-10.502	41.81	0.0207239	0.522488	0.00187238	-8.305	51.428	0.0127508	0.511295	0.00210225	-11.749	19.239	0.0838423	0.548718	0.0231945	-9.009	34.569	0.0140577	0.471343	0.00228906	45995.4	19.802	0.141042	0.681279	0.0453313	188508	40.262	0.0353733	0.439266	0.00403532	-5.158	19.349	0.0635618	0.541101	0.0169288	-5.078	27.374	0.0285553	0.62572	0.00238486	-6.91	20.389	0.0666037	0.260125	0.00396984	-6.607
75.313	0.00148201	0.391095	0.000188875	-9.182	15.127	0.0743726	0.495063	0.0134308	-10.661	37.107	0.0585974	0.513153	0.00581852	-9.586	24.471	0.0276895	0.463466	0.00634886	-14.169	21.587	0.122225	0.479234	0.0165565	12371.4	18.762	0.0991282	0.679567	0.0213743	173906	36.104	0.0126039	0.515879	0.00283794	-12.902	22.829	0.174981	0.541825	0.0170114	-4.018	11.688	0.124018	0.629505	0.0247191	-3.532	31.146	0.0102359	0.440054	0.00105894	-10.795
20.633	0.0298412	0.470424	0.0108592	-12.869	24.344	0.0319637	0.525393	0.00698095	-15.409	47.956	0.0164448	0.328992	0.00244365	-9.988	31.446	0.0724225	0.46397	0.00692727	-5.242	23.038	0.126386	0.270186	0.0143	18726.3	29.507	0.0225155	0.673981	0.00651744	395836	37.443	0.0158439	0.487015	0.00318267	-9.304	23.809	0.0768967	0.539063	0.0126668	-14.577	19.272	0.0210385	0.626228	0.0030412	-20.735	15.198	0.0554909	0.445362	0.00979925	-3.639
56.405	0.00323511	0.538751	0.000365505	-11.093	46.77	0.0114107	0.5223	0.00153107	-7.373	56.781	0.0227623	0.107716	0.0017257	-8.278	21.502	0.0446041	0.466137	0.011425	-5.535	36.464	0.0255047	0.277008	0.00250186	48417.8	38.562	0.0504078	0.673983	0.00557677	732656	31.612	0.0257631	0.49023	0.00840308	-5.212	19.532	0.04421	0.54044	0.0152161	-6.402	20.985	0.020427	0.626201	0.00304261	-9.946	33.706	0.0150588	0.561063	0.00109168	-11.134
45.532	0.00469024	0.347466	0.000421555	-10.68	39.397	0.0193552	0.108786	0.00214307	-4.288	41.676	0.0195674	0.511718	0.00311675	-10.227	26.759	0.0278941	0.237741	0.00591658	-9.599	36.338	0.0274342	0.471682	0.00291299	50757	36.974	0.0185171	0.674187	0.00498457	813755	24.139	0.0196953	0.488617	0.00551199	-11.563	36.571	0.0163176	0.316391	0.00283327	-10.26	18.07	0.235514	0.626329	0.011293	-9.495	31.776	0.00917755	0.561188	0.00102164	-11.133
64.423	0.00339584	0.479911	0.000240573	-2.186	46.769	0.017557	0.0603004	0.00170151	-8.712	48.492	0.0164218	0.129797	0.00316272	-10.343	21.017	0.0231912	0.549179	0.00701086	-15.998	41.062	0.0136801	0.470924	0.00154856	74156.2	38.517	0.0174459	0.673507	0.00381076	723033	42.932	0.0120994	0.486868	0.0022091	-10.344	27.207	0.0225276	0.536005	0.00485774	-5.078	18.29	0.0360206	0.13019	0.00509626	-8.796	26.248	0.0186601	0.440394	0.00159911	-10.112
76.363	0.00146659	0.447061	0.000172193	0.001	33.083	0.0393584	0.480342	0.00525561	-12.14	33.206	0.0224182	0.512838	0.00507777	-6.433	25.857	0.133466	0.468645	0.015893	-21.918	28.464	0.0261332	0.4719	0.00336642	31995.5	36.424	0.0224078	0.673347	0.00405511	415187	24.214	0.146548	0.503366	0.0353372	-10.767	21.676	0.0979792	0.542464	0.0176229	-4.89	16.258	0.0414234	0.244715	0.00935548	-8.92	37.871	0.00792477	0.56107	0.000799307	-14.043
7.318	0.126141	0.569571	0.0809749	-3.154	33.756	0.0297861	0.523283	0.00326797	-11.533	33.325	0.0182619	0.512924	0.0053622	-10.198	27.238	0.0397139	0.463733	0.00702627	-11.889	43.273	0.0125404	0.375204	0.00155229	90766.9	35.032	0.0216177	0.674194	0.00515857	659018	22.402	0.130817	0.518916	0.0232055	-18.581	32.379	0.0123372	0.535145	0.00296257	-12.705	28.625	0.0198213	0.625588	0.0020472	-10.673	43.669	0.00647485	0.534605	0.000608325	-6.567
29.558	0.00555379	0.171346	0.00119176	-14.521	45.185	0.0135799	0.480149	0.00240836	-7.41	35.625	0.0191515	0.512098	0.00373409	-8.55	19.43	0.043354	0.466357	0.011653	-10.539	29.193	0.0175075	0.471639	0.00284528	36322.9	29.56	0.0186221	0.674265	0.00579533	505303	38.398	0.0136236	0.487552	0.00348372	-9.996	33.367	0.0159027	0.523527	0.00321221	-7.539	25.271	0.0134033	0.62505	0.00177067	-6.447	49.745	0.00475317	0.0484488	0.000462845	-11.197
33.998	0.0274188	0.294962	0.0016019	-10.051	30.407	0.11983	0.480448	0.00742272	-5.162	48.725	0.0534489	0.4907	0.00510445	-10.533	10.35	0.0665956	0.570941	0.0229373	-15.248	36.364	0.015475	0.471127	0.00191924	54344.5	42.335	0.0218692	0.673354	0.00368489	796500	41.475	0.00860173	0.486899	0.00223568	-3.903	34.82	0.0133872	0.535065	0.00275518	-13.209	23.82	0.0289852	0.152323	0.00277469	-8.123	26.484	0.018471	0.0460472	0.00187018	-14.211
58.811	0.00758146	0.537514	0.000401165	-7.679	40.658	0.0151175	0.522583	0.00203523	-13.391	53.056	0.0105788	0.51105	0.00166918	-5.051	31.192	0.0185524	0.462334	0.0037923	-13.604	22.054	0.0233326	0.472186	0.00411627	29887.6	24.925	0.0414078	0.674839	0.00802701	319927	25.023	0.0253466	0.517701	0.00670771	-12.558	29.981	0.0130603	0.53512	0.00361758	-12.487	13.653	0.158886	0.630125	0.0202159	-9.576	23.09	0.035527	0.0895626	0.00324485	-6.088
85.853	0.00221853	0.461666	0.000152006	-6.029	35.215	0.0153592	0.522778	0.00237523	-10.295	38.684	0.016996	0.5126	0.00455284	-8.399	24.072	0.131109	0.467272	0.0133148	-17.528	26.691	0.0441911	0.531601	0.00413354	32829.2	26.04	0.0213065	0.67527	0.00918107	348022	30.273	0.0428151	0.489177	0.00689309	-5.814	32.136	0.050092	0.536835	0.00618517	-8.12	12.637	0.19492	0.629784	0.0249396	-10.494	37.167	0.00585422	0.561078	0.00074733	-16.709
41.561	0.00358985	0.462043	0.000599655	-14.798	38.82	0.0201384	0.52274	0.00231192	-7.416	55.188	0.0200114	0.511796	0.00299766	-5.45	17.087	0.0534701	0.466837	0.0133934	-14.751	29.374	0.0353977	0.471982	0.00349519	33960.1	28.921	0.030284	0.674288	0.00937775	261739	36.179	0.00870765	0.48705	0.0025418	-17.235	20.5	0.0493124	0.538597	0.0108139	-17.155	10.852	0.113628	0.639885	0.0229967	-9.345	25.678	0.0192312	0.0790675	0.00167571	-9.546
22.751	0.0373586	0.541967	0.0209556	-11.708	34.764	0.0390307	0.524697	0.00575059	-11.89	33.993	0.0335576	0.514195	0.0086325	-18.195	29.597	0.0306324	0.462884	0.00504456	-22.323	19.327	0.178312	0.532788	0.01672	12485.9	38.861	0.0174834	0.673185	0.00334114	418808	18.524	0.100076	0.49907	0.0254316	-9.078	23.375	0.0217315	0.536345	0.00590637	-11.347	17.213	0.0741276	0.594686	0.00786587	-4.102	21.111	0.0205378	0.0766907	0.00304593	-6.987
75.807	0.00430512	0.0509722	0.000231985	-4.339	30.495	0.0191253	0.482231	0.00352671	-2.322	58.841	0.0117703	0.511053	0.00194291	-14.976	26.17	0.0699768	0.464881	0.00880504	-22.371	30.77	0.0242164	0.471875	0.00325566	35826.9	32.041	0.0584481	0.675944	0.00927371	546418	37.556	0.0155971	0.487273	0.00297249	-12.451	22.648	0.0912356	0.540619	0.0142274	-5.753	12.78	0.154774	0.628299	0.0354055	-12.225	57.865	0.00431117	0.115844	0.000376606	-1.75
53.245	0.00169235	0.461829	0.000344948	-0.328	39.692	0.0148977	0.522516	0.0019175	-10.397	55.856	0.0233147	0.522917	0.031432	-11.505	29.454	0.0554538	0.463303	0.00575997	-11.724	34.567	0.0176058	0.471378	0.00235882	43900.7	26.853	0.0187677	0.33464	0.00665165	324534	33.146	0.0113969	0.517569	0.00309714	-6.599	21.397	0.0607059	0.540549	0.0139168	-6.632	17.55	0.153955	0.626242	0.0119819	-13.454	15.112	0.0579279	0.565912	0.00798595	-6.719
77.197	0.00174179	0.174481	0.000193449	-0.886	38.671	0.0242283	0.155005	0.00282312	-8.203	40.036	0.0281011	0.516388	0.0115119	-15.493	24.632	0.0378944	0.465204	0.00930706	-5.848	32.945	0.0186673	0.471619	0.00279224	46891.9	33.81	0.0311119	0.673646	0.00502073	367244	33.627	0.0110431	0.516643	0.00309848	-8.8	37.242	0.0131721	0.534987	0.00265582	-8.334	7.91	0.212383	0.417834	0.0734976	-15.299	28.176	0.0147594	0.561203	0.00135781	-12.043
75.772	0.00338843	0.0361425	0.000216312	-8.406	58.462	0.0100432	0.521955	0.00093061	0	38.539	0.0952117	0.520088	0.0185223	-14.411	38.387	0.0257464	0.461822	0.00282096	-5.415	22.605	0.0309592	0.472561	0.00455595	22573.3	43.729	0.0227579	0.672881	0.00334215	492935	16.362	0.1238	0.534903	0.104684	-7.234	34.376	0.0113991	0.535027	0.00255524	-11.964	17.258	0.0305088	0.462857	0.00467676	-9.342	36.577	0.0103331	0.56073	0.00084329	-5.123
55.329	0.00521923	0.383892	0.000332892	-11.448	26.4	0.0708491	0.525647	0.00751707	-5.094	48.405	0.0297135	0.511597	0.00397321	-10.85	36.369	0.0233654	0.462056	0.00327729	-10.434	33.724	0.0233883	0.520806	0.00252469	44631	30.219	0.0187461	0.122078	0.00626633	405188	30.379	0.0185509	0.487824	0.00404204	-11.049	12.063	0.163427	0.549058	0.0354165	-11.196	22.97	0.0384554	0.37692	0.0030824	-6.184	32.315	0.00859128	0.140627	0.000979524	-9.895
15.812	0.0157827	0.376362	0.00401971	-5.997	27	0.0747937	0.482224	0.00884044	-8.273	44.751	0.0110806	0.51133	0.0022109	-11.583	19.615	0.0582959	0.471905	0.0243835	-18.36	24.199	0.021528	0.472454	0.00430442	22709.5	23.233	0.0438956	0.676965	0.0149311	316940	34.864	0.015682	0.487795	0.0039438	-12.739	21.387	0.0224648	0.536757	0.00727467	-9.083	18.645	0.0560222	0.626424	0.00911636	-2.793	31.629	0.0201765	0.125438	0.00126016	-7.672
38.395	0.00393035	0.462139	0.00071402	-12.776	27.94	0.0679549	0.525437	0.00707926	-11.195	47.46	0.0189237	0.209035	0.00309318	-8.507	20.795	0.0342693	0.465833	0.0105728	-7.339	31.291	0.0197253	0.531877	0.00302972	44756.4	31.161	0.0197082	0.673523	0.00494628	347067	41.469	0.0142421	0.409187	0.00275557	-15.115	28.988	0.0475618	0.537168	0.00726582	-7.223	21.06	0.0961735	0.367267	0.00675542	-11.727	28.907	0.0121326	0.440213	0.00131788	-12.176
54.582	0.00282436	0.0976144	0.000360288	-13.961	10.351	0.30933	0.57954	0.117089	-8.294	36.078	0.12449	0.491839	0.00600748	-5.047	31.913	0.0304148	0.540937	0.00455446	-3.165	27.606	0.0224171	0.531631	0.00341641	27684	31.776	0.032854	0.673763	0.0054981	339550	40.679	0.0178519	0.487095	0.00266173	-5.549	29.756	0.0302204	0.474796	0.00549746	-11.894	12.776	0.12866	0.397648	0.0365706	-13.833	32.87	0.00997003	0.11175	0.00118096	-11.649
75.199	0.00209223	0.0401934	0.000193051	-12.503	29.571	0.0178333	0.523274	0.00324418	-18.8	49.743	0.01718	0.0797697	0.00343785	-8.256	16.808	0.0819736	0.478386	0.0359391	-9.327	38.616	0.0122371	0.471042	0.00176661	65912.8	21.762	0.0351741	0.676679	0.0125489	454689	38.599	0.0185876	0.487305	0.0030539	-15.515	26.209	0.0490649	0.537781	0.00934012	-13.771	7.209	0.0966628	0.404039	0.046808	-12.665	23.901	0.0347896	0.128734	0.00281087	-8.846
82.753	0.0024763	0.432641	0.000150002	-3.894	30.08	0.111868	0.524337	0.0052335	-11.755	34.145	0.0167265	0.513126	0.00565086	-12.766	28.952	0.0803288	0.46396	0.00715309	-7.079	36.261	0.0187354	0.0808038	0.00252715	49217.2	23.259	0.0302106	0.67814	0.0148194	401651	37.711	0.0135921	0.487364	0.00322054	-21.59	34.861	0.0123618	0.534966	0.00249478	-4.837	11.941	0.205592	0.415936	0.0706214	-10.523	25.477	0.0179826	0.0939967	0.0016718	-8.363
50.006	0.00616047	0.115589	0.000569905	-15.166	33.823	0.0440136	0.52467	0.00571031	0	43.768	0.0312934	0.49995	0.0102169	-11.374	22.953	0.0778618	0.466328	0.0115686	-7.987	43.058	0.0118703	0.470849	0.00140322	81905.1	32.463	0.0513969	0.674898	0.0120913	412884	24.573	0.0211362	0.49175	0.0112223	-6.937	22.125	0.0175273	0.536056	0.00521109	-13.677	32.484	0.014188	0.0948173	0.00139038	-7.191	25.712	0.0190511	0.561515	0.00173206	-8.117
70.895	0.00198403	0.538618	0.000204677	-14.848	30.264	0.132209	0.528264	0.0128122	-10.497	47.91	0.0157645	0.296811	0.00236679	-5.058	9.805	0.118238	0.558447	0.0356924	-7.386	17.809	0.0992514	0.486205	0.0288236	3639.19	41.864	0.0189992	0.672996	0.0032463	478974	34.938	0.0141249	0.487499	0.00340646	-10.265	28.413	0.0276056	0.536377	0.0054865	-4.531	22.895	0.0189074	0.626043	0.00232881	-14.353	31.812	0.0111281	0.56118	0.00105019	-9.849
66.02	0.00407767	0.0687264	0.000245285	-8.936	23.523	0.113313	0.526531	0.0090585	-5.062	53.215	0.0156718	0.511249	0.00201579	-4.776	30.493	0.0415945	0.465945	0.0107449	-3.152	22.096	0.032832	0.534468	0.00755884	21743.7	30.355	0.0299808	0.673708	0.0062851	222092	26.787	0.0184938	0.517847	0.00496441	-8.927	24.016	0.0176179	0.535861	0.0048374	-8.94	25.421	0.0167115	0.625796	0.00202859	-2.38	35.502	0.00904643	0.0909451	0.00085338	-12.924
85.529	0.00135962	0.172843	0.000158798	-10.122	37.252	0.0295012	0.522856	0.00252745	-11.181	47.784	0.0118334	0.066697	0.00209466	-9.808	19.824	0.0337198	0.467049	0.0151796	-10.673	18.781	0.0449501	0.476225	0.011131	15189.8	34.381	0.0343422	0.674153	0.00522038	628159	30.54	0.0218051	0.487945	0.00426195	-9.9	29.663	0.0394584	0.536741	0.00621231	-5.472	13.145	0.0935167	0.378812	0.0081682	-12.116	26.32	0.0105618	0.344995	0.00141936	-10.921
24.967	0.0357171	0.539519	0.00373701	-10.07	43.081	0.0183088	0.479905	0.00166406	-8.735	59.108	0.01904	0.206845	0.00208841	-6.284	20.574	0.120715	0.544824	0.0165876	-7.527	32.104	0.0280603	0.471609	0.00279321	42476.6	39.324	0.014622	0.673348	0.00344578	584642	36.105	0.0126045	0.487907	0.00407938	-5.474	31.056	0.0156744	0.535389	0.00341781	-10.154	13.87	0.141789	0.381787	0.010893	-11.188	28.056	0.0112763	0.560783	0.00133131	-4.153
77.072	0.00547242	0.264261	0.00021682	-10.935	40.044	0.0218569	0.522829	0.00246285	-5.227	31.65	0.144267	0.520673	0.0206068	-5.502	25.329	0.0340163	0.542017	0.00810269	-15.311	32.497	0.0295556	0.138206	0.00282733	43455.2	19.857	0.0925939	0.679554	0.0255148	275075	35.331	0.018589	0.515992	0.00379198	-8.116	32.427	0.0276038	0.183516	0.00519298	-8.608	30.197	0.0308366	0.497459	0.00189827	-2.477	48.505	0.00521052	0.0725009	0.000475154	-15.735
31.359	0.00593836	0.1922	0.0010005	-13.49	35.648	0.0154456	0.522646	0.00214382	-3.955	50.785	0.0100363	0.51104	0.00170903	-11.919	35.146	0.137148	0.463351	0.00576736	-7.919	39.574	0.0192331	0.47102	0.00176022	69577	35.709	0.016554	0.673188	0.0038262	370861	42.555	0.0130043	0.486873	0.00224456	-12.155	21	0.031742	0.538088	0.00942912	-10.407	13.007	0.0601379	0.628203	0.0214472	-5.745	35.406	0.00996278	0.561049	0.000899429	-13.541
18.001	0.00707881	0.0811165	0.00253451	-10.903	41.349	0.0196693	0.522618	0.00210747	-8.606	49.948	0.0280348	0.492723	0.0062937	-9.499	22.163	0.0858669	0.46493	0.00897483	-15.114	47.242	0.0110433	0.470728	0.00119022	99209.4	19.9	0.154604	0.685436	0.0391062	213475	39.189	0.0116093	0.487062	0.00254947	-6.719	21.711	0.0611349	0.537738	0.00911856	-10.016	15.861	0.0180551	0.627187	0.00403902	-5.706	14.93	0.131518	0.111525	0.0397747	-4.765
83.763	0.00243738	0.461676	0.000163925	-10.989	24.578	0.0246675	0.52408	0.00466197	-1.65	49.037	0.0133076	0.511205	0.00194718	-14.403	16.836	0.167275	0.492685	0.0634554	-13.093	15.92	0.0724506	0.481496	0.0204156	5879.17	29.043	0.0521862	0.674766	0.00914928	247786	18.451	0.207647	0.526753	0.0854715	-20.443	33.498	0.0144986	0.535128	0.00288834	-11.154	16.875	0.195062	0.626686	0.0139865	-9.988	50.647	0.00510656	0.560834	0.000455423	-8.164
85.237	0.00485659	0.0542438	0.000160542	-8.362	32.009	0.0190151	0.190618	0.00283215	-14.136	52.51	0.0138332	0.491369	0.0026225	-5.539	32.066	0.0219206	0.493109	0.00388882	-12.645	45.314	0.00927265	0.470834	0.00138036	96914.7	25.459	0.0302481	0.67469	0.00760172	350183	29.932	0.0136732	0.488642	0.0054721	-7.014	39.551	0.00930513	0.534743	0.00197399	-2.078	16.424	0.124275	0.382366	0.011833	-4.69	20.978	0.0252737	0.319009	0.00359255	-7.76
28.644	0.00874216	0.539182	0.00104477	-11.893	20.988	0.129482	0.527574	0.0109108	-5.162	32.965	0.0297376	0.513949	0.00805292	-18.539	29.275	0.022169	0.5426	0.00549476	-6.144	42.733	0.0173124	0.530594	0.00156738	78938	36.271	0.0313268	0.673442	0.00533248	355678	40.228	0.0134315	0.487172	0.00276189	-10.606	26.789	0.0385171	0.468564	0.00673392	-9.112	19.786	0.196478	0.626063	0.00798403	-9.216	24.56	0.0168871	0.561534	0.00173235	-17.387
111.138	0.00186974	0.0219669	8.86581e-05	-3.762	41.265	0.0245013	0.479906	0.00207587	-8.102	48.045	0.0161192	0.491538	0.00312775	-15.054	22.624	0.0624113	0.544453	0.0103177	-0.21	29.097	0.1136	0.141732	0.00586717	36077.5	32.926	0.0208339	0.673824	0.00499178	475799	36.239	0.0125337	0.487411	0.00318571	-6.511	11.601	0.068432	0.481909	0.0183366	-11.41	25.879	0.0162576	0.183875	0.00195871	-11.269	17.845	0.0807231	0.444303	0.00861022	-15.214
60.233	0.0311363	0.049566	0.000377347	-4.868	43.856	0.0200932	0.522697	0.00223848	-2.11	51.037	0.00721809	0.511002	0.00170461	-6.841	22.085	0.0930304	0.545796	0.0241877	-14.576	28.031	0.0782005	0.212572	0.00558971	29872.8	31.429	0.0173936	0.673774	0.00538399	263558	32.905	0.0153308	0.0891855	0.00423809	-4.599	39.665	0.00985154	0.534762	0.00198581	-15.583	23.664	0.0231963	0.625823	0.00261631	-11.689	54.522	0.0040531	0.326008	0.000413087	-13.159
10.912	0.0172255	0.548532	0.0069293	-6.91	34.653	0.0221577	0.523397	0.00346559	-8.796	53.207	0.0440449	0.151761	0.00284665	-10.666	34.918	0.0937261	0.463262	0.00560058	-7.339	27.81	0.0339517	0.531965	0.00430837	25624.3	41.55	0.0243928	0.673027	0.00335031	482536	28.079	0.0237665	0.489086	0.0064089	-15.419	29.606	0.0251783	0.536307	0.00601465	-5.318	21.435	0.0835976	0.62343	0.00507219	-14.232	34.865	0.0127468	0.10351	0.000995376	-14.399
62.449	0.00279547	0.213842	0.00031791	-5.631	30.967	0.0834333	0.526654	0.00932195	-8.58	42.593	0.0216469	0.491847	0.00333367	-10.07	20.747	0.142209	0.481521	0.0428123	-6.765	31.366	0.0120488	0.471374	0.00234932	49961.8	33.577	0.0307676	0.289123	0.00679394	572701	34.663	0.0210353	0.488213	0.00489771	-15.517	25.16	0.019296	0.115472	0.00483636	-11.136	24.665	0.0484012	0.625755	0.00368799	-5.523	27.13	0.00909652	0.318506	0.00138932	-5.698
87.771	0.00299316	0.22993	0.000141373	-13.283	30.817	0.0288038	0.481217	0.00387223	-9.516	51.478	0.0148631	0.511126	0.00200396	-5.188	32.165	0.0136476	0.100454	0.00352762	-0.001	28.004	0.0543248	0.350411	0.00650941	31403	30.307	0.0200003	0.673828	0.00629405	306223	28.485	0.0327324	0.489407	0.00697805	-10.651	26.69	0.116184	0.538863	0.0106919	-8.48	16.105	0.0300842	0.244948	0.0064621	-11.711	17.44	0.0816634	0.084714	0.00866746	-11.981
26.367	0.0066192	0.539399	0.00165516	-8.872	29.456	0.0276451	0.523531	0.00371046	-2.925	50.781	0.0134178	0.313931	0.0022114	-13.623	21.314	0.219869	0.4674	0.0137915	-5.322	39.379	0.0143959	0.471012	0.00170711	65832.2	28.157	0.0731004	0.675342	0.00840111	433115	36.111	0.0257221	0.0595678	0.00418175	-4.692	25.384	0.0153185	0.535618	0.00423132	-12.111	19.648	0.0259008	0.377997	0.00481307	-4.881	26.373	0.0103545	0.440227	0.001332	-20.899
53.052	0.00430004	0.260443	0.000377044	-5.179	32.723	0.125257	0.370344	0.00596174	-10.306	28.508	0.153115	0.537812	0.0540889	-8.006	38.074	0.0224099	0.518407	0.00374377	-8.464	19.715	0.158205	0.528774	0.0199086	12156.8	28.194	0.0669806	0.677242	0.0121087	571308	37.002	0.037236	0.487753	0.00399065	-4.364	29.083	0.0330244	0.536947	0.00664846	-6.863	22.888	0.0150486	0.376473	0.00236442	-15.004	29.148	0.0203179	0.561263	0.00161036	-5.127
28.817	0.00420605	0.539264	0.000875591	-1.257	21.319	0.0591833	0.52762	0.0109316	-10.405	43.296	0.0171837	0.511651	0.0028955	-8.865	18.135	0.0225632	0.463826	0.00684368	-17.908	29.472	0.0300835	0.4719	0.00331662	33586.6	32.965	0.0184117	0.673741	0.00474785	435773	40.306	0.0139353	0.515931	0.00307037	-6.806	22.13	0.063877	0.539339	0.0134502	-16.432	21.51	0.0157845	0.626483	0.00249634	-10.517	18.574	0.0367498	0.562359	0.0040627	-11.737
87.787	0.00214143	0.315572	0.000140621	-6.89	28.807	0.0259332	0.523463	0.00358197	-9.643	47.094	0.0167083	0.215464	0.0034934	-3.737	12.56	0.212975	0.582577	0.0904742	-10.722	27.116	0.0624388	0.0971426	0.00543375	28365.9	43.419	0.010265	0.672909	0.00260781	706878	33.444	0.0145662	0.487581	0.00355696	-12.793	22.423	0.112744	0.541651	0.0412778	-4.16	28.452	0.0311506	0.625622	0.00201299	-12.29	25.486	0.0171065	0.0808319	0.00165109	-8.69
29.658	0.0091332	0.467434	0.00138814	-11.387	50.917	0.0102974	0.522153	0.00127658	-8.393	30.68	0.045502	0.51427	0.00831303	-5.13	31.814	0.0206058	0.462202	0.00368288	-12.483	29.237	0.0189207	0.531933	0.00302828	44697.1	44.424	0.0165221	0.672847	0.00261128	504865	31.63	0.0174157	0.488926	0.00606864	-14.039	22.65	0.047343	0.53758	0.00881995	-21.528	20.864	0.0895647	0.625952	0.00570033	-6.088	27.285	0.0119288	0.440407	0.00159351	-8.042
110.587	0.00146908	0.0701994	9.07269e-05	0	27.704	0.0822021	0.527134	0.0101074	-5.234	41.474	0.017131	0.512574	0.00451946	-10.396	18.118	0.289412	0.470463	0.0207705	-5.935	33.879	0.020363	0.531243	0.00248639	55951.6	31.072	0.0229852	0.6741	0.00588154	481490	28.39	0.0239956	0.517469	0.00696352	-4.074	31.606	0.0198177	0.535452	0.00366558	-17.514	12.473	0.0210994	0.632791	0.00560791	-14.695	30.803	0.00919952	0.440137	0.00116352	-13.264
40.232	0.00419974	0.538932	0.000574216	-18.67	46.372	0.0124737	0.522231	0.00141967	-10.512	39.944	0.022664	0.491568	0.00481593	-9.821	19.486	0.0560851	0.470059	0.0194684	-4.353	18.143	0.147779	0.500329	0.0570143	1727.77	33.725	0.0246409	0.674496	0.00715839	575179	31.695	0.019175	0.516412	0.00450539	-4.864	30.864	0.0205856	0.53566	0.00400596	-14.643	19.378	0.0226449	0.376929	0.00309699	-18.411	35	0.00911206	0.439966	0.000917673	-7.709
58.989	0.0125221	0.171591	0.000377673	-3.479	32.718	0.0764235	0.480096	0.00371244	-13.716	46.151	0.0082764	0.511173	0.00199223	-2.963	39.524	0.165518	0.242703	0.00454146	-4.574	25.484	0.0503452	0.473489	0.00617641	25034.4	27.917	0.0489697	0.678385	0.0143297	459073	36.997	0.0209187	0.516267	0.00348868	-12.272	18.936	0.0361959	0.537775	0.0104104	-12.851	21.582	0.0137378	0.626264	0.00223208	-6.827	44.89	0.00551341	0.145844	0.000540633	-7.944
18.636	0.00491128	0.463102	0.00185998	-12.842	27.909	0.0620557	0.524593	0.00562588	-8.747	44.065	0.011271	0.511502	0.00253592	-6.139	23.22	0.0253548	0.463983	0.00721339	-7.84	30.461	0.0136181	0.471554	0.00266526	43260.3	22.523	0.155675	0.677624	0.0260733	235206	35.677	0.0148765	0.516112	0.00348272	-11.294	38.339	0.0221266	0.535295	0.00303517	-3.464	13.045	0.207387	0.168558	0.0456306	-16.939	26.334	0.0258123	0.56133	0.00186641	-11.292
71.917	0.00176331	0.174073	0.000192897	-11.681	37.317	0.0214375	0.522919	0.00262594	-9.167	37.495	0.0384291	0.513877	0.0073058	-4.327	25.322	0.0252535	0.463305	0.00597388	-14.468	40.313	0.0172146	0.471048	0.00180908	72068.6	47.613	0.0107008	0.672767	0.00213065	739639	17.274	0.192731	0.499013	0.0254375	-4.975	23.237	0.0420438	0.537349	0.00820906	-9.508	21.331	0.0307083	0.377035	0.00326656	-15.311	21.294	0.0143921	0.440869	0.00230176	-9.508
69.554	0.00295644	0.0454385	0.000259087	-1.856	35.712	0.0222067	0.523084	0.00291728	-9.569	47.704	0.0128105	0.511428	0.00262717	-6.911	28.638	0.0190117	0.462703	0.0046274	-8.282	25.429	0.0786063	0.532202	0.00787432	26812.6	31.615	0.0145436	0.673566	0.00486513	332510	29.446	0.0753072	0.491594	0.0114823	-9.105	36.708	0.0094155	0.308729	0.00224751	-15.349	16.49	0.0947504	0.626893	0.0114154	-9.888	22.568	0.0161958	0.531979	0.00181215	-7.062
54.282	0.00317583	0.0410859	0.000329798	-9.292	37.258	0.0598088	0.107102	0.0063767	-3.925	48.029	0.0739103	0.492436	0.0106284	-6.666	31.489	0.0489096	0.541151	0.00570061	-8.401	37.262	0.015351	0.471183	0.00202098	67949.1	31.917	0.0253889	0.673982	0.00505994	515680	24.429	0.0246895	0.104753	0.0152187	-23.669	18.652	0.0981791	0.542033	0.0173696	-16.225	27.44	0.0144968	0.625653	0.00186495	-1.302	43.759	0.00685372	0.374354	0.000652971	-16.296
65.817	0.00473613	0.461764	0.000267737	-7.56	43.374	0.0130894	0.522486	0.00186182	-11.577	41.04	0.0268644	0.513613	0.00641577	-4.465	33.701	0.0158101	0.540994	0.00300803	-13.756	24.047	0.0531886	0.475031	0.00897399	24066	16.356	0.170276	0.679654	0.022033	201621	38.309	0.0131798	0.239759	0.00304059	-9.4	26.141	0.0824548	0.537686	0.0117632	-5.478	22.572	0.0599746	0.625949	0.00416687	-9.007	45.956	0.00591827	0.0843583	0.000568347	-6.284
83.032	0.0059321	0.0381948	0.000176502	-6.953	45.438	0.00910456	0.522327	0.00157693	-10.301	48.806	0.010763	0.490829	0.00203161	-4.319	23.677	0.127742	0.472958	0.0244628	-7.327	22.845	0.0440339	0.474667	0.00831677	23641.3	36.045	0.0179559	0.673452	0.00397643	615694	28.895	0.0623375	0.492487	0.0128157	-7.133	26.478	0.033485	0.536582	0.00721912	-8.337	14.833	0.151275	0.592671	0.0282519	-4.164	27.742	0.0138801	0.561213	0.00131927	-8.351
35.576	0.0137076	0.462432	0.00106358	-3.497	31.089	0.0512229	0.525866	0.00779943	-9.227	14.797	0.194954	0.522336	0.0255958	-12.34	32.155	0.0407804	0.463229	0.00557175	-5.559	30.776	0.0247733	0.531786	0.00331339	42637.7	41.637	0.019181	0.673188	0.00427142	579951	33.373	0.0154102	0.487838	0.00399363	-12.512	26.49	0.0185891	0.535819	0.00465145	-11.779	20.658	0.03371	0.100984	0.00458776	-13.302	18.645	0.0717518	0.445519	0.00935628	-18.829
61.287	0.002144	0.18144	0.000294333	-9.234	39.559	0.016063	0.522766	0.00235533	-11.655	54.331	0.0183566	0.370907	0.00367193	-9.6	31.968	0.0181798	0.462069	0.00344799	-17.996	17.895	0.0920776	0.478586	0.0154316	16912.8	23.418	0.176128	0.676409	0.0419412	210638	38.862	0.00955576	0.48706	0.00255792	-6.909	28.892	0.0242505	0.46847	0.00544209	-8.142	21.542	0.0219926	0.626555	0.00336327	-8.859	31.705	0.00811302	0.398448	0.001026	-7.343
30.495	0.00814738	0.539388	0.0010338	-6.442	28.441	0.0757098	0.526453	0.00892779	-5.909	43.864	0.01059	0.491225	0.0024977	-5.232	20.723	0.129329	0.466413	0.0121649	-7.856	31.255	0.0248002	0.471647	0.00288167	38024.2	38.947	0.014926	0.673112	0.00366977	417463	27.605	0.012773	0.487999	0.00429499	-11.907	37.188	0.0116978	0.534869	0.00223643	-6.096	27.101	0.0180675	0.598854	0.00218228	-1.089	31.549	0.00767013	0.561282	0.00101332	-13.576
66.525	0.00547906	0.461723	0.000219848	-11.967	48.606	0.0111145	0.522217	0.00139037	-8.341	50.597	0.0300794	0.492024	0.00404127	-7.993	38.408	0.0160744	0.461709	0.00261718	-8.827	18.768	0.0713306	0.481549	0.0206353	9639.51	17.109	0.105268	0.694381	0.0493024	304189	27.495	0.0201853	0.488233	0.00480937	-5.31	28.48	0.024463	0.53583	0.00473082	-6.781	9.432	0.245931	0.413	0.0707208	-4.865	38.013	0.00559853	0.176302	0.000705007	-10.318
37.415	0.00629128	0.0793851	0.00100763	-15.992	44.442	0.0110393	0.52243	0.00175578	-7.086	45.58	0.0129894	0.511329	0.00238771	-3.853	27.1	0.119615	0.467549	0.0137885	-20.554	35.674	0.0150671	0.471206	0.00206973	51444.2	22.905	0.107931	0.678604	0.0199898	283420	30.346	0.0532877	0.368999	0.00899786	-7.432	30.22	0.0160761	0.535475	0.00384093	-12.959	17.691	0.144052	0.382602	0.0122102	-15.298	31.37	0.00843067	0.143071	0.00110488	-7.107
80.817	0.0018696	0.0251082	0.000160844	-0.895	49.724	0.0104778	0.522128	0.00123294	-10.828	38.33	0.0109074	0.512789	0.00517829	-10.748	11.056	0.134219	0.483098	0.0440656	-11.881	41.289	0.0202384	0.530712	0.00174484	74311	33.028	0.0162846	0.673904	0.00519301	458374	36.647	0.0294217	0.0393517	0.00487151	0	28.493	0.0198987	0.535921	0.00464987	-8.807	10.986	0.0260077	0.379452	0.00715354	-2.041	17.795	0.0646306	0.378435	0.00597489	-14.637
69.368	0.00900157	0.0445129	0.000265372	-8.958	30.993	0.0385694	0.523424	0.00353121	-0.91	48.351	0.0184351	0.514975	0.00989845	-6.512	37.09	0.0291266	0.525516	0.00311721	-12.171	21.291	0.113716	0.128366	0.00815663	20470.9	31.178	0.0402366	0.674051	0.00911161	227409	15.053	0.0815519	0.506864	0.0397291	-7.984	29.687	0.016973	0.535901	0.00461064	-12.289	20.968	0.131568	0.619372	0.00639664	-8.483	20.917	0.0198722	0.563396	0.00306871	-7.369
67.068	0.00331497	0.0617767	0.000237933	-17.007	39.653	0.0130105	0.480804	0.00190415	-8.429	25.275	0.1016	0.516025	0.0142603	-14.111	19.264	0.0588024	0.468178	0.0159662	-20.561	31.357	0.0164558	0.471579	0.00271885	36712.2	33.708	0.0342914	0.673499	0.00574496	345526	32.128	0.013609	0.487699	0.00378303	-7.522	31.911	0.0159551	0.535379	0.0035033	-2.125	15.239	0.0223915	0.377493	0.00400193	-8.717	27.179	0.0101681	0.381112	0.00137887	-15.083
81.544	0.00383218	0.28649	0.000197144	-6.254	30.203	0.01768	0.523306	0.00329687	-8.017	35.625	0.0317511	0.512625	0.00498582	-13.44	32.85	0.0244193	0.462581	0.00464665	-21.295	17.366	0.0906547	0.534662	0.009936	15823.1	24.787	0.119841	0.680463	0.0199741	319047	31.689	0.0361415	0.162127	0.00648446	-7.638	30.83	0.0390904	0.347523	0.00497114	-11.51	18.987	0.0676593	0.262712	0.00582905	-13.321	35.015	0.0082349	0.169569	0.000828919	-17.058
67.744	0.00403915	0.139602	0.000240275	-9.827	36.509	0.0153828	0.522939	0.00265773	-6.627	44.984	0.0157413	0.511438	0.00242673	-9.949	20.301	0.101066	0.471673	0.0224867	-19.951	23.745	0.0312547	0.38627	0.00511111	30298	19.898	0.157508	0.679334	0.0210947	312040	31.861	0.0144816	0.487951	0.00428472	-12.572	42.453	0.00976681	0.534688	0.00184245	-12.404	9.003	0.168917	0.396911	0.0354213	-5.536	17.81	0.0468805	0.562044	0.00414997	-7.111
30.215	0.0123008	0.151849	0.00166782	-9.28	45.082	0.0130469	0.522312	0.00155799	-15.811	39.549	0.0389618	0.14038	0.00485563	-4.647	29.878	0.0169879	0.502923	0.00449835	-9.782	36.208	0.0172014	0.471163	0.00199365	58006.1	38.165	0.0155483	0.673063	0.00333813	372189	23.819	0.143815	0.499362	0.026632	-10.8	31.899	0.0229254	0.535637	0.00397196	-5.417	15.129	0.148654	0.135371	0.0174952	-18.495	48.94	0.00538167	0.560842	0.000478266	-9.793
35.779	0.00704087	0.462367	0.000985714	-7.904	31.488	0.0786776	0.526438	0.00896107	-11.042	44.502	0.0161887	0.491264	0.00293234	-5.124	25.457	0.0728303	0.464911	0.00881381	-8.789	31.272	0.0425845	0.531093	0.00375035	40139.7	35.213	0.0417755	0.67336	0.00518789	273712	36.79	0.0190105	0.515804	0.00317883	-9.545	19.148	0.0780062	0.539973	0.0129856	-9.437	15.981	0.0322805	0.628744	0.00538286	-12.669	20.678	0.0551135	0.332398	0.00374032	-11.505
59.993	0.00205228	0.461799	0.000309658	-9.823	30.208	0.0321985	0.523957	0.00444584	-4.65	43.658	0.035385	0.511738	0.00436189	-3.914	28.348	0.0233023	0.541816	0.00444183	-13.367	34.086	0.0285127	0.137085	0.00343171	53840.2	20.272	0.102597	0.679903	0.0323744	160310	23.636	0.0211886	0.488714	0.0056917	-0.366	25.999	0.0270619	0.53601	0.00504962	-5.99	21.846	0.0203216	0.626079	0.00319389	-8.254	23.225	0.0513518	0.0940969	0.00312597	-7.786
27.816	0.00398723	0.493652	0.000989225	-12.269	27.993	0.0634659	0.524577	0.00562077	-5.213	57.423	0.0231482	0.490883	0.00271869	-6.817	30.7	0.0237536	0.462401	0.00396661	-9.673	36.075	0.0160407	0.471208	0.00206311	58383.6	35.755	0.0212947	0.674088	0.00501108	681404	31.764	0.0184839	0.491239	0.0103332	-8.681	21.87	0.0641555	0.538733	0.0114572	-12.172	21.892	0.030878	0.62593	0.00371512	-8.559	17.611	0.0422491	0.56208	0.00518118	-9.148
19.579	0.0142323	0.541331	0.00309445	-8.347	41.819	0.0158744	0.5225	0.00188828	-8.406	47.029	0.0105126	0.511243	0.00231362	-5.676	20.433	0.100859	0.144699	0.0168658	-24.734	24.906	0.0186549	0.472106	0.00368407	32516.7	24.157	0.0346258	0.674789	0.00875196	298284	25.144	0.052102	0.496214	0.0205162	-8.018	14.946	0.0791405	0.547532	0.0318515	-7.412	19.501	0.0224299	0.626991	0.00406153	-5.227	38.264	0.00900169	0.0666012	0.000791471	-17.586
62.056	0.00397812	0.461795	0.000304481	-5.881	27.831	0.130425	0.525512	0.00728595	-6.409	54.621	0.0179129	0.511368	0.0023271	-10.972	24.629	0.141455	0.467278	0.0138418	-6.614	22.024	0.0868148	0.532527	0.0117055	14311.9	38.224	0.0212563	0.67405	0.00493683	714058	37.975	0.0106303	0.516021	0.00257755	-9.779	23.555	0.0767103	0.539511	0.0129874	-11.306	16.45	0.0152507	0.466616	0.00333499	-2.379	34.801	0.00750934	0.412784	0.000830467	-7.669
42.042	0.00410213	0.462048	0.000605316	-12.054	30.142	0.109882	0.532853	0.0206253	-0.699	41.188	0.0203672	0.491505	0.00358478	-8.452	21.193	0.119236	0.46838	0.0155796	-9.581	24.285	0.106997	0.47465	0.00830331	19986.2	27.286	0.0218355	0.675562	0.00900447	453397	37.831	0.0144318	0.357141	0.00317252	-22.272	19.547	0.098976	0.54052	0.016777	-12.835	15.118	0.112763	0.627299	0.0222911	-8.845	23.546	0.0209767	0.362921	0.00217398	-15.008
12.787	0.0162699	0.543914	0.00594772	-7.291	25.384	0.0822966	0.528997	0.0133962	-3.666	47.401	0.0170856	0.0427466	0.00288708	-3.626	28.6	0.0219213	0.462547	0.0043585	-7.125	25.74	0.0179135	0.47221	0.00384396	25135.9	39.047	0.0165406	0.673277	0.00356244	576316	33.595	0.0157806	0.516532	0.00380794	-11.484	28.334	0.0258505	0.535834	0.0046326	-8.395	11.844	0.0448011	0.630267	0.00897976	-6.929	24.419	0.011734	0.440518	0.00176716	-7.728
78.453	0.00346819	0.0453278	0.00021122	-2.43	26.971	0.0364973	0.498452	0.0187523	-7.534	43.267	0.0187573	0.241924	0.00292168	-6.334	27.85	0.0220614	0.46301	0.00510755	-12.402	16.747	0.10808	0.536427	0.0109361	14039.9	33.9	0.0132649	0.673355	0.0042414	364113	34.133	0.0318616	0.489514	0.00713539	-8.642	22.006	0.0738593	0.539674	0.0185788	-11.608	15.576	0.0192627	0.377328	0.00373686	-10.517	32.827	0.00985538	0.441845	0.00110103	-11.513
30.27	0.00889051	0.22224	0.00120131	-12.454	44.336	0.0153899	0.522385	0.00168555	-5.185	40.796	0.119569	0.518845	0.0161904	-15.54	21.791	0.0280529	0.464374	0.00797258	-12.038	22.961	0.0580832	0.532987	0.0106309	23580.4	32.525	0.0190032	0.673567	0.0048337	301348	30.244	0.0136402	0.487863	0.0040258	-11.073	23.6	0.0794963	0.539045	0.01144	-5.061	30.021	0.0138246	0.493001	0.00156836	-8.117	28.884	0.0146399	0.438999	0.00133837	-7.182
39.291	0.00334787	0.462044	0.000600543	-3.987	46.247	0.011536	0.52221	0.00137829	-11.55	50.489	0.0124965	0.511859	0.00310472	-5.978	16.875	0.225285	0.54502	0.0286905	-19.258	22.303	0.161868	0.480619	0.0190088	20074	31.322	0.0274709	0.675034	0.00789728	627294	30.395	0.0193132	0.488049	0.00440845	-9.964	22.861	0.0515924	0.53806	0.00933772	-5.89	17.779	0.213087	0.626301	0.00943747	-6.757	30.296	0.0132922	0.447741	0.00129654	-14.036
40.25	0.00415067	0.412939	0.000682342	-5.767	27.855	0.044661	0.322476	0.00543882	-9.799	62.546	0.0074896	0.510773	0.00112449	-8.324	32.154	0.0166121	0.462073	0.00328676	-9.476	21.761	0.0390751	0.549215	0.0121581	13558.3	33.444	0.0429866	0.674878	0.00678917	635959	32.002	0.0135023	0.487536	0.00352176	-14.414	22.816	0.0644895	0.469483	0.0123691	-9.286	12.825	0.102499	0.641093	0.0205499	-5.026	25.682	0.0131037	0.440373	0.00154385	-11.013
67.9	0.00243071	0.187862	0.000236293	-12.375	31.994	0.104326	0.524038	0.0046998	-8.013	43.549	0.102046	0.231531	0.0153571	-4.545	17.736	0.196727	0.47994	0.0382692	-15.514	26.954	0.0534098	0.532665	0.00573913	41870.5	31.933	0.0340769	0.674659	0.00713223	442188	29.041	0.0248164	0.491392	0.0105465	-13.899	29.698	0.012157	0.535237	0.00307446	-9.615	25.867	0.015598	0.376194	0.00191648	-11.958	42.646	0.00665583	0.560942	0.000631556	-14.441
9.028	0.0303883	0.537021	0.0131175	-11.519	27.701	0.0190947	0.523319	0.00332609	-15.856	36.159	0.0192657	0.494957	0.007281	-8.43	19.1	0.0468115	0.46932	0.0180162	-11	24.749	0.0638329	0.473965	0.00702917	21160.6	36.992	0.0227265	0.673147	0.00491519	299698	44.107	0.00986848	0.486746	0.00196998	-10.491	14.524	0.15521	0.551377	0.0466751	-18.336	24.906	0.0156706	0.0855782	0.00200152	-6.885	26.705	0.0166921	0.440543	0.00184248	-6.573
11.844	0.00990146	0.464595	0.00364024	-16.97	29.819	0.0208713	0.481411	0.00343709	-6.865	50.722	0.0116378	0.463046	0.00206818	-6.077	25.478	0.0907844	0.465301	0.00959139	-14.51	22.591	0.152714	0.532258	0.01167	20663.7	19.196	0.0547318	0.677556	0.0164362	261026	21.463	0.18672	0.500917	0.0314269	-4.548	27.811	0.0264553	0.536061	0.0049256	-10.239	24.242	0.0163891	0.121898	0.00214701	-2.352	28.864	0.0139596	0.561206	0.00123608	-10.031
72.607	0.00173539	0.461442	0.000191553	-13.617	39.894	0.0199753	0.52272	0.00227766	-12.54	54.491	0.0144079	0.49164	0.00305747	-5.473	24.148	0.030262	0.464809	0.00870277	-6.838	22.747	0.124015	0.478597	0.0153511	17488.2	32.652	0.0358737	0.673759	0.00622631	354731	29.045	0.0823314	0.470254	0.0088805	-7.129	18.232	0.0423653	0.53779	0.00930037	-13.625	24.394	0.0182094	0.37632	0.0021181	-8.129	35.173	0.0122995	0.1929	0.000972859	-12.661
41.201	0.00407387	0.455449	0.000543132	-13.005	31.352	0.125786	0.528763	0.0135109	-4.024	69.749	0.00689464	0.510709	0.000986841	-3.73	21.877	0.0594672	0.465008	0.00904772	-3.013	23.481	0.171036	0.477776	0.0142723	19624.5	27.91	0.024379	0.675478	0.00812662	385064	30.277	0.117835	0.490782	0.0103953	-11.421	33.177	0.0122344	0.534979	0.00264931	-11.427	30.741	0.0130588	0.578285	0.00139711	-7.728	17.166	0.0248696	0.0731655	0.00481096	-17.962
106.753	0.00200003	0.461621	9.80506e-05	-5.716	23.315	0.101943	0.527949	0.0116948	-4.893	27.237	0.0970437	0.503219	0.0347726	-16.11	22.068	0.0359697	0.467013	0.0137974	-8.017	33.142	0.0185429	0.471479	0.00255064	40291.9	29.734	0.0482328	0.675404	0.00815576	464545	34.108	0.0133273	0.487326	0.0030632	-11.456	17.773	0.0250758	0.537043	0.00770071	-11.5	12.506	0.249346	0.391049	0.0257587	-9.485	17.357	0.0483535	0.108592	0.00754559	-8.25
33.506	0.0232751	0.463832	0.00275347	-11.931	41.962	0.0206878	0.479599	0.00204994	-7.158	44.451	0.0307746	0.512174	0.00493996	-9.461	33.919	0.0262685	0.462171	0.00352917	-6.589	24.048	0.138397	0.208395	0.00906299	21873.6	34.788	0.0194952	0.561326	0.00411656	442905	30.525	0.0229031	0.492942	0.0138073	-2.511	30.276	0.0200387	0.468121	0.00424574	-12.402	23.656	0.0211476	0.135541	0.00300639	-4.123	44.384	0.0058043	0.560919	0.000586145	-6.678
24.53	0.0107097	0.463974	0.00290501	-9.612	32.831	0.0175918	0.113621	0.00356806	-5.326	37.863	0.0423741	0.20814	0.00823569	-22.505	17.07	0.0910222	0.473274	0.0256192	-7.059	37.765	0.0139883	0.471095	0.00187349	73965.7	44.774	0.0142999	0.672983	0.00329307	681072	38.906	0.0160861	0.0664351	0.00301092	-5.643	22.166	0.127999	0.545995	0.0258449	-5.431	18.437	0.11053	0.626337	0.00622645	-13.87	17.495	0.0184496	0.563066	0.00268579	-13.895
30.274	0.00519106	0.454892	0.000872789	-11.463	34.458	0.0258358	0.522926	0.00264542	-7.882	42.653	0.0135851	0.511641	0.00294039	-9.198	20.279	0.0889263	0.539519	0.0186849	-11.454	26.603	0.0597231	0.472897	0.00515697	30785.8	43.683	0.0181231	0.673036	0.00321531	612460	38.223	0.0139351	0.487388	0.0032519	-8.35	21.889	0.0337268	0.538294	0.0113989	-10.93	16.148	0.0335025	0.627559	0.00822475	-9.593	24.153	0.0149285	0.133118	0.00178513	-4.614
35.764	0.00489702	0.519897	0.000793922	-9.001	28.9	0.0178384	0.523536	0.00369637	-16.433	55.764	0.0135272	0.0868636	0.00170109	-9.509	30.188	0.0602242	0.463513	0.00656138	-9.489	35.089	0.0218704	0.471696	0.00294012	52120.9	24.132	0.0506332	0.674851	0.0146974	180561	23.205	0.0195153	0.522449	0.0067179	-14.049	25.379	0.0289629	0.429286	0.00619376	-12.09	7.239	0.300271	0.442431	0.122982	-21.71	48.237	0.00528291	0.141249	0.00050348	-6.359
26.911	0.0106281	0.539361	0.00133977	-12.729	44.821	0.0129328	0.522384	0.00168142	-7.015	44.167	0.0107028	0.511633	0.00273458	-0.133	18.738	0.0470206	0.470272	0.0197394	-10.029	24.285	0.019963	0.471941	0.00343001	30807.7	32.52	0.0235384	0.674038	0.00562229	527732	29.774	0.0255195	0.488707	0.00572555	-7.556	29.985	0.0143803	0.0840626	0.00324928	-10.542	12.528	0.107694	0.16708	0.00939968	-12.413	32.086	0.00854419	0.433238	0.000956534	-7.547
47.793	0.00295178	0.538801	0.000441977	-9.525	29.148	0.0211745	0.524472	0.00536554	-3.123	47.69	0.0108314	0.511479	0.00244153	-7.137	38.939	0.0252709	0.46195	0.00303913	-12.779	18.731	0.10242	0.481417	0.0207815	9681.34	26.579	0.0332861	0.674723	0.00874342	344668	26.063	0.0760008	0.497519	0.0222996	-9.191	23.794	0.0623909	0.5391	0.0112317	-6.618	28.615	0.0136893	0.0733178	0.0016455	-3.389	23.873	0.0237652	0.561434	0.00190035	-8.025
125.435	0.00253031	0.409562	7.4097e-05	-7.354	33.441	0.0178111	0.480664	0.00291755	-7.994	39.381	0.0224774	0.51288	0.00585869	-6.424	34.71	0.0484244	0.462671	0.00462849	-11.303	36.845	0.0130273	0.471149	0.00196152	65819.5	21.477	0.159884	0.679463	0.0208522	267524	27.485	0.0217815	0.518235	0.00724745	-9.943	27.977	0.0257847	0.536208	0.0054528	-4.294	16.503	0.130384	0.627995	0.0102067	-19.677	33.888	0.00887416	0.0618757	0.00107652	-5.847
42.155	0.00376916	0.269321	0.000526826	-7.477	38.565	0.0306143	0.522949	0.00268188	-2.762	27.239	0.0158194	0.513938	0.00724074	-11.33	29.936	0.0225213	0.46301	0.00507961	-4.632	26.794	0.13132	0.531523	0.00705393	27437.9	11.341	0.327769	0.688609	0.046324	166239	31.158	0.0163423	0.488951	0.00606466	-5.896	28.77	0.0188302	0.53576	0.00447412	-13.747	26.384	0.0369879	0.437524	0.00253511	-9.804	29.796	0.012447	0.440257	0.00136367	-7.979
20.389	0.0110569	0.540387	0.00310541	-3.268	33.185	0.0170848	0.523197	0.00310678	-8.78	53.363	0.021586	0.419006	0.0040269	-15.1	31.249	0.0313419	0.127963	0.00507456	-10.401	22.93	0.116327	0.475406	0.00973521	15508.6	35.433	0.017104	0.673905	0.00476133	646482	27.26	0.0455374	0.517259	0.00988688	-9.807	30.254	0.0186758	0.0724811	0.00419575	-12.914	21.33	0.0496079	0.563002	0.0045949	-7.66	38.283	0.00871827	0.0495594	0.000860768	-9.991
18.149	0.00568358	0.541257	0.00202203	-11.027	37.979	0.0275978	0.217119	0.00323895	-10.649	72.476	0.00667501	0.510659	0.00092359	-6.149	24.553	0.0199904	0.542528	0.00581731	-12.606	32.246	0.015479	0.292094	0.00250461	49481.8	36.852	0.0169278	0.673272	0.00352317	459741	37.682	0.0173936	0.515669	0.00313329	-12.96	38.399	0.0161025	0.267608	0.00262309	-2.493	12.263	0.202142	0.422332	0.0888461	-7.852	30.399	0.0117043	0.440074	0.00108737	-9.914
47.693	0.00371515	0.461945	0.000483315	-15.183	37.608	0.0173432	0.480327	0.0020649	-11.846	58.669	0.00730901	0.382666	0.0012798	-5.084	18.685	0.185059	0.47433	0.0276125	-10.103	21.941	0.156348	0.532278	0.00965735	14195	28.646	0.022846	0.674088	0.00613775	366836	31.885	0.0120897	0.487883	0.00404404	-9.84	24.79	0.032763	0.537043	0.0072438	-9.21	13.042	0.0230536	0.412802	0.00611184	-14.809	36.166	0.00776803	0.439909	0.000811674	-10.133
61.277	0.00690175	0.0958168	0.000349064	-10.531	33.084	0.0347783	0.524035	0.00461543	-12.905	45.081	0.106954	0.524076	0.0262487	-4.461	34.749	0.0178765	0.540822	0.00292867	-6.056	36.131	0.0227589	0.161167	0.0024409	64790.8	31.435	0.026304	0.674052	0.00585791	417422	29.044	0.0218241	0.488157	0.00469609	-8.667	15.546	0.0476177	0.539746	0.0138136	-6.156	12.276	0.206243	0.416829	0.0719855	-13.672	17.266	0.0156911	0.564554	0.00269621	-9.463
45.882	0.00496319	0.538703	0.000417032	-14.861	42.467	0.013977	0.52234	0.00161017	-9.599	33.727	0.0126781	0.512109	0.00363915	-9.647	29.488	0.0937293	0.466167	0.0113315	-16.314	8.281	0.0812922	0.56721	0.0226605	4749.95	29.324	0.0439406	0.67498	0.00768371	422929	41.722	0.0135642	0.487097	0.00266405	-2.552	37.66	0.0184179	0.535194	0.00285319	-11.021	21.878	0.111907	0.230637	0.00425538	-10.896	17.474	0.0509666	0.562874	0.00876657	-9.916
90.876	0.00375855	0.0554737	0.000136624	-6.197	29.802	0.0627524	0.190214	0.00716663	-6.879	47.731	0.0148193	0.511984	0.00335197	-8.071	27.792	0.0960988	0.468319	0.0154888	-14.574	17.657	0.187165	0.490448	0.0382625	7377.52	24.197	0.023272	0.336632	0.00853148	320470	31.044	0.0414215	0.516765	0.00944264	-6.379	24.312	0.0745003	0.537681	0.00859789	-11.181	19.22	0.0242944	0.626729	0.00442495	-3.776	21.612	0.0200652	0.561892	0.0026579	-3.15
48.159	0.00685461	0.461865	0.000388082	-9.688	48.368	0.0112961	0.522153	0.00127783	-6.82	52.857	0.0135431	0.511834	0.00305877	-6.535	37.223	0.0181439	0.461865	0.00298684	-10.547	43.767	0.0198598	0.530639	0.00163267	84815.1	27.862	0.135859	0.674834	0.0105693	276704	25.204	0.164419	0.50077	0.0293691	-6.906	29.454	0.018714	0.535449	0.0036655	-11.467	20.378	0.127299	0.626026	0.00669196	-9.391	21.039	0.0377248	0.561844	0.00290326	-9.153
70.611	0.0037149	0.461746	0.000246242	-5.299	47.811	0.0107326	0.522139	0.00125439	-8.547	31.89	0.0648627	0.493321	0.00837443	-14.297	36.317	0.0163322	0.461977	0.00319205	-12.144	38.756	0.019068	0.464633	0.00184727	61701.4	36.552	0.0316973	0.673765	0.00461678	605472	24.546	0.0478135	0.492552	0.0129636	-11.924	26.419	0.0617582	0.537735	0.00808862	-7.77	23.763	0.0172784	0.625945	0.00210518	-11.418	30.706	0.0158888	0.440197	0.00128874	-15.319
59.397	0.003259	0.104138	0.00037639	-6.41	25.814	0.0574892	0.527426	0.0105804	-15.714	45.076	0.0406436	0.193627	0.00596188	-4.201	26.058	0.037784	0.541936	0.00654669	-4.884	34.118	0.0262402	0.309564	0.00254687	48181.3	41.798	0.025361	0.673057	0.003591	490054	27.479	0.0478604	0.495804	0.0186975	-11.316	15.243	0.136166	0.474393	0.0408394	-15.445	19.271	0.181684	0.626134	0.00780619	-7.354	26.003	0.0172879	0.197893	0.00192418	-17.102
31.179	0.00522256	0.177719	0.000999822	-12.503	37.685	0.073671	0.526811	0.0096918	-13.279	54.529	0.00784061	0.511167	0.00208131	-10.073	32.961	0.0145875	0.541183	0.0034797	-3.248	42.932	0.0168951	0.141297	0.00184752	74712.3	33.277	0.0389984	0.674974	0.00994056	337171	40.072	0.0159264	0.487415	0.00339939	-4.157	35.296	0.013866	0.535013	0.00260457	-7.186	26.491	0.0224833	0.625778	0.00243373	-0.001	25.896	0.022156	0.216399	0.00225962	-16.907
68.036	0.00170013	0.163746	0.000222565	-12.754	29.464	0.0604933	0.525945	0.00805076	-7.849	44.561	0.0139965	0.511477	0.00265865	-7.183	27.748	0.0239202	0.133447	0.00528627	-11.485	22.389	0.0389228	0.472748	0.004907	19467.7	21.285	0.0436844	0.678332	0.0163758	294061	32.304	0.115859	0.489526	0.00740241	-8.02	31.834	0.0136523	0.535149	0.00291342	-1.682	13.926	0.0577967	0.628273	0.0112509	-19.182	19.478	0.0678739	0.107993	0.00579321	-19.155
17.059	0.0381398	0.479532	0.0232176	-10.003	41.994	0.011788	0.522652	0.00214632	-8.848	30.556	0.166621	0.493044	0.0115558	-5.292	23.659	0.0190804	0.463061	0.00546822	-15.062	40.144	0.0105697	0.470974	0.00162853	76794.1	31.126	0.014779	0.673962	0.00535958	468169	25.446	0.0220478	0.51869	0.00634164	-15.331	31.182	0.0194648	0.535544	0.00378543	-9.677	21.278	0.0151039	0.600706	0.00253903	-1.997	26.999	0.0161468	0.440408	0.00162222	-7.657
67.555	0.00200989	0.362117	0.000206453	-4.583	34.376	0.024911	0.163891	0.00282264	-14.418	41.46	0.0158708	0.513186	0.00606504	-10.435	24.952	0.0341477	0.463608	0.0071719	-9.155	20.955	0.0648749	0.476861	0.0123127	14223.6	24.357	0.0215493	0.344698	0.00959206	324676	40.342	0.0122596	0.480405	0.00248254	-12.539	22.847	0.0148827	0.535633	0.00427813	-14.838	15.596	0.0203078	0.377715	0.00435834	-1.985	21.564	0.020352	0.0884358	0.00296559	-6.135
76.845	0.00382966	0.0530887	0.000208138	-10.081	30.929	0.0331379	0.397726	0.00354282	-11.363	45.748	0.0143267	0.511671	0.00283812	-10.164	30.491	0.0315561	0.462636	0.00449173	-14.633	31.406	0.0139034	0.471536	0.00262682	43249.6	25.977	0.0854929	0.676305	0.013133	295615	36.962	0.0194088	0.517204	0.00372497	-6.564	29.151	0.0159494	0.535452	0.00395013	0	25.138	0.0191115	0.11582	0.00237694	-4.298	12.571	0.0337473	0.56529	0.00555976	-12.577
23.567	0.00406255	0.539408	0.00114714	-3.44	47.067	0.012883	0.522244	0.0014414	-8.468	40.199	0.0570288	0.491368	0.00520619	-3.559	30.449	0.081228	0.490972	0.0076264	-6.34	38.171	0.0121837	0.470976	0.00166907	74155.8	24.817	0.03293	0.676047	0.0118041	319708	29.749	0.0201494	0.488264	0.00496392	-8.12	21.15	0.0692769	0.538766	0.0124109	-9.762	24.358	0.0147244	0.376285	0.00206198	-7.662	20.389	0.0245486	0.247426	0.00248868	-9.87
16.185	0.0202088	0.540195	0.00387978	-9.487	35.584	0.0189024	0.480109	0.00242654	-5.999	44.042	0.0128422	0.491019	0.00260611	-9.096	14.476	0.0512223	0.471542	0.0247335	-15.165	16.197	0.121959	0.484056	0.0251659	10402.3	37.325	0.016343	0.673259	0.00351937	396169	31.205	0.0755296	0.492067	0.0120682	-5.746	27.509	0.0861982	0.54015	0.0126003	-1.274	20.853	0.0219467	0.626079	0.00318926	-7.849	18.903	0.0194453	0.567356	0.00324293	-12.552
56.431	0.00643723	0.4619	0.000430053	-8.874	48.306	0.0116692	0.52218	0.00132658	-6.981	46.436	0.014151	0.511361	0.00225568	-4.788	35.152	0.0193602	0.462171	0.00349669	-6.853	17.053	0.072707	0.538246	0.0137479	12481.2	22.229	0.0371914	0.675367	0.0125428	177731	41.051	0.010837	0.486904	0.00229713	-15.03	36.639	0.0105999	0.534878	0.00243128	-0.001	10.775	0.196516	0.41256	0.0675173	-10.213	32.019	0.00645482	0.0406008	0.000940269	-10.969
43.11	0.00421815	0.538639	0.000571283	-9.355	38.408	0.0208836	0.522791	0.00240193	-5.747	51.844	0.0256625	0.490664	0.00200096	-9.796	45.972	0.0126209	0.227873	0.00178894	0	26.073	0.0375197	0.531646	0.00469706	32197.2	32.21	0.0510663	0.674035	0.00864915	309423	20.426	0.0500734	0.492089	0.0119828	-11.168	28.695	0.023434	0.53593	0.00477326	-9.122	11.198	0.0385365	0.631788	0.0117627	-4.783	33.678	0.00980233	0.56112	0.000989379	-11.781
78.723	0.00369085	0.461694	0.000184528	-6.403	46.381	0.0209969	0.0892938	0.00179855	-6.097	45.588	0.0226839	0.511964	0.00350292	-10.489	27.934	0.0428764	0.541931	0.00719204	-0.368	25.551	0.160484	0.313722	0.00806773	22590.1	39.626	0.032078	0.673931	0.00468725	788578	25.484	0.0249382	0.490012	0.00803397	-6.539	22.98	0.0252482	0.53633	0.00577271	-3.85	18.608	0.0211158	0.376928	0.0030937	-9.21	14.515	0.164825	0.249839	0.0168899	-3.45
66.388	0.0174142	0.377698	0.000312468	-7.873	39.662	0.0190581	0.522482	0.00186043	-14.865	50.125	0.0183921	0.469402	0.0055132	-10.005	34.916	0.0157255	0.461921	0.00304996	-10.524	32.78	0.11826	0.531066	0.00354316	45721.3	36.413	0.017518	0.673161	0.00389134	422863	29.731	0.0228568	0.48826	0.00495	-6.448	20.606	0.0740774	0.541653	0.0199256	-12.934	13.818	0.0494985	0.627368	0.00762816	-10.215	23.709	0.0105136	0.561902	0.00159531	-13.787
49.292	0.00920323	0.303475	0.000466586	-8.899	32.449	0.020279	0.481367	0.00303416	-3.655	54.496	0.0124296	0.51104	0.00175488	-6.634	34.713	0.0151038	0.540726	0.00273568	-11.908	47.089	0.0117673	0.47075	0.00125069	104967	29.044	0.0149438	0.674223	0.00565898	478883	33.706	0.0188015	0.525975	0.00513554	-9.047	33.7	0.0151247	0.535186	0.00293134	-7.222	8.046	0.154465	0.442561	0.129316	-10.073	39.407	0.00609015	0.0913571	0.00069741	-9.779
11.7	0.0172444	0.553388	0.00745449	-11.595	43.91	0.013772	0.522363	0.00164788	-9.085	34.644	0.0260997	0.495099	0.00688181	-8.293	32.493	0.0173211	0.540898	0.00306361	-10.399	29.515	0.035354	0.531676	0.00433862	37177.7	39.199	0.0172002	0.673141	0.00325187	474302	23.92	0.0493564	0.489896	0.00807542	-11.407	15.073	0.0368551	0.538273	0.0110142	-11.519	24.383	0.0161614	0.625736	0.0019024	-9.336	14.347	0.0437396	0.563304	0.00481489	-11.386
48.548	0.0028119	0.538602	0.000467035	-12.573	34.358	0.0449205	0.0733861	0.00570448	-14.265	42.455	0.0354352	0.49191	0.0042617	-9.964	23.645	0.0351785	0.183698	0.00793645	-13.914	39.089	0.0146377	0.471033	0.0017382	59938.8	46.034	0.010501	0.672853	0.0024072	712355	28.856	0.0287469	0.492877	0.0133103	-8.646	27.068	0.023453	0.535853	0.00492174	-5.827	26.588	0.0228254	0.625956	0.00204803	-19.824	51.954	0.00426771	0.56084	0.00043046	-11.291
32.43	0.00440959	0.0966904	0.00105311	-8.288	25.357	0.117931	0.52623	0.00861713	-5.583	48.322	0.0129467	0.511141	0.0018869	-8.413	12.761	0.0334297	0.466512	0.0122207	-9.837	38.156	0.0139205	0.471053	0.0017989	65455	32.795	0.0427867	0.674931	0.00750127	477825	42.025	0.0114793	0.486858	0.00218744	-9.314	30.871	0.0217098	0.327459	0.00510262	-8.608	14.544	0.020595	0.628063	0.00472848	-12.99	44.618	0.00657489	0.459781	0.000602801	-6.663
26.824	0.00583725	0.462633	0.00130248	-4.082	31.877	0.0350704	0.523572	0.00376681	-12.102	49.809	0.0422514	0.204733	0.00705293	-7.949	27.16	0.0264287	0.463196	0.00577504	-12.051	21.677	0.0307758	0.472756	0.00488616	21457.5	42.449	0.0137438	0.672847	0.00280135	397889	40.246	0.00804694	0.516046	0.00232372	-9.121	26.985	0.0154888	0.180534	0.00424471	-11.931	15.894	0.161884	0.381286	0.0100906	-9.651	28.85	0.0100466	0.440117	0.00116019	-0.021
74.892	0.00638814	0.461741	0.000241085	-6.859	30.786	0.0517475	0.480853	0.00585317	-12.024	47.241	0.0129634	0.216874	0.00283489	-7.799	11.864	0.0624026	0.470839	0.0224965	-22.964	34.135	0.0237767	0.53127	0.00246935	59050.7	26.841	0.0207642	0.675066	0.00739379	406022	25.272	0.0212464	0.489108	0.00635375	-11.212	28.573	0.017395	0.535724	0.00409577	-14.84	23.677	0.0149494	0.3764	0.0022463	-6.706	37.198	0.00885967	0.258392	0.000816118	-14.844
93.736	0.00197087	0.0242328	0.000121043	-11.728	31.107	0.0425142	0.523654	0.00394736	-17.664	22.182	0.0587713	0.517573	0.0145444	-4.408	17.601	0.220032	0.488597	0.0582788	-10.334	26.772	0.0304967	0.531609	0.00452546	25394.9	11.742	0.26866	0.710496	0.092747	198895	20.833	0.057782	0.164873	0.0135117	-12.367	24.347	0.0472367	0.538616	0.0102176	-9.529	15.596	0.016302	0.628293	0.00352621	-11.886	34.157	0.00655187	0.114412	0.000877869	-12.153
81.25	0.0035928	0.0810473	0.000183938	-14.434	23.495	0.0469325	0.525574	0.00729238	-2.647	19.815	0.0936421	0.517251	0.0148107	-10.484	19.719	0.133494	0.47182	0.0223647	-9.127	27.584	0.0188247	0.472112	0.00369179	34882.6	39.39	0.0153832	0.673027	0.00350963	332052	38.335	0.0116663	0.487238	0.00287779	-7.79	26.53	0.0156736	0.470437	0.00419962	-4.303	19.952	0.0780455	0.189211	0.00682506	-12.323	23.249	0.00911834	0.440381	0.00153376	-15.246
63.983	0.0042143	0.53866	0.000312547	-11.365	39.21	0.0157707	0.480162	0.00198079	-6.258	47.79	0.0209288	0.492259	0.00441215	-2.805	28.052	0.0768634	0.541513	0.00753736	-11.898	31.174	0.0287924	0.471664	0.00290691	44285.8	35.997	0.0188115	0.673693	0.00423954	528102	38.113	0.0119566	0.487155	0.00275249	-14.446	34.238	0.0148764	0.535211	0.00301607	-9.771	20.795	0.0427989	0.0785141	0.00417156	-4.722	31.552	0.0104164	0.561184	0.00105796	-23.064
29.938	0.00506522	0.539199	0.00123344	-9.929	40.549	0.0200233	0.522687	0.00221959	-11.815	38.873	0.0148107	0.491673	0.00332262	-4.52	24.851	0.0225162	0.463816	0.00749934	-4.103	25.529	0.0157394	0.472022	0.00350777	31001	32.338	0.050331	0.675742	0.0108022	398566	26.913	0.0411202	0.516932	0.00782029	-11.756	17.21	0.0440144	0.538534	0.0105727	-13.074	15.216	0.089137	0.382505	0.0120613	-11.809	19.468	0.0252414	0.441135	0.00277638	-5.476
20.516	0.00705108	0.540254	0.00142692	-13.843	36.982	0.0729932	0.52344	0.00357311	-5.525	52.282	0.0100745	0.376822	0.00177927	-3.261	19.197	0.0693514	0.549187	0.0198069	-14.706	42.453	0.0153522	0.470897	0.00153608	83937.9	45.398	0.0114283	0.672831	0.00228989	691784	36.913	0.0109017	0.487054	0.00254309	-15.453	35.863	0.0116738	0.534977	0.00248606	-9.569	15.334	0.0803888	0.620812	0.0222155	-7.094	21.597	0.01253	0.562148	0.00195468	-16.371
118.769	0.00176838	0.162623	8.27548e-05	-14.177	23.495	0.0316299	0.524756	0.00586242	-20.255	40.74	0.0321169	0.512155	0.00541684	-15.003	20.73	0.221489	0.472787	0.0242147	-7.219	36.418	0.0169127	0.471168	0.00200995	59182.8	23.87	0.133881	0.67833	0.0225655	304430	34.27	0.0481155	0.0822623	0.011756	-4.011	29.442	0.0260786	0.535971	0.00467871	-13.83	27.799	0.0144576	0.625671	0.00163999	-8.847	35.155	0.00577922	0.561202	0.000792618	0
39.226	0.00478717	0.538945	0.000887076	-7.701	39.989	0.0198451	0.52251	0.00190899	-11.216	36.366	0.0172386	0.512349	0.00411494	-12.784	31.481	0.0529859	0.277003	0.00931271	-4.865	24.518	0.0379523	0.533262	0.0060341	18362.9	34.022	0.0202675	0.673618	0.00560303	314615	38.891	0.0118189	0.515853	0.00257223	-6.953	24.886	0.0206744	0.536182	0.00580471	-8.47	20.221	0.0787127	0.106266	0.00616504	-10.455	14.103	0.03472	0.563948	0.00516157	-10.641
20.223	0.00690767	0.540428	0.00188433	-12.496	45.321	0.019296	0.0942123	0.00195911	-4.82	60.253	0.00698853	0.510886	0.00138591	-10.345	35.654	0.0147928	0.540689	0.00272207	-12.08	30.114	0.0165442	0.531883	0.00299402	44210.7	33.547	0.0133334	0.673452	0.00414055	398543	23.192	0.0205249	0.146017	0.00734365	-9.674	29.03	0.0267123	0.535771	0.00476166	-11.206	29.443	0.0204013	0.139826	0.00175883	-8.095	21.288	0.0511193	0.441335	0.00320488	-12.639
60.775	0.00398637	0.136918	0.00032006	-4.663	26.725	0.0285483	0.524195	0.00486798	-13.327	45.312	0.0111233	0.51138	0.0023714	-9.071	20.173	0.0518148	0.546401	0.00960087	-6.855	33.229	0.0188603	0.471347	0.00237227	56126.5	34.244	0.0309716	0.673484	0.00518449	255430	23.09	0.0395967	0.489576	0.00749384	-8.167	38.927	0.0149837	0.534977	0.00248715	-8.175	23.932	0.0140108	0.376396	0.00224056	0	18.463	0.0318286	0.2635	0.00370494	-10.497
66.682	0.00190169	0.0582335	0.000218768	-10.177	19.241	0.159775	0.548496	0.0504618	-9.985	56.498	0.00894965	0.490773	0.00152914	-5.083	27.456	0.0312313	0.463323	0.0060097	-12.811	40.896	0.0192407	0.470985	0.00169225	72938.2	28.002	0.0933485	0.677839	0.013331	535585	30.394	0.0293181	0.48925	0.00668011	-14.889	28.302	0.0221215	0.536138	0.00499851	-14.183	19.735	0.0539966	0.13915	0.00686914	-14.022	21.786	0.0300775	0.142921	0.0034468	-15.148
15.804	0.0497878	0.490012	0.0408161	-10.414	42.338	0.0310025	0.522786	0.0023987	-10.915	39.437	0.0145514	0.511966	0.00338909	-11.39	35.354	0.0208195	0.462155	0.00352761	-5.425	24.917	0.179187	0.530007	0.00914233	21899.3	36.145	0.0148144	0.673398	0.00370453	554432	16.804	0.0474736	0.493569	0.01491	-17.327	23.38	0.0334205	0.536993	0.00715978	-12.126	32.072	0.0142545	0.344032	0.00141574	-6.33	37.124	0.0118935	0.177412	0.000898966	-14.54
15.341	0.0105372	0.507265	0.0027478	-6.053	27.525	0.037309	0.524472	0.00534763	-7.055	47.15	0.041421	0.373627	0.00568998	-5.078	33.06	0.147139	0.54094	0.00617173	-14.125	40.45	0.014408	0.470991	0.00170874	74608.1	13.788	0.122347	0.688031	0.0408319	181471	35.98	0.0242038	0.516205	0.00432533	-9.546	24.301	0.0380887	0.536728	0.0070156	-17.632	15.004	0.0534416	0.634408	0.00905445	-16.381	15.245	0.0181877	0.563371	0.00317207	-9.627
15.498	0.0214166	0.540253	0.00461136	-6.328	25.094	0.107282	0.489486	0.0154685	-16.931	45.176	0.0123868	0.511383	0.00239269	-11.073	34.037	0.0172859	0.510515	0.00340303	-6.107	15.683	0.0620726	0.537484	0.0125328	12155.1	28.049	0.0938271	0.675778	0.0143208	371629	32.742	0.108241	0.502697	0.00897702	-0.001	16.364	0.0405963	0.538902	0.0126606	-11.336	10.332	0.150465	0.408795	0.0566966	-14.847	30.15	0.0322252	0.0944215	0.00154283	-11.148
37.3	0.00920175	0.539017	0.000720121	-14.887	28.827	0.0740143	0.530212	0.0155965	-5.153	20.327	0.0949798	0.495636	0.0138448	-16.322	26.626	0.0787375	0.467796	0.0143172	-11.921	29.257	0.0503539	0.114317	0.0054494	32736.2	23.639	0.05674	0.677169	0.0160306	232954	21.512	0.0340125	0.490352	0.00912147	-8.392	41.306	0.00931936	0.534668	0.00184861	-6.869	20.602	0.0228849	0.376802	0.00289888	-2.044	57.179	0.00431371	0.135298	0.000371028	-12.06
43.099	0.0148033	0.462209	0.000797888	-9.19	33.432	0.0528528	0.524737	0.00592494	-6.813	51.473	0.00944053	0.511625	0.00313345	-10.48	29.727	0.0213689	0.541464	0.00416764	-8.717	37.763	0.015667	0.471119	0.00189975	55838.3	35.782	0.0210859	0.674306	0.00550881	528638	44.213	0.00813005	0.486713	0.00190151	0.001	31.149	0.0207951	0.53594	0.00461697	-10.5	18.728	0.0177374	0.376971	0.00316412	-9.361	27.382	0.0153439	0.561307	0.00144553	-15.115
98.342	0.00190505	0.461632	0.000111619	-6.657	37.083	0.0148034	0.522748	0.00232445	-5.788	42.511	0.0467784	0.348601	0.00329379	-0.315	23.64	0.0987543	0.469884	0.0186103	-7.869	26.819	0.02618	0.533288	0.00489463	28432.2	29.664	0.0454533	0.674142	0.00647405	283406	49.048	0.0096214	0.359071	0.0017901	-7.638	15.467	0.0671584	0.473112	0.014166	-9.09	24.006	0.0439842	0.625506	0.00373993	-9.116	12.025	0.0392205	0.56841	0.00934384	-12.937
30.307	0.0189255	0.463085	0.00184287	-8.074	33.58	0.079224	0.526881	0.00960958	-10.668	45.876	0.0112888	0.511376	0.00232172	-9.408	27.576	0.0218564	0.462993	0.00511072	-7.466	10.897	0.225632	0.490743	0.038077	8789.9	27.354	0.022152	0.673982	0.00625304	272106	27.52	0.0854095	0.494196	0.0159825	-5.104	21.428	0.0505341	0.540761	0.0167581	-9.364	19.177	0.022731	0.626301	0.00428917	-9.849	44.94	0.00629828	0.225225	0.000574489	-15.116
90.603	0.00359551	0.249658	0.000148532	-5.271	27.213	0.029835	0.476976	0.00688422	-8.767	50.279	0.0195897	0.260662	0.00253273	-7.229	29.606	0.0583813	0.464535	0.00812883	-12.797	27.138	0.107244	0.354527	0.00802544	31946.8	29.578	0.0223903	0.675018	0.0079931	460367	37.951	0.0134143	0.487571	0.00350074	-9.463	18.307	0.188973	0.545568	0.0262459	-11.405	12.563	0.0407628	0.38321	0.0132094	-4.09	40.965	0.00649932	0.560877	0.000654473	-12.971
9.492	0.0524572	0.544528	0.0141162	-17.451	37.122	0.0197464	0.522846	0.00250179	-15.171	39.728	0.0182275	0.512	0.00414012	-6.922	30.559	0.0182569	0.541421	0.00384485	-9.252	23.51	0.0412608	0.473364	0.00597635	18792	38.722	0.0140751	0.673199	0.00325327	553560	32.551	0.0199783	0.488522	0.00527561	-7.55	17.143	0.0301494	0.475376	0.0084034	-8.166	19.311	0.0173083	0.376754	0.00281563	-9.674	8.683	0.0818425	0.169744	0.020619	-4.791
29.921	0.00498577	0.46257	0.0012272	-8.049	23.534	0.0727701	0.525549	0.00726311	-12.6	37.249	0.0635879	0.512489	0.0047742	-0.747	26.286	0.0228336	0.462954	0.00531015	-6.864	25.687	0.0794664	0.178006	0.00623429	19874.7	38.564	0.0150764	0.673283	0.00329067	587972	34.62	0.0137517	0.487771	0.00386287	-11.16	25.78	0.0489816	0.53792	0.00877442	-11.781	16.669	0.0398102	0.630655	0.00675315	0	32.457	0.0108622	0.55274	0.00112518	-2.765
74.438	0.00273695	0.0240459	0.000185569	-6.448	29.8	0.0881916	0.525333	0.00698539	-6.826	37.988	0.0302645	0.512383	0.00488799	-11.207	20.741	0.0763928	0.544357	0.0189703	-10.847	46.45	0.0133218	0.530534	0.00134618	94929.2	43.994	0.0166656	0.673031	0.00278933	725443	35.636	0.0481035	0.51631	0.00587241	-17.455	19.921	0.0537736	0.538669	0.0132343	-4.585	20.291	0.0218021	0.626692	0.00344036	-14.437	29.859	0.0165891	0.0398002	0.00146575	-8.898
13.353	0.0121067	0.424137	0.00337474	-19.266	35.798	0.0471176	0.52383	0.00424692	-5.553	57.316	0.0124024	0.510953	0.00161435	-0.376	39.347	0.0137063	0.24283	0.00253637	-11.675	18.703	0.0360036	0.473833	0.00693724	21379.3	30.362	0.0151997	0.674076	0.00539904	462346	38.609	0.0132479	0.349017	0.00285181	-10.087	25.175	0.0218599	0.536551	0.00625814	-13.452	25.806	0.0177476	0.290704	0.00231861	-5.365	22.652	0.0108744	0.440607	0.00189325	-12.114
59.546	0.00321553	0.0374949	0.000318125	-17.278	40.912	0.0192275	0.47971	0.00191054	-7.898	45.786	0.0134497	0.491052	0.00249497	-5.434	31.982	0.0508879	0.463309	0.00574193	-13.462	37.01	0.0204747	0.342348	0.00203652	64750.3	29.859	0.0216781	0.674935	0.0080873	381300	36.802	0.0223703	0.516675	0.00370134	-3.78	29.37	0.0639314	0.538259	0.00891398	-14.69	13.792	0.0186257	0.629917	0.00399378	-12.446	46.566	0.00449695	0.298201	0.000502267	-6.811
26.322	0.0048998	0.539473	0.00132539	-13.296	32.851	0.104799	0.491698	0.0123567	-2.015	56.571	0.00968502	0.511078	0.00204411	-2.713	31.151	0.0397316	0.200809	0.00885681	-10.675	36.475	0.0223983	0.471277	0.00220795	56214.4	23.709	0.0852524	0.679621	0.0263059	258286	31.351	0.0375818	0.488325	0.00507454	-6.697	21.733	0.0815625	0.469213	0.0135915	-10.798	21.919	0.016265	0.376524	0.00244529	-5.992	30.002	0.0107279	0.403411	0.00112733	-4.562
25.516	0.00696122	0.539684	0.00114544	-14.839	47.018	0.0115231	0.479477	0.00157419	-8.79	35.297	0.0148457	0.512569	0.00461116	-7.631	23.469	0.0339988	0.46595	0.0109266	-10.289	34.212	0.0582909	0.062939	0.00346112	53459.9	37.927	0.0215904	0.673442	0.00398526	651683	38.839	0.0129216	0.487017	0.00249231	-12.527	17.588	0.0274681	0.474482	0.00812191	-11.741	19.507	0.013382	0.626822	0.00269996	-2.365	24.096	0.0177349	0.562446	0.00201851	-19.191
21.196	0.00722936	0.463903	0.00282336	-9.448	27.727	0.16002	0.534622	0.0237276	-7.892	40.246	0.0140878	0.511768	0.00298077	-0.292	36.116	0.0148826	0.46176	0.00272131	-13.739	26.386	0.0156663	0.471783	0.00311431	37465.5	38.846	0.0202284	0.673298	0.00373479	467661	40.569	0.00829141	0.486913	0.00228589	-3.266	21.959	0.108648	0.556329	0.04952	-18.569	15.231	0.0333444	0.629412	0.00896878	-10.087	31.223	0.0105365	0.533996	0.00113526	-8.01
86.833	0.00245203	0.461666	0.000151573	-6.492	35.898	0.0145945	0.522677	0.00219561	-18.387	39.292	0.0229944	0.13371	0.00438843	-12.606	41.596	0.0179317	0.540448	0.00241847	-5.954	38.684	0.0246079	0.471364	0.00233308	55284.1	42.319	0.0146313	0.673089	0.00290899	575858	31.198	0.0137027	0.48755	0.00348947	-7.257	28.397	0.0311743	0.536407	0.00564532	-12.069	29.257	0.0163366	0.625608	0.00159148	-8.81	52.159	0.00437267	0.238061	0.000416472	-0.777
36.487	0.00613933	0.388992	0.00108527	-1.463	40.569	0.018475	0.522817	0.00244637	-12.178	35.181	0.0435885	0.516073	0.011794	-9.023	19.302	0.0987383	0.479808	0.0386475	-19.093	41.918	0.0204191	0.105118	0.00176098	76234.5	40.402	0.0126678	0.673109	0.00297994	580829	38.937	0.00810021	0.487008	0.00244674	-11.042	34.258	0.013657	0.535185	0.00316561	-12.292	21.643	0.0215399	0.626266	0.00276731	-17.67	18.26	0.0200841	0.491914	0.00349833	-14.618
95.166	0.00206155	0.041099	0.000120671	-6.457	42.138	0.0251547	0.313171	0.00210007	-5.627	49.697	0.0151408	0.490766	0.00218464	-5.405	35.246	0.064356	0.462494	0.00448808	-3.356	44.337	0.012253	0.467154	0.00138249	92629.7	20.861	0.0740268	0.364143	0.0266193	156847	30.527	0.0531732	0.489714	0.0076983	-11.269	24.034	0.0815157	0.537326	0.00885506	-13.166	25.407	0.0249837	0.618246	0.002609	-5.852	43.155	0.00660847	0.398565	0.000590569	-14.984
102.932	0.00110062	0.318346	9.80547e-05	-4.164	20.062	0.20864	0.552043	0.0571283	-8.798	48.884	0.0311737	0.492252	0.00563123	-15.142	35.264	0.0239568	0.2586	0.00430338	-14.147	5.186	0.714996	0.568258	0.128678	2669.51	39.402	0.0125283	0.673296	0.00322248	660756	26.844	0.089188	0.520266	0.0174949	-6.586	33.3	0.0164639	0.535327	0.00353462	-6.581	20.725	0.0206009	0.621828	0.00301808	-8.315	22.223	0.0455839	0.557796	0.00333079	-9.074
30.963	0.00342785	0.144281	0.000922127	-4.42	43.736	0.0161026	0.522356	0.00164073	-6.047	27.196	0.115456	0.523378	0.0249951	-3.105	23.158	0.0974472	0.465927	0.0108879	-9.765	25.048	0.116997	0.474501	0.00821344	25474.1	40.224	0.0134894	0.673292	0.00327062	620801	17.342	0.0977076	0.49945	0.0257814	-10.209	35.408	0.0135938	0.535031	0.00268616	-4.045	22.584	0.0191144	0.436876	0.00258187	-2.717	16.521	0.0489775	0.440839	0.00623643	-9.108
20.816	0.00437559	0.540289	0.00149314	-9.176	32.355	0.0139563	0.52277	0.0023572	-7.342	26.009	0.0366557	0.507945	0.011781	-3.742	14.625	0.116594	0.470857	0.0206014	-12.29	24.079	0.0748204	0.473161	0.0056573	19758.6	42.474	0.0165353	0.672934	0.0029496	422011	24.534	0.0504997	0.492623	0.0134073	-8.877	32.626	0.0129609	0.535052	0.0027002	-10.317	12.607	0.022449	0.634022	0.00642113	-7.405	32.572	0.00896781	0.16246	0.000998254	-10.713
76.323	0.00148653	0.535877	0.000171045	-1.684	40.386	0.0204526	0.479801	0.00197484	-7.938	47.431	0.0112965	0.511384	0.00225667	-9.843	25.975	0.0601408	0.418738	0.00967119	-11.06	40.521	0.0104963	0.470954	0.0015909	78261.1	35.023	0.0412718	0.673694	0.00603454	388267	27.027	0.0296123	0.495741	0.0188092	-7.579	28.613	0.0239146	0.53619	0.00562125	-8.152	13.599	0.0180359	0.627613	0.00376219	-14.312	22.959	0.0132309	0.561776	0.00166845	-7.059
13.731	0.0116223	0.415724	0.00440427	-10.838	32.816	0.0171529	0.142745	0.0030736	-7.208	45.061	0.0459558	0.491318	0.00412505	-4.515	33.324	0.0302678	0.540831	0.00421475	-5.681	41.781	0.0104303	0.470902	0.00149924	85843.7	21.799	0.155228	0.679886	0.0195659	250472	28.138	0.0209662	0.489556	0.00716273	-6.918	22.146	0.0364324	0.537447	0.0091856	-4.973	17.482	0.124077	0.626816	0.00788344	-13.358	30.775	0.0118532	0.561248	0.00116927	-13.287
100.14	0.00162466	0.173596	0.000107262	-5.063	42.321	0.0183304	0.479856	0.00175898	-7.727	44.751	0.0177282	0.511826	0.00406785	-13.653	37.727	0.0264622	0.487014	0.00332135	-17.376	34.325	0.0216691	0.531194	0.0024435	58253	43.461	0.0203506	0.673301	0.00366622	865184	34.384	0.014641	0.488159	0.0046208	-12.943	33.398	0.0143252	0.535161	0.00307442	-17.057	15.589	0.0167478	0.627965	0.00394923	-11.283	22.558	0.0217639	0.560522	0.00226664	-9.478
[truncated: 101 more rows]
[truncated: 1,000 more columns]

## Sheet: Kinase-Random substrate
Kinase-Random substrate pair 1					Kinase-Random substrate pair 2					Kinase-Random substrate pair 3					Kinase-Random substrate pair 4					Kinase-Random substrate pair 5					Kinase-Random substrate pair 6					Kinase-Random substrate pair 7					Kinase-Random substrate pair 8					Kinase-Random substrate pair 9					Kinase-Random substrate pair 10
[truncated: 1,003 more rows]
[truncated: 955 more columns]

## Sheet: E3 ubiquitin ligase-Substrate
E3 ubiquitin ligase-Substrate pair 1					E3 ubiquitin ligase-Substrate pair 2					E3 ubiquitin ligase-Substrate pair 3					E3 ubiquitin ligase-Substrate pair 4					E3 ubiquitin ligase-Substrate pair 5					E3 ubiquitin ligase-Substrate pair 6					E3 ubiquitin ligase-Substrate pair 7					E3 ubiquitin ligase-Substrate pair 8					E3 ubiquitin ligase-Substrate pair 9					E3 ubiquitin ligase-Substrate pair 10
[truncated: 1,003 more rows]
[truncated: 260 more columns]

[truncated: 1 more sheets: E3 ubiquitin ligase-Random pair]
