# Supplementary material for: Narrow funnel-like interaction energy distribution is an indicator of specific protein interaction partner
Source: iScience. 2023 May 20;26(6):106911. doi: 10.1016/j.isci.2023.106911 (PMC10250834; doi:10.1016/j.isci.2023.106911)
Supplement: Data S11. Interaction energy distributions of general protein interactome and non-interacting protein pairs analyzed with iRMS, rTM-score, iTM-score, and riTM-score (protein structures used in computational docking were retrieved from PDB datrabase.); related to Figures 5, 7, S19, and S20 [file mmc12.xlsx]

## Sheet: Sheet1
PDB ID	1A2K					1A2X					1AXI					1AY7					1B2S					1B6C					1BH8					1BH9					1BI7					1BI8
Chain ID	A			B		A			B		A			B		A			B		A			B		A			B		A			B		A			B		A			B		A			B
	iRMS (Å)	rTM_score	iTM_score	irTM_score	interaction energy (kcal/mol)	iRMS (Å)	rTM_score	iTM_score	irTM_score	interaction energy (kcal/mol)	iRMS (Å)	rTM_score	iTM_score	irTM_score	interaction energy (kcal/mol)	iRMS (Å)	rTM_score	iTM_score	irTM_score	interaction energy (kcal/mol)	iRMS (Å)	rTM_score	iTM_score	irTM_score	interaction energy (kcal/mol)	iRMS (Å)	rTM_score	iTM_score	irTM_score	interaction energy (kcal/mol)	iRMS (Å)	rTM_score	iTM_score	irTM_score	interaction energy (kcal/mol)	iRMS (Å)	rTM_score	iTM_score	irTM_score	interaction energy (kcal/mol)	iRMS (Å)	rTM_score	iTM_score	irTM_score	interaction energy (kcal/mol)	iRMS (Å)	rTM_score	iTM_score	irTM_score
1	30.831	0.00718085	0.832837	0.00392132	-48.956	12.818	0.00262631	0.766762	0.00115504	-8.279	21.216	0.0132783	0.0753488	0.0032884	-7.862	18.526	0.0121563	0.345752	0.0041068	-6.146	15.307	0.0207588	0.524041	0.00428585	-5.284	21.249	0.0195675	0.56036	0.00269405	-0.329	15.023	0.0712989	0.423718	0.0327761	-13.142	18.718	0.0107357	0.616906	0.0060101	-3.922	21.016	0.00823224	0.0886029	0.00182052	-12.151	44.803	0.00399626	0.526361	0.00112667
2	20.938	0.0348998	0.155354	0.0196142	-53.617	13.026	0.00280814	0.766919	0.0012747	-2.446	19.208	0.0246602	0.414527	0.00401378	-14.677	19.372	0.00988072	0.187857	0.00385051	-5.789	15.622	0.0229129	0.481929	0.00444695	-5.45	16.151	0.0421295	0.561965	0.00718233	0.001	21.767	0.0146449	0.435715	0.00632252	-9.297	15.627	0.0683364	0.411356	0.0424983	-16.955	12.75	0.0268286	0.43808	0.00639108	-3.262	49.71	0.00285622	0.526215	0.000832068
3	15.811	0.0482429	0.664421	0.0209484	-52.136	9.318	0.0146107	0.773294	0.00729687	-11.913	13.5	0.0223653	0.149665	0.00896378	-11.155	16.972	0.017338	0.657693	0.00538811	-6.952	22.792	0.00722412	0.479676	0.00171254	0	30.066	0.0149185	0.559647	0.00157365	0	18.209	0.0188756	0.128833	0.0119013	-17.567	15.055	0.0160149	0.618305	0.00742775	-10.913	19.957	0.00848224	0.069366	0.00212614	-11.17	50.419	0.00262282	0.338483	0.000812883
4	20.573	0.0394581	0.833604	0.0219899	-48.975	15.606	0.00247551	0.766418	0.00125675	-6.075	15.977	0.0162612	0.101038	0.00551127	-11.788	10.142	0.0748461	0.665332	0.033533	-5.124	23.547	0.0062935	0.479349	0.00131594	0	30.473	0.00744924	0.559387	0.00109491	0	8.193	0.0359653	0.418337	0.0225257	-26.047	14.116	0.0264072	0.395011	0.0152774	-6.721	20.712	0.0110395	0.0520732	0.00183337	-9.456	31.944	0.00841636	0.526816	0.00195057
5	34.804	0.00645607	0.675888	0.0034843	-48.967	9.158	0.00639757	0.767275	0.0031711	-9.771	10.473	0.115663	0.544965	0.0618597	-14.919	17.332	0.0126066	0.657496	0.00456503	-13.95	31.287	0.00463422	0.47899	0.000882202	0	16.176	0.0365291	0.561349	0.00482864	-7.042	18.318	0.0409404	0.416443	0.0195615	-17.444	19.101	0.0310584	0.394927	0.0151919	-1.424	19.071	0.0226153	0.10288	0.00346232	-4.246	19.454	0.105602	0.224179	0.0124535
6	24.808	0.0222198	0.832642	0.010333	-54.102	20.66	0.00117605	0.766358	0.000512845	-11.621	16.813	0.0133068	0.288631	0.0048988	-6.886	10.899	0.0261995	0.660027	0.0127433	-10.508	22.964	0.00665264	0.479533	0.00153915	0	25.805	0.0166667	0.559771	0.00192937	0	19.375	0.0264658	0.598945	0.0126708	-9.894	12.399	0.0236569	0.532661	0.0122831	-4.991	22.558	0.0147128	0.576549	0.00215264	-10.435	22.524	0.00941234	0.47597	0.00290874
7	38.871	0.00591627	0.298992	0.00315498	-49.166	22.698	0.000954123	0.76626	0.000411684	-19.017	20.89	0.0479048	0.520946	0.00675819	-24.742	10.239	0.0422829	0.662014	0.0195109	-6.535	20.531	0.0299114	0.152901	0.00320394	0	32.316	0.0224511	0.441883	0.00139442	-0.4	15.427	0.0264836	0.601707	0.0191555	-12.333	9.619	0.132271	0.622565	0.067497	-13.542	13.734	0.0139415	0.348344	0.00382904	-16.929	15.041	0.0568655	0.535036	0.0165376
8	24.048	0.026064	0.11005	0.0177262	-48.977	23.622	0.000793804	0.766207	0.0003578	-4.961	13.145	0.0207708	0.271131	0.00897009	-12.435	9.775	0.0358223	0.660903	0.0190842	-9.187	12.242	0.142107	0.515378	0.0494923	-6.38	31.063	0.00864492	0.559527	0.00127279	0	14.277	0.0828846	0.446108	0.0779291	-19.957	14.18	0.0105729	0.389088	0.0057136	-7.589	17.935	0.0176317	0.577333	0.00307507	-11.246	18.361	0.0243865	0.530742	0.0109182
9	35.614	0.00434462	0.832685	0.00251346	-48.939	12.218	0.00296307	0.76706	0.00129741	-17.776	24.795	0.0363053	0.519957	0.00501279	-9.005	15.888	0.0116024	0.65783	0.00484585	-7.439	11.57	0.156644	0.510542	0.0451465	-4.31	30.459	0.0432435	0.559859	0.00205295	0.001	16.012	0.0224254	0.412195	0.012525	-20.156	9.797	0.0466044	0.398132	0.0202603	-19.743	14.194	0.0384052	0.106704	0.00790297	-5.939	29.438	0.00697205	0.475611	0.00217218
10	15.789	0.0145305	0.172481	0.00868486	-53.125	13.528	0.00243068	0.766517	0.00117619	-12.364	19.909	0.0194722	0.0486686	0.00514283	-10.138	15.725	0.00980855	0.657748	0.00500384	0	18.766	0.0130772	0.480064	0.00218201	0	24.403	0.0503541	0.560368	0.00318751	0	17.034	0.0178595	0.410121	0.00914564	-6.024	16.7	0.0138416	0.151764	0.00730328	-18.124	21.382	0.00835778	0.133232	0.00187	-14.801	22.575	0.0167376	0.528561	0.00525324
11	15.658	0.143224	0.221763	0.0961372	-62.2	19.406	0.00180831	0.766654	0.000707193	-9.399	23.599	0.0541684	0.0608632	0.00435187	-7.75	16.49	0.00941803	0.657649	0.00420207	-10.552	29.939	0.00940251	0.479377	0.00134975	0.001	8.551	0.197513	0.565597	0.0136367	-10.924	13.878	0.0211678	0.117684	0.0128297	-14.465	18.582	0.0388862	0.39649	0.0177298	-12.339	11.91	0.0846504	0.583675	0.0106206	-17.189	31.615	0.00977494	0.47563	0.00275885
12	21.416	0.0131904	0.833532	0.00694567	-61.002	14.513	0.00208891	0.76661	0.000983096	-7.238	24.786	0.122651	0.0542794	0.00709855	-10.69	15.247	0.0113051	0.657819	0.00533876	-10.56	21.826	0.0256321	0.522981	0.00352225	0	27.213	0.00929476	0.559545	0.00144588	0.001	15.111	0.0441194	0.423029	0.030364	-24.056	7.345	0.0899609	0.414833	0.046858	-18.104	17.135	0.0188733	0.578689	0.00469294	-15.206	22.307	0.00969029	0.477124	0.00335735
13	24.049	0.0616296	0.101538	0.0342024	-52.828	24.613	0.000861593	0.766204	0.0003885	-5.225	26.874	0.00779348	0.479561	0.00202849	-6.121	15.582	0.00860651	0.34991	0.00398483	-1.621	12.674	0.0825142	0.497524	0.0240463	-5.108	34.537	0.00799184	0.559331	0.000982723	0	17.186	0.0251445	0.414592	0.0164867	-8.571	14.073	0.0232799	0.617934	0.0109734	-12.286	26.471	0.00758299	0.575785	0.00125536	-3.989	23.801	0.010348	0.475927	0.00290488
14	38.086	0.00486432	0.123528	0.00270373	-49.165	10.329	0.0108704	0.771508	0.00482112	-11.282	14.206	0.0842939	0.531173	0.0243285	-6.112	13.734	0.0105079	0.348833	0.0051047	-8.671	13.01	0.03453	0.476688	0.00803938	-10.693	37.54	0.0201817	0.559396	0.00114681	0	21.341	0.0150298	0.597647	0.00626081	-9.471	18.095	0.0114919	0.388862	0.00534872	-13.433	27.156	0.00773508	0.102005	0.00127797	-12.726	41.253	0.00339351	0.12662	0.00107496
15	31.315	0.00864307	0.83285	0.00481712	-48.959	16.458	0.00169269	0.766567	0.000770369	-12.777	16.729	0.0161724	0.519958	0.00570664	-19.556	7.563	0.0897935	0.666652	0.0421064	-7.783	21.078	0.0547168	0.481576	0.0040203	-0.001	16.351	0.047963	0.565334	0.0112673	-0.611	14.449	0.024968	0.413994	0.0156779	-9.764	13.07	0.0256478	0.395836	0.0166617	-8.547	18.188	0.00966677	0.380753	0.00236551	-11.539	49.844	0.0029229	0.526212	0.000820902
16	34.934	0.0106569	0.624392	0.00645003	-49.067	16.921	0.00297569	0.767195	0.00113951	-9.635	16.87	0.0195241	0.520328	0.00706012	-12.885	9.038	0.0630958	0.663229	0.0295348	-7.382	25.033	0.0084697	0.30257	0.00161816	0	43.984	0.00934549	0.559215	0.000743515	0	16.003	0.0212816	0.599145	0.0100175	-6.969	21.566	0.027705	0.601163	0.00617995	0	23.965	0.0073688	0.0710995	0.0013656	-5.095	25.963	0.00951484	0.527268	0.00286484
17	14.795	0.0173261	0.834927	0.0104853	-53.048	23.964	0.00125679	0.766429	0.000480852	-12.806	11.603	0.0640235	0.527816	0.0205914	-16.32	11.226	0.0229354	0.350481	0.00947931	-7.43	21.647	0.0161207	0.480484	0.00269215	0	30.065	0.00860118	0.559481	0.0012504	0	14.5	0.0299113	0.418414	0.0228823	-16.951	12.449	0.0136865	0.638499	0.00781225	-5.182	18.02	0.010497	0.576879	0.00253966	-9.004	39.383	0.00498265	0.5265	0.00141005
18	28.89	0.017159	0.62799	0.00831073	-49.183	20.697	0.00104173	0.766274	0.000445851	-11.803	20.32	0.0123984	0.41581	0.0033161	-7.872	17.999	0.0100699	0.6576	0.00398946	-5.024	25.566	0.0239012	0.521412	0.00242223	0	16.573	0.0174497	0.560783	0.00390739	-9.451	17.272	0.046602	0.174512	0.0137299	-12.2	17.466	0.0109027	0.0367064	0.0054076	-12.534	20.909	0.00908763	0.0833535	0.00196568	-7.114	40.595	0.00393043	0.526435	0.00125445
19	25.126	0.0124491	0.318996	0.00684215	-51.285	16.178	0.00149755	0.766375	0.000709027	-11.718	19.272	0.0119389	0.518958	0.00348741	-12.758	14.524	0.0129123	0.658101	0.00617634	-19.834	27.047	0.00602677	0.479168	0.00109721	0	24.841	0.0364564	0.560027	0.00224718	-10.036	10.694	0.070773	0.421362	0.0274387	-21.316	14.637	0.0132878	0.390019	0.00721396	-12.226	12.998	0.0356134	0.579787	0.00596819	-8.292	21.08	0.0129787	0.477678	0.00466944
20	14.303	0.0298739	0.376108	0.0198619	-54.74	17.761	0.00183922	0.76664	0.000761021	-11.318	13.582	0.0388359	0.488	0.0133554	-2.877	11.366	0.0525498	0.665982	0.0305329	-9.033	26.134	0.010812	0.493822	0.00170661	0	29.76	0.0166451	0.559654	0.00162489	0	15.493	0.0319051	0.417166	0.0206609	-14.268	14.66	0.0150322	0.390395	0.00782155	-13.595	11.436	0.0399857	0.582426	0.00910934	-7.367	25.431	0.0186885	0.068946	0.00451757
21	20.372	0.0172098	0.129357	0.00923567	-60.083	3.129	0.0509247	0.780435	0.0247177	-13.755	17.835	0.0170743	0.186395	0.00560649	-16.808	12.575	0.0683265	0.66302	0.0211624	-4.599	18.253	0.0153889	0.480933	0.00323886	-6.371	18.515	0.0131103	0.560169	0.00246295	-1.832	14.067	0.0699146	0.438672	0.064353	-16.758	13.127	0.0127194	0.390241	0.00757774	-10.259	19.549	0.0111065	0.238347	0.00206289	-8.837	30.078	0.00744984	0.154472	0.0019743
22	19.385	0.0316835	0.833877	0.0193007	-59.064	21.456	0.00105543	0.76633	0.000469882	-11.802	11.179	0.0576508	0.526107	0.0181389	-6.081	13.581	0.0101881	0.657543	0.00508845	-5.37	28.962	0.00865682	0.522444	0.00149121	0	35.868	0.024173	0.559525	0.00133292	0	20.151	0.0124007	0.40917	0.0076071	-8.137	13.961	0.0153435	0.617788	0.0071383	-5.025	15.399	0.0341655	0.578504	0.00445399	-13.246	18.642	0.0220879	0.528776	0.00583293
23	14.167	0.0154277	0.837877	0.0101736	-55.104	22.968	0.00102996	0.766303	0.000406133	-14.279	15.413	0.034727	0.133775	0.00890807	-13.422	9.41	0.203269	0.669758	0.0368502	-5.435	11.83	0.0159436	0.184826	0.0045839	-2.862	46.647	0.00535433	0.559117	0.000576931	0	15.35	0.0480751	0.417212	0.0208075	-17.354	8.625	0.0198285	0.3934	0.0127032	-9.897	14.632	0.0161358	0.578685	0.00467695	-17.172	39.586	0.0035222	0.371121	0.00118083
24	13.119	0.112852	0.193699	0.0463663	-58.349	15.266	0.00231495	0.76635	0.001169	-2.539	16.548	0.016831	0.0934883	0.00533336	-10.352	16.474	0.0126933	0.657579	0.0045307	-9.86	24.465	0.00701893	0.171477	0.00148885	0	18.716	0.0792817	0.561977	0.00601869	-8.394	12.725	0.0829729	0.604319	0.0361141	-7.093	14.422	0.0264127	0.617689	0.0132036	-14.056	33.246	0.00443459	0.276243	0.000841321	0	27.63	0.00953876	0.343742	0.0026614
25	34.426	0.00481051	0.832737	0.00287858	-49.168	17.446	0.00148731	0.76626	0.00073045	-14.351	32.036	0.00949973	0.060773	0.00178005	-7.358	18.783	0.00862562	0.657217	0.00322765	-4.487	28.163	0.0101858	0.522534	0.0016199	-0.001	36.244	0.026858	0.559572	0.00143924	0	20.727	0.0150535	0.154631	0.00701206	0	14.059	0.0664238	0.402575	0.0275618	-16.466	22.489	0.0115694	0.576605	0.00221822	-13.433	48.209	0.00302882	0.52624	0.000876
26	29.985	0.069431	0.832899	0.0530998	-48.968	15.347	0.0039184	0.767191	0.00115702	-9.136	23.932	0.0121348	0.518716	0.0028505	-11.175	16.347	0.00979304	0.0957668	0.00404227	-3.284	21.17	0.0214335	0.128779	0.00250103	0	27.847	0.0248233	0.559666	0.00162441	-0.001	18.705	0.0255347	0.41057	0.00989256	-1.162	15.273	0.0977395	0.41465	0.0531724	-9.163	8.738	0.193196	0.612614	0.0539761	-6.675	46.698	0.00417212	0.526331	0.00106511
27	28.552	0.0107829	0.171159	0.00567219	-49.066	13.33	0.00462648	0.767896	0.0022615	-11.358	19.146	0.0164808	0.111188	0.00456182	-9.168	9.075	0.0439645	0.662759	0.0258251	-4.938	16.308	0.0186951	0.481109	0.00345026	-10.046	27.249	0.0199761	0.559723	0.00178007	-9.312	16.135	0.012156	0.409214	0.00767537	-10.898	14.416	0.0710628	0.408424	0.0379194	-14.107	12.513	0.0693056	0.588146	0.0161636	-15.454	22.148	0.0304673	0.529299	0.00713717
28	29.221	0.00567861	0.130371	0.00331963	-48.969	14.111	0.00785574	0.767157	0.00411561	-19.177	23.602	0.0121681	0.518693	0.00281501	-7.464	16.671	0.01642	0.658322	0.00584062	-2.244	18.944	0.0127423	0.480768	0.00303526	-2.364	27.902	0.0140639	0.55978	0.00181083	0	19.52	0.0152543	0.599161	0.00892352	-8.455	18.958	0.0172754	0.391558	0.0097205	-5.963	17.845	0.00986962	0.250964	0.00228549	-8.89	39.65	0.00634297	0.474945	0.00161087
29	11.146	0.161223	0.248616	0.113549	-65.223	29.013	0.00106456	0.766302	0.000345287	-3.676	18.684	0.0118129	0.129252	0.0039331	-10.157	12.134	0.0876235	0.663803	0.0390603	-12.149	22.892	0.0190634	0.0887579	0.00251469	0	46.397	0.00535278	0.559134	0.000597671	0.001	17.06	0.0284349	0.304256	0.0135966	-11.37	9.002	0.0312069	0.395295	0.0157472	-21.043	24.752	0.00778277	0.199785	0.00133482	-10.647	40.577	0.00517253	0.52651	0.00141632
30	33.112	0.0112083	0.832754	0.00636331	-48.963	9.245	0.00475721	0.237518	0.00206608	-16.486	23.231	0.039291	0.478961	0.0032472	-3.228	12.496	0.026807	0.195267	0.0155667	-11.739	17.588	0.0181324	0.525408	0.00378627	-5.917	21.258	0.0257767	0.560577	0.00342187	-7.214	7.606	0.0242349	0.414704	0.016621	-16.836	18.045	0.0108142	0.0907733	0.00662705	-9.427	15.662	0.0255857	0.122168	0.00566458	-8.194	19.173	0.0212424	0.529566	0.00714533
31	32.665	0.00835282	0.110436	0.00485564	-48.965	19.162	0.00115787	0.766347	0.000519654	-9.343	15.21	0.0494968	0.118096	0.00938282	-6.313	12.985	0.0299479	0.659941	0.0113149	-5.522	18.63	0.0217348	0.245753	0.00315295	0	33.272	0.00948799	0.441814	0.00106474	0	15.695	0.023038	0.412523	0.0130635	-19.618	13.231	0.0427668	0.398056	0.0202722	-14.623	12.676	0.0506491	0.247109	0.0161484	-8.636	39.745	0.00495691	0.526537	0.00144657
32	12.832	0.0243449	0.83641	0.0167235	-53.83	22.026	0.00153931	0.766517	0.000570449	-1.488	19.868	0.019149	0.0670116	0.00402032	-11.895	15.157	0.0325052	0.659268	0.0100181	-3.462	35.383	0.00513379	0.467793	0.000840649	0	39.151	0.00964158	0.559334	0.00107048	0	17.568	0.0107457	0.60243	0.00709055	-9.652	11.57	0.0494362	0.446446	0.0256597	-11.167	22.197	0.00805879	0.0693767	0.00173795	-13.027	38.134	0.00624886	0.419566	0.00151465
33	30.676	0.00857436	0.55564	0.00487955	-49.074	28.654	0.000781435	0.766231	0.000300744	-0.044	31.193	0.0128914	0.119002	0.00183264	-10.763	15.737	0.0230724	0.65894	0.0097774	-8.563	24.681	0.00634054	0.0745546	0.00117415	0.001	32.872	0.020635	0.559573	0.00150543	0	14.854	0.0242717	0.599879	0.012182	-12.368	16.207	0.0517424	0.139584	0.013173	-23.914	17.467	0.0104375	0.0601347	0.00265889	-5.891	36.911	0.00531774	0.0726507	0.0016139
34	26.605	0.00801552	0.833025	0.00465592	-49.177	20.063	0.00109646	0.766322	0.000490491	-0.826	24.343	0.0150775	0.0412942	0.00283477	-7.696	8.87	0.0199167	0.659032	0.0102719	-4.528	22.514	0.0154063	0.522988	0.00226736	0.001	22.462	0.0222385	0.560551	0.00300238	-2.577	15.278	0.0378808	0.415583	0.0180417	-13.837	17.165	0.0117824	0.388938	0.00547141	-7.433	15.961	0.0237624	0.578221	0.00412053	-10.261	43.127	0.00351799	0.0426406	0.0011173
35	26.263	0.00665431	0.833115	0.00384853	-49.167	11.798	0.0035942	0.766591	0.00179047	-7.047	15.126	0.0159933	0.052086	0.00545998	-12.269	14.684	0.0403868	0.660708	0.0125635	-10.701	29.975	0.0111544	0.0954399	0.00153109	0	17.216	0.0277842	0.561411	0.00475397	-12.044	7.338	0.070985	0.617619	0.052411	-14.371	14.396	0.119967	0.4346	0.0812492	-20.98	26.012	0.00676386	0.575682	0.00113505	-5.994	27.45	0.00663733	0.476164	0.00235508
36	26.808	0.00707848	0.568688	0.00428547	-48.954	16.584	0.00213055	0.766783	0.000872521	-7.297	20.196	0.0225335	0.520083	0.00531701	-10.139	13.387	0.012399	0.364513	0.00595852	-3.566	29.585	0.00521575	0.479068	0.00097636	0	41.32	0.0124003	0.559379	0.00105837	0	19.629	0.0138796	0.167827	0.007094	-10.521	19.392	0.0142884	0.616625	0.0074088	-6.113	16.096	0.0174224	0.577737	0.00355047	-1.121	42.875	0.00374569	0.474867	0.00109494
37	36.748	0.00492107	0.661011	0.00274907	-48.953	18.573	0.00115008	0.76631	0.00052257	-10.446	12.531	0.0458604	0.524576	0.0134554	-6.45	7.792	0.124575	0.675377	0.0727369	-9.877	25.95	0.0109333	0.257951	0.00170609	0.001	30.993	0.0171616	0.559444	0.00125118	-3.512	16.293	0.0179646	0.599649	0.0106111	-13.35	13.051	0.0319624	0.626738	0.0152948	-11.239	19.659	0.0148221	0.577694	0.00350736	-13.524	26.393	0.0087512	0.527418	0.00332676
38	16.752	0.0325824	0.130446	0.0229648	-54.407	15.644	0.00623898	0.769174	0.00265106	-5.958	12.795	0.0574965	0.12785	0.0235245	-10.58	15.213	0.0110453	0.657762	0.00514463	-2.076	17.857	0.0234923	0.175928	0.00377145	-4.727	16.579	0.0228376	0.560446	0.00331358	-5.631	11.162	0.0573262	0.422994	0.0303612	-8.646	16.39	0.0999959	0.424465	0.0710391	-4.943	5.846	0.25576	0.612003	0.0466357	-19.633	42.091	0.00600187	0.106264	0.00145961
39	29.585	0.0111669	0.765093	0.00682555	-48.969	16.424	0.00227722	0.766867	0.00101812	-4.63	20.26	0.0297819	0.106382	0.00469497	-6.41	14.67	0.0220989	0.659713	0.00990626	-11.739	16.091	0.0323847	0.483461	0.00631045	-2.73	32.027	0.0167667	0.559634	0.00166978	-0.001	14.106	0.047622	0.600095	0.019716	-13.729	18.841	0.018773	0.391049	0.00887718	-14.812	11.593	0.0583662	0.582416	0.00908746	-8.551	31.072	0.00661609	0.47554	0.00189693
40	38.362	0.00985718	0.171909	0.00553151	-48.963	21.65	0.00160673	0.76649	0.000536772	-11.615	16.594	0.021028	0.520728	0.00676649	-3.8	9.044	0.180372	0.669746	0.0535687	-8.281	15.56	0.0264909	0.527968	0.00682459	-3.54	31.638	0.0113908	0.559377	0.00107829	-3.061	14.765	0.0553146	0.614806	0.0359295	-14.585	14.383	0.0707887	0.399011	0.0218277	-16.776	22.709	0.0204579	0.577032	0.00272172	-15.731	48.825	0.00335696	0.474738	0.000951204
41	34.584	0.0159729	0.219237	0.00922297	-49.157	13.948	0.0138525	0.766427	0.0075428	-7.273	22.454	0.018571	0.227953	0.00294741	-14.447	8.061	0.087833	0.664951	0.0696607	-9.809	15.166	0.0151217	0.480745	0.00300798	-1.751	28.399	0.0191551	0.559903	0.00208233	0	17.377	0.014877	0.410092	0.00910129	-12.954	15.413	0.104045	0.410781	0.0419779	-10.027	13.65	0.117787	0.589754	0.0185721	-5.523	34.233	0.00750074	0.526768	0.00191382
42	29.909	0.00836091	0.832945	0.00494396	-48.997	12.82	0.00370136	0.766739	0.00183363	-7.484	17.178	0.017254	0.0540229	0.0049111	-5.999	15.62	0.0217186	0.658558	0.00682983	-11.388	20.552	0.0261199	0.481623	0.00407891	0	30.912	0.026896	0.559774	0.00173726	-2.564	17.838	0.0164453	0.411382	0.0112244	-7.539	17.409	0.023205	0.39323	0.0123935	-7.421	27.056	0.00608907	0.0578992	0.00115844	-4.251	28.61	0.00804049	0.361524	0.00218497
43	27.427	0.00857059	0.170791	0.00499745	-48.956	21.557	0.0012247	0.766392	0.000494041	-12.604	23.202	0.0135599	0.114422	0.00302724	-10.162	18.024	0.00733778	0.657224	0.00316521	-6.571	15.599	0.015035	0.480783	0.0030541	-8.75	42.922	0.00586876	0.559166	0.000668483	-0.001	18.052	0.0172174	0.598384	0.00830074	-9.463	16.568	0.0149681	0.390434	0.00788406	-13.654	10.954	0.0817031	0.588337	0.0163093	-9.941	47.008	0.00304672	0.526273	0.000952474
44	12.417	0.0337983	0.232615	0.0244026	-61.967	12.778	0.00324106	0.766484	0.00164179	-10.164	15.652	0.0162159	0.0508265	0.00554936	-18.293	12.245	0.0312948	0.659545	0.0142345	-4.347	6.494	0.34452	0.531778	0.0633904	-4.976	35.306	0.0400744	0.559563	0.00138379	-0.001	16.387	0.0185545	0.599101	0.00997854	-10.8	14.646	0.0183174	0.392797	0.0117189	-11.277	16.399	0.0491738	0.580294	0.00657987	-8.557	20.826	0.0203162	0.477032	0.00482379
45	20.808	0.0324112	0.833583	0.0161482	-49.149	16.951	0.00154877	0.766421	0.000705694	-7.978	21.385	0.0104554	0.519155	0.00378852	-10.081	12.467	0.0453847	0.661721	0.0233363	-7.07	16.631	0.0186907	0.452884	0.00347736	-5.006	32.631	0.0105883	0.559518	0.00132068	0	14.027	0.0254805	0.600925	0.012769	-16.829	18.64	0.0415047	0.297106	0.0138347	-4.542	20.935	0.00918924	0.070408	0.00169207	-9.599	23.415	0.0263853	0.189843	0.00491046
46	27.783	0.0109146	0.832916	0.00588219	-49.166	11.833	0.0311842	0.766903	0.0174564	-14.779	25.917	0.0152863	0.197785	0.00246312	-8.889	15.854	0.0126469	0.657763	0.00567077	0.001	23.408	0.0125641	0.523347	0.00223463	0	10.198	0.0900569	0.571301	0.0232911	-5.045	14.083	0.024851	0.413579	0.0148015	-10.643	16.033	0.0198979	0.390412	0.00785085	-6.964	20.337	0.00913999	0.576546	0.0021487	-8.245	50.309	0.00253781	0.472539	0.000771975
47	29.977	0.00532703	0.108963	0.00316038	-49.21	19.907	0.00104282	0.76625	0.000489469	-9.183	16.772	0.0256017	0.108585	0.00678598	-6.671	7.738	0.240455	0.6732	0.0495904	-6.198	30.4	0.00383995	0.478931	0.000810965	0	41.135	0.0177614	0.559298	0.000907024	0	21.571	0.0121091	0.238444	0.00569358	-7.603	16.221	0.0411302	0.39482	0.0152433	-8.926	21.876	0.00958005	0.0806539	0.00169717	-7.516	32.752	0.00454901	0.47557	0.00158844
48	27.661	0.00773152	0.322974	0.00459529	-49.16	24.127	0.00120064	0.766409	0.000468175	-10.609	18.111	0.0205306	0.520366	0.00599975	-12.02	14.077	0.0160766	0.350843	0.00654857	-5.782	27.296	0.010164	0.522549	0.001481	0	14.98	0.0377721	0.56128	0.00481387	-8.014	11.145	0.119227	0.465972	0.120085	-14.421	18.972	0.0340528	0.396592	0.0179511	-15.898	19.499	0.0095	0.576646	0.00226586	-7.456	22.239	0.0108714	0.527732	0.00389898
49	23.256	0.0163489	0.831655	0.00875839	-52.453	21.091	0.000971921	0.766217	0.000460868	-14.649	17.231	0.0245061	0.116309	0.00784981	-3.885	14.861	0.0119403	0.0871578	0.00572286	-7.13	34.008	0.00309274	0.122423	0.000668987	0	49.566	0.00513046	0.559105	0.000543314	0	19.374	0.0149998	0.40909	0.0074713	-6.726	16.334	0.0150719	0.119082	0.00905767	-10.58	22.557	0.00855478	0.0715001	0.00163732	-5.937	46.288	0.00282897	0.526235	0.000872104
50	23.015	0.0584655	0.833503	0.0335162	-52.254	10.559	0.0510689	0.766937	0.0319139	-13.093	17.784	0.0186612	0.0919299	0.00619854	-17.651	19.909	0.00678565	0.65701	0.00252536	-2.051	17.179	0.0172584	0.523543	0.00338631	-3.271	43.358	0.0293149	0.559351	0.00101364	-0.001	13.616	0.0283666	0.4165	0.0195662	-18.208	19.617	0.0198474	0.616897	0.00909592	-7.28	22.838	0.00876664	0.576121	0.00164917	-8.248	29.076	0.00696353	0.52702	0.00236966
51	27.168	0.00780676	0.83303	0.00476706	-49.161	17.77	0.00139956	0.766265	0.000679902	-8.45	12.961	0.148394	0.541392	0.0431273	-12.399	10.359	0.0419853	0.661554	0.0168547	-7.892	10.806	0.105312	0.51032	0.0508371	-12.404	22.069	0.0210948	0.242737	0.00221046	-10.934	12.416	0.0347022	0.420176	0.0257007	-17.32	10.299	0.0225271	0.393477	0.0128022	-10.723	20.829	0.00891386	0.105474	0.0017796	-6.769	21.613	0.0316067	0.226484	0.00797622
52	15.427	0.0205177	0.164764	0.0130897	-51.365	8.984	0.0150162	0.774003	0.00709974	-1.142	14.125	0.0158544	0.497352	0.0064584	-17.377	15.762	0.0105318	0.0933905	0.00466142	-10.658	19.796	0.0180772	0.480724	0.00298255	0	15.043	0.0938715	0.562162	0.00658752	-5.471	16.767	0.0401423	0.423318	0.0311705	-8.892	16.557	0.0254256	0.39105	0.0088771	-7.605	10.505	0.0758964	0.59021	0.0185665	-14.431	17.026	0.0634699	0.532771	0.0126984
53	39.884	0.0037756	0.832611	0.00219029	-49.164	17.967	0.00132262	0.76638	0.000555285	-10.355	16.383	0.0397818	0.486473	0.00662843	-4.319	13.013	0.0617989	0.679244	0.0531019	-9.546	39.114	0.00321206	0.478734	0.000571835	-0.001	40.267	0.00782545	0.559166	0.000673347	0	14.08	0.0222947	0.600827	0.0160165	-7.038	12.281	0.0175366	0.245369	0.0101381	-13.703	12.906	0.101749	0.599981	0.032919	-22.415	33.751	0.0100329	0.526831	0.00196939
54	34.134	0.00495555	0.832747	0.00292085	-48.95	11.838	0.00356307	0.141631	0.00147928	-9.525	19.901	0.0129594	0.183557	0.00393658	-8.664	15.873	0.0135648	0.657763	0.00562325	-11.389	24.103	0.0111991	0.480216	0.00236771	-0.001	28.987	0.0323822	0.5596	0.00157271	0	12.975	0.0370514	0.231402	0.0203919	-11.317	14.54	0.079194	0.413619	0.0482922	-18.061	16.568	0.0230397	0.121985	0.00488672	-9.479	19.15	0.0299215	0.529605	0.0073091
55	33.321	0.00643122	0.18706	0.00373772	-49.151	12.772	0.00389549	0.766695	0.00193674	-14.793	20.033	0.0282566	0.485105	0.00468112	-5.603	13.879	0.0104618	0.657541	0.0048039	-6.806	27.775	0.0062613	0.479153	0.00107918	0.001	35.362	0.00745085	0.0646942	0.0010558	0	25.403	0.00952412	0.407097	0.00422992	-4.188	12.093	0.014489	0.39088	0.00860804	-9.991	19.741	0.0106988	0.576526	0.00212447	-11.704	17.957	0.0171744	0.529169	0.0062579
56	20.974	0.017644	0.173047	0.00943347	-49.17	14.558	0.0037644	0.767302	0.00126855	-16.078	20.065	0.0205446	0.48474	0.00414706	-14.301	16.17	0.0120852	0.657707	0.0046473	-9.363	27.8	0.0168544	0.39604	0.00175982	0	37.742	0.0119077	0.559327	0.000964928	0	13.884	0.0520343	0.421685	0.0281829	-20.957	17.025	0.0245185	0.617713	0.0134753	-8.786	18.682	0.00993718	0.131722	0.00227697	-10.234	30.516	0.00679112	0.475494	0.00194201
57	15.885	0.0190338	0.834248	0.0116039	-50.028	14.061	0.0026005	0.395608	0.00125257	-10.91	16.516	0.0191632	0.481676	0.0050533	-5.41	16.419	0.0100241	0.347059	0.00459407	-1.478	17.661	0.00977433	0.480455	0.00265692	-9.324	25.932	0.0245327	0.559879	0.00198057	-11.713	20.373	0.0152511	0.598445	0.00675408	-8.594	17.5	0.0275602	0.393747	0.0132364	-8.852	14.377	0.0237769	0.578041	0.00390693	-11.511	37.504	0.0053359	0.0689204	0.00157367
58	15.512	0.0212266	0.629511	0.0137396	-51.394	10.108	0.0143545	0.771859	0.00501158	-9.577	14.926	0.0599164	0.524534	0.0137178	-4.988	15.474	0.00976668	0.346858	0.00406559	-8.806	15.911	0.0388471	0.483375	0.00622099	-6.468	32.782	0.0312063	0.442041	0.00181237	0	13.514	0.0748447	0.430235	0.0428131	-20.593	11.686	0.0161471	0.391282	0.00925155	-9.421	20.656	0.00900478	0.0721621	0.0021352	-7.983	37.89	0.0137479	0.527	0.00229488
59	28.686	0.00887943	0.832969	0.00531311	-49.16	12.575	0.00587397	0.768901	0.00287032	-9.522	28.479	0.00836106	0.518328	0.00211126	-1.528	17.193	0.0157011	0.657845	0.00528059	-3.348	25.91	0.00809893	0.0853734	0.00148208	-0.001	41.641	0.0194931	0.559347	0.000972304	0	13.462	0.0138064	0.409942	0.00886389	-10.516	14.949	0.0186802	0.391643	0.00983705	-15.119	19.851	0.0150073	0.131522	0.0021838	-18.402	49.641	0.00297813	0.526213	0.000825826
60	22.748	0.071958	0.833307	0.0521316	-48.968	6.355	0.0135592	0.770119	0.00636974	-13.553	26.536	0.0139928	0.105112	0.00250772	-8.333	10.782	0.138508	0.686366	0.0649675	-9.834	24.424	0.00781379	0.47951	0.00151102	0	44.547	0.00971244	0.559191	0.000742966	0	15.016	0.0144185	0.600942	0.00857381	-8.565	23.26	0.00718268	0.387484	0.00312862	-8.629	14.003	0.0740684	0.589442	0.017728	-11.643	33.366	0.00786437	0.0897327	0.00211672
61	24.573	0.0161784	0.117213	0.00935866	-48.945	22.9	0.000865427	0.766222	0.000371608	-5.72	15.47	0.0157608	0.377423	0.00524889	-7.651	17.387	0.00878513	0.657301	0.00358823	-5.593	21.102	0.0171868	0.523996	0.00364388	0.001	22.797	0.0109198	0.559766	0.00186576	0	16.725	0.0166318	0.409791	0.00860879	-10.756	18.555	0.0149733	0.390181	0.00748088	-1.902	23.988	0.00972522	0.414466	0.00152298	-9.494	16.484	0.0261219	0.53076	0.00941649
62	32.081	0.01272	0.0874284	0.00747081	-49.157	22.474	0.000912077	0.766233	0.000406036	-3.471	12.584	0.0409465	0.423094	0.011428	-8.429	18.563	0.0103656	0.657493	0.00381316	-4.684	26.245	0.0108885	0.447621	0.00175461	0	24.444	0.0302435	0.560123	0.00260663	0	9.959	0.122828	0.462533	0.101076	-20.13	14.804	0.0369152	0.399869	0.0231675	-16.8	14.663	0.0993205	0.59132	0.0208205	-7.705	28.936	0.0167166	0.527975	0.00403409
63	31.627	0.00558641	0.214808	0.00315627	-48.958	26.879	0.000706051	0.766152	0.000325673	-3.839	19.091	0.0177942	0.0596026	0.00474926	-15.136	11.39	0.0573489	0.666131	0.027526	-3.496	18.27	0.012425	0.525501	0.00273247	0.001	14.976	0.0641021	0.574119	0.0261611	-6.91	14.926	0.0239458	0.411857	0.0119667	-9.746	11.745	0.0236919	0.392145	0.0106486	-7.999	21.663	0.0107332	0.576374	0.00194553	-8.69	21.816	0.0122369	0.475567	0.00366118
64	23.78	0.0239321	0.833276	0.0125373	-49.154	14.244	0.00590582	0.767452	0.00303337	-21.408	22.688	0.0155227	0.519337	0.00393694	-4.386	15.692	0.0103213	0.657462	0.00437177	-7.307	15.078	0.0344212	0.486361	0.00987891	-6.78	36.209	0.00646868	0.559266	0.000903241	0	18.395	0.0176305	0.59996	0.0116583	-21.907	15.468	0.014935	0.617572	0.00658622	-13.555	32.567	0.00869903	0.575787	0.00125765	0	21.012	0.0104644	0.0526883	0.00403414
65	39.133	0.00386889	0.224403	0.00217168	-48.96	14.487	0.00183592	0.766519	0.000862197	-10.97	16.429	0.0330441	0.102299	0.00755712	-8.288	12.261	0.0127254	0.65815	0.00683198	-6.631	19.362	0.0111799	0.480249	0.00240721	-8.534	24.009	0.103068	0.560504	0.00322081	-4.336	19.422	0.0675143	0.418779	0.0240533	-8.767	15.056	0.0171513	0.390736	0.00836948	-28.071	20.82	0.0124044	0.266982	0.00237418	-12.32	36.616	0.00809164	0.526784	0.00190596
66	19.17	0.0152613	0.794831	0.0085613	-54.537	19.472	0.0011486	0.766308	0.000513779	-10.691	17.156	0.0226779	0.484836	0.00576443	-12.446	12.001	0.102594	0.667743	0.030684	-8.814	29.548	0.00824789	0.4794	0.0013784	0	31.707	0.00587048	0.559313	0.000967992	0	16.684	0.0142149	0.409296	0.00780482	-7.444	13.473	0.0276783	0.397441	0.0193828	-13.574	11.809	0.0673045	0.587383	0.0151953	-6.916	50.079	0.0026872	0.526178	0.000767708
67	33.846	0.00540999	0.832754	0.00320914	-49.155	22.915	0.000950031	0.766269	0.000391933	-8.367	13.95	0.153207	0.149321	0.0162207	-4.227	12.893	0.021593	0.65816	0.00869585	-10.32	35.737	0.00475105	0.521965	0.000793713	0.001	42.956	0.0194913	0.559271	0.000845652	0	19.419	0.0108487	0.408122	0.00589478	-11.463	17.421	0.014019	0.390127	0.00739312	-14.245	19.132	0.0290528	0.07395	0.00365334	-3.856	20.922	0.0159048	0.52907	0.00682405
68	26.529	0.0114603	0.833111	0.00663607	-47.868	13.845	0.00219373	0.766565	0.00106776	-9.896	17.983	0.0305908	0.522089	0.0092199	-10.763	14.036	0.0364112	0.664005	0.0186837	-5.743	13.451	0.0193043	0.542731	0.00573867	-1.314	32.182	0.129064	0.559887	0.0020243	0	11.014	0.0210251	0.361865	0.0140094	-13.832	21.922	0.0633813	0.41124	0.0468252	-4.08	23.618	0.0101176	0.158481	0.00155485	-7.492	33.228	0.00608061	0.526887	0.00217413
69	21.952	0.0203014	0.160009	0.010509	-58.382	15.806	0.00207211	0.766647	0.000988868	-10.618	22.666	0.0481803	0.0584578	0.00614894	-10.209	14.26	0.0244115	0.658981	0.00821135	-5.408	30.046	0.00965491	0.479621	0.0016453	0	41.28	0.00613435	0.559186	0.000702369	0	11.815	0.0204804	0.413281	0.0143239	-12.966	13.07	0.0332355	0.394449	0.0143512	-9.196	19.816	0.0085129	0.429831	0.00192966	-13.996	27.908	0.0106621	0.475519	0.00239148
70	12.94	0.117387	0.232246	0.0931077	-56.421	26.396	0.000916528	0.766278	0.00035349	-10.936	20.71	0.0268751	0.519858	0.00486798	-18.257	17.934	0.0105727	0.346115	0.00412193	-3.806	20.621	0.0248665	0.278943	0.0037754	-0.003	36.518	0.0051371	0.0484432	0.000765915	0	18.487	0.019124	0.411848	0.0119669	-10.895	16.394	0.0353783	0.399219	0.0221305	-17.59	19.759	0.011289	0.0725748	0.00273777	-7.029	38.909	0.00498779	0.526541	0.00144731
71	36.866	0.00397432	0.176281	0.00225726	-49.16	11.484	0.0101232	0.771839	0.00502962	-8.469	14.852	0.0192879	0.0670408	0.00650397	-4.564	13.978	0.0122987	0.348337	0.00499709	-7.549	12.587	0.04198	0.164612	0.0100609	-7.779	29.893	0.0252614	0.55978	0.00181838	-0.001	19.858	0.0156617	0.409536	0.00819591	-0.544	11.273	0.0281742	0.395516	0.0160763	-17.617	9.593	0.0399596	0.437841	0.00942482	-6.147	30.961	0.00926611	0.527012	0.00231633
72	27.467	0.00713527	0.500985	0.00408301	-49.162	19.196	0.00118208	0.766274	0.000564348	-8.378	17.588	0.0225043	0.520714	0.00641371	-8.258	14.844	0.0192606	0.658824	0.00745614	-4.202	25.423	0.00784766	0.479456	0.00144601	0	17.596	0.0843761	0.561262	0.00459219	-5.765	14.369	0.0872469	0.432479	0.0478348	-26.177	16.027	0.063515	0.409725	0.0400483	-7.573	11.435	0.0814572	0.59264	0.0218168	-15.06	32.227	0.00565866	0.0822706	0.00198441
73	28.005	0.01209	0.602859	0.0068228	-49.167	13.095	0.00242359	0.766559	0.00119022	-15.44	16.384	0.0171774	0.374603	0.00455214	-11.156	17.505	0.0171413	0.346502	0.0055571	-4.882	34.744	0.00522897	0.479084	0.000995735	0.001	21.953	0.0511395	0.561456	0.00484405	0	14.331	0.0191307	0.603335	0.0115256	-7.455	13.754	0.134604	0.440709	0.101434	-21.988	22.828	0.0129108	0.576375	0.00194719	-6.98	41.391	0.00402875	0.474993	0.00125665
74	38.467	0.00425029	0.832643	0.00232629	-49.154	14.268	0.00248	0.766718	0.00117183	-11.661	20.807	0.0225342	0.125163	0.00843695	-1.832	15.909	0.0150631	0.657783	0.00526761	-10.108	25.775	0.00982673	0.479628	0.00165369	0.001	24.557	0.0146221	0.559746	0.00183773	0.001	16.831	0.0268434	0.599224	0.0112801	-21.286	12.368	0.0190436	0.39246	0.0111555	-25.383	13.361	0.121384	0.59563	0.0261528	-14.667	25.749	0.00749994	0.527143	0.00261748
75	30.866	0.0167305	0.832816	0.0111381	-49.15	20.131	0.00100941	0.766264	0.000462156	-3.197	30.585	0.0158188	0.51849	0.00235814	-7.942	14.46	0.0131821	0.347088	0.00511233	-8.349	20.542	0.00942003	0.479662	0.00169514	-4.125	32.446	0.0132807	0.559534	0.00131636	-0.001	17.622	0.0279869	0.412917	0.0137125	-17.628	17.591	0.0258763	0.392203	0.0107955	-13.969	18.442	0.0103945	0.576961	0.00263625	-18.708	18.241	0.0324291	0.48958	0.00913973
76	22.064	0.0355285	0.833491	0.0193983	-48.948	20.728	0.00269381	0.767071	0.000966763	-3.665	23.281	0.0153417	0.519397	0.00440156	-1.177	16.352	0.00900643	0.349854	0.00419171	-5.162	23.441	0.00736861	0.523094	0.0014721	0	30.021	0.0101112	0.29295	0.00113643	0.001	18.135	0.101765	0.412406	0.0128878	-0.148	15.103	0.0289736	0.618353	0.0146541	-9.417	25.788	0.0101547	0.576024	0.00153583	-4.942	32.779	0.00453761	0.455955	0.00155758
77	33.91	0.00536779	0.121508	0.00309274	-49.156	17.059	0.0124805	0.768653	0.00204816	-8.373	19.636	0.0425572	0.110459	0.00775411	-5.123	17.147	0.00881091	0.126122	0.0036362	-0.972	21.135	0.018866	0.231036	0.00317777	0	41.088	0.0148336	0.559302	0.000962224	-0.001	8.672	0.0657679	0.43682	0.057052	-18.191	17.228	0.0343394	0.396478	0.0178035	-5.837	15.86	0.0184048	0.378477	0.00301682	-11.654	19.814	0.0107122	0.300226	0.00472656
78	32.131	0.00610226	0.832768	0.00354739	-48.961	12.014	0.00738636	0.768429	0.00372514	-8.737	22.434	0.0394748	0.519794	0.00473213	-3.65	11.273	0.0975812	0.675633	0.0453486	-11.096	18.609	0.0179465	0.523777	0.00297983	-2.892	39.207	0.0114489	0.5593	0.000911568	-0.001	14.165	0.0487875	0.425466	0.034436	-15.18	16.053	0.111204	0.430889	0.0797773	-23.501	10.448	0.0653478	0.585675	0.0131895	-10.331	17.544	0.0433226	0.53339	0.0134876
79	34.097	0.00552565	0.832751	0.00338173	-48.961	19.343	0.00106971	0.766262	0.000496794	-13.299	14.879	0.0282398	0.524864	0.0139346	-13.063	17.328	0.0121736	0.65782	0.00499242	-11.483	34.035	0.00481872	0.478977	0.000866275	0	46.05	0.0078721	0.559148	0.000627697	0	15.55	0.021845	0.600229	0.0134364	-14.76	17.511	0.0177276	0.391317	0.00930774	-22.419	20.506	0.00823558	0.407251	0.00191278	-3.861	25.455	0.0205152	0.11365	0.00515056
80	29.847	0.0101277	0.832368	0.00554433	-48.951	8.899	0.00734469	0.768248	0.00338043	-4.612	21.137	0.0153788	0.206529	0.0040327	-8.805	12.469	0.16165	0.662216	0.0423083	-12.861	17.622	0.020913	0.223736	0.00356456	-4.142	22.003	0.0211476	0.560069	0.00258377	0	21.718	0.0509951	0.18907	0.0213828	-14.483	16.945	0.0134401	0.617905	0.00692602	-13.139	21.123	0.0123614	0.576599	0.0022101	-12.144	39.395	0.00548145	0.34135	0.00150774
81	26.587	0.0333689	0.114639	0.025328	-48.947	14.476	0.00210123	0.766668	0.000977941	-10.049	30.602	0.0102218	0.0247265	0.0017968	-12.428	21.853	0.00599078	0.656941	0.00231975	0	18.814	0.00984339	0.480177	0.00231883	0	45.171	0.0114363	0.559272	0.000872272	0	11.051	0.0871358	0.633233	0.0625967	-21.806	14.396	0.0363023	0.396573	0.0177919	-11.094	14.041	0.055583	0.582388	0.00908538	-23.333	27.427	0.0282596	0.20396	0.00418449
82	27.98	0.0179397	0.488087	0.00810564	-48.979	10.902	0.0114575	0.771804	0.00583124	-10.113	23.512	0.0713146	0.51966	0.00435251	-5.636	14.064	0.0461019	0.660165	0.016159	-7.278	21.623	0.0145087	0.480367	0.00254969	0	33.569	0.0113601	0.559599	0.00141528	0	14.695	0.0229284	0.413769	0.0151193	-13.279	20.648	0.00897186	0.178863	0.00417949	-8.763	29.528	0.00771168	0.0707378	0.00117671	-0.002	39.702	0.0055962	0.526635	0.00162313
83	18.01	0.143537	0.219646	0.0949475	-51.31	14.665	0.00193228	0.766362	0.000938592	-11.25	27.353	0.01892	0.484268	0.00237308	-7.43	14.88	0.0254102	0.658995	0.00900145	-9.554	30.143	0.00436923	0.479041	0.000943201	0	24.073	0.0157934	0.559913	0.00208876	0	11.095	0.0585864	0.423662	0.0313012	-20.455	16.679	0.0185519	0.617414	0.0079713	-14.567	26.188	0.00690741	0.388321	0.00134337	-0.001	31.688	0.00683628	0.0655509	0.00241929
84	12.757	0.0179095	0.791911	0.0119722	-65.092	11.532	0.00308573	0.766679	0.00148867	-17.952	23.516	0.0163249	0.0793148	0.00362889	-9.18	13.968	0.0148072	0.358464	0.00672623	-4.234	22.063	0.0163169	0.480301	0.00247119	0	49.811	0.00621061	0.559129	0.000570922	0	13.302	0.0423525	0.420886	0.0267985	-12.237	16.824	0.0229567	0.390509	0.00800522	-6.003	13.799	0.0228331	0.0993681	0.00589197	-13.703	15.492	0.079857	0.538609	0.0239405
85	24.76	0.014284	0.833199	0.0083485	-49.136	14.309	0.00225107	0.766637	0.00110181	-16.575	33.646	0.0393456	0.0908595	0.00227854	-12.727	13.894	0.029353	0.661496	0.0141688	-5.043	21.863	0.00792989	0.11907	0.00143767	-0.438	20.531	0.038037	0.561	0.00374663	-7.309	23.309	0.00958614	0.407428	0.00476728	-4.894	14.592	0.0193895	0.390742	0.00838123	-9.822	27.958	0.00917137	0.575894	0.00138344	-16.159	54.866	0.00234545	0.526132	0.000681607
86	36.084	0.00508385	0.326969	0.00293464	-49.152	13.522	0.00376452	0.767554	0.00157786	-10.999	22.187	0.0177544	0.519591	0.00462519	-5.746	11.317	0.12055	0.678291	0.083491	-12.76	25.335	0.0112913	0.0721934	0.00163293	0	26.556	0.0230477	0.559728	0.0016909	-0.356	21.679	0.00940961	0.407356	0.00464996	-11.34	10.746	0.0331494	0.649479	0.0178196	-13.903	13.096	0.0976623	0.588895	0.0171645	-12.53	0	1	1	1
87	25.9	0.00956123	0.581985	0.00570298	-48.959	14.096	0.0107347	0.76652	0.00577676	-6.213	25.825	0.0457608	0.519866	0.00475632	-8.175	13.231	0.058257	0.660606	0.0163828	-5.597	17.29	0.0271878	0.205534	0.00459834	-0.932	37.125	0.0135063	0.559415	0.00116863	0	12.869	0.02113	0.413133	0.0140764	-14.586	22.383	0.0090989	0.388043	0.00402898	-16.225	23.285	0.0240084	0.0848587	0.00310513	-9.906	30.572	0.0132054	0.157838	0.00319226
88	19.572	0.019482	0.776061	0.0124062	-56.094	17.66	0.0012769	0.766278	0.00059575	-7.415	24.543	0.00957176	0.518569	0.00255232	-11.146	15.509	0.0117578	0.346629	0.00464247	-12.817	40.759	0.00278844	0.478685	0.000512821	0	34.446	0.00951347	0.559319	0.000983149	0.001	13.535	0.0251807	0.60317	0.015308	-4.227	13.295	0.028795	0.396566	0.0177904	-8.722	16.195	0.043372	0.579449	0.00558378	-8.66	20.793	0.0124383	0.527976	0.00434635
89	24.28	0.010633	0.833166	0.00605447	-48.961	12.245	0.00354602	0.767409	0.00160408	-11.967	15.322	0.0146387	0.124867	0.00537618	-3.64	15.998	0.0119015	0.657416	0.00486602	-11.718	28.941	0.00472292	0.522846	0.0010006	0	25.166	0.0188899	0.560342	0.00267762	-0.001	20.203	0.0190858	0.599083	0.009559	-5.573	18.306	0.0138772	0.121163	0.00908292	-9.132	17.91	0.0131008	0.107461	0.00295607	-4.258	25.336	0.00959472	0.527363	0.0030172
90	21.979	0.0160139	0.833426	0.0087318	-53.263	14.172	0.00208351	0.76637	0.00102621	-3.749	22.192	0.0123428	0.484874	0.00280487	-11.691	13.446	0.042766	0.663124	0.0199707	-8.333	22.509	0.0137885	0.480001	0.00210652	0	38.553	0.00856847	0.559237	0.000826497	0.001	17.706	0.0237724	0.412115	0.0124579	-4.027	11.439	0.0255052	0.625995	0.0136732	-9.755	15.952	0.0178022	0.577474	0.00324056	-14.257	45.398	0.00301388	0.526262	0.000937454
91	13.537	0.0249527	0.637903	0.0156256	-54.142	23.735	0.00135103	0.766457	0.000507053	-7.749	12.816	0.117468	0.545072	0.0535233	-6.156	14.988	0.0483489	0.659324	0.0129951	-12.815	25.59	0.00836924	0.523171	0.00154216	0	44.158	0.00517306	0.559128	0.000588732	0	24.102	0.0109658	0.597645	0.00510039	-5.03	16.008	0.0279695	0.395052	0.0153537	-6.506	20.727	0.00819556	0.0571201	0.00183136	-4.783	22.603	0.0200785	0.529019	0.00600416
92	34.922	0.00445237	0.276695	0.00262982	-49.206	9.094	0.00856211	0.76845	0.00423856	-5.096	9.815	0.100806	0.529758	0.0233799	-11.368	15.755	0.0160681	0.658399	0.00621603	-11.327	32.565	0.00644691	0.522739	0.00113714	0	22.599	0.0422982	0.560346	0.0028176	-13.583	21.694	0.0103825	0.407745	0.00528175	-14.492	19.667	0.00886803	0.616288	0.00405588	-7.454	23.641	0.0119511	0.576204	0.00174682	-10.969	40.251	0.00387444	0.526397	0.00117791
93	26.871	0.00822406	0.51842	0.00467163	-49.164	14.98	0.00183835	0.766573	0.000840696	-14.505	12.987	0.0862997	0.130688	0.0253547	-6.405	13.424	0.0980328	0.670823	0.032509	-9.552	24.367	0.00892686	0.4795	0.0014989	0	18.124	0.0162742	0.560298	0.00282933	-2.533	12.726	0.0437166	0.424018	0.032047	-21.596	18.515	0.0237533	0.391609	0.0097859	-0.001	21.674	0.00711016	0.179246	0.00174288	-5.616	27.193	0.0146229	0.527476	0.00324972
94	15.899	0.0185245	0.135368	0.0112628	-60.848	11.375	0.00997226	0.766895	0.00527571	-12.813	16.592	0.0213834	0.520454	0.00748732	-7.186	17.061	0.0108756	0.657372	0.00384761	-8.53	30.742	0.00462949	0.0816246	0.000927509	0	36.549	0.00844696	0.559282	0.000857092	0	15.38	0.0609589	0.434658	0.0532035	-7.007	14.418	0.022885	0.391371	0.00939746	-5.99	25.213	0.0114582	0.576149	0.00168181	-8.533	24.352	0.017435	0.225547	0.00475689
95	19.885	0.0255323	0.834003	0.0122875	-49.587	26.643	0.00144181	0.766432	0.000451922	-8.599	24.732	0.0154151	0.51912	0.00358124	-8.624	17.068	0.00885765	0.657404	0.0038302	-8.576	14.241	0.104996	0.133888	0.0165503	-4.534	17.03	0.0282832	0.561093	0.00439877	0	12.27	0.0487821	0.428101	0.0410938	-15.252	16.765	0.0125163	0.389161	0.00583158	-13.932	21.953	0.00826231	0.111505	0.00174028	-6.02	15.929	0.0368172	0.33411	0.0109137
96	33.645	0.00606277	0.83276	0.00343064	-48.962	14.573	0.00178415	0.76645	0.000873498	-12.861	14.068	0.0666358	0.527136	0.0184923	-6.595	9.9	0.0198561	0.658445	0.00999312	-13.177	10.1	0.103629	0.499585	0.0263754	-9.865	44.815	0.00881346	0.559229	0.000768777	0	14.107	0.0219545	0.599791	0.0110258	-16.759	18.788	0.0166997	0.152537	0.00865537	-11.086	16.358	0.0274961	0.57797	0.00382238	-10.173	20.878	0.00882973	0.477392	0.00319577
97	20.546	0.00984098	0.833533	0.0058015	-48.952	21.189	0.000908917	0.766231	0.000420234	-4.865	19.141	0.0115504	0.51906	0.0037097	-10.214	19.483	0.00980692	0.657191	0.00353143	-10.791	18.07	0.0113945	0.479968	0.00206551	-6.212	28.467	0.0641422	0.421107	0.00249615	0	15.66	0.026821	0.601767	0.0145108	-10.516	14.568	0.0178837	0.619894	0.00918177	-10.152	16.635	0.0136994	0.100683	0.00307077	-16.374	35.481	0.00641661	0.526697	0.00176665
98	33.774	0.00504203	0.169439	0.0028269	-49.165	14.348	0.00225435	0.766832	0.00104998	-6.464	28.091	0.0139466	0.518967	0.0033482	-0.154	16.748	0.00995544	0.657505	0.00395065	-8.055	18.964	0.0494963	0.482492	0.00513856	0	28.823	0.0187781	0.55974	0.0016356	-0.925	17.966	0.061313	0.421301	0.0279747	-18.909	9.098	0.036997	0.401259	0.0258299	-9.956	22.245	0.010704	0.125854	0.00173769	-4.309	18.321	0.0918589	0.539101	0.0234993
99	31.522	0.0205569	0.120023	0.0128426	-49.066	11.771	0.00404195	0.767278	0.00168068	-4.588	25.143	0.0253146	0.198425	0.00315685	-10.122	17.528	0.0103985	0.657653	0.00425627	-12.663	27.008	0.00653067	0.479267	0.00121742	0	30.908	0.0177171	0.559663	0.00151279	-2.995	24.44	0.00872748	0.406912	0.00392924	-6.846	14.587	0.0148383	0.390022	0.0072185	-20.308	18.366	0.0086067	0.0927819	0.00197142	-6.766	40.17	0.00455633	0.52654	0.00145604
100	21.984	0.0113941	0.833403	0.00660463	-49.166	17.394	0.00250344	0.766731	0.000774226	-8.975	27.759	0.0109867	0.518475	0.00238137	-4.162	17.29	0.00911961	0.120677	0.00360874	-3.175	29.28	0.00472524	0.479043	0.000946509	0	16.601	0.110342	0.563184	0.00842733	-15.466	15.512	0.0315269	0.101283	0.0214174	-19.412	16.368	0.0104402	0.617461	0.00560884	-6.707	19.953	0.00981399	0.153637	0.00224289	-6.71	46.644	0.00369421	0.526302	0.00100375
101	34.75	0.00956289	0.832713	0.00577463	-49.161	13.399	0.00309669	0.766417	0.00157531	-10.061	16.608	0.0267554	0.51998	0.00550288	-7.696	13.313	0.022819	0.659295	0.010938	-7.742	22.114	0.00835199	0.0829413	0.00155688	-3.712	43.003	0.00848185	0.559207	0.000737512	0	15.007	0.0243587	0.205372	0.016304	-11.907	20.368	0.0121305	0.38897	0.00552447	-17.047	11.617	0.137759	0.431118	0.0127472	-11.69	22.115	0.0344079	0.424683	0.00647097
102	18.574	0.0143534	0.834108	0.00746469	-56.924	20.221	0.00104826	0.766295	0.000467176	-15.169	14.19	0.0283068	0.521213	0.00770641	-10.708	14.866	0.010212	0.288447	0.0049689	-4.802	28.214	0.015052	0.522555	0.00171907	0.001	19.883	0.018428	0.559891	0.00216665	-4.481	12.348	0.0199502	0.411946	0.0121209	-12.503	16.045	0.0398569	0.393757	0.0132403	-10.066	21.946	0.00964596	0.0987299	0.0016413	-15.596	35.196	0.00572127	0.526694	0.00178168
103	17.548	0.0300243	0.109658	0.0149292	-53.865	14.198	0.00198629	0.766404	0.000964219	-11.396	17.424	0.0944607	0.530889	0.0242328	-8.507	12.929	0.0238376	0.658715	0.0115856	-6.051	24.075	0.00798416	0.523596	0.00168446	0	32.416	0.014429	0.559528	0.00136969	0	10.498	0.0203662	0.412916	0.0137703	-11.471	17.092	0.0202683	0.442391	0.00871594	-18.796	18.259	0.0158125	0.0823659	0.00325345	-20.019	44.232	0.00364825	0.526346	0.00108472
104	11.233	0.0744106	0.586103	0.0413661	-55.306	13.511	0.00950522	0.241869	0.00308535	-21.764	20.777	0.0216834	0.519908	0.00510175	-6.627	17.969	0.00966788	0.657231	0.00370565	-8.804	19.223	0.00979246	0.480482	0.00269023	-3.559	40.513	0.00572928	0.559214	0.000783762	0	18.088	0.0275273	0.600535	0.0154125	-12.65	18.628	0.0205547	0.391861	0.0101851	-13.721	26.679	0.00603599	0.575656	0.00110451	-8.055	28.391	0.00560336	0.475952	0.00202903
105	28.96	0.0166029	0.17615	0.010302	-49.059	18.709	0.00114727	0.766324	0.000513287	-11.172	16.705	0.0182913	0.519951	0.00564181	-13.676	10.902	0.0628283	0.667407	0.0381089	-11.484	26.619	0.00633516	0.479196	0.00113073	0.001	28.506	0.016322	0.559473	0.00128418	-4.018	10.011	0.137921	0.611708	0.113724	-12.914	4.795	0.37232	0.519494	0.239939	-28.707	13.085	0.113858	0.587077	0.0149428	-5.946	28.271	0.00721227	0.475765	0.00213974
106	33.531	0.00894964	0.832767	0.00472945	-49.16	14.085	0.00209227	0.766616	0.00100776	-7.501	17.018	0.0181816	0.111273	0.0056787	-23.133	12.306	0.0194063	0.658518	0.00779891	-8.903	23.845	0.0156404	0.480055	0.00217166	0	38.845	0.00665151	0.55919	0.000729359	0	13.294	0.0305003	0.417712	0.0215587	-18.93	15.432	0.0130157	0.390487	0.00798147	-5.839	17.323	0.0291516	0.578165	0.00405303	-5.022	38.469	0.00724166	0.227292	0.00181716
107	23.841	0.021965	0.833292	0.0118486	-49.979	15.985	0.0017885	0.766565	0.000816624	-6.34	17.049	0.0392791	0.399243	0.00797537	-12.876	14.902	0.0175506	0.658419	0.00729042	-6.867	26.243	0.00599894	0.479308	0.00126662	0	36.072	0.0113449	0.559432	0.001169	0	20.124	0.0198549	0.411083	0.0107142	-10.969	16.669	0.0356521	0.274622	0.0160672	-7.14	15.881	0.0107086	0.239105	0.00264179	-12.866	32.442	0.00510123	0.52668	0.00173312
108	29.098	0.046069	0.168439	0.0256917	-49.157	17.122	0.00147198	0.766465	0.000665572	-17.733	16.81	0.0239557	0.201889	0.00547002	-4.472	17.45	0.0100418	0.657517	0.00399053	-6.67	28.497	0.00486318	0.522583	0.000968253	0	44.117	0.00554656	0.559161	0.000644683	0	18.206	0.0115072	0.408808	0.00701357	-3.21	20.632	0.0107851	0.337587	0.00456461	-11.247	19.66	0.0222295	0.577174	0.00288644	-3.228	16.123	0.0134761	0.489754	0.00615096
109	32.484	0.00976772	0.828895	0.00581901	-48.955	17.22	0.00207842	0.766664	0.000942301	-17.574	25.549	0.0205766	0.519282	0.00373281	-8.554	14.116	0.0247998	0.112786	0.0118719	-10.168	19.712	0.0115969	0.523395	0.00234649	0	33.35	0.0361333	0.164069	0.0017556	0.001	13.813	0.0443341	0.417438	0.0211044	-10.639	14.898	0.0304253	0.492408	0.0132799	-1.695	18.483	0.0293425	0.281183	0.00448431	-18.976	40.118	0.00428802	0.475034	0.00132163
110	21.152	0.0125849	0.83339	0.00697003	-54.815	29.517	0.000755683	0.766222	0.000293629	-5.376	23.307	0.01252	0.262662	0.00272379	-11.92	13.212	0.133297	0.677394	0.0458924	-2.29	57.58	0.00241129	0.0632169	0.000365527	-0.001	33.972	0.0118362	0.559428	0.00113903	0.001	14.383	0.0407129	0.42244	0.0295008	-16.335	15.588	0.0462311	0.402497	0.0273916	-17.991	13.764	0.031109	0.401592	0.00484217	-6.411	43.169	0.00417976	0.526466	0.00133296
111	17.114	0.0295854	0.834404	0.0168618	-49.036	17.17	0.00173601	0.766446	0.000788708	-10.108	23.264	0.0337632	0.0755554	0.00461117	-4.019	15.787	0.0112691	0.657687	0.00495845	-6.766	24.228	0.0125771	0.0989518	0.0023463	0	30.71	0.0384429	0.559673	0.00174284	-2.298	9.752	0.0388868	0.41856	0.0228918	-17.844	21.688	0.0105943	0.596744	0.00460039	-1.842	17.155	0.0149612	0.419357	0.0027331	-10.441	31.16	0.00667719	0.526961	0.00231522
112	28.976	0.0183457	0.178167	0.0116319	-48.951	16.59	0.00151268	0.766343	0.000717716	-12.39	20.398	0.0198337	0.110405	0.00499818	-9.348	11.633	0.016811	0.357841	0.0077318	0	27.189	0.00801787	0.522755	0.00147568	0	26.954	0.0321052	0.559894	0.00205547	-8.411	17.645	0.0309949	0.41599	0.0189165	-11.992	15.651	0.0408579	0.216551	0.0170284	-7.461	11.84	0.0405433	0.58156	0.00806867	-7.089	20.989	0.112086	0.5332	0.0130932
113	36.004	0.00537287	0.832692	0.00294912	-48.968	14.972	0.00198925	0.766672	0.000922433	-6.937	27.534	0.0143079	0.484491	0.00255902	-9.888	12.919	0.0373951	0.661093	0.0147333	-8.919	24.401	0.00797066	0.479562	0.0015748	0	14.742	0.032912	0.267807	0.00796816	-3.484	16.452	0.029948	0.598469	0.0143992	-15.239	17.34	0.0109868	0.38914	0.00579697	-11.164	19.256	0.00959851	0.576567	0.00217319	-3.431	19.358	0.0130992	0.156445	0.00574051
114	26.912	0.01007	0.833014	0.00602192	-48.949	12.903	0.00294022	0.766675	0.00139902	-14.076	25.892	0.0100886	0.111964	0.00216527	-3.572	16.684	0.0172808	0.658255	0.00652472	-6.492	14.667	0.0673504	0.125251	0.00843666	-4.346	35.001	0.0117801	0.559466	0.00117798	0	13.325	0.0454717	0.41787	0.0218352	-27.976	18.354	0.0201819	0.390877	0.00861151	-3.795	10.711	0.111683	0.593064	0.0222556	-14.341	37.812	0.0048611	0.139967	0.00161436
115	15.27	0.0376162	0.834721	0.0204411	-54.347	14.85	0.00198717	0.766628	0.000927534	-13.451	27.713	0.0295493	0.0631568	0.00232075	-4.835	12.151	0.0922944	0.666614	0.0398574	-19.297	15.86	0.0389657	0.523859	0.00662845	-1.728	37.776	0.014644	0.559494	0.0012655	0	17.375	0.0161661	0.598636	0.00777422	-10.796	15.243	0.0263073	0.393536	0.0129139	-14.265	17.239	0.0096826	0.113197	0.00218136	-11.577	39.514	0.00553155	0.526482	0.00135595
116	14.42	0.0165523	0.834659	0.0101243	-49.73	18.656	0.00144	0.766427	0.000578748	-12.603	27.884	0.0100497	0.120703	0.00231998	-0.002	13.967	0.0227123	0.660003	0.0100981	-12.046	10.747	0.0791515	0.156256	0.0189813	-11.3	40.663	0.0097336	0.55923	0.000781917	0	15.817	0.0202915	0.411408	0.0112377	-6.986	18.544	0.0166716	0.390772	0.00842821	-19.859	16.173	0.0246626	0.578079	0.00395462	-10.239	28.74	0.0087424	0.474606	0.00247998
117	27.11	0.0128811	0.833219	0.0073888	-53.24	17.912	0.00147775	0.766423	0.000621234	-11.101	16.323	0.0611325	0.486398	0.00710692	-8.809	13.93	0.0470118	0.667564	0.0257655	-5.859	32.886	0.0044567	0.478902	0.000774905	0.001	25.414	0.0280215	0.559749	0.00181767	-3.21	14.085	0.0408794	0.204613	0.0243343	-13.789	14.584	0.0410447	0.396231	0.0172816	-8.613	19.317	0.00883604	0.428525	0.00187504	-4.63	20.892	0.00942974	0.480761	0.00382395
118	22.228	0.0203429	0.833632	0.0127507	-48.966	12.406	0.0155748	0.771254	0.00832791	-10.893	26.166	0.0521003	0.0723674	0.00394942	-2.746	16.717	0.0160933	0.658304	0.0060009	-6.61	33.325	0.00992235	0.500456	0.00118673	0	28.627	0.0165646	0.559742	0.00164598	0	14.9	0.023925	0.414083	0.015621	-15.433	15.053	0.026997	0.157126	0.0100436	-5.866	17.757	0.0111324	0.151234	0.00267586	-10.099	38.262	0.00490058	0.526512	0.00140133
119	24.565	0.0432826	0.56521	0.0254259	-48.967	12.477	0.00471231	0.767494	0.00237589	-12.064	13.846	0.0270685	0.0551858	0.00777519	-9.194	9.3	0.0813274	0.662631	0.0253296	-17.392	24.222	0.00807107	0.479445	0.00143283	0	21.71	0.0130263	0.106059	0.00208533	0	14.115	0.0492463	0.423813	0.0320312	-20.017	11.864	0.0592072	0.407858	0.0362479	-15.466	12.216	0.121681	0.586795	0.0145368	-12.956	43.989	0.00618243	0.526579	0.00152732
120	31.777	0.0191063	0.30402	0.0100756	-48.948	14.63	0.00199582	0.766409	0.000996504	-4.447	16.103	0.0414358	0.523563	0.0114389	-9.723	14.634	0.0151185	0.657782	0.00568588	-9.199	22.239	0.0199075	0.22989	0.00275061	0	28.812	0.0180399	0.559899	0.00193714	0	14.695	0.015783	0.60181	0.00936195	-11.469	16.345	0.0119707	0.389936	0.00708854	-20.293	17.789	0.0104195	0.355376	0.00221083	-13.479	36.559	0.0065824	0.526643	0.00165958
121	30.574	0.0144759	0.14543	0.00718437	-49.208	24.827	0.00111845	0.766349	0.000409504	-10.834	27.131	0.0107411	0.518335	0.00211231	-8.687	11.838	0.0150927	0.353576	0.00770634	-12.717	19.461	0.01411	0.203643	0.00246829	0	27.145	0.0469746	0.442126	0.00232686	-1.08	16.479	0.0424318	0.418316	0.0231633	-13.585	14.092	0.0169507	0.391209	0.00913009	-7.371	20.504	0.00817227	0.135011	0.0016788	-7.012	48.981	0.0053658	0.419521	0.00113192
122	16.94	0.0173149	0.835461	0.011473	-50.796	11.929	0.00477786	0.767764	0.00238631	-7.99	20.118	0.0319441	0.0776146	0.00849812	-13.289	14.654	0.0114951	0.657432	0.00507387	-7.095	34.595	0.00320136	0.478826	0.000683615	0	37.994	0.011445	0.55931	0.00100125	0	14.296	0.0343879	0.415629	0.0181463	-14.508	19.438	0.00899644	0.388505	0.00477372	-9.971	19.911	0.00747092	0.131725	0.00163755	-7.8	36.887	0.00462637	0.526545	0.00151011
123	34.073	0.009286	0.477525	0.00574769	-48.959	23.639	0.00141146	0.766466	0.000498426	-10.048	24.117	0.0148554	0.51862	0.00267172	-7.743	11.685	0.0479901	0.661958	0.0219696	-7.398	10.399	0.0275088	0.532584	0.0067944	-8.972	40.596	0.0769003	0.559357	0.00108324	0	20.015	0.0195702	0.59761	0.00829299	-13.014	16.133	0.01964	0.617458	0.00851342	-8.12	28.879	0.00513232	0.575517	0.000940697	0	49.619	0.00349447	0.526274	0.000932332
124	16.424	0.0480815	0.835428	0.0295142	-52.29	19.294	0.00168056	0.766503	0.000591985	-10.04	26.603	0.0326794	0.519078	0.00340203	-5.213	16.906	0.0149869	0.657656	0.00534507	-9.406	24.127	0.0139394	0.523409	0.00241327	0	31.715	0.0113909	0.559359	0.00102102	-0.001	25.298	0.00964145	0.102079	0.00394229	-3.846	13.617	0.0333023	0.39928	0.0223517	-14.598	22.431	0.00861784	0.08	0.00166399	-5.911	43.735	0.00382132	0.526352	0.00108819
125	20.867	0.0176893	0.83362	0.00929259	-49.166	8.239	0.00976075	0.76987	0.00377618	-7.197	21.503	0.014346	0.149463	0.00357008	-18.734	12.153	0.0207346	0.659314	0.0116338	-16.204	9.246	0.0716833	0.497297	0.0235945	-7.341	34.136	0.00761909	0.559322	0.000962568	0	12.744	0.0788362	0.606659	0.0567601	-12.548	17.138	0.0930309	0.399711	0.0231335	-6.308	23.312	0.00745163	0.576029	0.00154075	-3.315	17.27	0.0282498	0.529801	0.00750572
126	32.285	0.0201514	0.261401	0.0126877	-48.956	12.596	0.00391944	0.766617	0.00198303	-16.241	21.681	0.0295702	0.519314	0.00388291	-15.311	14.8	0.0149233	0.657783	0.0063287	-5.703	15.921	0.0183746	0.481238	0.00360595	-9.817	36.564	0.0142015	0.559373	0.00103064	0	17.148	0.0365255	0.413623	0.0149166	-9.923	9.468	0.0261152	0.395153	0.0155023	-10.207	17.282	0.0324155	0.25015	0.00496126	-3.576	29.875	0.00688884	0.128239	0.00205514
127	18.033	0.0124453	0.834167	0.00782138	-49.402	20.722	0.00145876	0.766485	0.000562824	-4.34	32.622	0.0104241	0.0258265	0.00169575	-11.216	15.017	0.0174953	0.347553	0.00608329	-9.034	21.512	0.00888832	0.479654	0.00168548	-1.808	28.111	0.0129305	0.559553	0.00139366	-0.001	8.1	0.0875986	0.636255	0.0667043	-27.446	11.944	0.04701	0.401028	0.024934	-12.267	17.977	0.0100824	0.412247	0.00230711	-8.393	35.521	0.00585955	0.526615	0.00163053
128	33.111	0.00704233	0.50518	0.00403135	-49.16	14.725	0.00228419	0.766756	0.00103006	-10.118	19.164	0.0506073	0.521409	0.00767273	-3.249	12.093	0.0494753	0.662561	0.0177782	-16.397	12.919	0.0205038	0.481462	0.00387777	-5.644	37.134	0.00999995	0.559292	0.000933984	0	11.366	0.066061	0.143762	0.041634	-14.987	18.196	0.0117702	0.618306	0.00659804	-10.204	23.968	0.00848562	0.426834	0.00137362	-10.256	13.588	0.136658	0.557133	0.0693778
129	28.894	0.0167011	0.83292	0.0106569	-49.172	11.753	0.00436958	0.767088	0.00222159	-4.524	15.91	0.0238287	0.520926	0.00723878	-14.268	17.222	0.0122377	0.202305	0.00426481	-12.763	13.743	0.0286952	0.482546	0.00519704	-13.755	21.023	0.0186657	0.560173	0.00242469	-12.551	11.219	0.0257939	0.413636	0.0148638	-27.938	9.311	0.0366376	0.640317	0.0203418	-8.974	14.679	0.0371156	0.110341	0.00564233	-14.86	35.471	0.00483848	0.0932359	0.00140965
130	31.633	0.0137383	0.832822	0.0072581	-48.949	7.145	0.0107131	0.770449	0.00514368	-19.309	16.12	0.0232238	0.0463707	0.00601474	-10.245	9.623	0.0231055	0.659928	0.0126779	-2.367	28.235	0.00663017	0.479214	0.00115299	0	51.221	0.00578282	0.559147	0.00060294	0.001	13.16	0.0658573	0.434728	0.0559845	-14.214	6.864	0.0898415	0.41982	0.0562515	-23.167	18.584	0.0159392	0.577414	0.00316858	-1.536	21.228	0.0274879	0.43651	0.00710085
131	32.664	0.00645721	0.747382	0.00354938	-49.166	5.218	0.0182037	0.770779	0.00881098	-12.848	20.012	0.0334908	0.519798	0.00485973	-11.582	17.786	0.0285852	0.658094	0.00792541	-10.862	11.978	0.0599588	0.525717	0.0097517	-9.815	31.737	0.0163195	0.559397	0.00109324	0.061	19.7	0.0300344	0.0854149	0.00830606	-8.834	17.991	0.0126739	0.618443	0.00598795	-17.896	24.344	0.00748684	0.163359	0.00133208	-10.551	11.095	0.0260187	0.382967	0.012071
132	10.696	0.0180041	0.8502	0.0121703	-58.718	12.972	0.00723643	0.7697	0.00359174	-8.299	18.49	0.029791	0.521255	0.00758949	-15.957	14.242	0.0154461	0.362513	0.00771639	-1.5	24.062	0.0100675	0.306188	0.00177304	0	20.359	0.0194309	0.559963	0.00223222	-5.625	21.996	0.0197289	0.110937	0.0103369	-10.956	22.494	0.00821966	0.38808	0.00408856	-3.113	20.191	0.0109462	0.321766	0.00194226	-16.09	18.092	0.0125052	0.479167	0.00479236
133	24.578	0.0196387	0.833196	0.0102997	-49.052	20.948	0.00124613	0.766391	0.000504624	-8.459	16.864	0.0198923	0.111383	0.00632256	-10.635	18.314	0.0102869	0.104727	0.00364202	-6.099	19.124	0.00927286	0.128795	0.00220153	-6.68	14.158	0.0259486	0.561732	0.0056558	-4.239	15.65	0.033517	0.419769	0.0252638	-20.833	17.279	0.0165297	0.205668	0.0078807	-11.331	14.287	0.0296328	0.173623	0.00601947	-11.26	22.238	0.00957545	0.477239	0.00312885
134	17.369	0.0172384	0.83396	0.0107376	-52.284	10.02	0.0117216	0.7705	0.0060934	-6.326	12.469	0.0292783	0.0858078	0.0106039	-8.883	14.399	0.0102509	0.65754	0.00460024	-1.453	24.322	0.0111149	0.522641	0.00173456	0.001	25.123	0.0176356	0.560148	0.00253785	0	19.155	0.0501056	0.414714	0.0167977	-9.347	10.811	0.0160563	0.391345	0.00935466	-10.343	14.912	0.10311	0.591688	0.0214623	-12.953	19.079	0.039241	0.530773	0.00932881
135	19.575	0.0184286	0.833524	0.0103446	-53.371	17.971	0.00136847	0.766325	0.00064418	-2.26	20.14	0.0781739	0.48533	0.00591281	-13.359	8.848	0.0336617	0.659397	0.0143197	-17.391	14.277	0.0154059	0.167025	0.00395303	-4.169	34.868	0.00944728	0.441773	0.000869355	0	15.737	0.0342505	0.417928	0.0219949	-16.046	15.685	0.041492	0.619279	0.0235315	-20.362	13.117	0.134318	0.583562	0.0104797	-7.999	34.869	0.00685372	0.526825	0.00198057
136	25.536	0.0202403	0.83344	0.00897251	-49.946	24.357	0.00109796	0.766331	0.000402773	-12.001	26.709	0.0202922	0.453978	0.0024448	-9.372	12.94	0.0568365	0.662764	0.0223637	-6.103	28.515	0.00576051	0.479115	0.00103277	0	38.116	0.00785202	0.559273	0.000902224	0	23.747	0.0113385	0.407455	0.00481255	-16.86	17.276	0.0381515	0.398464	0.020916	-13.002	18.656	0.0363365	0.579331	0.00546021	-8.172	31.833	0.00529517	0.526699	0.00175242
137	27.838	0.0134532	0.097062	0.00694133	-49.16	10.351	0.00992434	0.769528	0.00504622	-11.356	16.515	0.017735	0.520853	0.00725911	-4.451	17.199	0.00908898	0.657387	0.0036467	-8.052	26.706	0.00487583	0.0615844	0.0010313	0	27.663	0.0212416	0.559874	0.00203776	0	16.323	0.0298639	0.417215	0.0207467	-17.16	18.424	0.0112081	0.286332	0.00547646	-9.839	22.298	0.00952843	0.0696451	0.00174356	-11.274	45.206	0.00562418	0.526506	0.00138207
138	29.694	0.036253	0.0926709	0.0154756	-47.618	12.798	0.00316482	0.766924	0.00155351	-8.081	22.721	0.0482579	0.362599	0.0037139	-9.138	15.217	0.0118747	0.657873	0.00516494	-14.65	19.893	0.0107378	0.523139	0.00202907	0	43.791	0.00547847	0.559126	0.00059365	0	10.701	0.0605885	0.238205	0.0327689	-25.611	18.293	0.0108397	0.61655	0.00498206	-7.183	24.151	0.00760694	0.575846	0.00132712	-8.347	46.257	0.00458392	0.526346	0.00108949
139	29.394	0.0106795	0.510723	0.00574493	-49.07	12.53	0.00249035	0.766676	0.00119612	-15.82	16.857	0.107467	0.525613	0.0146031	-8.992	13.754	0.0137458	0.350212	0.00634714	-8.381	27.1	0.00669593	0.522554	0.00116075	-0.001	35.532	0.0158268	0.55965	0.00151073	0	13.08	0.0348761	0.419994	0.0253353	-11.917	15.555	0.0245608	0.618565	0.0112375	-5.401	10.106	0.0618684	0.586759	0.0142999	-16.697	39.641	0.0039066	0.526398	0.00117759
140	34.4	0.0050168	0.832711	0.00287734	-49.204	22.316	0.000978102	0.766298	0.000420079	-6.316	31.955	0.0134438	0.0751339	0.00188526	-8.366	14.606	0.0442281	0.659286	0.0144451	-7.659	47.497	0.00223551	0.478599	0.000409011	0	34.64	0.0168959	0.559537	0.00137905	-0.001	20.111	0.0165062	0.112149	0.00854211	-10.105	20.439	0.0119291	0.616137	0.00477616	-3.466	17.703	0.0136421	0.577382	0.0031311	-8.496	25.954	0.0167744	0.475748	0.0034856
141	30.201	0.00830408	0.423937	0.00481254	-49.157	15.142	0.00276475	0.766836	0.00133616	-3.508	24.091	0.012387	0.518976	0.00335517	-12.168	11.242	0.0443481	0.664249	0.0224863	-5.857	24.201	0.0126683	0.237312	0.00211773	0	39.483	0.00490693	0.559197	0.000723487	-0.001	16.642	0.0165182	0.598844	0.00857213	-14.949	16.638	0.0118416	0.618556	0.00715728	-12.701	23.158	0.0292238	0.061288	0.00275651	-2.986	39.387	0.00462306	0.526479	0.00136747
142	24.654	0.0251334	0.833196	0.0161298	-48.958	13.314	0.00268079	0.766434	0.00133794	-4.703	23.257	0.0335344	0.099741	0.00447215	-10.883	14.056	0.0418415	0.34682	0.0142167	-0.918	29.116	0.00552782	0.479064	0.000971835	0	30.633	0.0144674	0.559672	0.00164015	0	11.342	0.0367478	0.417087	0.0204922	-25.092	16.258	0.0170737	0.129166	0.0104302	-9.717	26.242	0.0101222	0.57603	0.0015435	-1.872	30.021	0.00537982	0.254347	0.00186059
143	38.768	0.00668741	0.832648	0.00389944	-48.948	6.25	0.0140799	0.77055	0.00661987	-13.66	19.191	0.0230033	0.365901	0.00457043	-13.792	17.987	0.0117834	0.345878	0.00402589	-11.356	16.376	0.0212339	0.481722	0.00419441	-0.001	42.426	0.00952611	0.559334	0.000921588	0	18.333	0.0130398	0.409764	0.00858366	-4.182	19.445	0.022178	0.39059	0.00815104	-4.509	17.098	0.0536644	0.154613	0.00409144	-7.25	31.199	0.00738619	0.526912	0.00211876
144	20.786	0.0209596	0.826241	0.0111274	-52.868	16.184	0.00192087	0.766662	0.000886722	-15.518	19.402	0.0122509	0.51903	0.00382426	-7.074	9.643	0.0521798	0.66119	0.0201425	-6.311	19.004	0.0255485	0.120114	0.00445583	0	48.484	0.00491807	0.559079	0.000495914	0	19.941	0.0313355	0.142505	0.00952905	-11.482	14.147	0.0219079	0.393045	0.0121225	-18.269	20.842	0.00945906	0.428119	0.00189559	-2.382	20.992	0.0107725	0.407832	0.00431965
145	19.698	0.0120757	0.172086	0.00735682	-49.168	13.064	0.00331985	0.766696	0.00167774	-7.053	22.858	0.0159779	0.484429	0.00289989	-10.438	13.848	0.0128824	0.349937	0.00599544	-9.256	17.906	0.0219841	0.183758	0.00546344	0	16.021	0.120855	0.449806	0.0182034	-3.991	16.311	0.020423	0.413322	0.0143848	-9.709	20.452	0.0109121	0.388755	0.00517806	-14.9	14.485	0.115609	0.600024	0.0410505	-10.092	36.553	0.00860576	0.526812	0.00198415
146	32.506	0.0125162	0.327368	0.00572976	-48.957	22.964	0.00085214	0.766171	0.000405491	-4.111	22.703	0.0113453	0.127288	0.00272028	-9.899	12.565	0.0175674	0.658541	0.00835992	-9.192	23.411	0.0389158	0.480856	0.00314566	0	32.288	0.0311687	0.559785	0.00190071	0	14.836	0.0218241	0.412365	0.012807	-19.338	17.301	0.0092774	0.264766	0.00521455	-2.222	17.027	0.0139552	0.395505	0.00313361	-5.602	22.709	0.007541	0.10454	0.0029587
147	20.534	0.0126615	0.171746	0.00706378	-58.064	17.035	0.00205502	0.766534	0.000960325	-2.602	23.092	0.0149915	0.0903039	0.00329171	-8.847	14.526	0.0188357	0.659359	0.00986406	-7.761	12.351	0.0178495	0.482252	0.00483934	-5.695	23.939	0.0345593	0.560196	0.00262526	-5.607	16.4	0.0182455	0.412045	0.0122905	-13.451	16.24	0.0277451	0.618557	0.0163152	-13.868	23.728	0.0110496	0.576264	0.00181738	-7.542	41.139	0.00543942	0.526507	0.00140677
148	13.948	0.0157533	0.836673	0.0101672	-57.092	19.309	0.00120148	0.76637	0.000539571	-12.093	13.788	0.0267822	0.259862	0.00802993	-7.229	14.209	0.0118978	0.657712	0.00514368	-5.686	19.52	0.0158065	0.481825	0.00433327	-3.234	35.494	0.0102659	0.441758	0.000875849	0	11.739	0.0358282	0.235917	0.0267386	-12.1	14.771	0.0840447	0.305442	0.0350011	-8.509	23.164	0.00736712	0.427795	0.00146741	-0.099	27.319	0.0120841	0.476058	0.00344284
149	34.785	0.010798	0.254138	0.00595074	-49.206	12.463	0.00408981	0.767763	0.00195421	-13.652	22.866	0.0212378	0.518823	0.00302073	-8.777	12.88	0.0769109	0.66632	0.0500539	-10.48	17.6	0.0101536	0.480189	0.00233376	-3.013	12.797	0.0250939	0.56173	0.00572777	-8.726	18.364	0.0144189	0.142986	0.0073289	-0.332	14.725	0.0175671	0.619094	0.0102455	-14.156	13.372	0.0276607	0.252945	0.00708285	-13.93	40.452	0.00406405	0.148532	0.00132393
150	28.047	0.0428071	0.187699	0.0262295	-49.195	20.795	0.00112673	0.766366	0.000492879	-13.574	23.423	0.124435	0.520814	0.00638607	-8.244	13.876	0.0135958	0.149662	0.00649908	-5.169	30.779	0.00526027	0.479078	0.00098767	0	23.584	0.0792051	0.560702	0.00373757	-0.001	19.479	0.0119177	0.599481	0.00741778	-4.96	19.509	0.00971689	0.388403	0.00460908	-8.039	14.18	0.0163088	0.578313	0.00422772	-11.481	50.742	0.00404528	0.526267	0.000914071
151	21.915	0.00904079	0.825007	0.00566981	-48.966	17.996	0.00182537	0.766628	0.000826913	-15.011	7.943	0.120359	0.544741	0.0566723	-13.708	13.866	0.0107758	0.352491	0.00532191	-3.56	18.689	0.0152626	0.480471	0.00267533	-0.886	46.334	0.0123942	0.559272	0.000850655	0.001	14.704	0.0473183	0.604209	0.0189147	-6.132	19.781	0.0197297	0.617446	0.00800623	-5.097	13.814	0.132252	0.594587	0.0249586	-17.39	19.648	0.0424729	0.53051	0.00866766
152	42.215	0.00386214	0.832593	0.00209805	-49.155	10.963	0.00324284	0.766845	0.00159302	-10.813	29.692	0.036145	0.121321	0.00265833	-4.436	10.754	0.0171614	0.657972	0.0084968	-7.785	19.736	0.00751408	0.0900327	0.00171519	0	34.243	0.00793241	0.559364	0.000993038	0.001	10.542	0.0303238	0.41586	0.0185125	-24.804	14.568	0.0230504	0.393487	0.0128266	-12.512	12.813	0.0415664	0.582649	0.00937356	-16.496	23.239	0.0433012	0.530586	0.00845008
153	29.361	0.0202784	0.11283	0.0110859	-49.174	12.755	0.00880393	0.769608	0.00293759	-9.185	11.074	0.168712	0.547255	0.0529796	-11.339	11.679	0.0769893	0.664524	0.0245375	-3.537	23.028	0.0139115	0.0472367	0.00202775	0	37.072	0.0130196	0.559404	0.00112096	0	16.6	0.0182894	0.410567	0.00987053	-6.251	15.137	0.0816695	0.41865	0.0574075	-3.168	30.247	0.00572507	0.0653979	0.00100905	-0.001	26.525	0.00937694	0.47616	0.00294603
154	27.81	0.00738901	0.229853	0.00411013	-48.955	16.438	0.00424747	0.237037	0.00192589	-7.844	20.077	0.10804	0.0889121	0.00848071	-5.837	9.909	0.080129	0.679251	0.0534068	-5.939	23.28	0.00634985	0.522983	0.00129259	-0.001	34.439	0.0131742	0.559384	0.0011185	0.001	13.547	0.0325645	0.419576	0.0250567	-5.413	16.289	0.0154522	0.617785	0.00850503	-12.385	18.694	0.0135843	0.577093	0.00279144	-11.414	52.578	0.00283783	0.526182	0.000766109
155	30.738	0.0174797	0.821233	0.0105192	-48.953	17.967	0.0017018	0.766573	0.000710062	-9.345	13.033	0.0243694	0.521373	0.00839798	-9.212	14.459	0.0507719	0.66105	0.0157379	-10.7	18.126	0.0133617	0.480344	0.00252155	-5.822	33.481	0.014645	0.559486	0.00133928	0	14.305	0.0271768	0.133712	0.0179097	-6.943	9.861	0.0461329	0.39864	0.0210733	-11.524	15.206	0.0595443	0.545436	0.00774749	-12.324	18.652	0.0141292	0.122665	0.00552405
156	24.211	0.00744236	0.833207	0.00433371	-48.968	22.942	0.00157629	0.766474	0.00051287	-9.221	25.414	0.0153201	0.426328	0.00283839	-13.799	16.1	0.0102055	0.0861051	0.00427989	-7.564	28.39	0.00640206	0.479162	0.0010894	0	20.599	0.0132284	0.559973	0.00224199	0	24.84	0.0099504	0.407144	0.00430644	-18.786	14.959	0.0163929	0.619923	0.00858818	-10.961	18.603	0.0158879	0.0724557	0.00253687	-16.712	21.432	0.0224309	0.318741	0.00496334
157	36.731	0.00989522	0.0970987	0.00612794	-49.163	15.229	0.00233217	0.766636	0.00103086	-5.74	27.462	0.0196928	0.111721	0.00234802	-4.927	15.394	0.0100383	0.657678	0.0046509	-7.757	28.935	0.00596304	0.479254	0.00120159	0	30.805	0.0159941	0.559519	0.00137359	-0.001	22.256	0.0280702	0.413496	0.0147571	-8.302	15.735	0.0389871	0.204877	0.0147817	-0.606	21.492	0.0101274	0.304357	0.00181084	-7.213	51.566	0.00276701	0.491045	0.000742572
158	31.751	0.0069584	0.832812	0.00406866	-49.165	19.023	0.00424844	0.767523	0.00126604	-16.343	27.198	0.0112796	0.217408	0.00228219	-7.792	18.008	0.0106205	0.33204	0.00369022	-6.902	20.543	0.0145245	0.480135	0.00226904	0	30.23	0.0131272	0.559424	0.00113794	-7.72	17.591	0.0182258	0.410395	0.00959406	-8.122	13.994	0.0132529	0.39007	0.00729787	-10.21	11.429	0.0614021	0.124944	0.00957969	-10.664	41.391	0.00338715	0.0793247	0.00107433
159	12.042	0.0554594	0.843176	0.03627	-56.795	19.969	0.00135874	0.766466	0.00055817	-14.453	24.272	0.0171233	0.292822	0.00287051	-12.248	14.244	0.0133598	0.658612	0.00685006	-4.796	18.672	0.0100295	0.479979	0.00207983	-6.415	37.545	0.00768235	0.559336	0.000937529	0	22.619	0.0113435	0.597883	0.00582829	-10.942	22.147	0.00787467	0.387756	0.00356715	-5.756	24.539	0.00748187	0.0417205	0.00132831	-8.099	31.702	0.011629	0.527474	0.00313646
160	24.673	0.00685197	0.451866	0.0041444	-49.158	7.255	0.0110492	0.767633	0.00564176	-11.077	22.13	0.0541697	0.484941	0.00453285	-6.449	16.933	0.0135989	0.65757	0.00457412	-7.502	27.693	0.0110835	0.479886	0.00196615	0	46.446	0.008566	0.559215	0.0007523	-0.001	23.382	0.0108403	0.597231	0.00497361	-4.921	17.807	0.021044	0.617271	0.00758383	-15.145	14.932	0.033786	0.580034	0.00628551	-2.128	25.21	0.0439514	0.529431	0.00653885
161	17.728	0.0276889	0.834349	0.0161478	-51.292	18.125	0.00118024	0.7663	0.000535353	-9.11	22.239	0.0132224	0.14925	0.00300776	-22.119	15.082	0.030265	0.659069	0.0142992	-7.582	22.751	0.0163857	0.521796	0.0032162	0	43.481	0.00937978	0.559218	0.000757714	0	19.669	0.0250296	0.411581	0.0115319	-11.296	18.861	0.0177744	0.390999	0.00880095	-4.508	19.23	0.011766	0.429113	0.00235839	-8.98	14.979	0.0429686	0.534185	0.0158311
162	27.357	0.00584599	0.832994	0.00347587	-48.959	13.011	0.00721739	0.767009	0.00378895	-14.427	23.14	0.0153448	0.144811	0.00296579	-14.973	15.461	0.0106277	0.34754	0.00462828	-9.085	40.337	0.00376185	0.133563	0.000642385	0.001	20.021	0.0165229	0.445038	0.00267556	0	14.84	0.0568181	0.430773	0.0441834	-11.991	18.096	0.01363	0.616961	0.00646705	-12.727	25.63	0.0129858	0.0334145	0.00219914	0	44.519	0.00329936	0.526304	0.00101309
163	25.632	0.0081089	0.170584	0.00480546	-49.154	18.41	0.00160556	0.766549	0.000686207	-13.979	19.759	0.0175975	0.281804	0.0038329	-15.222	13.301	0.0324728	0.660719	0.0127669	-9.899	11.331	0.110699	0.496337	0.0227768	-5.642	12.663	0.0170409	0.560847	0.00395141	-2.145	19.079	0.0151654	0.410464	0.00970569	-1.121	14.583	0.0354998	0.399591	0.0227725	-23.098	20.737	0.0106041	0.0597778	0.00183471	-14.002	38.22	0.00560748	0.475075	0.00137316
164	34.205	0.00900806	0.73892	0.00480288	-48.949	9.509	0.0194418	0.772758	0.0103779	-12.176	21.128	0.0191971	0.519664	0.00469466	-7.942	12.715	0.0190024	0.347265	0.00762029	-9.62	14.1	0.0430886	0.486386	0.00989401	-4.447	28.343	0.0271981	0.123337	0.00227866	0	17.855	0.0173572	0.598395	0.00859912	-20.046	15.134	0.0133009	0.117913	0.00641044	-2.317	13.827	0.0386773	0.580509	0.00682629	-13.644	18.022	0.0102913	0.4796	0.00406812
165	32.025	0.0213649	0.832814	0.013671	-49.075	13.8	0.0020618	0.766555	0.000985077	-10.588	24.646	0.0288878	0.519339	0.00392262	-4.012	17.333	0.0113488	0.657542	0.00429102	-8.486	42.358	0.00304022	0.158455	0.000523947	0	46.071	0.00557403	0.5591	0.000534958	0.001	16.875	0.033289	0.420208	0.0265474	-9.769	14.278	0.0399611	0.619047	0.0168658	-14.784	23.693	0.00764278	0.42682	0.00128841	-16.419	45.581	0.00312334	0.526268	0.000939162
166	38.194	0.00518127	0.677656	0.00286002	-48.959	22.626	0.00105955	0.766339	0.000441235	-13.693	28.829	0.0200034	0.0580541	0.00265928	-5.641	10.194	0.0306967	0.660137	0.0140206	-8.475	22.471	0.00898745	0.479749	0.00180095	0	34.712	0.0559535	0.559583	0.00148659	0	23.484	0.0124539	0.597923	0.00499937	-14.463	13.574	0.0953851	0.413235	0.0468136	-18.611	15.189	0.0803634	0.591623	0.0206051	-8.936	45.561	0.00801649	0.150879	0.0014395
167	13.623	0.0550732	0.839238	0.0303456	-57.803	14.135	0.00246689	0.766671	0.00119238	-9.846	14.696	0.0496283	0.524402	0.0132974	-18.129	18.142	0.010246	0.345778	0.00362817	-10.195	20.044	0.0103714	0.480504	0.0027183	-2.046	47.056	0.00480828	0.559096	0.000529431	0.001	11.894	0.0465728	0.608739	0.0256027	-12.606	14.087	0.0563217	0.404273	0.0302062	-11.709	14.451	0.13442	0.601063	0.0353231	-12.384	23.239	0.00860347	0.527226	0.00276196
168	17.56	0.0164351	0.538958	0.00910209	-62.817	13.624	0.00317765	0.767333	0.00139807	-11.586	17.516	0.0268325	0.0802007	0.00573104	-13.684	12.634	0.0321477	0.661242	0.0160698	-6.091	28.339	0.00546215	0.479275	0.0012269	0	46.176	0.00740133	0.559166	0.000647702	0	13.482	0.0327046	0.601099	0.0153363	-17.728	14.842	0.0156903	0.18841	0.00831609	-4.347	25.605	0.00642085	0.0889136	0.00120477	-6.541	30.244	0.00786396	0.475398	0.00208543
169	26.536	0.0140186	0.833052	0.00794847	-49.165	15.271	0.00196292	0.766662	0.000890896	-21.784	22.649	0.0108334	0.242871	0.00268647	-7.242	15.808	0.0196942	0.65827	0.0073773	-5.761	23.721	0.0105751	0.127469	0.00178112	0	44.892	0.00644799	0.559141	0.000623819	0	20.065	0.026683	0.597236	0.00755671	0	11.677	0.0192452	0.621895	0.0105346	-6.41	24.733	0.0077704	0.153497	0.00124308	-14.137	49.51	0.00259859	0.526197	0.000805101
170	43.537	0.00375473	0.832565	0.00215998	-49.2	19.554	0.00126345	0.766427	0.000549148	-19.811	15.892	0.062605	0.531165	0.0299543	-6.571	16.289	0.0258335	0.659504	0.0097511	-5.21	32.954	0.00457872	0.522456	0.00086452	0	15.063	0.0375882	0.448334	0.00662752	-6.321	15.229	0.0245372	0.600498	0.015196	-7.909	15.77	0.0203099	0.61758	0.00859428	-4.181	17.975	0.0134572	0.0784692	0.00266742	-15.113	34.446	0.00557731	0.526695	0.00174328
171	30.49	0.0124452	0.173685	0.00761128	-48.946	20.248	0.000981007	0.76625	0.000456184	-10.416	16.776	0.0188094	0.108337	0.0063726	-7.672	14.623	0.0400416	0.660064	0.0155694	-9.016	21.277	0.0203134	0.481307	0.0036949	0	26.74	0.0120576	0.55955	0.00146051	0	12.057	0.0930116	0.451335	0.083229	-23.395	15.48	0.0176641	0.39193	0.010318	-7.461	13.109	0.0607809	0.584606	0.0117603	-5.333	22.085	0.0083202	0.477588	0.00316082
172	36.172	0.00871195	0.316777	0.00474472	-49.172	25.498	0.000850483	0.766238	0.00033639	-9.892	23.012	0.0170723	0.518824	0.00300621	-10.249	15.819	0.0122599	0.658011	0.00546904	-6.219	34.56	0.00392518	0.221599	0.000762115	0.001	23.771	0.0462413	0.560623	0.00369684	0	14.733	0.0238913	0.413716	0.0149959	-7.951	14.92	0.0526336	0.404031	0.0306004	-11.352	17.922	0.00998469	0.117018	0.00233755	-9.671	39.137	0.00903319	0.474916	0.00174619
173	42.48	0.00313272	0.168803	0.00177761	-49.167	14.067	0.00746323	0.768454	0.00385752	-13.733	13.955	0.0432155	0.521873	0.00893981	-13.166	19.282	0.0112493	0.657333	0.0038103	-2.461	28.517	0.0152203	0.163138	0.00171372	0	33.432	0.016445	0.359332	0.00126103	0	16.193	0.0273323	0.416366	0.0193563	-10.874	14.942	0.0206918	0.599061	0.00991357	-10.681	21.349	0.00871829	0.427215	0.00154128	-11.46	39.05	0.00979335	0.0824287	0.00181139
174	33.51	0.00766921	0.832811	0.00435451	-48.964	12.795	0.00322303	0.766942	0.00136414	-2.606	24.375	0.0129781	0.518637	0.00266396	-4.299	17.264	0.00948591	0.0958868	0.00371219	-9.919	15.964	0.0180639	0.481096	0.00343479	-8.547	15.9	0.0185975	0.560825	0.00365924	-11.696	16.706	0.0181167	0.411169	0.0108549	-11.273	13.575	0.0191123	0.620962	0.00834103	-11.439	14.51	0.0522651	0.583744	0.0107345	-14.808	42.11	0.00444087	0.526427	0.00126026
175	16.05	0.014761	0.172483	0.00855664	-55.285	22.856	0.00114896	0.766346	0.00047566	-8.162	19.539	0.0238655	0.218919	0.00535586	-16.496	15.117	0.0238693	0.113252	0.00966692	-5.267	17.532	0.0112866	0.480805	0.0030815	-2.005	29.677	0.0117421	0.559638	0.0015114	0	10.357	0.0455502	0.398396	0.0225231	-10.089	3.974	0.25025	0.673694	0.176773	-17.186	20.61	0.0101092	0.0371	0.00219579	-6.75	20.459	0.0211126	0.529147	0.00639159
176	16.202	0.0165988	0.834293	0.00945638	-58.56	12.668	0.00521089	0.76809	0.00241226	-7.786	25.224	0.0101591	0.518479	0.00240989	-7.297	12.992	0.0147349	0.349888	0.0065833	-11.108	17.55	0.0272602	0.481575	0.00401921	-0.016	21.39	0.0210828	0.561154	0.00405405	-6.452	15.564	0.0742142	0.417106	0.0206055	-9.658	11.077	0.0313039	0.394457	0.0143562	-7.265	22.605	0.00862155	0.277863	0.00143427	-13.989	16.146	0.0111781	0.48262	0.00460637
177	29.857	0.00897617	0.83285	0.00507545	-49.069	21.204	0.00122451	0.766412	0.000517026	-17.214	18.581	0.0153964	0.380788	0.00448076	-16.785	13.318	0.0125543	0.657823	0.00625493	-8.31	11.866	0.132976	0.16805	0.0444405	-6.479	20.6	0.0913295	0.561711	0.00587333	-0.001	12.733	0.0340138	0.608515	0.0186134	-2.089	14.139	0.0298885	0.620689	0.0174342	-21.442	24.579	0.00680546	0.25695	0.00131469	-0.189	35.22	0.0106081	0.475113	0.00239903
178	17.847	0.0593208	0.240312	0.0286816	-56.212	13.648	0.0156055	0.766612	0.00844618	-12.19	16.989	0.0285301	0.112997	0.00873169	-19.005	18.203	0.0112323	0.657637	0.00444941	-7.126	20.706	0.0106917	0.48007	0.00218985	-8.171	43.133	0.00559192	0.559175	0.000675349	0	24.915	0.00779337	0.59706	0.00353734	-4.452	16.451	0.0127478	0.515466	0.00606777	-9.926	14.709	0.0125843	0.152712	0.00317917	-6.484	38.693	0.00614617	0.475064	0.00159868
179	26.525	0.0284882	0.833287	0.0185111	-48.624	20.446	0.00129244	0.766411	0.000539776	-13.178	12.883	0.103043	0.530937	0.0256756	-17.904	14.373	0.0625712	0.66094	0.0183885	-4.488	19.263	0.00936689	0.480115	0.00224488	-3.682	29.083	0.0176224	0.559901	0.00189635	0	13.965	0.0614635	0.434354	0.0500994	-12.687	16.061	0.0475318	0.178984	0.030887	-20.025	11.401	0.0944623	0.58863	0.0166878	-6.034	45.485	0.00414591	0.526408	0.00122246
180	26.879	0.0113859	0.833042	0.0066089	-49.158	11.965	0.00994911	0.771885	0.00471965	-12.727	15.405	0.0292658	0.522164	0.00971344	-10.485	17.271	0.00923763	0.657331	0.00354915	-7.967	30.48	0.00937818	0.47935	0.00131719	0	18.826	0.0199987	0.560725	0.00371904	-9.05	14.19	0.0320341	0.413461	0.0145808	-10.486	7.248	0.100236	0.426484	0.0658101	-12.894	22.447	0.0119179	0.136091	0.00194002	-3.851	47.961	0.00333351	0.526298	0.00100574
181	33.549	0.00805717	0.832791	0.00479597	-48.961	14.263	0.00870014	0.766491	0.0046363	-9.282	24.717	0.0443728	0.205733	0.00284261	-10.346	9.286	0.0957019	0.664704	0.0390559	-8.556	38.955	0.00510947	0.522183	0.000766221	0	27.703	0.0222125	0.442246	0.00164131	0	14.218	0.0163349	0.410373	0.00955396	-1.419	16.328	0.0208411	0.392857	0.0118136	-5.831	12.956	0.0665131	0.590677	0.0193819	-12.721	32.999	0.00762861	0.527006	0.00233579
182	18.505	0.146528	0.83465	0.0850538	-53.841	15.854	0.00278671	0.767168	0.0011351	-11.382	23.772	0.00934222	0.47435	0.00327257	-3.386	8.54	0.0337907	0.661415	0.0179426	-10.905	25.551	0.00703718	0.479418	0.00140036	0.001	30.09	0.0148499	0.559499	0.0013166	0	17.968	0.0336821	0.59917	0.0151775	-17.744	16.983	0.0171222	0.390317	0.0076925	-10.338	26.087	0.0103213	0.255788	0.00163569	-1.685	32.631	0.00629025	0.52684	0.00204722
183	12.953	0.0219914	0.838134	0.0139972	-60.841	14.229	0.00246097	0.766736	0.00118673	-13.368	19.554	0.0193138	0.485114	0.00478616	-8.786	12.823	0.0141819	0.658094	0.00670099	-6.942	19.301	0.0723604	0.437347	0.00734915	0	38.972	0.0314947	0.0955084	0.00121949	0	13.967	0.0477086	0.423851	0.0320106	-8.724	13.053	0.0539106	0.394594	0.0146257	-5.48	18.622	0.0107976	0.063091	0.00264829	-12.76	26.357	0.00887949	0.475634	0.00246121
184	21.943	0.0190401	0.833412	0.0111597	-48.944	15.172	0.00216162	0.766688	0.000955308	-9.036	13.207	0.140088	0.529681	0.0219819	-7.147	16.296	0.0101917	0.657653	0.00461243	-3.36	23.292	0.0134269	0.36551	0.00193409	0	45.296	0.00570002	0.559178	0.000666411	0	27.32	0.0124812	0.40687	0.00386073	-0.001	15.246	0.0132467	0.633532	0.00684625	-9.2	35.968	0.00443798	0.575347	0.000742728	0.001	17.916	0.025262	0.530221	0.00839365
185	34.487	0.0060026	0.832724	0.00354953	-49.061	18.92	0.00110576	0.766262	0.000507074	-9.425	14.602	0.0917179	0.540946	0.0484145	-7.033	16.486	0.0167745	0.657674	0.00589212	-7.211	12.318	0.0543753	0.486647	0.0102611	-8.274	24.687	0.0117997	0.559679	0.00165672	0	22.145	0.023825	0.408608	0.00668858	-9.816	11.866	0.0277238	0.621577	0.0153369	-13.461	18.019	0.0510333	0.248228	0.007218	-7.219	23.731	0.0146317	0.430469	0.0040487
186	35.064	0.00453669	0.832697	0.00256796	-49.155	12.463	0.0032043	0.766677	0.00154269	-12.506	14.884	0.0150209	0.0572812	0.00489555	-14.298	13.235	0.0814025	0.661585	0.0218891	-5.208	12.6	0.138053	0.509414	0.0439461	-14.476	33.643	0.0128203	0.55954	0.00137413	0	16.896	0.0238999	0.413809	0.0151474	-12.168	17.775	0.0136407	0.39013	0.00739471	-11.709	29.09	0.00855538	0.0648728	0.00125832	-16.837	38.803	0.0113484	0.111426	0.00207223
187	16.853	0.0159945	0.170131	0.0090909	-56.168	19.421	0.00109696	0.766236	0.000513001	-12.973	15.54	0.0351291	0.487583	0.00869272	-8.914	10.571	0.0576205	0.669918	0.0318237	-9.969	29.898	0.00405914	0.478997	0.000890572	0.001	19.046	0.0328222	0.560787	0.00400234	-11.678	14.552	0.050096	0.423756	0.0317781	-14.992	17.731	0.0374797	0.395508	0.0161579	-5.175	9.149	0.0930968	0.60057	0.0344617	-1.658	45.204	0.0048041	0.526405	0.00121396
188	15.841	0.0233878	0.834531	0.0146922	-56.738	17.087	0.00192484	0.766681	0.000888997	-16.097	12.75	0.193036	0.545045	0.0538438	-9.816	15.869	0.0138443	0.658165	0.0066264	-8.319	25.749	0.00787447	0.4794	0.00137758	-0.001	27.955	0.0396556	0.559987	0.00210296	-6.593	15.122	0.0966397	0.450791	0.0811671	-15.545	14.519	0.0172444	0.619647	0.00903419	-5.524	43.628	0.00314301	0.575171	0.00053578	0	17.351	0.0381837	0.535315	0.0167171
189	18.076	0.0124471	0.8342	0.00762354	-48.956	22.857	0.00117451	0.766355	0.000445546	-6.311	19.43	0.0233126	0.519598	0.00460361	-16.819	18.555	0.00845274	0.657194	0.00320403	-7.085	20.965	0.00823585	0.523878	0.0017968	0	37.928	0.0145754	0.559349	0.001057	-0.001	17.438	0.016591	0.410772	0.0102079	-7.506	18.357	0.0213677	0.617444	0.0110413	-13.026	18.561	0.0214097	0.302563	0.0036088	-8.856	38.709	0.00447238	0.526456	0.00127069
190	30.606	0.00598966	0.501264	0.00338727	-48.949	7.049	0.0392974	0.783437	0.0140608	-21.828	15.23	0.0217504	0.171295	0.00721672	-10.128	19.772	0.00989897	0.345768	0.00358597	-8.558	30.418	0.00970913	0.479392	0.00136911	0	26.556	0.00906178	0.559503	0.00136016	0	16.08	0.0194494	0.599436	0.0133535	-12.754	15.465	0.0146173	0.61803	0.00838728	-19.631	15.916	0.0204374	0.578126	0.00400712	-4.244	53.022	0.00253857	0.0652449	0.000731959
191	34.502	0.0047785	0.832737	0.00279153	-49.176	14.061	0.00339355	0.7668	0.00169979	-14.047	22.899	0.0128582	0.51876	0.00290567	-14.478	10.717	0.0591496	0.674203	0.0449673	-6.594	14.143	0.0562994	0.486497	0.0101132	-4.06	29.175	0.0182905	0.55987	0.0020647	0	15.587	0.0336114	0.176547	0.0175998	-14.001	17.263	0.033732	0.519809	0.00971613	0	12.306	0.0895694	0.127642	0.0133777	-7.749	16.482	0.0143574	0.481249	0.00512515
192	18.34	0.174586	0.834052	0.123712	-55.271	8.75	0.00871781	0.76762	0.00436877	-5.086	18.93	0.0782304	0.0763184	0.0102206	-10.463	9.116	0.0682018	0.668248	0.0360968	-9.637	12.013	0.0386274	0.485242	0.00855123	-4.574	19.111	0.0167238	0.560256	0.00292638	0	13.913	0.0194291	0.410831	0.0103009	-14.279	20.325	0.0101781	0.402059	0.00421196	0	13.924	0.0405256	0.421179	0.00507958	-17.563	11.428	0.139977	0.562967	0.0802245
193	27.82	0.0196088	0.195343	0.00869853	-48.518	10.68	0.00619358	0.768148	0.00314102	-6.856	14.033	0.0255701	0.522368	0.0108275	-5.676	13.713	0.0116684	0.657925	0.00562143	-4.991	29.161	0.0150242	0.253403	0.00171633	0	41.036	0.0181319	0.559336	0.00100348	0	14.45	0.0219531	0.413112	0.0140264	-13.599	11.694	0.0188884	0.39336	0.0126757	-10.179	16.931	0.0103913	0.140547	0.00238351	-9.213	26.881	0.00903214	0.309464	0.00241629
194	16.971	0.116484	0.211902	0.0649603	-64.946	21.172	0.00119037	0.766353	0.000473627	-5.844	29.81	0.0301754	0.379133	0.00254719	-2.76	16.253	0.0290813	0.65856	0.0113188	-2.817	15.322	0.0615596	0.489173	0.0137438	-3.503	22.568	0.0425004	0.560303	0.00306879	0.001	19.033	0.011681	0.409402	0.00799398	-7.863	16.459	0.0162404	0.390719	0.0083421	-11.925	21.578	0.00758038	0.576143	0.00167462	-4.045	47.876	0.00331227	0.526291	0.000990635
195	16.537	0.018083	0.836257	0.0105853	-53.135	14.037	0.00588086	0.768942	0.00276119	-6.282	18.641	0.0195414	0.520738	0.00694277	-10.714	9.529	0.0339245	0.66022	0.0145731	-9.396	28.585	0.00498439	0.479	0.000893606	0	16.629	0.0143505	0.560433	0.00305497	-4.807	20.835	0.0214499	0.411634	0.0116507	-8.826	17.337	0.0232168	0.267381	0.0109021	-6.998	15.65	0.0709469	0.583214	0.0100965	-13.116	38.97	0.00399942	0.526472	0.00134133
196	40.055	0.00399814	0.832609	0.00227619	-48.961	22.447	0.000867492	0.766194	0.000407076	-8.871	20.548	0.0215881	0.11897	0.00483473	-7.855	14.72	0.0976827	0.6622	0.0299075	-7.024	29.442	0.00547218	0.479132	0.00105363	0	24.699	0.00822618	0.559543	0.00142262	0.001	22.41	0.012225	0.597449	0.00515689	-8.135	13.135	0.0150573	0.390096	0.00733731	-9.195	22.591	0.00999354	0.104743	0.00161738	-12.597	28.524	0.00671686	0.526928	0.00221723
197	12.676	0.221176	0.835265	0.167428	-60.352	21.951	0.000900756	0.766224	0.00040177	-11.99	17.725	0.0169433	0.0780244	0.00490548	-9.263	18.399	0.00817524	0.65723	0.00343138	-4.393	29.028	0.00710908	0.479473	0.00146604	0.001	14.459	0.0599374	0.566913	0.0222112	-11.562	15.392	0.0195369	0.600003	0.00986551	-13.646	14.211	0.0163661	0.391108	0.00897105	-26.705	23.577	0.00792265	0.249957	0.00138265	-9.374	41.22	0.00504034	0.101897	0.00154345
198	24.247	0.0381588	0.833368	0.0269245	-52.939	15.775	0.00195515	0.766556	0.000895305	-5.224	13.297	0.0575719	0.130511	0.0149359	-11.802	10.473	0.0296896	0.660563	0.0169253	-7.851	21.652	0.00728254	0.479524	0.00152803	0	24.794	0.0710978	0.442317	0.00414962	-9.503	18.034	0.0214999	0.412387	0.0128416	-6.213	14.204	0.0149038	0.389907	0.0070353	-9.997	15.659	0.0482715	0.0714501	0.0110049	-17.415	30.564	0.00793559	0.408993	0.00226
199	31.411	0.00505306	0.569293	0.00300412	-49.16	11.443	0.00308982	0.766949	0.00136481	-8.452	14.676	0.0275638	0.52252	0.0112236	-14.078	15.835	0.0169943	0.109375	0.00547863	-8.834	15.114	0.0352022	0.482388	0.00500344	-0.294	17.301	0.0208824	0.358052	0.0029048	-6.339	18.448	0.0178356	0.410043	0.0090203	-7.872	17.714	0.0654658	0.405234	0.0320716	-14.717	24.405	0.00765593	0.129186	0.00126266	-8.93	32.805	0.0125397	0.323586	0.0023173
200	24.479	0.0126501	0.833222	0.00786215	-48.943	11.515	0.00286571	0.76673	0.00138087	-5.618	25.653	0.0376836	0.0579046	0.00421745	-6.735	17.442	0.0113588	0.657626	0.00448977	-9.016	24.306	0.00902884	0.136037	0.00160662	0	18.824	0.0204239	0.560332	0.00330247	0	20.389	0.0300399	0.413667	0.0152104	-5.774	17.823	0.0125027	0.497559	0.00754257	-6.466	17.095	0.0127849	0.429752	0.00284046	-10.487	28.795	0.0216692	0.475485	0.00356479
201	40.582	0.00444043	0.0612856	0.00254893	-49.158	16.291	0.00163796	0.766548	0.000744373	-8	23.517	0.0136642	0.0873106	0.0031171	-18.836	18.293	0.00961853	0.657353	0.0036097	-4.058	19.412	0.0353896	0.482314	0.00493503	1.374	22.488	0.0197337	0.560005	0.00233147	0	16.227	0.0161759	0.410084	0.00908372	-8.547	12.589	0.0259391	0.394624	0.0146686	-13.922	16.052	0.0157118	0.578037	0.00391361	-13.375	25.661	0.007336	0.475747	0.00241184
202	23.206	0.0219183	0.833356	0.0129377	-53.581	15.734	0.00296295	0.767221	0.00121709	-12.976	9.74	0.0404687	0.523898	0.0146457	-13.639	13.477	0.0129513	0.657983	0.00582032	-14.494	18.454	0.01207	0.293703	0.00228098	-2.815	29.98	0.0625013	0.559643	0.00160627	0	15.223	0.029007	0.600026	0.0128641	-12.635	14.697	0.038947	0.399423	0.0224687	-7.622	20.599	0.00848206	0.1065	0.00173149	-5.446	35.723	0.0111274	0.527066	0.00240047
203	30.437	0.00955967	0.832967	0.00507125	-48.954	14.907	0.0138661	0.775361	0.0070343	-7.417	18.641	0.0941714	0.520976	0.00706395	-11.033	12.736	0.105975	0.668606	0.0454879	-16.233	34.3	0.0051477	0.479039	0.000941053	0	17.837	0.0270716	0.443856	0.00343247	-10.608	11.189	0.0904254	0.44855	0.0880226	-25.382	15.27	0.0191979	0.618645	0.00759077	-20.872	16.43	0.0260685	0.10951	0.0048743	-12.13	37.997	0.00882895	0.475142	0.00218658
204	29.567	0.012493	0.832915	0.00686178	-49.174	13.688	0.00779521	0.766855	0.00410945	-12.016	13.728	0.0178889	0.500539	0.00636131	-17.442	9.154	0.0452742	0.663373	0.0253783	-9.479	23.881	0.0090215	0.479815	0.00188054	-0.973	24.075	0.0132147	0.559845	0.00195742	0	18.264	0.0162531	0.606008	0.0114339	-13.991	18.88	0.0142241	0.390322	0.00770564	-18.075	8.073	0.117659	0.596067	0.0257057	-15.327	42.023	0.010946	0.116916	0.00164289
205	21.334	0.0137845	0.172065	0.00737313	-51.354	12.048	0.00770005	0.768388	0.00390031	-10.905	25.559	0.0119105	0.204473	0.00275356	-9.006	16.812	0.0194887	0.658149	0.00666867	-8.261	28.277	0.0112134	0.479887	0.00196762	0	15.365	0.0307391	0.562232	0.00642401	-13.887	12.989	0.030215	0.417072	0.0204881	-13.417	10.48	0.120532	0.447537	0.122069	-13.469	18.118	0.0225943	0.578957	0.0049998	-3.851	23.183	0.00803501	0.177112	0.00285257
206	31.477	0.0190714	0.0911474	0.00999489	-49.069	22.412	0.00128978	0.766441	0.00051322	-10.842	27.03	0.0156874	0.518658	0.0026941	-7.599	12.384	0.0130082	0.65796	0.00640881	-3.182	18.196	0.0181266	0.48082	0.00309855	-0.001	24.747	0.0213047	0.560041	0.00230961	-13.449	45.795	0.00200879	0.115364	0.00109196	0	20.841	0.0143065	0.390398	0.0078305	-0.157	19.425	0.0150334	0.576699	0.00232769	-14.736	26.531	0.0100116	0.389536	0.0026426
207	13.48	0.0372147	0.834947	0.0207259	-51.856	13.752	0.00519867	0.766567	0.00271082	-6.911	29.504	0.0419928	0.0417392	0.00309054	-4.046	12.61	0.0649465	0.662078	0.034934	-9.998	13.808	0.0249094	0.114368	0.00744272	-3.248	19.653	0.0154285	0.560132	0.0024641	-4.67	21.574	0.0102701	0.408812	0.0070293	-2.594	15.846	0.0235863	0.39153	0.00965102	-8.427	7.58	0.16014	0.599443	0.0298275	-10.667	26.37	0.0107961	0.527645	0.00348257
208	33.157	0.00460327	0.832781	0.0027002	-48.955	10.607	0.00717345	0.767833	0.00363426	-18.385	13.325	0.0289899	0.521591	0.00855736	-10.928	15.844	0.0134344	0.129531	0.00569773	-12.831	29.01	0.00575254	0.479166	0.00109515	0	21.948	0.0443183	0.560201	0.00256886	-5.284	15.557	0.0462398	0.426437	0.0381446	-18.275	12.711	0.0182815	0.220821	0.0103801	-10.185	24.972	0.00711656	0.0776709	0.00128881	-2.682	14.676	0.095059	0.55219	0.0549868
209	11.633	0.0323955	0.750732	0.0203375	-55.897	52.648	0.000251953	0.766038	0.000102522	0.001	32.639	0.013591	0.518269	0.00193076	-10.546	17.641	0.00885544	0.0613261	0.00389231	-6.071	21.566	0.0175952	0.524023	0.00307309	0	27.603	0.0137403	0.559668	0.00154819	-8.973	8.298	0.0314884	0.417237	0.0207474	-22.041	16.092	0.0138868	0.619716	0.00672339	-7.03	14.233	0.143736	0.601809	0.0407452	-14.207	17.949	0.0149612	0.529066	0.00633827
210	16.106	0.0123974	0.834574	0.00793094	-49.157	24.437	0.00142156	0.76644	0.000469727	-13.148	14.07	0.0262132	0.522115	0.0098791	-10.461	14.283	0.0231549	0.65874	0.00748651	-10.025	20.457	0.0236737	0.481692	0.00416236	0	35.231	0.0345094	0.55961	0.00152437	-0.001	18.732	0.0134683	0.604454	0.00874122	-5.331	6.57	0.0976646	0.426784	0.06866	-17.607	14.724	0.0315506	0.326415	0.00793805	-4.738	20.737	0.0296331	0.477466	0.00786427
211	22.682	0.0116695	0.171833	0.00696183	-49.233	15.858	0.00163486	0.766428	0.000738434	-6.914	22.515	0.0505514	0.519666	0.00454128	-8.698	18.116	0.00815563	0.538201	0.00311622	-8.196	28.431	0.00682508	0.479267	0.00121711	0.001	42.197	0.00934016	0.559256	0.0008453	0	12.857	0.0752488	0.421666	0.0283441	-10.383	17.529	0.0135835	0.298278	0.00655397	-11.41	22.275	0.00801431	0.399127	0.00144379	-7.378	24.948	0.00773254	0.303244	0.00304746
212	14.672	0.0633366	0.218449	0.0378912	-63.046	14.657	0.00237285	0.766634	0.0011659	-10.645	27.018	0.0115895	0.074982	0.00235137	-4.846	15.045	0.0111621	0.657861	0.00549366	-6.042	23.738	0.00691544	0.479281	0.00123363	-0.123	20.278	0.0222383	0.560581	0.00402116	-1.072	18.076	0.0249486	0.15705	0.0109642	-8.222	14.935	0.0271073	0.617734	0.0142668	-9.983	20.958	0.0146593	0.124292	0.00258579	-5.781	36.34	0.00937223	0.475189	0.00212783
213	30.049	0.0393465	0.832973	0.0246585	-49.201	17	0.00488595	0.241792	0.0021456	-9.539	20.707	0.0419675	0.520572	0.00608001	-10.176	14.45	0.0144314	0.34713	0.00537515	-6.417	22.175	0.0103341	0.479721	0.00176647	0	14.779	0.0176009	0.560791	0.00377029	-5.03	17.53	0.0177623	0.411016	0.0106004	-11.088	20.081	0.014752	0.616751	0.00747014	-20.168	20.815	0.0109563	0.36388	0.00197633	-11.009	50.848	0.0034963	0.526236	0.000877416
214	17.288	0.0405535	0.18013	0.0210713	-59.631	19.506	0.00121922	0.766394	0.00054011	-7.085	13.061	0.122667	0.533706	0.0283246	-9.283	14.501	0.0162648	0.658901	0.00820014	-13.755	23.525	0.00559923	0.479393	0.00136957	0	30.298	0.0086245	0.559392	0.00112978	-0.001	12.068	0.0378139	0.420302	0.0259242	-10.194	8.635	0.0488105	0.400597	0.0242447	-19.994	18.028	0.0154863	0.577053	0.00274393	-16.441	39.231	0.00357588	0.526385	0.00115674
215	36.399	0.00447375	0.105291	0.00249888	-48.965	10.805	0.0148292	0.771918	0.00463479	-10.995	12.731	0.0684897	0.536081	0.0357105	-15.723	14.11	0.040585	0.660799	0.0130552	-2.976	13.465	0.0338912	0.20912	0.00923989	-3.213	39.618	0.0119139	0.559315	0.000935254	-0.001	13.207	0.0692354	0.43866	0.0592537	-14.848	19.703	0.0203998	0.540006	0.0112941	-6.145	22.388	0.0084378	0.575967	0.00146823	-8.86	38.187	0.00577432	0.52655	0.00143998
216	33.086	0.00675942	0.832808	0.0036929	-48.954	24.112	0.000797877	0.76619	0.000354858	-10.401	21.758	0.0142886	0.0510195	0.00324795	-5.253	14.263	0.0247985	0.659614	0.0102672	-3.054	28.461	0.00554817	0.522996	0.0011206	0	13.204	0.0316083	0.561498	0.00605755	-3.714	18.327	0.0126114	0.600664	0.00818711	-0.001	14.916	0.0451983	0.397492	0.0193012	-9.295	18.962	0.0119904	0.57707	0.00276338	-8.982	37.699	0.0116157	0.0864248	0.00221232
217	31.385	0.00702992	0.387147	0.00408184	-49.159	20.318	0.00119748	0.766384	0.000514822	-12.997	22.617	0.0110926	0.210971	0.00387959	-3.39	12.665	0.0420038	0.663039	0.0198875	-7.193	17.954	0.0178357	0.480927	0.0032289	-0.001	23.324	0.0204027	0.560318	0.0029381	0.001	11.626	0.0882656	0.43705	0.0590104	-23.63	13.701	0.0173898	0.390941	0.00870214	-10.409	20.694	0.0166985	0.124631	0.00240801	-9.351	27.967	0.00947971	0.436113	0.00260291
218	13.429	0.0245042	0.835892	0.0151076	-58.452	17.832	0.00125882	0.766313	0.000568575	-4.942	30.639	0.00981331	0.0504908	0.00169759	-4.392	15.569	0.0121382	0.657922	0.00526358	-8.054	23.832	0.00594174	0.479369	0.00134079	0	15.578	0.0313902	0.561917	0.00629199	-8.439	18.698	0.0176587	0.410725	0.0101338	-10.732	15.501	0.0258739	0.393684	0.0131158	-14.883	13.283	0.0503294	0.581566	0.00809658	-14.406	22.949	0.0128087	0.0828283	0.00352444
219	33.572	0.00553821	0.832745	0.00327728	-48.964	22.021	0.00110304	0.766314	0.000438433	-3.541	24.896	0.00934634	0.518547	0.0025611	-6.638	11.214	0.018685	0.351618	0.00816886	-9.623	22.925	0.0130675	0.479832	0.00190144	-0.001	30.563	0.0136434	0.559465	0.00122302	-6.316	17.542	0.0120404	0.408423	0.00638486	-15.081	17.563	0.00926767	0.581104	0.00567864	-3.323	18.555	0.00865431	0.0908993	0.00209153	-5.283	42.831	0.00527732	0.161143	0.0014322
220	24.207	0.0638258	0.833283	0.0240452	-48.97	18.689	0.00112394	0.766287	0.000530972	-4.86	21.763	0.0341648	0.519951	0.00497979	-19.035	19.771	0.0078624	0.6571	0.00287361	-8.235	35.503	0.00870282	0.479172	0.00110196	0	41.831	0.00832972	0.559182	0.000696127	0.001	15.744	0.0208411	0.410982	0.0105469	-23.625	8.743	0.0352379	0.398449	0.0209294	-17.013	21.687	0.0136634	0.25671	0.00239525	-3.603	33.378	0.00708887	0.526732	0.0018338
221	31.099	0.0155772	0.17681	0.00974564	-49.159	21.303	0.000955693	0.766199	0.000455906	-8.218	30.466	0.0101475	0.109736	0.00225591	-5.638	14.305	0.0480429	0.660825	0.0171181	-6.761	23.308	0.0170567	0.523231	0.0026553	0	14.127	0.0301782	0.563318	0.00788406	-7.753	12.762	0.0437836	0.42425	0.0323585	-9.751	16.309	0.0330962	0.271881	0.0192645	-11.625	18.598	0.00776802	0.390887	0.00188472	-11.204	32.982	0.00585448	0.526685	0.00172569
222	38.697	0.00539323	0.096106	0.0027937	-49.166	23.934	0.00248124	0.766836	0.000750207	-14.312	23.626	0.0743672	0.519923	0.0048531	-11.386	18.492	0.00823754	0.0909462	0.00345448	-5.501	33.677	0.0103421	0.522348	0.00122972	0	41.795	0.00800055	0.55919	0.000705999	0	19.125	0.0178509	0.410655	0.0100346	-6.232	15.327	0.0112835	0.2934	0.00571786	-8.164	18.804	0.0143252	0.371153	0.00239438	-7.734	35.76	0.00639511	0.526594	0.0015621
223	23.972	0.0955179	0.202794	0.039172	-52.44	13.436	0.00590185	0.767174	0.00305244	-9.964	24.825	0.0125266	0.037637	0.00292426	-8.601	11.589	0.077624	0.6714	0.0377482	-15.778	30.743	0.00465572	0.478987	0.000878363	0	23.399	0.0375505	0.56045	0.00291033	-7.448	14.73	0.0177863	0.600858	0.0105946	-20.564	11.972	0.0919091	0.413208	0.0459077	-21.294	9.943	0.157524	0.590601	0.0194828	-10.614	32.815	0.00657279	0.5268	0.00195167
224	30.352	0.0103339	0.164046	0.00608916	-49.193	13.919	0.00261514	0.766804	0.00113343	-17.406	22.043	0.0146689	0.519296	0.00403662	0	19.284	0.0083285	0.657178	0.00305663	-4.328	20.765	0.0111229	0.480042	0.00215593	0	41.056	0.032247	0.559358	0.00103736	0	15.026	0.0305211	0.417342	0.0209404	-15.976	10.428	0.0390297	0.397943	0.0199759	-7.584	22.7	0.0123467	0.261156	0.00180743	-4.411	18.823	0.0145155	0.134197	0.00553038
225	29.261	0.0108506	0.832853	0.0058985	-48.972	16.036	0.00171768	0.766561	0.000780622	-6.718	19.36	0.0956292	0.524709	0.0132785	-6.288	11.725	0.0159145	0.658255	0.00710039	-4.973	27.69	0.00692278	0.479202	0.00113872	0.001	34.634	0.0123371	0.559333	0.000963102	-6.888	21.874	0.0103514	0.407597	0.00504407	-7.316	14.902	0.0174375	0.618488	0.00952715	-18.003	15.565	0.0281712	0.141773	0.00585673	-2.32	26.583	0.0125472	0.475646	0.00316301
226	30.3	0.0206624	0.178485	0.0133309	-49.061	14.298	0.00201142	0.766625	0.00094431	-11.147	30.434	0.00902905	0.518168	0.00175686	-4.137	18.884	0.00744371	0.657123	0.00295821	-8.081	23.469	0.0111061	0.518029	0.00184816	0	31.104	0.0157882	0.559642	0.00158648	0.001	20.825	0.0176337	0.094809	0.00873159	-4.277	21.014	0.0191881	0.246761	0.00666913	-0.922	14.975	0.0232484	0.428503	0.00354992	-17.148	22.186	0.00791949	0.477257	0.00299664
227	24.293	0.0134588	0.833336	0.00785657	-52.16	14.635	0.00551762	0.76889	0.0023623	-15.887	23.758	0.0319106	0.520194	0.00553896	-3.454	14.653	0.00985714	0.657593	0.0044142	-5.205	28.94	0.005376	0.479119	0.00103735	0	28.114	0.0123149	0.0479419	0.00164101	0.001	12.534	0.0220366	0.549714	0.0139231	-15.315	17.694	0.04681	0.618674	0.0244991	-8.953	19.645	0.00974563	0.158168	0.00214916	-5.285	55.764	0.00231489	0.526133	0.00069206
228	37.94	0.0058097	0.430126	0.00342682	-49.155	14.354	0.00234725	0.76656	0.00116633	-13.217	18.229	0.0727521	0.324531	0.00868836	-5.323	12.369	0.137924	0.668132	0.0312267	-11.974	20.092	0.0103841	0.479939	0.00203077	-4.683	11.04	0.0949088	0.575469	0.0380099	0	18.866	0.00906036	0.407852	0.00545763	-4.839	15.649	0.0208654	0.235215	0.0122832	-20.036	24.736	0.00643815	0.149131	0.0013278	-6.747	37.142	0.00467838	0.526579	0.00154637
229	18.925	0.093078	0.199195	0.0493805	-58.74	5.932	0.012419	0.769531	0.00578881	-6.05	22.825	0.0583164	0.485268	0.00508453	-5.841	19.398	0.0167538	0.658001	0.00551206	-0.001	16.468	0.00990621	0.480112	0.00224069	-4.973	29.746	0.0214447	0.559627	0.00169832	-0.95	19.802	0.0110579	0.597943	0.00573671	-8.699	18.078	0.0205281	0.390879	0.00859855	-1.844	19.02	0.0193236	0.577446	0.00320755	-2.228	28.547	0.00639348	0.31005	0.00216827
230	17.439	0.0293023	0.268589	0.017921	-54.156	19.783	0.00167647	0.766512	0.00058764	-23.434	20.66	0.0158363	0.115515	0.0036921	-9.353	7.145	0.161811	0.673395	0.0717119	-11.496	23.853	0.00894029	0.479583	0.00159938	-1.743	27.208	0.00817816	0.559518	0.0013186	0	9.256	0.112344	0.446471	0.0707584	-18.293	16.634	0.0118251	0.113434	0.007043	-8.973	10.938	0.0965406	0.594144	0.0238736	-10.521	48.487	0.00444758	0.526325	0.00104828
231	23.996	0.0156567	0.122478	0.00873759	-50.952	20.116	0.00112397	0.766341	0.000500229	-8.951	13.756	0.0242248	0.205527	0.00878802	-16.054	16.963	0.0134109	0.658429	0.00606136	-4.234	17.287	0.0164595	0.481429	0.00384615	-2.116	34.728	0.00987919	0.559349	0.00102095	0.001	21.161	0.00979716	0.313873	0.00499119	-7.112	18.132	0.024335	0.392943	0.0119241	-11.299	22.517	0.016101	0.123487	0.00223127	-5.733	22.607	0.0314708	0.528935	0.0059675
232	30.191	0.0110793	0.832878	0.00576436	-49.206	15.036	0.00213166	0.766616	0.00102932	-10.173	19.484	0.0179918	0.324879	0.00416051	-3.533	15.328	0.00850265	0.347606	0.00419958	-4.329	31.563	0.00752254	0.224578	0.00117026	0	15.296	0.0202206	0.0680946	0.00359082	-3.717	18.822	0.0113964	0.408899	0.00716133	-6.206	13.97	0.0717127	0.408018	0.036331	-6.739	21.144	0.00765759	0.122258	0.00155911	-6.048	50.593	0.00275606	0.526182	0.00077014
233	29.95	0.00795695	0.832948	0.00483932	-49.171	10.516	0.00513591	0.76769	0.00257028	-8.932	33.028	0.00972743	0.125142	0.00147503	-10.396	12.969	0.0334587	0.659584	0.0125472	-9.007	35.584	0.00336882	0.47878	0.000627797	0	22.16	0.0331259	0.560021	0.00238373	-1.184	15.32	0.0640495	0.419748	0.0250531	-15.887	17.16	0.0165649	0.389475	0.00634038	-7.908	14.911	0.107262	0.58969	0.0182131	-11.932	34.013	0.00614298	0.526766	0.00195854
234	28.227	0.00903971	0.487937	0.00500766	-48.956	13.254	0.00233665	0.766705	0.00106416	-13.773	20.226	0.0399097	0.520488	0.00622058	-8.94	14.977	0.0131119	0.657958	0.00631344	-11.781	18.055	0.0124409	0.480252	0.00241035	-7.855	13.306	0.0500192	0.567132	0.0138286	-2.859	15.199	0.0179117	0.412164	0.0124897	-3.699	16.138	0.0122459	0.617703	0.00609525	-8.83	15.357	0.0208342	0.262818	0.0057917	-10.377	53.822	0.00261236	0.398397	0.000726359
235	32.541	0.0135625	0.580559	0.00802593	-48.957	27.231	0.000784135	0.766236	0.000321256	-6.442	19.122	0.0244397	0.520453	0.0061902	-8.778	13.687	0.0183346	0.658526	0.00733382	-9.349	16.933	0.01692	0.481198	0.00356422	-0.07	36.444	0.0118978	0.559334	0.000999911	0	16.14	0.0210819	0.413482	0.0146424	-14.68	17.806	0.0122693	0.109946	0.00713599	-11.803	22.092	0.0081641	0.0652357	0.00167667	-6.272	35.939	0.00494666	0.526539	0.00144061
236	18.677	0.0235348	0.72191	0.0142242	-49.16	16.131	0.00163987	0.766547	0.000730712	-13.249	24.058	0.0155261	0.10571	0.00300198	-10.919	9.21	0.152953	0.701786	0.118743	-10.077	36.686	0.00360265	0.47879	0.000639755	0	14.482	0.0347592	0.561862	0.00609092	0	16.834	0.0424377	0.414479	0.016379	-12.228	11.338	0.025778	0.393735	0.0132003	-4.91	15.315	0.0117003	0.212316	0.00321265	-23.445	22.218	0.00959542	0.476062	0.00300333
237	14.626	0.0142508	0.158886	0.00908167	-54.641	13.179	0.00234331	0.766561	0.00114146	-8.387	15.332	0.0377018	0.452405	0.00955397	-7.335	19.003	0.00756018	0.122085	0.00280339	-5.967	20.788	0.0179859	0.105228	0.00331623	0	22.532	0.0391525	0.560791	0.0040324	0	13.763	0.0174087	0.411905	0.0121054	-2.204	14.384	0.0439439	0.397111	0.0186509	-8.414	23.964	0.00740096	0.10267	0.00144839	-9.243	43.627	0.00493814	0.526459	0.00131166
238	35.91	0.00591268	0.832692	0.00308188	-48.961	25.992	0.000914134	0.766286	0.000366196	-13.689	17.333	0.0443135	0.526361	0.0195744	-8.369	19.217	0.00961497	0.657136	0.00327738	-9.163	20.733	0.0803537	0.0996796	0.00391602	0	39.4	0.0109614	0.559251	0.000831589	0	8.324	0.0520959	0.426354	0.0356658	-19.068	16.822	0.0175113	0.392053	0.0105007	-24.025	18.564	0.0119131	0.0579714	0.00231908	-12.933	42.339	0.00366679	0.526305	0.00100738
239	25.919	0.0280429	0.83299	0.0186759	-49.171	15.248	0.00277056	0.766939	0.000989527	-16.796	11.895	0.0743049	0.0696953	0.0253374	-9.03	16.31	0.0182128	0.658724	0.00807952	-10.33	19.471	0.0275	0.0993983	0.00385666	0	33.468	0.00757396	0.559362	0.00111962	0	13.546	0.0299205	0.415069	0.0171959	-16.13	18.657	0.0140659	0.0670105	0.00896451	-10.371	17.422	0.013253	0.428846	0.00250609	-17.72	44.509	0.00374348	0.526329	0.0010496
240	23.5	0.0158244	0.833473	0.00955779	-51.15	9.018	0.0104793	0.770474	0.00421883	-12.895	11.071	0.168112	0.534098	0.0294686	-15.856	16.893	0.00895557	0.346776	0.00392209	-8.314	34.677	0.00466108	0.478923	0.00080028	0	17.713	0.0394642	0.561196	0.00433039	-3.271	15.562	0.0263612	0.414495	0.016281	-16.393	17.091	0.0222357	0.257601	0.00963595	-14.668	12.506	0.091116	0.586473	0.0140126	-11.662	27.348	0.00816837	0.466995	0.00221562
241	34.306	0.014901	0.832759	0.0100692	-49.152	13.946	0.00200182	0.76647	0.000938444	-14.409	13.413	0.0571597	0.526384	0.0166209	-13.134	15.886	0.0134169	0.658055	0.00560375	-0.279	12.172	0.0288123	0.483442	0.00628621	-0.773	24.482	0.0145441	0.559591	0.00150464	-8.452	12.754	0.0349806	0.603119	0.020739	-9.248	15.582	0.0835855	0.411405	0.0424603	-16.513	23.562	0.00843341	0.0766208	0.00138553	-6.208	33.993	0.011173	0.277714	0.00255316
242	31.555	0.00541887	0.187103	0.0032562	-49.174	20.272	0.00105784	0.766293	0.000481715	-14.955	23.893	0.0245294	0.518857	0.00304205	-16.757	12.186	0.0197631	0.658362	0.00989209	-3.366	34.265	0.00387201	0.522634	0.000795816	0	33.81	0.0165497	0.559567	0.00149325	0.001	12.751	0.0601172	0.430278	0.0420493	-27.033	15.16	0.0223689	0.190082	0.0121763	-6.556	20.339	0.0371541	0.0827882	0.00417186	-2.051	48.444	0.00358302	0.526308	0.00102116
243	37.128	0.00411263	0.473358	0.0023828	-48.958	10.962	0.00423715	0.767315	0.00169048	-10.981	20.024	0.0196679	0.0674059	0.00401783	-12.1	10.6	0.101721	0.675316	0.0506053	-13.436	23.538	0.00846345	0.0808092	0.00163431	0	33.42	0.0173444	0.0290664	0.00168413	0	7.066	0.0329063	0.417897	0.0218083	-19.247	7.267	0.0417481	0.401978	0.0265227	-11.645	15.649	0.0320801	0.123481	0.00452081	-6.558	52.943	0.00247716	0.526145	0.000700678
244	16.395	0.160298	0.250509	0.124799	-62.686	20.294	0.00103957	0.766218	0.000493926	-10.55	13.646	0.0314957	0.341817	0.00791837	-11.086	14.987	0.0144935	0.657897	0.00566316	-3.39	20.576	0.027371	0.48161	0.00406045	0	17.099	0.0167533	0.56036	0.00282119	-8.71	14.391	0.0447799	0.422915	0.0308477	-17.58	12.975	0.0654981	0.407743	0.0360105	-3.986	21.115	0.0087808	0.170828	0.00172972	-4.879	32.658	0.00677694	0.526725	0.00183822
245	37.605	0.00437839	0.164504	0.0024255	-49.156	18.425	0.00118804	0.76625	0.00056214	-14.266	33.372	0.0386365	0.113479	0.00191375	-0.041	11.156	0.0225676	0.660383	0.0132356	-9.947	25.119	0.00980296	0.0867682	0.00172825	0	17.274	0.0426592	0.561707	0.00500325	-3.425	12.163	0.0734844	0.438476	0.0583791	-12.528	16.36	0.0303716	0.144325	0.0137645	-12.408	20.936	0.00860681	0.151639	0.0017054	-12.282	24.649	0.0135213	0.528059	0.00420227
246	28.173	0.00942586	0.806346	0.00522454	-49.173	20.077	0.00108972	0.766332	0.000485641	-13.721	16.186	0.0480172	0.242327	0.0162779	-13.562	13.541	0.0236935	0.660207	0.011428	-11.009	27.294	0.00536541	0.479089	0.00100168	-0.001	40.966	0.00659247	0.559224	0.000758437	0.001	17.937	0.0183867	0.599853	0.00765752	-4.284	18.005	0.069635	0.407746	0.0371008	-3.758	21.938	0.00949305	0.0588645	0.00169999	-4.281	35.566	0.00583179	0.181292	0.00155713
247	27.339	0.0155306	0.132715	0.00784184	-49.335	7.782	0.0100354	0.767988	0.0049687	-9.962	17.049	0.0462215	0.351319	0.0131812	-11.472	10.617	0.0141301	0.356591	0.00708139	-8.013	20.707	0.0411452	0.480757	0.0045352	0.252	33.745	0.00965005	0.559563	0.00137152	0	19.667	0.0210098	0.409591	0.00829352	-6.842	7.65	0.0359696	0.628952	0.0199709	-9.372	25.093	0.00948753	0.199165	0.00145396	-10.599	23.247	0.0112314	0.477664	0.00351367
248	30.365	0.0100786	0.832823	0.00539724	-49.061	9.969	0.008272	0.768549	0.00249076	-15.472	18.535	0.0307721	0.163072	0.00520897	-12.973	16.394	0.010579	0.657777	0.00485433	-3.942	23.45	0.0118012	0.522838	0.00184433	0	22.822	0.0311389	0.560656	0.00352164	0	15.738	0.0223167	0.413864	0.0152566	-10.877	18.824	0.0131416	0.389086	0.00571112	-9.547	19.228	0.00861117	0.11412	0.00214684	-9.193	42.738	0.00332453	0.474985	0.0010595
249	18.037	0.0134214	0.0861323	0.00801943	-53.516	26.537	0.000969658	0.766317	0.000381751	-11.624	12.71	0.15204	0.530148	0.0224746	-8.363	13.003	0.0132366	0.6579	0.00678541	-7.088	20.364	0.0222919	0.134434	0.00392295	-2.04	28.65	0.0105138	0.439973	0.00124059	0.001	16.849	0.0280843	0.597617	0.0126705	-13.483	18.747	0.0116152	0.616545	0.0054254	-12.443	14.131	0.0391355	0.583363	0.0102736	-4.234	27.718	0.00767608	0.475435	0.00213759
250	19.279	0.0156702	0.223786	0.00859964	-48.945	11.118	0.00425869	0.767539	0.00185512	-12.704	25.359	0.018105	0.0806173	0.00322239	-15.151	15.109	0.01807	0.658759	0.00832475	-7.119	24.143	0.0110686	0.479964	0.00206057	0	45.327	0.0119055	0.559223	0.00075605	-0.001	16.736	0.0338596	0.127083	0.023984	-14.676	16.19	0.0213939	0.391317	0.00931672	-13.107	25.814	0.00884373	0.575898	0.00138804	-11.826	35.773	0.00518521	0.0314802	0.00147877
251	31.663	0.0107054	0.0934848	0.00629638	-48.954	22.314	0.00101215	0.766312	0.000438538	-6.597	13.172	0.0597601	0.532393	0.0285773	-13.83	18.038	0.0110095	0.657578	0.00402199	-6.334	15.661	0.0568789	0.524435	0.00707838	0	40.869	0.0158187	0.559325	0.000968764	0	16.561	0.0227002	0.598248	0.0110784	-6.116	10.274	0.0229185	0.54922	0.0137701	-10.189	19.785	0.0699816	0.581034	0.00771086	-16.361	40.092	0.00381154	0.218867	0.00127889
252	25.169	0.0154187	0.83352	0.0083241	-52.755	19.269	0.00125022	0.766344	0.00054999	-8.102	23.233	0.0334607	0.0429122	0.00304543	-5.715	15.856	0.00909636	0.106386	0.00398517	-9.333	36.215	0.00690765	0.479063	0.000970163	0	18.182	0.0182915	0.560154	0.00260885	-8.229	15.152	0.0211418	0.601606	0.0102366	-17.942	16.186	0.0703511	0.403165	0.0286421	-14.567	18.116	0.0163798	0.229185	0.00276913	-8.929	18.491	0.0170944	0.478767	0.00693083
253	20.935	0.012996	0.833423	0.00715871	-56.511	13.105	0.00452498	0.768135	0.00209229	-10.442	25.876	0.024654	0.51908	0.00340902	-16.814	15.609	0.0144992	0.657925	0.00608753	-11.81	25.012	0.005682	0.47932	0.00128105	-0.001	26.959	0.0128268	0.559746	0.0017099	0	20.141	0.0167846	0.410676	0.0100921	-6.336	21.438	0.0119451	0.388698	0.00508503	-7.476	12.473	0.0356371	0.582606	0.00940914	-9.095	22.875	0.0182495	0.476311	0.00534634
254	18.727	0.0173426	0.37136	0.0098886	-54.513	12.44	0.00381996	0.766497	0.00195045	-8.295	20.049	0.0119902	0.518974	0.00327821	-14.152	11.976	0.0152685	0.658602	0.00799709	-10.659	11.226	0.0646773	0.488232	0.0121514	-11.066	40.284	0.00568871	0.129442	0.000747039	0	24.915	0.0144846	0.407398	0.00471971	-6.685	8.967	0.0483561	0.399522	0.0224927	-17.953	26.92	0.00664733	0.0693164	0.00110227	-1.036	20.541	0.0125634	0.118558	0.00487809
255	29.252	0.0072634	0.832886	0.00412012	-48.959	21.842	0.00121411	0.76636	0.000452716	-10.637	14.319	0.0453028	0.0679488	0.0127955	-6.127	14.858	0.0547407	0.66811	0.0252871	-2.292	20.143	0.0180702	0.114879	0.00290456	0	44.558	0.00698535	0.12414	0.000705847	0	18.801	0.016686	0.409736	0.00852073	-12.147	18.024	0.0177857	0.389486	0.00635687	-6.86	19.441	0.013681	0.577094	0.00279274	-9.641	12.406	0.0509627	0.53577	0.0248385
256	19.364	0.0152951	0.172387	0.00823124	-57.561	19.459	0.00241101	0.766728	0.00074579	-4.085	21.048	0.0294081	0.519988	0.00531626	-5.647	17.073	0.0086837	0.657285	0.00373002	-2.186	26.229	0.00986668	0.479515	0.00151721	0	42.17	0.00610238	0.559196	0.000748443	0	12.214	0.0810052	0.444778	0.0693535	-16.185	20.935	0.0157936	0.390242	0.00757439	-4.874	8.968	0.100571	0.587177	0.0148005	-14.902	14.575	0.0285134	0.532396	0.0117212
257	30.19	0.00592444	0.83284	0.00337478	-48.955	7.475	0.0119738	0.76765	0.00622595	-5.766	23.679	0.0136676	0.518808	0.00298481	-13.332	17.596	0.00862312	0.657341	0.00342667	-5.657	16.421	0.0141405	0.480998	0.00331744	-2.021	20.563	0.0175195	0.560071	0.0026669	-5.721	11.287	0.0658469	0.433751	0.0575234	-16.114	14.011	0.0274993	0.160645	0.0142758	-9.124	9.25	0.146914	0.622422	0.0741496	-8.877	19.506	0.0341265	0.531691	0.0108137
258	31.952	0.0304927	0.0942979	0.0182115	-48.955	14.375	0.00297766	0.767236	0.00137833	-13.152	17.557	0.112362	0.523802	0.0115744	-2.732	14.058	0.012411	0.657822	0.00561304	-2.221	22.062	0.00796304	0.502215	0.00144877	-0.001	19.014	0.103984	0.563565	0.0101829	0	12.56	0.0262877	0.416468	0.0195768	-10.664	16.299	0.0209593	0.393831	0.0134197	-21.053	12.795	0.0802289	0.588181	0.0161894	-2.864	33.081	0.0149252	0.126893	0.00294632
259	21.707	0.00872484	0.833499	0.0053353	-49.162	14.056	0.00284156	0.76679	0.00136662	-11.331	8.675	0.103755	0.461719	0.0314658	-6.52	12.188	0.0666996	0.666372	0.0270155	-9.502	25.884	0.00873853	0.514809	0.00146002	0	32.053	0.00850233	0.559333	0.00100492	0	15.729	0.0216651	0.619542	0.0151849	-11.267	16.485	0.0290399	0.396613	0.0178809	-23.776	21.168	0.00800462	0.0947297	0.0018118	-13.947	53.603	0.00267208	0.526163	0.000743522
260	33.985	0.0101738	0.158596	0.00524644	-48.973	11.365	0.0127989	0.771189	0.00669239	-8.15	26.155	0.012247	0.460832	0.00262493	-11.998	18.971	0.00960706	0.345676	0.0034703	-10.684	20.278	0.0322964	0.0748239	0.00378151	0.001	27.499	0.0139408	0.559539	0.0013337	-8.932	17.314	0.0471258	0.598458	0.0190035	-14.625	14.665	0.0269869	0.39185	0.0101605	-4.324	11.317	0.127612	0.60635	0.0426465	-19.579	26.627	0.0319074	0.529032	0.0057201
261	15.487	0.0165781	0.214218	0.00974381	-61.694	16.226	0.0016591	0.766532	0.000747381	-2.488	17.979	0.0169953	0.106725	0.00568217	-12.326	17.7	0.00849096	0.119527	0.00333384	-8.07	17.267	0.0385139	0.523898	0.00537415	0	28.769	0.0255494	0.559731	0.00173435	-5.85	14.181	0.0210805	0.411347	0.011141	-6.918	12.038	0.0172618	0.620208	0.00917863	-12.615	16.228	0.0197989	0.578431	0.00437917	-8.949	30.632	0.00873787	0.475284	0.00199805
262	30.5	0.0245414	0.43577	0.0119318	-48.966	16.095	0.00293691	0.767089	0.00121757	-19.541	20.418	0.0301135	0.076235	0.00508765	-7.347	18.102	0.00887151	0.657276	0.00344226	-5.286	13.323	0.0383039	0.525208	0.0072746	0.028	21.268	0.0334525	0.442961	0.00343092	-3.72	17.325	0.015215	0.41019	0.00925973	-4.521	21.585	0.00746449	0.616272	0.00374383	-6.561	17.651	0.0206182	0.579371	0.00552501	-10.397	36.628	0.0043303	0.355668	0.00136674
263	39.893	0.00380779	0.166217	0.00214101	-49.159	15.578	0.00218785	0.766606	0.000966275	-7.419	22.521	0.0162147	0.0576495	0.00322886	-6.707	12.18	0.0410354	0.274566	0.0117515	-12.642	22.079	0.00631629	0.261383	0.00139806	0	28.077	0.0205646	0.559636	0.00166215	-13.904	14.197	0.0406863	0.42124	0.027458	-19.586	18.183	0.0135794	0.389053	0.00565651	-9.057	24.044	0.0150302	0.576348	0.00191568	-6.545	29.266	0.00651214	0.0742474	0.00213476
264	15.045	0.0340346	0.75086	0.0180464	-59.227	11.134	0.00583545	0.768623	0.00265868	-15.276	20.934	0.0137337	0.519033	0.00364125	-17.259	14.844	0.011848	0.657519	0.00507391	-8.625	29.881	0.00419448	0.0621736	0.000900672	0	32.551	0.00961395	0.559413	0.00107792	0	16.336	0.0228952	0.413271	0.0142858	-11.728	14.96	0.0281363	0.396408	0.0176019	-9.688	13.547	0.0458775	0.582243	0.00896485	-8.254	47.152	0.00280154	0.526214	0.000831773
265	22.897	0.0140855	0.172318	0.00769446	-53.141	18.792	0.00146524	0.766473	0.000629209	-12.453	13.57	0.0334185	0.254664	0.00878783	-15.101	12.809	0.0165777	0.658472	0.00793072	-7.553	35.059	0.00426081	0.12932	0.00073265	0	26.825	0.0125739	0.559848	0.00182753	0	18.938	0.0201003	0.599899	0.0114769	-7.705	8.475	0.0479527	0.40047	0.0241333	-7.038	11.877	0.113895	0.135778	0.0107122	-7.597	35.893	0.00932789	0.526954	0.00220381
266	27.027	0.00762584	0.83305	0.00422785	-49.173	22.319	0.00130512	0.766447	0.000537723	-4.461	22.203	0.0127696	0.1111	0.00296006	-4.722	15.287	0.0126338	0.347693	0.00515036	-11.402	21.884	0.0084928	0.182168	0.00175935	-2.443	23.529	0.0343007	0.15762	0.00378822	-0.001	17.328	0.0146273	0.599131	0.0084335	-12.622	18.577	0.0137429	0.587474	0.00592231	-15.995	24.978	0.00629845	0.170213	0.00124829	-0.093	26.795	0.00966505	0.527201	0.00263126
267	30.792	0.00563034	0.832898	0.00342933	-48.959	11.691	0.0259724	0.768021	0.0143523	-12.518	19.157	0.0606433	0.411018	0.00739284	-19.062	14.674	0.0211042	0.658685	0.00791676	-10.778	10.586	0.0210248	0.542988	0.00580496	-4.777	40.079	0.00873959	0.559223	0.000799897	-0.001	18.686	0.0190369	0.598999	0.00968209	-7.424	18.265	0.0130389	0.389854	0.00694974	-4.422	20.886	0.00973493	0.258664	0.00180138	-6.214	23.715	0.00880866	0.20915	0.00289253
268	23.538	0.041645	0.833331	0.0272937	-50.518	6.825	0.0146433	0.771193	0.00663693	-2.85	23.513	0.00973844	0.518667	0.00275837	-5.121	16.108	0.0133688	0.657962	0.00554745	-6.393	22.231	0.0116385	0.479875	0.00195366	0	44.155	0.00659505	0.559142	0.000608597	0	18.91	0.0110571	0.115378	0.00686868	-2.484	18.655	0.0146001	0.241748	0.00744662	-19.613	24.751	0.00677984	0.0932399	0.00124132	-6.248	30.577	0.00751666	0.526846	0.00199794
269	33.68	0.00785312	0.832786	0.00451643	-49.06	18.627	0.00132872	0.766339	0.000597583	-8.463	28.563	0.0224089	0.124717	0.00253004	-9.56	7.072	0.125374	0.676656	0.103711	-12.34	21.001	0.0096408	0.479645	0.00167449	-1.257	11.519	0.243595	0.57704	0.0323981	-13.732	15.73	0.0488203	0.599457	0.021621	-20.823	14.56	0.0277786	0.618371	0.013786	-15.339	19.386	0.0155998	0.576819	0.00246965	-10.504	2.096	0.55868	0.780361	0.482604
270	41.097	0.00456695	0.094812	0.00246496	-49.203	19.229	0.0010935	0.766243	0.000506373	-7.193	17.315	0.0399859	0.110209	0.0170275	-12.415	13.342	0.024964	0.65916	0.0116864	-2.98	26.378	0.00548726	0.0762654	0.00105564	0	25.597	0.0204287	0.559965	0.00258874	0	14.708	0.0802825	0.419342	0.0242451	-20.681	15.861	0.0249631	0.617929	0.0113075	-13.172	22.338	0.00966205	0.15763	0.00163888	-9.186	28.224	0.00620227	0.526967	0.00233295
271	34.6	0.00443232	0.169225	0.00251133	-49.075	12.532	0.0290684	0.767122	0.0162612	-19.597	23.825	0.0175976	0.0545633	0.00364969	-4.293	13.509	0.0173324	0.658383	0.00843814	-6.607	13.946	0.113759	0.524146	0.00797786	0.003	32.106	0.0127976	0.559385	0.0010542	-4.003	13.272	0.029767	0.601522	0.0149324	-15.839	19.252	0.026291	0.393394	0.0126865	-6.467	19.904	0.00873204	0.0846401	0.0020425	-7.983	21.489	0.0106365	0.476165	0.0034727
272	27.856	0.0062736	0.548375	0.00365075	-48.956	19.172	0.00352192	0.767428	0.00122145	-10.578	14.226	0.0247264	0.521736	0.00908935	-13.951	13.684	0.00994209	0.6575	0.00489797	-8.455	29.877	0.00742129	0.0680688	0.00119421	0	23.633	0.0331456	0.560393	0.00310128	0	12.441	0.0479543	0.427054	0.0372669	-17.361	15.856	0.019251	0.392098	0.0105693	-5	17.281	0.0101904	0.355272	0.00254551	-22.449	38.352	0.00425559	0.526508	0.00141707
273	19.288	0.029313	0.176947	0.0159314	-48.959	17.396	0.00188546	0.766639	0.000722094	-3.703	23.454	0.0219426	0.0762259	0.00515965	-14.876	11.158	0.0397737	0.659638	0.0120977	-9.498	39.271	0.00405655	0.0702618	0.000690465	0	44.908	0.00652613	0.559164	0.000642434	0	19.572	0.0188084	0.40999	0.00893208	-12.651	16.641	0.0279233	0.395946	0.0167941	-14.021	21.519	0.0180306	0.576996	0.00267841	-4.142	21.699	0.0149706	0.421642	0.00574827
274	10.113	0.033471	0.846837	0.0228286	-55.507	21.053	0.00299893	0.766942	0.000846336	-11.977	23.428	0.0308687	0.0768	0.00436253	-12.167	14.994	0.0136186	0.657958	0.00574891	-1.542	12.047	0.0857103	0.491696	0.0165818	-8.961	26.079	0.0263753	0.560408	0.00294541	0	20.419	0.0346964	0.409545	0.00822157	-3.781	15.076	0.0448972	0.39886	0.0214759	-19.426	16.496	0.080373	0.0928759	0.0208929	-8.676	28.726	0.0140886	0.527795	0.00378872
275	21.562	0.0142673	0.833846	0.00751531	-49.167	13.529	0.0302374	0.767372	0.017059	-10.675	18.787	0.0436962	0.520163	0.0055519	-6.557	15.448	0.016326	0.658091	0.00617106	-14.575	40.363	0.00333372	0.521733	0.00056954	0	39.927	0.00858882	0.441647	0.000721832	0	13.049	0.0422287	0.604384	0.0235045	-15.188	18.952	0.0238976	0.617174	0.00872823	-5.544	11.925	0.116754	0.594126	0.0246903	-12.69	43.831	0.00394285	0.526408	0.00122928
276	29.08	0.00632893	0.491668	0.00378205	-48.951	18.168	0.00128067	0.766335	0.000561439	-12.229	19.029	0.0203205	0.109992	0.00390427	-15.924	19.829	0.00750896	0.657074	0.00281092	-7.738	12.762	0.164277	0.51174	0.0552448	-9.955	27.402	0.00939556	0.559546	0.00133163	0	17.6	0.0162705	0.60051	0.0112245	-7.242	10.444	0.0963661	0.424538	0.0651988	-13.334	27.586	0.00901558	0.0808888	0.00148551	-1.012	23.38	0.00899676	0.477199	0.0030574
277	14.78	0.0245136	0.122858	0.0155071	-55.688	13.8	0.0034913	0.767234	0.00164223	-15.594	23.362	0.0410928	0.18598	0.00511303	-8.54	11.552	0.0849745	0.660075	0.0296561	-4.598	27.524	0.00504676	0.479093	0.00100582	0	7.48	0.0634305	0.568599	0.0172461	-5.481	18.968	0.0158661	0.176543	0.00773046	0	12.498	0.0148032	0.390853	0.00855912	-12.062	11.93	0.0248707	0.580425	0.00677498	-17.678	16.677	0.0218434	0.478774	0.00611851
278	30.729	0.00486332	0.241155	0.00289958	-49.061	20.926	0.00138867	0.766458	0.000527522	-7.372	13.203	0.124826	0.536362	0.033466	-13.497	18.456	0.00992149	0.657202	0.00373199	-6.967	21.066	0.00766427	0.479692	0.00173227	0	28.375	0.0196927	0.560002	0.00206944	-10.894	16.885	0.0164679	0.410732	0.0101492	-14.721	11.386	0.0608818	0.628365	0.0310574	-6.785	23.086	0.00739942	0.575997	0.00150431	-4.736	22.268	0.0188803	0.528473	0.00513606
279	22.113	0.0209982	0.833436	0.012069	-52.151	14.493	0.00316904	0.767384	0.00142895	-8.515	17.585	0.0414689	0.48619	0.00654609	-9.731	13.727	0.0575929	0.662184	0.0166687	-7.169	22.645	0.00556964	0.47933	0.00129276	0	30.12	0.0429635	0.55979	0.00189662	0	20.342	0.0100171	0.408496	0.00650561	-5.522	15.633	0.017911	0.391455	0.00953323	-11.924	18.828	0.0115335	0.428674	0.00217331	-19.063	23.917	0.011882	0.527459	0.00324133
280	30.563	0.0101979	0.83292	0.00534387	-48.968	22.119	0.00118136	0.766345	0.000449499	-11.463	31.537	0.00870535	0.483787	0.00175781	-4.196	11.148	0.0287707	0.660539	0.0155554	-15.684	22.344	0.0285358	0.480861	0.00315347	0	51.31	0.00591632	0.559125	0.00055857	0	14.226	0.0742769	0.441692	0.0640112	-8.777	21.781	0.0176373	0.389643	0.00660864	-4.015	12.189	0.0400543	0.583482	0.0104332	-18.426	39.45	0.00573648	0.526606	0.00160122
281	20.253	0.0152081	0.173592	0.00964251	-48.963	7.057	0.00799338	0.768613	0.00390362	-6.327	16.186	0.117959	0.522847	0.00997327	-17.822	14.434	0.0130349	0.657593	0.00594943	-8.442	22.299	0.0147741	0.132939	0.00240414	0	11.295	0.0479545	0.566098	0.0129078	-2.876	19.685	0.0159898	0.409608	0.00831508	-9.975	15.295	0.0217724	0.392006	0.0104322	-21.949	23.364	0.00897434	0.145294	0.00145685	-4.743	29.491	0.00730063	0.328741	0.002004
282	17.717	0.0147652	0.833993	0.00923461	-53.368	22.301	0.00117748	0.766358	0.000492775	-3.897	22.419	0.0814494	0.0784697	0.00664756	-4.764	10.39	0.0708468	0.663588	0.0445902	-19.591	21.591	0.00737303	0.479615	0.00163857	-0.001	7.282	0.249476	0.572172	0.0240839	-10.779	19.981	0.0402308	0.59743	0.0107317	-5.555	14.318	0.0499523	0.405462	0.032419	-19.108	19.369	0.0076391	0.0722718	0.00186041	-7.734	18.171	0.0101995	0.479835	0.00408756
283	15.586	0.0146274	0.173224	0.00959655	-50.473	17.852	0.00152134	0.766444	0.000606163	-14.402	21.022	0.069847	0.52487	0.0137619	-4.448	15.755	0.0092449	0.657516	0.00406814	-3.791	32.929	0.0045291	0.478957	0.000841487	0	43.984	0.00789041	0.559167	0.000702266	0	22.09	0.0105964	0.407768	0.00532082	-2.991	17.733	0.0307713	0.394227	0.014069	-12.328	22.873	0.00713859	0.106688	0.00154369	-2.75	18.768	0.0126805	0.259273	0.00569977
284	28.804	0.00892758	0.832956	0.00500893	-49.171	19.78	0.00130101	0.766407	0.000534713	-3.401	31.556	0.0167838	0.136599	0.00184542	-8.508	12.76	0.0205615	0.659989	0.0105581	-4.115	23.634	0.00983438	0.479796	0.00185881	-2.725	16.147	0.0453361	0.567055	0.0134384	-11.061	15.397	0.0260068	0.605311	0.0183979	-8.448	16.677	0.0171459	0.389677	0.00666573	-6.503	12.279	0.0700685	0.59232	0.0212892	-14.888	42.139	0.00385923	0.526322	0.00103189
285	33.875	0.00679968	0.799135	0.0036188	-48.957	7.967	0.0396393	0.788603	0.0218672	-18.719	21.674	0.0171161	0.109852	0.00365492	-21.393	12.848	0.0271458	0.661458	0.0148884	-4.537	10.976	0.0705774	0.497139	0.023628	-11.741	30.742	0.0144056	0.336572	0.00121577	0	14.622	0.032668	0.419397	0.0243573	-10.117	31.41	0.00632056	0.141278	0.00244812	0.001	27.036	0.00852766	0.154226	0.00144141	-5.62	17.642	0.0114298	0.479679	0.00488282
286	14.954	0.0231999	0.175444	0.0139941	-60.821	21.67	0.00100323	0.766292	0.000437103	-4.675	24.962	0.0128151	0.484103	0.00240643	-3.76	14.039	0.0384988	0.659814	0.0105995	-5.717	15.6	0.0275326	0.390028	0.00498587	-1.007	42.262	0.00741768	0.559151	0.000643209	0.001	20.82	0.0107939	0.407987	0.00567534	-9.265	18.452	0.0132637	0.389473	0.00633455	-11.127	13.179	0.0350286	0.58029	0.00656597	-15.744	29.314	0.00752322	0.475484	0.00199968
287	15.29	0.0202463	0.817948	0.0129053	-53.167	11.788	0.00854297	0.767365	0.00444245	-15.229	21.787	0.015126	0.485343	0.00374217	-14.791	14.459	0.0157067	0.65808	0.00683435	-12.523	15.773	0.0137231	0.481391	0.00379356	-2.54	27.209	0.0157777	0.559554	0.00143952	-10.386	13.788	0.0269453	0.60135	0.0153987	-16.352	17.75	0.0140917	0.390377	0.007791	-4.892	18.066	0.10185	0.592943	0.0273989	-9.557	51.427	0.0028465	0.52623	0.000873184
288	38.987	0.00709407	0.45851	0.00378171	-49.167	23.06	0.00107313	0.766321	0.000416287	-13.485	21.879	0.0317951	0.133012	0.00445823	-9.549	15.387	0.0106719	0.346932	0.00462036	-6.842	17.104	0.0150388	0.480406	0.00259735	-6.851	17.391	0.0223791	0.560665	0.00344435	-1.61	16.115	0.0276834	0.415335	0.0176757	-4.803	15.58	0.0246178	0.392656	0.0114981	-5.773	15.237	0.0204911	0.579217	0.00530116	-14.042	25.212	0.0131725	0.475856	0.00305245
289	14.147	0.0453863	0.835941	0.0275473	-55.395	21.9	0.000934629	0.766222	0.000429735	-10.719	22.787	0.0101984	0.518652	0.00272764	-2.549	13.339	0.0493381	0.663255	0.017497	-17.142	18.489	0.0127876	0.0579366	0.00314811	0.001	37.543	0.0238933	0.559493	0.00129931	-0.001	11.704	0.0216225	0.412977	0.0138151	-15.255	17.019	0.0469491	0.39713	0.0187685	-12.44	13.091	0.13782	0.598923	0.0311195	-13.766	45.011	0.00341446	0.52628	0.000959047
290	38.341	0.00531819	0.832645	0.00298732	-48.953	17.595	0.00123397	0.76634	0.000555378	-11.587	20.469	0.0178165	0.0618902	0.00362578	-10.255	14.609	0.0169439	0.658045	0.00596458	-2.908	38.15	0.00336851	0.518536	0.000622889	0	39.895	0.0152723	0.559282	0.000879366	0.001	15.615	0.0163594	0.320869	0.0107047	-19.178	7.505	0.0293864	0.39669	0.017971	-8.107	12.64	0.0204783	0.579622	0.00578837	-10.34	17.87	0.0244882	0.529652	0.007679
291	30.612	0.0119028	0.0934509	0.00719658	-49.161	16.466	0.00365345	0.767327	0.00119812	-6.211	23.179	0.0347785	0.297276	0.00473621	-13.654	9.836	0.0374363	0.661263	0.0207196	-8.342	37.026	0.0037006	0.478864	0.000729198	0	19.923	0.0249429	0.560431	0.00336122	0	9.491	0.0425867	0.422699	0.0296597	-7.746	15.082	0.0674879	0.401214	0.025422	-7.258	20.87	0.00862965	0.576449	0.00203579	-3.673	39.892	0.00402925	0.526473	0.00133993
292	23.44	0.0111857	0.833315	0.00623125	-49.15	13.728	0.00196117	0.766552	0.000911383	-12.141	11.68	0.144098	0.546318	0.0509831	-9.064	17.971	0.00822995	0.569994	0.00337986	-5.431	18.755	0.0350964	0.482814	0.00555127	-5.519	17.184	0.0250985	0.560891	0.00383089	-6.824	13.553	0.0244577	0.414503	0.0163035	-12.22	14.945	0.0551372	0.40494	0.0392841	-13.425	19.042	0.0108731	0.42771	0.00189362	-12.764	55.029	0.00311502	0.526201	0.000810779
293	33.056	0.009323	0.171002	0.00514011	-48.954	21.387	0.00178984	0.766537	0.000572188	-18.236	20.201	0.0181967	0.137244	0.00420146	-15.796	18.288	0.00899353	0.657178	0.00337209	-7.433	26.961	0.00747199	0.479313	0.00127327	0	9.38	0.128584	0.569074	0.0212666	-1.822	16.183	0.0288441	0.415924	0.0190822	-13.085	13.657	0.0349954	0.620569	0.0174391	-7.223	19.313	0.00926629	0.430305	0.00208517	-10.421	48.008	0.00273421	0.526217	0.000844708
294	42.96	0.00402985	0.832583	0.00225122	-49.151	17.296	0.00156868	0.766354	0.000752931	-14.942	19.157	0.0272727	0.102505	0.00525121	-12.607	11.985	0.116706	0.665137	0.0587257	-18.914	19.363	0.0129553	0.210578	0.00270312	0	27.973	0.0326405	0.559702	0.00175538	-6.622	14.23	0.0937548	0.444635	0.0674578	-10.899	11.921	0.0909217	0.407768	0.0359327	-15.421	23.638	0.00759556	0.0433701	0.0013148	-13.335	48.873	0.00299694	0.526213	0.000828293
295	20.159	0.0187697	0.269621	0.0100915	-63.927	21.677	0.000936174	0.766197	0.000438516	-14.897	14.394	0.103565	0.196736	0.0130974	-11.084	13.119	0.0771779	0.347199	0.026044	-11.961	18.054	0.011836	0.480275	0.00243791	-8.087	38.211	0.00648712	0.559272	0.000865931	0.001	16.095	0.0344741	0.171422	0.0156611	-11.537	16.621	0.0133132	0.617408	0.00618809	-11.721	21.377	0.0115971	0.11939	0.00199939	-12.583	110.652	0.000755556	0.525886	0.000214131
296	27.742	0.0529266	0.506826	0.0295057	-48.965	9.38	0.00692721	0.359197	0.00350989	-15.507	18.107	0.0402104	0.520328	0.00587148	-6.589	14.057	0.00874985	0.657379	0.00427839	-7.16	26.064	0.0124151	0.104464	0.00173006	0	24.877	0.0360959	0.560688	0.00355346	0	18.83	0.0206332	0.411846	0.0119736	-8.782	16.571	0.0136796	0.39049	0.00798385	-12.391	15.573	0.0197008	0.577972	0.00382981	-6.412	40.944	0.0045629	0.526448	0.00128429
297	38.99	0.00630808	0.258434	0.00314209	-49.179	9.941	0.00393216	0.0758914	0.00191269	-8.442	16.477	0.012787	0.11844	0.00456138	-11.428	13.649	0.0117977	0.657987	0.00604314	-3.244	23.464	0.0166901	0.520245	0.00224918	0	28.958	0.0237701	0.55991	0.0022833	0	10.965	0.033046	0.416976	0.0203097	-16.91	19.248	0.0256184	0.391416	0.00949405	-0.858	20.946	0.00926607	0.576373	0.0019452	-8.277	51.761	0.002364	0.0918417	0.000724368
298	25.801	0.0171298	0.833241	0.00873351	-47.793	25.839	0.000728714	0.766146	0.000339592	-3.002	19.938	0.0154717	0.440654	0.00374988	-10.016	9.337	0.0322151	0.659652	0.0148618	-8.788	13.475	0.037979	0.484213	0.00723443	-0.294	43.778	0.00684448	0.559139	0.000621098	0	16.593	0.0200442	0.412317	0.0128808	-6.301	17.976	0.011696	0.388791	0.00523732	-2.52	19.298	0.0182695	0.452613	0.00340235	-5.048	12.299	0.0377043	0.484685	0.0141232
299	20.897	0.0310071	0.833398	0.0168675	-48.955	7.695	0.0236553	0.779054	0.0120108	-10.656	14.596	0.0182815	0.230522	0.00576671	-4.317	7.421	0.101058	0.666751	0.0316992	-9.172	25.907	0.0121123	0.520668	0.00173537	0	47.479	0.00504164	0.559086	0.000511939	0	15.531	0.0251923	0.599883	0.0162194	-7.726	14.243	0.0112629	0.132818	0.00696637	-8.764	12.46	0.0736207	0.589298	0.0176044	-8.231	20.489	0.0123292	0.477298	0.00358322
300	14.075	0.124367	0.219951	0.0814222	-61.557	18.729	0.00129349	0.766289	0.000606372	-11.843	16.559	0.0440803	0.129497	0.0115728	-13.032	17.146	0.0092532	0.657358	0.00375339	-4.422	17.784	0.0189533	0.480802	0.00307729	-3.793	26.808	0.0425658	0.559875	0.0021985	0	15.905	0.0271448	0.413877	0.015284	-12.481	17.083	0.0486644	0.404105	0.0299563	-12.989	18.885	0.00901666	0.151975	0.00185323	-7.652	37.801	0.00448787	0.526459	0.0013004
301	18.513	0.0213899	0.833918	0.0113753	-60.139	13.771	0.00306208	0.767213	0.00127648	-21.999	21.039	0.0137393	0.518983	0.00335447	-9.332	11.17	0.0775245	0.66682	0.0270116	-9.962	19.943	0.0213073	0.481267	0.00364233	0.001	35.753	0.0138181	0.559366	0.00111435	-0.001	18.158	0.0175689	0.411194	0.0108954	-8.143	14.781	0.0202913	0.393669	0.0131351	-18.855	19.843	0.00866316	0.576492	0.00208502	-8.17	21.768	0.00865677	0.477157	0.0031509
302	12.954	0.0379123	0.182214	0.0231084	-59.722	11.761	0.00456919	0.767079	0.00233083	-8.689	17.587	0.0233031	0.0606823	0.008061	-14.326	12.743	0.0950351	0.666829	0.0342556	-0.442	14.873	0.0323298	0.48314	0.00592815	-6.075	11.877	0.0445051	0.562232	0.00619767	-3.869	14.931	0.0210188	0.411211	0.0109148	-17.435	15.725	0.0424205	0.393461	0.0127769	-9.005	16.465	0.0504881	0.585969	0.0139429	-5.132	45.366	0.00502706	0.478994	0.00117485
303	17.513	0.0215942	0.835829	0.0144938	-49.841	16.19	0.00189937	0.766667	0.000792813	-14.574	14.52	0.102465	0.541995	0.0446914	-6.262	16.182	0.0195674	0.657912	0.00619139	-6.263	26.501	0.0215082	0.480098	0.00222439	0.001	25.239	0.0471823	0.560658	0.0033275	-6.825	16.534	0.0266916	0.599192	0.0114511	-14.763	21.062	0.0153529	0.345952	0.00640102	-0.724	16.293	0.0241229	0.0832767	0.00437326	-8.501	40.646	0.00358262	0.475036	0.00113483
304	28.966	0.00616446	0.289936	0.00361579	-48.946	9.864	0.00811928	0.767016	0.004238	-10.453	16.039	0.0282418	0.114907	0.00605865	-9.087	16.624	0.0192925	0.657869	0.00612911	-8.041	23.954	0.0118807	0.386492	0.00185243	0	38.39	0.0214476	0.559349	0.00100083	0.001	18.407	0.0203501	0.412183	0.0124986	-9.489	14.526	0.0114885	0.606029	0.0067092	-11.446	16.73	0.0243459	0.578194	0.00409838	-14.71	25.311	0.0163573	0.124445	0.00384419
305	33.097	0.007395	0.832784	0.00447178	-49.2	9.38	0.00563191	0.767785	0.00253857	-2.987	22.069	0.0110957	0.122567	0.00304614	-6.315	12.347	0.0690823	0.670511	0.0323502	-10.694	17.145	0.0497033	0.498532	0.00498275	-7.953	31.083	0.0131202	0.55936	0.00106708	-9.455	19.754	0.0197279	0.599167	0.00771901	-11.427	14.506	0.032034	0.393944	0.0135373	-8.003	23.677	0.00731163	0.0622359	0.00146733	-12.366	20.315	0.023324	0.529451	0.00674248
306	13.675	0.0243709	0.812342	0.0154	-64.364	9.276	0.00659619	0.132834	0.00338055	-11.103	28.47	0.016727	0.42893	0.0020532	-11.135	15.322	0.0237994	0.658972	0.008337	-3.005	28.794	0.00765463	0.522501	0.00127073	0	23.635	0.156443	0.442565	0.00389283	0	19.067	0.0167654	0.409432	0.00803757	-8.047	13.635	0.034842	0.400068	0.0238113	-4.488	16.635	0.0235011	0.57774	0.00355339	-13.233	38.998	0.00473836	0.526526	0.00145992
307	34.324	0.0140766	0.791887	0.00781581	-49.057	15.487	0.00226486	0.766726	0.000877782	-11.396	27.627	0.0120022	0.51841	0.00221863	-8.373	19.465	0.00861177	0.657211	0.0031574	-2.629	30.956	0.0053746	0.522432	0.000953098	0	30.121	0.0325795	0.441986	0.00182978	-0.001	18.887	0.0154579	0.409623	0.00833906	-8.387	8.867	0.0436613	0.400274	0.0237279	-10.979	20.941	0.00942171	0.0803059	0.00234803	-8.727	21.584	0.00943672	0.396083	0.00364857
308	27.209	0.00948655	0.17102	0.00532361	-47.972	13.755	0.00695177	0.766681	0.00366367	-13.278	13.753	0.0398239	0.0980163	0.0100251	-15.113	12.041	0.0167083	0.658009	0.00840922	-11.318	34.106	0.0047876	0.519484	0.000872467	0	43.313	0.00731982	0.559165	0.000688462	0	15.814	0.0176138	0.411253	0.0109904	-10.176	13.07	0.082131	0.415097	0.0478579	-16.38	23.65	0.00956825	0.576303	0.00186354	-23.227	51.166	0.00306226	0.526224	0.000842475
309	33.019	0.0106094	0.832767	0.00638406	-48.965	22.581	0.00115414	0.766364	0.000470205	-11.957	23.416	0.0129211	0.149234	0.0029939	-8.08	13.677	0.0553198	0.676194	0.0476917	-11.139	25.575	0.0195848	0.522524	0.00213399	0.001	32.662	0.0220051	0.559493	0.00131429	0	9.885	0.0762893	0.627837	0.0553427	-12.043	20.945	0.00864467	0.616305	0.00398945	-10.719	22.971	0.00904578	0.190354	0.00148731	-10.187	39.328	0.00634698	0.526554	0.00144049
310	14.524	0.0182211	0.270655	0.0123859	-51.069	20.986	0.0016184	0.76649	0.000560234	-9.449	14.647	0.0229449	0.0511776	0.00925221	-1.926	13.432	0.0261897	0.65955	0.0102729	-10.485	12.119	0.038892	0.489009	0.0133387	-10.005	41.497	0.0105036	0.559239	0.000795419	0	21.341	0.0505948	0.312148	0.0212626	-3.305	14.839	0.0229608	0.393867	0.0134271	-4.011	30.714	0.00742206	0.575667	0.00111752	-3.562	53.886	0.0024785	0.143001	0.000699377
311	27.301	0.0077531	0.832962	0.0043991	-49.169	20.762	0.00134691	0.766395	0.000492906	-9.509	21.293	0.0396442	0.51906	0.00351706	-21.456	12.753	0.101731	0.663392	0.0449771	-8.074	25.651	0.00786079	0.523188	0.00149736	0	40.444	0.0105092	0.55923	0.000804742	0	18.572	0.0351691	0.415884	0.0186293	-6.214	17.833	0.0124991	0.389218	0.00592443	-12.542	24.477	0.00744066	0.150165	0.00128204	-14.252	21.293	0.0978042	0.538855	0.0232965
312	31.303	0.00831725	0.171121	0.00496288	-49.15	15.687	0.00192417	0.766326	0.000970187	-1.811	18.741	0.0164905	0.520227	0.00587431	-11.875	15.038	0.0287244	0.659632	0.00971041	-15.031	25.908	0.00694623	0.479278	0.00123002	0	48.834	0.00437451	0.559086	0.000500407	0	16.933	0.0929769	0.425446	0.035397	-6.988	19.237	0.0084251	0.616753	0.00451306	-7.521	10.154	0.141308	0.60159	0.0331226	-12.889	53.536	0.00282891	0.526208	0.000832243
313	21.852	0.00956477	0.833349	0.00547906	-48.968	11.826	0.0027935	0.766629	0.00132924	-10.247	19.651	0.0186373	0.519733	0.00490597	-16.979	17.718	0.0155705	0.657539	0.00487982	-1.136	11.816	0.0505332	0.49055	0.0150514	-12.643	26.202	0.036701	0.328137	0.00280473	0	16.736	0.0138214	0.409665	0.00841296	-9.894	9.986	0.028474	0.396246	0.0172716	-16.151	15.379	0.0237507	0.580478	0.00683821	-4.333	23.766	0.00936164	0.116231	0.00315044
314	34.491	0.00443725	0.832716	0.00260969	-49.163	14.544	0.0110738	0.769047	0.00240021	-12.057	14.599	0.0360794	0.486776	0.00920434	-8.161	13.063	0.023388	0.122125	0.0107043	-9.327	23.461	0.0117119	0.523079	0.00190639	0	29.167	0.0138555	0.559519	0.00131707	-8.938	12.008	0.0793173	0.444389	0.0697787	-14.623	15.734	0.0178364	0.617621	0.00899576	-11.681	13.591	0.0206225	0.579701	0.00588983	-18.864	26.063	0.0134672	0.527694	0.00373911
315	39.989	0.00497349	0.832611	0.0028328	-48.961	21.412	0.00204069	0.766642	0.000644627	-16.278	16.786	0.0730781	0.181695	0.0156361	-5.986	13.792	0.0314898	0.66013	0.0149285	-5.468	13.858	0.082401	0.488562	0.0159125	-1.504	24.66	0.022618	0.559949	0.00209336	0.001	12.218	0.143827	0.602343	0.0498411	-16.66	15.795	0.0266902	0.3937	0.0131704	-16.433	26.662	0.00786197	0.426494	0.0011921	-1.63	32.54	0.00611462	0.526775	0.00192551
316	14.087	0.162766	0.21585	0.0840001	-61.413	10.272	0.0153772	0.774589	0.00765667	-7.173	21.668	0.0174138	0.519454	0.00444725	-12.468	19.765	0.00951635	0.657132	0.00331805	-0.877	28.702	0.0061282	0.247541	0.00113862	-0.001	39.089	0.00823041	0.559198	0.000755895	0	10.974	0.0781252	0.442843	0.0669578	-16.44	17.596	0.0361548	0.397216	0.0188473	-8.067	13.808	0.115877	0.58857	0.0169965	-15.74	17.548	0.037787	0.477432	0.0112193
317	31.195	0.0141259	0.238334	0.00822785	-48.96	15.5	0.00365388	0.767272	0.00119377	-14.563	31.533	0.0215089	0.518352	0.00206727	-12.426	17.342	0.0159624	0.657568	0.00506614	-4.945	18.777	0.0194385	0.481209	0.00357136	-0.001	26.096	0.00997512	0.075954	0.00168788	0	14.459	0.0267967	0.414007	0.0154754	-6.898	14.313	0.0140541	0.599399	0.00706009	-9.345	18.743	0.00883093	0.430716	0.0020507	-7.103	41.587	0.00749678	0.407854	0.00154063
318	18.268	0.0593534	0.114018	0.0409048	-65.139	18.875	0.00185993	0.766571	0.000793462	0	29.995	0.016484	0.0786445	0.00228161	-3.049	14.566	0.0118765	0.354712	0.00565804	-11.338	22.466	0.0124651	0.523145	0.00226073	0	20.034	0.0107705	0.559816	0.00206734	0	20.39	0.0112075	0.479461	0.00551198	-5.573	15.602	0.0274463	0.394141	0.0138815	-7.88	20.35	0.00855329	0.339996	0.00196414	-17.075	24.507	0.00924563	0.476192	0.0025888
319	34.012	0.00959512	0.0933563	0.0055678	-49.156	21.441	0.0010299	0.766271	0.000469422	-10.703	15.697	0.0281599	0.0613594	0.00931691	-13.649	16.233	0.0135415	0.657614	0.00501638	-8.074	39.015	0.00336906	0.478756	0.00059902	0	8.682	0.212467	0.588997	0.0504897	-13.455	16.861	0.014752	0.599287	0.00921838	-0.129	19.458	0.0235184	0.617722	0.0124891	-5.161	14.188	0.017628	0.578578	0.00454151	-7.115	27.948	0.00680235	0.0755594	0.00212078
320	26.984	0.0162446	0.833079	0.00954097	-49.174	16.55	0.00208661	0.766751	0.000963762	-11.962	24.018	0.0127311	0.186729	0.00276337	-6.206	11.092	0.0149695	0.657944	0.00721338	-4.795	11.869	0.0914755	0.499523	0.0265267	-12.914	20.594	0.0312955	0.152839	0.00444825	0	14.033	0.0313488	0.415925	0.0185952	-17.89	16.951	0.109783	0.434258	0.0998864	-21.056	25.204	0.0131968	0.57635	0.00191811	-4.607	49.461	0.00308382	0.474749	0.000882747
321	27.527	0.00562732	0.559402	0.00337072	-49.055	18.93	0.0014759	0.766503	0.000632393	-10.169	15.512	0.0238874	0.0957748	0.00885494	-9.77	16.751	0.012743	0.658089	0.00537221	-11.145	19.6	0.0249887	0.481059	0.00338849	0.001	22.739	0.00903708	0.559685	0.00166587	0	20.845	0.0118788	0.598981	0.00580265	-11.521	11.273	0.0247734	0.394562	0.0145538	-21.098	20.384	0.0217612	0.577157	0.00286655	-14.683	18.374	0.0290225	0.53172	0.0116776
322	12.174	0.0798017	0.837018	0.0434742	-56.738	11.455	0.0254724	0.767102	0.0139649	-19.037	16.298	0.0347956	0.111088	0.0114611	-9.922	11.788	0.0160473	0.658062	0.00677008	-6.993	19.63	0.00842055	0.480031	0.00214243	-5.401	22.008	0.0151727	0.220477	0.00254979	0	14.394	0.0386568	0.416888	0.0201905	-17.178	13.7	0.0363973	0.397081	0.0186232	-10.658	25.063	0.0132662	0.576304	0.00186341	-6.003	17.172	0.0103814	0.481397	0.00429099
323	16.633	0.0373395	0.713658	0.0216104	-48.957	14.623	0.0022043	0.76672	0.00100619	-8.281	24.449	0.0317452	0.276558	0.002736	-4.99	15.219	0.00983267	0.657464	0.0044761	-4.643	9.862	0.169719	0.512518	0.0453143	-11.748	27.206	0.0454409	0.559877	0.00201854	0	11.499	0.0211086	0.412964	0.0137913	-12.421	14.818	0.0228336	0.376705	0.012449	-13.557	26.002	0.0080193	0.0560788	0.00136891	-6.731	22.88	0.00820113	0.527382	0.00306576
324	27.997	0.00750133	0.170485	0.00451443	-48.969	13.949	0.00270232	0.766434	0.0013744	-3.692	13.939	0.0277055	0.381565	0.00777597	-5.844	16.596	0.00972902	0.657497	0.00419167	-8.653	23.759	0.0148151	0.522889	0.00232661	0	38.581	0.0109812	0.559321	0.00096281	0	15.608	0.0194366	0.603848	0.0131168	-9.184	11.123	0.0837913	0.264499	0.0519952	-7.881	19.934	0.00955693	0.57659	0.00220155	-8.967	52.174	0.00249519	0.52615	0.000712145
325	29.548	0.00663011	0.0660677	0.00385939	-48.955	13.487	0.00639385	0.769191	0.0029459	-12.61	27.647	0.0119102	0.0568157	0.00244378	-5.898	13.305	0.0168072	0.658174	0.00809525	-8.454	23.925	0.0154156	0.480462	0.00266513	0.001	24.365	0.0369919	0.560356	0.002688	-6.52	17.075	0.0186483	0.599653	0.0112173	-6.816	17.126	0.0238633	0.392315	0.0109441	-11.676	15.394	0.0391935	0.582736	0.00953162	-8.027	24.867	0.00976939	0.475719	0.00257705
326	22.357	0.0779984	0.833577	0.0400012	-48.524	11.744	0.00451525	0.137621	0.00227828	-8.239	29.955	0.0109384	0.0787662	0.0020747	-13.684	16.584	0.0150807	0.34699	0.00564494	-10.915	21.717	0.00828498	0.525008	0.00187467	0	34.94	0.011614	0.559376	0.00110286	0	22.096	0.00940141	0.407574	0.00500803	-6.388	11.787	0.0391688	0.402031	0.027012	-18.055	16.799	0.0948617	0.580075	0.00633913	-8.855	23.226	0.0103833	0.235085	0.00365954
327	21.933	0.0213058	0.491269	0.0105974	-61.93	14.583	0.00175318	0.766482	0.000827244	-10.285	17.758	0.147684	0.486483	0.00696865	-10.905	8.931	0.0263812	0.65967	0.0127754	-13.786	20.005	0.0147687	0.131494	0.00256433	-11.89	37.934	0.0122347	0.202519	0.0012098	0	16.269	0.017744	0.599249	0.0097551	-14.443	15.98	0.0219344	0.237031	0.0127764	-8.884	24.518	0.00787747	0.154049	0.00160305	-6.29	41.239	0.00703429	0.526663	0.00165062
328	25.661	0.00951353	0.2189	0.00543502	-49.165	17.62	0.00126632	0.766275	0.0006101	-2.71	39.315	0.0122025	0.0326507	0.00130511	-6.162	8.364	0.152335	0.669627	0.0365326	-15.855	29.353	0.0051715	0.47902	0.000918329	0	44.052	0.0132899	0.0590355	0.000873446	0	15.32	0.0169786	0.410486	0.0097405	-15.759	18.712	0.0537204	0.406874	0.036194	-18.972	15.386	0.0172807	0.578684	0.0046666	-13.106	42.353	0.00984193	0.128315	0.00162378
329	16.895	0.01998	0.0999728	0.0123674	-53.489	9.411	0.00480724	0.767108	0.00228387	-7.215	37.809	0.00775658	0.0366677	0.00130918	-4.251	14.591	0.0293629	0.659322	0.0128139	-9.754	13.516	0.112128	0.166784	0.0429431	-6.733	7.85	0.0874759	0.574359	0.0309249	-6.974	17.112	0.0198225	0.412246	0.0127243	-4.288	13.637	0.0352721	0.619579	0.0184104	-18.024	22.438	0.0083795	0.062561	0.00160398	-4.605	41.219	0.0112939	0.183197	0.00185562
330	19.627	0.0461522	0.132288	0.0216972	-58.24	21.494	0.00098493	0.766282	0.000426632	-12.692	24.564	0.0377489	0.519927	0.00488803	-10.855	18.652	0.00964188	0.657614	0.0044455	0	31.275	0.00467355	0.0626892	0.000860705	0	31.336	0.0144203	0.559509	0.00126692	0	18.416	0.0158536	0.598164	0.00806807	-11.028	18.627	0.021544	0.177602	0.00781491	-6.325	25.851	0.018744	0.0730709	0.00206185	-7.621	27.164	0.0220855	0.527866	0.0039602
331	20.696	0.0222134	0.833847	0.0131385	-56.983	12.073	0.00856998	0.0784948	0.00279409	-16.253	17.212	0.02406	0.520326	0.00635846	-12.894	10.832	0.107105	0.66828	0.0409487	-9.785	20.34	0.0147032	0.0565494	0.00292835	0	28.064	0.00918849	0.559511	0.00137037	0	16.225	0.0182409	0.599118	0.0101251	-5.927	13.109	0.0138787	0.390066	0.00729114	-9.996	18.814	0.0113906	0.0983108	0.00249168	-17.748	50.589	0.00265478	0.179246	0.000819262
332	29.21	0.0124279	0.832853	0.00709176	-48.962	16.921	0.00149375	0.766339	0.000709561	-12.993	24.139	0.0154286	0.518824	0.00299433	-12.195	16.988	0.0119204	0.65748	0.00419795	-11.046	17.549	0.011943	0.480604	0.00283671	-4.756	35.951	0.0199235	0.559425	0.00111452	0	13.829	0.0493656	0.42821	0.0391694	-11.877	12.149	0.0219062	0.39316	0.0122905	-8.351	23.577	0.0120558	0.576301	0.00185976	-5.364	29.061	0.00755682	0.475742	0.00224295
333	17.371	0.011468	0.834339	0.00711969	-48.963	15.342	0.001621	0.766381	0.000768611	-9.452	26.655	0.0130993	0.392769	0.00229149	-6.498	14.83	0.0117067	0.65788	0.00552355	-11.237	18.687	0.0331689	0.51513	0.00332134	0.001	15.113	0.0204482	0.561483	0.00491811	-8.124	12.992	0.036754	0.417633	0.0214827	-16.907	18.664	0.0409778	0.395976	0.01701	-2.17	18.641	0.0186436	0.577857	0.00369035	-9.864	16.937	0.0119405	0.528231	0.005144
334	9.406	0.0360338	0.533218	0.0224053	-55.816	12.576	0.00411406	0.767829	0.00186749	-14.12	17.153	0.0161834	0.168714	0.00574937	-7.126	14.673	0.0183609	0.0629649	0.00813574	-19.161	22.073	0.0148206	0.233859	0.00209699	0.001	38.096	0.00804423	0.55937	0.00100678	0	17.309	0.060033	0.434194	0.0510544	-15.199	12.899	0.0233556	0.394639	0.0146912	-15.226	26.123	0.00866548	0.312742	0.00139455	-3.82	15.312	0.0469251	0.535916	0.018831
335	18.396	0.024077	0.833685	0.0130171	-48.959	9.08	0.00493591	0.767565	0.00239193	-20.842	18.448	0.0138994	0.284917	0.00452848	-9.36	13.607	0.0239684	0.661046	0.012446	-6.886	32.058	0.00484846	0.479015	0.00091151	0	49.994	0.00446162	0.559114	0.000552998	0	21.6	0.0184265	0.408214	0.00604438	-7.298	16.139	0.0859554	0.422505	0.0654016	-27.668	18.697	0.0221948	0.23306	0.00341803	-17.638	16.474	0.0243749	0.531213	0.0102688
336	19.278	0.0300957	0.834113	0.0211518	-48.964	11.22	0.0159488	0.776448	0.0079685	-14.186	13.823	0.0438696	0.524161	0.0133506	-12.668	16.996	0.00961688	0.657608	0.00408896	-8.222	14.707	0.0128279	0.480874	0.00316461	-11.514	42.099	0.00648704	0.559145	0.000635725	-0.001	18.427	0.0160343	0.598556	0.00816044	-19.568	15.27	0.0138164	0.390121	0.00738134	-10.889	18.436	0.00898522	0.0898725	0.00203826	-9.095	42.665	0.00535369	0.526465	0.00133456
337	18.589	0.0523377	0.833661	0.0312869	-54.457	14.235	0.0027141	0.766852	0.000997918	-7.014	22.352	0.0122993	0.0790788	0.00308096	-4.037	15.663	0.0295257	0.659371	0.0083373	-3.604	33.549	0.00470938	0.19739	0.00086682	0	38.871	0.0242583	0.559441	0.00120111	0	14.088	0.0389909	0.420796	0.0266175	-19.398	20.088	0.0257668	0.617578	0.0105907	-12.22	14.029	0.116991	0.598936	0.0415483	-13.653	30.361	0.00567907	0.25878	0.00187323
338	28.885	0.00710181	0.333207	0.00420271	-49.167	19.791	0.00143168	0.76649	0.000596926	-12.764	17.659	0.0257939	0.52192	0.0103631	-7.044	6.837	0.215669	0.690668	0.0940909	-10.756	38.202	0.00325479	0.478778	0.000625572	0	20.525	0.0958059	0.292139	0.00668187	0	13.874	0.0345975	0.419361	0.0242544	-9.974	11.725	0.0391512	0.401984	0.0268675	-17.982	18.152	0.0123552	0.361621	0.00235932	-13.648	20.795	0.0098704	0.527685	0.00380745
339	22.495	0.0364495	0.83352	0.0178564	-54.196	6.602	0.00847881	0.768468	0.00410621	-10.588	14.02	0.0247288	0.520506	0.00641181	-9.718	16.033	0.0117474	0.657671	0.00460538	-7.969	19.061	0.0419662	0.483187	0.00601924	0	24.88	0.0284065	0.559866	0.002083	-7.966	21.548	0.0172793	0.408651	0.00676047	-16.841	13.047	0.0605665	0.405427	0.0339987	-16.411	19.825	0.00817018	0.271823	0.0019739	-10.73	23.563	0.013863	0.467382	0.00412244
340	31.56	0.00658703	0.65951	0.00369598	-49.172	14.048	0.00387544	0.766695	0.00193839	-6.175	15.836	0.027113	0.521916	0.00886454	-16.925	6.418	0.115815	0.670033	0.0436721	-14.048	19.991	0.0122618	0.48005	0.00216584	-0.029	20.482	0.0154134	0.559882	0.00206215	-6.943	17.381	0.0368294	0.414233	0.0158698	-11.181	16.617	0.0171966	0.175768	0.00653336	-7.114	11.926	0.0377536	0.580456	0.00676108	-7.575	30.148	0.00609203	0.338379	0.00212089
341	33.384	0.0060975	0.53375	0.00351077	-48.961	19.758	0.0015957	0.766469	0.000554146	-12.652	17.77	0.0207243	0.520105	0.00561236	-10.324	12.779	0.0953455	0.667186	0.0466612	-5.713	22.93	0.0078782	0.479447	0.00143514	0	34.884	0.0234272	0.559624	0.00146328	0	22.505	0.0114568	0.238095	0.00636058	0	15.849	0.053705	0.401641	0.0260638	-9.039	27.353	0.00957504	0.0682626	0.00166542	-8.438	41.798	0.00351803	0.526368	0.00113741
342	32.662	0.00712673	0.832842	0.00403568	-48.956	12.926	0.00795246	0.241622	0.00237895	-18.504	14.047	0.0264078	0.101475	0.0104773	-8.078	6.689	0.138082	0.675862	0.0825203	-14.638	15.426	0.0216332	0.526273	0.00427699	-0.812	21.923	0.0119042	0.560005	0.00222189	0	12.082	0.0350712	0.605009	0.0185371	-24.291	16.537	0.0119907	0.389718	0.00673533	-10.736	23.841	0.00757517	0.575819	0.00129537	-12.114	39.895	0.00461122	0.0421614	0.00141512
343	34.977	0.00565275	0.832681	0.00326382	-49.154	18.517	0.0011638	0.766302	0.000525312	-16.159	15.966	0.0175841	0.520319	0.00692421	-5.497	15.819	0.010628	0.657747	0.00497934	-5.993	30.39	0.00447614	0.394689	0.000944303	0	41.158	0.0131536	0.55937	0.00108127	0	16.548	0.0152225	0.410299	0.009437	-10.609	19.084	0.00889173	0.616832	0.00466599	-9.552	14.914	0.0560446	0.584393	0.0114889	-13.591	17.871	0.0353881	0.530949	0.00939372
344	17.313	0.0189735	0.834583	0.00989534	-54.427	9.439	0.0362884	0.767099	0.0206656	-11.632	12.152	0.17109	0.555758	0.0857064	-8.048	12.063	0.034443	0.662524	0.0184877	-9.1	26.645	0.019121	0.213475	0.00208486	0	36.612	0.0143165	0.559439	0.00119251	0	14.098	0.0207366	0.411945	0.0121204	-5.495	10.291	0.0256903	0.395089	0.0153949	-19.38	16.438	0.0103554	0.108785	0.00268218	-9.477	43.69	0.00350557	0.526325	0.00106157
345	14.592	0.015002	0.829785	0.00944125	-52.785	13.143	0.00381798	0.766776	0.00188076	-11.157	20.885	0.0185662	0.519868	0.00501723	-3.991	14.675	0.0142449	0.657858	0.00560842	-9.858	19.659	0.0192854	0.480733	0.00299367	0	33.236	0.0160522	0.559452	0.00120961	0	18.915	0.0312645	0.585913	0.0183131	-14.779	9.43	0.0192862	0.392543	0.0112889	-17.326	20.567	0.00907281	0.576314	0.00187594	-3.839	22.775	0.00841073	0.47744	0.00326794
346	21.917	0.00928954	0.833312	0.00549309	-49.199	11.367	0.0038015	0.766771	0.00187412	-14.86	18.11	0.0699747	0.497346	0.0093293	-12.624	10.357	0.152531	0.67821	0.0571363	-10.739	28.011	0.00918581	0.291248	0.00135187	0.001	38.974	0.00943919	0.55927	0.000900949	-0.001	10.335	0.0382019	0.419614	0.024595	-8.102	17.378	0.0390439	0.617252	0.0192776	-4.188	24.839	0.00740857	0.156507	0.0012264	-5.619	20.98	0.00994976	0.478143	0.00401402
347	29.66	0.00550053	0.832283	0.00316276	-48.962	13.833	0.0057286	0.767479	0.00292211	-8.234	15.964	0.0149164	0.212205	0.00479149	-13.111	16.655	0.0163165	0.658001	0.00612568	-9.998	32.365	0.00591967	0.112264	0.000949916	0	21.189	0.0112297	0.559838	0.00193101	0	13.791	0.0193015	0.603313	0.0120321	-10.338	15.726	0.0463103	0.396046	0.0170022	-16.341	20.309	0.0169204	0.173708	0.00332261	-9.723	28.981	0.00780899	0.526988	0.00228526
348	21.456	0.0187876	0.782557	0.0108159	-52.102	18.843	0.00137677	0.766376	0.000582373	-10.479	12.734	0.040091	0.521963	0.00909486	-17.081	9.945	0.0290567	0.659393	0.0149575	-7.556	23.54	0.00716625	0.523105	0.00148655	0	31.73	0.0108497	0.559322	0.000992462	-4.612	12.395	0.0811097	0.444276	0.07056	-13.515	8.986	0.0388176	0.398191	0.0205077	-16.252	18.032	0.0105744	0.429212	0.00229958	-9.749	37.396	0.00415812	0.475116	0.00129894
349	17.352	0.0142892	0.172405	0.00842016	-61.818	13.434	0.00737378	0.766824	0.00388276	-12.526	21.953	0.0241635	0.520191	0.00539053	-10.262	16.913	0.00806449	0.657256	0.00346547	-3.886	28.851	0.00751059	0.479237	0.00118038	0	36.786	0.00749138	0.559299	0.000899413	0	7.946	0.172394	0.463497	0.0975493	-22.361	14.82	0.030878	0.3928	0.011695	-0.713	19.368	0.0216486	0.577605	0.00339621	-11.862	38.032	0.00678681	0.475171	0.00164127
350	23.167	0.0485254	0.106558	0.0251554	-56.019	14.877	0.00194458	0.766553	0.000808483	-14.478	25.808	0.0724753	0.519983	0.00493412	-6.036	11.723	0.0770431	0.665004	0.0375029	-6.693	29.24	0.0054874	0.094828	0.00120851	0	24.364	0.0282166	0.559884	0.00212661	-3.261	20.082	0.0142695	0.408642	0.00674202	-6.688	13.873	0.0166184	0.391218	0.00914728	-8.793	13.525	0.0565482	0.582208	0.00886179	-12.313	52.09	0.00254254	0.238379	0.000746927
351	42.806	0.00503809	0.785699	0.00256129	-48.961	19.009	0.00118067	0.766299	0.00054151	-5.328	18.486	0.079727	0.404695	0.00564923	-10.583	15.338	0.0114228	0.657369	0.00487672	-4.442	28.623	0.00551128	0.522475	0.000978474	0	49.754	0.00406043	0.559076	0.000477609	0	17.054	0.0159493	0.599064	0.00853406	-12.748	11.681	0.0296576	0.395638	0.0162802	-9.001	16.972	0.0113506	0.136964	0.0026227	-7.085	35.231	0.00804252	0.526976	0.00225685
352	18.12	0.0634713	0.834385	0.0450573	-49.162	20.881	0.00129548	0.766377	0.000480886	-12.218	9.268	0.13711	0.555555	0.0737871	-17.392	12.75	0.0212219	0.347996	0.0080932	-5.56	40.821	0.00270953	0.478681	0.000507579	0	41.653	0.00675813	0.559212	0.000755229	0	11.818	0.0603175	0.431719	0.0449887	-13.233	13.307	0.0180802	0.619393	0.00856149	-3.949	11.405	0.0255593	0.580571	0.00690688	-12.051	18.383	0.016381	0.477562	0.00599992
353	33.826	0.0215678	0.320897	0.0134522	-48.947	8.731	0.00747179	0.769216	0.00357803	-11.246	18.134	0.0217047	0.335557	0.00478409	-8.299	15.174	0.0104171	0.657507	0.004902	-9.856	26.089	0.00679735	0.479399	0.00137651	0	18.37	0.0172802	0.560543	0.00327403	0.98	14.568	0.0173357	0.609012	0.00964262	-1.707	13.703	0.0199734	0.392391	0.0110365	-10.305	18.442	0.031129	0.140869	0.00483609	-10.024	26.85	0.00904391	0.527068	0.00247987
354	11.566	0.132618	0.837678	0.0958859	-54.189	19.754	0.00142907	0.766413	0.000532493	-7.538	20.178	0.0144432	0.092484	0.00389939	-14.872	14.583	0.0168762	0.658322	0.00803861	-0.895	25.452	0.00468336	0.133376	0.00110194	0	28.126	0.027755	0.434296	0.00194315	-1.102	14.92	0.0181493	0.601446	0.00942018	-15.148	17.148	0.0712871	0.403884	0.0299858	-8.702	15.315	0.0124279	0.205168	0.00345919	-7.823	23.994	0.0111999	0.527395	0.0031593
355	26.182	0.0141528	0.83314	0.00857306	-49.165	17.844	0.00123273	0.766342	0.00056474	-12.615	12.535	0.0407679	0.0722075	0.0129399	-18.828	9.225	0.14737	0.672231	0.0598932	-11.572	23.081	0.00747748	0.479557	0.00156846	-0.048	20.476	0.0557953	0.562524	0.00608514	-8.353	14.612	0.0200444	0.411932	0.0120889	-7.485	17.788	0.0363076	0.396607	0.0179072	-20.254	25.8	0.00936779	0.575957	0.00145702	0	20.886	0.010322	0.478493	0.00369026
356	30.415	0.0227816	0.109188	0.0147447	-49.164	11.422	0.0147127	0.7671	0.00789294	-4.348	27.865	0.0109187	0.0816141	0.00201111	-13.121	11.647	0.0168185	0.0996605	0.00927234	-11.232	28.26	0.00989896	0.429079	0.00151779	0.001	40.58	0.00864656	0.559298	0.000914041	-0.001	12.417	0.0607868	0.602729	0.0279834	-12.277	18.599	0.0265709	0.391015	0.00882342	-1.301	14.356	0.0443304	0.580557	0.0068864	-19.743	52.052	0.00276476	0.526205	0.000828077
357	21.49	0.0735697	0.184021	0.0402319	-66.578	10.941	0.00633657	0.768591	0.00317729	-11.143	12.767	0.0535299	0.297787	0.0147026	-13.731	18.498	0.00913957	0.6574	0.00355711	-6.357	34.587	0.00938106	0.0980026	0.00117326	0.001	43.826	0.0108336	0.559262	0.000838717	0.001	13.632	0.0277162	0.417227	0.0208863	-17.579	19.244	0.0330892	0.394804	0.0149684	-7.522	28.191	0.00710462	0.0892087	0.00122699	0	24.439	0.0110705	0.475847	0.00276631
358	24.033	0.0139168	0.833358	0.00747152	-51.459	9.835	0.0133543	0.773709	0.006813	-10.892	24.046	0.0176869	0.0700552	0.00297848	-11.226	14.965	0.0531568	0.661076	0.0171652	-10.231	34.609	0.00301667	0.235933	0.000654921	0	34.372	0.00931901	0.559429	0.00122076	0	13.375	0.0552106	0.43121	0.0447091	-20.157	17.018	0.0133499	0.38927	0.00600657	-7.605	19.95	0.03141	0.577563	0.0033464	-3.625	44.339	0.0042731	0.526415	0.00122163
359	21.534	0.0144081	0.833326	0.00797691	-50.658	18.434	0.00329793	0.766961	0.000912515	-8.219	22.054	0.00971164	0.47581	0.00338099	-2.721	11.761	0.0418733	0.66157	0.0181444	-6.329	16.281	0.012554	0.111482	0.00368236	-7.856	30.651	0.0128239	0.559373	0.00105575	-4.234	13.488	0.0217101	0.412982	0.0138164	-6.961	18.895	0.0147811	0.205698	0.00612219	-8.694	21.225	0.00874851	0.576134	0.0016642	-13.252	35.561	0.00657299	0.526617	0.00156809
360	18.335	0.0187102	0.833982	0.0105633	-48.947	23.549	0.000887493	0.766234	0.000388935	-2.104	17.618	0.0231477	0.135105	0.00601165	-14.939	17.884	0.00836085	0.346047	0.00349056	-4.524	20.183	0.00921393	0.479857	0.00193189	0.001	25.042	0.0273145	0.560096	0.00232599	-11.65	19.427	0.0178044	0.115485	0.00722032	-5.401	20.527	0.0238868	0.103688	0.0110706	-8.369	22.31	0.00916837	0.427169	0.00158913	-9.069	41.298	0.00484035	0.526553	0.00150301
361	16.81	0.0135629	0.834554	0.00806251	-54.712	21.185	0.00091895	0.766227	0.000428015	-5.925	19.985	0.0229981	0.520258	0.00560473	-4.994	17.84	0.0120392	0.346694	0.004881	-9.24	14.591	0.0604115	0.491727	0.0166181	-1.319	44.593	0.0107512	0.559208	0.000723698	0	14.185	0.100909	0.456021	0.0976579	-17.508	18.079	0.0259615	0.392505	0.0112731	-8.05	15.459	0.0136093	0.577588	0.00337531	-10.384	30.109	0.00574512	0.475655	0.00189038
362	18.078	0.0736558	0.185917	0.0381663	-61.769	10.48	0.00453854	0.767344	0.00196125	-8.832	22.197	0.0262383	0.0449678	0.00364845	-7.235	15.036	0.0108772	0.0925091	0.00512654	-2.534	22.019	0.0143473	0.515401	0.00225324	0.001	29.732	0.0101121	0.559552	0.00144954	0	14.324	0.0332157	0.180754	0.0150687	-12.488	8.166	0.0180812	0.392199	0.0107307	-5.453	19.91	0.00965044	0.427596	0.00181358	-13.66	14.853	0.0311986	0.533047	0.0146684
363	41.463	0.00401805	0.832601	0.00216675	-48.94	9.584	0.0069995	0.240968	0.00246125	-11.352	22.247	0.0112539	0.20182	0.00316501	-5.376	12.766	0.104782	0.663285	0.037854	-7.239	39.751	0.00377159	0.478813	0.000668094	0	32.539	0.0117219	0.559345	0.00101922	-2.813	19.948	0.0157175	0.409334	0.00787292	-5.647	13.584	0.035507	0.182471	0.0259365	-14.168	12.668	0.0957721	0.592539	0.0217641	-14.38	17.708	0.0725467	0.480879	0.0147884
364	25.686	0.0381896	0.833179	0.0283747	-48.959	12.469	0.002489	0.766672	0.00121234	-11.596	26.177	0.0104622	0.133815	0.00228007	-6.988	14.354	0.0182496	0.454376	0.00961266	-17.833	38.015	0.00564033	0.13811	0.000843594	0	14.061	0.0667989	0.562682	0.00675846	-5.189	16.08	0.0262819	0.599915	0.0154396	-9.083	16.086	0.0223254	0.392438	0.0111222	-6.995	11.103	0.125067	0.431006	0.0120951	-3.923	36.99	0.00564487	0.526574	0.00152652
365	12.998	0.0193598	0.481926	0.0133864	-53.873	21.452	0.000963629	0.766216	0.000441835	-6.284	16.415	0.0173127	0.194343	0.00535898	-14.722	16.949	0.0137174	0.657749	0.00508287	-4.534	42.075	0.00267477	0.478688	0.00051678	-0.001	34.256	0.0234324	0.559405	0.00120682	0	14.86	0.05355	0.417571	0.0214289	-12.867	8.554	0.0602303	0.406103	0.0331418	-10.907	21.588	0.00830746	0.42728	0.00150702	-8.189	20.161	0.0100016	0.477452	0.00351611
366	34.689	0.00564493	0.83275	0.00326588	-49.155	15.434	0.00317144	0.766536	0.00162344	-12.475	16.849	0.0951734	0.53864	0.0383777	-6.121	13.079	0.0668926	0.663649	0.0253071	-13.166	28.15	0.00818817	0.479412	0.00139292	0	26.988	0.0330397	0.559848	0.00199426	-0.826	12.417	0.046873	0.424459	0.0326212	-14.834	10.984	0.0319042	0.650109	0.0208888	-7.722	13.712	0.0378128	0.581425	0.00791629	-14.797	53.074	0.0024305	0.474635	0.000689827
367	29.908	0.00870049	0.832974	0.00475089	-49.211	8.389	0.00756585	0.767743	0.00370629	-4.742	11.557	0.0967642	0.535734	0.0331206	-7.028	11.093	0.0134326	0.658174	0.00690719	-9.375	12.603	0.0203964	0.529297	0.00535339	-12.153	38.527	0.00892785	0.559208	0.000741429	0	12.939	0.036538	0.418885	0.0237679	-1.542	15.331	0.025114	0.39197	0.0103585	-11.233	21.433	0.0100855	0.0589015	0.00186129	-5.734	44.073	0.00343688	0.526293	0.000998006
368	31.151	0.0192865	0.092935	0.00994504	-48.965	15.437	0.00271776	0.766627	0.00131294	-7.568	17.404	0.0202371	0.245849	0.00563351	-13.773	13.368	0.108247	0.666219	0.0344303	-7.974	17.371	0.0128273	0.480559	0.0027827	-7.898	36.083	0.012716	0.559389	0.00110978	0	17.171	0.0129458	0.408912	0.00718076	-9.592	16.112	0.0139	0.390242	0.00757642	-9.443	19.125	0.0104737	0.576568	0.00217385	-10.553	15.016	0.0377265	0.480945	0.00930645
369	32.87	0.00482813	0.832751	0.00280758	-48.955	22.272	0.00100669	0.766303	0.000425992	-11.613	20.212	0.0226312	0.485322	0.00439236	-25.569	15.462	0.0185303	0.658832	0.00864602	-6.795	30.807	0.00369031	0.478913	0.000789135	0	34.152	0.0101672	0.559482	0.00128026	0	14.611	0.0260308	0.414524	0.0163302	-10.608	16.495	0.0176539	0.392148	0.0106556	-18.449	10.983	0.0275384	0.579826	0.00601771	-20.147	54.329	0.00247894	0.526144	0.000709238
370	20.408	0.0183876	0.833589	0.0106235	-54.809	14.1	0.00272083	0.766967	0.00129512	-16.149	37.228	0.00812363	0.517919	0.00130811	-13.785	13.185	0.0181353	0.657899	0.0083849	-12.985	19.695	0.0149081	0.107964	0.00280364	0	38.562	0.00722708	0.559216	0.000775403	0	17.544	0.0230658	0.411403	0.0112407	-6.216	15.965	0.0426952	0.496667	0.0204886	-14.466	32.011	0.00654986	0.575598	0.00103626	-5.47	55.406	0.00221664	0.526115	0.000645982
371	23.875	0.0132075	0.228075	0.00833307	-48.997	13.54	0.00593231	0.768348	0.00257205	-0.179	19.611	0.0233262	0.513889	0.00372965	-17.872	14.693	0.0229739	0.658666	0.00781332	-8.765	31.682	0.00446701	0.479038	0.000939295	0	28.87	0.0733359	0.185995	0.0023332	0.001	21.504	0.0197941	0.115637	0.00746593	-8.66	19.952	0.00876411	0.363911	0.00421512	-8.006	17.323	0.0106061	0.576706	0.00233606	-12.36	28.485	0.012193	0.370704	0.00294108
372	31.608	0.00542488	0.832826	0.00320881	-48.95	10.958	0.00320063	0.766817	0.00155031	-15.941	18.179	0.0170461	0.0886326	0.00498926	-15.026	13.762	0.0377901	0.660572	0.0133623	-9.142	20.014	0.00817921	0.479881	0.00196004	0	10.925	0.0196786	0.561473	0.0051848	-7.036	23.56	0.0154915	0.408144	0.00593513	-9.236	10.41	0.0198908	0.392201	0.0107394	-7.699	17.466	0.010572	0.188227	0.0023961	-8.712	44.975	0.00329033	0.309962	0.000934681
373	19.596	0.0152834	0.83364	0.00837696	-56.124	13.825	0.00260943	0.766696	0.00125344	-14	14.644	0.0541393	0.530477	0.0286247	-14.752	14.482	0.0299727	0.125517	0.0138668	-9.607	21.229	0.0113869	0.480016	0.00212483	0	12.796	0.061166	0.56279	0.00857474	-0.007	14.005	0.0956593	0.599555	0.0274189	-17.03	13.927	0.029786	0.393504	0.0128228	-15.072	23.225	0.00831483	0.0732167	0.00154649	-11.353	18.288	0.0110393	0.118962	0.00447455
374	26.567	0.0186146	0.833004	0.00993008	-48.948	21.021	0.000934285	0.766218	0.000439939	-5.757	26.899	0.0142188	0.518782	0.00290185	-5.881	9.65	0.130576	0.684432	0.0655656	-12.79	25.189	0.00640179	0.479345	0.00131087	0	28.946	0.023835	0.559869	0.0020343	-0.001	17.315	0.0154491	0.41043	0.00965697	-8.907	22.102	0.00843025	0.509472	0.00433141	-5.997	15.007	0.0280643	0.122535	0.00463348	-10.275	12.558	0.0208907	0.4837	0.00947364
375	30.453	0.00675476	0.119801	0.0037939	-49.16	17.743	0.00139159	0.766409	0.000619489	-16.715	22.755	0.0174533	0.519517	0.00435988	-10.179	13.069	0.029716	0.659424	0.0107608	-14.212	24.657	0.0074218	0.479671	0.00170662	0	21.774	0.0254275	0.442835	0.00251664	-10.66	13.247	0.0438149	0.420256	0.0257258	-16.414	14.136	0.018193	0.391754	0.0100113	-4.168	16.605	0.0555735	0.585721	0.013456	-10.092	33.762	0.00919466	0.526904	0.00205848
376	30.932	0.0166345	0.832974	0.0078215	-49.069	22.646	0.000934014	0.766255	0.000412919	-3.345	23.787	0.0195928	0.518863	0.00309074	-5.636	6.903	0.0408644	0.385612	0.0235469	-5.906	40.475	0.00290611	0.478707	0.000539784	0.001	45.978	0.006774	0.559116	0.00057341	0	22.6	0.0141957	0.407899	0.00553471	-13.257	15.357	0.0188779	0.390627	0.00819272	-19.164	17.884	0.0172183	0.578247	0.00416638	-14.275	26.322	0.0102394	0.527247	0.00283563
377	13.442	0.0993646	0.835322	0.0553057	-61.982	25.547	0.000877521	0.766246	0.000339486	-9.828	18.506	0.018961	0.0559382	0.00403616	-2.701	17.661	0.012204	0.346257	0.00465059	-14.085	14.95	0.0117136	0.480656	0.00290013	-12.872	26.405	0.0198079	0.559853	0.00196963	-9.861	17.949	0.0191293	0.132062	0.0112328	-12.82	19.28	0.0105348	0.388767	0.00519716	-9.004	16.885	0.00857365	0.385604	0.00216992	-9.97	6.834	0.171071	0.559437	0.0645291
378	31.821	0.00942787	0.12121	0.00500152	-49.177	22.025	0.0010447	0.766287	0.000423457	-10.058	22.369	0.0156245	0.159918	0.00329368	-15.895	11.575	0.0607084	0.665145	0.0376328	-7.735	32.296	0.00646212	0.103733	0.00108424	0	28.696	0.0197327	0.559703	0.00173302	0	14.078	0.0214175	0.411939	0.0121064	-26.342	12.117	0.073173	0.410296	0.0414708	-18.434	20.961	0.00831183	0.193626	0.00182334	-9.283	40.2	0.00682185	0.526551	0.00146702
379	30.899	0.0055494	0.832802	0.00313258	-49.209	13.407	0.00313377	0.766676	0.00150236	-18.649	21.37	0.0149862	0.289512	0.0033763	-4.61	14.619	0.0144712	0.65789	0.00580514	-10.136	24.005	0.0132737	0.0933281	0.00192816	0	15.582	0.132073	0.564348	0.0107778	-15.984	11.359	0.0383565	0.612098	0.0261263	-23.259	16.573	0.0196846	0.390658	0.00824254	-17.937	14.477	0.0820407	0.581792	0.00838292	-5.096	34.556	0.00414143	0.475343	0.00138651
380	28.799	0.00846896	0.832922	0.00490899	-49.154	7.596	0.0375677	0.78914	0.0188603	-9.978	18.194	0.0176836	0.101863	0.00531778	-7.478	8.343	0.0362399	0.359612	0.018835	-6.332	26.198	0.0077632	0.106275	0.00167806	0	38.066	0.00645576	0.559214	0.000771762	0.001	22.009	0.0213727	0.423523	0.00796659	-8.84	14.232	0.0346498	0.400217	0.0241555	-12.515	19.408	0.0219884	0.23285	0.00283624	-7.152	24.843	0.0127076	0.477034	0.00342358
381	24.766	0.0121725	0.800962	0.00758447	-49.161	22.923	0.000862151	0.76624	0.000385574	-0.681	15.127	0.0308107	0.40638	0.00965557	-8.697	13.322	0.109631	0.667912	0.038573	-11.677	16.484	0.0164953	0.481433	0.00384497	-8.589	33.391	0.012658	0.559353	0.00100229	-8.747	13.426	0.081126	0.44555	0.0717581	-15.947	19.331	0.0641409	0.398167	0.0208452	-8.332	6.08	0.105634	0.362004	0.0209567	-6.677	35.725	0.00884644	0.526958	0.00219224
382	37.974	0.00419388	0.246684	0.00232991	-49.202	13.61	0.00481416	0.76776	0.00240777	-8.484	23.673	0.0145705	0.519002	0.0033608	-4.852	18.608	0.00670716	0.65716	0.00301909	-1.586	20.158	0.00813926	0.479785	0.00184509	-4.967	13.116	0.0344473	0.561866	0.00579279	-2.196	18.573	0.0171942	0.482687	0.00770803	-8.836	14.8	0.0304187	0.640048	0.016072	-12.486	19.491	0.0116438	0.57677	0.00241172	-11.271	32.473	0.0254148	0.082309	0.0032288
383	21.764	0.0163349	0.833539	0.00866477	-55.719	6.865	0.0201809	0.773315	0.0102835	-12.198	12.605	0.0346308	0.490449	0.00831389	-10.759	12.864	0.040691	0.663164	0.0195696	-10.117	20.879	0.0249691	0.522843	0.00321458	-0.001	47.028	0.00584782	0.559103	0.000538493	0	7.965	0.0292673	0.4163	0.0192169	-21.748	16.067	0.0171549	0.389913	0.00704282	-6.939	9.869	0.136331	0.607213	0.0409407	-15.422	32.638	0.00447306	0.526588	0.00157549
384	36.622	0.00545626	0.832672	0.00295968	-48.964	20.841	0.0014135	0.766506	0.000568138	-14.777	21.231	0.017585	0.520359	0.00709824	-1.288	7.831	0.0425391	0.663111	0.0215969	-2.644	32.12	0.00449097	0.522525	0.000889517	0	38.721	0.0117535	0.559322	0.000982282	0	17.526	0.0180552	0.411239	0.0109639	-13.65	16.92	0.0237918	0.391031	0.00884904	-22.042	11.104	0.0582817	0.587414	0.0151842	-8.378	31.758	0.00774371	0.475227	0.00208228
385	28.08	0.0184751	0.833162	0.00873612	-48.954	8.333	0.00520354	0.76751	0.00253446	-9.709	22.44	0.0112723	0.51886	0.00307139	-10.737	10.967	0.0784464	0.669343	0.0536914	-7.469	19.629	0.0204039	0.523026	0.00301759	-2.492	32.968	0.0096015	0.559314	0.000950988	0.001	15.24	0.0222959	0.411447	0.0112978	-2.839	12.884	0.0300513	0.392424	0.0111116	-8.121	18.306	0.0119457	0.139754	0.00265956	-9.375	51.275	0.0024088	0.434516	0.000758076
386	36.267	0.00501494	0.832688	0.00290121	-48.968	13.377	0.00770573	0.244541	0.00382945	-13.801	18.652	0.0210364	0.498303	0.00495132	-8.535	13.834	0.033142	0.659671	0.011879	-11.354	29.98	0.00520293	0.45259	0.000947255	0	41.348	0.00920693	0.559207	0.000752775	0	17.964	0.0307005	0.418758	0.0233448	-5.965	13.26	0.0575219	0.403593	0.0293244	-5.961	15.37	0.0452694	0.101216	0.00911474	-15.712	22.048	0.0110347	0.528034	0.00467751
387	16.101	0.0183188	0.83475	0.0111267	-56.64	10.853	0.00352419	0.767133	0.00158893	-8.044	24.49	0.0362373	0.519489	0.00412044	-9.524	15.784	0.0194312	0.659021	0.00782187	-3.368	14.37	0.082751	0.494743	0.0205648	-5.345	31.423	0.0169652	0.559688	0.00168155	0	10.115	0.0292087	0.415897	0.0185547	-14.548	10.546	0.071507	0.420234	0.0601085	-14.803	17.272	0.0734803	0.0946273	0.00878135	-5.773	20.176	0.0153766	0.528039	0.00422882
388	19.314	0.0970004	0.208492	0.0681695	-51.871	10.967	0.00429269	0.766985	0.00215064	-14.997	14.071	0.158191	0.529903	0.022173	-10.339	7.646	0.163833	0.671802	0.0676504	-7.938	17.519	0.0169479	0.481166	0.00352314	-3.147	17.69	0.119591	0.562603	0.00780403	-0.76	16.054	0.0277151	0.412534	0.0131036	-6.044	13.001	0.0332944	0.395167	0.0154997	-13.64	24.672	0.00821516	0.575808	0.00128202	-8.458	40.389	0.00482682	0.526522	0.00142272
389	30.095	0.00775778	0.170471	0.0043892	-48.888	20.392	0.00133609	0.76641	0.000539529	-15.192	18.788	0.0242464	0.520506	0.00618466	-13.545	17.304	0.0122535	0.65783	0.00502719	-11.231	30.735	0.00503562	0.479037	0.000938195	0	39.707	0.00504309	0.559192	0.00072594	-0.001	17.029	0.0236245	0.411947	0.012178	-3.731	18.705	0.0910395	0.411585	0.0450213	-15.63	21.919	0.00935659	0.366842	0.00157168	-17.126	27.771	0.0114045	0.105279	0.00284003
390	23.207	0.00797511	0.833485	0.0047294	-48.968	19.556	0.00161785	0.766547	0.000624964	-4.102	14.214	0.0205171	0.107765	0.00720853	-9.698	11.104	0.111231	0.671474	0.0433133	-9.455	21.762	0.0101852	0.0481213	0.00179035	-3.07	40.459	0.00616509	0.5592	0.000738938	0	16.003	0.0342807	0.134322	0.0191861	-11.756	7.525	0.124341	0.422936	0.060536	-17.867	15.551	0.0243325	0.580733	0.00710287	-12.953	31.62	0.0049081	0.475466	0.00158473
391	16.183	0.0167384	0.834452	0.00999447	-52.387	17.268	0.00141993	0.766342	0.000648566	-10.849	12.624	0.111157	0.532995	0.0272849	-7.54	12.805	0.0174888	0.658657	0.00859981	-3.996	21.849	0.00770873	0.479444	0.00143129	-3.243	38.215	0.00590068	0.559199	0.000728208	0	14.481	0.0288696	0.412333	0.0127466	-11.361	9.243	0.0255634	0.393836	0.0133855	-13.154	13.479	0.053158	0.584591	0.0117279	-8.845	34.322	0.00768438	0.52688	0.0020902
392	25.493	0.00923292	0.358075	0.00514826	-49.211	13.198	0.00896292	0.769824	0.00301423	-20.673	21.99	0.0149591	0.453251	0.00365838	-11.587	13.193	0.0224617	0.347168	0.00863821	-19.989	21.903	0.0147186	0.0501295	0.00236261	-0.001	31.337	0.00741555	0.559351	0.00103259	0	13.149	0.0407034	0.422167	0.0288539	-17.555	20.148	0.00773674	0.388023	0.00399695	-8.956	5.288	0.172598	0.619922	0.0616794	-13.512	21.464	0.014773	0.52839	0.00508669
393	42.613	0.00509849	0.0718552	0.00274618	-49.192	13.238	0.0275021	0.784533	0.0147291	-16.489	24.945	0.0475566	0.0594461	0.0051031	-9.327	14.97	0.0113862	0.657706	0.00517926	-11.911	28.196	0.00669941	0.479242	0.00118659	0	18.535	0.0256595	0.560628	0.00332257	-8.451	18.981	0.0150302	0.409696	0.00846666	-1.113	11.274	0.025871	0.625001	0.0117431	-11.625	19.011	0.00846993	0.188381	0.0020753	-0.338	54.004	0.00228807	0.52613	0.000677251
394	31.41	0.00489279	0.121245	0.0028827	-49.166	18.004	0.00139362	0.766352	0.000633695	-8.14	17.679	0.0203683	0.520087	0.0058125	-12.812	14.247	0.0501053	0.660199	0.0196117	-4.777	20.517	0.00784634	0.47956	0.00157131	-5.684	34.889	0.0110676	0.54881	0.00102814	0.007	15.188	0.0146303	0.600478	0.00878271	-5.439	15.681	0.0157277	0.617623	0.0070419	-13.744	15.236	0.019593	0.577966	0.00381811	-7.904	21.969	0.00992849	0.477307	0.00362537
395	24.341	0.0131082	0.23058	0.00816801	-48.95	12.628	0.00781683	0.766785	0.00412698	-11.739	25.01	0.147461	0.0652748	0.0077287	-5.541	15.075	0.0115429	0.657732	0.00517544	-15.92	19.786	0.0221207	0.17129	0.00323503	-0.001	31.175	0.0119557	0.559451	0.00117594	-7.599	18.189	0.0307473	0.0895932	0.0152524	-9.87	10.819	0.0275816	0.621012	0.0140161	-20.841	19.655	0.0113796	0.576897	0.00256014	-11.748	41.71	0.00515058	0.474983	0.00140542
396	35.902	0.00433919	0.832669	0.00250333	-48.965	7.955	0.011383	0.767459	0.00596315	-4.116	18.62	0.0155648	0.519299	0.00411081	-9.647	14.101	0.0244651	0.660344	0.0108024	-11.287	35.665	0.00359898	0.478867	0.00073281	0	17.972	0.0314354	0.560567	0.0032484	0	15.639	0.0383066	0.414305	0.0160383	-5.571	14.421	0.0332177	0.397298	0.0190843	-5.573	24.93	0.00879635	0.39467	0.00137866	-9.306	48.38	0.00284804	0.353003	0.000831619
397	37.707	0.00454937	0.312958	0.00250854	-48.962	15.071	0.0019711	0.766599	0.000815606	-9.993	23.602	0.0169721	0.109188	0.00394076	-8.931	13.746	0.0559349	0.659835	0.016462	-10.062	20.567	0.00962587	0.479855	0.00192861	-5.031	47.286	0.00527594	0.559098	0.00054718	0.001	17.298	0.019881	0.600121	0.0130975	-8.16	12.965	0.097501	0.409196	0.0383736	-14.24	17.31	0.010052	0.43201	0.00235068	-11.405	41.569	0.00526367	0.526505	0.00138587
398	18.901	0.0131919	0.128142	0.00701396	-52.101	6.434	0.0100598	0.769113	0.00435346	-6.937	27.143	0.0132669	0.518448	0.00227302	-8.875	14.837	0.0177719	0.658464	0.00744325	-7.552	20.47	0.00879676	0.279178	0.00186624	0	23.199	0.0723442	0.560632	0.00378615	-0.001	13.855	0.0646131	0.431773	0.047284	-18.124	12.573	0.0302237	0.253258	0.0189156	-18.842	11.591	0.0545231	0.583734	0.0107442	-6.814	28.289	0.0116429	0.527637	0.00344972
399	15.553	0.0215608	0.834751	0.012708	-55.654	12.469	0.00330665	0.766526	0.0016978	-10.496	33.175	0.0275442	0.518404	0.00216373	-3.979	18.598	0.00775646	0.657071	0.00293532	-8.276	26.344	0.00715207	0.479332	0.00129548	0	15.948	0.023225	0.0898474	0.00344104	-8.858	19.368	0.0110414	0.118801	0.00753458	-0.809	16.481	0.0172782	0.39068	0.00828318	-9.915	9.906	0.115994	0.592161	0.0211693	-18.009	17.533	0.0102377	0.480213	0.00402186
400	11.928	0.0866579	0.83562	0.0464857	-61.882	14.355	0.00216582	0.766664	0.000978705	-13.962	16.755	0.0202631	0.520869	0.00728003	-6.496	15.574	0.0197236	0.65886	0.00730345	-15.068	31.695	0.00497801	0.522523	0.000951491	0.001	19.743	0.0187981	0.44774	0.00334686	-12.902	13.084	0.0505414	0.418996	0.0238699	-12.594	15.023	0.0521147	0.208069	0.0209678	-4.542	12.591	0.0426569	0.124436	0.00779588	-12.994	32.383	0.00565282	0.475394	0.0017559
401	16.843	0.0126612	0.834471	0.00767888	-49.38	14.645	0.00207639	0.76669	0.000944099	-16.541	17.777	0.0413801	0.125371	0.0140324	-9.743	12.655	0.00986087	0.359635	0.00514765	-5.281	36.539	0.00283369	0.47876	0.000603311	0	22.779	0.0225624	0.560237	0.00248738	-17.791	13.714	0.0196498	0.191079	0.012734	-13.559	14.542	0.0159328	0.165773	0.00933688	-14.244	17.983	0.00947713	0.342576	0.0020646	-13.457	25.856	0.00733581	0.527201	0.00269478
402	32.356	0.00564938	0.832775	0.00324367	-48.967	21.367	0.00148933	0.766534	0.000605661	-6.469	11.489	0.144317	0.0944988	0.0479616	-3.371	10.033	0.0220209	0.352846	0.00911965	-7.873	28.228	0.00459297	0.479042	0.000944854	-0.001	28.419	0.00987516	0.559549	0.00149937	0	19.983	0.0127308	0.59886	0.00820068	-10.539	10.45	0.0346627	0.397608	0.0194382	-5.937	22.562	0.011893	0.576551	0.00215491	-8.048	32.207	0.00504407	0.475839	0.00183607
403	28.864	0.0271426	0.430218	0.0183416	-48.953	12.713	0.00382701	0.26745	0.00188484	-11.274	25.354	0.0322918	0.0784808	0.00304342	-8.475	14.713	0.013452	0.657522	0.00542	-11.544	17.452	0.0427866	0.228413	0.00588641	-8.585	46.985	0.0043544	0.559123	0.000565288	0	21.01	0.0214863	0.409141	0.007557	-4.673	14.281	0.0278266	0.397892	0.0202608	-19.498	19.985	0.0102699	0.389999	0.00196237	-8.497	46.036	0.00332001	0.526297	0.000996536
404	14.482	0.019703	0.756895	0.0121656	-61.151	11.968	0.00268139	0.766713	0.00128836	-15.641	21.575	0.0144498	0.519329	0.00411114	-9.088	15.558	0.0267525	0.658309	0.00868148	-5.007	33.741	0.00310546	0.168948	0.000689473	0	24.331	0.0189771	0.560377	0.00270401	0	19.868	0.0123502	0.598662	0.0067546	-17.691	18.796	0.0158327	0.390667	0.00825866	-13.772	18.805	0.0101654	0.576522	0.00211956	-10.208	41.663	0.00519977	0.526563	0.00147136
405	15.117	0.0186879	0.838439	0.0119227	-55.776	10.95	0.00479123	0.238272	0.00176427	-16.308	18.689	0.0328707	0.226382	0.00845536	-10.966	15.756	0.016016	0.658354	0.00727686	-3.859	24.77	0.0061571	0.0666468	0.00132933	0	23.309	0.0160596	0.358173	0.0018467	-10.608	12.756	0.0527592	0.429416	0.0416109	-8.833	6.28	0.042714	0.401305	0.025414	-6.83	11.035	0.155208	0.604812	0.0413071	-18.598	23.212	0.0101054	0.24883	0.00312631
406	37.64	0.0043593	0.832663	0.00250838	-48.954	13.276	0.00241691	0.766477	0.00118868	-8.534	20.709	0.0202756	0.519376	0.00405869	-1.468	12.064	0.0927131	0.666799	0.0283388	-3.35	29.084	0.00605179	0.4792	0.00113611	0	40.467	0.0165774	0.559316	0.000932765	0	12.848	0.0627743	0.43141	0.0438959	-27.097	15.371	0.0157983	0.390454	0.00791294	-5.16	16.34	0.0464465	0.105562	0.00646104	-11.383	19.874	0.00939045	0.479412	0.00371357
407	23.164	0.0135232	0.171918	0.00723759	-50.391	21.436	0.00133436	0.766451	0.00053608	-12.327	19.798	0.0143945	0.178936	0.00400614	-7.073	13.414	0.0351906	0.661926	0.0182027	-0.811	15.655	0.0159408	0.481696	0.00416506	-8.049	19.418	0.0161841	0.560424	0.00339917	0	21.728	0.00875387	0.560452	0.00492388	0.001	17.701	0.012414	0.174911	0.00621185	-8.571	18.421	0.00973992	0.576658	0.00227928	-8.149	21.758	0.0202655	0.528525	0.00506087
408	31.865	0.019332	0.329442	0.00995927	-48.948	3.037	0.132846	0.800611	0.0770402	-9.381	17.956	0.0125063	0.489228	0.00372366	-12.706	15.223	0.0146493	0.355516	0.00726383	-6.3	33.764	0.00315451	0.47883	0.000687918	0	42.814	0.00501653	0.559168	0.000709972	0	18.292	0.0119094	0.408545	0.00658425	-9.297	14.943	0.0386087	0.399406	0.0230557	-12.484	17.563	0.0312984	0.578742	0.00474151	-14.695	31.029	0.00882738	0.526977	0.00224037
409	24.509	0.00711496	0.423252	0.00429926	-49.167	22.784	0.00097628	0.766272	0.000417825	-5.87	16.107	0.0221707	0.520813	0.00709764	-5.145	10.542	0.017137	0.35601	0.00871736	-8.463	22.785	0.0157142	0.480155	0.00229364	0.001	25.244	0.100764	0.560317	0.00301634	0.003	15.806	0.0168989	0.409871	0.00874159	-17.274	11.437	0.0724244	0.606447	0.0235378	-13.684	18.98	0.010225	0.245087	0.00204051	-6.318	39.267	0.00411738	0.526403	0.00119498
410	21.012	0.0186951	0.158868	0.00951195	-57.644	21.834	0.000923735	0.766237	0.0004242	-18.118	16.656	0.0262482	0.522115	0.00979443	-17.852	10.658	0.106802	0.668077	0.0411086	-8.387	20.182	0.0126521	0.181814	0.00322118	0.707	30.252	0.0189952	0.441921	0.00128876	0	15.961	0.0256163	0.415387	0.0177339	-10.093	15.532	0.0425406	0.398754	0.0216418	-10.611	8.857	0.131182	0.604706	0.0370166	-15.168	27.716	0.00614939	0.475831	0.00205965
411	14.656	0.0451426	0.187432	0.0288389	-59.066	11.726	0.00276714	0.766816	0.00130835	-5.161	20.5	0.0180241	0.10233	0.0040477	-5.064	15.532	0.0202261	0.169737	0.00778233	-5.061	23.65	0.00707007	0.522681	0.00125267	-0.001	23.392	0.0488209	0.442732	0.00590895	-9.202	16.769	0.0151666	0.599245	0.00844421	-3.656	12.451	0.0194614	0.392148	0.0106454	-9.52	20.192	0.0105027	0.276916	0.00187908	-9.35	49.518	0.00330785	0.526223	0.000851842
412	32.989	0.0118301	0.172467	0.00674435	-49.159	17.777	0.00163162	0.766532	0.000684019	-16.748	22.362	0.0113137	0.0592095	0.00292363	-1.629	12.267	0.105409	0.667749	0.0314989	-10.55	15.221	0.0166634	0.481889	0.00439993	0	33.163	0.00918018	0.559326	0.000973851	0	15.222	0.0695027	0.133607	0.0645855	-4.52	17.939	0.0124441	0.389208	0.0059065	-7.163	14.028	0.0193464	0.137147	0.00509854	-10.032	14.673	0.0741183	0.541464	0.0322197
413	15.441	0.143161	0.22251	0.0988958	-63.926	11.487	0.00375221	0.0898975	0.00189245	-8.652	12.98	0.0229057	0.255608	0.00946272	-15.415	12.276	0.0468159	0.66379	0.0252782	-10.651	25.457	0.0107217	0.479722	0.00176758	-0.001	21.214	0.084317	0.560642	0.00361049	-9.26	17.933	0.0205613	0.410778	0.0102154	-8.183	15.659	0.0277994	0.394454	0.0143838	-9.408	20.431	0.0081241	0.0664773	0.00175392	-5.848	16.37	0.0592514	0.5351	0.0163811
414	29.24	0.0057971	0.832926	0.00327941	-49.164	3.45	0.0517628	0.781932	0.0261939	-14.695	15.241	0.0705279	0.34294	0.0164266	-19.722	12.003	0.0528203	0.660377	0.014058	-11.132	23.823	0.0131456	0.48003	0.0021414	-3.057	43.049	0.0159266	0.559266	0.000891995	0	13.639	0.0268283	0.60919	0.0170988	-18.066	16.67	0.0112286	0.618039	0.00688136	-9.301	20.035	0.0110191	0.152788	0.00199967	-10.448	44.838	0.00488491	0.52641	0.00118029
415	32.375	0.0111235	0.12296	0.0053894	-48.943	18.962	0.00114357	0.766346	0.000525201	-5.507	18.104	0.0154818	0.114161	0.0050086	-15.019	10.964	0.0274491	0.432346	0.0124915	-9.981	26.001	0.0114768	0.0765918	0.00189139	0	23.539	0.0516989	0.562655	0.0062279	-3.944	15.023	0.0384636	0.421628	0.0283007	-11.201	14.42	0.0431799	0.621548	0.0416982	-13.949	16.136	0.0166108	0.362647	0.00415963	-5.345	49.748	0.00321864	0.526245	0.000902891
416	28.656	0.00880647	0.83292	0.00490681	-48.951	17.926	0.00153117	0.766263	0.000763869	-5.443	22.131	0.0232942	0.519302	0.00388551	-9.948	10.441	0.029971	0.400615	0.0160146	-16.676	19.023	0.0125322	0.480144	0.00227907	-0.707	41.315	0.00782567	0.559154	0.000653158	0	14.644	0.0381856	0.420709	0.0265358	-19.666	9.689	0.13446	0.44152	0.116264	-10.479	14.331	0.0911086	0.590486	0.0194214	-6.235	44.404	0.00521293	0.160994	0.00119059
417	18.695	0.0282248	0.834493	0.0137034	-64.212	11.052	0.00332809	0.766747	0.00159162	-9.282	23.359	0.0311731	0.497749	0.00359133	-0.02	13.811	0.0552157	0.661469	0.0154364	-1.926	25.04	0.0129632	0.090711	0.00218269	0	28.539	0.022253	0.560137	0.00237899	0	16.453	0.0240498	0.0823884	0.0144728	-12.852	21.043	0.00892604	0.138699	0.00425374	-13.024	31.561	0.00671314	0.0834312	0.00103377	-0.713	18.181	0.0203767	0.528793	0.00580491
418	21.423	0.0293574	0.15058	0.0181866	-49.147	16.787	0.00225213	0.766908	0.000947412	-12.58	14.911	0.0266932	0.486888	0.0078909	-2.734	13.871	0.0250843	0.659384	0.0110674	-1.804	22.761	0.0760883	0.191178	0.00360785	-0.001	35.534	0.00835121	0.559408	0.00106612	-0.001	15.883	0.0447984	0.416147	0.0191819	-17.383	12.003	0.0572319	0.405236	0.0323159	-18.397	14.949	0.0470804	0.17123	0.01103	-8.703	32.392	0.0128669	0.527355	0.00294126
419	21.381	0.0404762	0.137809	0.0229766	-49.156	9.28	0.00694573	0.768451	0.00342274	-8.98	18.185	0.182288	0.0854316	0.00956229	-12.274	16.694	0.0126473	0.346195	0.00444186	-12.035	32.813	0.0087352	0.479239	0.00118303	0	44.129	0.0061571	0.559188	0.000683406	-0.001	21.962	0.0108168	0.597758	0.00528114	-16.307	0	1	1	1	-31.139	21.222	0.0197057	0.0702864	0.0035138	-0.774	33.247	0.00764309	0.526902	0.0020604
420	22.405	0.0157615	0.138576	0.00871585	-57.538	19.676	0.00117352	0.766315	0.000539333	-0.015	22.583	0.0156418	0.0544163	0.00428781	-8.259	14.348	0.0129776	0.348584	0.00610837	-10.527	25.932	0.00655798	0.479261	0.00120925	0	28.861	0.0193409	0.559548	0.00136365	-14.519	16.226	0.0186808	0.410651	0.0100039	-14.507	21.682	0.0103651	0.388944	0.00548139	-9.598	23.52	0.0104229	0.576158	0.00169317	-8.817	18.362	0.0210521	0.530282	0.00829749
421	13.628	0.0170851	0.355963	0.0111238	-54.177	20.65	0.00100157	0.766248	0.000453586	-10.703	13.745	0.0485897	0.525043	0.0142405	-5.691	14.767	0.0278777	0.660291	0.0106109	-7.976	18.822	0.0427474	0.52378	0.00447254	0	23.2	0.0229961	0.560379	0.00354143	0	12.163	0.0553664	0.429813	0.041745	-13.753	13.936	0.0849805	0.420298	0.0614246	-9.426	16.946	0.00942448	0.394491	0.00218643	-8.245	17.106	0.0116452	0.528214	0.00488375
422	29.247	0.00601807	0.46015	0.00345445	-48.955	19.833	0.00128255	0.766415	0.000556401	-12.766	4.876	0.21938	0.562638	0.0952879	-14.1	15.953	0.0117822	0.0593907	0.00536294	-6.778	25.892	0.00596463	0.479301	0.00125853	0	46.333	0.00833419	0.559202	0.000754636	0	18.758	0.0162116	0.599078	0.00898744	-15.962	23.089	0.00919715	0.615857	0.00435992	-6.69	8.674	0.146393	0.595131	0.0246502	-12.884	19.121	0.0171789	0.338961	0.00603538
423	23.762	0.0199462	0.83331	0.0127217	-49.086	17.806	0.00172726	0.766503	0.000732339	-7.133	17.203	0.0402377	0.523331	0.011635	-5.136	11.331	0.0558782	0.67332	0.040492	-7.718	39.363	0.00375449	0.107631	0.000651674	0	12.214	0.0770166	0.569824	0.0197648	-6.739	11.949	0.085799	0.446663	0.0814888	-16.192	13.203	0.0334538	0.394543	0.0144949	-15.623	22.384	0.0150694	0.576633	0.00225004	-6.573	33.765	0.00718968	0.52675	0.00182549
424	30.587	0.00825832	0.832922	0.00468296	-49.156	22.271	0.000863368	0.766179	0.000414696	-9.818	23.618	0.028357	0.156897	0.00456738	-6.266	19.077	0.0114115	0.657288	0.00378286	-7.331	29.45	0.00889188	0.0810555	0.00139158	0	39.157	0.00959388	0.559267	0.000912737	0	12.817	0.0432853	0.422088	0.0286669	-15.081	9.553	0.0329249	0.397179	0.018837	-12.775	19.853	0.0117036	0.421286	0.00255226	-10.262	41.299	0.00564298	0.526593	0.00156665
425	13.099	0.0226689	0.83654	0.0137152	-54.006	14.033	0.00249481	0.766943	0.00113145	-7.838	21.025	0.0116804	0.432801	0.00336739	-13.067	13.17	0.0229249	0.659497	0.00976231	-7.234	19.647	0.0124163	0.120252	0.00217635	-3.586	21.001	0.0235329	0.56167	0.00472813	-11.115	17.823	0.0132909	0.409493	0.008136	-8.352	17.277	0.0311848	0.3962	0.0171845	-12.218	14.383	0.0574036	0.114277	0.00923707	-14.264	35.243	0.00443742	0.081221	0.0014967
426	35.243	0.00547666	0.141572	0.00319032	-48.968	10.01	0.00489396	0.238871	0.00208617	-13.42	21.786	0.045273	0.520142	0.00541345	-7.214	18.448	0.0080293	0.345981	0.00342575	-7.666	17.782	0.0122984	0.419701	0.00292177	-7.898	19.086	0.0138551	0.560263	0.00269409	-2.519	13.576	0.0545674	0.429757	0.0426141	-11.337	10.089	0.0260557	0.395232	0.0156459	-13.6	21.219	0.0127247	0.576604	0.00221614	-5.144	38.794	0.00437656	0.113777	0.00139923
427	43.097	0.00349709	0.646232	0.00194451	-48.956	9.323	0.00750317	0.768825	0.00359556	-8.319	14.792	0.0864327	0.54139	0.0798341	-10.618	15.218	0.0093174	0.290938	0.00439139	-11.293	20.726	0.0129982	0.340653	0.00205956	0	23.789	0.0279959	0.560261	0.00277592	-6.895	12.038	0.0506364	0.60523	0.0234048	-6.404	10.306	0.0224746	0.393189	0.0123328	-19.532	17.464	0.00904955	0.430966	0.00206584	-6.962	48.657	0.00356411	0.52628	0.000947017
428	29.782	0.00881475	0.83294	0.00539338	-49.067	11.178	0.0373903	0.791251	0.0198837	-12.125	23.569	0.0195516	0.0344942	0.00312589	-7	15.537	0.0171771	0.132324	0.00648961	-16.278	28.906	0.00386121	0.478978	0.000867678	0	34.469	0.0184237	0.55946	0.00129632	0	18.074	0.0134682	0.107645	0.00772527	-10.647	15.994	0.0322237	0.617314	0.0167406	-12.576	10.609	0.142587	0.591475	0.0205146	-4.509	25.526	0.00829133	0.133802	0.00267592
429	15.103	0.0224591	0.83523	0.0125415	-56.003	12.335	0.00727462	0.770038	0.00340888	-16.857	14.505	0.233836	0.368373	0.0110351	-10.542	16.519	0.0107825	0.657287	0.0041583	-5.134	38.636	0.00337134	0.47876	0.000603451	0	33.725	0.01022	0.559322	0.00096439	-0.001	16.015	0.0339434	0.183803	0.0163795	-12.329	13.009	0.02926	0.618259	0.0141989	-18.998	10.465	0.0582616	0.583378	0.0102441	-15.737	24.153	0.0164877	0.528022	0.00442915
430	32.108	0.00913233	0.098854	0.00480114	-49.164	8.208	0.00791189	0.768749	0.00330584	-7.52	31.406	0.00850509	0.48396	0.00165773	-6.848	13.142	0.0397275	0.660315	0.0194097	-7.207	46.454	0.00229355	0.478618	0.0004322	0.001	24.928	0.0449768	0.560229	0.00262623	-7.59	18.134	0.0159823	0.409702	0.00847174	-3.945	13.772	0.0173578	0.61986	0.00845958	-6.827	21.164	0.00772306	0.426545	0.00165964	-3.157	46.526	0.00391394	0.526368	0.00112702
431	26.723	0.00623398	0.573794	0.00359804	-48.964	16.535	0.00220234	0.766767	0.000889244	-0.151	19.062	0.0239474	0.52158	0.00840296	-7.254	19.144	0.00871428	0.657225	0.00317085	-5.368	16.382	0.0122215	0.480891	0.00318529	-4.236	35.323	0.0113814	0.559306	0.000911976	-7.48	13.685	0.0521228	0.42969	0.0416732	-10.464	16.243	0.0253563	0.394242	0.0140209	-12.556	22.289	0.0116812	0.0839721	0.00216846	-7.481	29.205	0.00732302	0.475368	0.00204507
432	35.65	0.00702065	0.769293	0.00383677	-48.966	8.708	0.0347135	0.768761	0.0191386	-7.682	26.24	0.0121023	0.0806326	0.00241324	-23.295	14.293	0.0322723	0.65933	0.00937907	-6.381	17.112	0.0148231	0.480499	0.00270939	-2.071	29.273	0.0212735	0.559533	0.00135865	-10.711	11.606	0.0299494	0.415944	0.0186542	-11.165	14.016	0.018984	0.430846	0.0101248	-7.842	18.042	0.0144105	0.0491552	0.00258411	-9.779	27.017	0.0105385	0.269575	0.00282688
433	17.747	0.0168196	0.172727	0.0090064	-54.03	13.27	0.00406395	0.76677	0.00202465	-14.312	24.057	0.0275268	0.349554	0.00302202	-14.071	16.001	0.018333	0.658148	0.00654848	-5.446	22.681	0.0140763	0.523184	0.00241312	0	13.57	0.0320119	0.561153	0.004463	-14.95	14.356	0.0253492	0.601964	0.0158224	-13.346	14.273	0.0147724	0.390943	0.00871201	-3.201	20.706	0.00962353	0.118097	0.00192988	-14.281	13.088	0.117946	0.549033	0.0495734
434	29.171	0.00729953	0.832991	0.00437902	-48.979	18.794	0.00127073	0.766322	0.000579286	-11.79	8.217	0.0465273	0.526535	0.0199218	-18.013	15.388	0.0239049	0.660255	0.0100709	-10.233	17.405	0.0199095	0.481037	0.00336422	-5.498	33.345	0.0286097	0.559661	0.00165663	0	14.809	0.0432184	0.42127	0.0275832	-23.644	12.599	0.0198842	0.391645	0.0098361	-29.01	16.777	0.0120859	0.577132	0.00283704	-16.219	14.276	0.0253391	0.479734	0.00820208
435	32.884	0.00958521	0.4752	0.00534437	-49.159	10.339	0.024156	0.779791	0.0105141	-0.577	35.897	0.00779202	0.0251218	0.00129457	-10.245	8.405	0.0506865	0.661403	0.0201049	-3.294	25.953	0.00491086	0.479186	0.0011192	0	28.446	0.0330189	0.0670536	0.00267784	0	15.914	0.0158828	0.604068	0.0097738	-9.08	16.488	0.0804462	0.396213	0.0172089	-23.349	24.884	0.00732327	0.144991	0.00119753	-7.292	52.052	0.00250631	0.474683	0.000753048
436	21.579	0.0096627	0.833404	0.00568558	-49.165	12.154	0.00462185	0.767247	0.00235413	-18.487	21.01	0.0394303	0.417932	0.00913867	-8.617	14.145	0.0283428	0.659356	0.00996883	-4.762	19.571	0.00992343	0.526192	0.00247032	0	20.841	0.151896	0.56141	0.00517281	-2.461	10.61	0.0606963	0.425657	0.0349873	-15.963	16.863	0.0165114	0.390516	0.00801278	-17.823	18.601	0.0174064	0.577624	0.00341764	-6.087	36.277	0.00521287	0.526543	0.0014606
437	24.642	0.013322	0.833167	0.00809985	-49.163	17.749	0.00132753	0.766344	0.000604886	-8.52	17.813	0.0179533	0.52014	0.00564446	-15.916	11.983	0.0259176	0.659839	0.0115431	-8.205	24.564	0.00471459	0.521732	0.00109383	-0.001	54.429	0.00589734	0.559099	0.000512603	0.001	16.865	0.0175497	0.411922	0.012094	-10.615	11.502	0.0228036	0.393765	0.0132589	-8.571	21.804	0.00866405	0.0666887	0.00161935	-7.823	39.03	0.00522124	0.526584	0.00156241
438	29.837	0.00545432	0.832922	0.00330416	-49.169	20.724	0.00100513	0.76626	0.000445107	-10.488	19.48	0.0405263	0.520493	0.00611086	-6.457	7.692	0.0590743	0.666955	0.0371031	-9.506	14.762	0.0403317	0.485351	0.00862806	0	46.421	0.00654483	0.559113	0.000566975	0	14.666	0.116572	0.461913	0.109222	-11.425	17.372	0.0393179	0.397209	0.0188477	-2.716	9.207	0.049017	0.222867	0.00961838	-18.11	23.548	0.0116613	0.146269	0.00396882
439	35.713	0.00634084	0.832683	0.00353064	-48.958	19.201	0.001109	0.766259	0.000505077	-6.764	16.451	0.0242136	0.521188	0.00810904	-8.48	12.611	0.0106133	0.657698	0.00521649	-2.55	32.693	0.00319915	0.478841	0.000701007	0	43.574	0.00719523	0.559135	0.000625953	0.001	13.228	0.0550248	0.431119	0.0445055	-14.802	18.405	0.0120798	0.120482	0.00515261	-4.82	14.73	0.0624783	0.582607	0.00940827	-14.415	37.093	0.0157696	0.10994	0.00231031
440	24.984	0.0165441	0.551534	0.0109412	-49.158	23.01	0.00103397	0.766336	0.000425422	-10.905	22.485	0.0132064	0.207138	0.00315496	-10.012	16.389	0.00873648	0.657261	0.00380307	-12.128	46.628	0.00217267	0.478593	0.00040153	-0.001	39.84	0.00947886	0.559219	0.000752045	0	19.789	0.0173273	0.384214	0.0103418	-11.976	14.97	0.0219542	0.375093	0.010468	-7.037	17.937	0.00872303	0.576495	0.00208776	-15.965	20.514	0.0100973	0.479582	0.00430463
441	25.223	0.00983713	0.577758	0.00589914	-48.963	21.774	0.00192755	0.766569	0.000588726	-6.633	16.274	0.0999208	0.538639	0.0419844	-6.805	14.114	0.0105427	0.657478	0.00510271	-1.742	16.43	0.0130649	0.525007	0.00282487	-7.83	38.087	0.00612921	0.559224	0.000781094	0.001	18.792	0.0128151	0.114428	0.00686345	-5.526	12.474	0.0208619	0.180445	0.012146	-10.825	17.329	0.0100901	0.429438	0.00211984	-12.972	26.068	0.0283981	0.52818	0.0045033
442	14.89	0.0409189	0.835645	0.029576	-55.69	13.775	0.0293283	0.768842	0.0163672	-17.625	23.851	0.0173846	0.519283	0.00405935	-7.565	13.908	0.0116383	0.348021	0.00561633	-12.214	11.98	0.0303361	0.484952	0.00812964	-9.315	41.46	0.0194591	0.559378	0.00103959	0	16.247	0.0290848	0.417692	0.0216499	-1.393	14.721	0.0243426	0.622134	0.0139622	-16.783	13.331	0.0198135	0.579113	0.00517964	-5.658	46.648	0.0033999	0.526279	0.000952908
443	30.343	0.0189431	0.307354	0.00920681	-48.945	9.248	0.00487725	0.767623	0.00225528	-17.862	30.136	0.0338966	0.518537	0.00240661	-8.889	14.435	0.0150563	0.658455	0.0074468	-4.171	26.616	0.0238005	0.0803067	0.00208269	0	18.53	0.0120147	0.560027	0.00239514	0	12.901	0.020277	0.603219	0.0131837	-7.148	13.512	0.0300909	0.619047	0.0156221	-18.877	23.699	0.00866132	0.57605	0.00156632	-8.38	17.094	0.0219201	0.530365	0.00881844
444	13.672	0.115409	0.850471	0.0643546	-66.983	11.393	0.00786367	0.769816	0.00371602	-21.272	21.35	0.0174404	0.519319	0.00392379	-12.521	13.167	0.0121853	0.657799	0.00606561	-7.871	14.644	0.011566	0.480948	0.00325494	-5.572	44.696	0.0103262	0.559243	0.00079626	0	13.988	0.0252099	0.626756	0.0192001	-15.146	22.466	0.0100292	0.455237	0.00437326	-6.642	19.337	0.0156282	0.577579	0.00337215	-13.257	57.447	0.00287456	0.0722024	0.00075759
445	28.667	0.0133825	0.832905	0.00818688	-48.959	17.808	0.00205568	0.766659	0.000940325	0	21.505	0.112694	0.520669	0.00623213	-3.716	13.037	0.034228	0.661352	0.0177115	-12.782	21.661	0.00772385	0.479442	0.00142925	-5.179	30.181	0.0112281	0.559501	0.00133532	0.001	17.887	0.0324282	0.419005	0.0239326	-2.472	23.908	0.00770271	0.615996	0.00357942	-17.369	11.698	0.0931713	0.123979	0.0113497	-20.668	30.077	0.00810247	0.108948	0.0025557
446	23.793	0.0108123	0.739075	0.00643247	-49.191	15.435	0.00275004	0.766908	0.000976456	-7.501	26.966	0.0310295	0.519527	0.00422524	-7.763	14.556	0.0214117	0.346503	0.00717566	-10.161	15.31	0.0535444	0.524594	0.00753925	0	45.092	0.00453682	0.559115	0.000591658	0.001	20.333	0.00911524	0.407633	0.00510179	-8.428	16.218	0.0235444	0.170979	0.0109675	-6.38	20.063	0.00744186	0.576284	0.0018416	-17.659	39.174	0.00419576	0.474915	0.00118794
447	38.073	0.00476384	0.832637	0.00271947	-48.958	12.947	0.00310612	0.766965	0.00124734	-11.4	18.946	0.0170253	0.0744726	0.00380455	-8.987	20.329	0.00762126	0.657082	0.00283246	-2.45	31.173	0.0047858	0.0631643	0.000987699	0	16.921	0.0317824	0.320816	0.0045891	-3.438	12.726	0.0815362	0.4319	0.0461704	-27.35	20.538	0.0101563	0.0650664	0.0049977	-8.65974e-15	21.13	0.0109224	0.144016	0.00190538	-16.147	19.815	0.0347455	0.476323	0.00811034
448	35.018	0.00954044	0.832715	0.00521399	-49.166	12.137	0.00362101	0.767148	0.00158892	-18.073	20.963	0.0232238	0.519868	0.00495627	-4.867	13.084	0.0107645	0.657621	0.00494179	-0.85	28.45	0.005731	0.479203	0.00113957	0	27.666	0.0128644	0.559508	0.00129816	-5.692	17.84	0.0130062	0.604383	0.00849404	-4.151	16.027	0.0212044	0.61738	0.0107976	-10.387	14.214	0.0370071	0.277146	0.0066558	-8.872	41.7	0.0058467	0.52662	0.00157861
449	28.94	0.013437	0.571998	0.00669377	-49.168	19.849	0.00107973	0.76625	0.000493536	-7.872	16.231	0.0272759	0.522116	0.0092656	-13.226	11.808	0.0245466	0.65997	0.0122485	-5.064	31.165	0.00471166	0.115884	0.000903024	0	24.732	0.0156087	0.559928	0.00245091	0	13.531	0.0412383	0.422152	0.0288965	-10.153	18.136	0.012017	0.389257	0.005985	-6.079	24.821	0.00689246	0.0646988	0.00127604	-0.863	45.748	0.00394392	0.526361	0.00110811
450	24.232	0.0165937	0.579896	0.00930542	-48.972	17.414	0.00144433	0.76643	0.000606982	-5.36	20.043	0.0139733	0.519208	0.00382775	-6.158	13.076	0.0317007	0.661315	0.014488	-4.278	17.402	0.0107241	0.480574	0.00280093	-10.579	27.623	0.016311	0.559777	0.0017664	-3.219	12.211	0.0684385	0.436357	0.0539506	-18.691	14.163	0.0304016	0.393401	0.0126814	-15.847	20.845	0.0112508	0.576311	0.00187192	-8.069	40.605	0.00665072	0.0605455	0.00165302
451	32.09	0.00592646	0.832772	0.00345704	-48.963	20.978	0.00143466	0.76649	0.000562887	-19.146	18.965	0.0238823	0.520442	0.00606938	-12.797	13.436	0.0247705	0.6608	0.0118472	-3.514	18.123	0.0581825	0.484225	0.00728188	0	38.816	0.00643704	0.559264	0.000924624	0	20.783	0.0125306	0.408585	0.00664946	-9.222	20.474	0.0713523	0.397628	0.0196716	-7.875	20.585	0.00875031	0.576209	0.0017525	-7.798	27.375	0.0110351	0.527359	0.00304501
452	27.208	0.0860507	0.351381	0.0383074	-48.959	12.579	0.00383252	0.766492	0.00195975	-10.643	30.218	0.0102267	0.210287	0.00183883	-9.993	17.432	0.0109226	0.657935	0.00474827	-3.923	27.251	0.00718186	0.134193	0.0013151	0.001	29.538	0.0114336	0.559534	0.00142855	0.001	13.744	0.0306913	0.418564	0.0230589	-16.178	11.51	0.0230828	0.39393	0.0135257	-7.678	18.144	0.00893892	0.429765	0.00197502	-5.576	30.245	0.00955375	0.475613	0.00238333
453	31.229	0.00642135	0.832825	0.00390097	-49.171	14.089	0.00746677	0.766553	0.00395573	-8.547	16.499	0.0966054	0.075524	0.0120347	-9.019	16.884	0.0143143	0.658291	0.00584958	-9.405	22.276	0.00740119	0.479559	0.00157033	0	33.643	0.00804927	0.559325	0.000987741	0	17.897	0.0607902	0.420266	0.0264816	-13.176	19.213	0.0121527	0.61661	0.00560332	-17.822	15.517	0.0192274	0.578211	0.00410633	-5.715	46.492	0.00511267	0.526444	0.00124472
454	24.508	0.0571519	0.335144	0.0253163	-51.164	19.188	0.00194571	0.766579	0.000634282	-15.629	13.815	0.0996903	0.529477	0.0226624	-7.913	18.543	0.00815774	0.657188	0.00311913	-9.854	13.292	0.0170835	0.481855	0.0043576	-0.33	31.567	0.012469	0.559506	0.00139243	-0.001	17.519	0.0612116	0.598252	0.0155961	-10.304	15.107	0.0105176	0.619071	0.00598191	-4.66	20.37	0.0109324	0.57659	0.00219975	-8.506	50.934	0.00257368	0.526189	0.000795176
455	33.592	0.00512364	0.215967	0.0029744	-49.155	23.337	0.00123326	0.766396	0.000453246	-9.622	29.085	0.0204435	0.518604	0.00257161	-11.857	14.035	0.0108019	0.0420604	0.00536733	-4.025	33.2	0.00428633	0.522432	0.000811702	0.001	30.965	0.0159538	0.55976	0.00176065	-0.001	16.691	0.045646	0.424374	0.0352428	-14.848	13.35	0.0441119	0.399293	0.0221979	-5.935	20.509	0.00866777	0.576498	0.00209132	-11.323	20.989	0.0135444	0.52772	0.00375737
456	21.706	0.0178154	0.833744	0.0115348	-49.159	13.605	0.00378991	0.767181	0.00182977	-7.971	23.77	0.0167822	0.519447	0.004415	-11.77	16.373	0.0111859	0.657407	0.00411295	-14.362	11.651	0.141996	0.515981	0.0526452	-14.346	50.627	0.00476101	0.559097	0.000520734	0	14.386	0.0944114	0.452965	0.0879201	-16.639	17.543	0.0153671	0.617434	0.00776575	-19.354	12.369	0.0164516	0.578696	0.00468472	-14.65	19.109	0.0121394	0.528136	0.00453899
457	19.829	0.0422149	0.83436	0.0312997	-55.675	12.701	0.0428533	0.793367	0.0254501	-18.187	12.318	0.0488889	0.525274	0.0161977	-11.803	13.407	0.0111679	0.657815	0.0051494	-4.719	7.683	0.105015	0.500554	0.0279561	0	30.431	0.015672	0.559436	0.00118596	0.001	24.185	0.00785282	0.413455	0.00367675	-11.195	15.154	0.0107461	0.389374	0.00618028	-2.823	17.823	0.00866665	0.143738	0.0020542	-12.836	27.841	0.00739714	0.462013	0.00215355
458	13.141	0.0191516	0.836661	0.0117085	-56.99	9.713	0.00443004	0.766962	0.0021425	-7.04	21.757	0.0113445	0.518866	0.00329263	-10.015	18.192	0.00960692	0.657405	0.00355279	-7.875	25.582	0.00647152	0.479326	0.00128809	0	31.902	0.0154214	0.559464	0.00118926	-5.395	11	0.0349873	0.606889	0.0207912	-10.755	18.019	0.0333451	0.616855	0.0113029	-13.553	20.602	0.00951972	0.576256	0.00180723	-13.26	47.329	0.00341259	0.526293	0.000980629
459	23.458	0.00755191	0.833257	0.00446999	-48.959	20.564	0.0020069	0.766608	0.000630841	-13.253	30.506	0.0232079	0.483845	0.0021475	-4.909	14.154	0.0103993	0.657511	0.00455564	-8.672	22.837	0.0164749	0.264	0.00232828	0	37.458	0.00671029	0.559268	0.000864801	-0.001	15.017	0.0198881	0.599375	0.0120775	-10.84	13.021	0.0221748	0.263031	0.0117448	-7.757	19.403	0.00971095	0.246796	0.00233443	-6.739	46.769	0.00323235	0.526239	0.0008741
460	21.511	0.0134863	0.83348	0.0074605	-49.587	16.86	0.00143825	0.766404	0.000613627	-8.213	24.624	0.0132831	0.518784	0.00295189	-9.328	8.883	0.138214	0.691067	0.0870261	-14.757	24.628	0.00618119	0.479394	0.00137049	0	21.546	0.0245127	0.560391	0.00334991	-5.474	21.01	0.0115968	0.408222	0.00605792	-5.348	17.984	0.0200192	0.616777	0.00998304	-15.609	15.878	0.0134593	0.577121	0.00282317	-11.258	51.63	0.00241198	0.52616	0.000749459
461	15.717	0.0937789	0.834316	0.0447945	-60.52	10.696	0.00485447	0.767405	0.00245482	-11.538	31.309	0.010157	0.0923702	0.00173344	-5.413	17.135	0.0128137	0.657512	0.00497229	-8.752	12.106	0.0453535	0.486393	0.00989269	-3.29	12.193	0.0297743	0.561763	0.00542177	-4.348	19.808	0.0102291	0.598814	0.0065139	-4.059	14.923	0.0172198	0.618085	0.00936717	-13.131	20.415	0.00868604	0.576368	0.00193906	-4.257	45.739	0.00619486	0.526526	0.00139114
462	37.972	0.0053136	0.184425	0.0031306	-48.955	14.289	0.0017419	0.766434	0.000835727	-8.517	13.156	0.0275762	0.0896146	0.0106372	-13.299	15.762	0.0905559	0.661704	0.0614466	-9.775	17.445	0.0102864	0.446099	0.00253999	-4.417	49.119	0.00711096	0.559139	0.00059433	0.001	10.616	0.067177	0.611814	0.0316403	-16.456	12.64	0.0181412	0.204977	0.00975921	-10.554	19.334	0.0168151	0.133389	0.00336834	-3.13	34.129	0.00453598	0.163717	0.00161009
463	12.972	0.0177169	0.836544	0.0112201	-55.31	12.764	0.0261931	0.769714	0.0145327	-7.999	16.518	0.0361167	0.521014	0.00725289	-13.162	12.889	0.0145305	0.658009	0.00739859	-9.274	17.96	0.011735	0.480394	0.00258263	-0.001	36.001	0.0108454	0.441923	0.00110286	0	17.044	0.0201352	0.412347	0.0127679	-9.319	8.822	0.0662849	0.409083	0.0381509	-16.457	17.908	0.0156703	0.577805	0.00362851	-1.751	41.322	0.00375293	0.383931	0.00104003
464	33.594	0.00818403	0.170732	0.00461767	-48.954	19.193	0.0013387	0.766443	0.000582622	-12.797	14.631	0.0749007	0.529776	0.0254031	-9.225	12.993	0.0219222	0.66049	0.0123744	-5.267	74.503	0.00103627	0.0846829	0.00018658	0	21.023	0.0981859	0.442744	0.00418011	0	24.323	0.0122558	0.407363	0.00466255	-3.057	14.742	0.0182343	0.390573	0.00811288	-3.428	17.73	0.00998546	0.429213	0.00210916	-10.752	45.231	0.00673692	0.526495	0.00137892
465	34.399	0.0103796	0.832719	0.0056754	-48.954	12.881	0.00396315	0.767805	0.00186763	-12.369	18.456	0.0324011	0.522231	0.00972349	-7.596	11.798	0.0360834	0.665077	0.0220126	-12.623	19.388	0.0119354	0.480099	0.00222449	-0.758	30.079	0.00810199	0.223648	0.00117403	0	13.407	0.0323132	0.600636	0.0157776	-21.024	19.149	0.018464	0.392332	0.010946	-7.475	18.314	0.0154739	0.577035	0.00272346	-7.427	18.961	0.0138689	0.528277	0.00483742
466	19.579	0.015579	0.834563	0.00813792	-52.614	8.837	0.0054544	0.767614	0.00268335	-9.587	18.637	0.0294762	0.0726003	0.00810549	-11.581	13.087	0.0738289	0.664917	0.0238339	-7.258	21.447	0.0220269	0.523306	0.00309036	0	48.898	0.00540726	0.559112	0.000552159	-0.001	6.969	0.0541266	0.617833	0.0377611	-14.71	12.927	0.0216638	0.392598	0.0113636	-13.446	12.791	0.133776	0.590328	0.0193502	-4.777	18.874	0.0187113	0.20596	0.0052332
467	13.575	0.0404165	0.18356	0.029297	-56.109	17.646	0.00134804	0.766429	0.000613167	-6.433	15.316	0.0205193	0.139289	0.00600664	-14.466	15.132	0.0114455	0.657868	0.00516841	-7.797	31.717	0.00572589	0.522373	0.000941693	0	30.639	0.0249381	0.559802	0.00193999	0.001	12.796	0.115047	0.461379	0.104614	-17.889	15.799	0.0404001	0.59154	0.0205562	-7.904	12.287	0.138023	0.198854	0.0111767	-6.578	44.278	0.00574356	0.383462	0.00140698
468	14.771	0.0168565	0.837323	0.0108327	-55.502	15.58	0.00189504	0.766637	0.00084783	-17.694	24.677	0.0181268	0.518591	0.00258626	-8.089	13.534	0.0308559	0.6596	0.0105463	-8.529	25.229	0.0175763	0.522992	0.00221437	0	16.892	0.0311815	0.561516	0.0048765	0.001	17.615	0.0200579	0.412566	0.0131362	-9.631	14.166	0.0233485	0.630482	0.0115977	-19.659	14.571	0.0243561	0.578427	0.00436059	-5.841	28.35	0.00768108	0.526957	0.00223965
469	21.388	0.0186391	0.833636	0.00967355	-62.039	20.233	0.00121284	0.766407	0.000521125	-10.954	8.499	0.0512646	0.207713	0.0182725	-12.518	19.848	0.0070976	0.184188	0.00258427	-6.426	35.547	0.00491159	0.522306	0.000814967	0	23.138	0.0554729	0.560437	0.0033138	0	14.56	0.0455147	0.421404	0.0282622	-16.935	10.312	0.0953156	0.431934	0.0878584	-8.625	10.18	0.0270321	0.579966	0.00618067	-6.539	37.606	0.00465153	0.475113	0.00136454
470	26.364	0.0107009	0.832428	0.00610944	-49.063	19.043	0.00160645	0.766533	0.000646219	-10.237	17.287	0.0177359	0.519987	0.00611178	-9.255	15.276	0.0144815	0.658193	0.00667086	-8.741	15.612	0.0151763	0.481061	0.00339321	0	32.057	0.00839023	0.559324	0.00100182	0	15.583	0.0133655	0.611101	0.00904441	-15.891	22.635	0.0157156	0.145476	0.00534161	-6.24	22.906	0.00884093	0.168972	0.00147146	-4.805	39.977	0.00611991	0.526502	0.00138973
471	26.043	0.0354393	0.833344	0.0271504	-48.958	22.061	0.00113894	0.76634	0.00048017	-6.729	12.364	0.0400346	0.523909	0.0155152	-6.724	15.945	0.0106788	0.657259	0.00409853	-11.588	26.238	0.00831536	0.149043	0.00152803	0	44.756	0.00817068	0.55916	0.000647203	0	12.735	0.0975435	0.600895	0.0252364	-7.188	19.524	0.0227672	0.616878	0.0090098	-6.211	21.795	0.00933448	0.106346	0.00191035	-11.163	21.748	0.0313937	0.225479	0.00637557
472	18.658	0.0129595	0.611019	0.00794681	-49.136	26.128	0.000862769	0.766255	0.000339855	-18.114	21.054	0.0201336	0.161425	0.00441189	-5.386	12.143	0.0217424	0.659555	0.0122227	-13.444	18.978	0.0189748	0.140398	0.00309901	0.001	15.146	0.0257917	0.562277	0.00659474	-9.791	12.651	0.0685767	0.431694	0.0467396	-15.067	11.868	0.0265097	0.397075	0.0188741	-18.789	21.082	0.0112764	0.576419	0.00199904	-7.458	21.689	0.00952831	0.476412	0.00330056
473	15.142	0.0159159	0.173508	0.0103534	-62.197	17.073	0.00171984	0.76651	0.000682667	-12.737	15.297	0.0167061	0.0898251	0.00636477	-8.283	17.119	0.011559	0.657586	0.00440969	-7.333	20.838	0.00743966	0.479639	0.00166799	0	36.362	0.00784381	0.55934	0.00106337	0	14.334	0.0840809	0.432141	0.0542924	-21.516	22.916	0.0143552	0.389661	0.00665445	-9.398	24.218	0.0112357	0.110851	0.00201719	-7.532	42.686	0.00460302	0.526388	0.00115778
474	24.716	0.0657662	0.201653	0.0436951	-53.695	16.783	0.00271061	0.767047	0.00101845	-15.583	14.069	0.106856	0.542057	0.0441852	-10.676	14.636	0.0207552	0.347586	0.00694335	-12.089	22.865	0.0111668	0.523157	0.00211718	0	29.407	0.0124548	0.559438	0.00117447	-7.832	14.928	0.0721973	0.601957	0.0293369	-10.499	17.527	0.0205313	0.390515	0.00801558	-13.781	15.447	0.0162652	0.103184	0.00414279	-11.48	47.381	0.00297739	0.0610305	0.000962545
475	23.275	0.051723	0.1824	0.0306566	-49.068	16.866	0.00156778	0.766302	0.000757405	-3.291	18.047	0.023048	0.485467	0.00558233	-18.803	15.906	0.0122435	0.165034	0.00590974	-6.601	30.139	0.00552455	0.479126	0.00104618	0	16.183	0.0516801	0.562494	0.00748687	-7.727	17.878	0.0133817	0.610622	0.00806318	-2.413	16.927	0.0139493	0.389413	0.00623709	-16.473	13.883	0.0310603	0.579429	0.00555053	-6.957	23.574	0.0239143	0.528591	0.00510701
476	30.125	0.0135483	0.832931	0.00710789	-49.068	7.782	0.0161756	0.773162	0.00667468	-14.669	21.767	0.0123645	0.519022	0.00370311	-5.398	14.282	0.0430537	0.66573	0.0240666	-9.089	28.386	0.00844435	0.479339	0.00130399	0	19.892	0.109817	0.561259	0.00449775	-9.331	13.65	0.0731479	0.605293	0.0340233	-19.363	21.165	0.0174842	0.390116	0.0073868	-2.109	9.865	0.159703	0.596667	0.0269011	-13.545	19.746	0.0135684	0.52829	0.004783
477	28.871	0.00744636	0.832092	0.00437073	-48.959	16.506	0.00184496	0.766576	0.000837765	-7.493	32.745	0.00830212	0.176063	0.00165327	-7.407	15.508	0.0320914	0.66057	0.0108089	-7.931	20.871	0.0384287	0.522828	0.00369585	0	19.43	0.0862552	0.561175	0.00440058	-9.533	19.807	0.0116257	0.598276	0.0068958	0	16.555	0.0143116	0.389841	0.0069288	-6.621	18.338	0.0515968	0.581036	0.00759985	-10.633	23.627	0.0110822	0.476153	0.00333285
478	21.836	0.0124265	0.83341	0.00756292	-49.172	18.38	0.001786	0.766665	0.00076218	-13.208	23.551	0.0249565	0.519754	0.00468631	-11.638	12.784	0.0256381	0.659259	0.0120149	-9.45	27.426	0.00536386	0.479159	0.00108648	0	16.594	0.153124	0.563622	0.00914467	-6.285	18.212	0.030652	0.411295	0.0110751	-5.703	13.688	0.0167319	0.391251	0.00919905	-10.975	16.234	0.0160885	0.578145	0.00403047	-8.441	20.531	0.0130542	0.127824	0.00379927
479	34.455	0.00784265	0.83277	0.00450099	-48.962	11.3	0.00653619	0.239646	0.00212294	-7.493	26.494	0.0474301	0.199388	0.00383644	-4.665	17.376	0.0114765	0.657405	0.00402465	-11.338	17.915	0.0160066	0.481213	0.00357547	0	19.811	0.0976393	0.442712	0.00589152	-6.576	18.053	0.0127859	0.408736	0.00689351	-15.492	15.352	0.0300643	0.394852	0.015006	-10.783	24.566	0.0191971	0.100217	0.00236662	-6.099	24.924	0.0101339	0.476	0.00323049
480	14.477	0.0162483	0.83791	0.0106572	-54.527	15.631	0.00295446	0.767016	0.00101996	-9.322	22.752	0.045358	0.51901	0.00333772	-14.708	14.06	0.031052	0.661507	0.0135528	-7.141	29.664	0.00904183	0.522627	0.00142793	0	33.503	0.0111244	0.559345	0.0010137	-7.052	11.555	0.02425	0.61262	0.0159909	-19.714	10.007	0.0203881	0.393133	0.0122435	-1.796	13.716	0.0503804	0.296267	0.0064809	-10.286	48.853	0.00332853	0.526256	0.000903337
481	41.879	0.00364938	0.832585	0.00210076	-48.963	10.277	0.0056668	0.766807	0.00289779	-9.812	31.941	0.0190392	0.313653	0.00178239	-11.217	13.37	0.0648826	0.664301	0.0240544	-8.501	27.838	0.0134728	0.331741	0.00190403	0	37.143	0.00554886	0.559244	0.000802295	0	19.179	0.0138294	0.600238	0.00887226	-9.005	15.225	0.0136939	0.389232	0.00594587	-7.568	10.816	0.0543022	0.588879	0.0170446	-6.546	21.635	0.00955145	0.478054	0.00330799
482	17.102	0.0193987	0.126113	0.0112161	-62.299	10.944	0.0115929	0.769319	0.00608416	-11.638	20.057	0.0994579	0.52451	0.0128532	-12.283	16.402	0.0180877	0.658243	0.00653845	-7.786	29.518	0.00589028	0.479143	0.00106731	0	33.269	0.00930977	0.559466	0.00125725	0	13.473	0.136749	0.440804	0.0665303	-18.729	16.46	0.0349849	0.397486	0.0193899	-7.827	18.675	0.0179344	0.578827	0.0048575	-4.982	28.363	0.00617858	0.475866	0.00201928
483	27.321	0.0076916	0.833029	0.00470373	-48.956	22.371	0.000901354	0.766208	0.000417502	-10.461	27.246	0.00828301	0.484331	0.0022739	-7.228	15.569	0.0153538	0.658764	0.0075743	-6.694	15.759	0.015245	0.481572	0.00401232	-5.984	49.077	0.00902295	0.559217	0.000738351	0	18.22	0.0135864	0.409479	0.0081035	-13.909	13.339	0.126775	0.441363	0.0915023	-20.569	23.282	0.0113167	0.576242	0.00179094	-4.582	9.251	0.0331304	0.497184	0.0149452
484	20.402	0.0259162	0.17621	0.0142345	-60.899	11.062	0.00436249	0.767437	0.0020039	-16.827	15.328	0.10118	0.550245	0.0644049	-9.062	12.77	0.0232351	0.659905	0.0132222	-7.784	23.926	0.0174258	0.48052	0.00273641	0	11.071	0.100296	0.569069	0.0199594	-5.937	15.899	0.082664	0.434011	0.0543531	-11.121	16.963	0.0277093	0.395639	0.0162991	-6.471	21.52	0.0111393	0.576216	0.00176002	-7.736	40.29	0.0043389	0.101946	0.00140793
485	41.489	0.00529076	0.832603	0.00306329	-49.06	13.5	0.00866716	0.766466	0.00462143	-12.789	24.253	0.0150303	0.0787682	0.00301397	-10.708	13.367	0.0202472	0.658901	0.00832818	-9.588	22.223	0.0134473	0.480147	0.00228451	-0.001	37.33	0.0287444	0.559403	0.00115391	-0.001	16.128	0.0227067	0.0892718	0.0113563	-17.793	19.934	0.0107249	0.38862	0.00496011	-1.04	11.917	0.0351008	0.5817	0.00823722	-10.273	52.885	0.00263049	0.526169	0.000752297
486	16.212	0.0122069	0.321831	0.00761484	-54.399	10.052	0.00461789	0.767532	0.00226727	-14.942	15.74	0.140195	0.521614	0.00838193	-15.551	13.725	0.0396136	0.662838	0.0205673	-16.717	24.705	0.00709926	0.479471	0.00146363	-0.001	41.97	0.00889989	0.559197	0.000754508	0	23.896	0.00760533	0.406804	0.00375262	-6.871	14.872	0.0345778	0.396953	0.0184114	-29.933	12.827	0.0603751	0.584756	0.0119702	-9.638	35.121	0.00556686	0.526585	0.00157285
487	25.93	0.0164348	0.370093	0.00958985	-49.159	8.962	0.00536578	0.767504	0.00229465	-6.001	14.308	0.114235	0.544368	0.0809907	-10.977	15.389	0.0302751	0.659517	0.0100065	-6.123	15.195	0.018734	0.525447	0.00426805	-3.786	27.243	0.0240199	0.559935	0.00215566	0	15.811	0.0448057	0.426144	0.0370332	-14.415	19.571	0.0120348	0.617065	0.00489741	-7.471	18.587	0.0749713	0.581485	0.00808764	-7.798	33.571	0.0124476	0.474801	0.00262817
488	28.27	0.0126274	0.0930391	0.00700703	-48.957	10.862	0.00496767	0.767378	0.00252257	-9.57	15.363	0.0813024	0.0675375	0.0166273	-4.401	13.612	0.0094912	0.657481	0.00459489	-4.449	24.413	0.0128475	0.52226	0.00183337	0	23.556	0.017017	0.560256	0.00271557	0	20.319	0.0122573	0.408468	0.00645793	-18.093	12.284	0.0634248	0.405217	0.031654	-23.026	13.882	0.0444968	0.583391	0.0102903	-6.486	18.404	0.0178355	0.368293	0.00603429
489	26.944	0.0105356	0.833156	0.00593296	-49.155	14.831	0.00265235	0.766985	0.0012649	-16.991	16.637	0.0164416	0.488473	0.0050518	-6.189	11.906	0.0471349	0.66021	0.0159041	-0.087	19.948	0.0103451	0.277896	0.00227442	-12.491	24.894	0.0157834	0.559627	0.0015075	-11.175	11.009	0.140566	0.601355	0.0874475	-22.116	13.655	0.0582659	0.404323	0.0306117	-13.755	22.121	0.0255217	0.0542316	0.00415709	-7.594	34.176	0.00576323	0.52682	0.00202903
490	39.021	0.00460087	0.832639	0.00254052	-49.171	15.214	0.0255343	0.78421	0.0136043	-8.81	15.955	0.186586	0.53102	0.0247902	-12.737	11.68	0.0209608	0.658625	0.0108207	-6.308	17.329	0.0132801	0.480534	0.00275375	0.001	28.669	0.0314072	0.559699	0.00167162	0	16.828	0.0294788	0.416159	0.0192234	-19.334	14.014	0.0501362	0.404689	0.0316191	-17.774	9.506	0.186577	0.601604	0.0334636	-13.544	50.481	0.00267611	0.526185	0.000782797
491	23.754	0.0111307	0.331139	0.00652938	-49.174	18.132	0.00127968	0.766343	0.000572453	-15.929	8.862	0.195252	0.537145	0.0365678	-11.685	10.441	0.0405956	0.661873	0.0202024	-2.491	38.297	0.00421978	0.478871	0.000738322	0	17.939	0.0510027	0.561959	0.00540123	-14.018	8.128	0.0313377	0.417702	0.0215207	-16.592	17.092	0.0403304	0.395687	0.0165402	-8.1	21.02	0.0088258	0.0611556	0.00168132	-12.16	43.671	0.00699434	0.526643	0.00162367
492	15.708	0.0998103	0.838297	0.0662733	-53.48	11.124	0.00340083	0.766966	0.00157492	-10.827	14.363	0.077798	0.130452	0.0302478	-6.643	14.42	0.0188856	0.658435	0.00691108	-14.979	27.692	0.00718357	0.47926	0.0012088	0.001	39.396	0.00719445	0.559179	0.00069547	0	14.147	0.0285697	0.416532	0.0196146	-10.847	10.695	0.113596	0.417067	0.0538953	-10.652	11.218	0.0552441	0.210399	0.00970321	-7.756	17.273	0.0151205	0.489779	0.00687696
493	28.196	0.0429689	0.832953	0.0305578	-49.169	20.015	0.00122952	0.766405	0.000525153	-13.443	26.334	0.0112875	0.518492	0.00242059	-0.04	14.198	0.0306253	0.660831	0.0146201	-8.15	26.932	0.0125393	0.522171	0.00165777	0	30.334	0.0129282	0.559635	0.0015515	0	16.75	0.025847	0.415123	0.0173073	-10.216	9.139	0.0406873	0.631458	0.0230925	-13.492	13.701	0.0593782	0.587172	0.0148601	-12.391	19.136	0.027538	0.529938	0.00775169
494	33.203	0.0110109	0.832787	0.00697485	-49.164	15.003	0.00315304	0.767416	0.00140459	-8.331	24.675	0.0115402	0.485174	0.00248103	-12.794	13.362	0.0194385	0.657992	0.00813467	-11.95	19.217	0.0154783	0.277674	0.00260304	0	27.263	0.0144051	0.559866	0.00190184	-0.001	17.878	0.0395489	0.414535	0.0163632	-6.231	12.476	0.050242	0.407589	0.0365539	-24.448	19.153	0.00833749	0.0758236	0.00194395	-3.325	30.671	0.00665404	0.526769	0.0018862
495	21.119	0.17888	0.83365	0.13785	-63.028	18.632	0.006044	0.236543	0.00176195	-15.841	21.285	0.0436783	0.0577835	0.00375619	-11.293	13.14	0.0106644	0.144357	0.00492306	-6.076	20.799	0.0170607	0.0981597	0.00327041	0.001	30.922	0.0377557	0.559785	0.00193928	0	13.161	0.0202544	0.411977	0.0121727	-8.449	8.408	0.0247928	0.394918	0.0151096	-18.921	20.574	0.0138291	0.576534	0.00213337	-7.468	44.164	0.00603326	0.474886	0.00139319
496	37.15	0.0103688	0.120367	0.00582272	-49.164	18.835	0.00127179	0.766402	0.00056795	-8.015	17.664	0.0326963	0.082586	0.00982777	-7.196	14.845	0.00955891	0.121093	0.00478353	-3.423	22.16	0.0133837	0.522781	0.00212279	0	23.597	0.0157227	0.559786	0.00188852	-7.309	17.687	0.0181839	0.410348	0.00951834	-12.573	22.096	0.00855119	0.615946	0.00401914	-7.056	27.364	0.0128674	0.0835574	0.00166092	-2.522	20.747	0.0136962	0.479351	0.00485575
497	28.28	0.0255372	0.832945	0.0163973	-49.153	12.93	0.00395546	0.767688	0.00191489	-8.843	21.168	0.0482639	0.520811	0.0068366	-7.503	17.426	0.00995459	0.346883	0.00429775	-5.812	28.966	0.00420518	0.478998	0.000890991	0	10.033	0.0266313	0.205487	0.00747581	-12.065	13.595	0.11071	0.44597	0.0747934	-14.595	8.497	0.038348	0.398316	0.0207336	-15.048	17.063	0.0172924	0.100519	0.00423537	-5.358	27.814	0.0133814	0.527757	0.00361543
498	29.812	0.00522073	0.83293	0.003136	-48.949	11.942	0.00903769	0.767159	0.00476719	-9.02	22.056	0.0140872	0.518755	0.00290086	-8.371	17.897	0.00944401	0.398957	0.00364998	-11.983	17.36	0.0127199	0.481016	0.0033386	-5.775	24.645	0.0161778	0.559593	0.00150478	-7.064	12.549	0.0879721	0.422883	0.0300164	-14.593	7.676	0.136534	0.436574	0.0874129	-14.134	16.341	0.0406507	0.0730286	0.00849431	-9.51	32.436	0.00647762	0.475451	0.00206579
499	22.037	0.0144459	0.833389	0.00793077	-53.597	15.793	0.00189363	0.766503	0.000849765	-5.969	14.755	0.0201022	0.324773	0.00593882	-5.172	14.795	0.0206298	0.657848	0.0073089	-6.119	23.287	0.0121013	0.479841	0.00191262	0	30.869	0.0100824	0.0454787	0.0014622	-0.001	11.907	0.0217753	0.41342	0.01453	-8.006	13.161	0.0173448	0.630554	0.00907237	-8.691	24.423	0.00948216	0.406139	0.00153518	-3.718	10.106	0.0378602	0.534172	0.0169332
500	33.014	0.00826433	0.336093	0.00445572	-49.197	26.283	0.000891642	0.766287	0.000361689	-7.798	19.474	0.0268769	0.521026	0.00715939	-5.941	13.03	0.0116785	0.657681	0.00540803	-11.068	29.514	0.00738692	0.158998	0.00124116	0	33.698	0.014119	0.559558	0.00135372	0	25.24	0.0103938	0.597182	0.00413856	-8.105	17.676	0.0206129	0.392458	0.0111621	-19.403	9.688	0.126592	0.603227	0.0370827	-11.981	39.165	0.0113756	0.526884	0.00207736
501	11.224	0.0441035	0.153471	0.032303	-62.439	12.193	0.00374729	0.767278	0.0017276	-16.744	21.843	0.0107461	0.518864	0.00318081	-19.381	14.926	0.00887875	0.13703	0.00420825	-5.582	27.132	0.00996587	0.471415	0.00171782	0	30.263	0.00872509	0.559402	0.00119123	0	14.42	0.0184088	0.60065	0.0101514	-12.16	17.724	0.109833	0.405611	0.0336772	-8.634	20.093	0.0201881	0.0716417	0.00357325	-1.753	22.203	0.0117914	0.0918569	0.00470152
502	29.733	0.0114382	0.811815	0.00700287	-49.156	8.639	0.00637417	0.768304	0.00309547	-11.681	15.433	0.0226317	0.122977	0.00724069	-13.715	15.526	0.0126362	0.658095	0.00592046	-2.828	19.686	0.0158159	0.480303	0.00247235	-1.282	42.845	0.0103778	0.559277	0.000868734	0	16.602	0.0264712	0.412823	0.0135497	-19.043	19.341	0.0112592	0.616506	0.0056408	-14.257	18.959	0.00832028	0.337577	0.0018853	-5.722	42.553	0.00484669	0.52652	0.00140913
503	13.163	0.0474811	0.185925	0.0327754	-53.798	30.114	0.000682899	0.766196	0.000272618	-4.788	22.135	0.0470568	0.520029	0.00511858	-10.882	14.966	0.0177579	0.658088	0.00658016	-10.732	15.914	0.0603753	0.524017	0.006334	0	34.831	0.025594	0.291187	0.00162899	0	11.752	0.0861915	0.602826	0.0246326	-14.95	11.147	0.0427718	0.399811	0.0231047	-7.119	17.485	0.00985111	0.576744	0.00238072	-6.531	44.023	0.00552941	0.526454	0.00129093
504	25.045	0.0107555	0.833218	0.0063472	-49.167	10.994	0.00327617	0.766682	0.00159155	-10.311	26.902	0.0154542	0.163659	0.00236894	-3.437	17.693	0.0090422	0.657314	0.00346954	-9.536	27.763	0.00568743	0.479085	0.000997229	0	19.564	0.0414897	0.562309	0.00595191	-1.695	14.95	0.0262545	0.414335	0.0160335	-10.174	15.832	0.0387343	0.393292	0.0125124	-8.64	7.427	0.138531	0.598697	0.0290101	-16.756	24.08	0.0225448	0.476019	0.00496871
505	23.593	0.0284875	0.833326	0.0131155	-49.162	6.529	0.0177002	0.770546	0.00914665	-9.036	26.798	0.0611209	0.108778	0.0046343	-10.579	13.783	0.011521	0.657933	0.00557931	-5.57	28.333	0.00502537	0.479048	0.000951492	0	21.671	0.0181374	0.560032	0.00229622	-4.347	17.481	0.0243507	0.599585	0.0111846	-10.079	15.953	0.0359368	0.137822	0.016294	-4.336	22.187	0.00892665	0.0427848	0.00164583	-5.328	29.694	0.00749575	0.526915	0.00216426
506	31.29	0.0159872	0.832859	0.0104192	-48.964	12.554	0.00308341	0.766486	0.00154091	-5.433	19.185	0.0208974	0.52049	0.00614308	-8.695	17.524	0.00955481	0.65748	0.00383992	-4.708	14.417	0.020084	0.4824	0.00501934	-6.64	35.914	0.00905553	0.559334	0.0010914	0	16.295	0.0239766	0.414257	0.0160124	-11.954	12.97	0.0135977	0.631205	0.00754108	-5.322	21.183	0.00755309	0.0813817	0.00169866	-7.451	44.664	0.00533672	0.526483	0.00135649
507	11.273	0.0483845	0.838137	0.0347986	-54.081	13.236	0.00294009	0.766818	0.00130555	-12.502	16.187	0.022938	0.521264	0.00810022	-11.506	13.815	0.0529863	0.662378	0.0185496	-8.421	22.186	0.0197915	0.0793846	0.00262809	0	10.052	0.0479988	0.56631	0.0136446	-8.042	13.894	0.0193372	0.191113	0.0124562	-14.956	14.507	0.0906059	0.610702	0.0742799	-13.999	20.796	0.00960794	0.290271	0.00183458	-8.385	13.29	0.0443672	0.47818	0.0127889
508	24.888	0.009092	0.833194	0.00542282	-49.154	8.379	0.0077988	0.768426	0.00384612	-13.699	23.461	0.012377	0.0939693	0.0031044	-7.451	12.613	0.135617	0.34661	0.0221341	-10.12	24.002	0.00735861	0.479567	0.00158063	0.001	29.974	0.0132463	0.559429	0.0012012	-8.055	12.451	0.0251976	0.602215	0.0151331	-15.62	16.719	0.0133429	0.390083	0.00731923	-9.634	17.266	0.0229129	0.578444	0.00438858	-9.983	31.145	0.0111718	0.1231	0.00274085
509	22.829	0.0186254	0.135914	0.00936877	-54.53	12.184	0.0149075	0.774974	0.0075789	-2.315	23.836	0.0138482	0.133375	0.00265294	-13.806	17.693	0.00924521	0.657362	0.00351261	-7.811	12.417	0.0805771	0.493296	0.0185493	-10.759	33.758	0.00711027	0.559352	0.00104879	0	14.043	0.022025	0.411282	0.0110305	-8.384	16.065	0.0317818	0.392497	0.0112173	-7.968	11.694	0.108924	0.585096	0.0123623	-20.869	49.319	0.00300858	0.526224	0.000856297
510	26.123	0.00672242	0.650542	0.00389387	-49.165	9.74	0.00451128	0.143596	0.00218063	-17.479	15.519	0.0154147	0.113233	0.00548799	-14.033	13.441	0.0871126	0.668201	0.0370693	-6.364	24.57	0.00749729	0.479374	0.00134698	0	42.634	0.00861411	0.559185	0.000711784	0	18.679	0.0198325	0.408645	0.00856258	-10.652	22.387	0.00726548	0.387785	0.00361281	0.001	24.477	0.0073171	0.359809	0.00124947	-12.682	43.782	0.00400467	0.5264	0.00120602
511	23.594	0.0101435	0.813654	0.00642496	-49.065	14.836	0.00194258	0.766373	0.000960169	-11.148	9.853	0.0340842	0.461696	0.0149125	-3.975	20.244	0.00849717	0.657278	0.00323477	-4.212	34.035	0.00440862	0.478987	0.000878321	-0.001	31.779	0.00917329	0.559471	0.00120742	0	15.524	0.0646135	0.436203	0.0533445	-12.846	18.172	0.0485675	0.402378	0.0272888	-15.334	16.768	0.0125066	0.141524	0.0033458	-6.715	18.586	0.017496	0.478429	0.00587071
512	11.228	0.0256704	0.617923	0.0184564	-62.208	15.683	0.00166565	0.766362	0.000793967	-12.762	19.724	0.0144555	0.140917	0.00432134	-5.925	10.813	0.0966655	0.67519	0.0552796	-18.824	17.909	0.0123524	0.480308	0.00247872	0	26.894	0.0141636	0.559682	0.00185164	0	13.249	0.0339594	0.635003	0.0233646	-14.475	13.531	0.0498679	0.404994	0.0317582	-13.994	7.442	0.200078	0.613821	0.0505368	-11.615	34.321	0.00507475	0.526671	0.00171353
513	33.702	0.00576155	0.10212	0.0032498	-49.065	15.401	0.00177397	0.766495	0.00075407	-11.309	20.563	0.0282056	0.52055	0.00618523	-11.124	12.905	0.0136837	0.658144	0.00692775	-14.049	11.224	0.153949	0.516894	0.0611617	-5.963	40.245	0.0133334	0.559226	0.00079857	0	17.344	0.0215473	0.413033	0.0138868	-14.8	14.841	0.0223914	0.394169	0.0139532	-15.553	21.84	0.00794079	0.155354	0.00172355	-6.489	26.61	0.0106534	0.475722	0.00322149
514	11.727	0.0336258	0.835705	0.0212828	-57.496	11.276	0.00809506	0.769324	0.00283367	-9.351	21.211	0.0125578	0.277609	0.00336324	-6.623	9.861	0.0318266	0.660317	0.0166434	-6.925	18.448	0.0127857	0.480115	0.0022444	-1.196	16.799	0.0394128	0.562225	0.0060608	0	12.506	0.0416316	0.421145	0.0274039	-14.322	16.72	0.0199574	0.393481	0.0129356	-2.731	8.768	0.0698924	0.440682	0.0172057	-14.989	24.7	0.00686002	0.100265	0.00265264
515	21.42	0.0166692	0.833496	0.00925713	-55.474	16.029	0.00284028	0.767107	0.00109461	-9.926	23.328	0.0103363	0.195107	0.00248124	-4.535	12.097	0.00966319	0.276659	0.00496653	-4.846	25.05	0.00530637	0.523182	0.00115179	0	43.393	0.0057571	0.559126	0.000594137	0	25.4	0.0056807	0.376417	0.00295985	0	9.573	0.0203708	0.394043	0.0138054	-9.175	24.744	0.00709916	0.57596	0.00146063	-7.66	16.685	0.0193994	0.529395	0.00687474
516	13.53	0.0155616	0.800321	0.0100604	-57.905	18.087	0.00131609	0.766381	0.000587655	-13.718	38.222	0.00922752	0.105099	0.00124625	-1.915	18.18	0.0110006	0.657606	0.00413647	-10.367	20.024	0.00872136	0.295906	0.00175882	0.001	22.638	0.0245169	0.560143	0.00275909	-0.001	20.435	0.0156109	0.409836	0.00868171	0	15.248	0.0416433	0.394487	0.014436	-12.664	20.168	0.0100729	0.288126	0.00201137	-15.938	33.5	0.00465562	0.475466	0.00160081
517	22.274	0.054865	0.196321	0.0401737	-49.18	19.444	0.00560436	0.767178	0.00102059	-10.488	26.342	0.0112638	0.518498	0.00242272	-7.549	18.359	0.00854961	0.0545668	0.00344958	-2.227	20.047	0.0164985	0.523853	0.00304043	0	28.525	0.0269298	0.560097	0.00227108	0	13.031	0.0574474	0.610044	0.0347297	-12.002	18.05	0.091219	0.618175	0.0371017	-10.843	27.631	0.00734168	0.426712	0.00127818	-11.485	41.647	0.00500743	0.526462	0.00127526
518	28.556	0.0174364	0.832965	0.0101302	-48.966	21.928	0.000929963	0.766216	0.00043152	-14.411	18.784	0.0228946	0.0865621	0.00711907	-9.875	10.215	0.0827718	0.666082	0.0434218	-7.972	15.757	0.0409298	0.486272	0.00991401	-8.013	46.252	0.00619592	0.559113	0.000572273	-0.001	12.91	0.0231478	0.602097	0.0140504	-11.38	17.762	0.0139557	0.389486	0.00635352	-11.053	18.381	0.0130132	0.0590383	0.00291673	-13.658	18.861	0.00903549	0.480653	0.00368408
519	32.43	0.006874	0.832703	0.0037659	-48.961	14.185	0.00244867	0.766647	0.00121199	-20.364	18.097	0.0192001	0.520003	0.00536325	-13.902	17.581	0.00879001	0.657345	0.00365644	-3.84	12.092	0.0273905	0.527009	0.00747814	-8.595	38.928	0.0434692	0.559383	0.00109627	0	30.179	0.00432816	0.406011	0.00246394	0	16.063	0.0412979	0.395025	0.0153264	-12.095	26.699	0.00648095	0.575866	0.00135002	-6.901	38.038	0.00560884	0.526532	0.00141832
520	10.812	0.0829906	0.459019	0.0598948	-56.072	20.116	0.00107767	0.766299	0.000492665	-17.912	22.679	0.023378	0.520066	0.00520341	-6.838	14.504	0.0102347	0.346881	0.00455075	-8.546	20.864	0.00807391	0.523509	0.00163154	-3.335	27.927	0.0165042	0.442053	0.00141155	-6.352	14.447	0.0215293	0.412731	0.013399	-17.664	16.163	0.0340506	0.39477	0.0148916	-5.418	21.38	0.00936854	0.111775	0.00180198	-8.72	11.794	0.107457	0.554487	0.0871198
521	24.021	0.0350666	0.833392	0.0266043	-49.205	20.179	0.00114932	0.766293	0.000513544	-5.096	15.965	0.174691	0.526336	0.0163259	-8.363	13.346	0.0520999	0.660038	0.0198105	-3.442	14.075	0.0534841	0.485619	0.0089494	-3.183	42.235	0.00615052	0.559146	0.0006376	0	14.585	0.0712684	0.380568	0.048489	-9.757	17.013	0.024262	0.392572	0.0113308	-7.099	25.465	0.00703113	0.575763	0.00122895	-14.018	25.123	0.0100842	0.527561	0.00354401
522	17.332	0.0150792	0.834216	0.00895901	-51.975	7.294	0.0172972	0.767901	0.00914812	-14.289	26.528	0.0167357	0.5187	0.00273366	-12.582	14.864	0.0175901	0.658499	0.00843504	-9.734	20.722	0.0161284	0.523073	0.00254957	0	42.367	0.0106913	0.559372	0.000997069	0	14.707	0.0277674	0.41623	0.0192514	-14.998	17.5	0.0186808	0.39207	0.0105605	-7.581	23.35	0.0144168	0.576838	0.00249316	0.001	15.659	0.134176	0.536473	0.0229278
523	13.919	0.0168574	0.173441	0.0104295	-63.371	15.953	0.00157929	0.766412	0.000743445	-10.652	23.338	0.0134795	0.47949	0.00317836	-6.842	13.923	0.0470046	0.660924	0.0146742	-10.094	17.302	0.00885688	0.52463	0.00214816	0.001	17.065	0.0611794	0.132233	0.0078173	0	14.206	0.0187233	0.411458	0.0113227	-14.108	13.544	0.0133493	0.390064	0.00728648	-8.05	16.332	0.0183028	0.578415	0.00434899	-7.451	16.654	0.0123387	0.483679	0.00475454
524	24.562	0.0381026	0.120886	0.0170721	-50.085	14.522	0.00339331	0.766911	0.00170398	-11.821	18.532	0.0231942	0.520534	0.00630394	-13.194	16.813	0.00845908	0.657386	0.00366188	-5.691	28.014	0.00669543	0.362475	0.00115297	0	22.956	0.0502212	0.56127	0.00442127	0	13.138	0.0305276	0.601989	0.0188642	-11.399	15.225	0.0152416	0.390887	0.0086137	-11.558	17.173	0.0296248	0.0801101	0.00537139	-3.579	19.883	0.0198694	0.529723	0.00756589
525	25.159	0.00925097	0.833196	0.00568087	-48.946	18.537	0.00169294	0.766495	0.000708479	-8.577	19.078	0.0122829	0.113958	0.00452455	-17.83	14.155	0.0529471	0.661853	0.0149179	-5.756	25.823	0.0054676	0.479232	0.00117405	0	39.356	0.00750651	0.0859872	0.000734187	0	14.794	0.0621656	0.610011	0.0521443	-12.837	7.812	0.0315113	0.639474	0.0176756	-12.883	25.11	0.00680003	0.102508	0.00131185	-3.417	35.113	0.00450902	0.475223	0.00141973
526	24.522	0.0130819	0.833293	0.00726864	-51.459	18.961	0.00124545	0.766385	0.000554869	-2.943	22.753	0.0166276	0.0521585	0.00331183	-10.487	18.607	0.0106906	0.657279	0.00406519	-6.831	16.58	0.0111004	0.133473	0.00281608	-5.215	34.59	0.0173286	0.559462	0.00125703	0	23.977	0.0128938	0.597456	0.00530964	-1.43	13.698	0.0394544	0.398446	0.0208375	-19.926	20.921	0.00887383	0.427682	0.00174153	-4.346	31.355	0.0218039	0.0417151	0.00360705
527	16.79	0.0161304	0.834199	0.0093446	-53.558	11.414	0.0123506	0.767318	0.00654197	-10.979	17.396	0.0863188	0.522776	0.0101049	-8.321	15.026	0.010573	0.657586	0.00487655	-8.354	23.82	0.0075316	0.479708	0.00175047	0.001	28.825	0.0413639	0.560038	0.00240081	-0.001	23.477	0.0101523	0.597579	0.00530053	1.77636e-15	13.707	0.0190237	0.392295	0.0108893	-10.622	26.079	0.0075095	0.575894	0.00138267	-8.6	29.858	0.00805334	0.526953	0.00223301
528	22.893	0.0207831	0.833466	0.0108031	-53.128	15.697	0.00190671	0.766637	0.000856294	-3.785	23.499	0.0257733	0.519825	0.0048096	-7.108	14.09	0.024733	0.658721	0.0084862	-9.019	24.323	0.00678591	0.479283	0.00123671	0	35.171	0.00943919	0.559295	0.000931675	0	19.161	0.021657	0.598943	0.0139184	-8.753	16.717	0.0159946	0.438921	0.00858175	-10.169	18.582	0.0118816	0.0668235	0.00246981	-10.196	20.291	0.0113432	0.181756	0.00442356
529	22.332	0.0237555	0.23984	0.0124108	-49.034	16.372	0.0017049	0.766566	0.000772907	-3.887	18.638	0.01194	0.519046	0.00371126	-12.107	16.11	0.0141099	0.658077	0.00601452	-8.463	13.197	0.0655242	0.487401	0.0111417	-9.805	11.273	0.0604727	0.568245	0.0191891	-17.163	13.591	0.0335524	0.41873	0.0231936	-9.752	14.37	0.0115391	0.389504	0.0063863	-5.301	20.903	0.0115252	0.576558	0.0021623	-9.722	35.596	0.00459455	0.0440097	0.00157832
530	30.844	0.00789492	0.832914	0.00445114	-48.963	8.764	0.00706586	0.768596	0.00326059	-16.056	27.446	0.00994455	0.51841	0.00229357	-10.161	13.014	0.0392446	0.662198	0.0181426	-9.782	24.785	0.00842813	0.523201	0.00163451	0	34.671	0.0206899	0.559462	0.0013003	0	16.127	0.0415203	0.599223	0.0170387	-13.59	17.95	0.0126251	0.3889	0.00541117	-7.531	17.108	0.0118433	0.429049	0.00230208	-5.48	26.058	0.00985678	0.527204	0.0027468
531	39.874	0.00691733	0.560921	0.00338647	-48.962	12.723	0.00415357	0.260773	0.00208134	-17.004	18.031	0.0161552	0.519723	0.00490365	-12.207	14.419	0.0143712	0.657697	0.00533759	-5.64	14.846	0.0138047	0.481065	0.00339867	0	38.798	0.00675114	0.559224	0.000762446	0	15.872	0.0217594	0.596736	0.012916	-15.577	18.602	0.00939298	0.590101	0.00495094	-9.04	18.467	0.0120796	0.149402	0.00334393	-5.268	19.874	0.0268463	0.531167	0.00948476
532	24.695	0.0115715	0.759357	0.00673354	-48.123	28.276	0.000919332	0.766277	0.000331818	-9.334	27.344	0.0138854	0.518862	0.00317772	-7.438	23.595	0.00907165	0.657095	0.00295952	-0.001	29.796	0.00518767	0.479076	0.00098581	0	31.944	0.0224185	0.559762	0.00183997	0	14.053	0.0358212	0.415903	0.0185663	-7.255	12.889	0.0180259	0.392005	0.010424	-13.77	10.777	0.122155	0.589502	0.0176947	-10.377	33.118	0.00546766	0.526706	0.00174918
533	30.607	0.0120276	0.112201	0.00718464	-48.954	11.195	0.00385356	0.767274	0.0015026	-13.839	15.325	0.0197626	0.519895	0.00644906	-14.501	11.973	0.0984566	0.685623	0.0610719	-2.478	24.503	0.0122675	0.322155	0.00191172	0.001	39.777	0.0116009	0.559233	0.000804014	0.001	16.079	0.0173482	0.410701	0.0100997	-9.558	18.269	0.0204488	0.16969	0.0125495	-5.769	13.497	0.047855	0.586085	0.0148414	-12.756	23.357	0.00794322	0.376955	0.00266698
534	20.712	0.0147384	0.833572	0.00822178	-50.702	14.059	0.00211921	0.766465	0.00102491	-16.827	15.577	0.0296828	0.120804	0.00732338	-11.817	14.61	0.0116756	0.110051	0.00578989	-11.014	26.558	0.00548787	0.479136	0.0010584	0	41.566	0.00623399	0.192747	0.000709795	0.001	16.256	0.021122	0.412502	0.0130389	-7.779	13.15	0.0219179	0.192265	0.0130444	-7.505	17.756	0.0124218	0.349219	0.00262967	-9.257	33.468	0.00519101	0.281224	0.00177547
535	18.383	0.0240637	0.834219	0.0155717	-49.171	13.243	0.0026638	0.766673	0.00129726	-17.031	31.522	0.0127889	0.251931	0.00184767	-19.672	12.295	0.0131278	0.657619	0.00623677	-8.616	19.511	0.0160732	0.304166	0.00291109	0	25.609	0.062269	0.561567	0.00454448	0	16.172	0.0165838	0.600031	0.011408	-13.025	15.874	0.0305582	0.393814	0.0134879	-11.735	24.557	0.00780684	0.0871892	0.00135728	-10.844	30.586	0.00821582	0.526909	0.00211084
536	20.601	0.00945481	0.735329	0.00565266	-49.172	6.823	0.0106954	0.769515	0.00533086	-3.216	24.54	0.0138507	0.325094	0.00278357	-7.268	15.136	0.00945264	0.657487	0.00413441	-5.407	21.075	0.00873866	0.479723	0.00176969	-4.396	28.716	0.018134	0.559511	0.00136193	0	14.339	0.111377	0.599214	0.0281686	-20.025	15.463	0.013578	0.389469	0.00633014	-10.424	16.307	0.0193364	0.157166	0.00375357	-4.756	47.036	0.00482793	0.526419	0.0012297
537	37.129	0.00566402	0.832123	0.00302537	-49.195	13.221	0.00272141	0.766777	0.00132554	-16.435	17.365	0.0223224	0.520642	0.00672386	-11.987	13.002	0.0256717	0.348326	0.0129971	-4.804	25.28	0.00522255	0.47928	0.0012333	0	27.665	0.0193455	0.0937428	0.00221519	0	9.889	0.0758075	0.43402	0.0507037	-19.032	7.346	0.0348712	0.399774	0.0230367	-16.539	20.9	0.00994396	0.0851555	0.00189269	-11.918	55.572	0.00264229	0.526166	0.000746586
538	23.214	0.0185691	0.833419	0.00949175	-50.718	14.339	0.0130629	0.774441	0.00617737	-12.406	15.817	0.0208068	0.520903	0.00759795	-11.32	6.644	0.106766	0.672038	0.0494836	-3.211	29.142	0.0100896	0.479475	0.00146873	0	26.418	0.0110101	0.559571	0.00150566	0	13.911	0.0245864	0.599383	0.0139341	-12.943	16.673	0.0163871	0.391447	0.00951912	-12.564	12.759	0.0365177	0.581015	0.00742364	-14.572	46.775	0.00380032	0.526351	0.00109586
539	29.338	0.0285276	0.832898	0.0145495	-48.951	22.107	0.00126405	0.766426	0.000503878	-19.323	22.079	0.0203696	0.114603	0.00341533	-13.628	15.169	0.01322	0.346482	0.00482605	-14.63	29.54	0.00811431	0.479342	0.00130811	0	44.303	0.00681577	0.5592	0.000737001	0	15.422	0.0492522	0.425796	0.0349344	-20.058	13.494	0.0175687	0.618314	0.00907711	-2.682	22.53	0.00893394	0.576024	0.00153578	-7.659	19.125	0.0122546	0.528107	0.00449794
540	26.453	0.00842245	0.833002	0.00508198	-49.158	16.867	0.00259408	0.76695	0.00121201	-6.045	24.378	0.0363599	0.51879	0.00296182	-7.347	15.805	0.0137794	0.65799	0.00524057	-4.768	14.293	0.0295767	0.332059	0.00756258	0.892	17.684	0.0249229	0.560658	0.00353709	-7.723	18.583	0.0134841	0.258811	0.00807812	-6.282	17.58	0.0289028	0.394204	0.0139738	-12.067	23.358	0.0104082	0.576211	0.00175453	-10.113	44.157	0.00352437	0.526349	0.00109785
541	31.025	0.0170698	0.781257	0.0101295	-49.173	11.679	0.00337326	0.767063	0.00149881	-15.698	13.916	0.0211829	0.498056	0.00815199	-16.738	15.415	0.0127297	0.65773	0.00557307	-14.826	12.22	0.132889	0.506335	0.0398704	-10.691	24.239	0.0241239	0.138214	0.0025388	-5.126	10.043	0.0271905	0.415064	0.0172101	-14.357	15.692	0.0154573	0.389487	0.00635961	-4.895	12.405	0.0852568	0.582287	0.00898487	-10.239	18.965	0.00995568	0.479337	0.00390908
542	19.158	0.0192615	0.83378	0.0107384	-25.169	9.938	0.00381043	0.767192	0.001807	-12.294	16.667	0.0828212	0.534998	0.0340852	-10.353	17.278	0.0106329	0.657526	0.00447137	-4.67	18.86	0.0173009	0.523239	0.00289401	-0.041	17.509	0.0681986	0.561139	0.00470771	0	17.415	0.0228219	0.218044	0.0130701	-8.443	18.064	0.0279585	0.392494	0.0112124	-7.603	9.249	0.0428501	0.374484	0.0115756	-23.756	51.089	0.00262775	0.526169	0.000747024
543	16.986	0.013449	0.834433	0.00794108	-49.501	9.627	0.00571414	0.767375	0.00278279	-11.536	33.433	0.08596	0.0798764	0.00244828	-9.624	20.12	0.00732876	0.657033	0.0028479	-4.213	23.18	0.00739295	0.479591	0.00160938	0.078	18.757	0.014693	0.560146	0.00272157	-0.001	19.024	0.0137047	0.59888	0.00669987	-12.149	18.922	0.0312505	0.394211	0.0140015	-9.365	24.969	0.00933334	0.246033	0.00144264	-15.388	50.148	0.00417172	0.526311	0.00102369
544	35.559	0.0097567	0.109223	0.00510373	-48.961	13.772	0.00322299	0.766519	0.00165373	-1.305	20.375	0.0720561	0.523864	0.0119547	-8.461	13.747	0.027551	0.66137	0.0144305	-6.369	27.831	0.00956898	0.479529	0.00153438	0	29.541	0.0560923	0.559692	0.00175133	-0.001	17.408	0.0208524	0.413136	0.0140559	-11.232	19.083	0.0136374	0.616473	0.00578432	-11.991	19.053	0.015124	0.0901011	0.00274806	-10.131	34.847	0.00506047	0.5266	0.0015822
545	23.429	0.0290607	0.132451	0.0166572	-51.545	9.475	0.0295031	0.780475	0.0112245	-10.588	30.197	0.0115439	0.518447	0.00227569	-12.171	13.953	0.0347195	0.659794	0.0122946	-7.037	20.426	0.0140882	0.523873	0.00281787	0	19.039	0.0307463	0.560851	0.00404279	-9.86	15.164	0.0218652	0.601762	0.0105232	-17.877	13.753	0.0267671	0.394884	0.0150569	-13.448	21.082	0.0098122	0.0563841	0.00187456	-9.549	41.773	0.00609141	0.526523	0.00141197
546	17.843	0.0141958	0.833809	0.00839076	-49.193	20.683	0.00106144	0.766326	0.000459594	-13.766	28.54	0.0132774	0.174625	0.00233311	-12.487	14.581	0.0138904	0.120599	0.00656285	-6.107	32.09	0.00835908	0.40685	0.00124748	-0.001	37.67	0.00566777	0.559201	0.000755525	0	11.817	0.0458985	0.424499	0.0331716	-15.131	18.689	0.00873166	0.617609	0.00534882	-6.961	15.921	0.0100019	0.146735	0.00245047	-1.177	16.86	0.0297227	0.531141	0.00995627
547	18.859	0.0166117	0.173543	0.00969579	-49.168	12.521	0.00244628	0.766573	0.00115327	-6.444	30.28	0.00565099	0.24798	0.00196614	0	14.559	0.0146607	0.65846	0.00669184	-5.849	26.322	0.00854201	0.479375	0.00134755	0	34.166	0.0111601	0.559397	0.0011053	0	10.056	0.0935297	0.625082	0.0722537	-23.744	22.983	0.0130169	0.6164	0.00560811	-6.574	24.465	0.00760363	0.576	0.00150742	-7.562	27.812	0.00901355	0.475607	0.0026665
548	26.88	0.00620665	0.833127	0.00369588	-49.166	12.832	0.00654963	0.767935	0.00332198	-11.102	16.11	0.0205388	0.520625	0.00666955	-13.753	17.624	0.0127537	0.657789	0.00472274	-8.454	29.304	0.00682144	0.0490772	0.00145953	-0.001	19.234	0.0444914	0.563317	0.007388	-1.554	17.046	0.0120634	0.408696	0.00682735	-14.692	11.324	0.0453636	0.404128	0.0301011	-8.2	20.84	0.00961327	0.0579362	0.00211699	-5.825	34.274	0.00673865	0.475079	0.0021085
549	37.566	0.00444952	0.832669	0.0026053	-49.074	7.741	0.0257818	0.77493	0.00757913	-1.413	19.685	0.100715	0.52832	0.0197616	-3.842	14.374	0.0270135	0.660451	0.0123825	-8.642	15.727	0.0190314	0.481214	0.00357611	0.022	10.806	0.0296835	0.562336	0.00678164	-6.183	12.425	0.0440026	0.607078	0.0267223	-14.789	15.351	0.0333781	0.394623	0.014643	-19.316	22.239	0.00693027	0.354444	0.00141505	-8.191	27.165	0.0136938	0.527503	0.00339649
550	25.843	0.0167362	0.595848	0.0100769	-51.487	13.242	0.00285295	0.237477	0.00138224	-9.731	24.615	0.0102929	0.518618	0.0026535	-8.242	12.149	0.0530893	0.665125	0.0214953	-3.099	18.865	0.0194999	0.481253	0.00363028	-4.312	5.892	0.102144	0.571898	0.0233243	-17.034	16.151	0.0356024	0.599497	0.0155119	-17.507	22.881	0.0117914	0.615995	0.00534608	-8.46	20.927	0.0080306	0.124253	0.00166061	-6.774	31.594	0.00725841	0.05793	0.00230853
551	34.918	0.00444445	0.832728	0.0026574	-49.165	21.044	0.000999369	0.766196	0.000476489	-5.237	31.69	0.011204	0.127371	0.00173686	-7.448	17.122	0.00873117	0.657489	0.0038337	-3.206	33.682	0.00833782	0.508489	0.00112848	0	38.832	0.0145392	0.559377	0.00107908	0	0	1	1	1	-37.002	18.515	0.0137226	0.552704	0.00633684	-10.325	13.425	0.0171216	0.579027	0.00509149	-14.947	26.514	0.00753227	0.476282	0.00262814
552	39.638	0.00650954	0.0920729	0.00376238	-48.963	10.374	0.00621586	0.768379	0.00308824	-13.369	32.785	0.0100571	0.178708	0.00166832	-6.998	15.611	0.0119855	0.353251	0.00533542	-11.355	25.784	0.00889433	0.0754569	0.00161409	0	27.077	0.016971	0.559823	0.00194795	0	14.447	0.0161614	0.628859	0.0106496	-13.606	14.585	0.0233374	0.395034	0.0153615	-7.809	21.563	0.00839668	0.576112	0.00163845	-6.695	44.76	0.00343095	0.526322	0.00105479
553	33.88	0.00456889	0.451092	0.00265688	-48.957	16.024	0.00243564	0.766624	0.00114132	-9.123	17.496	0.0234073	0.148557	0.00520567	-13.212	15.172	0.0182607	0.658378	0.00693483	-5.23	15.237	0.021748	0.482529	0.00518959	-8.79	32.953	0.0119385	0.559438	0.00125618	0.001	9.623	0.0408498	0.145142	0.0257522	-17.378	12.249	0.0206683	0.393288	0.0125047	-5.863	18.915	0.00985557	0.0738812	0.00239167	-8.867	43.011	0.00307819	0.5263	0.000997729
554	23.336	0.0233137	0.832558	0.0134801	-49.155	19.166	0.00112333	0.766317	0.000520417	-12.781	38.428	0.00787458	0.459178	0.00115525	-4.615	18.466	0.0113121	0.65754	0.00400627	-10.54	21.822	0.0145644	0.0901826	0.00286083	0	35.584	0.0128484	0.559348	0.000976844	0	21.097	0.0161421	0.409559	0.00824017	-9.662	22.956	0.0083181	0.61627	0.00398305	-8.683	17.856	0.0089436	0.375752	0.00219387	-11.106	18.108	0.0309829	0.531514	0.0106414
555	31.146	0.00717788	0.825067	0.0042853	-49.062	16.355	0.00163005	0.766369	0.000764874	-15.713	22.63	0.0272658	0.19986	0.00706514	-13.597	13.527	0.0110398	0.247729	0.00530921	-12.085	23.216	0.0102268	0.270509	0.00195014	0	34.576	0.0142312	0.559567	0.00142708	-0.001	12.169	0.044134	0.419365	0.0242123	-12.351	7.187	0.0315504	0.39621	0.0171947	-14.476	11.325	0.0845578	0.590756	0.0194158	-6.741	46.704	0.00330513	0.526279	0.000953048
556	15.072	0.111428	0.223156	0.0768017	-66.57	15.905	0.00209887	0.76674	0.000839262	-13.884	17.881	0.0384361	0.525018	0.0162313	-5.743	14.792	0.0157057	0.658276	0.0062093	-6.408	23.734	0.00636027	0.112375	0.00126304	-9.09	39.66	0.00868775	0.559179	0.000708829	0	12.208	0.0172297	0.162075	0.0109125	-23.039	15.6	0.014184	0.617507	0.00708362	-7.953	18.57	0.00840126	0.118029	0.00186073	-12.405	32.282	0.00572844	0.279605	0.00189904
557	30.016	0.0135388	0.542246	0.00734698	-49.167	10.604	0.00425176	0.0760255	0.00200591	-16.046	12.524	0.0493779	0.524514	0.0149931	-11.788	16.604	0.0163448	0.34706	0.00598306	-14.896	29.738	0.00418326	0.479033	0.000934223	0	34.945	0.0122404	0.559484	0.00129058	-0.001	19.537	0.0142252	0.598247	0.00806655	-11.803	15.425	0.022939	0.617851	0.00988572	-12.505	14.122	0.0400879	0.32233	0.00758835	-3.339	14.628	0.100943	0.509831	0.0150521
558	19.505	0.0295069	0.833932	0.0165061	-50.924	11.328	0.0230354	0.766961	0.0127157	-8.172	20.196	0.0176776	0.154416	0.00358739	-5.044	17.856	0.0160422	0.658623	0.00635511	-4.799	12.843	0.0309673	0.485431	0.00876228	-8.912	33.952	0.0536277	0.559506	0.00138144	0	18.927	0.0117387	0.408606	0.00668651	-2.574	10.196	0.0199168	0.393446	0.0127803	-10.871	17.56	0.0101209	0.432124	0.00239803	-13.533	19.128	0.0638938	0.534739	0.0168283
559	16.996	0.0266446	0.176841	0.0169373	-58.595	9.859	0.0111705	0.770388	0.00375397	-9.57	33.194	0.0508066	0.0436717	0.00223952	-8.103	7.985	0.173771	0.668931	0.0412796	-11.588	19.526	0.0118313	0.480033	0.00214561	-1.835	14.963	0.0404677	0.46819	0.0104503	-9.807	16.73	0.0114573	0.409025	0.00736578	-10.232	11.452	0.0172182	0.647921	0.00912619	-7.64	22.36	0.0116605	0.126945	0.00193445	-9.618	30.245	0.0101909	0.526965	0.00224027
560	13.803	0.0160998	0.836739	0.01058	-53.4	17.582	0.00242752	0.766774	0.00113224	-10.796	18.086	0.0646948	0.522113	0.00914811	-8.248	13.2	0.0424393	0.664212	0.0206613	-4.879	26.784	0.0139808	0.479774	0.00183158	0	19.511	0.105982	0.562837	0.00665588	-0.002	9.494	0.103915	0.442742	0.0629246	-10.573	17.746	0.0409154	0.395987	0.0168929	-15.402	9.759	0.219326	0.587754	0.0155889	-9.842	49.657	0.00317464	0.115487	0.00083693
561	19.99	0.0158716	0.833751	0.00888551	-61.169	14.026	0.00191933	0.766519	0.000931577	-11.378	18.315	0.0229441	0.119074	0.00875048	-5.634	18.898	0.0091767	0.657212	0.0033492	-8.388	29.052	0.00484543	0.0895907	0.00102495	0	26.701	0.0208759	0.559835	0.00203899	0	14.046	0.0218036	0.413458	0.0146317	-15.255	9.13	0.0700734	0.404926	0.0315245	-14.464	18.774	0.0122181	0.577099	0.0027995	-15.995	43.321	0.00343802	0.0580817	0.00108199
562	25.785	0.00849546	0.833041	0.00485651	-49.175	18.84	0.00161511	0.766515	0.000614659	-9.088	22.042	0.0120088	0.51906	0.0034993	-2.541	11.471	0.0879995	0.674578	0.0468687	-6.2	26.713	0.0142812	0.0756022	0.00192249	0	21.816	0.0176379	0.559819	0.00200212	-11.434	19.684	0.00976919	0.148618	0.00537523	-6.328	19.399	0.0110535	0.48749	0.00555429	-13.403	17.539	0.0120273	0.271189	0.00274588	-11.419	32.657	0.0053354	0.475532	0.00164914
563	27.097	0.0150763	0.583262	0.00822694	-49.074	12.93	0.00306481	0.767179	0.00127906	-14.043	25.495	0.0114198	0.0906031	0.00244113	-7.155	10.883	0.0265932	0.661763	0.0150588	-5.711	34.907	0.00342216	0.478892	0.000763281	0	40.508	0.00810646	0.559247	0.000833095	0	15.045	0.025862	0.178656	0.0180182	-17.081	15.269	0.0332491	0.545358	0.0191937	-17.459	23.332	0.00789394	0.0954042	0.00156333	-4.189	30.355	0.00779964	0.475548	0.00240682
564	16.297	0.0138777	0.834515	0.00858119	-55.597	13.134	0.00483285	0.767141	0.00245537	-11.199	25.738	0.0152913	0.484373	0.00346876	-12.235	15.688	0.010566	0.657422	0.00467638	-10.355	21.999	0.011532	0.479848	0.00192096	0.075	34.851	0.00841898	0.559376	0.00108819	0	14.449	0.0255086	0.415268	0.0175592	-16.808	29.728	0.00540645	0.387068	0.00245778	0	21.919	0.00982154	0.576152	0.00168628	-5.43	47.387	0.00313564	0.526274	0.000946317
565	39.479	0.00395216	0.169111	0.00223157	-48.963	20.268	0.0010012	0.76625	0.000467267	-7.352	23.315	0.0172654	0.103329	0.00288068	-6.606	16.723	0.00973184	0.657585	0.00429498	-2.802	27.256	0.00595132	0.479157	0.00108349	-0.001	33.264	0.0154352	0.5595	0.00123977	-1.393	15.028	0.0191364	0.619991	0.0112441	-7.099	14.436	0.0321678	0.395627	0.0162813	-12.744	16.003	0.0707661	0.580707	0.0070923	-9.764	15.591	0.0405989	0.481689	0.0132658
566	28.136	0.00784213	0.832998	0.00478862	-49.201	11.94	0.00542056	0.767169	0.00266873	-16.442	17.087	0.0407869	0.526609	0.018925	-13.358	14.215	0.0466725	0.667209	0.0280547	-8.221	19.522	0.0292143	0.515972	0.00361189	0.001	37.987	0.007092	0.559236	0.000838198	0	16.179	0.0260527	0.10408	0.0116498	-10.125	16.267	0.0749753	0.409101	0.0391225	-6.337	16.005	0.0161556	0.342445	0.00272029	-7.176	39.999	0.00478834	0.154453	0.00137216
567	18.384	0.0179303	0.834401	0.0120043	-56.521	6.592	0.0233498	0.774292	0.0119564	-17.321	27.571	0.037602	0.518932	0.0031332	-6.02	16.279	0.0158023	0.658005	0.00555442	-12.185	29.58	0.00594464	0.479343	0.00130913	0	45.586	0.0148832	0.55928	0.000890092	0	12.33	0.0788805	0.440795	0.0668377	-23.617	18.394	0.0110062	0.388724	0.0051278	-9.265	23.619	0.00699405	0.0550891	0.00143563	-12.936	25.591	0.0204046	0.52809	0.00440026
568	18.749	0.0181616	0.200312	0.0105128	-49.911	24.303	0.0012086	0.766361	0.000424276	-4.168	18.084	0.0341712	0.456432	0.00658681	-16.585	13.584	0.0486337	0.665648	0.0280907	-13.16	23.134	0.0106855	0.523063	0.00189022	0	21.829	0.0616059	0.565487	0.0106914	-6.704	17.347	0.0114892	0.408739	0.00690747	-2.807	17.98	0.0383679	0.395239	0.0159434	-2.472	18.284	0.0170047	0.577959	0.00381257	-10.851	26.106	0.0212121	0.154687	0.00415446
569	24.8	0.0158029	0.833285	0.0088661	-48.948	15.859	0.00436364	0.767272	0.0011756	-12.058	24.375	0.0602714	0.0562062	0.00379511	-9.337	14.127	0.0115467	0.21884	0.00575224	-4.342	15.825	0.0168484	0.116384	0.00367081	0	19.559	0.0540185	0.560513	0.00342674	0	16.765	0.0236414	0.12979	0.0136125	-16.143	17.16	0.0247628	0.391071	0.00891626	-3.867	16.573	0.0136086	0.328777	0.00329706	-2.007	25.917	0.00753629	0.141041	0.00223765
570	30.158	0.00998223	0.832894	0.00514246	-49.169	14.861	0.00263687	0.76667	0.00125243	-15.22	29.242	0.0175028	0.030865	0.00220017	-13.109	15.742	0.0158316	0.658537	0.00788312	-3.645	29.483	0.00568097	0.479276	0.00122799	0	25.126	0.0106155	0.559712	0.00170416	0	15.871	0.0163287	0.41004	0.00901256	-13.937	16.501	0.0105983	0.38928	0.00603078	-0.186	13.502	0.0399294	0.579974	0.00619593	-10.031	38.663	0.00816054	0.475202	0.00185883
571	22.611	0.0178235	0.173208	0.00937621	-53.747	15.883	0.00252211	0.766871	0.0011603	-13.367	11.32	0.183715	0.543495	0.0458347	-7.317	11.187	0.0625855	0.668231	0.0380585	0	24.383	0.00772987	0.479404	0.00138237	0	9.635	0.0443874	0.563596	0.00964453	-6.772	17.201	0.0176034	0.411308	0.0110793	-2.081	13.816	0.0135304	0.390135	0.0074039	-14.608	17.395	0.037612	0.578846	0.00486163	-14.686	49.672	0.0026175	0.526187	0.000784208
572	38.733	0.00369477	0.832623	0.00211992	-48.94	26.165	0.000930762	0.766288	0.000357605	-7.06	17.475	0.0955893	0.142194	0.0110983	-9.191	11.489	0.0165313	0.658502	0.00777083	-5.96	20.499	0.030584	0.107272	0.00341268	0.001	32.026	0.0161687	0.0592339	0.00158227	0	11.041	0.0369373	0.604341	0.0196723	-15.729	6.819	0.151167	0.716304	0.0490555	-8.013	20.044	0.0162749	0.315894	0.00291303	-7.293	26.376	0.0106412	0.527591	0.00345646
573	11.372	0.140792	0.213813	0.0902655	-65.415	27.721	0.000967786	0.766317	0.000371638	-17.73	16.615	0.0186403	0.520452	0.00711398	-9.573	13.681	0.0140129	0.135312	0.00600486	-7.523	34.362	0.00346511	0.238523	0.000771891	-0.001	18.064	0.0135547	0.560136	0.00254913	0	13.393	0.0764366	0.442738	0.069572	-9.741	17.57	0.0485326	0.401521	0.0259649	-8.923	14.915	0.0558043	0.109895	0.00910553	-8.457	21.989	0.00968118	0.527529	0.0034589
574	30.314	0.00745627	0.832907	0.00437473	-48.948	10.367	0.0228702	0.772929	0.00537677	-16.492	21.156	0.0331041	0.52019	0.00551019	-10.543	16.055	0.0418316	0.658925	0.0109227	-3.194	14.988	0.0199496	0.482482	0.00512768	-6.944	24.745	0.0161474	0.55974	0.0016771	-10.691	18.3	0.020943	0.412697	0.0133466	-13.759	20.852	0.0106887	0.219375	0.00419595	-11.869	14.073	0.034656	0.580172	0.00643208	-12.207	26.03	0.00821455	0.476427	0.00278374
575	32.846	0.0103843	0.277244	0.00627738	-49.073	29.378	0.00103078	0.766321	0.000359828	-5.56	19.702	0.0162007	0.0587151	0.00400605	-10.28	18.343	0.0115545	0.657737	0.00436554	-10.521	24.48	0.00699123	0.479286	0.00123989	0	28.922	0.0149617	0.559474	0.00128915	-12.162	13.198	0.0238761	0.60154	0.0142769	-11.382	10.597	0.0617787	0.402261	0.0269579	-2.91	18.411	0.0374246	0.580314	0.00661271	-5.384	38.076	0.0041252	0.065396	0.00135814
576	0	1	1	1	-76.233	21.527	0.00108456	0.7663	0.000433828	-9.245	25.687	0.0223011	0.184279	0.00292428	-3.683	12.494	0.103201	0.676046	0.0422416	-14.272	16.956	0.0136404	0.525087	0.00290763	-8.221	5.659	0.109874	0.585346	0.0723045	-7.647	14.739	0.0249168	0.601862	0.0155638	-20.079	17.011	0.0494754	0.398897	0.0217974	-5.437	19.767	0.0117978	0.25762	0.00197083	-13.152	30.725	0.00755097	0.475373	0.00197165
577	19.19	0.0161052	0.134567	0.00861175	-53.312	22.473	0.000948761	0.766258	0.000430615	-10.508	16.151	0.0441048	0.0677938	0.00961372	-14.997	16.849	0.00908488	0.65745	0.00381575	-10.859	21.658	0.00736602	0.497494	0.00150096	-8.494	36.433	0.0146512	0.559476	0.00127973	-0.001	12.913	0.0770345	0.431896	0.0456883	-24.385	13.865	0.0152604	0.39026	0.00760306	-11.221	17.501	0.0183415	0.577661	0.00345898	-11.362	38.792	0.00530674	0.526596	0.00153909
578	18.734	0.0119042	0.833781	0.00693698	-49.239	17.591	0.00319845	0.236148	0.00134049	-9.636	17.148	0.0461582	0.358555	0.0203402	-11.509	16.284	0.0150564	0.346528	0.00510658	-1.006	23.866	0.00651784	0.523008	0.00129016	0	30.131	0.0132854	0.559454	0.00123424	0	23.756	0.0127144	0.597181	0.00539602	-2.29	18.521	0.00955446	0.616598	0.00442406	-13.244	20.593	0.0350505	0.191047	0.0043936	-20.541	15.85	0.0370311	0.533292	0.0149299
579	32.132	0.0056837	0.832802	0.00315513	-49.178	14.422	0.00224548	0.766711	0.00101159	-9.279	20.047	0.0164503	0.0724948	0.00399964	-12.749	13.156	0.0349757	0.658816	0.0110343	-3.996	29.68	0.00385456	0.478967	0.000853779	0	27.928	0.0231863	0.560309	0.00267345	0	9.182	0.0452799	0.424564	0.0365596	-13.077	11.02	0.0290045	0.39337	0.0126288	-7.333	23.619	0.00814536	0.0728061	0.00149567	-17.509	39.864	0.00645489	0.135968	0.00162143
580	36.044	0.00742322	0.471725	0.00436855	-48.967	10.584	0.00625664	0.767249	0.00308542	-14.436	31.182	0.00979936	0.0371959	0.0016796	-7.896	13.136	0.0125723	0.657841	0.00633682	-4.959	15.067	0.0176774	0.112483	0.00368651	-8.057	37.495	0.0176929	0.559409	0.00120184	0	12.004	0.0269676	0.416455	0.0195314	-13.153	13.285	0.140595	0.43061	0.0776829	-9.866	21.206	0.00731068	0.428093	0.00154863	-5.29	49.514	0.0033579	0.526234	0.000867957
581	33.089	0.0134302	0.117117	0.00765179	-49.174	9.691	0.00390951	0.767165	0.00187458	-14.759	19.724	0.0244153	0.52062	0.0065858	-7.499	15.778	0.0237765	0.658898	0.00767929	-3.105	32.971	0.00355057	0.478885	0.00075415	0	34.664	0.011258	0.559308	0.000920655	-5.368	18.005	0.0175982	0.410416	0.00963093	-13.38	10.357	0.0301943	0.621392	0.0148856	-20.211	16.96	0.0168124	0.182735	0.00378555	-8.558	55.805	0.0026874	0.526138	0.000681668
582	23.366	0.0257702	0.833175	0.0153064	-48.961	10.394	0.0102241	0.768141	0.00527058	-12.895	16.955	0.0157016	0.0904322	0.00525523	-10.704	14.275	0.0239023	0.279426	0.0109465	-7.18	21.993	0.0187692	0.480589	0.00281961	0	32.97	0.0268277	0.559622	0.00152263	0	17.629	0.0282213	0.411302	0.0110937	-10.351	11.009	0.0550651	0.402403	0.0272486	-13.939	16.672	0.0086076	0.432554	0.00211261	-14.437	47.231	0.00273375	0.526219	0.000848242
583	31.706	0.00529907	0.83283	0.00315692	-49.154	14.139	0.00270385	0.766851	0.00117973	-9.225	30.578	0.0105116	0.307006	0.00167426	-6.775	15.805	0.0291408	0.658921	0.00910068	-6.576	32.607	0.00436876	0.478937	0.000817853	-0.001	19.565	0.087425	0.561846	0.00624986	-1.67	14.685	0.0258856	0.603841	0.0156544	-9.605	14.999	0.0563153	0.399998	0.0233326	-9.48	26.761	0.00819364	0.426553	0.00128499	-8.373	44.205	0.00547242	0.526545	0.00146394
584	33.508	0.0067437	0.832763	0.00393348	-49.169	20.23	0.00100244	0.766222	0.000463889	-8.829	19.283	0.0159573	0.519673	0.00478314	-5.173	14.739	0.0767689	0.658957	0.0233751	-4.916	31.276	0.00405665	0.479024	0.000922315	0	6.129	0.122491	0.589689	0.0530112	-3.208	15.869	0.0301298	0.416154	0.01905	-4.545	5.988	0.0789999	0.639944	0.0457501	-20.765	23.226	0.0118723	0.102711	0.00186397	-13.174	44.819	0.00310212	0.136076	0.000983826
585	26.683	0.0187344	0.833199	0.00956955	-48.528	9.307	0.00978683	0.767004	0.00512101	-4.771	15.941	0.0347409	0.521427	0.00788859	-10.881	16.205	0.0137721	0.657614	0.00473927	-9.59	35.572	0.00361336	0.138942	0.000652564	0	39.35	0.0188937	0.559344	0.000986733	0	16.044	0.0276977	0.413211	0.0141815	-18.736	12.88	0.015674	0.391096	0.00896138	-7.964	10.687	0.067457	0.584742	0.0118976	-8.202	53.278	0.00431357	0.526254	0.000902407
586	39.91	0.00371775	0.832615	0.00211712	-49.159	9.289	0.0189788	0.767218	0.0102378	-8.767	40.071	0.00735735	0.0329505	0.00111332	-11.258	12.142	0.104263	0.664457	0.0267726	-16.511	14.12	0.083951	0.493217	0.0185976	-3.48	41.121	0.00817137	0.559285	0.000969107	0	20.012	0.0328363	0.597907	0.00929942	-13.978	21.688	0.0596068	0.393582	0.0130429	-5.267	22.502	0.00844952	0.427718	0.00163875	-8.012	45.087	0.00404323	0.526375	0.00112777
587	20.97	0.0175347	0.83394	0.0109479	-56.383	19.327	0.00185862	0.766666	0.000712626	-12.977	17.114	0.0456067	0.521266	0.00786256	-10.118	13.855	0.0485713	0.346234	0.0148515	-9.273	18.715	0.0864855	0.52316	0.00661948	0	47.166	0.00598259	0.0867266	0.000635537	0	22.18	0.0120523	0.408223	0.00606001	-6.394	12.292	0.0355018	0.400475	0.0243956	-7.405	15.405	0.0291622	0.580871	0.00728075	-15.946	38.456	0.00569722	0.0600987	0.00176515
588	34.127	0.00511684	0.832728	0.00297051	-48.959	19.822	0.00106578	0.766262	0.000476881	-3.881	16.407	0.0594724	0.0559415	0.0195703	-8.773	12.703	0.0185004	0.182454	0.00914401	-10.417	22.955	0.0146337	0.194667	0.00226296	-0.001	43.363	0.00565264	0.559224	0.000743714	0.001	16.14	0.0187691	0.599624	0.0101182	-12.16	16.739	0.0120212	0.389637	0.00659857	-14.65	17.468	0.00852509	0.350087	0.00209672	-7.734	28.958	0.00551793	0.475625	0.00190221
589	16.276	0.0513461	0.834966	0.0267409	-59.505	9.095	0.00669949	0.768833	0.00296951	-15.412	20.526	0.0135555	0.519098	0.00348918	-7.284	18.426	0.00927463	0.345945	0.00350238	-7.936	19.606	0.0188958	0.524036	0.00303097	0	48.13	0.00514774	0.559096	0.000521821	0	18.363	0.0142563	0.598839	0.00718823	-5.323	16.072	0.0202227	0.390096	0.00734253	-7.969	20.321	0.00954547	0.360899	0.00197819	-7.002	24.836	0.00748363	0.398741	0.00253923
590	31.136	0.0163969	0.832801	0.00998133	-49.159	19.2	0.0011918	0.766226	0.000577895	-8.745	13.187	0.0917353	0.530826	0.0244526	-3.08	16.665	0.0113433	0.657612	0.00458531	-5.153	30.973	0.00372307	0.52253	0.000770041	-1.95399e-14	40.073	0.0106301	0.559277	0.000931837	0	14.134	0.0372247	0.421546	0.027883	-10.688	15.811	0.0215327	0.390442	0.00790253	-11.663	19.285	0.0198611	0.104712	0.00344802	-5.763	13.139	0.0178539	0.490003	0.00800261
591	23.212	0.0150967	0.833284	0.00820837	-48.97	11.744	0.0207638	0.767867	0.0112636	-14.913	25.774	0.018263	0.0301226	0.00371411	-6.791	15.067	0.01033	0.657271	0.00429829	-10.575	23.641	0.0183981	0.480498	0.00270998	0	16.27	0.0162009	0.560408	0.00300542	0.014	24.321	0.00894416	0.406949	0.00398945	-9.912	14.231	0.0253677	0.393111	0.0122163	-15.284	12.601	0.0322777	0.581126	0.00755878	-13.258	39.001	0.00397507	0.0966108	0.00133492
592	23.565	0.00808831	0.328914	0.0048351	-49.158	16.504	0.0031481	0.767128	0.00117108	-8.213	19.347	0.0358131	0.496146	0.00631208	-8.758	15.839	0.0170247	0.658259	0.00655208	-10.997	19.683	0.0182082	0.522971	0.00299797	0	12.253	0.0876613	0.571173	0.0216428	-5.305	21.549	0.0252614	0.171018	0.00935844	-16.161	16.265	0.0175273	0.390551	0.00807845	-3.477	19.101	0.0104972	0.429358	0.00218302	-10.879	18.451	0.0265197	0.531487	0.0113145
593	30.159	0.0125936	0.832885	0.00781909	-49.173	12.515	0.00277945	0.766674	0.00134731	-4.583	19.628	0.0194191	0.255843	0.00787009	-4.579	11.81	0.0809665	0.68245	0.0576135	-5.655	36.18	0.00436248	0.47888	0.000748271	0	26.644	0.0130324	0.55953	0.00139136	-8.112	15.119	0.0706308	0.423609	0.0325545	-12.153	13.364	0.0346949	0.0793412	0.0158617	-22.194	19.292	0.0093432	0.576679	0.00230421	-8.878	30.946	0.00601769	0.47524	0.00175221
594	10.946	0.0168312	0.841447	0.011313	-56.941	11.922	0.0196499	0.777341	0.0083019	-11.547	19.054	0.0157963	0.0613774	0.00431908	-11.226	9.669	0.0241894	0.659736	0.0123195	-6.141	17.332	0.0253085	0.523625	0.00396986	0.001	26	0.0143533	0.559648	0.00175432	0	20.684	0.0176401	0.598898	0.010282	-7.501	16.778	0.0127711	0.618326	0.00600965	-11.108	22.857	0.00777451	0.0962473	0.00142662	-13.483	47.919	0.00312839	0.526278	0.000966543
595	25.606	0.023444	0.117095	0.0113903	-49.781	22.475	0.00127263	0.766424	0.000493075	-24.389	22.61	0.0811439	0.490751	0.00424947	-16.508	13.962	0.0101007	0.657531	0.00491616	-7.716	36.443	0.00378322	0.478803	0.000655293	0	17.011	0.0974171	0.563818	0.0120232	-7.923	16.195	0.0135478	0.409689	0.00844397	-13.689	12.592	0.0343071	0.3964	0.017722	-10.435	23.514	0.0079405	0.129483	0.00135435	-6.927	40.13	0.00940232	0.0392909	0.00180425
596	33.109	0.0113247	0.832833	0.00568013	-49.208	16.137	0.00217229	0.766815	0.000972219	-11.618	28.381	0.0110721	0.12951	0.00208874	-8.566	13.92	0.0146832	0.34691	0.00573809	-7.008	28.074	0.00888617	0.130475	0.00143127	0	23.821	0.0586706	0.0524566	0.00543793	0	16.68	0.0160674	0.603648	0.00871584	-10.773	18.833	0.0767458	0.404235	0.0307858	-6.804	12.484	0.0499208	0.584663	0.0121764	-6.252	25.411	0.00930573	0.180371	0.0026031
597	21.863	0.0453202	0.833296	0.0298105	-48.968	9.406	0.00443123	0.766979	0.00214077	-10.165	20.774	0.0179053	0.044469	0.00408604	-12.404	13.47	0.0472967	0.663014	0.021884	-4.733	40.742	0.0030423	0.522204	0.000585186	0	38.089	0.0172592	0.559389	0.00116557	0	15.679	0.0182557	0.411535	0.0114582	-4.258	17.232	0.0283304	0.391932	0.0102966	-11.439	23.764	0.00724426	0.0683509	0.00136078	-8.975	42.354	0.00585703	0.26027	0.00134083
598	33.548	0.00541133	0.169578	0.00306139	-48.947	14.769	0.00203705	0.76656	0.000897054	-11.208	19.479	0.0404436	0.345113	0.00678771	-8.982	11.078	0.02316	0.659871	0.0117474	-4.014	15.855	0.0381311	0.165086	0.00638743	-2.554	29.494	0.0146808	0.559548	0.00142863	0.001	25.63	0.00912733	0.407025	0.00411249	-11.134	14.932	0.0246645	0.394689	0.0147651	-7.151	20.901	0.0101627	0.357405	0.00170991	-17.777	26.52	0.00851617	0.475643	0.00258218
599	32.647	0.00780889	0.832833	0.00466539	-48.961	18.596	0.00169217	0.766609	0.000710732	-12.523	19.927	0.029009	0.110079	0.00487006	-10.742	13.804	0.0390519	0.660979	0.0132424	-8.839	31.724	0.00473412	0.478967	0.00085414	0.001	44.143	0.00586201	0.559145	0.000615804	0	18.534	0.0162102	0.409244	0.00772079	-13.444	12.904	0.0202642	0.619158	0.010606	-12.777	15.18	0.0318588	0.139716	0.00714551	-1.068	49.468	0.00277801	0.526183	0.000774616
600	30.261	0.0148578	0.467905	0.00725675	-49.168	12.425	0.00249236	0.766691	0.00120456	-17.048	17.733	0.0137596	0.193024	0.00451796	-8.397	11.164	0.0558502	0.667869	0.032872	-7.689	17.645	0.0174875	0.523919	0.00360334	-0.141	30.915	0.01436	0.559421	0.0011795	-0.155	8.311	0.0959056	0.625141	0.0731938	-24.176	13.31	0.0228408	0.392168	0.0106886	-12.563	22.566	0.0141676	0.576689	0.00231842	-4.176	33.392	0.0100099	0.52699	0.00231193
601	35.082	0.00657808	0.576839	0.00354411	-49.166	24.612	0.0009228	0.766291	0.000384544	-24.105	12.823	0.061978	0.523222	0.0118241	-10.13	12.455	0.06209	0.664618	0.0228661	-11.719	23.905	0.0190603	0.480277	0.00244088	0	33.224	0.01139	0.559427	0.00128466	0	25.063	0.00837575	0.406978	0.00403516	-4.12	17.738	0.0139993	0.389447	0.00629214	-19.358	13.124	0.0347066	0.581405	0.00792126	-17.507	43.053	0.00348642	0.526321	0.0010525
602	13.041	0.0502662	0.191024	0.0429617	-56.089	11.789	0.0180165	0.777675	0.00937654	-19.852	17.159	0.0270832	0.0537164	0.00562968	-9.923	13.671	0.013087	0.658011	0.00614378	-10.855	18.04	0.0103439	0.480077	0.00219857	-6.096	31.141	0.00726354	0.55936	0.00103807	0	13.681	0.0437963	0.418969	0.0235988	-18.804	14.16	0.0143503	0.389783	0.00683457	-9.169	29.897	0.00728689	0.575643	0.00108935	-9.178	28.601	0.0108772	0.527078	0.00243023
603	39.792	0.00460601	0.832613	0.00260133	-48.948	17.925	0.00143728	0.766406	0.000595175	-8.969	21.479	0.0119615	0.100228	0.00289091	-4.242	17.397	0.0103384	0.34626	0.00372719	-7.646	27.294	0.00687142	0.479284	0.00123751	0	44.611	0.00485955	0.559141	0.000642827	0	15.503	0.0151122	0.409973	0.00890347	-7.863	30.818	0.00338411	0.386646	0.00177872	0	21.495	0.0139117	0.576633	0.00225094	-7.594	28.277	0.00905114	0.475605	0.00230874
604	13.728	0.025174	0.820816	0.0162385	-55.245	13.293	0.00426604	0.767536	0.00206468	-3.562	16.845	0.0226888	0.486185	0.00622044	-15.088	15.984	0.0125351	0.657546	0.00518622	-12.278	23.165	0.0138244	0.066452	0.00211632	0	45.186	0.00461226	0.559123	0.000601628	0	18.082	0.016996	0.410352	0.00952669	-8.096	18.819	0.0315946	0.394356	0.0142479	-5.335	25.281	0.00791266	0.576071	0.00159074	-8.53	43.472	0.00518213	0.526407	0.00118907
605	29.556	0.0146372	0.832904	0.00962321	-48.954	23.134	0.000818267	0.766214	0.000376229	-17.646	21.154	0.083549	0.522247	0.00889482	-7.853	11.614	0.0813672	0.674736	0.0450234	-7.148	16.65	0.0435651	0.483784	0.00701385	-8.612	37.15	0.00700972	0.559218	0.000764832	0	15.309	0.0505066	0.428462	0.0397272	-17.697	15.721	0.0390745	0.396872	0.0182841	-10.292	17.589	0.0113599	0.576703	0.00233215	-2.857	23.938	0.0114122	0.528016	0.00454411
606	21.583	0.0325119	0.585524	0.0169395	-48.965	7.074	0.00825898	0.768989	0.00386776	-18.859	18.594	0.0357972	0.52031	0.00576316	-5.981	19.311	0.00701783	0.657231	0.00307188	0	24.47	0.00807338	0.0618267	0.00154106	0	29.721	0.0144657	0.559623	0.00154866	0	15.573	0.0155485	0.409472	0.00808888	-19.584	14.713	0.0445415	0.618664	0.0203757	-6.683	20.191	0.00887314	0.0801665	0.00212446	-11.312	41.546	0.00363394	0.526365	0.00112816
607	42.945	0.00391092	0.832577	0.00214729	-48.958	11.22	0.0161067	0.768198	0.0086734	-8.83	14.93	0.085341	0.525134	0.015182	-9.298	19.437	0.00737629	0.657081	0.00283333	-3.53	10.314	0.207048	0.527357	0.0553444	-9.169	48.559	0.005562	0.559088	0.000509377	0	7.295	0.0313292	0.417162	0.0206101	-19.752	16.219	0.0239767	0.393579	0.0129487	-8.517	14.704	0.04395	0.582402	0.00911154	-4.343	41.037	0.00778465	0.247198	0.00165641
608	29.302	0.00725115	0.306922	0.00424392	-49.084	23.777	0.000797092	0.766222	0.0003558	-2.859	28.226	0.00971109	0.0719337	0.00201333	-9.129	12.725	0.0591242	0.664581	0.0279363	-13.201	29.89	0.00463587	0.478956	0.000840543	0	27.424	0.0170133	0.559628	0.00153725	-6.088	14.029	0.0789112	0.444021	0.0689642	-13.717	16.355	0.00983962	0.61858	0.0058796	-7.22	23.645	0.00875802	0.427109	0.0015345	-7.051	15.047	0.0246534	0.478777	0.00814434
609	18.795	0.0134451	0.783536	0.0072808	-56.218	21.658	0.00100689	0.766296	0.00042798	-12.93	15.972	0.0291856	0.132014	0.00745407	-11.834	12.038	0.122023	0.67703	0.0458612	-9.995	22.406	0.0132888	0.480089	0.00221253	0	26.646	0.00852552	0.559509	0.00133619	0	10.108	0.0285832	0.414895	0.0169081	-18.766	16.14	0.0174568	0.392435	0.0111393	-17.009	24.792	0.00847718	0.272674	0.00142292	-8.949	34.088	0.00957121	0.526995	0.00222085
610	29.767	0.00798087	0.83287	0.00442268	-49.17	14.204	0.00777576	0.767024	0.00408428	-8.16	16.503	0.12107	0.52886	0.0206288	-5.747	14.071	0.0361457	0.120547	0.0184014	-16.295	23.403	0.00641277	0.479533	0.00153924	0	46.419	0.00617325	0.559171	0.000647951	0	14.944	0.0297748	0.601588	0.0193387	-14.034	15.611	0.018628	0.643714	0.00949715	-13.211	25.91	0.00924474	0.320081	0.00134852	-8.135	54.481	0.00231816	0.526134	0.000688946
611	30.061	0.00719701	0.832851	0.00390193	-49.149	22.717	0.00119569	0.766378	0.000462134	-10.634	13.946	0.0255839	0.0860143	0.00707373	-13.778	14.699	0.0327382	0.658849	0.00951885	-5.637	25.148	0.0264378	0.480311	0.00248187	0	37.247	0.0173264	0.559458	0.00123785	0	17.626	0.0183663	0.410404	0.00960977	-13.261	15.589	0.0349663	0.396131	0.0177397	-3.939	10.305	0.0350614	0.582557	0.00927749	-10.507	20.569	0.0117525	0.354888	0.00374714
612	11.691	0.0169254	0.840107	0.0110199	-56.748	8.514	0.00500053	0.767336	0.00244799	-7.891	13.748	0.0176559	0.0892602	0.00653425	-19.786	12.445	0.010818	0.657757	0.00556982	-9.351	36.614	0.00374598	0.47881	0.000663391	0	23.745	0.0659132	0.561564	0.00473307	-0.001	18.64	0.0145626	0.409878	0.00874899	-11.723	18.681	0.0177939	0.390936	0.00869458	-17.245	21.412	0.00824262	0.576304	0.00186368	-6.265	45.45	0.00341711	0.526323	0.00102253
613	25.87	0.0391191	0.2005	0.0126848	-48.957	15.089	0.00193239	0.766398	0.000923258	-8.815	18.974	0.0158379	0.51984	0.00524815	-6.591	18.939	0.00907878	0.657424	0.00366052	-2.818	19.791	0.0108313	0.0616806	0.00220122	0	35.691	0.00851203	0.559257	0.00086767	0	18.816	0.045096	0.420233	0.026368	-10.938	14.07	0.0343889	0.618372	0.0176999	-11.087	14.217	0.0273517	0.223271	0.00539215	-6.813	25.071	0.0101975	0.527688	0.00358629
614	30.589	0.00692422	0.824517	0.00408788	-49.067	39.729	0.000515846	0.766078	0.000249299	0	16.774	0.144856	0.158799	0.028895	-11.868	10.192	0.0661674	0.663504	0.0235273	-5.253	19.089	0.014272	0.107034	0.00262399	-4.406	18.574	0.0209433	0.560608	0.00346466	-6.062	11.982	0.0602167	0.433655	0.0505308	-18.768	15.341	0.0294554	0.617908	0.0151976	-18.888	21.922	0.00944904	0.245905	0.00184562	-4.831	43.765	0.00387899	0.526333	0.00106955
615	24.98	0.0344702	0.833144	0.0238319	-49.164	16.207	0.00155435	0.766421	0.000743886	-13.204	17.374	0.0696247	0.522624	0.0102147	-0.792	23.354	0.0145097	0.657594	0.0038845	0	31.583	0.00800426	0.479217	0.00115624	0	38.177	0.00751207	0.559272	0.000897991	0	8.455	0.04158	0.423008	0.030499	-20.51	11.243	0.0527146	0.623541	0.0271343	-20.208	22.431	0.0087544	0.213033	0.00150216	-6.889	45.664	0.00453295	0.526366	0.00109795
616	38.808	0.00632824	0.832631	0.00351862	-48.964	21.017	0.00123246	0.766349	0.000515401	-1.576	16.879	0.0864829	0.257833	0.00794632	-14.958	16.72	0.00942633	0.65742	0.00411473	-4.978	34.273	0.0113468	0.494306	0.00122861	0	28.63	0.0383336	0.560362	0.00271866	-0.001	15.715	0.0189542	0.411048	0.0106514	-15.298	13.305	0.0224673	0.617626	0.0113743	-17.508	21.514	0.00890031	0.132624	0.00172544	-6.905	30.446	0.0151627	0.192369	0.00295873
617	15.723	0.0159526	0.834998	0.0100725	-60.357	17.655	0.00206941	0.766579	0.000952956	-7.17	32.529	0.00913899	0.0684389	0.0016427	-3.013	12.481	0.0239814	0.65992	0.0114877	-9.531	14.456	0.0555304	0.485622	0.00896002	-5.53	42.516	0.0053707	0.129229	0.000643848	0	14.36	0.0601393	0.622239	0.0497732	-18.782	9.738	0.0649227	0.410954	0.0420219	-12.013	21.052	0.0193861	0.205014	0.00283161	-2.532	45.051	0.00772444	0.474823	0.00131878
618	30.289	0.0220577	0.12362	0.0116406	-48.961	10.889	0.00534247	0.767863	0.00196486	-2.271	29.374	0.0128971	0.0760863	0.0019834	-2.386	12.091	0.0583753	0.661166	0.0143929	-6.833	14.811	0.0397723	0.109946	0.00824851	-7.486	16.194	0.142279	0.565428	0.0193771	-5.108	18.167	0.0201905	0.600303	0.00975321	-2.84	14.235	0.0460596	0.406929	0.0357017	-15.357	15.909	0.0163865	0.33783	0.00298591	-13.369	23.342	0.0142619	0.527984	0.00431367
619	36.141	0.00574581	0.832704	0.00302597	-49.177	10.052	0.0312317	0.785874	0.0153384	-14.695	19.578	0.146479	0.522777	0.00990831	-5.628	16.005	0.0254055	0.658761	0.0077427	-6.942	17.774	0.0153002	0.142425	0.00292091	-6.539	17.345	0.0407735	0.562342	0.00735608	-5.947	20.469	0.112891	0.0964807	0.0482166	-9.437	11.38	0.0214224	0.574348	0.012996	-13.022	14.847	0.0261318	0.42772	0.00429687	-9.858	48.101	0.00356195	0.526304	0.00100795
620	11.16	0.0538716	0.245967	0.0370594	-62.853	12.573	0.00706899	0.76931	0.00274551	-11.028	13.48	0.0367617	0.524727	0.0164467	-8.431	15.413	0.0193658	0.658794	0.00784945	-12.595	27.897	0.0107244	0.322903	0.00177311	0	40.717	0.0110794	0.559239	0.000784755	0	15.168	0.0282845	0.413416	0.0145142	-22.209	15.716	0.024598	0.392276	0.0108562	-4.65	21.024	0.00853043	0.576371	0.00194192	-7.877	42.395	0.0037251	0.526328	0.00105482
621	39.506	0.0064494	0.20068	0.00347224	-49.068	15.494	0.00205574	0.766698	0.00088715	-11.125	14.655	0.0201757	0.520692	0.0071074	-12.995	16.227	0.016863	0.158573	0.00660871	-11.407	18.127	0.00831353	0.147955	0.00217852	-3.889	29.776	0.0166088	0.559489	0.0012389	-4.25	15.144	0.0141382	0.600923	0.0093251	-1.395	21.471	0.010843	0.616621	0.00488859	-5.358	12.086	0.13156	0.58669	0.0145943	-8.11	20.038	0.0884582	0.533809	0.0148827
622	28.668	0.0264173	0.151998	0.0149848	-49.069	12.304	0.00333498	0.766993	0.00162349	-17.512	17.091	0.0155914	0.0883982	0.00494902	-14.554	19.414	0.0117196	0.657341	0.00412302	-6.077	36.056	0.00376412	0.478927	0.000805265	0	33.303	0.0104594	0.559447	0.00130889	0	13.413	0.0261091	0.414148	0.0157102	-16.057	21.794	0.0217375	0.17825	0.00777136	-0.705	15.643	0.0525423	0.582169	0.00882862	-9.094	16.012	0.0260678	0.479346	0.00940574
623	31.332	0.00891183	0.171408	0.00523942	-48.966	27.112	0.000744322	0.766177	0.000335788	-3.014	14.651	0.0185723	0.0579099	0.0064527	-12.668	12.307	0.0261415	0.659909	0.0138479	-9.034	19.794	0.0123502	0.523151	0.00206128	-2.841	15.523	0.0149261	0.560495	0.00322672	-5.972	19.325	0.0259639	0.409573	0.00825509	-0.363	15.474	0.12292	0.398281	0.0206202	-12.923	19.228	0.00869668	0.428342	0.00178092	-4.959	47.628	0.00330257	0.526252	0.000900383
624	26.569	0.0174737	0.668087	0.0095334	-47.641	19.137	0.00245573	0.766714	0.000719957	-8.782	28.749	0.0107144	0.1558	0.00226751	-5.165	11.131	0.100178	0.676508	0.0480926	-2.688	19.886	0.0162161	0.168178	0.00309128	-0.001	20.692	0.0248551	0.559988	0.00236123	-7.791	13.342	0.0741958	0.419383	0.0245548	-15.13	13.976	0.015097	0.45385	0.00699251	-12.229	11.779	0.0684463	0.167879	0.00994004	-9.279	33.626	0.00687775	0.2073	0.00226887
625	18.695	0.0204652	0.83422	0.0108926	-58.268	21.582	0.001001	0.766262	0.000457756	-11.107	13.88	0.095216	0.551762	0.0648467	-7.899	12.531	0.0176896	0.352757	0.00806833	-7.775	15.173	0.0210309	0.48128	0.003657	-7.359	42.696	0.00541468	0.559166	0.000651056	0	19.757	0.0169943	0.410469	0.0097186	-14.594	11.3	0.0239492	0.395561	0.0164318	-10.526	19.028	0.011707	0.117135	0.00228727	-16.573	37.859	0.00521804	0.199678	0.00136266
626	22.584	0.0236817	0.131912	0.0139734	-49.243	12.009	0.00575531	0.768579	0.00276753	-9.195	19.772	0.0169247	0.110863	0.00406724	-14.236	11.537	0.07374	0.668524	0.0449191	-11.989	26.777	0.00960911	0.479533	0.00153854	0	13.927	0.0901847	0.570081	0.0202126	-13.013	13.92	0.0265383	0.601206	0.0132239	-7.618	14.588	0.0154013	0.390031	0.00723733	-8.206	19.604	0.0109981	0.577156	0.00287114	-4.264	45.168	0.00433357	0.526367	0.00111383
627	33.007	0.0120264	0.83279	0.00635157	-48.96	11.93	0.0143826	0.767712	0.00766716	-10.654	27.98	0.0139513	0.216469	0.0021744	-9.533	10.82	0.078207	0.689512	0.0808867	-13.346	15.706	0.0211419	0.482073	0.00462342	-4.667	41.117	0.0247585	0.559336	0.000988973	0	12.118	0.0245161	0.415186	0.0174459	-6.015	15.02	0.0186683	0.392132	0.010633	-9.15	15.122	0.0400013	0.582628	0.00935896	-8.695	20.983	0.0116636	0.477256	0.00421835
628	27.467	0.0172481	0.0761881	0.00922806	-49.148	19.621	0.00114566	0.766326	0.000518044	-10.951	16.701	0.0155693	0.519657	0.00519686	-17.425	14.138	0.0178176	0.658074	0.00642052	-4.684	10.215	0.167866	0.496115	0.0220244	-5.111	33.294	0.00962553	0.559479	0.00128704	0	16.274	0.0560329	0.42098	0.0271363	-17.716	15.296	0.0394632	0.594093	0.0158929	-5.514	15.162	0.128673	0.584952	0.0122796	-7.376	51.582	0.00451396	0.446107	0.000961635
629	31.378	0.00962239	0.832929	0.00511273	-49.205	11.884	0.00749291	0.248159	0.00263858	-18.281	23.277	0.0104909	0.0810251	0.00256274	-2.183	14.099	0.0301303	0.660599	0.0113018	-4.282	21.698	0.0271424	0.523314	0.00322065	0	22.559	0.106237	0.561299	0.00452008	-3.023	8.372	0.0349673	0.418344	0.022549	-26.319	19.068	0.0339851	0.391236	0.00917951	-11.412	14.879	0.0164729	0.188052	0.00366632	-16.872	46.624	0.0028421	0.526228	0.000866965
630	36.199	0.00683557	0.832661	0.00366138	-49.169	14.854	0.00253983	0.766842	0.00110017	-12.722	10.604	0.0497862	0.515072	0.0191706	-5.675	8.97	0.0319143	0.356205	0.0134119	-13.014	30.49	0.0045213	0.136777	0.000849293	0	12.554	0.0297327	0.562997	0.00742949	0	18.157	0.0137608	0.103598	0.0078961	-7.241	22.28	0.00852266	0.241938	0.00379558	-3.724	16.443	0.0191429	0.578715	0.00471042	-11.933	46.801	0.00330091	0.188684	0.0010374
631	21.498	0.0574195	0.833726	0.0275426	-48.96	10.429	0.00381192	0.0784189	0.00180293	-13.419	23.151	0.0150705	0.476889	0.00341257	-5.873	12.838	0.063069	0.665207	0.0242078	-9.638	27.237	0.00957952	0.131393	0.00145698	0	16.46	0.181515	0.355247	0.0180021	0	10.473	0.104617	0.456213	0.0935441	-14.456	17.04	0.0202178	0.617215	0.00818696	-15.842	17.678	0.0295414	0.190903	0.0042537	-14.238	20.391	0.0151773	0.528211	0.00464651
632	30.762	0.00563402	0.832913	0.00323859	-49.176	12.297	0.00500388	0.768329	0.00212374	-10.464	28.214	0.0291183	0.518994	0.00321579	-10.472	14.524	0.0145814	0.65816	0.00635385	-4.432	20.32	0.0290058	0.455321	0.00331031	0.001	40.84	0.0121443	0.559356	0.00106958	0	18.118	0.0376367	0.413321	0.0145142	-13.459	12.759	0.0250502	0.394623	0.0146442	-12.973	14.912	0.0264149	0.580711	0.00706847	-8.822	43.61	0.00379327	0.526339	0.00107258
633	18.117	0.0339826	0.808888	0.0230314	-49.166	12.54	0.00411772	0.766885	0.00210972	-12.26	19.152	0.0298641	0.0967659	0.0077912	-7.883	14.678	0.00972413	0.0739358	0.00448539	-2.77	29.148	0.0111288	0.281283	0.00146673	0.001	15.815	0.244193	0.562358	0.00688902	-2.537	18.897	0.0591145	0.416161	0.0191141	-15.651	14.379	0.0470923	0.403625	0.0296031	-10.95	14.426	0.0705575	0.0978784	0.0151011	-10.253	21.259	0.00848092	0.476912	0.00321962
634	36.424	0.00527274	0.49485	0.00282022	-48.954	13.748	0.00249537	0.766758	0.00110458	-12.456	18.479	0.0183743	0.487354	0.00452153	-13.034	17.221	0.00952458	0.0978378	0.0040192	-8.272	15.329	0.0493785	0.132838	0.0111522	-4.54	19.874	0.0199051	0.0900484	0.0025673	-7.3	19.299	0.0154027	0.597835	0.00739471	-7.939	15.096	0.0157092	0.390593	0.00813645	-12.962	14.752	0.0269312	0.578918	0.00494702	-8.215	22.229	0.0157463	0.528358	0.00517381
635	38.481	0.00424852	0.832646	0.00252753	-49.15	10.951	0.00420801	0.767446	0.00207376	-6.729	12.259	0.028568	0.521363	0.00821236	-9.378	13.942	0.0104273	0.131501	0.00505243	-9.451	24.785	0.0127042	0.522746	0.00191123	0	45.173	0.0073519	0.559172	0.000654063	0	16.954	0.0271916	0.599624	0.0104713	-18.42	18.673	0.0163425	0.389611	0.00655961	-14.072	5.054	0.286333	0.635208	0.0883944	-18.098	46.601	0.00296902	0.526278	0.000974849
636	24.652	0.0116828	0.833239	0.00642426	-48.291	24.744	0.00107655	0.766336	0.000423765	-9.435	28.096	0.0104113	0.484071	0.00196566	-6.005	14.377	0.0277505	0.659512	0.00981083	-2.412	19.2	0.0148211	0.120073	0.00328271	0	26.182	0.0523837	0.559837	0.00204597	-3.443	15.245	0.0983087	0.454876	0.0965532	-8.111	14.183	0.0210371	0.122672	0.0115014	-3.702	16.242	0.0118714	0.0939088	0.00316482	-4.91	22.595	0.0123205	0.476806	0.00314229
637	32.64	0.00578379	0.185642	0.00324113	-49.166	15.922	0.00157706	0.76642	0.000718206	-7.913	23.35	0.0198885	0.050227	0.0035536	-5.022	13.595	0.015444	0.658397	0.00808207	-6.584	31.953	0.00898555	0.170426	0.00123043	0.001	9.779	0.112497	0.571816	0.0242111	-3.342	11.042	0.0526181	0.60358	0.022928	-5.327	18.418	0.0104601	0.389058	0.00566507	-8.561	14.887	0.087851	0.593782	0.0252246	-15.892	17.048	0.0126499	0.479054	0.00499324
638	26.518	0.00713444	0.832946	0.00409958	-48.968	12.671	0.00797821	0.767611	0.00414457	-6.44	22.834	0.01615	0.256006	0.0031288	-11.846	17.124	0.0130544	0.658289	0.00593532	-8.327	28.15	0.0138501	0.269087	0.00187291	-0.001	32.309	0.012463	0.559444	0.00118727	-4.083	14.199	0.0349772	0.420409	0.0261966	-13.688	11.995	0.041756	0.191727	0.0253574	-11.313	23.109	0.0152025	0.576457	0.00204368	-6.483	42.956	0.00490935	0.203411	0.00135485
639	20.187	0.0214188	0.834122	0.0138179	-52.861	11.372	0.00417498	0.766706	0.00209144	-18.561	15.742	0.016542	0.0897727	0.0056371	-17.028	12.855	0.0237025	0.659226	0.0106153	-8.946	22.526	0.00995648	0.479797	0.00185889	0	27.536	0.0150497	0.442014	0.00127484	-0.001	17.043	0.0404598	0.412514	0.0130947	-13.927	17.296	0.0224056	0.391312	0.00930622	-10.013	12.898	0.0342794	0.581443	0.00795833	-11.817	21.062	0.0122985	0.528013	0.00426154
640	23.012	0.0120268	0.164723	0.00666925	-54.453	5.179	0.0889277	0.792848	0.0231543	-14.407	18.021	0.0150362	0.0908659	0.00487226	-9.213	20.595	0.00705245	0.656966	0.00260775	-2.224	26.785	0.00873664	0.479396	0.00137339	0	22.305	0.0356769	0.560668	0.00390029	0	20.427	0.0125069	0.408574	0.00663404	-13.228	12.437	0.0133924	0.39012	0.00737737	-6.973	13.294	0.0800253	0.592347	0.021627	-9.854	36.436	0.00605152	0.284182	0.00153518
641	14.602	0.0556077	0.834988	0.0272786	-48.374	15.681	0.00157876	0.766425	0.000755424	-8.2	16.539	0.0394127	0.0561596	0.00837879	-10.731	14.368	0.0109404	0.657527	0.00539043	-5.821	13.521	0.0573813	0.29264	0.0140017	-5.364	11.52	0.0422462	0.564188	0.0102076	-5.005	16.477	0.0364726	0.413374	0.0144875	-12.203	9.945	0.0681692	0.409286	0.0386768	-15.516	19.271	0.0113874	0.576391	0.00196555	-6.716	45.979	0.00278113	0.523976	0.000892156
642	10.371	0.19359	0.839878	0.116276	-61.151	8.367	0.00998461	0.770676	0.00457186	-5.767	19.906	0.0350861	0.523324	0.0113476	-13.322	14.783	0.040222	0.659615	0.0152456	-6.753	24.651	0.00649358	0.479429	0.00141327	0	34.631	0.00949928	0.559329	0.00105026	0	20.599	0.00940503	0.407553	0.00497042	-4.061	14.501	0.097124	0.421722	0.06343	-12.963	13.079	0.021344	0.578873	0.00489056	-9.912	41.86	0.00372815	0.288467	0.00107462
643	28.27	0.00903274	0.120629	0.00521216	-49.16	27.989	0.000811495	0.766244	0.000316757	-15.678	15.292	0.0344717	0.403361	0.00998327	-8.059	15.114	0.0218082	0.659441	0.00904396	-5.326	16.214	0.0146223	0.481138	0.00348568	-7.128	16.317	0.0157249	0.560521	0.00320777	-9.165	12.134	0.0295443	0.417365	0.0210384	-13.289	15.918	0.0115818	0.33399	0.005935	-16.033	14.463	0.0181508	0.423574	0.00466939	-13.995	54.253	0.00277542	0.526188	0.000790857
644	30.331	0.0129746	0.390171	0.00715364	-49.161	17.853	0.0015578	0.766497	0.000679733	-3.207	16.088	0.057015	0.143394	0.0101759	-3.079	14.592	0.0261214	0.659306	0.0102006	-10.132	29.776	0.00513414	0.47903	0.000930597	0	20.432	0.127261	0.4428	0.00648647	0	25.235	0.0108379	0.407278	0.00452454	-10.061	18.347	0.0360384	0.617322	0.0185316	-7.741	19.997	0.0137792	0.103138	0.00263069	-8.747	33.262	0.00565263	0.475425	0.00188617
645	29.635	0.00576215	0.832846	0.00336814	-49.173	20.769	0.00106489	0.766296	0.000467521	-5.735	12.133	0.0350564	0.524044	0.0150422	-12.636	17.975	0.00898808	0.657383	0.00357476	-10.118	24.046	0.00717907	0.479326	0.00128837	0	39.898	0.0307285	0.559333	0.000986642	0	17.507	0.0135308	0.410037	0.00902222	-10.861	14.455	0.0898117	0.419353	0.0556284	-12.971	10.839	0.12117	0.595118	0.0251385	-16.918	39.179	0.00660614	0.121831	0.00164786
646	32.703	0.00539156	0.832781	0.00315644	-49.157	25.122	0.00100934	0.766318	0.000387047	-10.791	29.511	0.00695221	0.518135	0.00178817	-0.001	17.319	0.00895779	0.347432	0.00383328	-9.315	19.322	0.00962332	0.4802	0.00234779	-5.327	21.276	0.0135528	0.560127	0.00241147	0	7.7	0.0354715	0.418677	0.0231224	-16.795	17.701	0.0172405	0.625554	0.0100385	-0.55	17.364	0.0237248	0.138245	0.00460509	-11.066	24.581	0.00881195	0.527288	0.00290965
647	17.432	0.0252644	0.834752	0.0173752	-52.876	8.576	0.0160004	0.772645	0.00581309	-8.437	32.546	0.0435711	0.122781	0.00263	-8.672	12.036	0.0539968	0.347699	0.017774	-4.802	29.337	0.0122225	0.204329	0.001613	-0.001	40.136	0.00771852	0.559291	0.000915485	-0.001	22.671	0.0206468	0.597272	0.00670636	-0.156	9.768	0.0442064	0.400832	0.0246708	-10.642	20.465	0.00885729	0.0678572	0.00207365	-12.893	38.641	0.00682361	0.0810065	0.00192697
648	33.18	0.00595558	0.832647	0.00354215	-48.959	20.206	0.00103224	0.766258	0.000477635	-14.76	11.001	0.0643155	0.215157	0.0141089	-11.255	13.841	0.0105788	0.127747	0.00495971	-8.345	25.054	0.0116373	0.479951	0.00204701	0.001	22.475	0.00949156	0.559682	0.001704	0	18.194	0.017128	0.410285	0.00941111	-5.976	12.388	0.0197626	0.392612	0.0114057	-15.668	13.468	0.0840244	0.589502	0.0177989	-10.445	45.186	0.00302376	0.526257	0.000913332
649	12.87	0.0429205	0.837712	0.024941	-67.035	9.759	0.0048848	0.118076	0.00243827	-20.799	25.143	0.11389	0.484344	0.0050981	-16.805	11.603	0.140555	0.665877	0.0376187	-8.711	19.814	0.0091974	0.479849	0.00192193	-4.274	36.156	0.00616014	0.559278	0.000862824	0	19.243	0.013375	0.598438	0.00620726	-10.392	14.928	0.0132646	0.389918	0.0070503	-5.394	8.064	0.112921	0.592607	0.0213571	-21.262	12.456	0.0502388	0.536146	0.0215541
650	30.808	0.0107562	0.128933	0.00699861	-48.953	19.609	0.00141015	0.766501	0.000589309	-17.224	18.579	0.0239225	0.522573	0.00958229	-9.748	14.199	0.0331133	0.661922	0.0148712	-8.392	29.422	0.00562157	0.479145	0.00106931	0	36.433	0.0215411	0.55937	0.00108845	0	14.269	0.0463477	0.425947	0.0356413	-10.681	15.532	0.0272721	0.617583	0.0101041	-14.001	15.606	0.033398	0.581635	0.00817824	-5.335	15.007	0.0289102	0.532487	0.0131088
651	20.086	0.0142883	0.833816	0.00757277	-55.959	17.883	0.00130089	0.766349	0.000577662	-11.16	14.782	0.0369654	0.0754886	0.0120226	-12.191	12.589	0.0405026	0.666196	0.0224164	-8.044	12.825	0.0250869	0.482081	0.00462987	-7.761	37.659	0.0176315	0.559533	0.00133443	0	15.674	0.0256788	0.41545	0.0178807	-3.475	16.571	0.0103122	0.294711	0.00508168	-11.492	22.41	0.00825869	0.0742863	0.00165953	-14.836	41.558	0.00382684	0.526362	0.00111909
652	23.931	0.0488051	0.833563	0.0201817	-49.129	12.094	0.00253974	0.766705	0.00115446	-5.587	20.113	0.0127949	0.519477	0.00476371	-6.273	13.68	0.0147754	0.658261	0.00710096	-3.49	20.71	0.0162364	0.480436	0.00263434	-4.07	49.416	0.0041261	0.559096	0.000520992	0.001	24.812	0.0105606	0.407144	0.00430538	-2.642	19.078	0.0140528	0.389014	0.0055971	-7.859	22.538	0.0103867	0.576559	0.00216437	-7.412	49.065	0.00380997	0.526273	0.000940288
653	21.777	0.00889574	0.374103	0.00556766	-48.962	19.36	0.0012208	0.766375	0.000518017	-13.296	17.893	0.0304746	0.0837944	0.00739756	-0.868	13.614	0.0104557	0.657539	0.0048309	-7	17.708	0.0229317	0.523488	0.00402391	-0.001	37.781	0.0123273	0.559414	0.00113311	0	18.1	0.0116903	0.408158	0.0059526	-19.75	20.112	0.0295966	0.393543	0.013096	-9.922	17.422	0.0185635	0.0437676	0.00467153	-6.428	23.765	0.00930391	0.476207	0.00271087
654	29.343	0.0100062	0.832992	0.00586799	-49.158	16.34	0.001743	0.766591	0.000783635	-7.878	23.394	0.0151727	0.153361	0.00338697	-9.803	19.812	0.00912889	0.3454	0.00319836	-6.396	18.945	0.0120741	0.480178	0.00232143	0	21.78	0.0113206	0.559865	0.00203725	0	15.322	0.0213645	0.412112	0.0124079	-3.8	18.545	0.0124445	0.389077	0.00569528	-6.366	15.761	0.0399565	0.301088	0.00742258	-10.429	42.225	0.00453562	0.526447	0.00127165
655	31.111	0.00619433	0.236783	0.00353541	-48.961	8.612	0.0206727	0.239024	0.0050586	-15.601	24.803	0.00737231	0.485017	0.0022829	-12.927	12.71	0.0345779	0.664577	0.0222582	-11.02	30.482	0.00629943	0.479157	0.00108332	0	16.827	0.0958357	0.563034	0.00745566	-14.664	14.403	0.0305871	0.134719	0.0138202	-6.576	10.913	0.0618194	0.408549	0.0384735	-17.683	20.479	0.00861897	0.0696186	0.00203299	-0.537	16.141	0.0115146	0.482172	0.00480311
656	36.39	0.00818275	0.267712	0.00453063	-48.955	18.334	0.00120334	0.766332	0.000544196	-8.691	14.686	0.0448288	0.488887	0.0130964	-7.115	13.348	0.010813	0.657752	0.00545464	-0.447	19.061	0.015717	0.480607	0.0028412	-0.675	15.733	0.198336	0.563432	0.010273	-5.841	17.842	0.0145851	0.409901	0.00879086	-3.961	14.328	0.0473354	0.396865	0.0182666	-7.874	25.291	0.00713376	0.575822	0.00129897	-3.327	34.826	0.00422623	0.526511	0.00140253
657	9.65	0.100935	0.837621	0.0626224	-58.208	14.928	0.00182978	0.766447	0.000864793	-2.161	19.267	0.041005	0.520692	0.0065635	-7.766	14.084	0.0236049	0.65944	0.0106357	-5.213	34.481	0.00456974	0.478923	0.00080104	0	25.729	0.0272768	0.560081	0.00258097	0.001	11.948	0.020148	0.220115	0.0134067	-14.064	13.284	0.021447	0.619362	0.0141117	-14.603	16.41	0.0243789	0.578277	0.00419542	-17.107	13.864	0.0617652	0.490999	0.0346006
658	29.765	0.00745288	0.832854	0.00428554	-49.076	21.954	0.00100672	0.766268	0.000427094	-9.123	14.598	0.0842954	0.523672	0.0117934	-11.135	17.553	0.0140134	0.658185	0.00549973	-8.378	25.366	0.0159083	0.170661	0.00190978	0	28.907	0.020317	0.559557	0.00140399	-4.21	21.172	0.0116811	0.408414	0.00637693	-3.874	11.818	0.0532743	0.400162	0.0237457	-7.13	10.132	0.0276919	0.4433	0.00764725	-6.878	41.641	0.00426735	0.526437	0.00125431
659	31.975	0.00582818	0.832789	0.00345975	-48.963	23.113	0.0010086	0.766326	0.000426315	-9.015	17.672	0.0215255	0.126366	0.00583738	-10.761	10.723	0.0194096	0.182453	0.00893494	-3.361	15.705	0.0419925	0.484466	0.00758749	0	31.339	0.0234457	0.559676	0.00156341	0.001	15.742	0.0431469	0.124672	0.0344903	-3.56	15.915	0.0499584	0.400886	0.0248924	-4.723	22.45	0.00947697	0.427048	0.00157182	-17.553	29.842	0.00558789	0.526743	0.00187426
660	23.307	0.0105467	0.171238	0.00595949	-48.987	8.917	0.0059307	0.766996	0.00299412	-11.591	28.312	0.0121215	0.060866	0.00214358	-19.801	15.146	0.0108112	0.657605	0.00500479	-8.752	14.799	0.0933464	0.487825	0.0117103	0.081	19.715	0.025217	0.560439	0.00319193	-10.176	12.214	0.0279921	0.602617	0.0141316	-12.19	6.349	0.106728	0.425848	0.0651684	-13.39	25.952	0.00822077	0.575832	0.00130971	-5.89	15.7	0.0285764	0.531297	0.0103359
661	29.049	0.00575999	0.832956	0.0035123	-49.205	10.881	0.00438286	0.767385	0.00195379	-18.154	32.584	0.0145803	0.518253	0.00189448	-9.547	9.002	0.0235436	0.659662	0.0119619	-6.399	35.797	0.00431539	0.522282	0.000745815	-0.001	8.144	0.131586	0.571835	0.0255408	-2.942	14.177	0.0138115	0.386135	0.00911754	-4.648	11.098	0.0241499	0.393991	0.0136372	-12.799	12.795	0.044744	0.580793	0.00716477	-14.78	27.373	0.0118197	0.527334	0.0030589
662	17.892	0.0136878	0.353643	0.00798875	-56.932	11.674	0.00378102	0.767539	0.00168078	-11.296	18.774	0.0252203	0.520871	0.00688755	-4.857	12.704	0.0192113	0.659195	0.0096144	-8.032	20.178	0.0369927	0.522878	0.00344719	0.001	46.937	0.00555404	0.559103	0.000539654	0	11.753	0.0398959	0.624429	0.022983	-18.581	13.664	0.019278	0.392885	0.0118588	-11.502	13.575	0.0390385	0.160087	0.00664791	-7.499	19.36	0.0105871	0.108868	0.00422795
663	24.126	0.0129701	0.757307	0.00672184	-48.948	11.048	0.0402274	0.769776	0.00316181	-10.963	21.642	0.0381838	0.346709	0.0043831	-4.325	14.338	0.00976065	0.657431	0.00454857	-8.742	17.365	0.0303996	0.523615	0.00399509	-0.582	19.211	0.0461566	0.561928	0.00539223	-18.012	22.885	0.0202521	0.150186	0.00832743	-3.948	13.189	0.0564021	0.413178	0.0527169	-3.975	23.645	0.00758897	0.0616826	0.00137252	-7.116	34.69	0.00598837	0.526814	0.00200221
664	30.04	0.0175957	0.125631	0.0107453	-48.961	8.038	0.0242391	0.78054	0.0115796	-14.51	24.263	0.0171646	0.518965	0.00334682	-4.403	17.441	0.00893278	0.657325	0.00387423	-3.709	24.327	0.0407735	0.0765967	0.00311026	-0.001	27.869	0.0204181	0.560178	0.00308369	0	17.438	0.0186036	0.411109	0.0107519	-2.03	11.814	0.0369047	0.39684	0.0183455	-9.825	17.912	0.0344942	0.578503	0.0044588	-2.599	38.434	0.0054908	0.52654	0.00144716
665	35.942	0.00484445	0.832598	0.00275809	-49.155	9.213	0.0103606	0.769653	0.00377883	-6.645	19.58	0.0115593	0.518856	0.00323714	-6.707	12.228	0.0126813	0.658048	0.00641484	-7.713	22.114	0.00826169	0.479717	0.00176193	0	24.296	0.0144124	0.559816	0.00198274	-0.001	16.516	0.0505515	0.429173	0.0431676	-11.844	14.994	0.031238	0.396934	0.0183933	-12.395	19.066	0.012311	0.131368	0.00322979	-15.956	30.871	0.00929248	0.475275	0.00203623
666	17.573	0.0158297	0.0822469	0.0100162	-54.758	14.086	0.0020999	0.766614	0.000965367	-11.246	23.131	0.0157535	0.51869	0.00276204	-11.846	15.88	0.0125596	0.658122	0.00593443	-4.389	27.889	0.00731276	0.479301	0.00125875	0	20.088	0.0370904	0.0847842	0.00268461	-7.249	11.837	0.0685265	0.43719	0.0553539	-18.47	17.576	0.0120836	0.389392	0.00620336	-14.008	11.95	0.116674	0.598259	0.0301569	-9.327	20.288	0.0104726	0.476671	0.0036236
667	28.498	0.0063214	0.116911	0.00380827	-49.158	9.541	0.00499406	0.767377	0.00225779	-13.39	19.002	0.0111111	0.0943807	0.00341116	-6.814	15.429	0.00890075	0.347078	0.00387139	-9.791	16.989	0.0714457	0.522063	0.00640387	-0.637	33.228	0.010379	0.559476	0.00128848	0	8.313	0.0436364	0.424462	0.0331729	-16.955	11.51	0.135201	0.43911	0.0963462	-18.176	22.965	0.00795411	0.150721	0.00160936	-5.896	37.818	0.00396427	0.526425	0.00123421
668	33.756	0.00469987	0.832727	0.00280422	-49.165	11.257	0.0296037	0.766734	0.0165802	-13.148	18.257	0.0378958	0.0715413	0.00490216	-14.704	14.505	0.0106146	0.657641	0.00466144	-13.023	20.436	0.00920422	0.479779	0.00183766	0.001	14.965	0.0219646	0.104469	0.00380461	-13.763	13.022	0.0643609	0.149072	0.0206575	-12.324	18.9	0.0123345	0.388976	0.00553423	-19.15	21.729	0.010805	0.126786	0.0017812	-9.232	21.948	0.0209461	0.476597	0.00586462
669	33.294	0.00553754	0.832762	0.0031232	-49.203	11.296	0.00328865	0.766678	0.00164901	-5.459	21.933	0.0107819	0.089425	0.0032886	-4.599	13.912	0.0889069	0.663752	0.0373594	-14.855	24.915	0.0110002	0.522614	0.0016735	0	35.155	0.0199461	0.559468	0.00129015	0	19.44	0.0162961	0.138926	0.0111106	-11.332	9.285	0.111994	0.417754	0.0512874	-7.722	24.392	0.00759714	0.57583	0.00130848	-5.905	23.698	0.00806513	0.462981	0.00314
670	40.556	0.0041553	0.16921	0.00234144	-49.18	42.08	0.000438218	0.766109	0.000173035	0	16.532	0.0235498	0.52053	0.00651978	-7.772	13.044	0.0129184	0.350373	0.00574813	-5.127	21.678	0.0281987	0.481195	0.0035577	0	31.205	0.0164995	0.559618	0.0015777	0	12.042	0.0414982	0.420001	0.02526	-11.677	9.552	0.0245458	0.395674	0.0164341	-11.511	13.668	0.134109	0.604117	0.0436457	-16.906	39.41	0.00380971	0.0446644	0.00112563
671	27.171	0.0124023	0.833061	0.00782585	-49.16	23.348	0.000907803	0.766272	0.000386076	-10.111	28.347	0.00969607	0.518367	0.00219588	-3.399	13.047	0.0128704	0.658197	0.00632789	-6.065	14.101	0.023249	0.482957	0.00570341	1.884	39.75	0.00926289	0.559202	0.000729857	0	12.769	0.0573302	0.607273	0.025981	-11.478	18.301	0.0170941	0.617486	0.00831623	-13.38	22.015	0.0164255	0.576856	0.00251425	-9.974	17.876	0.112006	0.543477	0.031685
672	30.056	0.0109464	0.0901698	0.00576059	-49.16	14.509	0.0135449	0.775073	0.0066961	-12.55	21.597	0.0351125	0.0572398	0.00758243	-13.74	18.472	0.00937016	0.657354	0.00352348	-7.593	31.497	0.00893892	0.47928	0.00123289	0.001	33.204	0.00756921	0.559304	0.00099763	0	24.92	0.0108191	0.597386	0.00511352	-5.64	14.574	0.0308202	0.395244	0.0157035	-0.171	20.183	0.00971883	0.576425	0.00200674	-9.302	42.223	0.00461661	0.526434	0.00123591
673	16.807	0.0169923	0.173874	0.0110505	-58.728	8.625	0.0183215	0.775075	0.00948579	-16.357	13.26	0.024977	0.521329	0.0103037	-20.675	12.282	0.0636312	0.663044	0.0225591	-12.489	19.26	0.0134258	0.523144	0.00243526	-5.592	15.321	0.0572005	0.452745	0.00700598	-9.142	19.547	0.0150763	0.598536	0.00711633	-11.08	15.203	0.0713282	0.618111	0.0285665	-10.132	21.637	0.0103371	0.158088	0.00203882	-15.773	37.857	0.00585966	0.526575	0.00152152
674	26.12	0.0116855	0.366941	0.00631167	-51.623	12.854	0.029953	0.766716	0.0169211	-19.626	16.57	0.104009	0.253157	0.00767827	-16.94	12.969	0.0128118	0.350246	0.00590736	-11.382	32.616	0.00541888	0.10889	0.000948227	0	37.373	0.0148695	0.55939	0.00115769	0	16.602	0.020595	0.602134	0.00876319	-8.29	20.154	0.0156951	0.432156	0.00685265	-0.533	22.423	0.0123763	0.29346	0.00177986	-12.465	41.653	0.00385588	0.526406	0.00122126
675	24.633	0.00995704	0.592619	0.00566951	-48.963	18.934	0.00115593	0.766291	0.000525979	-10.287	12.921	0.0483033	0.524674	0.0145649	-0.155	18.121	0.00800695	0.65727	0.00328699	-6.304	18.084	0.0111211	0.480205	0.00235389	0	33.113	0.0411615	0.559634	0.00159573	0	13.595	0.0203013	0.140483	0.0132609	-19.418	13.447	0.0218629	0.394229	0.0140364	-6.475	8.964	0.146236	0.596668	0.0272614	-11.934	18.462	0.0282779	0.531477	0.0102614
676	29.257	0.00800846	0.614347	0.00433426	-48.96	19.578	0.0014196	0.766502	0.000626446	-14.779	20.245	0.0367457	0.126319	0.00557231	-1.973	14.267	0.0255907	0.659337	0.010394	-5	17.701	0.0087332	0.480164	0.00230449	-4.021	22.717	0.10297	0.225745	0.00426366	0	13.31	0.0321092	0.418277	0.022569	-11.751	12.594	0.0231208	0.39347	0.0127977	-13.495	16.087	0.0437157	0.0937009	0.00562637	-2.641	23.478	0.0124403	0.475908	0.00308263
677	18.898	0.0152105	0.833882	0.00851128	-54.923	16.668	0.00211775	0.766669	0.000801598	-6.602	26.669	0.0176535	0.518598	0.0026043	-10.937	11.156	0.0754727	0.674055	0.0441057	-7.281	17.435	0.0107357	0.480167	0.00230761	-4.023	20.125	0.0171275	0.560265	0.00269163	0	14.407	0.0523549	0.429593	0.0418876	-14.031	15.145	0.0249437	0.619857	0.0177027	-12.5	19.692	0.0123314	0.134712	0.00232887	-4.608	16.755	0.154718	0.539177	0.0236615
678	31.735	0.00621846	0.832798	0.00358286	-48.964	12.815	0.00274647	0.766691	0.00131682	-13.715	16.96	0.0356715	0.120061	0.00705516	-10.627	16.225	0.0171776	0.65785	0.00611056	-10.755	18.771	0.0124879	0.321545	0.00252758	0	34.755	0.0117787	0.559361	0.0011025	0	18.111	0.0189616	0.136215	0.0112915	-4.136	13.25	0.0308674	0.394474	0.0143891	-22.112	16.07	0.0221421	0.577756	0.00357065	-12.819	35.825	0.0061823	0.475213	0.00198655
679	22.83	0.0249237	0.834027	0.0108407	-52.052	16.867	0.0016057	0.766531	0.000728617	-10.565	14.94	0.0609389	0.530155	0.0385231	-15.921	12.236	0.0342208	0.660305	0.0133374	-4.715	12.977	0.0259586	0.531893	0.00658494	-5.407	30.713	0.0213814	0.56001	0.00208738	0.001	12.54	0.108015	0.459872	0.108948	-13.59	15.774	0.0543287	0.403722	0.0295102	-19.485	25.296	0.00791895	0.0674775	0.00140805	-9.308	34.382	0.00525076	0.526645	0.00164838
680	19.982	0.015477	0.833647	0.00857137	-57.184	11.245	0.003608	0.766673	0.00182459	-2.991	31.007	0.00976674	0.431511	0.00169269	-8.194	15.236	0.0135343	0.658049	0.00626103	-7.532	21.687	0.0102539	0.479839	0.00190951	0	39.302	0.00735503	0.559232	0.000806006	0	25.631	0.0109811	0.406986	0.00404917	-4.822	16.537	0.0238125	0.392753	0.011638	-16.515	25.697	0.0140884	0.072299	0.00191833	-8.04	9.922	0.131639	0.55214	0.0563024
681	14.014	0.0319797	0.201225	0.0186282	-51.341	11.339	0.00602172	0.767307	0.00296563	-10.481	21.031	0.0113414	0.227526	0.00382024	-6.426	15.828	0.0237062	0.658437	0.00729443	-0.001	23.642	0.00662663	0.354786	0.00141264	0	39.565	0.0244025	0.559351	0.00108526	-0.001	9.443	0.0723214	0.439315	0.0583429	-12.524	12.268	0.0695405	0.419422	0.0715894	-19.09	20.922	0.0112525	0.0787035	0.00271054	-0.802	33.295	0.00518667	0.205097	0.00161625
682	30.828	0.00801297	0.818297	0.00475181	-49.173	15.691	0.00321498	0.766574	0.0016442	-11.05	13.146	0.0701994	0.151881	0.0169291	-3.709	15.104	0.0214952	0.659033	0.00786521	-13.154	19.954	0.00865896	0.47974	0.00178996	-7.185	14.793	0.0473034	0.561682	0.0057312	-6.239	15.99	0.0140129	0.409407	0.00798268	-6.07	17.422	0.0201049	0.39048	0.00796176	-10.844	16.129	0.0201704	0.540553	0.00456925	-13.988	35.008	0.00849689	0.290923	0.00183307
683	26.28	0.0102732	0.302101	0.00568898	-49.151	12	0.00314985	0.766861	0.00145488	-14.055	16.63	0.0432841	0.523569	0.0115243	-9.122	13.391	0.00843997	0.657374	0.00415055	-1.555	22.042	0.0138813	0.121693	0.00269044	-1.835	24.45	0.0102096	0.44238	0.00165505	0	14.466	0.0668284	0.425217	0.036966	-10.484	17.193	0.0116326	0.617227	0.00544366	-13.823	26.993	0.0149199	0.57619	0.00173044	-5.457	44.228	0.00377211	0.52632	0.00103541
684	30.079	0.0060977	0.697559	0.00360259	-49.146	10.13	0.0120768	0.766839	0.00643313	-8.727	15.892	0.0837219	0.393757	0.0133456	-6.649	14.924	0.0150211	0.108134	0.00689716	-9.823	23.195	0.0176317	0.522875	0.00241263	0	37.632	0.00897381	0.559307	0.000893183	0	16.15	0.0155857	0.599665	0.00965578	-13.096	18.586	0.0350182	0.616797	0.017792	-6.189	17.072	0.00954234	0.576574	0.00218055	-10.771	23.963	0.0107797	0.527413	0.0031948
685	25.75	0.0188041	0.833226	0.0110044	-50.132	12.14	0.00354484	0.0713789	0.00174142	-8.796	15.682	0.0249966	0.486017	0.00658033	-20.681	13.898	0.106166	0.668071	0.0661092	-18.69	35.585	0.00390454	0.522241	0.000681954	0	19.311	0.0221524	0.561007	0.00425615	-4.264	16.227	0.0904634	0.452233	0.0864075	-12.465	14.713	0.0180461	0.391822	0.0101211	-16.178	14.894	0.079131	0.583642	0.0105885	-14.595	41.255	0.00665104	0.526698	0.00173924
686	33.224	0.00453708	0.429766	0.00269005	-49.068	21.305	0.000976418	0.766273	0.0004412	-10.497	19.321	0.0820769	0.521648	0.00786726	-7.031	15.032	0.0326431	0.660101	0.0108202	-5.709	12.523	0.0983255	0.494906	0.0210473	-7.696	39.97	0.0100503	0.559207	0.00074419	0	17.577	0.0163752	0.409739	0.00852227	-9.661	15.782	0.0237154	0.391573	0.00972083	-2.354	21.035	0.015487	0.576808	0.00245711	-7.408	46.002	0.00593135	0.19659	0.00138538
687	34.858	0.00647612	0.0890319	0.00377647	-49.213	12.024	0.00416362	0.25669	0.00211258	-9.421	16.993	0.0253266	0.133343	0.00611042	-10.964	14.218	0.0276514	0.346542	0.00788733	-8.348	21.653	0.00976902	0.460112	0.00208838	0	35.665	0.00853391	0.559275	0.000889072	0	15.528	0.0246258	0.48487	0.0163191	-5.532	15.938	0.0176297	0.390966	0.00873904	-18.87	21.4	0.00769984	0.576122	0.00165066	-9.704	18.608	0.00902558	0.480556	0.00366369
688	35.148	0.00478784	0.706422	0.00270713	-49.171	0	1	1	1	-27.225	16.452	0.0141323	0.312088	0.00470365	-3.038	16.422	0.0115986	0.347933	0.00475861	-11.527	29.808	0.00448546	0.478949	0.000831994	-0.001	38.919	0.0070039	0.559266	0.000915961	0	16.575	0.036775	0.41346	0.014648	-10.981	16.53	0.0181899	0.617215	0.00675031	-6.639	16.511	0.00906647	0.116259	0.00217639	-10.003	45.401	0.00290064	0.526261	0.000927635
689	24.425	0.0202943	0.0839276	0.00981374	-49.113	22.881	0.00148324	0.766519	0.000545783	-8.025	12.7	0.0492672	0.524274	0.0131429	-11.096	17.938	0.00959484	0.345932	0.00352572	-12.422	26.347	0.00965771	0.523516	0.00176378	0	21.962	0.0299968	0.560511	0.00314778	-5.439	15.315	0.0170652	0.410512	0.00978295	-13.406	9.464	0.0377924	0.396209	0.0171888	-19.375	23.493	0.0091121	0.576333	0.00189756	-0.455	42.685	0.0104738	0.52667	0.00165929
690	32.292	0.0168132	0.133404	0.0101577	-48.963	13.249	0.00376416	0.76668	0.0018656	-8.438	8.82	0.131016	0.54875	0.0613312	-13.483	14.187	0.0568207	0.662215	0.0202032	-11.875	21.825	0.0184024	0.523173	0.00274092	0	43.965	0.00443751	0.559124	0.000586173	0	21.219	0.0339154	0.105356	0.0180504	-10.216	13.854	0.0994033	0.429154	0.0709559	-16.118	23.197	0.0200628	0.576672	0.0022962	-11.457	18.765	0.0124493	0.479137	0.00433924
691	21.957	0.0217334	0.833939	0.0141453	-49.137	21.186	0.000937122	0.766215	0.000442246	-10.986	11.815	0.0406628	0.13982	0.00974837	-14.226	13.174	0.023725	0.659537	0.0109283	-12.144	21.131	0.00905851	0.327504	0.00163063	0	31.223	0.00850703	0.559449	0.00117839	0.001	17.439	0.0155809	0.598439	0.00782742	-12.667	19.371	0.0148884	0.390113	0.0073666	-11.112	18.912	0.0140819	0.428451	0.00245754	-15.622	16.406	0.0130786	0.483444	0.00559088
692	39.549	0.00616279	0.119191	0.00348479	-48.967	19.785	0.00132509	0.766406	0.000531453	-10.105	18.153	0.0226111	0.0582336	0.00442561	-16.734	16.231	0.0124523	0.657715	0.00467775	-11.47	41.498	0.00270343	0.47868	0.000506173	0	33.497	0.0293771	0.559589	0.00154637	-0.001	16.023	0.0984161	0.453172	0.0863604	-20.168	16.815	0.0674762	0.408604	0.0404822	-10.506	17.785	0.0260582	0.578105	0.00398891	-5.756	27.169	0.0130531	0.527412	0.00303135
693	23.977	0.0481358	0.190498	0.0317337	-49.152	15.397	0.00224594	0.766626	0.000977843	-12.786	24.553	0.0132718	0.518657	0.00268776	-14.577	14.027	0.0223889	0.658651	0.00924109	-8.316	16.85	0.0294588	0.418653	0.00469729	-4.49	37.781	0.0109565	0.55938	0.00112088	-0.001	17.864	0.0179755	0.599876	0.00986032	-22.907	15.794	0.0141674	0.617424	0.00712613	-8.967	14.235	0.147808	0.586827	0.0146435	0	32.885	0.00593341	0.526765	0.00186069
694	17.295	0.0214401	0.835239	0.0127823	-60.049	13.829	0.00247613	0.766642	0.00114599	-13.085	26.941	0.0120461	0.0486445	0.00253173	-7.937	17.421	0.0112418	0.657594	0.00447622	-5.99	15.143	0.0156432	0.480991	0.00330761	0	21.031	0.021692	0.560546	0.00353427	0	18.108	0.0355973	0.603825	0.0107024	-8.168	14.893	0.0175063	0.390807	0.00848425	-28.687	15.873	0.034317	0.429323	0.00477601	-10.763	22.61	0.00975871	0.475859	0.00300516
695	16.031	0.160301	0.237542	0.0898505	-54.436	13.217	0.0142647	0.775315	0.00702736	-14.075	11.766	0.0734071	0.174983	0.0202712	-10.597	15.103	0.0191418	0.159021	0.00805195	-7.035	30.861	0.00341909	0.478917	0.000793188	0	24.052	0.0105513	0.55973	0.00183917	0	22.204	0.00965661	0.407834	0.00542852	-3.894	18.338	0.0125478	0.136266	0.00566597	-7.537	20.602	0.021791	0.427582	0.00282179	-8.309	16.905	0.0417163	0.477521	0.00846514
696	20.831	0.010588	0.360941	0.00630448	-49.208	12.365	0.00309094	0.766609	0.0015633	-3.103	17.892	0.0207684	0.107144	0.00602156	-15.719	8.191	0.0309783	0.622587	0.0175439	-2.055	27.558	0.00479471	0.521147	0.00106865	0	19.382	0.0437393	0.562401	0.00627701	0	13.723	0.0591533	0.424432	0.0331004	-20.364	15.828	0.0360669	0.395334	0.0157931	-10.054	19.4	0.0183586	0.112233	0.00312274	-12.802	42.457	0.0104407	0.526688	0.00172117
697	29.321	0.0136487	0.678278	0.00740602	-48.962	22.59	0.00109234	0.766368	0.000459895	-5.634	21.251	0.0175347	0.112145	0.00385299	-12.587	13.117	0.0140196	0.658475	0.00730012	-2.224	41.397	0.00327187	0.475519	0.00057679	0.001	19.532	0.0145186	0.560185	0.00265782	0	16.141	0.0213883	0.41117	0.0108532	-18.104	15.671	0.0339363	0.39272	0.011574	-1.647	14.462	0.0430612	0.58485	0.0120815	-12.832	33.13	0.00697859	0.526724	0.00182289
698	19.837	0.060867	0.834294	0.0387169	-48.952	18.71	0.00125489	0.766247	0.000607207	-10.583	25.607	0.0135506	0.0635365	0.00252721	-7.939	16.179	0.0196708	0.347296	0.00738211	-10.3	14.743	0.0803263	0.485054	0.00830958	-8.219	29.156	0.00940424	0.087264	0.00139776	0	12.041	0.0333599	0.605551	0.0228317	-14.683	5.504	0.143611	0.443161	0.0939562	-18.221	23.856	0.0066431	0.348904	0.00134425	-5.858	35.711	0.00441344	0.47525	0.00141615
699	16.182	0.0220101	0.836002	0.0130913	-54.351	14.28	0.0018836	0.766535	0.000872094	-19.014	17.005	0.0164814	0.121757	0.00534027	-9.712	10.401	0.0764935	0.674397	0.0450011	-11.134	19.996	0.0121457	0.523132	0.00206449	-1.918	38.818	0.00693492	0.55921	0.000762569	0	11.585	0.0305511	0.604029	0.0194114	-22.106	15.532	0.0179734	0.135368	0.0103735	-24.227	17.648	0.0202878	0.577691	0.0034951	-0.205	55.239	0.00243531	0.526128	0.000674771
700	27.923	0.0385554	0.199693	0.0280209	-48.945	15.534	0.0070224	0.768496	0.00200094	-11.845	11.114	0.0554356	0.152983	0.0131631	-5.788	15.548	0.02173	0.658784	0.00998357	-6.381	23.179	0.0147807	0.204338	0.00231056	0	36.709	0.0152382	0.559341	0.00106989	0	17.2	0.0128736	0.600164	0.00815999	-4.81	17.497	0.0095393	0.617193	0.00508226	-12.162	17.775	0.00927278	0.2749	0.00202634	-9.709	19.975	0.0142785	0.477795	0.00544346
701	17.39	0.022723	0.175102	0.0132925	-52.906	10.757	0.00344325	0.766753	0.00171591	-12.04	19.183	0.0203496	0.484989	0.00564659	-6.891	13.535	0.0619814	0.662854	0.0200313	-10.381	16.793	0.0175557	0.218816	0.00351584	-2.704	47.661	0.00581274	0.559099	0.000532777	0	17.334	0.0152456	0.599322	0.00812412	-17.422	15.607	0.121123	0.439118	0.0962477	-19.107	10.113	0.106234	0.596452	0.0274746	-21.35	26.928	0.0107098	0.527222	0.0027886
702	21.34	0.0187362	0.174022	0.0100486	-60.6	7.698	0.00853359	0.767644	0.00427127	-11.775	20.082	0.0141027	0.155396	0.00559795	-5.874	11.396	0.0728254	0.669681	0.0422519	-7.371	6.69	0.274987	0.548515	0.118325	-8.084	35.574	0.00747414	0.559253	0.00085643	0	18.301	0.014627	0.409143	0.00755406	-15.649	15.743	0.0754243	0.407204	0.0355522	-1.26	25.828	0.00690921	0.57572	0.00117951	-11.568	45.493	0.00294636	0.526237	0.000887119
703	16.013	0.0335347	0.834279	0.0185694	-48.962	22.191	0.00118262	0.766395	0.000484865	-25.06	11.866	0.0699991	0.528346	0.0223216	-12.37	12.885	0.0215599	0.350493	0.00853523	-8.719	22.906	0.0268005	0.135046	0.00263731	0	23.434	0.0242797	0.560153	0.0026919	-13.979	7.879	0.0301107	0.417286	0.0208324	-12.675	24.603	0.00752785	0.615673	0.00324411	-9.435	20.494	0.0133415	0.108616	0.00225547	-3.644	47.909	0.00278087	0.514819	0.000862387
704	40.975	0.00381312	0.832609	0.00215985	-49.189	22.086	0.00105653	0.766315	0.000461856	-12.104	22.209	0.0129339	0.518961	0.00344411	-10.063	9.991	0.0379657	0.661668	0.0184126	-2.441	21.752	0.0093584	0.480038	0.00215094	-0.179	27.982	0.00819315	0.442931	0.00128775	-0.001	13.542	0.0615278	0.418598	0.0231864	-12.948	16.178	0.0291479	0.395991	0.0168919	-11.402	23.968	0.0193828	0.574672	0.00256438	-5.572	17.3	0.0545349	0.477335	0.00887525
705	32.914	0.00652999	0.832726	0.00371471	-48.968	17.166	0.00139437	0.766361	0.000619982	-12.218	22.561	0.0128791	0.518928	0.00337262	-8.296	10.477	0.0728595	0.664128	0.0240723	-5.993	19.877	0.00889817	0.479942	0.00203546	-6.201	21.095	0.017594	0.559895	0.00213411	-4.368	14.491	0.0212919	0.600788	0.0129129	-14.197	16.548	0.0119423	0.389876	0.00699093	-18.267	19.074	0.0294531	0.343993	0.00604123	-6.073	29.16	0.00566223	0.47587	0.00196927
706	36.761	0.00516523	0.301601	0.00305889	-49.169	15.565	0.00187825	0.766615	0.000838781	-11.587	17.036	0.0259449	0.0626981	0.00810143	-7.652	15.956	0.0141479	0.657886	0.00546411	-2.237	25.438	0.0103433	0.479761	0.0018153	0	15.331	0.0516409	0.561402	0.00472874	-3.919	14.599	0.044072	0.422704	0.029938	-10.709	18.851	0.00983873	0.418788	0.00525741	-6.711	8.107	0.0864253	0.593996	0.0239981	-11.828	30.271	0.00664287	0.0926959	0.00177706
707	13.643	0.101539	0.192135	0.0433461	-59.59	11.708	0.0123528	0.773233	0.00570008	-11.181	17.994	0.0143433	0.519902	0.00518434	-13.277	11.168	0.0215028	0.658961	0.00999774	-2.195	28.898	0.00469576	0.0434996	0.000901323	0	29.979	0.0223868	0.559707	0.00175013	0	17.413	0.051343	0.422123	0.0291709	-13.972	20.289	0.0206421	0.142473	0.00940797	-9.725	15.716	0.037772	0.413765	0.00562969	-11.18	21.862	0.00800601	0.478679	0.00318447
708	17.636	0.0208041	0.833964	0.0128388	-48.948	13.611	0.00303865	0.766452	0.00155675	-4.301	23.894	0.0176696	0.484475	0.00359185	-7.367	17.462	0.00792546	0.180945	0.00375934	-7.17	27.113	0.00908444	0.0739133	0.00149183	0	14.915	0.0248864	0.561228	0.00488092	0.001	15.765	0.0508128	0.425836	0.035049	-14.093	15.831	0.0219591	0.618538	0.0119716	-16.595	11.511	0.130554	0.607733	0.0483685	-5.66	15.55	0.0909067	0.53996	0.031307
709	36.512	0.00531836	0.753617	0.00286383	-49.16	9.506	0.0042872	0.766961	0.00205823	-12.964	12.766	0.0414581	0.191463	0.0103163	-12.82	15.585	0.0166602	0.657914	0.0057343	-7.204	24.239	0.0121483	0.0794287	0.00227071	-0.001	39.606	0.00559529	0.559187	0.000727069	0	18.535	0.0134358	0.408977	0.00728614	-13.879	13.291	0.0277569	0.114677	0.0138762	-15.976	12.928	0.0558923	0.582077	0.00871255	-12.497	21.318	0.0103397	0.478618	0.00422915
710	26.242	0.00908804	0.833078	0.00518677	-48.946	18.587	0.00155398	0.766548	0.000686355	-8.538	16.883	0.0191737	0.520484	0.00667852	-13.577	17.538	0.0092168	0.657381	0.00364516	-9.434	24.967	0.0105204	0.068717	0.00165072	0	20.981	0.147823	0.386052	0.00503745	-3.734	13.621	0.0686611	0.437586	0.0580253	-25.24	7.184	0.0969537	0.422903	0.0597061	-19.947	19.028	0.0266302	0.414828	0.00318795	-9.291	21.389	0.00857281	0.478967	0.00351554
711	13.092	0.0296785	0.83996	0.0174042	-58.516	10.038	0.00481878	0.76778	0.00232885	-8.603	16.248	0.0208423	0.398386	0.00682485	-17.698	12.163	0.0557776	0.66319	0.0245226	-5.236	35.172	0.00390058	0.205919	0.000725566	-0.001	15.944	0.0144874	0.0510228	0.00305211	-0.672	22.032	0.010814	0.408025	0.00573816	-3.73035e-14	11.974	0.0223592	0.392965	0.0119725	-9.572	24.488	0.00773884	0.237057	0.00132473	-13.481	31.104	0.006519	0.526715	0.00180257
712	33.411	0.00627311	0.759371	0.00341715	-49.155	14.789	0.00179961	0.766474	0.000818393	-4.152	23.157	0.0117625	0.518655	0.0026776	-8.582	8.02	0.192798	0.670926	0.0389531	-12.745	25.394	0.00853724	0.479747	0.00179907	0.001	29.438	0.011085	0.5596	0.00155188	0	14.59	0.0332209	0.414907	0.0169296	-19.599	15.307	0.0193068	0.62666	0.0114389	-4.145	20.544	0.0129429	0.576724	0.002359	-4.428	34.038	0.00629324	0.526702	0.00177593
713	30.763	0.00892455	0.206764	0.00489779	-49.059	21.481	0.00113126	0.766341	0.000464205	-4.495	21.564	0.0157425	0.113773	0.00352335	-9.112	15.256	0.0219837	0.660103	0.0111603	-8.626	26.968	0.0119863	0.479764	0.00181965	0	27.684	0.0236535	0.559732	0.00184588	-7.558	23.485	0.00835646	0.597219	0.00448022	0	16.828	0.0128086	0.389959	0.00712398	-0.3	17.555	0.00927889	0.0587012	0.00231702	-15.657	35.143	0.010435	0.475229	0.00249793
714	15.462	0.01341	0.172579	0.00846017	-55.808	12.494	0.00261419	0.766549	0.00128319	-12.035	30.762	0.0100677	0.0855167	0.00181289	-6.366	13.976	0.014427	0.34727	0.00552794	-12.026	17.893	0.0749387	0.488257	0.0125451	-1.388	27.903	0.0190259	0.559837	0.00195839	-0.001	16.057	0.0284229	0.417498	0.0216933	-6.323	22.887	0.00768384	0.129337	0.00361591	-7.942	5.661	0.111193	0.45516	0.0216187	-13.448	25.064	0.00709892	0.283896	0.00263235
715	31.121	0.00745752	0.832819	0.00421119	-49.169	9.554	0.00643259	0.767479	0.00303661	-11.707	18.485	0.0134663	0.519512	0.00457165	-6.578	15.64	0.00919302	0.12295	0.00455883	-2.389	26.031	0.00636992	0.181998	0.00122157	0.001	35.517	0.0144598	0.559343	0.00104217	0.001	13.216	0.0254083	0.601816	0.0155896	-12.011	18.013	0.0223295	0.156416	0.0101686	-10.998	20.135	0.0237182	0.232825	0.00403654	-9.865	39.596	0.00621543	0.526614	0.00159621
716	13.89	0.0254556	0.176224	0.0149395	-51.751	9.232	0.00720673	0.768343	0.00355509	-18.109	31.115	0.0186937	0.114563	0.00256936	-7.766	16.511	0.0124915	0.175888	0.00508598	-6.449	22.726	0.00684602	0.479543	0.00155113	0	38.094	0.0057654	0.559201	0.000752231	-0.001	13.981	0.0586355	0.432818	0.0466125	-20.992	13.432	0.0933891	0.409514	0.0391244	-10.299	20.889	0.00971124	0.286288	0.00178659	-10.378	19.266	0.0119348	0.528206	0.00517451
717	27.945	0.0149704	0.790897	0.00899884	-48.962	21.408	0.0011605	0.766347	0.000464103	-12.679	21.537	0.0541187	0.108341	0.0123669	-13.897	15.016	0.0108765	0.348731	0.00467974	-8.004	22.171	0.00962044	0.479717	0.0017615	-0.001	19.675	0.0573416	0.56226	0.00643193	0	7.483	0.0405349	0.420935	0.0268595	-16.1	15.963	0.0581753	0.617362	0.01845	-15.801	10.448	0.0430173	0.335441	0.0115118	-12.85	45.679	0.00360791	0.092209	0.00106257
718	30.961	0.00746489	0.140107	0.00422082	-49.165	16.651	0.00147354	0.766287	0.000709768	-10.202	33.36	0.0117719	0.518149	0.00172514	-4.114	10.588	0.0289824	0.658748	0.0116316	-7.465	27.253	0.0105004	0.522612	0.00159015	0.001	25.422	0.0276979	0.560486	0.00305948	-1.595	18.131	0.011652	0.408145	0.00593157	-20.047	18.274	0.0144027	0.389425	0.0062556	-13.097	11.281	0.0704589	0.583252	0.0100961	-11.892	32.929	0.00601855	0.526811	0.00199739
719	18.751	0.0559962	0.834197	0.0409831	-51.851	14.968	0.00271952	0.767125	0.00116288	-7.239	30.258	0.00998621	0.0527298	0.00193154	-11.177	11.855	0.0183363	0.659038	0.00843306	-6.758	29.297	0.00771468	0.479374	0.00134683	0	30.408	0.0779749	0.559821	0.00195599	0	15.749	0.0173389	0.600164	0.0107444	-1.592	18.164	0.0220871	0.390058	0.00728289	-7.038	16.855	0.0308952	0.578059	0.00392979	-7.971	40.519	0.00450025	0.474954	0.00129976
720	11.336	0.0614291	0.190228	0.0414555	-62.333	14.815	0.00188863	0.766501	0.000911828	-11.197	27.197	0.0108209	0.0458099	0.00238514	-5.307	14.887	0.020418	0.65864	0.00727615	-9.047	13.56	0.0806959	0.497264	0.0239011	-5.576	29.691	0.00727094	0.559397	0.00110797	0	15.736	0.0415078	0.42449	0.0344834	-17.187	15.367	0.0723927	0.415402	0.0502892	-26.17	28.149	0.00787269	0.316401	0.0013044	-11.569	26.83	0.00836633	0.527363	0.00317913
721	17.811	0.0147866	0.79024	0.00833429	-54.518	12.448	0.00545889	0.766548	0.00284645	-10.85	18.561	0.020867	0.520893	0.00726404	-13.056	13.676	0.0262632	0.102227	0.0148111	-7.643	28.932	0.00589173	0.522472	0.00102736	0	40.362	0.00640461	0.559198	0.000712028	0	20.639	0.0980462	0.430696	0.0475085	-12.109	11.133	0.0502897	0.402295	0.0270387	-14.918	18.878	0.0082323	0.0911847	0.00198851	-8.308	34.45	0.00593779	0.52672	0.00185024
722	34	0.00462565	0.832743	0.00266112	-48.957	19.139	0.00136087	0.766447	0.000597725	-14.589	19.282	0.026397	0.399988	0.00790438	-12.23	12.266	0.014575	0.350853	0.00619707	-5.37	13.449	0.0639336	0.491148	0.0157993	-10.715	42.755	0.00854989	0.55919	0.000705059	0	17.222	0.0135988	0.409755	0.00855587	-7.899	16.697	0.0431014	0.394522	0.0145179	-17.896	10.927	0.082588	0.431844	0.0111858	-7.631	42.474	0.00392387	0.526396	0.00117133
723	19.224	0.00995214	0.17117	0.00605299	-48.956	12.207	0.00349677	0.119935	0.0016684	-18.323	19.729	0.0150669	0.519496	0.00437702	-12.141	17.269	0.00891628	0.657326	0.00373347	-6.557	31.103	0.00470949	0.473415	0.000855102	0	33.808	0.0103334	0.559417	0.00114944	0	18.979	0.0205337	0.410443	0.0096784	-11.211	13.662	0.0480762	0.403864	0.0296473	-13.025	19.178	0.00885296	0.053176	0.00210772	-10.905	21.854	0.00878051	0.476329	0.00299618
724	18.559	0.0166237	0.652536	0.00969238	-52.009	9.693	0.00573532	0.767735	0.00288516	-15.985	32.891	0.00904245	0.128042	0.00151174	-5.027	11.022	0.121311	0.674618	0.0694892	-14.487	14.195	0.0895111	0.49594	0.0224819	-7.856	37.163	0.011919	0.559394	0.00112264	0	13.678	0.02434	0.612924	0.0170869	-13.192	12.719	0.0298495	0.350422	0.0169619	-16.14	18.783	0.0101688	0.147055	0.00235376	-7.94	40.96	0.00376936	0.52636	0.00112604
725	33.962	0.00465279	0.832717	0.00263706	-49.165	12.348	0.00639809	0.766647	0.0033518	-6.227	25.82	0.0118205	0.48534	0.00245433	-5.222	10.119	0.0626313	0.666433	0.0325043	-10.988	23.919	0.0340946	0.480439	0.00263912	0	27.69	0.0088796	0.559508	0.00140729	0	15.054	0.0282281	0.165531	0.0185622	-10.282	17.318	0.0343748	0.216739	0.0169884	-9.912	14.233	0.095386	0.0862185	0.0109753	-10.174	37.62	0.00680254	0.475008	0.00159907
726	12.859	0.154592	0.575971	0.0981308	-68.733	22.467	0.00104099	0.766319	0.000436206	-3.425	17.625	0.0265958	0.521933	0.00910243	-4.942	16.547	0.0098531	0.346685	0.00404919	-8.585	16.415	0.0209914	0.481588	0.00403412	-5.267	25.976	0.0257113	0.560204	0.00309335	0	22.28	0.00998606	0.407631	0.00509943	0	18.429	0.0287931	0.393207	0.012361	-4.818	8.505	0.128961	0.610355	0.0590952	-7.961	44.362	0.00387807	0.526359	0.0011277
727	30.273	0.00902277	0.832856	0.00521857	-48.956	12.532	0.00296479	0.766929	0.00124988	-9.336	10.688	0.0554983	0.247824	0.0156283	-15.049	15.907	0.0121036	0.657922	0.00508302	-5.653	14.288	0.0370315	0.524673	0.0056368	-3.227	34.102	0.00852702	0.559364	0.0010643	0	22.208	0.0161839	0.299612	0.00823283	-8.604	17.336	0.0201723	0.618291	0.0116801	-13.155	15.857	0.0239081	0.5802	0.00651372	-13.177	42.498	0.00352568	0.526315	0.0010208
728	42.237	0.00341112	0.168945	0.00196676	-48.959	16.779	0.00149812	0.766354	0.000695868	-6.218	21.488	0.0398957	0.483212	0.00452706	-3.758	14.272	0.0304669	0.660372	0.0159872	-6.808	28.142	0.0103444	0.52261	0.00167007	0	23.986	0.0128007	0.559799	0.00205103	0	17.668	0.0348903	0.415201	0.0174674	-17.097	17.634	0.0221135	0.393784	0.0133538	-8.396	19.641	0.00961316	0.0943261	0.00224111	-11.127	10.983	0.109786	0.552037	0.0561526
729	23.228	0.0220024	0.833703	0.0106002	-57.331	20.425	0.00134508	0.766426	0.000552655	-16.543	19.359	0.0259176	0.137033	0.00642729	-8.113	16.798	0.00952042	0.348027	0.00392667	-7.059	28.239	0.00513046	0.479117	0.00103529	0	30.27	0.0136069	0.559388	0.00110357	-6.315	12.883	0.108342	0.436007	0.05718	-16.153	21.85	0.0103136	0.616061	0.00423964	-11.257	23.53	0.00790921	0.42576	0.00134764	-8.432	27.702	0.0136976	0.527627	0.00349769
730	32.807	0.00638133	0.832764	0.00370005	-48.97	20.123	0.00228197	0.766866	0.000844614	-8.058	24.346	0.0141955	0.152251	0.00342301	-8.126	14.638	0.0324609	0.664117	0.0175363	-8.375	28.49	0.00581116	0.479123	0.00104221	0	40.073	0.00864403	0.559278	0.0008752	0.001	16.123	0.045828	0.425808	0.0358741	-16.013	12.814	0.0757285	0.410741	0.0426751	-12.095	20.681	0.00917109	0.576247	0.00179706	-4.265	25.065	0.0131541	0.0656172	0.00469121
731	15.145	0.0698858	0.835846	0.0388836	-51.495	8.24	0.0155721	0.772218	0.00543092	-7.318	21.429	0.123977	0.458719	0.00549357	-9.081	13.517	0.0424779	0.664372	0.0232059	-6.626	20.717	0.0750706	0.0537136	0.00442976	0	40.485	0.0159421	0.55947	0.00117835	0.001	14.204	0.0292637	0.416698	0.0198894	-14.905	13.818	0.0235333	0.269647	0.0120528	-2.3	13.626	0.0333671	0.404488	0.00600839	-5.228	41.042	0.00353147	0.0405229	0.00118298
732	24.734	0.0116992	0.171484	0.00627489	-55.241	19.592	0.00107296	0.766259	0.000505502	-11.267	27.084	0.014292	0.0345725	0.0022209	-11.739	14.48	0.0324732	0.660888	0.0118606	-13.204	29.902	0.00447871	0.121468	0.000944488	0	20.953	0.0143642	0.560287	0.00270456	-2.433	11.3	0.0286962	0.41541	0.0178046	-11.698	13.929	0.0615322	0.407727	0.0365594	-6.266	22.265	0.00839949	0.281398	0.00164839	-8.995	30.148	0.00513581	0.131289	0.00178893
733	7.02	0.221597	0.855547	0.138344	-61.725	13.096	0.00229305	0.766488	0.00109137	-8.792	16.379	0.0172873	0.493171	0.00528453	-4.163	16.409	0.00959374	0.34691	0.00396978	-7.179	21.369	0.0143648	0.0774777	0.00297453	0	28.125	0.0228625	0.559957	0.00227071	0	9.607	0.0260342	0.41525	0.0175196	-7.635	15.927	0.0174363	0.392282	0.0108791	-10.079	23.373	0.0244276	0.116239	0.00280788	-9.885	23.968	0.0155317	0.475877	0.00345655
734	34.775	0.00601681	0.729583	0.00340302	-49.073	19.756	0.00137047	0.766456	0.000590162	-10.438	14.751	0.0175383	0.0965933	0.00637034	-10.9	16.719	0.0380007	0.65933	0.012285	-7.591	37.981	0.00841517	0.479086	0.000997421	0	19.665	0.1439	0.561013	0.00453283	0.001	18.281	0.0246102	0.411557	0.0114971	-16.297	18.484	0.0139738	0.390271	0.00763418	-1.815	19.567	0.0264789	0.57754	0.00331755	-6.987	44.93	0.00310209	0.526288	0.000978358
735	13.21	0.103676	0.750063	0.0698425	-65.92	19.968	0.00218377	0.766904	0.000881902	-18.255	36.108	0.0449964	0.0580848	0.00175475	-0.237	16.217	0.0130923	0.658166	0.00639613	-2.386	19.135	0.0100735	0.47983	0.00189933	-6.806	30.577	0.0154587	0.559571	0.00153341	-0.001	17.629	0.0560345	0.415915	0.0187314	-12.731	17.119	0.0145256	0.203983	0.00866288	-5.892	18.738	0.00793378	0.238277	0.00178025	-9.011	27.844	0.00655627	0.527077	0.00259793
736	23.943	0.0169281	0.141379	0.00948895	-52.193	18.027	0.00170892	0.766504	0.000629986	-14.021	22.679	0.0161127	0.518862	0.00302479	-12.156	14.456	0.0188401	0.147652	0.00686369	-17.512	29.325	0.00881082	0.479464	0.00145585	0.001	37.483	0.00742191	0.559243	0.000843713	0	11.944	0.0717677	0.611112	0.0350576	-8.523	13.681	0.0181115	0.630302	0.0100982	-23.722	17.87	0.0133585	0.22085	0.00228834	-6.539	26.834	0.0136242	0.12358	0.00350924
737	22.585	0.0265868	0.833879	0.0158424	-48.959	14.461	0.00206551	0.766493	0.000982335	-10.739	15.515	0.02574	0.128649	0.0089726	-6.017	15.061	0.0122409	0.658047	0.00614488	-5.568	22.232	0.0381965	0.516787	0.00330434	0	39.543	0.0535461	0.559443	0.00115919	0	15.484	0.014826	0.600267	0.00863957	-6.149	15.752	0.0695546	0.399788	0.0230674	-10.105	26.074	0.00705245	0.575743	0.00120555	-15.749	19.715	0.0381765	0.531945	0.0113044
738	30.227	0.0142766	0.832917	0.0095407	-49.16	18.136	0.00334743	0.0996994	0.00130994	-9.884	20.356	0.0197812	0.0988513	0.00684836	-5.823	11.115	0.0703732	0.67183	0.0522098	-14.819	29.511	0.00888999	0.485633	0.00145471	0	46.08	0.0057712	0.559117	0.000569361	0	17.186	0.0329784	0.413765	0.0151214	-11.877	19.886	0.0145907	0.292851	0.00569505	-6.963	25.28	0.00997692	0.576043	0.00155745	-2.078	17.305	0.0114886	0.48062	0.00448441
739	28.084	0.0181318	0.130138	0.0100431	-48.954	12.507	0.00350035	0.766613	0.00175412	-12.552	15.123	0.0924253	0.526795	0.0170681	-11.208	14.485	0.019353	0.658753	0.00815564	-8.571	33.027	0.00426338	0.478903	0.000777091	0	32.678	0.0173715	0.5595	0.00124019	-0.755	11.414	0.0419708	0.423795	0.0316709	-11.868	21.24	0.0146343	0.216205	0.00672767	-10.074	25.436	0.00829179	0.266388	0.0013221	-11.653	32.567	0.0111656	0.0556048	0.0026528
740	29.394	0.00632062	0.150174	0.00363187	-48.958	21.597	0.000982253	0.766287	0.000442203	-11.687	16.737	0.0155267	0.519648	0.00516782	-15.284	15.558	0.0108971	0.657572	0.00444028	-10.264	13.394	0.135969	0.124425	0.0260897	-5.304	17.111	0.0152538	0.560318	0.00282796	0	22.597	0.0105506	0.407716	0.00523598	-4.558	18.404	0.026817	0.391235	0.00917587	-11.297	23.248	0.00699867	0.229127	0.00136529	-1.762	32.314	0.00879749	0.52703	0.00241034
741	19.509	0.0176066	0.834959	0.00942359	-53.535	9.139	0.00490043	0.767774	0.00229554	-9.314	15.309	0.0351543	0.524329	0.0160392	-13.577	13.191	0.0101004	0.657522	0.00499206	-6.391	28.013	0.00616456	0.479162	0.00108953	0	29.812	0.043344	0.0752809	0.00218902	0	22.965	0.0149893	0.109228	0.00707528	-10.475	8.681	0.158043	0.419747	0.055356	-0.778	16.017	0.0191428	0.116716	0.00436085	-17.044	14.335	0.013246	0.486909	0.00573562
742	35.704	0.00841583	0.237863	0.00405725	-48.945	17.847	0.0013133	0.766303	0.000616872	-14.66	18.634	0.0806793	0.285777	0.0163583	-12.217	11.713	0.0496734	0.660274	0.0170566	-14.309	15.321	0.0372825	0.170642	0.0060597	-2.807	36.627	0.0150603	0.559431	0.0011837	0	14.724	0.0435709	0.424415	0.0330584	-12.454	17.027	0.016252	0.618754	0.0094562	-8.959	19.072	0.00961461	0.122602	0.00200475	-10.896	44.112	0.00292837	0.52628	0.000964738
743	22.778	0.0193875	0.833775	0.0107064	-51.209	10.45	0.00537738	0.145783	0.0027279	-11.854	17.262	0.0342548	0.521216	0.00760268	-5.994	14.885	0.00927991	0.657493	0.00424805	-10.549	24.064	0.0101878	0.479699	0.0017401	-0.099	28.283	0.0176663	0.559925	0.00207062	0	16.02	0.0231995	0.414462	0.0162713	-16.125	19.028	0.0180128	0.390056	0.00727722	-3.631	26.143	0.00691727	0.0664082	0.0012946	-5.084	40.826	0.00399591	0.0982809	0.00125759
744	30.479	0.00708707	0.832897	0.0040543	-48.954	21.009	0.00101008	0.766299	0.000447539	-7.304	16.334	0.0194616	0.171437	0.00824579	-6.66	9.147	0.0436309	0.662756	0.0233806	-6.062	30.652	0.00939041	0.3455	0.00127109	0	11.096	0.0492055	0.561983	0.00621024	-13.944	12.082	0.0969694	0.454085	0.0896832	-12.711	15.74	0.013006	0.38953	0.00642644	-12.376	18.156	0.0212206	0.577775	0.00359556	-16.444	23.916	0.0102459	0.527665	0.00360456
745	29.145	0.0171813	0.832965	0.0110124	-48.962	23.049	0.00105645	0.766345	0.00044012	-7.05	14.086	0.0415608	0.522786	0.0192617	-10.794	15.235	0.0110734	0.657775	0.00512519	-9.942	14.908	0.0161357	0.481574	0.00401802	-3.918	35.756	0.0191668	0.559512	0.00136814	0	17.047	0.0224516	0.283726	0.0164315	-11.683	17.747	0.00985533	0.617308	0.00443332	-2.656	20.637	0.0144428	0.57687	0.00252842	-10.277	43.94	0.00467457	0.526402	0.00118145
746	18.247	0.0191747	0.83425	0.0124626	-48.946	19.532	0.00170396	0.766507	0.000586165	-12.248	24.637	0.027908	0.127904	0.00282569	-10.645	17.914	0.00909981	0.657355	0.00367583	-6.133	22.803	0.00773395	0.523571	0.00167521	0	24.165	0.017441	0.560158	0.00235488	0	19.513	0.0119812	0.326777	0.00631232	-10.138	11.29	0.0202395	0.392322	0.0109326	-3.699	13.313	0.117004	0.592935	0.0268266	-10.752	22.444	0.00894486	0.476896	0.00318075
747	24.344	0.0119561	0.833309	0.00704361	-48.952	18.006	0.00126154	0.766297	0.000599116	-8.989	11.082	0.053248	0.520843	0.0227703	-7.509	8.681	0.0227972	0.658994	0.0117917	-3.933	15.237	0.0424024	0.389532	0.00787988	-5.929	37.802	0.0274028	0.559342	0.00100205	0	12.168	0.130131	0.469538	0.12981	-18.547	14.383	0.0195988	0.39128	0.00924401	-13.025	20.168	0.00939665	0.57648	0.0020705	-7.971	33.417	0.00513426	0.526574	0.00153905
748	27.799	0.00654919	0.0834302	0.00382414	-48.968	16.034	0.01165	0.770808	0.00352912	-11.725	12.604	0.117139	0.552444	0.0673858	-11.231	14.413	0.0172752	0.65872	0.0080457	-8.214	21.928	0.00661739	0.479463	0.0014545	0	34.546	0.00839524	0.559322	0.0010078	0	13.243	0.101722	0.423716	0.0317737	-12.705	16.757	0.0246204	0.396127	0.0177844	-7.245	20.268	0.0231641	0.077539	0.00334503	-1.545	25.03	0.0178143	0.527899	0.00406774
749	35.018	0.00807969	0.58832	0.00478646	-48.969	17.512	0.00195449	0.76669	0.000773249	-12.973	22.738	0.0568628	0.52081	0.00663109	-4.03	13.694	0.0404966	0.662957	0.0205306	-11.513	28.392	0.00819415	0.504331	0.00130733	0	40.571	0.0163019	0.559392	0.00107248	0	11.009	0.068528	0.436841	0.056858	-31.682	18.415	0.0154796	0.617548	0.0080152	-7.938	16.048	0.0112006	0.434025	0.00273163	-18.945	52.413	0.00296452	0.526192	0.000801316
750	38.868	0.00447245	0.169354	0.0025712	-48.958	11.676	0.00311645	0.767039	0.00150197	-5.953	17.967	0.0518793	0.112245	0.00832854	-3.546	16.95	0.00907297	0.347079	0.0037609	-5.107	33.571	0.00702407	0.260397	0.0010779	0	32.403	0.0408145	0.559763	0.00188677	0	19.527	0.0135172	0.40895	0.00724068	-10.463	18.753	0.0110117	0.388852	0.00533409	-11.789	18.221	0.0156539	0.577339	0.00307939	-5.621	19.322	0.0358822	0.482561	0.00856122
751	25.716	0.0129239	0.172726	0.00779987	-48.958	12.34	0.00363355	0.766615	0.00183015	-2.174	27.767	0.00864301	0.197786	0.00200797	-0.019	14.48	0.0202082	0.65867	0.00749279	-18.877	19.859	0.0137537	0.142283	0.00287095	-0.001	38.998	0.0225977	0.559448	0.00121935	0	18.62	0.0236753	0.4121	0.0123773	-13.832	17.068	0.0355991	0.396181	0.017223	-9.148	13.749	0.0488169	0.587364	0.0153127	-12.154	44.775	0.00394017	0.52637	0.00114633
752	29.711	0.00675723	0.832909	0.0041302	-49.175	19.543	0.0016075	0.766471	0.00064223	-2.705	32.394	0.00927295	0.482908	0.00162876	-6.174	15.024	0.0149669	0.657788	0.00617772	-4.511	33.404	0.00521178	0.518148	0.0008889	0	24.684	0.0242122	0.55992	0.0021871	0	11.907	0.105102	0.601746	0.0263166	-13.536	9.911	0.0226899	0.180282	0.0148008	-18.204	0	1	1	1	-26.679	23.862	0.00993724	0.263502	0.00344709
753	18.689	0.0143797	0.318887	0.00837134	-49.61	11.06	0.00830745	0.769162	0.00346573	-6.638	19.011	0.0327979	0.0651656	0.00569531	-11.072	17.796	0.0101813	0.346177	0.00384942	-10.811	18.194	0.0320574	0.523855	0.00449098	0	32.415	0.0141812	0.559423	0.00113876	-6.646	15.136	0.0281967	0.600298	0.0112555	-5.667	9.173	0.0323005	0.395896	0.0166667	-13.596	11.877	0.0236996	0.436649	0.00550923	-5.727	23.143	0.0100924	0.0514208	0.00340893
754	14.545	0.0245896	0.176592	0.0163652	-56.085	26.256	0.000697523	0.766184	0.000304792	0	23.297	0.0274874	0.519601	0.00433421	-10.986	14.517	0.0551112	0.663368	0.0180216	-4.145	13.035	0.112074	0.507653	0.0417232	-2.141	34.043	0.00667302	0.559335	0.00100578	0	11.057	0.0297667	0.651748	0.0190601	-10.163	13.249	0.0157498	0.621061	0.00845314	-9.049	14.887	0.0344711	0.579224	0.00530701	-3.741	23.02	0.0187132	0.528533	0.00533619
755	18.687	0.0407919	0.834255	0.0186171	-52.939	15.912	0.00222728	0.766899	0.00100048	-13.042	40.536	0.00579431	0.483434	0.00101783	-3.263	10.839	0.126566	0.681029	0.0578696	-8.553	25.451	0.00470828	0.479162	0.00108989	0	8.831	0.0299237	0.562426	0.00738269	-12.43	16.948	0.0198364	0.598796	0.00988398	-15.935	15.508	0.0167773	0.390286	0.00765122	-16.175	14.787	0.0441518	0.111794	0.00966152	-14.68	27.229	0.0114328	0.118563	0.00333634
756	36.028	0.00508592	0.832681	0.00299347	-49.17	12.711	0.00257027	0.766576	0.00124989	-4.665	22.624	0.0127577	0.484518	0.00322581	-4.969	11.863	0.0602773	0.666016	0.0321458	-8.114	13.134	0.0295733	0.482071	0.00461823	-5.197	35.426	0.00729378	0.559317	0.000963943	0.001	15.848	0.023063	0.413408	0.0145113	-5.53	14.558	0.087724	0.404097	0.0301609	-4.12	14.141	0.0492723	0.58537	0.0126633	-15.222	20.992	0.0171729	0.476771	0.00557058
757	14.316	0.0601926	0.834787	0.0327339	-55.237	6.674	0.0131275	0.771345	0.0062852	-17.846	14.245	0.0591952	0.529619	0.0376549	-15.118	16.849	0.0119441	0.657735	0.00480279	-5.718	25.534	0.013657	0.479747	0.00179798	0	32.942	0.00756364	0.110319	0.000966662	0.001	15.275	0.0157873	0.409893	0.00877551	-19.371	15.969	0.0865625	0.413849	0.0465695	-15.144	17.445	0.00981883	0.115215	0.00241267	-15.589	9.832	0.143495	0.552004	0.0485131
758	23.733	0.0687991	0.191513	0.0375136	-50.311	10.436	0.00451517	0.766912	0.00223125	-4.644	20	0.0136812	0.107635	0.00383892	-12.622	14.225	0.0766089	0.664064	0.050513	-5.652	17.998	0.0170985	0.0754299	0.00349675	-2.159	28.7	0.00823348	0.559443	0.0012436	0	14.003	0.0511855	0.41977	0.025156	-16.923	21.036	0.00896044	0.58286	0.00438375	-9.499	17.5	0.0158729	0.577296	0.00303099	-20.071	28.397	0.00634372	0.526862	0.00204789
759	30.846	0.00854168	0.832926	0.00485714	-49.158	15.082	0.00780745	0.76953	0.00272772	-12.073	18.93	0.0180505	0.0595443	0.00472948	-10.739	19.358	0.00872188	0.657224	0.00330352	-3.707	23.161	0.00901422	0.479709	0.00175224	0	38.986	0.0104267	0.559291	0.00091775	0	17.135	0.015609	0.410034	0.00902008	-7.733	14.878	0.020897	0.335565	0.00937146	-19.816	18.506	0.00825322	0.114143	0.00187084	-8.776	49.07	0.00312447	0.526217	0.000843897
760	28.391	0.0113348	0.832976	0.0055405	-49.209	11.657	0.00694715	0.766737	0.00363916	-10.387	13.252	0.0172287	0.492479	0.00633138	-20.725	20.04	0.00761583	0.319878	0.00272188	-1.183	23.233	0.0225208	0.135936	0.00271371	0	39.63	0.0124934	0.559301	0.000941483	-0.001	17.535	0.0222656	0.412673	0.0133031	-15.382	15.43	0.0178914	0.390564	0.00809144	-6.753	7.799	0.0575716	0.586804	0.0143527	-14.525	24.368	0.00937652	0.527314	0.00298542
761	41.09	0.00396442	0.832611	0.00221869	-49.072	20.384	0.00104254	0.766243	0.000484139	-9.979	26.732	0.119405	0.51984	0.0046677	-8.644	17.031	0.00937368	0.657542	0.00414994	-6.419	8.662	0.126045	0.510387	0.0408673	-9.491	36.904	0.00636211	0.559244	0.000832871	0	17.105	0.037568	0.412404	0.0129134	-15.976	15.839	0.0252348	0.617946	0.0130476	-12.283	15.015	0.0508357	0.138426	0.00619092	-16.598	24.82	0.00948934	0.527273	0.00295412
762	30.187	0.00797573	0.832862	0.00457483	-49.225	11.993	0.00344551	0.766676	0.0017481	-2.535	24.281	0.0184278	0.109426	0.00272516	-9.934	15.566	0.0169648	0.659017	0.00828239	-9.91	9.143	0.0427696	0.581261	0.0138804	-2.45	35.767	0.0237169	0.559458	0.00127752	0	15.733	0.0285371	0.411448	0.0113003	-9.226	15.689	0.0127496	0.38922	0.00592971	-16.221	16.519	0.0233889	0.577983	0.00383925	-12.821	33.979	0.00702037	0.270411	0.00197279
763	33.904	0.010742	0.832753	0.00670984	-49.161	15.771	0.00171175	0.766417	0.000821106	-15.037	18.948	0.0110288	0.470833	0.00420439	-9.843	13.063	0.0903561	0.660391	0.0198428	-10.028	35.635	0.00765677	0.479089	0.00100219	0.001	31.403	0.00592989	0.559314	0.000973712	0	11.368	0.0883202	0.447669	0.0828286	-22.039	18.931	0.0083888	0.14316	0.00484073	-6.211	16.345	0.121717	0.583297	0.0102104	-9.165	45.123	0.00364143	0.526302	0.00100796
764	17.049	0.0118877	0.834748	0.00728837	-49.169	18.86	0.00181252	0.766697	0.000772233	-12.2	14.117	0.026804	0.486449	0.00713226	-4.794	19.714	0.00871023	0.34547	0.00321111	-3.221	33.111	0.00369332	0.127697	0.000777158	0.001	28.394	0.0136963	0.559808	0.00192543	0	21.198	0.0174147	0.408811	0.00702241	-19.833	15.718	0.0196842	0.391679	0.00993731	-11.15	16.411	0.0109218	0.434443	0.00271806	-11.077	26.42	0.0198293	0.0659268	0.00485466
765	22.241	0.0113148	0.594448	0.00721796	-48.967	15.219	0.00303211	0.766996	0.00105463	-10.53	25.507	0.0153732	0.0944458	0.0032081	-23.478	19.632	0.0128164	0.657302	0.00406329	-5.91	19.725	0.00820597	0.479843	0.00191493	0	51.138	0.00743662	0.559164	0.000634014	0.001	20.448	0.0144808	0.597985	0.0069415	-4.173	16.073	0.0116404	0.484679	0.00674433	-13.042	23.313	0.0154361	0.576458	0.00204467	-7.097	18.321	0.0184217	0.528685	0.00566164
766	28.491	0.00737283	0.243499	0.00429093	-49.2	18.112	0.00214876	0.766651	0.000718585	-13.844	19.866	0.0643029	0.521798	0.00847982	-12.135	13.96	0.00954442	0.657306	0.00430851	-5.673	27.843	0.0117843	0.512599	0.00164956	0	26.975	0.0346406	0.559896	0.00207188	-6.124	13.32	0.029255	0.601745	0.0151322	-14.66	16.27	0.0178863	0.561985	0.0106216	-14.84	13.528	0.0542103	0.581306	0.00779112	-13.782	21.71	0.0119749	0.528192	0.00499798
767	22.759	0.0203442	0.83353	0.0103021	-55.1	16.956	0.00252393	0.76701	0.000994275	-12.981	18.143	0.0156513	0.132877	0.00525922	-6.149	17.258	0.0223135	0.657835	0.00626129	-10.151	21.179	0.00965288	0.479675	0.00171123	-0.031	39.124	0.00989469	0.559255	0.000814672	0	8.912	0.11338	0.461563	0.112632	-14.253	13.213	0.0194869	0.3918	0.0100941	-9.136	21.622	0.0134252	0.0930902	0.0025352	-4.272	12.76	0.117173	0.553693	0.0541136
768	28.004	0.011563	0.357301	0.00592536	-48.951	18.303	0.00263657	0.766963	0.000930709	-8.079	20.203	0.0222271	0.519076	0.00362254	-8.57	10.984	0.107978	0.672686	0.0439535	-12.191	24.597	0.00987219	0.069004	0.00215673	0	39.869	0.0135158	0.55937	0.0010203	0	15.337	0.0166586	0.410797	0.0102493	-12.975	13.054	0.0234808	0.620038	0.0123043	-14.435	12.956	0.0424567	0.585358	0.0127615	-7.766	44.845	0.00339348	0.474807	0.000985078
769	40.388	0.00528172	0.832579	0.00280549	-48.956	4.939	0.0698944	0.778323	0.040174	-8.527	14.863	0.0432615	0.486172	0.00764027	-14.408	13.674	0.01044	0.657472	0.00458971	-11.966	18.861	0.0102208	0.479819	0.00188527	-3.79	41.144	0.00676088	0.55923	0.000795905	0	13.581	0.030769	0.41416	0.0157095	-17.328	11.676	0.057649	0.402156	0.0272488	-14.211	23.439	0.00788611	0.0596926	0.00149875	-4.46	17.694	0.013113	0.138236	0.00502186
770	22.405	0.0164058	0.132658	0.00948039	-54.813	14.983	0.00730325	0.76841	0.00195453	-13.095	20.302	0.0631934	0.519676	0.00452622	-14.476	14.591	0.00932875	0.114206	0.00422401	-0.009	22.64	0.0078556	0.479478	0.00147242	-0.065	28.8	0.011915	0.559574	0.00151606	0.001	15.457	0.0920738	0.449071	0.076607	-19.087	9.608	0.1452	0.6221	0.0581029	-9.33	24.245	0.00965582	0.426689	0.00155993	-17.098	18.169	0.0115449	0.162318	0.00448261
771	24.632	0.0125218	0.114029	0.00661894	-48.954	9.621	0.0288112	0.773972	0.0159216	-9.322	29.662	0.0176902	0.0761597	0.00220937	-9.999	13.324	0.0162317	0.177409	0.00829775	-3.891	14.261	0.0365063	0.486319	0.00981272	-7.476	37.38	0.00992091	0.559403	0.00105086	0	20.36	0.0099581	0.600675	0.00626522	-1.499	19.176	0.0117917	0.617026	0.00608591	-12.473	22.979	0.00773029	0.401762	0.00163003	-5.639	18.771	0.0241257	0.530839	0.0092729
772	13.911	0.0239244	0.175827	0.0135161	-63.61	20.036	0.00110653	0.766339	0.000488715	-9.658	30.344	0.0108197	0.139397	0.00191564	-8.229	12.663	0.114515	0.664155	0.0393968	-6.124	27.817	0.012341	0.311742	0.00164611	0	23.606	0.0294258	0.560608	0.00339385	0	12.187	0.0523826	0.429057	0.0406452	-19.456	18.648	0.0138214	0.389258	0.005987	-1.972	22.684	0.0149027	0.576778	0.00242133	-10.283	19.648	0.00958255	0.481755	0.00416223
773	27.323	0.00932807	0.820875	0.00511459	-48.959	13.465	0.00237152	0.7668	0.0011306	-7.751	23.301	0.0136884	0.519142	0.00365743	-6.485	14.198	0.00930941	0.657376	0.00438085	-3.647	20.525	0.0419651	0.523232	0.00348456	-0.001	36.863	0.00951057	0.559311	0.000915995	0	18.307	0.0161605	0.599034	0.00895228	-13.271	15.285	0.01538	0.389973	0.00713989	-9.082	20.57	0.00850777	0.0532887	0.00176889	-11.856	39.654	0.00581816	0.526578	0.00154341
774	33.647	0.012532	0.284027	0.0059926	-49.157	15.244	0.0087991	0.769618	0.0027754	-16.744	17.809	0.0179479	0.485275	0.00522629	-6.557	10.888	0.0252593	0.351716	0.00978176	-5.088	29.362	0.0070012	0.4792	0.00113592	0	43.945	0.0121316	0.559255	0.000817435	0.001	23.166	0.00955534	0.407441	0.00478859	-10.947	18.358	0.0119469	0.389435	0.00627198	-7.253	15.283	0.0780058	0.104059	0.00842589	-5.588	37.948	0.00395128	0.475129	0.00127739
775	31.852	0.00802874	0.17035	0.00426936	-49.173	11.679	0.00312269	0.766882	0.00140313	-11.36	13.19	0.042719	0.284534	0.0108238	-10.942	17.774	0.00852989	0.657147	0.00343577	-10.111	18.349	0.0214352	0.523752	0.00395196	0	41.15	0.00476022	0.559159	0.000639208	0	10.64	0.0508549	0.42794	0.0384406	-14.824	12.807	0.0258028	0.39268	0.0115111	-12.449	20.23	0.00852105	0.39532	0.00192221	-12.286	27.761	0.0106623	0.475497	0.00239418
776	21.995	0.0169963	0.833453	0.00952571	-48.996	11.694	0.00748857	0.769503	0.00307774	-15.083	15.345	0.0626803	0.522724	0.0102742	-18.85	3.742	0.234323	0.70904	0.152972	-9.221	21.423	0.0137952	0.237853	0.00247402	0	21.323	0.0153372	0.560453	0.00284533	-0.988	15.396	0.020503	0.599507	0.0100358	-5.647	11.67	0.0186162	0.619798	0.00953797	-5.867	19.575	0.022781	0.152283	0.00299265	-10.934	38.055	0.00475718	0.0732492	0.00139196
777	29.899	0.0194377	0.288833	0.0101037	-49.165	9.577	0.00625674	0.767506	0.00291915	-11.333	15.427	0.0249836	0.127342	0.00859171	-14.881	13.71	0.0276576	0.659154	0.00867228	-4.534	32.372	0.00423128	0.478923	0.00080082	0	32.393	0.0368422	0.559587	0.00146926	0	16.844	0.0137423	0.333923	0.00833576	-3.226	15.435	0.0455207	0.399402	0.0224493	-10.071	18.517	0.0103399	0.2118	0.00214086	-9.826	35.995	0.00555419	0.526637	0.00164093
778	17.176	0.0209152	0.835817	0.0118689	-49.313	12.593	0.0136775	0.766789	0.00735025	-8.388	16.08	0.0262279	0.521928	0.00926564	-4.535	13.391	0.0195686	0.202545	0.00782239	-10.153	31.009	0.00524649	0.116068	0.00105901	0	26.391	0.0991873	0.0575497	0.00331559	-0.001	23.776	0.0103214	0.597837	0.00543919	-6.504	8.916	0.0326882	0.397914	0.0199478	-13.968	14.467	0.068656	0.1053	0.00951859	-12.24	33.282	0.00485306	0.299163	0.00165341
779	32.146	0.00817464	0.680195	0.00440219	-49.162	8.846	0.00904681	0.767286	0.00468581	-7.688	24.397	0.0188209	0.41895	0.00312675	-1.695	15.048	0.0228761	0.66137	0.0125845	-8.277	21.865	0.059109	0.105798	0.00337316	-0.001	37.631	0.00959786	0.559337	0.000997746	0.001	14.013	0.0382915	0.418167	0.0223336	-11.399	17.574	0.0413995	0.38586	0.016387	-8.707	16.928	0.0118981	0.104345	0.00296448	-7.258	23.818	0.00801212	0.476531	0.00279902
780	26.233	0.0142627	0.833023	0.00773228	-49.159	14.768	0.00186188	0.766551	0.00079415	-10.041	20.577	0.0156314	0.208687	0.00467365	-2.109	16.355	0.0100698	0.657894	0.00476312	-2.343	16.816	0.0154443	0.481598	0.00404468	-5.468	37.245	0.0291556	0.202463	0.00135628	0	13.957	0.0181669	0.412334	0.0127736	-5.151	18.881	0.0108032	0.389075	0.00569725	-5.87	20.763	0.00941798	0.427394	0.00171473	-21.546	29.964	0.00879334	0.526979	0.00234467
781	20.021	0.0185	0.569307	0.00933699	-52.344	18.675	0.00186114	0.766714	0.000750891	-11.167	14.642	0.022079	0.10969	0.0075852	-8.467	15.685	0.0187169	0.658154	0.00627066	-8.695	22.482	0.0117099	0.132373	0.00197862	0	27.695	0.0129761	0.559704	0.00180846	0	16.322	0.0529244	0.420372	0.0261506	-9.08	19.163	0.0220482	0.392979	0.0120159	-11.554	22.682	0.0101085	0.186102	0.00172109	-18.789	37.027	0.00625752	0.526765	0.00185264
782	15.522	0.0425468	0.835114	0.020497	-50.772	14.367	0.00228092	0.766773	0.00106017	-12.518	21.903	0.0152269	0.51903	0.00338545	-11.133	10.876	0.0656263	0.660636	0.0258434	-3.989	16.823	0.0167727	0.482321	0.00493929	-3.533	30.233	0.00834474	0.559412	0.00117509	0	12.783	0.0772488	0.437915	0.061244	-13.908	16.625	0.0173054	0.390702	0.00831238	-17.922	18.379	0.0138706	0.14449	0.00323265	-8.435	37.835	0.00403828	0.140828	0.00123623
783	32.724	0.00727123	0.832813	0.00435977	-48.954	25.533	0.000819955	0.766235	0.000338975	-3.727	19.768	0.0147095	0.0713936	0.00422776	-9.026	15.508	0.0162217	0.154021	0.00703769	-7.698	28.152	0.0219146	0.157712	0.00209335	0	30.114	0.0169829	0.559456	0.00120854	-3.234	18.069	0.021704	0.599426	0.00874096	-13.577	16.201	0.0204266	0.391182	0.00909315	-9.481	14.29	0.0448493	0.579599	0.00574654	-18.061	43.176	0.00693015	0.474832	0.00141193
784	34.148	0.00538368	0.832757	0.00327906	-49.069	12.464	0.00283766	0.766759	0.00128047	-10.978	16.034	0.0652934	0.523355	0.0112285	-16.083	12.081	0.0185882	0.349337	0.00764521	-7.575	24.471	0.00941508	0.479523	0.00152643	0	37.829	0.0958277	0.559452	0.00122072	0.001	17.982	0.0166197	0.598312	0.00806769	-5.296	18.802	0.0425668	0.401382	0.0257082	-9.613	18.568	0.0120271	0.397474	0.00241766	-12.578	20.968	0.0131278	0.476898	0.00445482
785	17.767	0.116449	0.194682	0.0471188	-61.302	20.235	0.0010184	0.766237	0.000484167	-7.813	21.478	0.0143121	0.0873569	0.0035572	-6.872	9.97	0.0180703	0.154552	0.00846714	-1.705	24.345	0.00629529	0.522929	0.00124361	0	15.773	0.0322592	0.561878	0.00569965	0.014	16.288	0.0664618	0.435164	0.0506116	-13.307	15.319	0.0234832	0.393335	0.0125683	-26.827	13.549	0.033576	0.583243	0.0101251	-10.315	24.006	0.0200008	0.528301	0.0049299
786	12.331	0.0202292	0.841344	0.0135097	-53.386	12.063	0.00584992	0.766635	0.00305598	-12.494	22.557	0.027459	0.120899	0.00473608	-12.155	13.804	0.0782292	0.662801	0.0286342	-9.241	27.771	0.00696911	0.479235	0.00117765	0	42.813	0.00585543	0.559194	0.000748922	0	11.96	0.0250493	0.414897	0.0169345	-3.785	9.788	0.02528	0.394552	0.0145285	-6.718	22.291	0.00992308	0.188886	0.00165298	-6.898	46.521	0.00308987	0.47409	0.000933994
787	22.306	0.120099	0.143951	0.0380109	-49.688	21.525	0.00307954	0.767129	0.000981329	-8.885	21.333	0.0170807	0.106517	0.00472655	-8.385	16.013	0.0193749	0.346007	0.00659496	-8.664	19.424	0.0237291	0.52386	0.00345159	0	24.329	0.213016	0.442303	0.00348279	0	13.877	0.0316252	0.418974	0.0237312	-10.551	19.2	0.0254928	0.393597	0.0129921	-13.818	15.772	0.0256541	0.580223	0.00653694	-11.292	45.508	0.0029497	0.431248	0.000944464
788	16.78	0.0195123	0.417074	0.0127752	-50.962	29.5	0.000570568	0.766108	0.000266916	-1.77	15.752	0.0284751	0.521475	0.00964566	-9.525	15.347	0.0186131	0.65871	0.00722642	-7.835	17.151	0.0136062	0.525565	0.00277624	1.258	39.331	0.00692435	0.559222	0.000790748	-0.001	16.517	0.0203671	0.412203	0.0125382	-6.347	12.938	0.0244054	0.393119	0.0122079	-12.896	24.962	0.00996713	0.576015	0.00152543	-4.013	27.255	0.00870749	0.475571	0.00241378
789	33.274	0.00922126	0.83273	0.00531319	-49.171	14.867	0.00877183	0.76919	0.00248047	-15.55	13.133	0.11603	0.566362	0.102925	-13.937	13.54	0.0465188	0.662235	0.0189984	-13.293	21.865	0.0088618	0.45585	0.00174528	0	33.902	0.0226023	0.559481	0.00129463	0	19.726	0.0181515	0.598469	0.00747696	-9.771	18.45	0.0092981	0.61687	0.00452063	-8.971	14.218	0.0396761	0.580197	0.00645795	-5.665	30.63	0.00855963	0.526946	0.00227767
790	16.231	0.0134013	0.44202	0.00811711	-52.104	13.536	0.00738232	0.766921	0.00388184	-19.788	15.287	0.0263752	0.521809	0.00922465	-15.553	18.591	0.00858408	0.657177	0.00321423	-4.03	35.828	0.00293297	0.478789	0.000638817	0.001	29.473	0.0337198	0.559677	0.00163311	0	6.346	0.373297	0.515301	0.168416	-8.709	18.57	0.0143053	0.389414	0.0062379	-14.146	22.612	0.0108822	0.576399	0.00197573	-12.914	18.865	0.0306958	0.529303	0.00674735
791	18.413	0.0184179	0.834636	0.0100885	-48.997	17.592	0.00185659	0.76665	0.000733109	-5.618	19.559	0.0143134	0.0634437	0.00412631	-11.663	16.124	0.0194101	0.659025	0.00743444	-12.84	19.034	0.024459	0.481858	0.00436037	0	42.627	0.00743817	0.559222	0.000776746	0.001	19.604	0.0223501	0.413419	0.014604	-2.342	16.941	0.0384589	0.196193	0.0160858	-11.695	15.507	0.012642	0.222846	0.00315955	-12.716	40.572	0.00489998	0.186946	0.00132865
792	35.117	0.00697466	0.832743	0.00417768	-48.961	10.187	0.00463077	0.766948	0.00228361	-11.169	17.012	0.031888	0.120842	0.00702436	-6.284	12.295	0.033959	0.660703	0.0135094	-17.641	13.026	0.0362845	0.526644	0.00880683	-3.211	19.175	0.0678683	0.560829	0.0040414	-6.261	11.214	0.0248156	0.415213	0.0175048	-17.825	15.721	0.0295307	0.395702	0.0164342	-14.037	22.144	0.0070793	0.576134	0.00166427	-15.809	32.811	0.00719496	0.526864	0.00206997
793	20.561	0.0161182	0.172519	0.00851319	-54.008	17.77	0.0012916	0.766332	0.00058802	-9.725	23.897	0.0157643	0.519173	0.00369476	-9.739	13.106	0.0146432	0.658423	0.00722369	-8.855	21.79	0.0158338	0.523495	0.00298609	0	25.952	0.0518959	0.561112	0.00403265	-11.906	15.401	0.0633285	0.429958	0.0438521	-20.062	11.148	0.0485909	0.625098	0.0268876	-9.073	20.985	0.00801732	0.0762897	0.0019371	-7.581	48.939	0.00311816	0.526251	0.000915664
794	31.027	0.00585802	0.437435	0.00332597	-48.954	11.054	0.00395369	0.7672	0.0019738	-13.893	24.12	0.0154858	0.518999	0.00342549	-2.72	14.362	0.015512	0.347368	0.00575569	-4.435	21.356	0.011485	0.479817	0.00188317	0	19.807	0.0864355	0.561993	0.00707897	0.001	15.803	0.0274101	0.411592	0.0115437	-6.524	22.423	0.0126881	0.388758	0.00519262	0	19.275	0.0132255	0.576602	0.00221316	-10.934	42.052	0.00432145	0.526379	0.00112187
795	28.151	0.0127905	0.832949	0.00628153	-49.155	12.134	0.00700537	0.768527	0.00235469	-0.296	16.304	0.0178232	0.0442108	0.00493296	-10.979	16.132	0.0126681	0.657879	0.00501578	-4.084	23.34	0.00962933	0.523067	0.00175575	-2.475	41.079	0.00874419	0.559304	0.000917562	-0.001	11.744	0.0711496	0.423319	0.0309775	-8.187	17.335	0.0141019	0.389686	0.00667709	-10.11	12.411	0.0948151	0.596874	0.0272117	-17.125	36.839	0.00458974	0.475128	0.00139448
796	32.483	0.00999092	0.773179	0.00513354	-49.066	22.75	0.00087644	0.76625	0.000396038	-16.562	23.233	0.0192631	0.0602488	0.00313459	-6.974	12.8	0.0833607	0.66693	0.034955	-8.188	24.539	0.0196407	0.52268	0.00226697	0	20.323	0.0347995	0.0820751	0.00467485	0.001	17.674	0.0179086	0.410801	0.0102661	-10.243	14.982	0.0544744	0.40511	0.0319398	-14.452	25.956	0.00851489	0.172934	0.00143161	-8.107	41.56	0.00494673	0.52643	0.00123185
797	15.552	0.0591488	0.292885	0.0403132	-55.068	12.757	0.0103918	0.772114	0.0046241	-6.604	24.852	0.0179565	0.518659	0.00267877	-3.268	15.114	0.0179574	0.658539	0.0066362	-11.478	29.105	0.00723633	0.479231	0.00117291	0.001	26.546	0.0275246	0.559962	0.00212168	-6.868	13.865	0.0365821	0.605532	0.0244938	-13.772	13.879	0.0212919	0.391497	0.00959465	-14.115	20.435	0.0104115	0.576502	0.00209679	-18.257	44.176	0.00439049	0.526393	0.00115341
798	13.228	0.0194206	0.835539	0.0118449	-61.81	13.57	0.00309697	0.767238	0.00135524	-22.883	18.579	0.0328629	0.524647	0.0147913	-9.787	13.895	0.0118945	0.280448	0.00486125	-9.801	25.851	0.00631465	0.335163	0.00124831	-9.99201e-15	27.952	0.0203375	0.559545	0.00145785	-5.031	11.743	0.0423525	0.22519	0.0283484	-2.828	17.421	0.0106887	0.307653	0.00599581	-2.195	9.969	0.180818	0.612265	0.0553613	-12.358	37.726	0.00446351	0.0226192	0.00132696
799	32.279	0.0082256	0.237843	0.00458615	-49.167	10.383	0.00664565	0.766822	0.00344757	-6.901	16.61	0.012991	0.126748	0.0048519	-13.974	9.808	0.0259446	0.660109	0.0132414	-7.472	15.665	0.0148648	0.480855	0.0031422	-9.37	41.611	0.00788547	0.559164	0.000684573	0	18.729	0.014351	0.409573	0.00826752	-2.115	14.765	0.0201456	0.393668	0.0131375	-21.156	20.54	0.0169405	0.328162	0.00269601	-13.052	32.299	0.00988916	0.527266	0.00278186
800	31.026	0.00977794	0.832833	0.00522933	-49.206	9.212	0.00961314	0.767227	0.00502784	-13.381	25.512	0.0136386	0.132223	0.00303509	-8.366	18.508	0.00915728	0.657271	0.00335414	-6.72	20.888	0.0112852	0.479798	0.00185975	0	27.825	0.0187232	0.0794715	0.00217516	0.001	16.459	0.0156011	0.477091	0.00967433	-6.269	18.548	0.0151847	0.389784	0.00684057	-0.022	19.72	0.0143012	0.0574548	0.0039859	-3.705	36.859	0.0058385	0.526551	0.00149339
801	18.027	0.0146317	0.118492	0.00844992	-51.356	19.561	0.00138729	0.766401	0.000532854	-11.433	16.684	0.078356	0.220925	0.0298643	-7.785	13.199	0.0254777	0.658938	0.0119254	-2.834	16.016	0.0258605	0.522998	0.00418593	-4.779	44.361	0.00542024	0.559128	0.00059383	0	18.512	0.0230268	0.597938	0.00990537	-13.127	16.655	0.00882677	0.388796	0.00524713	-11.391	19.19	0.0215484	0.530978	0.00476921	-7.788	20.806	0.0654622	0.530006	0.0085427
802	27.984	0.00825704	0.17069	0.00470552	-48.956	20.046	0.00155899	0.766534	0.000599669	-12.711	21.723	0.0142713	0.518817	0.00309344	-4.801	12.953	0.024456	0.660831	0.012398	-2.745	16.379	0.0117666	0.480711	0.00296687	-4.579	26.681	0.0150013	0.559658	0.0016798	0.001	13.258	0.0331968	0.419647	0.0248246	-9.795	18.384	0.0199046	0.393103	0.0122052	-12.199	24.802	0.00799561	0.210574	0.00136053	-9.724	48.493	0.00293109	0.0776992	0.000873575
803	31.313	0.0152829	0.144456	0.00686532	-49.153	8.488	0.0125971	0.771252	0.00489801	-12.119	17.747	0.0154859	0.48649	0.00458055	-9.77	12.773	0.0756859	0.663845	0.0220006	-6.789	26.858	0.0108006	0.522893	0.00192599	0	16.035	0.0354536	0.561474	0.00463695	-1.982	16.818	0.0185668	0.411245	0.0109777	-14.15	19.057	0.0110642	0.615185	0.0048066	-8.091	21.691	0.00859739	0.293283	0.00150448	-6.6	41.099	0.0032323	0.526334	0.00107737
804	13.089	0.0764726	0.842465	0.0484574	-56.988	19.157	0.00177298	0.766564	0.000731787	-9.917	19.116	0.0130951	0.519476	0.00440776	-5.587	13.99	0.0144751	0.351946	0.00674177	-8.08	24.363	0.00524027	0.47921	0.00114803	-0.001	28.625	0.015103	0.559631	0.00158797	0	18.617	0.0126238	0.4084	0.00634942	-8.698	17.863	0.0109724	0.251053	0.00569226	-3.116	13.513	0.0423515	0.579989	0.00620807	-10.674	19.755	0.0108461	0.480228	0.00453999
805	9.879	0.0616152	0.43086	0.048086	-57.862	11.586	0.0115878	0.241163	0.00279213	-14.471	20.388	0.0260928	0.520895	0.0068293	-19.192	12.293	0.0108978	0.657776	0.00555082	-12.345	26.21	0.0150981	0.521713	0.00192765	0	41.213	0.013331	0.559227	0.00081228	0	18.388	0.0415733	0.106364	0.0175463	-8.795	14.613	0.0158401	0.390183	0.00748084	-12.077	16.136	0.0132306	0.392377	0.0035058	-8.855	22.416	0.0192952	0.393471	0.00649106
806	18.747	0.0140436	0.605832	0.00791268	-50.74	25.082	0.00133377	0.766458	0.000490092	-9.816	20.15	0.0132235	0.475182	0.00438883	-12.514	12.557	0.0521786	0.349666	0.0146188	0.001	21.217	0.0106614	0.480277	0.00244014	-3.24	32.066	0.00776966	0.559389	0.00114518	0	10.82	0.035435	0.419253	0.0240705	-4.294	19.253	0.0193713	0.3918	0.0100978	-18.037	20.093	0.010617	0.073507	0.00222647	-2.777	23.751	0.0185602	0.476529	0.00535647
807	36.636	0.00397455	0.274193	0.00229358	-48.954	9.412	0.0376216	0.768262	0.0216378	-13.845	39.167	0.00491968	0.349787	0.00128532	0	20.62	0.00635802	0.656964	0.00246275	-1.493	22.297	0.0106071	0.523231	0.00188831	0	31.028	0.00922738	0.559459	0.0011858	0	11.42	0.0332961	0.611674	0.022095	-15.906	3.342	0.246526	0.688265	0.129562	-18.157	14.199	0.0224805	0.578269	0.00417367	-0.361	43.216	0.00907844	0.128859	0.00157417
808	17.035	0.0566956	0.141195	0.0286385	-58.227	12.35	0.00486404	0.766666	0.00249888	-13.55	12.641	0.100003	0.545035	0.0808616	-12.093	7.994	0.0755046	0.671164	0.0413474	-16.02	13.832	0.0148818	0.134789	0.00400144	-5.163	27.104	0.0165656	0.559515	0.00135973	-10.619	9.276	0.0839224	0.611801	0.0677957	-12.763	17.236	0.016605	0.391352	0.00938425	-9.469	15.54	0.0559605	0.278613	0.00825104	-10.409	54.548	0.00232905	0.526128	0.000668485
809	24.71	0.0148453	0.071701	0.00750263	-48.978	22.755	0.000926321	0.766244	0.00042095	-11.438	14.431	0.0158348	0.0978114	0.00563329	-16.494	15.096	0.0209456	0.65957	0.0108613	-8.3	14.184	0.10613	0.488965	0.0131369	-4.868	20.235	0.0351333	0.563509	0.00782454	-14.168	15.122	0.0217765	0.414067	0.0156634	-10.175	6.552	0.066473	0.408969	0.0375237	-10.456	17.796	0.0116357	0.0845941	0.00306006	-10.807	39.238	0.00466528	0.526478	0.00133657
810	25.499	0.0086506	0.357843	0.00543156	-49.158	21.776	0.00106466	0.766315	0.0004368	-13.326	22.01	0.0358571	0.0504298	0.00502456	-11.515	17.011	0.00858494	0.100566	0.00392575	-9.441	29.042	0.00468256	0.478993	0.000885568	0	38.924	0.00658388	0.559183	0.000726937	-0.001	14.013	0.0349115	0.420224	0.0257737	-13.051	14.013	0.0391462	0.397571	0.0193819	-7.112	25.513	0.0073207	0.575786	0.00125702	-17.929	16.873	0.0268723	0.274192	0.00952783
811	20.842	0.0151767	0.737306	0.0079693	-54.09	11.121	0.00860039	0.768943	0.0044473	-4.312	26.288	0.0580416	0.0724897	0.00446657	-3.669	12.674	0.0431894	0.661224	0.0171928	-0.001	19.39	0.00996687	0.479793	0.00185393	-3.729	22.458	0.0146503	0.559944	0.00221244	0	11.773	0.182907	0.430944	0.0433774	-8.793	15.632	0.0196292	0.39081	0.00848694	-4.064	22.282	0.00775608	0.279537	0.00144596	-10.214	51.055	0.00263472	0.526195	0.00080327
812	34.778	0.00738519	0.832774	0.00406776	-49.071	17.619	0.00147453	0.766459	0.000689814	-8.656	14.529	0.0494418	0.0719208	0.0152071	-12.807	17.204	0.0108181	0.657464	0.00394124	-9.043	20.936	0.00897807	0.522917	0.00158334	-0.117	28.335	0.0179383	0.55957	0.00147898	-2.954	16.626	0.0409039	0.42195	0.0285515	-13.15	7.401	0.102198	0.423918	0.0610567	-10.577	20.007	0.0105782	0.0861105	0.00226017	-12.153	39.33	0.00717293	0.526608	0.0015958
813	26.209	0.0168622	0.715083	0.00924239	-49.614	10.188	0.00448678	0.767331	0.00172246	-3.093	19.112	0.0226678	0.108862	0.00510153	-8.28	15.171	0.00995418	0.323514	0.0050422	-3.791	24.965	0.00515963	0.47931	0.00126959	0	27.645	0.0137097	0.442092	0.00129699	-3.384	16.99	0.0175701	0.599074	0.00926882	-14.558	22.059	0.0100416	0.155012	0.00398503	-1.103	13.08	0.0726192	0.25852	0.00788979	-8.602	21.73	0.00976495	0.0746038	0.00363034
814	31.399	0.00668825	0.832798	0.00380164	-49.059	18.388	0.00126167	0.766333	0.000555667	-14.042	11.879	0.171433	0.528862	0.0213545	-14.903	15.69	0.0115738	0.657453	0.00443478	-11.758	39.114	0.00378115	0.478823	0.000679608	0	28.687	0.0166707	0.560153	0.00227916	0.001	12.842	0.0638191	0.435059	0.0513705	-26.043	10.876	0.0238669	0.622633	0.0140336	-19.615	24.096	0.0103283	0.57628	0.00183602	-8.014	47.354	0.00333638	0.526246	0.000886022
815	13.529	0.0176195	0.174225	0.0114841	-64.136	22.116	0.000935314	0.766241	0.000405862	-10.245	16.345	0.012906	0.140269	0.00481456	-8.78	7.408	0.150445	0.67871	0.0876037	-20.296	27.701	0.00576783	0.479257	0.00120514	0.001	17.099	0.184501	0.564833	0.0121802	-6.531	10.915	0.0517219	0.425143	0.0337166	-19.968	18.359	0.0136247	0.616662	0.00602467	-13.89	20.298	0.0105732	0.57657	0.00217677	-17.041	45.143	0.00407059	0.526356	0.00111386
816	31.366	0.0089494	0.832866	0.00520123	-48.952	13.573	0.00215934	0.766426	0.00105853	-10.134	22.831	0.0137692	0.518936	0.00320977	-9.549	11.706	0.0561135	0.667799	0.0272792	-6.05	0	1	1	1	-15.459	29.656	0.0135068	0.559692	0.00156588	0	17.377	0.0301853	0.416983	0.0205013	-2.37	20.139	0.0300674	0.191164	0.0127257	-2.305	16.426	0.0126988	0.222706	0.00290619	-14.544	39.641	0.00410336	0.52649	0.00133953
817	36.109	0.0056292	0.832691	0.00296957	-48.956	14.21	0.00225126	0.766705	0.00104613	-5.876	23.853	0.017248	0.519534	0.00428983	-11.058	13.641	0.0218394	0.153445	0.00948587	-8.823	16.812	0.0604478	0.484313	0.00739018	0	42.836	0.0073023	0.559257	0.000797455	0	16.774	0.0191189	0.599435	0.00927579	-14.003	17.297	0.0476412	0.399892	0.0232358	-10.899	16.67	0.020722	0.578146	0.00403485	-7.827	42.823	0.00452202	0.0899269	0.00128301
818	26.975	0.0180198	0.820749	0.00962501	-48.958	18.355	0.00124873	0.76632	0.000550187	-8.07	22.697	0.0119361	0.51877	0.00303928	-13.946	8.154	0.0829743	0.677246	0.0636584	-7.23	13.006	0.0422958	0.485092	0.00829806	-7.824	34.358	0.00906035	0.559368	0.0010582	0	21.531	0.011413	0.597586	0.00522176	-9.174	17.669	0.0139481	0.389815	0.00688538	-10.02	16.993	0.00897804	0.189091	0.00207514	-9.94	45.168	0.00752244	0.473847	0.0013816
819	14.725	0.015466	0.835577	0.00982183	-52.532	5.364	0.100189	0.81413	0.0706654	-10.612	20.676	0.0171599	0.390425	0.00396275	-10.322	14.499	0.0844528	0.661973	0.0158259	-11.304	25.242	0.0127543	0.362562	0.00192091	0	36.747	0.00616975	0.559244	0.000843985	0	22.767	0.0260051	0.410127	0.00919026	-6.627	15.376	0.0188301	0.390612	0.0081689	-19.319	18.779	0.0267088	0.0702886	0.00534811	-13.133	51.418	0.00272768	0.526207	0.000819419
820	36.832	0.0049661	0.244156	0.00278517	-49.069	11.134	0.00326373	0.767009	0.00159157	-12.85	19.714	0.0160776	0.0988914	0.00407476	-8.447	20.341	0.00731746	0.657105	0.00274675	-6.757	31.79	0.00453125	0.478975	0.000863821	-0.001	24.201	0.00905775	0.559686	0.00161773	0	5.744	0.086154	0.438056	0.0541352	-23.485	15.191	0.106845	0.428291	0.0713862	-10.087	28.22	0.0122827	0.576244	0.00179365	-8.349	22.321	0.0156115	0.475136	0.00416782
821	25.252	0.0181866	0.109126	0.00950427	-48.957	12.604	0.00308686	0.76696	0.00125956	-2.812	20.758	0.0234647	0.0910576	0.00496989	-8.122	13.916	0.0182486	0.15426	0.0070118	-13.416	15.432	0.017976	0.481529	0.00396343	0	26.048	0.0191621	0.559958	0.00222162	-0.001	20.204	0.0204969	0.598942	0.0130673	-6.208	16.812	0.0149799	0.390805	0.00848355	-5.951	10.107	0.171896	0.61469	0.0594732	-15.925	24.069	0.00909321	0.338209	0.00335403
822	21.557	0.0165145	0.83348	0.00939385	-49.09	13.595	0.00230706	0.766479	0.00115387	-11.294	21.351	0.0102379	0.518818	0.00313485	-9.763	15.39	0.021785	0.658813	0.00733308	-4.617	28.838	0.00441518	0.101563	0.000946208	0	11.885	0.0431216	0.565967	0.017485	-10.253	16.271	0.0461666	0.60407	0.0176125	-11.758	14.274	0.0312149	0.397043	0.0185643	-18.952	21.58	0.0135647	0.24228	0.00223243	-8.376	30.29	0.0104929	0.475005	0.0024679
823	37.599	0.00392081	0.133303	0.00224896	-48.974	15.835	0.0032324	0.767388	0.00130555	-13.255	28.758	0.0306244	0.0472478	0.00276801	-8.179	14.118	0.0111805	0.657606	0.00543539	-4.956	29.476	0.00535569	0.0997989	0.000975214	0	13.883	0.0325508	0.562149	0.00712005	-10.387	24.057	0.00826713	0.407637	0.00511045	0	27.328	0.0101181	0.615441	0.00347811	-0.001	24.633	0.00801237	0.426783	0.00130401	-6.895	24.515	0.0114117	0.476424	0.00359362
824	34.318	0.00520036	0.832751	0.00302878	-48.965	11.614	0.00317586	0.766931	0.00143887	-7.933	36.967	0.00867866	0.0196753	0.00129777	-2.892	9.562	0.0302199	0.661694	0.0166595	-12.482	13.144	0.0705892	0.488102	0.0120732	-9.517	14.539	0.0171891	0.449295	0.00367383	-5.179	21.288	0.0286698	0.411819	0.0119834	-10.909	12.186	0.0187692	0.212838	0.0090138	-9.114	27.589	0.00735296	0.0679139	0.00128321	-5.97	31.954	0.00615458	0.0806525	0.00205822
825	22.023	0.0492388	0.833497	0.0292136	-48.963	14.153	0.00187622	0.766447	0.000905036	-8.381	13.611	0.018348	0.521158	0.0076453	-14.153	14.107	0.016135	0.658308	0.00817706	-5.477	13.05	0.0672232	0.488201	0.0122055	-9.395	31.423	0.00992201	0.559428	0.00114973	0.001	19.822	0.013031	0.409127	0.00753293	-12.518	15.874	0.020197	0.393011	0.0120452	-9.534	23.978	0.00896542	0.101622	0.00167038	-8.195	29.074	0.0101295	0.527069	0.00245735
826	24.074	0.00675501	0.833211	0.00408908	-48.949	12.469	0.00290385	0.766545	0.0014583	-9.161	11.773	0.043042	0.487972	0.0113836	-15.361	14.706	0.0154027	0.658324	0.00649502	-4.671	24.903	0.00624904	0.0653544	0.00115427	-0.001	13.588	0.0156241	0.560785	0.00361099	-9.556	15.906	0.118112	0.452928	0.0871585	-3.769	16.743	0.0118669	0.389863	0.0069681	-15.868	19.283	0.0104098	0.576643	0.00226242	-7.997	38.965	0.00402896	0.47497	0.00118808
827	17.834	0.0690506	0.195803	0.0440531	-48.966	11.462	0.00503272	0.767097	0.00258874	-12.355	32.405	0.0129322	0.51847	0.00228389	-3.905	15.352	0.0423247	0.660288	0.0137157	-12.831	17.892	0.0173162	0.48058	0.00280854	0.136	38.33	0.00845285	0.559309	0.000928683	0	13.256	0.0337532	0.601969	0.0181056	-6.939	12.547	0.0272606	0.115366	0.0106576	-6.888	16.138	0.014417	0.577639	0.00343975	-6.305	20.966	0.01145	0.476232	0.00357888
828	35.009	0.00525812	0.616168	0.00305271	-49.049	19.424	0.00131454	0.76643	0.00058606	-5.619	28.628	0.0496666	0.518947	0.00313412	-12.561	18.166	0.00803849	0.095324	0.00325709	-5.63	17.12	0.0175929	0.480762	0.003028	0	32.038	0.00905762	0.559381	0.00110037	-0.001	19.457	0.0158328	0.600624	0.00849242	-12.295	14.923	0.0199884	0.393653	0.0131312	-19.649	23.749	0.0072927	0.258088	0.00147265	-2.416	22.119	0.0111236	0.476859	0.00372363
829	18.233	0.0154171	0.112721	0.00992129	-49.152	22.149	0.000919814	0.766181	0.000437596	-4.919	7.144	0.200849	0.196072	0.0469467	-8.965	14.991	0.0196835	0.658809	0.00758284	-4.967	27.596	0.00500837	0.479115	0.00103325	-0.001	15.89	0.023022	0.562221	0.00570765	-11.819	16.973	0.0162096	0.599141	0.00822655	-18.679	17.695	0.0102951	0.388584	0.00490142	-16.034	19.638	0.0135466	0.125457	0.0024291	-14.167	19.016	0.0156584	0.52897	0.00578447
830	24.864	0.0146612	0.833055	0.00789078	-49.176	14.697	0.00258546	0.766956	0.00123136	-16.072	20.201	0.0148195	0.0891802	0.00384935	-7.948	13.949	0.00977569	0.348713	0.00457538	-9.802	23.672	0.0100067	0.0443144	0.00176971	0	44.463	0.0086257	0.559257	0.000824467	0	11.42	0.0529241	0.424182	0.0332545	-8.881	15.913	0.0408733	0.394932	0.0151806	-11.851	14.422	0.0668414	0.583284	0.0101723	-22.492	28.114	0.00919638	0.527063	0.00248676
831	37.799	0.00398589	0.832641	0.00232483	-49.15	20.6	0.00153568	0.766474	0.00056317	-17.572	13.019	0.0524581	0.137392	0.0128546	-4.376	11.743	0.161381	0.685087	0.0862609	-7.595	17.058	0.0112692	0.480331	0.00250602	-6.742	37.744	0.00807276	0.559339	0.000959303	0	15.85	0.0250985	0.413104	0.017805	-15.585	7.795	0.123051	0.422569	0.0625678	-4.088	11.238	0.0648593	0.589634	0.0181474	-20.609	19.908	0.0120099	0.260499	0.00523593
832	11.861	0.0925735	0.207096	0.069762	-59.516	6.908	0.00944543	0.768987	0.00458144	-11.479	16.464	0.0211264	0.412469	0.00509822	-11.582	14.681	0.0590754	0.669515	0.0284931	-8.502	19.492	0.0166402	0.0685764	0.00305692	-0.502	41.158	0.0124642	0.559371	0.00101837	0	21.665	0.0149528	0.154247	0.00818438	-4.056	16.169	0.0332867	0.393602	0.0130147	-16.265	16.019	0.0323026	0.0464622	0.00757371	-14.15	29.605	0.00866379	0.527055	0.00246597
833	27.401	0.00599505	0.832979	0.00357977	-49.073	19.797	0.00107789	0.766276	0.000476104	-3.784	26.36	0.0158023	0.358459	0.00268023	-14.691	15.157	0.0176897	0.116629	0.00714787	-9.938	28.804	0.00465804	0.479035	0.000936373	0	32.09	0.00851695	0.559381	0.00110077	-0.001	14.7	0.0223822	0.600693	0.0110627	-15.939	9.616	0.0510698	0.403965	0.0296519	-9.307	17.279	0.0116362	0.577062	0.00275365	-3.459	42.434	0.00599567	0.526506	0.00139384
834	19.765	0.0124276	0.120161	0.00727652	-49.167	9.656	0.0231955	0.776581	0.0082266	-11.9	17.865	0.0246243	0.110302	0.00497232	-15.832	17.624	0.00937591	0.657334	0.0036656	-16.997	26.421	0.00772688	0.479683	0.00172117	0	18.586	0.0342234	0.561453	0.00485067	-0.001	21.778	0.0103668	0.597825	0.00584142	-0.61	8.505	0.0443785	0.401408	0.0256239	-21.977	18.521	0.0257522	0.0797239	0.00476637	-12.575	44.449	0.00327824	0.128073	0.00102569
835	38.454	0.00511734	0.722879	0.00276254	-48.955	19.647	0.00280663	0.766755	0.000748738	-9.61	15.501	0.0399739	0.523658	0.011815	-7.583	8.57	0.115357	0.67555	0.0498267	-7.377	24.452	0.0243141	0.480363	0.00254603	0	31.186	0.0144215	0.559571	0.00140215	0.001	15.228	0.0265128	0.41203	0.0122482	-18.24	18.907	0.0106684	0.177182	0.00571806	-2.254	15.088	0.0196394	0.578388	0.00431641	-10.535	17.935	0.0131274	0.480138	0.0052544
836	38.742	0.00420773	0.832639	0.00230005	-48.95	10.004	0.0128904	0.772173	0.00606834	-12.595	21.332	0.0397804	0.0655999	0.00750341	-2.426	16.55	0.0167523	0.658205	0.00644047	-14.164	25.383	0.0117987	0.320005	0.00164195	-0.001	42.564	0.0131155	0.559367	0.0010046	0	18.722	0.0155531	0.409452	0.00806187	-2.832	16.131	0.0176988	0.617743	0.00831283	-5.632	18.54	0.00932922	0.104795	0.00213641	-8.522	22.693	0.0142091	0.234632	0.00437019
837	27.926	0.0162596	0.823162	0.00834789	-48.781	22.057	0.00112496	0.766358	0.000474456	0	25.152	0.0198538	0.519287	0.00377165	-2.197	12.598	0.0270218	0.660917	0.0150648	-5.501	25.823	0.0121408	0.522681	0.0017447	0.001	39.465	0.00592331	0.55919	0.000725929	0	18.162	0.0128355	0.599246	0.00722675	-7.578	9.289	0.072385	0.420163	0.0606456	-16.835	21.377	0.0089041	0.576118	0.00164595	-10.802	26.431	0.0169246	0.0895081	0.00404721
838	22.765	0.0213173	0.173898	0.0106372	-51.523	16.396	0.00158643	0.766398	0.000756913	-19.261	15.473	0.0177931	0.520225	0.00715305	-10.126	13.726	0.026494	0.660796	0.0125985	-0.412	14.958	0.0420637	0.0700904	0.00791634	-0.583	27.724	0.0298649	0.559961	0.00229769	0	15.637	0.0630189	0.428998	0.0544172	-20.452	18.047	0.013613	0.390062	0.00728537	-9.643	16.264	0.0312801	0.578883	0.00490824	-8.543	47.466	0.00317344	0.526231	0.00086553
839	27.101	0.0124961	0.83311	0.00677125	-49.193	11.021	0.00476262	0.767801	0.0023365	-9.458	15.634	0.0223187	0.52127	0.00829143	-20.308	15.862	0.0582107	0.247687	0.0206796	0	29.601	0.0108	0.47954	0.00154772	0	7.682	0.125882	0.456417	0.0234418	-12.495	18.015	0.019953	0.0790874	0.0123239	-2.397	15.916	0.0158614	0.617334	0.00639481	-18.284	13.027	0.118705	0.589973	0.0203781	-10.253	26.64	0.00823428	0.527165	0.00268838
840	28.894	0.0111079	0.832938	0.00571956	-49.168	21.154	0.0010088	0.766274	0.000455344	-6.664	13.403	0.0278374	0.177139	0.00763153	-15.286	9.578	0.024248	0.353185	0.00999222	-12.022	24.953	0.00709561	0.523006	0.00140817	0	30.46	0.01494	0.559415	0.00117134	-9.969	15.77	0.0656665	0.434573	0.0548177	-8.777	19.428	0.0156313	0.389842	0.0069313	-10.788	22.596	0.00889727	0.106008	0.0015347	-3.017	25.192	0.0129529	0.476095	0.00356651
841	17.276	0.0137586	0.172608	0.00853874	-61.647	11.436	0.0474206	0.795789	0.0273448	-20.303	17.025	0.048253	0.526189	0.0184514	-10.313	11.582	0.0692477	0.665641	0.0323627	-10.69	33.576	0.00388839	0.478861	0.000725115	0	39.041	0.0389577	0.559406	0.00115974	0	14.95	0.0187889	0.410686	0.010065	-28.075	11.363	0.0294967	0.395616	0.0162776	-8.329	21.999	0.0088908	0.204995	0.00156062	-17.083	20.126	0.0494649	0.530779	0.00973158
842	39.639	0.00804517	0.172205	0.00495536	-49.154	16.102	0.00262464	0.766882	0.00092998	-11.214	26.38	0.0222812	0.397038	0.0029048	-11.175	13.781	0.0337293	0.659497	0.00973317	-6.125	35.055	0.0084569	0.479189	0.00112245	0	27.411	0.0195564	0.559779	0.00170591	-0.242	16.801	0.0170242	0.599281	0.0091955	-11.59	18.672	0.0230103	0.391537	0.00966359	-6.932	18.182	0.0315501	0.578846	0.00486382	-9.569	27.084	0.00934444	0.527217	0.00272342
843	21.534	0.0243565	0.310801	0.0121319	-50.901	12.373	0.00294507	0.766745	0.00144618	-12.401	21.098	0.0182942	0.101615	0.00375208	-4.82	15.839	0.0229681	0.658874	0.00770171	-6.505	24.054	0.00746977	0.522654	0.00131701	0	39.005	0.00771832	0.559268	0.000862482	0.001	30.848	0.00677629	0.596659	0.00310154	0	16.18	0.0271762	0.619117	0.0140101	-20.067	18.72	0.0118661	0.577077	0.00277165	-5.58	27.412	0.00646704	0.526934	0.00223233
844	41.703	0.00684844	0.108677	0.00361941	-49.16	23.756	0.000905906	0.766272	0.00037791	-8.319	24.729	0.0484639	0.0781195	0.00517775	-4.163	13.016	0.041762	0.660534	0.0131199	-8.272	18.901	0.0154552	0.0755007	0.0029472	0	40.795	0.00815166	0.559244	0.000812198	-0.001	15.787	0.0232504	0.412709	0.0133697	-18.174	19.251	0.0148503	0.390109	0.00738561	-6.941	22.001	0.0102165	0.164107	0.00215931	-17.371	40.015	0.00341224	0.526381	0.00116519
845	17.286	0.0162627	0.292256	0.00877022	-51.431	19.867	0.00139316	0.766454	0.0005635	-6.669	21.76	0.014605	0.136611	0.00365955	-7.322	14.909	0.0134233	0.657967	0.00621916	-9.07	26.103	0.00873704	0.52257	0.00142857	0	30.304	0.0138209	0.559409	0.00115681	-5.09	16.433	0.0296165	0.412306	0.0127224	-21.972	15.797	0.122749	0.420919	0.0611004	-13.444	13.874	0.123319	0.587156	0.01516	-16.348	22.704	0.0082677	0.527315	0.00303185
846	25.714	0.0158275	0.833042	0.00867425	-49.166	14.489	0.00202255	0.766468	0.000993588	-11.505	25.954	0.00880081	0.0627378	0.00229826	-6.183	13.995	0.0517402	0.662692	0.0190192	-7.46	9.517	0.134633	0.50383	0.0321358	-4.774	32.476	0.0233152	0.559633	0.00157028	0	13.436	0.0347826	0.416413	0.0194295	-1.857	16.497	0.0133324	0.327646	0.00685165	-17.482	10.625	0.0502182	0.433274	0.0154093	-10.012	42.014	0.004184	0.526454	0.00131477
847	11.157	0.141746	0.849504	0.090507	-61.167	16.055	0.0025213	0.767016	0.0010334	-22.747	24.761	0.0274838	0.51979	0.00468166	-6.724	14.597	0.0309255	0.663197	0.0158618	-7.495	24.592	0.00914447	0.197796	0.00144929	0	43.613	0.0110433	0.441674	0.000891489	0.001	16.322	0.0167083	0.410399	0.009599	-10.491	19.211	0.0222561	0.617301	0.011397	-13.129	17.722	0.00982861	0.576706	0.00233599	-7.29	30.679	0.0120051	0.475614	0.00322842
848	34.052	0.00605704	0.832755	0.00332516	-49.197	11.126	0.00336794	0.766782	0.00159684	-9.828	33.255	0.0129628	0.518257	0.00193055	-6.585	14.007	0.0234377	0.659734	0.0110963	-14.39	32.743	0.00823125	0.522366	0.00113988	0	26.793	0.0326732	0.560088	0.00238411	-0.113	20.14	0.0615661	0.602813	0.0352864	-2.918	12.502	0.019783	0.510354	0.0105868	-12.203	20.829	0.010188	0.0838836	0.0022321	-7.398	28.04	0.0096385	0.372055	0.00268227
849	38.804	0.00423015	0.325246	0.00233681	-49.066	11.206	0.00331508	0.766699	0.00160918	-17.783	15.56	0.0174389	0.0616176	0.00596534	-4.743	15.919	0.0100398	0.117837	0.00445513	-6.465	23.157	0.015013	0.479958	0.00205395	0	19.712	0.015826	0.560081	0.00236839	-1.217	19.676	0.0324055	0.413103	0.0140528	-4.312	19.751	0.0188364	0.39028	0.00763656	-9.948	17.987	0.0360394	0.578669	0.00466021	-16.317	40.724	0.00489884	0.526469	0.00131244
850	25.174	0.130152	0.833291	0.0853118	-49.168	30.958	0.00089345	0.766254	0.000302132	-3.867	24.786	0.0144812	0.0752981	0.00291913	-8.398	15.073	0.01138	0.657688	0.00513627	-10.657	29.482	0.00552714	0.522761	0.0011105	0	14.659	0.0163422	0.560592	0.00374194	-7.158	12.898	0.0406009	0.422268	0.0291333	-11.128	11.514	0.0392629	0.622517	0.0171369	-7.34	16.208	0.062044	0.581739	0.00833058	-5.383	46.314	0.00310597	0.526234	0.000868557
851	25.061	0.0472943	0.833335	0.0279795	-49.143	20.006	0.0010606	0.766313	0.000481192	-8.662	11.35	0.0820211	0.513652	0.0198446	-14.45	12.306	0.031671	0.659673	0.0153947	-6.069	37.568	0.00514924	0.330098	0.000809408	0	46.165	0.00539693	0.559122	0.000591499	0	21.583	0.0142614	0.408497	0.00650623	-8.383	13.242	0.0170843	0.116958	0.00972872	-15.722	11.117	0.0811647	0.206217	0.0121063	-8.747	23.4	0.00885045	0.477078	0.00330603
852	28.573	0.052618	0.0927728	0.0365661	-48.947	19.869	0.00100312	0.766261	0.000460747	-17.216	23.292	0.0250219	0.519811	0.00474608	-7.081	11.517	0.157485	0.682119	0.0674112	-3.552	21.027	0.0168293	0.480246	0.00240366	0	37.671	0.00979106	0.55927	0.000890921	0	15.602	0.0224565	0.413175	0.0141428	-8.658	12.08	0.0834381	0.627057	0.044154	-16.88	14.392	0.0284371	0.579649	0.00583923	-13.671	16.93	0.0220937	0.530343	0.00860677
853	20.47	0.00940752	0.83399	0.00582413	-48.951	24.266	0.000819126	0.766221	0.000346921	-4.056	16.518	0.0205525	0.482638	0.00632994	-14.177	12.468	0.0863355	0.667884	0.0290996	-10.99	11.786	0.108285	0.526311	0.0111422	0	21.049	0.0134742	0.5598	0.00193079	-3.723	14.566	0.0226312	0.412105	0.0123755	-24.044	20.833	0.0134261	0.618	0.00637135	-9.409	19.301	0.0256842	0.208928	0.00331319	-9.416	38.616	0.00642495	0.526576	0.00151136
854	15.855	0.0282921	0.419739	0.0161124	-56.915	24.9	0.00149924	0.766436	0.000473281	-0.001	10.369	0.0862767	0.537611	0.0372122	-15.759	16.693	0.0109078	0.0771143	0.00423707	-12.98	17.292	0.0186215	0.363589	0.00338248	-5.021	26.396	0.0296754	0.560163	0.0025546	0	12.605	0.0335236	0.419785	0.02508	-14.968	15.413	0.0820047	0.421049	0.0641366	-11.7	23.455	0.00777261	0.427345	0.00148326	-5.34	46.555	0.00358133	0.474791	0.000999827
855	28.459	0.00904312	0.450438	0.00499048	-49.168	18.78	0.00309017	0.766867	0.000853859	-8.916	16.489	0.0162207	0.519806	0.00565488	-11.6	12.916	0.0138337	0.657634	0.00627226	-1.11	13.903	0.0173601	0.4818	0.00428986	-5.461	40.508	0.00582322	0.559169	0.000682319	0	17.932	0.0128732	0.408599	0.00667018	-2.019	16.607	0.0170727	0.3904	0.00783131	-7.871	18.611	0.00886451	0.38311	0.00193666	-11.301	39.719	0.00518992	0.526548	0.00149703
856	28.936	0.0142505	0.833079	0.00809944	-48.945	9.427	0.0387243	0.786964	0.0162293	-0.023	21.563	0.0128828	0.518966	0.00337017	-4.978	13.294	0.0255117	0.659435	0.0100229	-7.784	22.453	0.0119733	0.0690596	0.00221763	-2.878	37.983	0.00999636	0.559244	0.000815991	0.001	17.652	0.0401922	0.27878	0.0200707	-18.617	11.96	0.0197007	0.392766	0.0116495	-19.051	24.243	0.00724053	0.0771901	0.00134164	-6.049	29.189	0.0074174	0.475593	0.00209536
857	23.514	0.0109366	0.833215	0.00644646	-49.158	27.093	0.000843396	0.766257	0.000334908	-16.075	24.616	0.0315185	0.519999	0.00511717	-5.536	14.559	0.0160408	0.35021	0.00649937	-6.863	20.501	0.00870538	0.479952	0.00204705	-7.159	9.558	0.0462765	0.567043	0.0146897	-10.323	16.123	0.068668	0.165076	0.0293373	-10.245	14.432	0.0220541	0.618523	0.0142893	-5.001	17.807	0.0134634	0.57753	0.00330582	-11.148	20.551	0.0385872	0.53011	0.00834266
858	16.484	0.0661398	0.198254	0.0560471	-57.438	14.199	0.00228195	0.766679	0.000985609	-9.787	16.849	0.0546015	0.522971	0.0106469	-21.099	12.324	0.0713651	0.666284	0.0260392	-12.458	14.382	0.108749	0.494608	0.0214825	-5.5	26.985	0.0207826	0.559821	0.00203922	0	14.79	0.022157	0.412937	0.0137415	-18.334	16.787	0.122636	0.42629	0.0805313	-14.432	13.564	0.0320821	0.431197	0.00651545	-1.273	25.039	0.125785	0.531107	0.00933619
859	24.731	0.0263343	0.296099	0.0112259	-48.969	17.645	0.00131417	0.766395	0.000596509	-7.229	18.006	0.0191052	0.0999456	0.00515568	-5.339	17.505	0.0132582	0.657841	0.0054851	-8.996	34.201	0.0033726	0.478825	0.000681686	0	38.59	0.0223759	0.559407	0.00114787	0	19.557	0.0222825	0.374376	0.0092842	-11.471	16.759	0.0261272	0.393099	0.0121884	-4.237	17.297	0.0216826	0.428382	0.00346378	-15.211	14.821	0.0204897	0.481573	0.0091466
860	21.167	0.010953	0.690793	0.00654842	-49.192	12.34	0.00791371	0.767777	0.0041218	-6.747	23.242	0.0273484	0.519233	0.00371415	-9.972	17.101	0.0170694	0.658176	0.00648805	-11.027	24.891	0.00491565	0.479257	0.00120519	0	12.439	0.0363013	0.23937	0.00868248	-1.878	15.626	0.026201	0.415177	0.0173932	-10.605	16.628	0.0251075	0.390329	0.00771505	-6.305	18.003	0.0433407	0.152329	0.00392299	-5.409	21.082	0.0211076	0.476546	0.00550191
861	18.401	0.0371352	0.834645	0.0173885	-52.829	13.649	0.00582029	0.768019	0.00176121	-15.466	17.486	0.0396975	0.12657	0.00737383	-6.583	15.95	0.0247593	0.658833	0.00744595	-4.812	19.725	0.00823553	0.0651108	0.00219097	0	14.264	0.0304982	0.56244	0.00677383	0	12.357	0.0230993	0.412924	0.0137035	-22.898	17.3	0.0250735	0.617389	0.0136206	-9.662	16.279	0.105559	0.587334	0.016208	-16.153	23.073	0.00877536	0.476468	0.00271562
862	36.05	0.00519448	0.832676	0.00286362	-49.167	15.114	0.00174932	0.766357	0.000863227	-11.409	19.789	0.0132653	0.210454	0.00325078	-13.334	13.814	0.0112977	0.657535	0.00551304	-10.806	23.913	0.0116787	0.0285995	0.00176899	-0.001	38.244	0.0101138	0.0391876	0.000936861	0.001	12.651	0.0284815	0.414461	0.0162175	-22.836	16.663	0.0165861	0.62234	0.00897926	-9.094	7.935	0.143184	0.594156	0.0236273	-11.524	35.964	0.00840734	0.403767	0.00212961
863	20.836	0.012385	0.717605	0.00763007	-49.167	19.884	0.00156555	0.766545	0.000684171	-4.387	27.042	0.00827486	0.484259	0.00234296	-8.807	14.771	0.0178537	0.346618	0.00593093	-6.511	17.017	0.0167381	0.48127	0.00364592	0	46.163	0.00556493	0.559112	0.000571137	0	16.206	0.0220017	0.411275	0.0110284	-2.226	14.119	0.0177253	0.618267	0.00916132	-16.578	23.155	0.00852311	0.575976	0.00147874	-6.088	14.431	0.0499522	0.487883	0.0197332
864	39.111	0.00634389	0.239404	0.00339641	-48.948	22.351	0.00315789	0.76674	0.000691232	-5.955	13.584	0.0303723	0.132621	0.00766649	-5.384	13.119	0.0126555	0.657792	0.00568668	-19.238	14.559	0.0198629	0.521281	0.00390672	0.633	24.504	0.0219632	0.560032	0.00245801	-7.288	12.676	0.0282854	0.60897	0.0169838	-12.861	23.316	0.0107563	0.3883	0.00444313	-0.001	18.118	0.00910931	0.0964151	0.00202364	-8.563	22.714	0.0108407	0.0706788	0.00364365
865	24.479	0.0734195	0.194393	0.0395092	-54.382	10.382	0.0103466	0.771782	0.00493916	-12.514	18.258	0.0227506	0.0690258	0.00438967	-18.172	13.661	0.0482935	0.659974	0.0137739	-7.381	21.369	0.0120526	0.0459958	0.00271809	0	35.675	0.0133168	0.559321	0.00101821	-0.001	16.094	0.0180394	0.410359	0.00953701	-5.438	20.596	0.0157204	0.390043	0.00725236	-7.752	16.511	0.0146684	0.578021	0.00389228	-7.46	12.142	0.153363	0.561798	0.0704862
866	20.537	0.0131266	0.833608	0.00714213	-59.318	20.528	0.000995379	0.766285	0.000452841	-5.058	27.706	0.0122736	0.0841215	0.00213615	-6.506	17.589	0.0118346	0.657488	0.00420354	-4.248	28.834	0.016522	0.479689	0.0017286	0	32.882	0.0275612	0.559655	0.00154492	0	17.913	0.012905	0.599179	0.00710089	-6.504	16.464	0.0124241	0.287251	0.0058913	-4.181	16.663	0.0117658	0.232346	0.00284978	-18.381	23.354	0.00812706	0.155596	0.00301932
867	23.591	0.0212977	0.33158	0.0114152	-51.495	13.341	0.011865	0.773458	0.0055937	-6.754	28.983	0.00740487	0.518271	0.00201575	-6.375	15.44	0.0148116	0.658064	0.00579308	-1.518	21.276	0.00810138	0.479652	0.00168322	-8.442	26.52	0.0336512	0.55976	0.00190913	-4.743	12.307	0.0737355	0.433131	0.0475609	-22.492	10.011	0.102782	0.620476	0.0391846	-8.681	20.378	0.00931304	0.0476905	0.00191305	-7.591	39	0.0062507	0.526628	0.00163933
868	22.021	0.0196938	0.14262	0.0118436	-49.15	14.79	0.00187244	0.766511	0.000813483	-13.023	11.543	0.0788975	0.523629	0.0123279	-10.018	8.84	0.0815714	0.668167	0.0460171	-10.896	35.266	0.0087355	0.479231	0.001173	0	33.937	0.00899497	0.441859	0.000931691	0	16.762	0.0121178	0.0815472	0.00748764	-4.119	14.869	0.048184	0.398161	0.0203516	-8.671	16.129	0.00975675	0.149098	0.00231254	-8.188	15.559	0.0654663	0.477102	0.0155959
869	38.836	0.00907268	0.505132	0.00531913	-49.171	17.883	0.00183304	0.766674	0.000783503	-16.61	18.899	0.0155094	0.0867701	0.00415505	-8.861	9.677	0.0215253	0.659675	0.0111344	-12.43	20.963	0.01557	0.523519	0.00298041	-0.001	19.445	0.0126285	0.560042	0.00226211	0.001	16.448	0.0198389	0.598563	0.0107055	-1.045	14.787	0.0168385	0.646832	0.00931959	-22.558	15.762	0.0390395	0.154004	0.00562012	-2.535	44.176	0.00317933	0.0427927	0.00102889
870	30.957	0.0134007	0.137935	0.00811897	-48.956	21.607	0.00113423	0.766302	0.000487968	-5.046	28.349	0.0202632	0.518533	0.00243522	-7.876	16.429	0.00884467	0.657458	0.00407405	-12.247	31.062	0.00503255	0.10739	0.00102868	0	32.207	0.00890223	0.0711304	0.00131633	0	13.84	0.0342929	0.41547	0.0178544	-28.489	15.669	0.11038	0.433558	0.0828268	-18.642	21.275	0.00878685	0.0716362	0.00197623	-8.014	23.661	0.0102588	0.527471	0.00333536
871	13.705	0.019836	0.837193	0.0115247	-54.152	14.607	0.0109991	0.772329	0.00466636	-11.209	26.524	0.01276	0.0332493	0.00243572	-0.836	17.426	0.00952881	0.657345	0.00386927	-0.809	25.339	0.00998819	0.522848	0.00165455	0	22.898	0.0196115	0.559822	0.00189943	-6.241	16.127	0.0228096	0.414267	0.0159988	-10.098	17.742	0.0190566	0.390615	0.00817808	-7.592	15.687	0.0182899	0.578744	0.00473653	-1.705	30.433	0.00643724	0.475414	0.0019394
872	13.033	0.052366	0.192426	0.0447552	-58.813	15.603	0.00158375	0.766366	0.000732259	-9.883	30.46	0.0104053	0.200216	0.00182402	-14.26	13.623	0.0136748	0.657987	0.00648685	-5.536	23.847	0.0181682	0.52308	0.00247792	0	42.262	0.0137917	0.559278	0.000868784	-0.001	11.959	0.104121	0.444273	0.0701567	-22.087	16.041	0.0116264	0.119478	0.00603508	-6.526	14.119	0.154167	0.608955	0.0637911	-8.717	30.661	0.00699183	0.526829	0.00199615
873	15.861	0.0224048	0.571046	0.0121242	-53.234	16.36	0.00146537	0.76631	0.000705091	-3.156	21.507	0.025798	0.338679	0.00434255	-2.478	16.87	0.00902298	0.3469	0.00387253	-6.368	15.09	0.0129515	0.133893	0.00337435	0.238	27.947	0.0100757	0.400392	0.00140618	0	11.071	0.0909093	0.607017	0.0829973	-9.874	17.321	0.0260745	0.618704	0.0151054	-4.489	19.867	0.0093241	0.211341	0.001949	-9.227	28.38	0.00563183	0.47609	0.00201636
874	30.964	0.00691801	0.832853	0.00395833	-49.055	14.328	0.00219548	0.766449	0.00109457	-14.536	21.467	0.0140126	0.519068	0.0035743	-19.277	16.736	0.00903471	0.657495	0.00397952	-1.957	15.929	0.0141848	0.0877842	0.00409891	-6.027	32.221	0.012967	0.559509	0.00139949	0	15.499	0.0178964	0.60144	0.0105642	-12.743	16.459	0.0145068	0.0923335	0.00845333	-11.859	15.933	0.0141816	0.577713	0.00352296	-14.418	47.167	0.00304461	0.526247	0.000893365
875	13.151	0.0243752	0.801624	0.0153682	-52.986	10.097	0.013528	0.768549	0.0070988	-6	19.17	0.0196867	0.520408	0.00653521	-6.233	14.492	0.00869648	0.0549836	0.00406017	-9.315	30.022	0.00486084	0.522836	0.00101364	0.001	25.146	0.0178781	0.559776	0.00189183	-2.775	11.876	0.0280134	0.416541	0.0196682	-15.312	16.078	0.0102082	0.388933	0.00546328	-16.925	13.638	0.0489424	0.584374	0.0117263	-15.103	48.27	0.00285811	0.526233	0.000874619
876	16.698	0.015204	0.834745	0.00968691	-56.406	21.812	0.00120538	0.766355	0.000452049	-9.187	13.788	0.086537	0.522745	0.0104325	-3.079	13.733	0.00989812	0.657475	0.00494385	-10.291	11.481	0.0300326	0.483166	0.00595739	-11.747	22.879	0.023319	0.560119	0.00230742	-15.064	22.386	0.0631582	0.0497542	0.0405271	-8.841	18.292	0.0173329	0.391337	0.00933924	-15.143	23.579	0.00931264	0.426901	0.00150429	-8.976	33.09	0.00768141	0.475305	0.00215757
877	39.61	0.00397892	0.567561	0.00231414	-49.152	14.721	0.00178471	0.766523	0.000830961	-16.791	23.364	0.0276601	0.0702804	0.00490008	-6.416	13.477	0.0952513	0.670208	0.0304266	-5.088	14.93	0.0259158	0.202384	0.0063987	-9.101	29.12	0.0123653	0.559456	0.00122121	-0.329	13.013	0.0544492	0.146016	0.0425076	-17.105	14.112	0.0159863	0.39062	0.0081838	-12.387	11.77	0.0696902	0.584543	0.0116706	-9.556	24.217	0.0145229	0.23536	0.00377372
878	29.338	0.0172491	0.83296	0.00993224	-49.162	22.674	0.00096581	0.766295	0.000421381	-9.259	15.53	0.0401125	0.0514346	0.00633172	-25.71	17.238	0.0115491	0.657436	0.00408829	-9.576	30.148	0.00878578	0.511505	0.00144746	0	27.051	0.0339495	0.559915	0.00218825	-6.838	16.452	0.0178249	0.59858	0.00927824	-6.486	14.722	0.0563448	0.573464	0.032409	-11.339	26.747	0.00717139	0.111857	0.00120424	-2.829	26.546	0.00909935	0.202907	0.00305318
879	20.366	0.0157277	0.172354	0.00799632	-55.194	13.226	0.0040533	0.76749	0.00146658	-15.034	23.858	0.0280349	0.520056	0.0051185	-6.25	15.293	0.00831542	0.137752	0.00368882	-6.465	13.714	0.0897667	0.199083	0.0093746	-8.277	35.201	0.0249927	0.559462	0.00130361	0	21.299	0.0336188	0.412332	0.0128189	-5.887	18.929	0.016882	0.0737339	0.00659748	-14.721	11.89	0.0932989	0.186021	0.0333704	-12.136	40.001	0.00554378	0.526649	0.00162097
880	28.922	0.00611179	0.832892	0.00359434	-49.164	11.64	0.00287614	0.766655	0.00138417	-21.341	22.047	0.0140159	0.519158	0.00379379	-9.126	6.446	0.188449	0.697858	0.13176	-3.783	36.188	0.00577648	0.33017	0.000917226	-0.001	49.054	0.00374972	0.559077	0.000494885	0.001	18.837	0.012557	0.408412	0.00636994	-7.933	9.523	0.0837503	0.622683	0.0515477	-12.269	16.453	0.0427352	0.0657013	0.00716163	-7.7	44.11	0.00350414	0.526335	0.00107261
881	44.097	0.0035541	0.446415	0.00190712	-48.949	22.05	0.00102672	0.766269	0.000442218	-4.688	15.41	0.074539	0.209589	0.00830795	-10.274	12.978	0.0369859	0.662471	0.0180078	-7.732	27.312	0.00510718	0.522808	0.00112341	0	35.025	0.00697299	0.559268	0.000898002	0	14.368	0.0256439	0.414032	0.0155515	-17.607	16.863	0.0245136	0.391133	0.00901369	-24.834	20.061	0.0135586	0.576709	0.00233987	-12.688	21.503	0.0568197	0.273963	0.00805346
882	31.825	0.00694572	0.832835	0.00425307	-48.954	15.984	0.00267414	0.766307	0.00137469	-4.513	32.808	0.0332445	0.048921	0.00232751	-4.354	10.207	0.0870315	0.666096	0.0337424	-7.8	12.96	0.0197407	0.429381	0.0051795	-5.139	32.008	0.0156646	0.559574	0.00151891	0	8.614	0.0946028	0.444272	0.0648155	-18.737	17.771	0.0229127	0.144923	0.00909636	-9.031	26.926	0.00789274	0.203952	0.00132472	-7.24	31.332	0.00776072	0.072301	0.00198435
883	24.728	0.0400731	0.763043	0.0234869	-49.165	19.583	0.00107379	0.766249	0.000493771	-11.688	7.275	0.214815	0.546721	0.0621104	-6.025	12.028	0.0650196	0.664035	0.0275798	-4.029	32.685	0.00419785	0.52263	0.000861188	0.001	38.751	0.0256181	0.559432	0.00121185	0	9.886	0.0247778	0.414392	0.0161291	-13.693	11.627	0.0323756	0.396241	0.0172262	-7.405	18.456	0.0164146	0.425549	0.00302967	-6.461	23.438	0.00953338	0.527441	0.00325317
884	14.48	0.0427158	0.836393	0.0268996	-57.139	17.978	0.0050222	0.767838	0.00149626	-15.563	18.915	0.0132792	0.110954	0.00468275	-11.031	19.565	0.00782291	0.34561	0.00297861	-6.383	18.174	0.0224234	0.524677	0.00397675	-0.001	25.503	0.0117275	0.559693	0.00178321	-0.001	18.685	0.0259818	0.412002	0.0122192	-13.343	21.299	0.010996	0.616523	0.00483472	-7.736	24.186	0.00826208	0.575938	0.00143517	-4.79	27.979	0.021281	0.464286	0.00393294
885	30.296	0.0405298	0.144588	0.0235919	-49.156	12.369	0.00424993	0.767233	0.00214345	-6.457	20.192	0.0126162	0.519004	0.00357909	-10.063	16.256	0.0153218	0.657721	0.00509282	-9.109	39.302	0.00397497	0.478872	0.000738894	-0.001	22.105	0.0317018	0.560917	0.00376967	-14.849	18.58	0.0198403	0.412027	0.0122621	-6.96	11.773	0.0295144	0.398156	0.020602	-19.488	16.208	0.0116091	0.106615	0.00267623	-11.644	47.219	0.00362443	0.0780375	0.00107488
886	18.472	0.0171147	0.834326	0.0103426	-53.758	10.503	0.00778317	0.769075	0.00394944	-5.951	32.137	0.0103146	0.134396	0.00181459	-10.509	12.099	0.164752	0.689596	0.075384	-9.438	27.362	0.00514577	0.479141	0.00106463	0.001	13.249	0.145953	0.571832	0.023862	-3.222	10.324	0.0249184	0.609454	0.0166953	-9.379	12.15	0.0657662	0.623281	0.026966	-23.553	19.434	0.0130669	0.576864	0.00252231	-15.853	19.699	0.0127764	0.433983	0.00399078
887	31.177	0.0140167	0.308661	0.0088683	-48.973	10.539	0.00368892	0.766788	0.00180173	-9.474	30.035	0.012104	0.0773535	0.00236011	-8.464	8.654	0.039973	0.660651	0.0151649	-5.002	21.691	0.0170156	0.0734372	0.00271391	-0.001	32.596	0.0110431	0.559348	0.00108576	0	21.231	0.0142138	0.114489	0.00778826	-10.552	7.226	0.0244837	0.394591	0.0145776	-5.241	17.216	0.00876453	0.260208	0.00216065	-8.23	32.707	0.00605435	0.526721	0.00180718
888	35.041	0.00424732	0.832721	0.00252991	-48.947	14.367	0.00190672	0.766518	0.000852306	-16.109	19.549	0.0199413	0.100342	0.00497939	-18.225	16.344	0.0347172	0.659254	0.0102458	-3.573	21.918	0.0167105	0.523013	0.00237396	0	30.827	0.0150773	0.559587	0.00138998	-9.728	13.082	0.0318454	0.602146	0.0174967	-17.193	10.665	0.0551128	0.406298	0.0334627	-10.812	30.519	0.00860704	0.57572	0.00117903	-6.646	21.381	0.0145313	0.528114	0.0045974
889	18.46	0.0118175	0.834341	0.00732133	-49.178	9.305	0.0115758	0.76693	0.00613492	-8.568	30.993	0.0482719	0.0498766	0.00276771	-11.231	16.563	0.0124079	0.132778	0.00586674	-6.065	21.283	0.0136512	0.480183	0.00232695	-1.755	37.757	0.0247774	0.559457	0.00120754	-0.001	17.032	0.0510248	0.418628	0.0232857	-11.284	19.175	0.00927545	0.113714	0.00456786	-8.885	9.918	0.124555	0.591383	0.0200762	-10.414	24.064	0.0132901	0.475916	0.00346993
890	34.394	0.00640052	0.170393	0.00380964	-48.955	18.466	0.00150535	0.766442	0.000668052	-0.553	7.8	0.288301	0.549446	0.0592409	-9.654	13.27	0.0180664	0.172912	0.00738897	-11.722	16.077	0.0445416	0.482894	0.00563025	-5.647	25.661	0.113654	0.0286425	0.00343061	0.001	15.342	0.0394478	0.423413	0.0323645	-14.318	18.263	0.0826027	0.414947	0.0505311	-21.74	25.663	0.00858487	0.0650354	0.00167782	-5.513	49.544	0.0046471	0.10311	0.00110623
891	33.47	0.0112428	0.832754	0.00684925	-48.968	13.452	0.0161727	0.77601	0.00851143	-12.099	20.48	0.094186	0.0541781	0.00828182	-7.354	15.261	0.0237611	0.658794	0.0109322	-5.09	27.19	0.00770673	0.522516	0.00124164	0	38.793	0.00482057	0.559183	0.000708549	0	13.133	0.0560045	0.432145	0.049149	-16.809	16.829	0.0417334	0.404625	0.0335767	-12.357	16.499	0.0203469	0.153732	0.00492516	-20.452	25.126	0.00807798	0.201849	0.00297622
892	30.945	0.00904608	0.273186	0.00525815	-49.079	8.49	0.0479228	0.796637	0.0266811	-21.66	16.923	0.0435558	0.524966	0.0144587	-9.35	11.936	0.0100442	0.13916	0.00515202	-11.669	19.402	0.0223556	0.523683	0.00412806	0	24.321	0.0103963	0.111486	0.00167947	-0.001	14.679	0.0441029	0.418494	0.0228468	-11.222	17.631	0.0137219	0.389484	0.00635139	-19.163	20.286	0.0119852	0.0576908	0.00233291	-6.265	24.741	0.00971866	0.527342	0.00307651
893	26.635	0.00651974	0.215949	0.0038196	-48.962	10.474	0.00506011	0.767909	0.00214742	-12.878	17.173	0.0142348	0.0958305	0.0047278	-16.06	18.102	0.0123467	0.657814	0.00450573	-9.23	19.254	0.0209974	0.228423	0.00286228	0	0	1	1	1	-22.428	19.376	0.0158015	0.599646	0.0106387	-5.132	18.167	0.0222785	0.390851	0.00857039	-4.595	23.402	0.00852105	0.0641213	0.00155276	-10.445	23.699	0.00904554	0.476495	0.00318501
894	21.018	0.0412862	0.70046	0.0227712	-49.273	12.303	0.0028876	0.766636	0.00143031	-14.554	18.383	0.0698624	0.225742	0.00624809	-13.583	18.736	0.00869892	0.65734	0.00336599	-12.584	22.738	0.00667767	0.479375	0.00134749	-5.021	12.195	0.0182994	0.561144	0.00423072	-10.185	12.167	0.132847	0.427164	0.0377382	-11.716	10.601	0.0192151	0.392533	0.0112669	-18.197	13.284	0.0154626	0.57815	0.00403861	-10.636	26.627	0.013528	0.476151	0.00420377
895	18.165	0.0406832	0.833809	0.0274458	-49.207	23.016	0.000906069	0.766245	0.000376552	-8.575	26.203	0.0395842	0.519751	0.00457126	-8.721	15.567	0.0133099	0.346344	0.00494863	-8.466	13.32	0.0833275	0.490217	0.0146984	-1.152	19.11	0.11971	0.568244	0.0150004	-7.82	26.541	0.00912229	0.406786	0.00372346	-0.414	17.088	0.0133208	0.125509	0.0067904	-10.954	25.012	0.0128613	0.19659	0.00190747	-7.637	20.727	0.0146818	0.478776	0.00616951
896	25.839	0.0252275	0.115868	0.0166148	-49.153	10.764	0.00485101	0.767838	0.00227704	-1.326	14.441	0.017042	0.348427	0.00563629	-12.347	16.085	0.0111113	0.311281	0.00474131	-2.542	31.414	0.00960507	0.479284	0.00123783	0.001	29.415	0.00885361	0.418076	0.00119336	0	17.04	0.0255001	0.612571	0.0176577	-13.487	20.046	0.0340605	0.398797	0.0215604	-2.697	15.331	0.0184479	0.577835	0.00366276	-8.776	40.906	0.00517488	0.526499	0.00136721
897	22.815	0.033624	0.83327	0.0188693	-48.954	11.66	0.0058434	0.768609	0.00280488	-8.709	21.976	0.0904503	0.0839397	0.00590262	-7.553	13.415	0.076167	0.664595	0.0233974	-7.831	17.678	0.00724363	0.526161	0.00189741	0	38.437	0.0180006	0.559343	0.00100896	0	27.738	0.00727594	0.406513	0.00328085	-5.914	17.572	0.0107796	0.617081	0.00527762	-10.86	19.119	0.0328825	0.283328	0.00326162	-9.217	17.818	0.00936546	0.480489	0.00374709
898	20.286	0.0356346	0.178106	0.0184463	-53.02	9.282	0.00821758	0.769764	0.00396856	-12.856	11.647	0.0970873	0.530068	0.0265884	-8.465	17.737	0.00973027	0.65758	0.00411261	-8.008	13.499	0.1429	0.536772	0.0577564	-4.26	27.135	0.0156696	0.559558	0.00145361	-4.206	15.968	0.0210965	0.412698	0.0133579	-12.264	17.443	0.0129773	0.389278	0.00601958	-15.489	14.772	0.0146214	0.431874	0.00321146	-1.017	13.518	0.0416537	0.487005	0.014406
899	22.28	0.018197	0.154798	0.0106802	-48.949	21.727	0.00101018	0.7663	0.000442743	-13.15	23.033	0.0101978	0.113017	0.00311491	-1.903	18.32	0.0107874	0.6573	0.00367963	-8.444	12.243	0.0316528	0.524943	0.00665126	-7.238	33.699	0.00692096	0.559303	0.000963027	0	15.225	0.0299776	0.41636	0.0193488	-6.184	9.81	0.0615191	0.413796	0.046601	-14.685	22.874	0.00661457	0.428547	0.00144489	-2.513	43.084	0.00350897	0.526328	0.0010583
900	17.504	0.0183291	0.196035	0.0112042	-60.207	20.528	0.00103106	0.766243	0.000474221	-15.445	37.776	0.011333	0.517996	0.00141873	-7.908	18.96	0.00862795	0.657071	0.00314938	-11.407	21.842	0.0186095	0.524366	0.00364976	0	26.578	0.0182801	0.559728	0.00181543	0	20.216	0.0232552	0.081252	0.0118111	-5.559	14.982	0.0172914	0.618156	0.00892796	-9.793	23.931	0.00794357	0.333418	0.00135121	-11.818	24.219	0.00774124	0.477391	0.00300186
901	29.317	0.00662023	0.832899	0.00395803	-49.155	25.97	0.00150053	0.76649	0.000495862	-4.166	20.097	0.0111955	0.518975	0.00372088	-2.346	14.247	0.0131576	0.0884071	0.00554097	-11.538	36.595	0.00324897	0.47877	0.000615076	-0.001	22.818	0.0377451	0.561287	0.0044938	-4.874	20.735	0.0206351	0.201241	0.00919617	-5.908	14.686	0.020081	0.393174	0.0123605	-11.214	19.947	0.0113726	0.576448	0.00203323	-6.077	43.063	0.00382109	0.526334	0.00107176
902	16.645	0.0159301	0.834343	0.00906718	-58.686	19.149	0.00395043	0.767146	0.00100985	-5.721	13.84	0.0177572	0.0935683	0.00641129	-18.048	10.891	0.0219528	0.0848613	0.009976	-9.309	28.429	0.00823351	0.344461	0.00127219	0	27.81	0.0140297	0.559463	0.00125849	-8.634	21.467	0.016846	0.599611	0.011221	-10.365	14.33	0.115005	0.620107	0.097714	-15.807	19.211	0.0097828	0.0727821	0.00240389	-9.723	35.771	0.0190153	0.271649	0.0026587
903	19.991	0.0369607	0.178392	0.0187763	-54.872	14.62	0.00253015	0.766842	0.000974748	-7.939	19.654	0.0141489	0.519261	0.00406546	-8.436	12.123	0.0916013	0.661978	0.0189721	-5.978	14.365	0.0640027	0.488198	0.01235	-6.704	14.3	0.180998	0.584684	0.0466992	-5.241	14.043	0.0517133	0.430177	0.0470087	-9.52	14.916	0.0521466	0.141293	0.0213487	-2.047	22.92	0.00708582	0.410513	0.00144814	-4.78	13.397	0.0444342	0.5362	0.0205549
904	39.491	0.00410321	0.832625	0.00238461	-48.97	8.979	0.00511483	0.0894623	0.00226965	-15.553	28.36	0.0167147	0.518748	0.00284655	-6.488	10.568	0.0337204	0.662226	0.0184891	-9.591	17.5	0.0153764	0.480428	0.00262379	-0.157	20.329	0.0102279	0.55979	0.00186459	0	17.964	0.0220834	0.128277	0.0123269	-13.474	11.003	0.0363636	0.397805	0.0198361	-8.564	35.755	0.00385749	0.426147	0.000687707	-0.001	18.777	0.0218551	0.47724	0.00583942
905	16.337	0.036773	0.834098	0.0200051	-51.064	18.668	0.00117808	0.766297	0.000553361	-11.418	22.115	0.0140296	0.09095	0.00552724	-8.254	12.663	0.0242375	0.659593	0.0125037	-5.525	28.153	0.00831867	0.522547	0.00133594	0	39.823	0.0261763	0.559403	0.00111488	0	21.621	0.00927881	0.40748	0.00485368	-3.873	15.724	0.0107627	0.389315	0.00608485	-7.275	20.808	0.0119618	0.146255	0.00188246	-16.506	37.03	0.0041911	0.47533	0.00146157
906	15.881	0.019996	0.17463	0.0123388	-52.399	12.386	0.00723925	0.769898	0.00349575	-9.495	15.518	0.0150923	0.489101	0.00526877	-13.633	13.494	0.0186653	0.658154	0.00719182	-13.077	20.363	0.00828618	0.479712	0.00175646	0	31.817	0.0115444	0.559621	0.0015203	0	13.838	0.0189619	0.601804	0.0113477	-4.474	17.472	0.0281041	0.396106	0.0170809	-18.778	12.524	0.0313231	0.580172	0.00642309	-9.664	40.404	0.00706196	0.163242	0.00151117
907	25.952	0.0136464	0.299312	0.00697073	-49.163	10.482	0.00679552	0.76828	0.00332431	-16.593	20.302	0.0275752	0.0812468	0.00755235	-10.674	12.398	0.0151924	0.658192	0.0072135	-5.142	27.253	0.00552364	0.479105	0.00102032	0	18.864	0.0219686	0.560587	0.00357796	0	10.379	0.0314337	0.659964	0.0215036	-11.277	15.506	0.0338365	0.397469	0.0195682	-18.504	25.493	0.00708465	0.0762023	0.00121124	-9.947	16.416	0.0231575	0.53106	0.00937203
908	24.92	0.00854811	0.833147	0.00506515	-49.062	22.364	0.00134549	0.76648	0.000552232	-11.504	12.879	0.0687277	0.115396	0.0183602	-9.648	15.305	0.0210048	0.659303	0.00822932	-11.536	17.286	0.0123024	0.468663	0.00325602	-5.831	32.491	0.0143718	0.16859	0.00102149	-0.023	10.73	0.0684433	0.616324	0.054625	-16.701	16.755	0.0157755	0.390229	0.0075522	-8.64	26.925	0.00681265	0.575681	0.00113325	-4.551	34.601	0.00659713	0.526703	0.00177321
909	32.142	0.00853864	0.832788	0.00459122	-49.052	20.444	0.0018755	0.766553	0.000600125	-19.451	13.089	0.0171295	0.36307	0.00639642	-21.652	19.489	0.00775788	0.657134	0.00286863	-7.28	17.927	0.0226963	0.523294	0.00341327	-0.754	25.283	0.0392051	0.560108	0.00251493	-3.733	20.893	0.034155	0.411236	0.010986	-8.725	14.113	0.0156684	0.390729	0.00835904	-19.104	19.306	0.0132527	0.168179	0.00232982	-11.57	36.278	0.00531161	0.526552	0.00148565
910	16.591	0.0178897	0.139852	0.0117317	-59.208	18.663	0.00115294	0.766298	0.000518635	-17.706	18.207	0.0237535	0.520922	0.00718552	-15.042	13.723	0.0194067	0.132526	0.00766157	-10.546	20.817	0.0174531	0.256022	0.00247528	0	25.645	0.0354361	0.559926	0.00221793	-8.366	23.394	0.0119002	0.597625	0.00521679	-15.314	15.811	0.0241752	0.393809	0.0133308	-24.638	14.124	0.0235329	0.57849	0.00443555	-6.594	49.221	0.00316183	0.526289	0.000987258
911	40.015	0.00542812	0.34547	0.00298707	-49.192	15.475	0.00621115	0.769093	0.00293806	-3.472	18.081	0.0740172	0.161679	0.0107542	-10.346	6.688	0.125235	0.671108	0.0441677	-6.171	17.262	0.00987482	0.480508	0.00272111	-7.921	16.774	0.0401234	0.561696	0.00573273	-15.133	15.347	0.0326741	0.222207	0.0129274	-16.265	14.444	0.0179794	0.618616	0.00749373	-10.777	17.611	0.027496	0.578499	0.00446128	-15.826	35.058	0.0059393	0.526791	0.00189609
912	31.48	0.0091494	0.170779	0.00490746	-48.963	10.666	0.00408713	0.766743	0.00205849	-8.528	20.893	0.0125562	0.0704512	0.00335315	-19.37	11.008	0.102719	0.685692	0.0619832	-8.277	14.401	0.0830808	0.0891285	0.0166502	-9.644	44.667	0.00961244	0.55921	0.000736517	0.001	16.275	0.0190728	0.120482	0.0122787	-5.721	21.412	0.0148553	0.389772	0.00682702	-5.69	15.178	0.090474	0.0897454	0.00779096	-3.94	30.295	0.0107816	0.37302	0.00327626
913	22.169	0.0143385	0.833387	0.00777055	-57.77	21.599	0.00124636	0.766434	0.000509782	-13.711	16.504	0.0228948	0.520242	0.0059379	-12.727	14.529	0.0193592	0.658718	0.00815517	-8.597	16.814	0.0156322	0.0922257	0.00306044	-5.814	27.886	0.0104883	0.55952	0.00134723	-0.001	16.22	0.0158673	0.410094	0.00910152	-11.081	16.051	0.127098	0.422626	0.06358	-7.55	21.658	0.00723112	0.57621	0.00175441	-10.624	30.546	0.00755264	0.526852	0.0020432
914	20.741	0.0128107	0.577415	0.00703351	-51.595	15.176	0.00184294	0.766461	0.000901595	-2.423	26.244	0.0280386	0.0634257	0.00348305	-9.395	12.835	0.00962125	0.657557	0.00481036	-12.273	17.363	0.030009	0.314573	0.00484852	-9.104	21.131	0.0254256	0.560889	0.0038642	-3.003	14.218	0.0502928	0.601992	0.0456193	-5.09	15.708	0.0180851	0.617495	0.00776731	-11.579	26.114	0.00780757	0.0828107	0.00124216	-3.543	50.045	0.0028498	0.526205	0.000813679
915	28.682	0.00751664	0.176945	0.00431296	-48.963	11.986	0.00597824	0.769062	0.00272474	-11.234	22.302	0.0162634	0.112173	0.00375306	-10.804	4.483	0.454989	0.743203	0.21141	-14.364	29.776	0.00508051	0.479112	0.00102954	0	39.42	0.0234772	0.559416	0.00115766	0	16.267	0.0153426	0.40992	0.00881834	-10.003	21.056	0.0138264	0.472917	0.00595329	-0.004	15.965	0.0150144	0.578344	0.00427363	-8.181	53.606	0.00260549	0.526158	0.000729152
916	27.37	0.00748248	0.823221	0.0042212	-48.969	7.884	0.0215625	0.775926	0.0108312	-7.529	26.82	0.0172741	0.218153	0.00225852	-6.877	17.012	0.0120227	0.657808	0.00501184	-13.739	15.497	0.0188457	0.481174	0.00353066	-3.873	20.556	0.0258164	0.560845	0.00352619	-6.911	13.091	0.0895804	0.430599	0.0439828	-26.213	14.361	0.053396	0.408505	0.0383349	-10.063	18.601	0.0140425	0.577167	0.00287881	-3.938	22.675	0.0119932	0.477849	0.00392603
[truncated: 84 more rows]
[truncated: 886 more columns]

## Sheet: Sheet2
PDB ID	1cd9					1cic					1dm0					1g2c					1g3n					1gcq					1H8A					1HC9					1JB0					1jdp
[truncated: 1,002 more rows]
[truncated: 501 more columns]
