# Supplementary material for: Narrow funnel-like interaction energy distribution is an indicator of specific protein interaction partner
Source: iScience. 2023 May 20;26(6):106911. doi: 10.1016/j.isci.2023.106911 (PMC10250834; doi:10.1016/j.isci.2023.106911)
Supplement: Data S12. Interaction energy distributions of general protein interactome and non-interacting protein pairs analyzed with iRMS, rTM-score, iTM-score, and riTM-score (protein structures used in computational docking were predicted using AlphaFold2.); related to Figure 5, 7, and S21 [file mmc13.xlsx]

## Sheet: Alphafold2 data of intact
PDB ID	1AXI					1AY7					1B2S					1B6C					1BH8					1BH9					1BI7					1BI8					1BLX					1BND
Chain ID	A			B		A			B		A			B		A			B		A			B		A			B		A			B		A			B		A			B		A			B
	iRMS (Å)	rTM_score	iTM_score	irTM_score	Interaction energy (kcal/mol)	iRMS (Å)	rTM_score	iTM_score	irTM_score	Interaction energy (kcal/mol)	iRMS (Å)	rTM_score	iTM_score	irTM_score	Interaction energy (kcal/mol)	iRMS (Å)	rTM_score	iTM_score	irTM_score	Interaction energy (kcal/mol)	iRMS (Å)	rTM_score	iTM_score	irTM_score	Interaction energy (kcal/mol)	iRMS (Å)	rTM_score	iTM_score	irTM_score	Interaction energy (kcal/mol)	iRMS (Å)	rTM_score	iTM_score	irTM_score	Interaction energy (kcal/mol)	iRMS (Å)	rTM_score	iTM_score	irTM_score	Interaction energy (kcal/mol)	iRMS (Å)	rTM_score	iTM_score	irTM_score	Interaction energy (kcal/mol)	iRMS (Å)	rTM_score	iTM_score	irTM_score
1	27.723	0.0581368	0.587614	0.00542113	-12.764	13.918	0.00892802	0.58753	0.00296744	-2.396	25.553	0.0189357	1	0.00958133	8.68	50.549	0.00702539	0.54356	0.000416518	-6.689	16.896	0.156079	0.645951	0.048704	-10.485	40.241	0.0079814	0.794786	0.00162765	-6.41	17.415	0.0638749	0.549108	0.0307519	-8.39	29.963	0.00829098	0.541158	0.00318951	-14.026	35.871	0.00487095	0.357705	0.00142944	0	39.981	0.00693939	0.625218	0.00140025
2	48.803	0.0114896	0.5801	0.00119135	-6.379	14.307	0.0267309	0.590601	0.0086021	-12.924	2.574	0.399184	1	0.47084	-13.831	38.775	0.0177702	0.497036	0.00071707	-15.296	37.11	0.0113294	0.629438	0.00353162	-12.779	40.008	0.00693638	0.794794	0.0016575	-6.682	13.123	0.135329	0.490207	0.0748849	-9.381	25.655	0.0170857	0.542446	0.00627578	-7.301	28.193	0.00963199	0.643383	0.00244852	-12.362	37.159	0.0547043	0.626888	0.0043961
3	52.318	0.0141297	0.281088	0.00106626	-11.097	15.172	0.018956	0.103768	0.00434864	-5.774	16.951	0.0625469	1	0.0629298	-5.836	18.926	0.0227658	0.545451	0.00267573	-1.156	34.565	0.011155	0.62931	0.00325498	-7.208	36.54	0.0106141	0.794838	0.00306459	-17.258	37.984	0.00514614	0.411102	0.00193986	-8.749	25.445	0.0160932	0.542117	0.0053916	-2.22	23.48	0.00963478	0.470644	0.00282069	-1.869	51.267	0.00594933	0.625204	0.000845657
4	56.358	0.0124688	0.293484	0.000862289	-7.303	12.427	0.0734426	0.595459	0.0172823	-7.287	18.889	0.0268855	1	0.0137298	-0.884	33.55	0.022249	0.544057	0.00100959	-13.656	28.68	0.0119738	0.630036	0.00487663	-7.483	25.967	0.019602	0.794913	0.00800075	-10.72	23.128	0.0100437	0.537559	0.00415299	-13.227	21.353	0.032879	0.544299	0.0120456	-14.97	20.183	0.012085	0.643772	0.00424059	-6.226	40.012	0.00771698	0.625559	0.00167579
5	46.884	0.0238114	0.421964	0.00240503	-7.486	13.497	0.0370601	0.592476	0.0112693	-4.473	23.868	0.0253056	1	0.0107599	-2.125	14.63	0.0229435	0.546222	0.00359844	-0.661	21.828	0.0289512	0.633358	0.0118151	-12.78	23.256	0.117107	0.809138	0.0330184	-7.988	20.779	0.0287769	0.541759	0.012652	-5.282	24.25	0.0189414	0.543187	0.00778491	-3.291	17.619	0.0329399	0.644593	0.00899172	-10.63	40.804	0.0120442	0.0985798	0.00154485
6	59	0.0287061	0.102829	0.000981346	-9.89	14.92	0.101212	0.599467	0.0246514	-7.423	24.125	0.0213433	1	0.00979394	-2.992	35.49	0.0112442	0.543856	0.000770301	-11.214	20.051	0.0229373	0.135301	0.0101526	-11.004	23.054	0.0203562	0.795325	0.00542779	-20.49	20.364	0.0143991	0.53898	0.00705847	-8.729	22.68	0.0121537	0.46866	0.00561371	-6.783	29.018	0.00572867	0.0624494	0.0019667	-13.504	30.237	0.0124263	0.376059	0.00266642
7	47.659	0.010717	0.499412	0.00137589	-3.064	15.376	0.0138826	0.58814	0.00398762	-7.491	22.162	0.0221146	1	0.0115813	-12.055	28.494	0.0731221	0.188399	0.00306739	-12.685	23.071	0.0220364	0.634093	0.0142248	-14.543	24.216	0.0211948	0.795306	0.00607702	-9.366	29.971	0.00708747	0.466543	0.00301072	-7.467	23.18	0.0258934	0.54352	0.00918663	-13.437	12.454	0.0665234	0.265414	0.0255644	-18.494	43.436	0.00512351	0.62523	0.00102753
8	52.462	0.0524463	0.327157	0.00269011	-11.327	9.274	0.0844791	0.601429	0.0498037	-4.76	24.469	0.022341	1	0.00997998	-2.887	23.679	0.077855	0.545995	0.00334217	-14.104	22.952	0.0159228	0.631912	0.00877528	-8.312	25.459	0.0143084	0.795062	0.00565287	-5.08	26.721	0.00958387	0.537529	0.00400923	-23.665	28.642	0.0118764	0.541657	0.00459544	-7.06	12.147	0.0248153	0.268824	0.00999643	-5.759	52.733	0.00668479	0.0971254	0.000849638
9	31.843	0.0221112	0.421734	0.00203279	-6.303	15.228	0.0195426	0.588225	0.00521841	-9.346	27.325	0.045766	1	0.0412142	72.122	20.799	0.0193944	0.460093	0.00306447	-7.612	27.192	0.0216854	0.375631	0.0072798	-3.681	36.405	0.0528476	0.795329	0.00313003	-4.836	30.441	0.00649588	0.53689	0.00264806	-7.838	31.844	0.00781908	0.123158	0.00321468	-10.844	12.785	0.0179189	0.286434	0.00739928	-9.861	29.517	0.0486807	0.628824	0.00878232
10	37.776	0.0141039	0.421753	0.0020625	-9.193	15.579	0.0127736	0.587823	0.00340924	-7.079	22.862	0.14283	1	0.0483478	-9.537	19.672	0.0279452	0.546277	0.0036726	-13.77	21.53	0.0289997	0.63465	0.0149252	-10.108	15.011	0.171733	0.797135	0.0449546	-3.968	32.366	0.00703069	0.537105	0.00300463	-5.473	28.536	0.0089624	0.54125	0.00376213	-8.846	26.057	0.00588784	0.468251	0.00208236	-10.444	34.754	0.0112003	0.0525861	0.00184512
11	54.445	0.0352947	0.193686	0.00115548	-14.858	12.804	0.136727	0.615927	0.07143	-11.303	32.02	0.0171576	1	0.00860914	7.053	27.739	0.0408712	0.544625	0.00168755	-10.376	22.461	0.0260242	0.633864	0.0135022	-5.647	17.488	0.0412489	0.796117	0.0102327	-11.446	27.872	0.0107809	0.537647	0.00438045	-1.522	32.621	0.0118362	0.541918	0.00459168	-9.93	33.688	0.00538251	0.113173	0.00152714	-11.341	42.584	0.00667281	0.348805	0.00136805
12	56.312	0.0120124	0.579972	0.000893664	-13.259	14.155	0.0162345	0.588657	0.00492464	-10.816	28.285	0.0178528	1	0.00901106	-9.029	34.761	0.0171734	0.0241254	0.000999052	-7.8	30.131	0.0126291	0.629763	0.00460956	-11.576	37.636	0.00983199	0.794872	0.00233637	-3.696	30.812	0.00687414	0.260367	0.00292502	-10.929	22.566	0.0209805	0.542794	0.00723312	-11.526	26.734	0.00697124	0.357965	0.00220838	-5.74	47.65	0.00701706	0.254905	0.00114369
13	45.2	0.0183233	0.580441	0.00178411	-5.732	21.878	0.00792262	0.587048	0.00180077	-0.036	18.547	0.0201123	1	0.00890644	19.987	32.888	0.0326642	0.544298	0.0012971	-7.228	27.677	0.0126246	0.630048	0.00505349	-10.592	40.645	0.00620213	0.794717	0.00176079	-3.042	31.538	0.0103484	0.0979506	0.00295913	-4.508	37.075	0.00544485	0.540764	0.00220694	-9.755	24.594	0.00747289	0.358318	0.00282706	-7.925	39.477	0.0102632	0.298648	0.00155877
14	29.399	0.0348678	0.58086	0.00272706	-8.904	7.693	0.236984	0.60559	0.0376169	-6.777	10.799	0.0639044	1	0.0483196	-3.508	31.753	0.0414166	0.544645	0.00171134	-13.02	24.977	0.0141513	0.63061	0.00620958	-12.888	32.357	0.0112404	0.794892	0.00358054	-7.87	24.148	0.0183221	0.538842	0.00713008	-5.604	34.375	0.00669673	0.540809	0.00238863	-7.275	17.839	0.0148032	0.104056	0.00555293	-11.377	50.868	0.00578451	0.625206	0.00084176
15	57.291	0.0137565	0.102948	0.00100716	-8.736	13.081	0.00983874	0.587756	0.00336659	-10.154	29.829	0.00956524	1	0.00391811	310.658	33.823	0.0139647	0.0834773	0.000900577	-7.777	21.216	0.0225712	0.633768	0.0131566	-6.318	35.763	0.0139811	0.794948	0.0022766	-11.977	20.786	0.0239224	0.107544	0.0115544	-16.908	25.186	0.0219498	0.542821	0.00787242	-4.364	34.646	0.0054971	0.643246	0.00149876	-15.497	53.425	0.00590418	0.375311	0.000768066
16	58.376	0.0142733	0.579904	0.000975706	-6.106	11.527	0.111084	0.599706	0.0257906	-10.374	20.575	0.0224346	1	0.0117514	-8.678	32.003	0.0144297	0.544044	0.000993892	-11.465	32.946	0.0109915	0.629329	0.00338648	-9.647	29.521	0.0480975	0.796306	0.0059944	-9.317	31.913	0.00815647	0.46651	0.00291493	-7.96	26.037	0.0132238	0.541855	0.00534342	-19.714	29.479	0.0059532	0.357878	0.00185298	-12.864	25.998	0.0103455	0.370424	0.00326373
17	46.039	0.0167781	0.0610397	0.00131924	-17.644	13.664	0.0139166	0.588056	0.00498812	-8.023	26.045	0.0231359	1	0.0132582	-6.912	30.538	0.0202845	0.544242	0.00123009	-8.07	32.539	0.0178808	0.124832	0.00426464	-22.512	37.015	0.00806291	0.794886	0.00212047	-18.13	23.327	0.017601	0.538441	0.00605369	-9.003	16.774	0.032589	0.177187	0.016073	-14.815	27.868	0.00794659	0.358246	0.00256592	-8.289	61.658	0.00427883	0.625134	0.000608419
18	47.136	0.0228021	0.209066	0.00130626	-9.065	16.617	0.0080978	0.587371	0.00250284	-5.153	20.752	0.0219119	1	0.0114016	-8.5	13.291	0.0597792	0.552525	0.0113104	-7.549	29.107	0.0188773	0.128042	0.00510105	-7.823	20.992	0.0551898	0.795852	0.0177588	-17.208	24.034	0.00993045	0.537524	0.0040597	-9.538	28.747	0.0100265	0.463198	0.00399191	-10.842	29.529	0.00644951	0.398601	0.0020018	-5.881	24.893	0.0418398	0.629704	0.0124027
19	72.106	0.00651852	0.232212	0.000488402	-2.913	12.163	0.0119181	0.588167	0.0040416	-11.028	23.375	0.0235637	1	0.0135002	-2.952	35.242	0.0306299	0.544249	0.00123946	-17.687	21.45	0.029531	0.633065	0.0118581	-8.256	22.991	0.0430667	0.795435	0.014163	-19.757	30.869	0.00691755	0.536979	0.00284875	-9.989	33.355	0.00657598	0.540874	0.00273294	-6.864	23.564	0.00651763	0.3952	0.00240762	-12.775	37.913	0.0178524	0.11869	0.0038318
20	47.085	0.0155667	0.421249	0.00126136	-3.491	12.53	0.0645557	0.593773	0.0144629	-5.886	21.88	0.0411993	1	0.0265982	6.303	35.247	0.0138507	0.544084	0.0010414	-12.967	31.643	0.0246541	0.630357	0.00573538	-9.77	50.636	0.0122191	0.794782	0.00130932	-7.562	32.411	0.00655855	0.307983	0.00299265	-2.009	25.588	0.00956667	0.541406	0.00423738	-12.917	13.787	0.0525406	0.36997	0.0270144	-8.741	35.235	0.0261229	0.625509	0.00208441
21	27.316	0.0375553	0.581002	0.0032738	-8.922	13.327	0.146451	0.600208	0.02602	-12.136	29.951	0.0173108	1	0.00867169	-5.792	38.269	0.0135833	0.543771	0.000668052	-19.093	36.183	0.0121292	0.629416	0.00494692	-12.74	20.349	0.0725182	0.799377	0.0392573	-15.06	17.971	0.0295688	0.469579	0.0112885	-13.262	25.27	0.0224922	0.542717	0.00819075	-11.259	28.893	0.00513068	0.450335	0.00187411	-10.112	43.268	0.0156281	0.0602029	0.00283116
22	42.958	0.0161998	0.581586	0.00225528	-17.353	12.729	0.0300812	0.590051	0.00751921	-9.709	23.104	0.0261937	1	0.011513	-2.299	38.417	0.0183907	0.543805	0.000708849	-4.555	28.93	0.0330894	0.630761	0.00695516	-15.329	22.693	0.0360746	0.796586	0.00686486	-8.075	27.398	0.00829435	0.467991	0.00357814	-13.761	28.146	0.0117539	0.541658	0.0044534	-8.341	9.473	0.0664958	0.13116	0.0336902	-5.344	38.337	0.011307	0.375682	0.00167757
23	49.553	0.0165409	0.580011	0.00099804	-10.805	15.648	0.0111658	0.587676	0.00315559	-14.733	24.535	0.0207217	1	0.0096172	-3.347	19.976	0.0561795	0.552837	0.0119261	-3.602	29.313	0.0200028	0.630657	0.00627277	-17.585	38.829	0.0118133	0.794795	0.00219213	-8.137	30.035	0.00664373	0.465867	0.00271825	-7.88	32.622	0.00777307	0.541039	0.00318396	-8.438	25.211	0.00682394	0.358031	0.00235916	-15.294	39.746	0.101374	0.625393	0.00197032
24	53.739	0.0142682	0.0599113	0.000941587	-7.504	4.495	0.22257	0.620329	0.0689152	-9.331	32.91	0.0123569	1	0.00571335	2.681	13.412	0.037065	0.460698	0.00655252	-6.118	25.717	0.022007	0.632907	0.0109637	-7.796	26.233	0.032805	0.794975	0.0101285	-14.073	23.441	0.0182143	0.466574	0.00642181	-10.496	27.829	0.0220139	0.462384	0.00797613	-8.209	15.793	0.0204187	0.359638	0.00715581	-8.9	28.945	0.00873809	0.0464058	0.00225252
25	29.042	0.0924342	0.425267	0.00767439	-16.155	17.114	0.0131829	0.587661	0.00292587	-10.981	23.033	0.0385985	1	0.0536166	-1.383	37.543	0.0499686	0.0361484	0.00109387	-13.46	27.998	0.0148713	0.629964	0.0050492	-19.527	16.216	0.0514136	0.795305	0.0343417	-13.985	27.339	0.00826133	0.537294	0.00349761	-7.468	24.475	0.0219749	0.180638	0.00839556	-10.298	21.013	0.012543	0.358464	0.00367979	-18.887	23.46	0.0356789	0.552772	0.0239116
26	57.399	0.0121247	0.105006	0.00132705	-9.855	12.735	0.0116474	0.427803	0.00417824	-5.344	22.365	0.0384232	1	0.0500925	-4.003	23.638	0.0841789	0.545262	0.00244914	-13.704	29.618	0.0299048	0.630982	0.0149301	-14.692	41.343	0.0357598	0.794885	0.00282631	-7.902	19.966	0.0367927	0.540635	0.0104457	-12.814	25.126	0.017311	0.542759	0.00695424	-5.312	27.324	0.00833254	0.358254	0.0026288	-10.019	35.059	0.00926426	0.375954	0.00195913
27	39.911	0.0957948	0.580443	0.0029198	-11.595	11.099	0.0322209	0.59162	0.0120128	-9.673	25.5	0.0130519	1	0.00570726	8.388	21.371	0.0207423	0.544732	0.00181482	-3.841	17.919	0.0470368	0.635825	0.0206895	-22.769	31.664	0.0198454	0.794973	0.00468552	-4.526	24.836	0.00889279	0.468461	0.00426377	-4.528	31.354	0.00999289	0.541274	0.00358706	-6.914	22.881	0.0104811	0.358605	0.00348487	-4.726	32.399	0.0223595	0.0480375	0.00257949
28	57.932	0.00787773	0.157368	0.000968664	-8.284	12.682	0.0233313	0.335245	0.00824933	-8.418	30.249	0.0490612	1	0.0454175	0.986	20.095	0.0208388	0.544793	0.00188838	-1.415	34.503	0.0111867	0.629402	0.0034816	-17.007	25.369	0.0198503	0.79534	0.00759373	-7.553	30.159	0.0071661	0.537107	0.00310289	-3.918	23.045	0.0365055	0.5447	0.012472	-14.856	19.248	0.0231091	0.644202	0.00554734	-16.565	27.742	0.011461	0.625508	0.00453914
29	46.88	0.0176001	0.580499	0.00154241	-6.934	12.186	0.0237578	0.589409	0.00761798	-5.289	32.979	0.0123523	1	0.00571065	2.752	36.377	0.0166755	0.543919	0.000845071	-4.065	35.941	0.0129724	0.629349	0.00338962	-7.552	18.451	0.112301	0.798865	0.0513818	-10.928	20.467	0.0122924	0.538258	0.00561053	-15.603	31.388	0.0199187	0.542958	0.00662005	-8.379	30.14	0.00686846	0.575779	0.00225488	-7.369	42.685	0.0219767	0.148671	0.00196793
30	42.53	0.0144224	0.421357	0.00143309	-14.082	12.291	0.0257857	0.589624	0.00705674	-6.53	21.203	0.0425303	1	0.039745	-6.853	26.568	0.0259043	0.453917	0.00166077	-10.51	21.316	0.0291176	0.634986	0.0156062	-18.51	19.444	0.0501719	0.800206	0.0143605	-14.317	23.989	0.0119922	0.538091	0.00522909	-11.534	30.537	0.0123396	0.462207	0.00518212	-14.918	22.11	0.0114245	0.358782	0.00387278	-13.146	19.676	0.0273299	0.150483	0.0128338
31	52.01	0.00859564	0.308227	0.00080626	-4.276	9.921	0.100664	0.59708	0.0210592	-4.842	22.168	0.0223511	1	0.0117475	-12.182	29.119	0.0746184	0.544619	0.00168049	-9.214	27.892	0.0667081	0.63234	0.0111666	-10.672	34.995	0.00975742	0.794911	0.00236923	-1.87	23.572	0.0592265	0.162046	0.0225539	-7.928	26.492	0.0105381	0.541699	0.00449438	-11.853	11.775	0.0669331	0.656877	0.0352524	-13.353	26.148	0.0257763	0.627191	0.00693918
32	56.957	0.00911779	0.578589	0.000703329	-16.795	9.069	0.026761	0.589628	0.00805816	-4.561	13.84	0.0412627	1	0.0266256	-8.314	13.864	0.184305	0.460283	0.00644408	-6.287	29.797	0.0115035	0.114267	0.00511247	-3.172	44.237	0.00655245	0.794711	0.0016218	-5.916	20.999	0.136568	0.562435	0.0661686	-6.844	28.929	0.0111413	0.111141	0.00446577	-7.683	24.376	0.0109576	0.180615	0.00336905	-5.93	29.485	0.045513	0.625957	0.0555273
33	55.532	0.0131003	0.131833	0.00103588	-4.691	13.911	0.0161602	0.588057	0.00403938	-0.41	22.659	0.0463597	1	0.0378653	-0.055	91.079	0.00658124	0.543345	0.000161449	0	24.961	0.0226838	0.633178	0.0137289	-15.783	10.537	0.0879971	0.79829	0.0297378	-10.419	21.539	0.0626523	0.546723	0.0246919	-12.951	27.89	0.0094135	0.541285	0.00364414	-10.621	26.084	0.00750807	0.358156	0.00249507	-16.534	41.702	0.00948949	0.103229	0.00177222
34	41.961	0.0131458	0.42135	0.00142292	-11.662	15.181	0.014835	0.118506	0.0046895	-2.801	29.814	0.0169621	1	0.00841187	-5.347	32.388	0.0247915	0.544224	0.00120899	-6.237	25.78	0.0197312	0.630853	0.00692116	-7.518	27.967	0.015377	0.795335	0.00356751	-2.256	16.66	0.028995	0.541442	0.0131069	-5.821	21.297	0.0461479	0.552985	0.0263443	-9.836	18.003	0.0238935	0.644083	0.0062875	-10.821	43.761	0.0122769	0.0844053	0.00164692
35	45.231	0.0135969	0.421126	0.00106604	-8.808	13.349	0.00913792	0.587563	0.00304436	-11.669	25.532	0.0386374	1	0.0327424	-4.364	31.992	0.0129114	0.445666	0.000859542	-6.747	18.167	0.131843	0.648681	0.0447576	-24.756	18.96	0.0163583	0.79535	0.0070669	-11.077	17.997	0.0522004	0.156807	0.0150974	-10.302	27.631	0.00904458	0.541386	0.00370465	-7.352	28.239	0.00909776	0.64341	0.00236183	-3.626	31.503	0.0111915	0.0704104	0.00314469
36	38.453	0.0171585	0.421434	0.0015549	-11.417	11.242	0.13649	0.601856	0.0278898	-10.693	28.753	0.0163374	1	0.0080018	-4.827	30.003	0.0214123	0.105745	0.00165969	-7.953	21.533	0.0240453	0.631459	0.00939406	-7.98	35.717	0.018478	0.795322	0.00400158	-5.095	24.944	0.00822856	0.537517	0.00396506	-10.052	26.347	0.0118077	0.46255	0.00473599	-9.584	16.074	0.0170971	0.359725	0.00663675	-12.152	47.816	0.00819761	0.625293	0.000999402
37	47.312	0.0118418	0.421495	0.00165231	-13.496	14.701	0.00860112	0.587567	0.00286002	-6.267	21.366	0.0365034	1	0.0310161	3.808	21.114	0.0452508	0.546426	0.00384535	-11.789	23.528	0.0154056	0.630998	0.0069941	-9.546	30.791	0.0203661	0.795404	0.0040526	-4.796	16.22	0.0307387	0.541564	0.0126492	-7.428	30.128	0.00864399	0.462319	0.00323774	-9.429	8.795	0.0599702	0.675018	0.0308711	-7.592	38.629	0.00780036	0.375645	0.0014954
38	60.89	0.00974905	0.142625	0.000942847	-8.222	14.527	0.0231419	0.58967	0.00698503	-11.884	20.523	0.142943	1	0.0276499	-4.373	45.841	0.0250523	0.0672911	0.000703224	-0.109	27.644	0.0131614	0.630369	0.00575568	-8.539	32.368	0.0108088	0.794868	0.003158	-9.991	21.145	0.0200111	0.466886	0.00644583	-4.314	24.038	0.0186432	0.542716	0.00771826	-20.905	10.611	0.0203304	0.650136	0.00854567	-15.69	53.725	0.00517385	0.625149	0.000808586
39	51.792	0.0121732	0.580131	0.00114363	-19.977	11.039	0.156072	0.595868	0.018243	-4.663	22.231	0.0223099	1	0.0117262	-12.258	22.914	0.0971618	0.554213	0.0136395	-12.567	32.032	0.0117673	0.629731	0.00433002	-4.688	20.57	0.041951	0.796587	0.0164349	-8.845	16.287	0.0327803	0.54287	0.0168584	-11.531	29.598	0.0102854	0.541528	0.00424457	-11.406	29.948	0.00827229	0.64332	0.00222024	-1.945	30.537	0.0139564	0.625642	0.00288288
40	53.92	0.0267295	0.098763	0.00116995	-10.153	9.188	0.0204851	0.589395	0.00696504	-10.894	30.481	0.0123793	1	0.00493715	1085.71	26.387	0.0144457	0.544632	0.00169543	-7.912	29.992	0.0189637	0.630553	0.00634493	-8.785	28.326	0.0316298	0.795838	0.00831362	-13.134	23.876	0.0280557	0.273781	0.0124825	-12.477	33.601	0.00789751	0.541002	0.00287237	-12.546	13.317	0.0606706	0.586466	0.0234892	-3.032	35.132	0.0141998	0.0929903	0.00312291
41	47.442	0.0166863	0.580087	0.00131541	-7.975	15.971	0.00883416	0.587433	0.00251047	-6.378	25.68	0.0199796	1	0.0106269	3.841	31.59	0.0546529	0.544926	0.00205149	-8.533	21.029	0.0333448	0.633918	0.0152849	-11.391	23.123	0.0453866	0.795745	0.0076536	-4.668	17.558	0.0465057	0.543901	0.0171763	-10.835	28.816	0.0164869	0.542252	0.00620645	-8.274	23.944	0.0123775	0.558705	0.00358294	-7.815	35.724	0.0066744	0.375782	0.00165134
42	50.121	0.0211064	0.579756	0.00127627	-10.692	16.941	0.01077	0.587532	0.00276133	-8.083	2.789	0.297891	1	0.341357	-12.008	22.46	0.0156848	0.544877	0.00198835	-8.219	31.464	0.0112199	0.629599	0.00395827	-7.566	37.851	0.0271787	0.794846	0.00293598	-8.484	26.738	0.00939645	0.243471	0.00385859	-11.97	30.375	0.00813335	0.461805	0.00319076	-3.657	28.548	0.00637001	0.643317	0.00207178	-6.537	58.836	0.00473225	0.625124	0.000655618
43	43.538	0.0252541	0.148028	0.00970159	-11.278	16.206	0.00999786	0.587561	0.00272132	-9.277	28.675	0.017773	1	0.00896658	-8.968	24.291	0.0828666	0.545971	0.00330458	-1.91	24.044	0.0180756	0.631337	0.00806702	-13.478	17.978	0.0316242	0.797328	0.0107599	-4.601	21.058	0.011546	0.538267	0.0055654	-6.453	26.485	0.0207528	0.542554	0.00701481	-14.732	21.656	0.0143908	0.275151	0.00421198	-21.483	49.268	0.0116033	0.128863	0.00102631
44	47.62	0.0142474	0.421185	0.00116022	-11.401	16.21	0.0114332	0.58753	0.002814	-8.899	26.176	0.0784987	1	0.0527998	-11.621	37.012	0.0400807	0.543978	0.000915074	-7.208	27.309	0.0672236	0.633962	0.0142911	-25.205	26.52	0.0275393	0.79555	0.011378	-6.448	17.91	0.0440687	0.544114	0.0185986	-7.661	25.442	0.0152332	0.542436	0.00635297	-6.463	20.848	0.0085166	0.643949	0.00310987	-9.948	39.525	0.0272883	0.627467	0.00531791
45	21.797	0.04195	0.42501	0.00726102	-22.446	14.617	0.0266284	0.589936	0.00754483	-11.953	26.345	0.0133889	1	0.00593258	3.562	36.065	0.0181769	0.543816	0.000722586	-11.663	22.537	0.0182178	0.631855	0.00903102	-10.996	23.822	0.0166958	0.795252	0.00640898	-0.368	27.809	0.00810041	0.537392	0.00366824	-2.713	22.9	0.0181578	0.542581	0.00667763	-12.508	33.804	0.00525317	0.643223	0.00163062	-5.271	36.204	0.0128453	0.0961945	0.00229866
46	21.658	0.058688	0.583724	0.00497396	-10.731	12.759	0.0464568	0.591804	0.0124533	-17.469	10.467	0.0716901	1	0.0456184	-8.157	33.891	0.0156285	0.157878	0.0011354	-2.256	24.056	0.0216681	0.631761	0.0105371	-7.253	33.15	0.0152317	0.795513	0.00319386	-0.104	23.393	0.0233556	0.540375	0.0100071	-2.65	19.403	0.0226148	0.464108	0.0089876	-7.862	22.496	0.00842127	0.643807	0.00304674	-3.289	21.053	0.0343097	0.626661	0.00817461
47	22.415	0.0546597	0.58368	0.00491013	-8.556	12.207	0.0105925	0.587816	0.00374174	-9.198	21.498	0.0458892	1	0.0492271	-5.176	35.714	0.0110935	0.54388	0.000798025	-5.793	17.263	0.0820082	0.638996	0.0268603	-13.735	29.5	0.0104688	0.622354	0.00311633	-15.67	27.913	0.0105549	0.537483	0.00386902	-0.733	23.963	0.0122156	0.467241	0.0053535	-12.887	14.249	0.044362	0.0594322	0.0165692	-14.625	15.278	0.0637883	0.35359	0.0154291
48	68.769	0.00643477	0.0513856	0.000575198	-3.554	0	1	1	1	-21.662	19.97	0.027023	1	0.0154997	-10.058	33.093	0.0181031	0.544015	0.000959919	-11.231	23.471	0.0191804	0.630772	0.00677768	-12.809	26.179	0.0106879	0.794985	0.00470994	-10.558	13.359	0.0366577	0.543644	0.0181635	-14.85	28.971	0.0356936	0.550857	0.0211477	-9.041	24.509	0.00990762	0.358286	0.00288968	-7.733	46.017	0.0131178	0.0735545	0.00167291
49	73.494	0.00642506	0.526588	0.000447715	-15.067	19.26	0.00990395	0.0477063	0.00291163	-6.303	25.454	0.0183903	1	0.00888326	-4.505	48.833	0.0101225	0.543579	0.000439473	0	32.997	0.0744832	0.631589	0.00840459	-11.789	19.189	0.0322586	0.798434	0.012064	-13.015	37.151	0.00615072	0.184932	0.00229256	-4.342	25.136	0.0249481	0.463031	0.00983053	-6.049	16.078	0.0234769	0.103941	0.00830352	-16.139	47.543	0.0395593	0.625272	0.0012471
50	60.368	0.0263155	0.0470205	0.00181849	-14.005	14.018	0.0458796	0.59308	0.0133015	-4.928	32.958	0.0123572	1	0.00571235	2.472	25.891	0.0425815	0.544928	0.00204897	-18.513	26.811	0.0141937	0.630384	0.00601132	-13.128	30.214	0.0100665	0.795262	0.00349507	-8.212	27.943	0.00708532	0.537187	0.00325624	-11.234	23.339	0.032992	0.544323	0.0122041	-15.774	25.749	0.00709989	0.358137	0.00252934	-5.117	25.199	0.133354	0.345497	0.00401152
51	64.512	0.0109516	0.0808727	0.00074982	-9.06	13.578	0.106102	0.602793	0.0328844	-5.296	19.023	0.0315612	1	0.0183451	-10.582	22.046	0.0166322	0.544546	0.00159276	-5.066	28.135	0.0151907	0.629961	0.00500441	-0.304	30.372	0.00866746	0.795017	0.00320095	-8.353	28.748	0.00841376	0.465929	0.00308461	-13.519	27.259	0.0147908	0.542596	0.00610562	-18.447	6.13	0.104064	0.691258	0.0687429	-3.841	33.2	0.00840326	0.152424	0.00199186
52	59.001	0.0116577	0.248898	0.000874309	-7.268	10.202	0.0270798	0.590348	0.00842066	-9.963	21.156	0.0425399	1	0.0385268	-7.885	31.597	0.0218763	0.042377	0.00133629	-7.575	11.551	0.255799	0.681739	0.134295	-12.068	41.679	0.00536804	0.794697	0.00170246	-9.929	16.344	0.0279862	0.541979	0.0143558	-7.155	14.547	0.0341482	0.546051	0.0162259	-3.248	26.089	0.00603367	0.136374	0.00209384	-6.541	30.333	0.0126828	0.375273	0.0024392
53	65.547	0.025559	0.42132	0.00137431	-3.232	10.923	0.0383427	0.591454	0.0115809	-9.264	25.77	0.0448876	1	0.0328846	-4.51	13.322	0.09616	0.555686	0.015345	-17.602	30.165	0.0173089	0.630203	0.00538523	-4.507	19.781	0.0840655	0.79587	0.0125403	-10.698	22.259	0.0113741	0.53793	0.00484875	-4.418	29.421	0.00797696	0.147982	0.00334361	-7.534	28.12	0.00629755	0.643346	0.00212741	-11.132	43.785	0.0112833	0.62529	0.00142253
54	43.593	0.0356084	0.15403	0.00179747	-7.407	13.476	0.0109181	0.587889	0.0035596	-15.593	7.041	0.115747	1	0.119515	-5.792	24.502	0.0609753	0.54559	0.0028425	-4.312	33.366	0.0125881	0.629615	0.00399094	-14.991	41.841	0.00613024	0.794767	0.00158528	-9.099	24.852	0.0146691	0.467191	0.00611387	-14.45	33.292	0.00690368	0.303709	0.00283782	-0.802	13.299	0.0787916	0.654315	0.0138102	-13.972	39.222	0.00778359	0.375861	0.00216901
55	75.436	0.00666173	0.0690633	0.000445722	-9.513	18.227	0.0151984	0.587764	0.00368581	-3.037	20.496	0.0569106	1	0.0654093	-6.771	17.622	0.02829	0.546428	0.00384957	-11.286	21.326	0.0823229	0.63572	0.0206698	-20.637	0	1	1	1	-29.737	22.982	0.0265552	0.539763	0.00864825	-21.2	30.949	0.0215392	0.545671	0.0114464	-8.338	27.638	0.00700037	0.358129	0.00243929	-4.449	28.4	0.0477268	0.125088	0.00508435
56	42.681	0.0154431	0.210813	0.00145895	-8.448	18.831	0.00792897	0.587178	0.00198582	-5.816	13.257	0.0479415	1	0.0326467	-8.004	36.417	0.00947951	0.543909	0.000832902	-3.263	20.991	0.0304444	0.634965	0.0158844	-7.551	21.507	0.0254795	0.797516	0.00949888	-5.543	29.666	0.00770321	0.537285	0.00342257	-14.406	25.412	0.0156996	0.542045	0.00562122	-7.746	28.28	0.00623472	0.185493	0.00200443	-9.496	21.507	0.0879631	0.132298	0.0118475
57	39.441	0.0534585	0.580434	0.00355991	-7.927	17.048	0.0235488	0.588131	0.0043702	-3.373	29.181	0.0176001	1	0.0088587	-8.394	32.266	0.0327582	0.457985	0.00180798	-7.67	23.779	0.017098	0.63075	0.00671817	-8.134	27.041	0.014485	0.795048	0.00566055	-10.118	21.684	0.014198	0.538714	0.00676885	-4.321	25.875	0.0286581	0.547227	0.0148879	-6.894	15.095	0.0388212	0.361445	0.0140585	-7.525	48.295	0.00653236	0.625276	0.00109177
58	61.663	0.0127655	0.450721	0.000808519	-3.72	13.888	0.0363719	0.590332	0.00792758	-11.04	1.358	0.530231	1	0.566683	-15.229	25.606	0.0675169	0.458907	0.00326015	-6.255	17.191	0.0374779	0.634051	0.0147186	-9.808	21.089	0.0287959	0.795261	0.0173216	-12.594	29.562	0.00874843	0.468513	0.00393146	-15.607	19.704	0.0426065	0.544904	0.0137088	-6.064	18.739	0.013161	0.359127	0.00482192	-6.324	15.545	0.0401824	0.627007	0.00998514
59	46.09	0.0249666	0.0739655	0.00337439	-7.681	9.294	0.0193635	0.42889	0.0068478	-9.676	19.031	0.0311601	1	0.0180272	-10.516	25.393	0.0239469	0.54501	0.00214783	-15.875	15.968	0.0464539	0.640168	0.0257594	-6.919	15.704	0.0597759	0.796861	0.0187348	-11.471	22.71	0.0243005	0.539949	0.00918439	-11.452	31.088	0.0174119	0.469042	0.00679204	0	20.321	0.01401	0.643903	0.00462421	-12.655	46.509	0.0175006	0.126783	0.00116132
60	26.44	0.0451971	0.423417	0.00470748	-13.537	17.519	0.0127365	0.587515	0.00286162	-9.329	26.53	0.0493904	1	0.0448313	-0.262	28.775	0.137285	0.0280561	0.00188306	-8.08	17.855	0.130042	0.644341	0.0387729	-18.09	29.085	0.011454	0.795348	0.00352404	-9.404	22.857	0.0181402	0.539901	0.00898682	-10.039	28.099	0.0128737	0.541658	0.00458471	-14.999	16.052	0.0303034	0.407888	0.010508	-11.214	37.786	0.0201874	0.375795	0.00211766
61	62.108	0.0135224	0.30174	0.00103494	-16.654	14.858	0.0120428	0.587602	0.00317038	-14.261	14.275	0.0514441	1	0.0378562	-4.783	32.047	0.0123772	0.543938	0.000867675	-9.83	26.681	0.0239406	0.633709	0.0127058	-14.875	30.578	0.0108252	0.794907	0.00356597	-8.21	20.057	0.0241472	0.0900491	0.00909233	-22.448	24.312	0.0284763	0.544073	0.0111207	-3.239	20.933	0.0113656	0.643782	0.00387033	-3.093	57.055	0.0083724	0.625266	0.000794047
62	54.451	0.0293368	0.505389	0.0011138	-3.601	18.431	0.00877914	0.58721	0.00214043	-9.476	26.397	0.0133575	1	0.00591849	3.657	9.099	0.0641341	0.555969	0.0154757	-9.498	23.837	0.0274465	0.635685	0.0185758	-18.729	43.899	0.00599819	0.794744	0.00146007	-10.406	24.435	0.00897669	0.537534	0.0040915	-5.19	27.425	0.0111518	0.541772	0.00502151	-11.487	20.973	0.0107278	0.163601	0.00386315	-10.77	38.133	0.0065467	0.569172	0.00176251
63	58.761	0.00733902	0.579916	0.000685405	-14.438	11.219	0.0473567	0.593266	0.014966	-2.954	17.577	0.063751	1	0.0785061	-4.759	25.287	0.0237123	0.544258	0.00124907	-11.681	28.98	0.0137121	0.629807	0.0045016	-13.693	22.31	0.0128135	0.795359	0.00577698	-9.768	29.939	0.00987963	0.1338	0.00410944	-17.124	24.07	0.028322	0.5434	0.00968708	-14.782	15.702	0.0332946	0.361874	0.0133768	-7.561	34.534	0.0112407	0.625554	0.00237652
64	62.588	0.00670812	0.0871004	0.000721949	-2.137	13.31	0.00929992	0.587627	0.00321046	-7.354	2.572	0.312089	1	0.450249	-3.454	21.362	0.0496563	0.546032	0.00337681	-12.142	26.975	0.0126385	0.630151	0.00552281	-2.084	28.498	0.0112651	0.795085	0.00382992	-5.659	23.607	0.00964782	0.466947	0.00422706	-7.745	21.152	0.0158552	0.189614	0.00676363	-8.209	23.76	0.00953852	0.358591	0.00329727	-10.87	45.301	0.0169473	0.625297	0.00144605
65	46.431	0.0185636	0.454362	0.00166217	-7.118	13.424	0.0654364	0.599985	0.0274157	-8.424	25.854	0.0182288	1	0.00873289	-3.378	18.644	0.0211694	0.124592	0.00308814	-9.592	24.27	0.0514147	0.63221	0.0103709	-12.264	29.346	0.0146964	0.795153	0.00561315	-9.776	16.844	0.015323	0.539308	0.00779042	-10.562	20.714	0.0272351	0.544189	0.0100799	-4.544	13.825	0.0376644	0.362924	0.0133165	-3.254	36.463	0.0180577	0.0656068	0.00233086
66	41.157	0.0319238	0.422546	0.00332373	-2.773	10.587	0.0670391	0.602946	0.0300022	-7.134	18.725	0.0293917	1	0.0170943	-9.846	20.508	0.147242	0.547069	0.0046212	-11.272	26.235	0.0248436	0.632193	0.0101006	-9.67	38.577	0.0299807	0.795506	0.00307586	-3.987	21.588	0.031989	0.540845	0.011964	-4.268	35.12	0.00710456	0.340362	0.00288001	-9.274	17.01	0.0163886	0.359688	0.00613354	-20.135	25.717	0.0308447	0.625599	0.0134834
67	46.658	0.0150045	0.580042	0.00107003	-12.198	11.66	0.0603648	0.591907	0.0535092	-10.606	11.823	0.0838729	1	0.0711057	-6.935	13.012	0.023892	0.547628	0.0052869	-9.333	25.771	0.0435112	0.63771	0.0494882	-7.168	22.373	0.0258408	0.795492	0.00604292	-5.241	19.164	0.0154239	0.539171	0.00767788	-9.55	18.432	0.101748	0.549101	0.037289	-16.871	13.15	0.022334	0.649555	0.0104447	-21.851	57.244	0.00492833	0.625158	0.000628761
68	48.621	0.0469369	0.4224	0.00309321	-8.049	6.062	0.212587	0.624369	0.0874842	-9.638	16.385	0.0401585	1	0.0293092	-1.078	18.839	0.149668	0.439705	0.00341229	-5.904	23.843	0.0224483	0.630936	0.00750592	-0.447	27.488	0.0140526	0.79522	0.00537409	-9.03	27.558	0.0167142	0.538053	0.00505125	-6.227	30.098	0.0291341	0.546061	0.0122642	-7.69	30.639	0.00638682	0.643295	0.00198963	-7.498	34.391	0.00866771	0.62543	0.00201398
69	37.734	0.0220887	0.300227	0.00325916	-11.402	11.987	0.0101738	0.103911	0.00353609	-9.147	26.453	0.0133476	1	0.00591563	4.144	27.181	0.0930657	0.546488	0.00393026	-7.072	23.82	0.0222855	0.630796	0.00696154	-6.944	26.106	0.0294802	0.79515	0.00642226	-8.961	17.018	0.0169756	0.539381	0.00804518	-7.318	20.989	0.0237626	0.474201	0.0114042	-10.153	13.565	0.0349636	0.362419	0.0118665	-12.931	33.6	0.0378899	0.0703909	0.00272024
70	63.003	0.0211933	0.212024	0.0023905	-9.073	11.945	0.0187872	0.410981	0.00636135	-10.694	22.503	0.0778377	1	0.0425675	-11.165	12.97	0.0207785	0.547326	0.00492356	-4.253	20.991	0.027039	0.633046	0.0123563	-11.538	21.827	0.0204612	0.795394	0.00731918	-10.907	15.24	0.0314874	0.541773	0.0138199	-12.499	24.381	0.0146273	0.463149	0.0060583	-7.798	20.436	0.011286	0.358433	0.0034961	-11.394	43.292	0.00729399	0.375595	0.00142667
71	26.456	0.0272437	0.427227	0.0108851	-11.543	12.47	0.0497067	0.594414	0.0159753	-4.095	21.098	0.0412495	1	0.0374752	-5.04	37.168	0.124497	0.544122	0.00108791	-9.928	23.787	0.037261	0.632793	0.012201	-3.463	28.506	0.0628996	0.79627	0.00859417	-9.064	27.439	0.0120525	0.537771	0.00444671	-5.538	23.785	0.0244976	0.543913	0.00895459	-6.714	27.812	0.00592198	0.166682	0.00213205	-5.013	26.581	0.00894382	0.377753	0.00379493
72	51.309	0.0101888	0.57997	0.000889889	-5.56	14.951	0.0491585	0.590706	0.0087815	-12.263	19.939	0.0276677	1	0.0154092	-3.138	10.377	0.0736251	0.583477	0.0638388	-11.93	35.217	0.0113456	0.629314	0.00328055	-9.727	18.724	0.0377887	0.797231	0.0134764	-6.527	27.788	0.00966231	0.467151	0.00361391	-7.697	27.367	0.00932716	0.541485	0.00398709	-13.108	26.463	0.00650509	0.355462	0.00221718	-6.705	26.154	0.0106104	0.149959	0.00424297
73	33.069	0.0458173	0.583025	0.00546145	-8.527	15.388	0.0127216	0.417531	0.00392511	-7.979	22.673	0.0232634	1	0.0118453	-1.983	15.432	0.171618	0.550115	0.00831334	-9.108	29.019	0.0146358	0.630025	0.00497834	-15.721	48.306	0.00583009	0.794736	0.00120274	-5.6	30.812	0.00884562	0.465989	0.00322041	-9.618	21.879	0.122811	0.553291	0.03325	-9.482	15.277	0.0510834	0.361884	0.0154351	-9.012	32.863	0.0100278	0.330587	0.00183644
74	46.38	0.0356149	0.421757	0.00206959	-8.738	11.718	0.0164835	0.588559	0.00594771	-8.111	25.187	0.0377961	1	0.0326085	-4.169	16.493	0.0359129	0.549015	0.00697564	-1.069	19.49	0.0209566	0.632506	0.0106001	-5.612	27.107	0.0102901	0.795042	0.00353654	-7.113	13.452	0.0801833	0.554501	0.0385689	-5.261	26.719	0.0108852	0.541565	0.00441066	-9.987	37.735	0.00477001	0.357634	0.00130756	-2.855	27.95	0.0322538	0.165612	0.00416973
75	55.411	0.0121933	0.0546959	0.000878487	-5.952	14.926	0.0100922	0.587749	0.00328494	-9.251	24.754	0.128514	1	0.0286494	-2.434	24.348	0.0501648	0.552029	0.0116543	-4.911	15.749	0.0699915	0.63709	0.0207336	-14.75	28.984	0.0328945	0.795451	0.00760842	-9.119	24.396	0.0141923	0.174071	0.00546434	-4.639	28.053	0.0102721	0.541638	0.00414569	-6.209	25.217	0.0395922	0.643534	0.00644252	0	18.932	0.0354713	0.626517	0.00676688
76	46.232	0.0128503	0.580122	0.00111964	-2.304	14.527	0.0348085	0.589576	0.00703042	-6.907	26.835	0.0409026	1	0.0365313	4.615	13.343	0.0392337	0.551302	0.00977536	-19.045	22.175	0.0729432	0.638978	0.026716	-12.955	34.335	0.0199166	0.795039	0.0033626	-11.022	30.488	0.0063807	0.536885	0.00256678	-9.2	20.65	0.141834	0.561304	0.0596862	-12.064	17.508	0.0214047	0.460105	0.00765093	-21.419	37.588	0.0445095	0.625381	0.00239317
77	51.196	0.0156556	0.159887	0.00146457	-3.97	16.22	0.00873385	0.587413	0.00246726	-4.327	27.005	0.130845	1	0.0495149	-10.107	36.904	0.01257	0.543799	0.00070145	-4.038	26.677	0.0836252	0.637689	0.0205413	-11.708	28.111	0.0303852	0.796301	0.0112056	-6.626	22.831	0.0174416	0.267418	0.00847991	-9.741	33.384	0.00806122	0.541055	0.00298761	-10.098	15.067	0.0384285	0.123184	0.0152862	-11.955	44.062	0.00624229	0.0434177	0.00121896
78	51.708	0.00937007	0.580031	0.000953325	-13.215	15.623	0.00912004	0.587509	0.00269022	-9.742	22.261	0.0223551	1	0.0117649	-12.108	17.248	0.0222784	0.545314	0.00251087	-8.901	19.508	0.0660828	0.633313	0.0144667	-16.209	25.763	0.0390972	0.796112	0.00980052	-8.136	13.595	0.0212026	0.477861	0.0113022	-12.79	25.723	0.0134136	0.542568	0.00617477	-5.959	21.787	0.00992073	0.644078	0.00314044	-5.031	32.962	0.0266011	0.6254	0.00899692
79	53.832	0.0124298	0.580084	0.000976306	-3.223	11.398	0.0162854	0.588633	0.00551749	-11.839	33.771	0.0125682	1	0.00581349	1.448	23.737	0.0242369	0.0892349	0.0021924	-11.105	25.353	0.0165595	0.630427	0.0062378	-7.127	32.512	0.0251037	0.795336	0.00461805	-11.479	18.954	0.0403543	0.541823	0.0148086	-4.094	27.96	0.0087375	0.541176	0.00342411	-11.768	15.967	0.0363997	0.645032	0.00661361	-6.662	30.502	0.0495969	0.626365	0.00361514
80	42.236	0.0125375	0.580194	0.00127829	-4.119	9.403	0.146388	0.611521	0.0532205	-6.317	16.496	0.0544376	1	0.0674436	-2.403	15.795	0.046713	0.546196	0.00356721	-13.893	24.159	0.0124926	0.630927	0.00670041	-10.781	34.927	0.00902982	0.794842	0.00217065	-8.819	21.979	0.00935489	0.53768	0.00438386	-5.251	35.315	0.00556957	0.540779	0.00228599	-4.582	27.276	0.00555369	0.643715	0.00201092	-0.607	31.721	0.00900795	0.102274	0.00299999
81	38.779	0.0252864	0.580281	0.00157533	-14.196	12.723	0.0339541	0.416657	0.00806569	-9.695	23.66	0.0221356	1	0.00998932	-3.384	39.721	0.119366	0.457456	0.0010063	-2.735	28.545	0.0135882	0.630028	0.00497318	-7.897	30.13	0.0153303	0.795041	0.00480089	-1.436	28.217	0.00994921	0.537355	0.00359577	-12.041	25.37	0.0131248	0.464632	0.00534156	-13.419	27.948	0.00611177	0.357903	0.00199261	-8.649	32.545	0.0094716	0.625308	0.0043353
82	67.883	0.00667813	0.420791	0.000534671	-2.6	17.178	0.0106944	0.587487	0.00269036	-6.973	19.191	0.0572683	1	0.0344476	-6.888	30.075	0.04972	0.544707	0.00178594	-4.821	30.79	0.0218948	0.630422	0.00581687	-8.333	23.221	0.0818311	0.798946	0.0247992	-6.455	23.579	0.0195228	0.538486	0.00662308	-15.994	28.308	0.0146742	0.542303	0.00571526	-6.984	15.643	0.087684	0.107095	0.0458146	-6.013	43.438	0.00726603	0.0547364	0.00115228
83	77.049	0.00664694	0.11489	0.000460978	-4.365	13.199	0.0135132	0.587962	0.00380833	-12.37	32.99	0.0123528	1	0.00571087	2.764	28.18	0.084476	0.544605	0.00166394	-14.572	24.822	0.0359754	0.631916	0.00905559	-5.046	28.052	0.03329	0.795769	0.00442091	-14.324	14.216	0.0655281	0.545004	0.0207782	-10.132	27.628	0.00851513	0.541228	0.00340093	-6.87	28.332	0.00690127	0.358	0.00219015	-6.697	52.03	0.00455878	0.0384053	0.000842166
84	65.516	0.00798553	0.579826	0.000657815	-10.677	11.322	0.0115205	0.58808	0.00408282	-10.906	25.12	0.0175988	1	0.00876654	-7.682	33.432	0.0130718	0.278419	0.000855277	-5.735	31.229	0.0125576	0.629507	0.00386168	-7.295	22.235	0.0442997	0.795244	0.0217206	-14.651	25.003	0.0160876	0.53859	0.00622094	-14.179	33.27	0.0108625	0.146511	0.00382767	-9.974	18.839	0.0142389	0.359129	0.00479267	-18.441	33.247	0.0144124	0.227891	0.00212126
85	27.098	0.0328766	0.16944	0.00342421	-16.469	14.747	0.0109258	0.587741	0.00338029	-3.641	17.137	0.0263023	1	0.0128398	-6.254	39.223	0.0137042	0.543751	0.000644495	-5.605	22.904	0.0224441	0.631097	0.00743026	-9.251	30.307	0.015583	0.794841	0.00418651	0	32.787	0.0059708	0.53694	0.00271341	-6.612	22.331	0.0281427	0.544227	0.00992348	-5.529	26.145	0.0076557	0.640893	0.00264547	-10.002	31.311	0.0880045	0.0722255	0.00633203
86	31.61	0.019106	0.444381	0.00229904	-11.025	10.972	0.131664	0.617898	0.058928	-10.139	20.167	0.15152	1	0.0578065	-10.127	17.872	0.0917601	0.56947	0.0424192	-10.373	24.838	0.017567	0.630443	0.00608589	-13.969	30.107	0.0338166	0.795384	0.00527098	-7.848	30.847	0.00657338	0.536999	0.00285965	-11.005	20.821	0.0197796	0.54359	0.00860673	-13.243	26.881	0.00590012	0.59547	0.00207453	-3.948	46.871	0.00677889	0.625189	0.00135154
87	51.302	0.0165798	0.580073	0.00108702	-13.203	14.654	0.0293882	0.590305	0.00807142	-5.195	20.42	0.0288691	1	0.0159382	-8.71	25.465	0.0358202	0.544937	0.00206015	-14.767	25.803	0.0160514	0.630904	0.00747312	-14.228	25.672	0.0162521	0.795031	0.00856066	-15.248	25.347	0.00831767	0.468562	0.00402886	-16.054	33.036	0.00954068	0.541309	0.00358219	-2.68	14.269	0.0156957	0.359695	0.00610502	-18.319	36.199	0.00988672	0.625333	0.00227504
88	47.429	0.0121175	0.579839	0.00124571	-5.73	18.106	0.0101667	0.527843	0.00289716	-11.295	21.431	0.0242543	1	0.0135513	-11.756	27.839	0.026088	0.54468	0.00175317	-3.459	27.041	0.0422093	0.633178	0.0323446	-9.685	54.389	0.00375643	0.794653	0.000868414	-0.125	26.879	0.00973802	0.537328	0.00357998	-14.183	21.833	0.0176946	0.542959	0.0074492	-6.414	28.76	0.00724823	0.217236	0.0021353	-11.253	26.6	0.011829	0.625583	0.00397601
89	48.024	0.0167643	0.144078	0.00171555	-13.653	11.425	0.0503701	0.592957	0.0144607	-15.378	13.824	0.0433292	1	0.0278815	-6.066	12.726	0.0340712	0.548194	0.00597291	-10.494	26.93	0.0149551	0.630426	0.00591987	-7.867	34.906	0.0139281	0.795293	0.00261997	-4.079	20.483	0.0178721	0.469523	0.00870596	-7.143	26.783	0.0166657	0.156642	0.00690426	-2.553	29.845	0.00707668	0.0756663	0.00210135	-4.514	53.648	0.00648286	0.0440401	0.000804967
90	55.543	0.0335545	0.395986	0.00735202	-3.237	16.427	0.0121997	0.587592	0.00344742	-6.197	15.417	0.0692662	1	0.0744801	-4.462	15.151	0.0283127	0.546269	0.00365473	-15.958	23.154	0.0222478	0.632105	0.00960892	-6.023	32.593	0.0153576	0.79593	0.00415568	-10.015	23.215	0.0211398	0.538882	0.0069547	-7.292	28.407	0.0124437	0.54151	0.00412421	-11.946	22.975	0.020002	0.429914	0.0039078	-6.597	36.758	0.00698989	0.375795	0.00181545
91	59.369	0.0103519	0.118522	0.00080821	-3.195	9.992	0.0191787	0.589299	0.00707273	-7.29	25.18	0.018703	1	0.00856578	0.343	27.367	0.0223191	0.457746	0.00150515	-10.292	33.209	0.0167596	0.629789	0.00434401	-9.06	30.91	0.0196372	0.795436	0.00363253	-8.6	26.714	0.0132156	0.111768	0.00481037	-0.001	18.362	0.0178305	0.543069	0.00813596	-10.103	28.577	0.00581369	0.357952	0.00196863	-5.384	29.429	0.0110569	0.366693	0.00281092
92	41.571	0.0200354	0.110681	0.00279888	-11.062	10.517	0.151853	0.592777	0.0192248	-3.509	32.243	0.0233518	1	0.0128525	0.705	13.733	0.203855	0.547585	0.00523262	-13.79	21.259	0.0841269	0.632609	0.0109738	-4.139	30.292	0.0183707	0.795767	0.00651373	-5.596	32.365	0.00635689	0.536809	0.00240944	-9.537	25.805	0.0154837	0.0983731	0.00571348	-5.794	20.159	0.0111995	0.619468	0.00409397	-12.073	34.906	0.0091017	0.375872	0.00204219
93	71.431	0.00624191	0.0747376	0.000564043	-2.273	12.51	0.0482481	0.591435	0.00997112	-9.093	28.184	0.0177151	1	0.00891983	-8.874	38.342	0.0146024	0.457563	0.000741775	-7.651	25.675	0.017333	0.630783	0.0071889	-11.09	31.68	0.0162019	0.795407	0.00312068	-10.023	27.82	0.00766346	0.537346	0.00357149	-5.083	28.157	0.00955972	0.541762	0.00429891	-7.187	27.493	0.00632875	0.594983	0.00213048	-3.679	25.906	0.0857412	0.626931	0.00518256
94	21.881	0.106288	0.428453	0.012773	-18.409	13.232	0.0101303	0.587807	0.00330554	-3.219	22.611	0.030536	1	0.0125893	-2.046	18.905	0.0176034	0.545195	0.00236844	-8.147	29.141	0.0247104	0.630378	0.00592351	-8.07	35.43	0.0160864	0.794934	0.00310029	-11.101	16.557	0.0229175	0.541164	0.0114854	-14.158	35.892	0.00763123	0.461329	0.0027016	-6.682	21.01	0.0169819	0.359327	0.00519317	-9.358	55.242	0.00917086	0.62523	0.000800411
95	40.373	0.0212287	0.324586	0.00160883	-8.575	14.724	0.0388409	0.590002	0.0074246	-3.861	21.852	0.0415378	1	0.0534631	-7.087	32.229	0.0219494	0.544098	0.00105832	-9.579	15.557	0.0616265	0.636771	0.0207541	-9.326	30.516	0.112909	0.7959	0.00588947	-13.013	37.323	0.00500118	0.536645	0.00202363	-5.628	26.254	0.012789	0.542123	0.00536966	-3.334	30.989	0.00573504	0.35784	0.00180141	-7.18	31.539	0.0476796	0.625844	0.00262365
96	54.352	0.0121133	0.579972	0.001072	-10.6	18.081	0.012445	0.587562	0.00299321	-11.292	22.242	0.0380212	1	0.0454816	-7.38	18.772	0.0221541	0.542897	0.00272677	-8.014	24.011	0.0152704	0.630512	0.00613294	-11.262	17.893	0.0233441	0.795214	0.0125871	-15.036	14.427	0.109205	0.553748	0.0365842	-12.12	19.582	0.0270247	0.466084	0.0103653	-14.728	8.708	0.197245	0.409241	0.109767	-12.891	31.414	0.0112949	0.625645	0.00312776
97	37.486	0.084143	0.0881447	0.0103637	-8.44	15.281	0.0184368	0.588589	0.00537914	-6.075	21.746	0.0385094	1	0.0488741	-4.644	13.442	0.071329	0.547756	0.00543842	-4.992	23.544	0.0180353	0.632061	0.00926113	-8.496	20.35	0.049771	0.797166	0.0276114	-11.397	25.555	0.0143157	0.53797	0.00506403	-18.035	28.584	0.0101227	0.541478	0.00381192	-8.957	36.956	0.00463287	0.636819	0.00129055	-3.555	47.387	0.0075537	0.625333	0.00110844
98	53.094	0.0114286	0.579987	0.000882388	-6.099	14.883	0.0482457	0.591487	0.0100144	-5.348	14.91	0.0607602	1	0.0391525	-13.053	26.41	0.0544777	0.544665	0.0017348	-5.871	17.838	0.0332214	0.16516	0.0181575	-13.42	29.699	0.0308835	0.795608	0.00388115	-2.847	22.262	0.0147213	0.467622	0.00592785	0	34.783	0.00747037	0.540903	0.0026183	-15.374	18.84	0.0109155	0.358769	0.00397488	-6.795	48.876	0.00548755	0.0843801	0.000922618
99	59.133	0.0205171	0.0738961	0.00266775	-8.583	16.304	0.0124424	0.090849	0.00297839	-18.172	20.611	0.0769986	1	0.0303099	-2.6	44.646	0.00729396	0.543621	0.000489793	-8.215	25.734	0.102218	0.637819	0.025783	-11.179	20.74	0.0206804	0.795661	0.00752437	-4.077	27.591	0.0100468	0.467338	0.00430604	-3.034	25.723	0.0153537	0.542307	0.00579371	-2.391	26.162	0.0068575	0.358005	0.0022641	-8.824	19.141	0.0192604	0.627536	0.00653667
100	46.074	0.01898	0.580392	0.00130977	-2.038	19.999	0.00858572	0.587205	0.00208328	-5.919	25.004	0.0170036	1	0.00820865	-0.375	43.521	0.010535	0.54366	0.000536481	-8.643	31.194	0.0111416	0.62951	0.00384544	-3.166	27.41	0.0121159	0.795266	0.00392206	-7.936	19.668	0.0107755	0.470051	0.00528354	-6.113	31.007	0.00945605	0.541162	0.00350864	-6.658	20.428	0.0123356	0.358632	0.00427327	-8.255	27.061	0.0109405	0.625841	0.00330279
101	48.32	0.0113224	0.0643883	0.00158069	-12.032	8.416	0.0924913	0.599405	0.0278432	-13.94	22.32	0.0828647	1	0.0434686	-11.409	28.951	0.0135102	0.457877	0.00107481	-6.103	24.853	0.0190563	0.632815	0.0107662	-13.968	30.643	0.0117372	0.795157	0.0032399	-7.127	24.457	0.0101469	0.470717	0.005006	-10.507	22.918	0.0226649	0.136066	0.00964189	-12.134	26.91	0.0125146	0.0783924	0.00271529	-10.594	26.612	0.0120159	0.376888	0.00319912
102	58.077	0.0161252	0.104781	0.00218143	-11.414	17.653	0.0117414	0.076338	0.00269266	-11.787	28.024	0.0050839	1	0.0017015	247.863	31.397	0.0159069	0.543986	0.000924938	-5.61	22.75	0.0207206	0.631793	0.00890877	-9.44	28.954	0.0152475	0.795877	0.00531416	-7.131	38.264	0.00648632	0.536694	0.00216723	-3.718	16.686	0.0400573	0.546139	0.0149776	-2.746	28.826	0.00546155	0.643561	0.00182461	-8.07	34.673	0.0103098	0.316655	0.00199125
103	53.946	0.0213116	0.0772997	0.00118175	-3.417	10.403	0.0157355	0.58861	0.00535252	-9.488	22.534	0.0318615	1	0.0137091	-5.254	11.192	0.157813	0.549355	0.00740101	-25.68	29.968	0.0129735	0.629574	0.00457453	-5.333	31.417	0.00973628	0.0716478	0.00314804	-0.117	21.898	0.0118453	0.538022	0.00518691	-10.233	23.214	0.0164849	0.542806	0.00708705	-5.522	25.563	0.00900513	0.643474	0.00283214	-6.531	29.271	0.00717974	0.625398	0.00230653
104	39.687	0.0170095	0.151073	0.00183748	-12.487	12.884	0.00987746	0.587755	0.00348657	-14.08	22.171	0.0222347	1	0.0116583	-11.982	37.42	0.0216397	0.0902263	0.00078748	-3.59	21.86	0.0227433	0.631633	0.00864122	-11.142	35.757	0.00961029	0.794903	0.0024716	-8.792	22.551	0.0230006	0.475935	0.00908365	-0.557	23.394	0.0162544	0.542788	0.00672779	-9.267	23.404	0.00942741	0.276193	0.00318594	-7.305	39.704	0.0113309	0.0417694	0.00215499
105	53.01	0.010394	0.421069	0.000975733	-10.702	13.959	0.0197368	0.589016	0.00580044	-9.731	22.971	0.148423	1	0.047202	-9.656	33.564	0.0197831	0.544104	0.0010661	-15.094	30.015	0.0118831	0.62962	0.00409833	-10.024	37.382	0.0105814	0.794966	0.00198947	-7.38	31.826	0.0065271	0.465787	0.00253073	-4.744	26.752	0.0220113	0.54538	0.0111421	-6.014	16.48	0.0127834	0.644429	0.00476686	-9.563	48.26	0.00863152	0.0742282	0.00103217
106	52.854	0.0087225	0.502386	0.000860457	-8.612	17.145	0.00994313	0.146257	0.00320081	-1.384	16.333	0.0657651	1	0.0717593	-5.863	20.066	0.0224343	0.547479	0.00512583	-9.147	33.434	0.0104427	0.629425	0.00356955	-4.168	37.783	0.00738065	0.794774	0.00190283	-12.912	24.66	0.0187764	0.53874	0.00663375	-5.195	30.446	0.0089425	0.541147	0.00320203	-7.837	23.018	0.0126046	0.643564	0.00351031	-8.043	51.505	0.00683323	0.0958878	0.00101427
107	43.631	0.0304235	0.0888326	0.00260407	-16.632	17.467	0.00872363	0.587282	0.00219959	-12.393	18.343	0.0593766	1	0.0760159	18.577	16.004	0.0496171	0.547894	0.00561275	-5.122	31.572	0.0181587	0.630154	0.00511855	-10.794	37.807	0.0110956	0.794865	0.00200392	-10.105	21.767	0.0148689	0.538983	0.00699768	-3.973	20.605	0.0238508	0.153461	0.0120858	-14.496	24.085	0.00724193	0.643627	0.00260777	-4.452	39.105	0.0208434	0.625356	0.00174506
108	46.371	0.0191381	0.0399891	0.00280275	-7.199	14.127	0.00881102	0.587501	0.00286856	-8.252	25.572	0.0182616	1	0.00879788	-4.496	42.593	0.0150217	0.02771	0.000802354	-1.949	19.146	0.106362	0.641618	0.0357421	-8.753	27.713	0.0457891	0.795186	0.00453877	-7.403	17.286	0.0594568	0.547682	0.0255671	-9.484	29.285	0.00987354	0.54133	0.00368857	-10.914	27.837	0.00662874	0.358087	0.00224335	-9.339	26.663	0.0127071	0.145808	0.00440246
109	49.397	0.0410768	0.580442	0.00198209	-10.532	8.495	0.125435	0.443621	0.0345078	-5.366	22.978	0.0236414	1	0.0136055	-5.425	25.325	0.0260955	0.544406	0.00142566	-11.492	35.019	0.011737	0.629335	0.00334911	-12.815	31.744	0.0213887	0.795194	0.00306977	-10.61	25.663	0.0227131	0.538975	0.00719755	-1.211	31.899	0.00810941	0.541022	0.002972	-5.306	25.177	0.00827654	0.35819	0.00266035	-14.469	42.096	0.00919959	0.212977	0.00145941
110	46.965	0.0318634	0.305529	0.0038226	-9.195	17.828	0.00765241	0.587294	0.00227019	-5.61	28.561	0.0177529	1	0.0089508	-8.814	26.134	0.0306441	0.544481	0.00151551	-9.074	29.423	0.0135835	0.629807	0.00449577	-17.014	24.727	0.0282608	0.795168	0.00747288	-22.483	21.512	0.0158641	0.538283	0.00579531	-11.246	25.744	0.0129209	0.541907	0.0054475	-12.159	18.486	0.0124093	0.0829262	0.00438869	-14.919	31.748	0.0111835	0.104647	0.00378448
111	55.049	0.0226855	0.210026	0.00145539	-9.637	18.009	0.00878064	0.587213	0.00228993	-3.158	9.798	0.0820553	1	0.0871167	-10.574	66.573	0.0145623	0.543475	0.000315756	0.001	28.777	0.013064	0.629785	0.00445198	-4.687	26.254	0.0147486	0.0895389	0.00408268	-10.328	22.945	0.0219837	0.538741	0.00709317	-10.849	30.308	0.00893322	0.541236	0.00349523	-4.179	29.654	0.00630363	0.485445	0.00204492	-0.076	47.042	0.009369	0.625165	0.00139361
112	55.259	0.0138597	0.0686651	0.000994744	-8.991	19.065	0.00806799	0.587165	0.00195541	-7.579	6.944	0.136766	1	0.104803	-7.042	36.626	0.0397611	0.213131	0.00109807	-3.042	24.596	0.0194332	0.631082	0.00766005	-12.287	22.174	0.0443221	0.795478	0.00653097	-5.928	23.327	0.0325703	0.468285	0.0065859	-5.102	6.298	0.493774	0.607145	0.16074	-7.381	18.731	0.0132185	0.359029	0.0050147	-13.65	30.563	0.0245165	0.626938	0.00463378
113	48.078	0.0143783	0.205166	0.00167888	-12.984	18.644	0.0140419	0.411623	0.00422665	-0.041	19.816	0.156965	1	0.0590547	-10.078	16.541	0.0168528	0.545416	0.00263394	-9.19	31.6	0.0102359	0.629352	0.00344247	-4.823	25.623	0.0177946	0.794983	0.00675957	-5.207	25.692	0.0100356	0.537543	0.00416726	-7.973	24.649	0.0273249	0.544278	0.00984499	-11.739	26.514	0.00580404	0.643091	0.00211396	-10.66	58.768	0.0043507	0.625137	0.000655533
114	53.954	0.0139858	0.325814	0.00117134	-11.829	12.932	0.028476	0.14325	0.00875767	-7.532	32.312	0.0234359	1	0.0145709	2.882	43.162	0.0141928	0.543688	0.000569636	-8.255	28.002	0.0167323	0.630208	0.00555728	-10.351	27.852	0.0330467	0.795886	0.00536378	-10.465	25.358	0.0102747	0.537666	0.00426894	-9.72	23.55	0.0211617	0.542927	0.00819612	-14.728	18.805	0.013042	0.358924	0.00480735	-12.251	32.325	0.0173626	0.626133	0.00308158
115	43.574	0.0126185	0.580161	0.0013454	-7.054	16.341	0.0102949	0.587541	0.00306228	-4.641	21.878	0.0538728	1	0.0379789	-6.906	36.886	0.0163352	0.543818	0.000724522	-15.108	26.784	0.0136791	0.630537	0.00620621	-15.149	52.213	0.00474586	0.794676	0.00103583	-0.576	24.187	0.00890754	0.537593	0.00419464	-2.847	37.164	0.00733545	0.540888	0.00256123	-12.882	26.866	0.00870212	0.338629	0.0024927	-9.809	56.878	0.00510888	0.241647	0.0006757
116	49.782	0.0176334	0.421271	0.00129744	-22.058	13.863	0.030212	0.416209	0.00785508	-7.864	6.938	0.112468	1	0.104051	-7.408	6.79	0.0622484	0.552843	0.011578	-13.188	32.366	0.0106488	0.629556	0.00382963	-14.522	29.352	0.0195077	0.797221	0.00694341	-7.563	24.671	0.0229453	0.539192	0.00743918	-16.281	19.748	0.0247296	0.543362	0.00896688	-9.319	25.384	0.0078662	0.358267	0.00267437	-10.661	26.461	0.0107739	0.170551	0.00305726
117	54.498	0.0495803	0.465587	0.00125104	-3.981	14.361	0.0138078	0.588056	0.00386232	-13.44	7.255	0.107946	1	0.103445	-7.612	22.036	0.106415	0.545875	0.00318169	-6.536	19.241	0.0469799	0.633881	0.0309049	-10.237	17.519	0.0434091	0.79616	0.0218814	-15.628	21.272	0.0253208	0.53961	0.00840116	-11.296	29.821	0.00972076	0.541448	0.00409568	-17.104	20.02	0.0106604	0.358381	0.00345517	-5.686	22.253	0.040594	0.14271	0.00888172
118	32.757	0.017144	0.422252	0.00285736	-9.472	14.064	0.00922119	0.587519	0.00307634	-5.767	16.476	0.0663258	1	0.0699257	-1.33	19.252	0.0382532	0.545977	0.00330439	-13.202	19.274	0.026222	0.632975	0.0113539	-5.581	35.464	0.0257092	0.795183	0.00285969	-17.724	34.652	0.0071623	0.536963	0.00274711	-8.834	35.909	0.00696448	0.540998	0.0029083	-5.494	28.584	0.00679789	0.27408	0.0022142	-3.805	23.471	0.0335876	0.0689447	0.00698061
119	42.643	0.0129036	0.580291	0.00134367	-17.987	8.917	0.0784193	0.595812	0.0204087	-11.146	11.03	0.0996209	1	0.093478	-10.293	28.434	0.153306	0.544725	0.0018066	-10.519	26.23	0.0538019	0.636335	0.0193118	-11.09	17.573	0.0193898	0.795698	0.00761353	-10.814	13.88	0.0396778	0.508939	0.0224401	-10.374	20.057	0.0296503	0.0916227	0.0100599	-11.577	29.083	0.00644621	0.358069	0.00218101	-7.303	36.592	0.0187499	0.0593124	0.00348444
120	43.729	0.0158762	0.421672	0.00193387	-7.332	14.047	0.0241426	0.589051	0.00571305	-8.392	26.203	0.0471901	1	0.040265	2.856	21.855	0.0193933	0.545223	0.00240286	-13.959	27.171	0.0128637	0.630208	0.00534435	-7.984	20.637	0.0482721	0.796814	0.0116855	-20.456	24.061	0.0120662	0.537838	0.00467823	-10.917	27.63	0.013398	0.542283	0.00529339	-10.778	28.776	0.00583663	0.643433	0.00194498	-9.024	40.895	0.0149289	0.212636	0.00150085
121	71.28	0.00613658	0.490217	0.000587159	-1.65	13.874	0.0469444	0.590059	0.0109104	-4.821	27.17	0.0462621	1	0.0430016	-9.043	12.752	0.0312773	0.54737	0.00497583	-4.273	28.897	0.0147481	0.630428	0.00606805	-12.928	18.479	0.0412472	0.795553	0.0140019	-12.947	26.963	0.015499	0.320589	0.00559078	-13.244	26.543	0.0134348	0.541905	0.00531638	-10.746	16.337	0.0756538	0.383383	0.0515566	-3.375	46.91	0.00819545	0.625243	0.00108217
122	44.29	0.0189498	0.580114	0.001256	-0.746	15.186	0.0203525	0.588725	0.0048715	-10.884	26.346	0.0468414	1	0.0396695	4.537	27.056	0.0609815	0.544906	0.00202289	-8.61	35.642	0.00929953	0.629209	0.00305423	-9.272	10.857	0.0910018	0.79844	0.0300149	-15.305	37.514	0.00590138	0.53673	0.00227513	-1.885	30.81	0.00659647	0.540921	0.00283826	-9.372	18.301	0.0178628	0.644204	0.00623107	-16.145	25.425	0.0180785	0.376888	0.0052329
123	41.135	0.0222548	0.580425	0.00167662	-13.231	11.725	0.122634	0.603242	0.0308212	-7.074	29.97	0.0417966	1	0.0465467	35.115	34.477	0.0120109	0.143595	0.000858673	-8.806	21.406	0.0246927	0.632123	0.00973708	-10.187	20.967	0.0222297	0.795767	0.0108251	-6.953	33.178	0.00690405	0.536854	0.00253857	-7.002	27.871	0.0116613	0.541669	0.00460857	-14.877	23.544	0.00701792	0.358187	0.00263101	-6.118	18.746	0.0288539	0.273237	0.00823227
124	52.929	0.088162	0.0621037	0.0122425	-13.61	10.802	0.0359384	0.592201	0.0110808	-6.576	26.983	0.0127578	1	0.00552131	23.122	15.358	0.0283105	0.545646	0.00290787	-6.023	21.13	0.128496	0.641713	0.05225	-14.316	18.618	0.039947	0.796864	0.0146804	-23.927	17.9	0.0375995	0.544147	0.017768	-9.773	25.877	0.00943758	0.541479	0.00404566	-6.333	13.419	0.0188454	0.360232	0.00786601	-2.716	35.026	0.00963395	0.0921189	0.00219642
125	66.004	0.0455241	0.142522	0.00691881	-9.133	11.761	0.0194421	0.425849	0.00759008	-12.923	11.208	0.0566829	1	0.037445	-10.764	26.206	0.0132763	0.544186	0.00116396	-4.208	28.359	0.0143061	0.630549	0.00630047	-11.262	32.285	0.0168293	0.795003	0.00336082	-2.974	17.392	0.0480298	0.47885	0.0196148	-9.866	28.457	0.00962228	0.54142	0.00391564	-13.678	21.78	0.010794	0.643661	0.00356719	-9.217	33.939	0.00750219	0.62528	0.00244419
126	81.933	0.00492053	0.0337309	0.000379495	-4.465	12.523	0.0188305	0.589074	0.0067098	-6.363	23.972	0.0200255	1	0.0102549	-6.425	16.557	0.0467694	0.546967	0.00449038	-15.831	11.908	0.123551	0.647936	0.095869	-8.823	17.166	0.0185823	0.795568	0.00882776	-14.272	21.191	0.0397629	0.544116	0.0183863	-14.011	29.623	0.0111912	0.541486	0.00418146	-12.406	22.353	0.0175855	0.167237	0.00398921	-6.418	32.177	0.00828213	0.375824	0.00183544
127	64.183	0.0079679	0.446748	0.0005967	-7.456	16.807	0.00981969	0.58745	0.00271432	-6.869	27.602	0.0125283	1	0.00554987	2.631	27.028	0.0308624	0.544933	0.00206011	-4.921	32.984	0.0125296	0.629603	0.00394817	-9.742	27.077	0.0158313	0.795173	0.00478205	-3.74	35.41	0.00562648	0.157598	0.0021651	-6.215	23.223	0.0271112	0.543847	0.0100207	-8.584	12.563	0.0278037	0.645361	0.0105101	-13.129	46.422	0.0371642	0.627359	0.00474349
128	44.486	0.018621	0.580186	0.00159477	-6.804	7.391	0.1827	0.60478	0.041937	-7.556	8.109	0.0910713	1	0.0716624	97.02	29.703	0.0460915	0.544396	0.00141414	-12.552	25.444	0.0367634	0.637223	0.0281258	-12.271	32.9	0.0190787	0.795233	0.00312324	-16.039	43.859	0.00452162	0.46516	0.00160039	-4.781	33.815	0.00660452	0.540955	0.00273609	0.001	17.429	0.024916	0.572255	0.00741008	-15.87	39.466	0.0445612	0.625421	0.00167452
129	38.246	0.0151295	0.412162	0.00213166	-8.892	13.33	0.0119864	0.587884	0.00403958	-8.566	6.925	0.137152	1	0.105333	-6.852	35.246	0.0140834	0.0246805	0.00103946	-12.288	32.926	0.0109696	0.0951872	0.00377814	-8.423	31.568	0.0232222	0.795396	0.00540604	-12.441	29.033	0.0117207	0.537773	0.0044663	-6.909	17.218	0.0947945	0.5623	0.0452265	-17.742	12.653	0.0258421	0.646592	0.00899581	-16.206	23.148	0.0211867	0.379731	0.0114377
130	55.006	0.0282122	0.218678	0.00177683	-10.644	17.912	0.00930323	0.587385	0.0024491	-8.604	16.512	0.0581055	1	0.0796606	-2.119	38.465	0.0255101	0.543843	0.000754284	-6.528	17.857	0.0413418	0.634456	0.0150205	-11.052	32.733	0.0113121	0.795031	0.00321005	-2.605	16.506	0.0296276	0.540896	0.0115252	-6.163	24.435	0.0214247	0.542995	0.00861673	-10.398	18.306	0.0357275	0.644362	0.00643693	-11.916	33.641	0.00791781	0.152757	0.00202111
131	53.492	0.00912566	0.421004	0.000873089	-3.725	12.002	0.013702	0.588208	0.00494148	-13.242	22.924	0.0239802	1	0.0137189	-3.325	15.633	0.0831575	0.557727	0.018272	-10.709	27.153	0.0120819	0.630584	0.00603096	-11.357	27.845	0.0274247	0.795749	0.00836143	-19.776	18.858	0.0464259	0.545845	0.0264782	-16.279	24.791	0.016773	0.542435	0.00603052	-6.62	20.705	0.0131585	0.123565	0.00389692	-17.735	32.077	0.00867446	0.160519	0.00242235
132	52.478	0.0239533	0.422881	0.00385699	-8.024	17.477	0.013105	0.587554	0.00292362	-16.499	24.773	0.0191854	1	0.00972365	-4.894	29.895	0.0315023	0.544577	0.0016302	-7.196	35.436	0.0104456	0.629209	0.00304947	-2.983	26.105	0.013174	0.795089	0.00492632	-12.327	32.022	0.00786701	0.537002	0.00285654	-2.268	29.016	0.0123008	0.541506	0.00435381	-10.317	24.667	0.00644349	0.358054	0.00229375	-6.836	33.313	0.00641498	0.625351	0.00207207
133	34.974	0.0158002	0.580514	0.00203096	-6.293	14.573	0.0378127	0.589934	0.00746316	-2.187	26.186	0.103069	1	0.0582166	-11.561	19.965	0.039439	0.550093	0.00839993	-1.584	15.459	0.0527499	0.636962	0.0292771	-7.786	31.8	0.0246137	0.796673	0.00589261	-9.812	27.931	0.00878736	0.537325	0.00351605	-4.46	32.296	0.00692441	0.540907	0.00261659	-4.718	15.709	0.0139392	0.359563	0.00586856	-6.041	37.327	0.0884165	0.625803	0.00228512
134	65.057	0.0167	0.0770256	0.000858704	-3.83	17.518	0.0101862	0.416409	0.0031116	-13.003	18.449	0.0554622	1	0.0453387	-4.888	23.363	0.0213451	0.545329	0.00253207	-11.748	24.271	0.0443131	0.633486	0.0128483	-7.958	19.677	0.0143862	0.795217	0.00686815	-7.523	23.167	0.027499	0.539065	0.00777155	-5.789	26.653	0.0122578	0.462537	0.00463264	0	30.541	0.00578208	0.633655	0.00195142	-2.531	45.238	0.00764565	0.113636	0.00117931
135	53.917	0.0129266	0.0710196	0.00100386	-4.541	8.492	0.0241657	0.589857	0.00811516	-7.788	23.286	0.0500897	1	0.0525601	-3.225	27.681	0.0986069	0.544627	0.00168996	-6.209	18.502	0.0452664	0.63766	0.022035	-13.085	20.952	0.101992	0.798084	0.010213	-17.721	15.708	0.0737034	0.54813	0.0316655	-7.334	31.773	0.00947331	0.116534	0.00356758	-9.457	24.43	0.00706888	0.428938	0.00256193	-6.047	39.088	0.0104336	0.0449146	0.00185103
136	48.729	0.0141413	0.421137	0.00108372	-8.01	11.66	0.0390564	0.131344	0.0130541	-3.671	18.092	0.060165	1	0.0787466	-5.575	25.254	0.017802	0.544466	0.00149783	-9.124	21.344	0.0233829	0.633554	0.0128759	-15.758	32.229	0.0082467	0.794803	0.00334192	-7.062	42.359	0.00432315	0.536471	0.00168623	0	32.516	0.00867886	0.4622	0.00317237	-18.782	30.163	0.00832604	0.401755	0.00216138	-9.971	42.811	0.0107107	0.625273	0.00133435
137	68.341	0.00805877	0.0388606	0.000546219	-5.555	7.864	0.101358	0.602716	0.031252	-5.918	26.821	0.0180091	1	0.00901918	8.554	24.62	0.0178147	0.544409	0.00143005	-12.029	31.816	0.106668	0.632611	0.0106318	-11.816	21.414	0.0160493	0.795719	0.00578482	-10.553	24.755	0.0103079	0.537807	0.00455803	-11.084	25.233	0.00990228	0.541474	0.00427309	-10.251	16.908	0.0481786	0.358852	0.0226821	-5.352	43.883	0.00829608	0.0798731	0.0012694
138	58.45	0.0108642	0.0829352	0.000722067	-14.2	15.77	0.0161834	0.286298	0.00415525	-0.177	20.834	0.0219801	1	0.0114529	-8.046	16.191	0.0344522	0.548581	0.00644619	-6.476	23.763	0.0172947	0.631902	0.00945141	-9.619	18.919	0.047934	0.796761	0.0121125	-11.581	29.583	0.0100519	0.537403	0.00366678	-7.726	32.727	0.00741672	0.540964	0.00284941	-8.881	26.716	0.00894757	0.643506	0.00238283	-7.426	47.425	0.00848234	0.0967636	0.00122117
139	69.493	0.00904113	0.0738987	0.000857847	-7.559	12.065	0.0448293	0.591451	0.00949971	-9.435	34.181	0.0203551	1	0.00972273	10.911	36.064	0.0331126	0.149085	0.000929876	-1.456	28.113	0.0139981	0.630298	0.00568932	-15.059	28.864	0.0353851	0.803354	0.0185381	-7.017	22.723	0.082922	0.116277	0.0472465	-4	24.243	0.013212	0.541983	0.00563468	-4.983	16.425	0.0285269	0.36078	0.00941435	-8.207	33.756	0.0055509	0.625303	0.00188978
140	31.985	0.0353894	0.581105	0.00273929	-13.906	13.155	0.0140621	0.588118	0.00454837	-9.905	21.397	0.0286302	1	0.0153158	-4.454	24.447	0.0240249	0.544439	0.00146549	-6.412	25.509	0.0238797	0.631236	0.00806183	-6.985	36.801	0.00941673	0.794844	0.00214136	-7.762	30.144	0.0098712	0.537372	0.00360099	-9.649	28.227	0.0182776	0.542043	0.00576346	-11.883	12.549	0.0341421	0.364237	0.016274	-14.802	42.968	0.00757889	0.122892	0.00122349
141	60.88	0.0174389	0.0412546	0.000907815	-11.484	10.196	0.0784092	0.602721	0.0291738	-6.861	20.867	0.0206699	1	0.010033	-7.132	37.667	0.0199116	0.543953	0.000884884	-11.65	30.345	0.00900305	0.629553	0.00396624	-7.252	36.491	0.031836	0.794996	0.00279588	-7.907	18.831	0.0275101	0.469098	0.0106826	-1.856	29.517	0.0214354	0.463507	0.00981695	-2.935	36.714	0.00542913	0.411418	0.00139321	-6.002	27.214	0.0437299	0.625498	0.00607839
142	35.862	0.0217062	0.522278	0.0026067	-13.055	14.491	0.0107822	0.587763	0.00345196	-8.833	16.228	0.0353428	1	0.0214105	-7.255	33.961	0.015546	0.439832	0.000856979	-5.312	25.148	0.034615	0.634835	0.0180437	-7.622	53.417	0.0113655	0.794744	0.00111613	0	28.959	0.0147276	0.537995	0.00490709	-7.661	26.472	0.0231594	0.543254	0.00890891	-24.038	27.866	0.00597234	0.100143	0.00214996	-11.318	23.684	0.0467474	0.235636	0.0419204
143	53.904	0.0118179	0.0967285	0.00099536	-12.861	9.467	0.137597	0.618745	0.0782533	-3.909	26.464	0.0470048	1	0.0400871	4.508	37.79	0.0236186	0.544035	0.000983694	-8.867	27.808	0.02187	0.630868	0.00688848	-13.112	24.627	0.0306688	0.795518	0.00674548	-10.338	17.478	0.0569655	0.546179	0.0227763	-12.176	29.911	0.0143154	0.462436	0.00621532	-9.693	17.204	0.0238404	0.079898	0.00781151	-8.178	39.685	0.00791954	0.128762	0.00160291
144	58.998	0.0104689	0.0499213	0.000887886	-4.542	14.968	0.0195207	0.588163	0.00413398	-6.343	12.33	0.0780141	1	0.0657813	-9.691	37.891	0.0162801	0.543834	0.000743389	-8.963	7.408	0.351122	0.737329	0.30239	-16.226	39.897	0.00725447	0.794827	0.00189074	-7.821	22.577	0.00977541	0.469078	0.00465309	-3.216	22.999	0.0285034	0.544366	0.0112391	-8.717	16.628	0.0149803	0.644213	0.00542569	-12.985	41.507	0.0140991	0.625216	0.00174271
145	27.771	0.0258569	0.4255	0.00804298	-8.974	10.543	0.0203743	0.589755	0.00729168	-11.349	1.172	0.516422	1	0.652753	-11.147	26.573	0.0179847	0.544916	0.00203598	-2.441	23.958	0.0292863	0.631547	0.0110512	-11.062	26.917	0.0193772	0.795128	0.00487474	-9.494	22.535	0.0254133	0.365504	0.0104799	-4.918	26.741	0.0136747	0.542421	0.00624175	-8.968	34.752	0.00482048	0.643222	0.00142805	-9.609	35.537	0.00843253	0.234974	0.00170667
146	52.407	0.0229504	0.125395	0.00248088	-24.234	17.393	0.0134911	0.587745	0.00414215	-12.826	22.703	0.0226836	1	0.0120429	-4.557	37.464	0.0874647	0.0401917	0.00105641	-6.152	28.356	0.0204398	0.630966	0.00684286	-6.797	35.367	0.00861863	0.794857	0.00211614	-18.954	32.41	0.00912499	0.537179	0.00320427	-0.169	30.309	0.0103056	0.541413	0.00399377	-8.777	21.396	0.00998692	0.343539	0.00365624	-7.243	34.097	0.0216912	0.625433	0.00238789
147	60.769	0.0080886	0.420845	0.000619613	-13.191	13.99	0.0236545	0.588592	0.00515958	-4.057	8.847	0.10146	1	0.0972053	96.619	31.804	0.0487225	0.544518	0.0015606	-11.935	30.149	0.0126948	0.63061	0.00704825	-24.76	19.963	0.0411224	0.797441	0.0099711	-6.827	31.642	0.00647627	0.537033	0.00294107	-6.089	37.145	0.00625611	0.540783	0.00229247	-7.026	17.006	0.0194115	0.645021	0.00657026	-14.144	41.806	0.00882571	0.625337	0.00138897
148	53.038	0.0383038	0.423138	0.0042696	-10.037	12.23	0.119652	0.595916	0.0183285	-2.246	17.203	0.0321211	1	0.0168625	-3.986	36.864	0.0151509	0.543861	0.000776056	-22.526	17.059	0.0286199	0.634906	0.0155135	-6.657	40.915	0.0155207	0.7948	0.0024322	-8.734	22.027	0.0445909	0.545341	0.0195774	-7.286	21.547	0.0190636	0.542623	0.0071779	-15.081	20.358	0.00918662	0.16598	0.00320868	-13.134	31.831	0.0131717	0.123594	0.00263291
149	41.099	0.0200152	0.156123	0.00349871	-11.351	15.727	0.0181432	0.142872	0.0051971	-3.594	19.302	0.0299212	1	0.0171247	-9.224	44.503	0.0099416	0.543684	0.000564587	-3.4	25.949	0.0155491	0.631307	0.00784692	-10.018	24.607	0.0152416	0.795422	0.00668863	-6.938	25.097	0.0411299	0.540232	0.00951074	-0.951	27.449	0.0176485	0.543533	0.00807845	-7.045	18.883	0.032171	0.64415	0.00760354	-16.992	24.811	0.039958	0.626096	0.00408836
150	39.268	0.0289498	0.211241	0.00277284	-16.647	13.19	0.0104327	0.587847	0.00353519	-9.065	18.949	0.0319362	1	0.0186998	-10.276	24.238	0.086077	0.106432	0.00245323	-8.728	30.884	0.0117155	0.62971	0.0042962	-9.362	30.035	0.032931	0.795466	0.00431679	-7.094	21.82	0.0762144	0.54838	0.0432753	-9.363	33.853	0.00897577	0.440238	0.00406381	-7.413	16.395	0.0240724	0.0901547	0.00805556	-18.318	37.49	0.00841692	0.625236	0.0030931
151	66.178	0.0102116	0.5798	0.000606728	-7.658	19.252	0.0100628	0.587489	0.00250327	-3.829	27.908	0.0183928	1	0.00936487	-8.97	26.244	0.0162621	0.544446	0.0014738	-12.65	26.194	0.0162217	0.630762	0.00702749	-17.158	26.92	0.0122016	0.132696	0.00340664	-5.104	26.03	0.00808222	0.537467	0.00385376	-9.694	22.81	0.0331047	0.545369	0.0130453	-10.453	25.71	0.00599944	0.105622	0.00219322	-16.941	29.933	0.0825872	0.17707	0.00331578
152	39.595	0.0192883	0.132376	0.00164183	-14.031	13.322	0.0121722	0.191672	0.00373545	-12.145	26.069	0.0554637	1	0.0602426	1769.51	34.486	0.0115397	0.543839	0.000749095	-10.474	28.191	0.0160443	0.630256	0.00549442	-16.255	33.933	0.0577301	0.795252	0.00421112	-6.604	12.396	0.0574479	0.545779	0.0245817	-17.625	27.374	0.0138963	0.5418	0.00500726	-2.384	31.002	0.0089712	0.102306	0.00268878	0	34.444	0.0106058	0.047783	0.00294384
153	53.404	0.0384924	0.105493	0.00130892	-6.394	15.019	0.0169269	0.0962613	0.00449828	-13.584	36.211	0.0164134	1	0.00789258	4.831	25.877	0.0399227	0.45822	0.00328594	-6.293	34.693	0.00735342	0.629271	0.00329179	-8.67	23.739	0.0268298	0.795719	0.00872211	-12.736	23.585	0.0121048	0.468887	0.00523124	-5.859	31.863	0.00684253	0.540954	0.00281994	-7.469	27.431	0.00683719	0.643554	0.00223096	-12.865	32.994	0.00962492	0.339492	0.00225398
154	56.453	0.0073224	0.0642129	0.000713979	-14.109	13.95	0.0341126	0.589429	0.00657098	-6.123	32.955	0.0123438	1	0.0057084	3.036	32.878	0.0128842	0.543868	0.000840044	-11.913	24.495	0.025672	0.633069	0.0124364	-8.6	36.627	0.0307131	0.795182	0.0038812	-7.085	33.081	0.00657261	0.334013	0.00252468	-8.754	25.973	0.0117373	0.541824	0.00474344	-1.294	21.545	0.0117896	0.358685	0.0040821	-6.465	39.107	0.0134834	0.625266	0.00171402
155	42.578	0.0256248	0.580665	0.00194353	-10.73	16.261	0.032446	0.416348	0.00896024	-5.672	14.428	0.0791395	1	0.106872	-6.011	23.049	0.0136414	0.545469	0.00269886	-7.887	17.411	0.0694261	0.641129	0.0342335	-18.393	31.565	0.0142993	0.794923	0.00401832	-18.177	23.26	0.00850123	0.537595	0.00409555	-7.949	21.962	0.0241157	0.544487	0.0102313	-2.397	26.227	0.00918924	0.358359	0.00288646	-12.115	39.921	0.00627891	0.625186	0.00244286
156	53.546	0.0101937	0.399209	0.00082265	-3.082	7.771	0.0754012	0.597864	0.0360583	-10.056	18.122	0.0389674	1	0.0304033	-0.403	13.115	0.0668672	0.547717	0.00539647	-9.777	34.925	0.013622	0.629542	0.00384569	-11.073	41.566	0.0137468	0.794898	0.00178699	-11.394	32.636	0.00868198	0.53726	0.00332311	-6.801	26.305	0.0218627	0.463918	0.00989143	-4.463	23.627	0.0112215	0.643571	0.00354656	-7.679	46.33	0.0074333	0.625237	0.00112951
157	47.248	0.021393	0.0564291	0.00307218	-11.522	11.161	0.104967	0.596523	0.0212191	-5.709	20.52	0.0695546	1	0.0612465	-4.033	23.444	0.019452	0.0561107	0.0033976	-13.061	15.792	0.124369	0.652427	0.0565726	-7.92	38.59	0.00889363	0.794823	0.0026504	-9.997	17.765	0.0184211	0.478068	0.00927381	-10.909	29.536	0.0247959	0.544529	0.0100497	-12.522	22.803	0.00707834	0.092545	0.00266761	-9.108	24.83	0.0156535	0.377854	0.0059211
158	43.705	0.0323251	0.580078	0.0013453	-7.676	16.79	0.0127362	0.588035	0.00347938	-5.075	23.42	0.0149059	1	0.00659732	5.309	27.915	0.0112005	0.377604	0.00132058	-2.376	26.881	0.0195286	0.63021	0.00547539	-6.525	18.752	0.0379832	0.796179	0.0131265	-10.499	35.485	0.00525708	0.53671	0.00222027	-6.779	16.915	0.0457644	0.550225	0.0223227	-16.002	36.107	0.00474832	0.526119	0.00141321	-4.98	28.532	0.030778	0.626913	0.00529307
159	60.168	0.00907732	0.197223	0.000899842	-7.589	13.463	0.0112183	0.58776	0.00342506	-7.457	25.825	0.0185838	1	0.00939813	9.578	39.15	0.0145815	0.312505	0.00067736	-13.17	26.887	0.0265187	0.632485	0.0103031	-8.563	28.574	0.0112287	0.795126	0.00378194	-10.524	26.419	0.0130068	0.429776	0.00423913	-6.835	29.979	0.0115925	0.541723	0.00422002	-6.212	15.478	0.0175116	0.131861	0.00591894	-14.613	44.997	0.0125439	0.0689809	0.00183247
160	35.446	0.0236432	0.580777	0.00205213	-11.307	17.335	0.0098915	0.587422	0.00251162	-14.238	32.491	0.0121471	1	0.0056114	0.967	19.107	0.0290913	0.154357	0.00328178	-9.592	27.922	0.0135962	0.630497	0.00598645	-16.373	32.543	0.0117055	0.794879	0.00339114	-8.646	17.493	0.0201475	0.539644	0.00885024	-8.508	19.163	0.155007	0.56855	0.0669687	-18.701	23.469	0.00924344	0.358411	0.00324708	-6.224	42.308	0.0157078	0.625613	0.0016478
161	72.055	0.0104467	0.320022	0.00093651	-3.09	13.273	0.0139252	0.588232	0.00432172	-8.767	28.734	0.0439582	1	0.0279217	-7.096	30.559	0.0213006	0.0329527	0.00143306	-5.946	28.75	0.0173063	0.631137	0.00733405	-9.461	15.301	0.0246367	0.796593	0.00976696	-4.965	19.756	0.0249871	0.539985	0.00920025	-11.643	19.453	0.0204585	0.473311	0.00983943	-16.396	22.559	0.00831692	0.629421	0.00298488	-12.796	26.745	0.10475	0.119411	0.0048507
162	55.375	0.0127834	0.153848	0.0011656	-12.781	15.515	0.0104873	0.168892	0.00284178	-13.043	20.225	0.0453021	1	0.0350366	55.615	25.842	0.0326778	0.544811	0.00190947	-1.465	30.171	0.0103582	0.630219	0.00561402	-8.649	16.38	0.0194892	0.795687	0.00862483	-6.327	29.848	0.00801566	0.537204	0.00339185	-9.36	21.145	0.0236773	0.544836	0.0110971	-8.493	26.389	0.010247	0.643494	0.00270193	-8.793	35.833	0.00693477	0.375698	0.00155855
163	21.107	0.155648	0.582458	0.00836395	-10.746	15.094	0.0118987	0.587774	0.00357291	-8.314	26.45	0.0133316	1	0.00590655	3.788	17.296	0.0494485	0.546747	0.00422874	-12.167	36.539	0.00892905	0.629101	0.002805	-8.381	26.715	0.0265282	0.797965	0.013063	-21.276	27.141	0.010506	0.537739	0.00437167	-6.752	31.939	0.00751062	0.540974	0.00288071	-11.729	25.301	0.00781563	0.0886696	0.00256521	-9.873	15.059	0.0608684	0.628494	0.0135157
164	31.554	0.0279257	0.580739	0.0023033	-6.273	11.485	0.0454823	0.593996	0.0157818	-6.677	32.525	0.0368917	1	0.0262939	0.662	37.339	0.0252621	0.543803	0.000707141	-11.267	32.507	0.0113586	0.629607	0.0039587	-18.566	30.611	0.020577	0.79512	0.00323395	-15.822	20.554	0.012867	0.470574	0.00648017	-11.555	39.561	0.00579404	0.540686	0.0020916	-6.292	14.632	0.0241797	0.645246	0.00707348	-5.319	28.984	0.0135759	0.376724	0.00463826
165	41.063	0.0380968	0.580408	0.00259283	-14.97	15.601	0.00913645	0.587453	0.00290762	-14.877	32.464	0.0121217	1	0.00559541	-0.513	18.215	0.0204776	0.545656	0.00292176	-8.293	24.312	0.0209024	0.632016	0.0111737	-7.199	37.019	0.0122053	0.794913	0.00247013	-3.589	16.496	0.0264137	0.473787	0.0117154	-14.73	24.765	0.0145743	0.542092	0.00556399	-14.588	18.937	0.02517	0.643909	0.00763202	-2.358	34.847	0.0111295	0.378526	0.00528846
166	50.495	0.0246669	0.195128	0.0012439	-13.195	12.036	0.0645288	0.594859	0.019866	-1.755	22.23	0.0597166	1	0.0422754	53.528	34.339	0.157556	0.120302	0.00162273	-7.449	22.168	0.0245424	0.633557	0.0125545	-24.821	19.378	0.0261378	0.795331	0.012498	-3.837	21.087	0.021987	0.540706	0.0114016	-8.36	23.794	0.0199568	0.542537	0.00642016	-7.592	25.611	0.00696532	0.643736	0.00234105	-5.193	48.406	0.00591726	0.321181	0.000975341
167	31.543	0.0698589	0.581081	0.00472506	-10.508	12.39	0.0259705	0.589702	0.0070913	-11.855	21.999	0.0374639	1	0.0165269	-8.001	35.964	0.0265011	0.544068	0.00102272	-12.91	22.265	0.0390883	0.634375	0.0152682	-17.286	22.064	0.0584434	0.798869	0.0291311	-11.953	20.698	0.0176025	0.46717	0.00665842	-14.029	26.685	0.121293	0.56138	0.0512709	-10.966	22.546	0.00954085	0.358615	0.00350101	-8.017	41.66	0.022487	0.069065	0.00277644
168	63.704	0.00796486	0.554395	0.000608817	-5.426	10.925	0.111735	0.600847	0.0395877	-5.368	25.567	0.0381939	1	0.0327134	-4.454	17.969	0.0164863	0.545402	0.00261658	-6.249	22.7	0.0249878	0.633035	0.0116397	-13.006	42.192	0.00929775	0.794839	0.00175933	-6.091	27.436	0.00719526	0.466996	0.00327178	-6.249	25.789	0.0281415	0.129824	0.0125704	-6.631	28.143	0.00780855	0.643349	0.00242209	-1.335	36.877	0.0147502	0.625958	0.00275098
169	35.495	0.0232035	0.580846	0.00209688	-13.608	16.314	0.0106676	0.587658	0.00309065	-10.434	26.395	0.017815	1	0.00906135	-2.822	30.873	0.0339094	0.0487428	0.00150823	-4.926	33.765	0.0156159	0.629725	0.00413701	-6.974	31.054	0.0788918	0.79543	0.00635285	-4.955	19.49	0.0139893	0.538972	0.00696212	-15.189	20.257	0.0404624	0.284179	0.0112407	-5.888	14.788	0.0174516	0.644584	0.00650412	-8.232	34.004	0.00681731	0.375872	0.00205966
170	56.906	0.00950105	0.257578	0.000740783	-5.044	28.968	0.00448616	0.586724	0.00115069	-0.001	17.093	0.0278563	1	0.0138692	4.992	17.32	0.0527541	0.54821	0.00598838	-20.031	26.571	0.0198828	0.631024	0.00770648	-19.191	40.284	0.0353056	0.794881	0.00305373	-7.972	29.753	0.0105517	0.537757	0.00438531	-6.523	26.653	0.0146628	0.542032	0.00560944	-16.426	24.746	0.00911398	0.643941	0.00260294	-10.322	33.896	0.0158526	0.377153	0.00776705
171	48.961	0.0153431	0.24153	0.00154404	-11.143	13.024	0.142242	0.595001	0.0160557	-5.38	23.237	0.0517739	1	0.0277014	-7.749	15.11	0.0350116	0.546707	0.00418199	-9.088	23.749	0.114706	0.635087	0.0176709	-18.685	28.032	0.0145589	0.795253	0.00399822	-14.187	25.952	0.0115377	0.537766	0.00446599	-4.66	24.298	0.0117086	0.2415	0.00525744	-11.707	20.842	0.0129045	0.643816	0.00414455	-13.316	47.994	0.00661508	0.290062	0.0011131
172	66.488	0.0076896	0.420836	0.000605594	-8.448	20.393	0.00767577	0.587183	0.00206791	-1.932	23.442	0.021775	1	0.0117804	-7.424	33.41	0.0342477	0.544244	0.00123273	-2.358	30.332	0.0138591	0.630469	0.00649842	0.001	33.291	0.0116236	0.794929	0.00256407	-7.771	17.725	0.0212262	0.54033	0.0103932	-12.21	26.943	0.00943338	0.541384	0.00397562	-7.953	25.307	0.0118471	0.104331	0.00320378	-15.102	43.04	0.00681633	0.625194	0.00199236
173	43.311	0.0351851	0.457188	0.00293677	-8.746	13.471	0.0242937	0.589618	0.00635789	-11.97	31.638	0.0161286	1	0.00787783	-3.158	18.045	0.0225489	0.548207	0.00598811	-10.249	20.054	0.0573246	0.633201	0.013091	-10.668	37.695	0.0508492	0.795122	0.00358373	-6.432	34.893	0.00522218	0.536634	0.00201259	-5.372	36.271	0.0083168	0.541488	0.00354849	-12.312	27.924	0.00802501	0.358018	0.00230484	-8.072	34.433	0.0198717	0.376209	0.00366223
174	22.6	0.0766204	0.58317	0.00811207	-20.321	15.738	0.0196179	0.588477	0.00454826	-8.609	17.95	0.0314995	1	0.0188886	-7.318	37.941	0.00846059	0.543802	0.00070575	-15.7	31.375	0.0225547	0.629914	0.00474616	-9.992	25.9	0.016599	0.795056	0.00568128	-17.162	21.056	0.0184737	0.539261	0.00832494	-14.653	25.989	0.0149943	0.541951	0.0053848	-15.865	24.987	0.00661315	0.358112	0.00236037	-7.387	28.16	0.00976808	0.625478	0.00410429
175	39.593	0.0203504	0.580239	0.00166165	-13.643	7.823	0.133419	0.45603	0.0727649	-5.853	21.811	0.0380298	1	0.0442048	-4.317	29.156	0.0385365	0.544839	0.00194328	-2.934	26.028	0.0176071	0.632626	0.0102644	-17.959	28.474	0.0289192	0.796872	0.00632875	-4.343	24.422	0.0808843	0.544704	0.0205341	-9.303	24.023	0.0121875	0.16334	0.00512454	-14.677	28.237	0.00666389	0.358129	0.00229978	-7.848	30.878	0.103112	0.625795	0.00293002
176	51.706	0.0102991	0.157233	0.00108581	-10.999	2.973	0.438689	0.708072	0.261513	-11.905	25.721	0.0394912	1	0.032449	-4.386	11.469	0.0286627	0.548963	0.00691809	-9.886	35.485	0.0109129	0.629236	0.00316032	-8.565	40.926	0.00887057	0.794773	0.00183017	-4.644	23.682	0.0169841	0.467541	0.00649801	-7.234	27.158	0.0306249	0.545799	0.0122826	-2.14	25.202	0.0157763	0.384653	0.00306188	-6.456	34.428	0.0310542	0.627305	0.00518837
177	49.477	0.0119192	0.120542	0.0013261	-11.377	14.404	0.0136461	0.58798	0.00367798	-8.752	28.35	0.0153905	1	0.007425	-5.216	14.97	0.0589357	0.549005	0.00696491	-7.02	24.211	0.0202805	0.632448	0.0104069	-13.488	31.895	0.00839441	0.795173	0.00280541	-12.686	24.29	0.00906899	0.467524	0.00405538	-4.618	27.383	0.0167247	0.542321	0.00608984	-17.403	23.381	0.00752263	0.358231	0.00269402	-7.895	30.789	0.011389	0.625601	0.00257083
178	0	1	1	1	-25.097	10.104	0.104756	0.597794	0.0406289	-7.327	25.141	0.0383118	1	0.0322383	-4.198	14.586	0.226894	0.556465	0.0163256	-11.15	34.496	0.0127446	0.62945	0.00361973	-8.938	44.289	0.0158581	0.794932	0.00200077	-3.824	12.702	0.0302519	0.484764	0.0167543	-11.835	26.188	0.0259967	0.544441	0.0100584	-9.409	25.93	0.00671071	0.643706	0.00234475	-4.622	39.064	0.00747821	0.142077	0.00165844
179	50.44	0.0135917	0.58019	0.00163052	-8.89	20.168	0.00795683	0.587125	0.00186718	-2.041	21.389	0.0232624	1	0.0110464	-8.891	18.428	0.124764	0.54651	0.00394374	-10.35	25.493	0.0310007	0.634845	0.0158283	-5.796	23.833	0.0163182	0.795393	0.00568558	-12.859	17.845	0.0431294	0.543022	0.015545	-11.21	28.696	0.0150081	0.541835	0.00523404	-15.628	35.009	0.00474975	0.643202	0.00142219	-7.16	35.494	0.00746596	0.625234	0.00242747
180	45.763	0.0110149	0.580091	0.00113094	-6.875	19.699	0.00793971	0.587133	0.00190204	-9.579	27.071	0.0395605	1	0.0242228	-4.509	11.185	0.0394581	0.552449	0.011235	-6.589	29.668	0.013729	0.629901	0.00476168	-6.689	38.108	0.0411339	0.79504	0.0023203	-7.774	40.062	0.00487233	0.536508	0.00176183	-2.315	24.848	0.0138989	0.542256	0.00649967	-2.239	30.276	0.00560376	0.204581	0.00181428	-9.372	29.935	0.0422762	0.62701	0.00478656
181	68.99	0.00598418	0.420797	0.000543475	-10.524	13.232	0.0914067	0.596999	0.0207472	-7.185	13.086	0.0779286	1	0.0615811	-11.513	19.702	0.0183966	0.545154	0.00231996	-5.296	27.247	0.0159996	0.630358	0.0057557	-17.815	28.251	0.0266662	0.79515	0.00607753	-9.436	31.913	0.00641625	0.536934	0.00273129	-6.297	26.459	0.0121677	0.463404	0.00470289	-10.932	19.251	0.0125351	0.643928	0.00420141	-13.813	36.83	0.0108576	0.147345	0.00511054
182	56.543	0.0170504	0.12142	0.000948293	-13.815	13.606	0.0208313	0.589549	0.00715339	-11.236	26.385	0.0134101	1	0.00594748	6.457	41.22	0.0183874	0.54382	0.000726853	-2.203	34.93	0.0097498	0.629208	0.0030577	-14.173	39.025	0.00885347	0.79488	0.00222305	-4.998	24.52	0.0105016	0.538041	0.00513133	-6.875	29.483	0.0086919	0.541226	0.00325055	-6.626	14.999	0.0222039	0.360564	0.00798423	-5.948	33.734	0.0317715	0.626773	0.00398579
183	52.051	0.0317738	0.124524	0.00194014	-6.433	13.468	0.0251634	0.41645	0.00519175	-2.283	23.7	0.0356867	1	0.0122207	-1.638	19.549	0.0343156	0.546297	0.00369041	-1.251	29.083	0.0136098	0.629854	0.00459459	-6.667	30.721	0.0206845	0.794963	0.00530187	-4.829	21.31	0.0173155	0.538812	0.00691167	-8.923	27.186	0.0104164	0.541438	0.00404055	-7.255	18.125	0.0142617	0.641818	0.00467014	-5.56	36.316	0.0108868	0.625438	0.00179315
184	60.742	0.00791774	0.0696708	0.000661575	-10.165	13.92	0.0461732	0.591274	0.00983449	-6.352	20.526	0.0201565	1	0.0096992	-6.48	16.802	0.0184918	0.547107	0.00467743	-9.766	20.487	0.0358807	0.633514	0.013904	-12.315	18.988	0.0406516	0.797053	0.0132981	-7.637	17.123	0.147666	0.551195	0.0518588	-9.801	29.552	0.014746	0.191535	0.00536008	-9.934	24.21	0.0144888	0.358627	0.00382761	-9.041	28.651	0.0122966	0.625768	0.00307108
185	56.506	0.0318554	0.0367119	0.00264199	-14.49	13.675	0.0625876	0.592474	0.0120569	-3.566	25.03	0.0215625	1	0.011788	-0.522	15.396	0.0308256	0.546351	0.00375257	-9.604	29.513	0.0301506	0.631809	0.00897852	-14.842	40.705	0.0130646	0.795093	0.00216786	-5.785	25.676	0.0101935	0.537636	0.00435201	-5.729	27.353	0.00993351	0.541376	0.0036953	-5.143	30.375	0.00541468	0.643347	0.0018032	-6.564	26.695	0.0441873	0.631158	0.0131818
186	58.973	0.0101174	0.579841	0.000661441	-10.069	17.951	0.00855742	0.587228	0.00232863	-5.419	29.863	0.0106411	1	0.00442302	78.772	29.06	0.0138439	0.544251	0.00124042	-2.984	10.481	0.350618	0.691819	0.159467	-20.027	13.276	0.0467623	0.797833	0.01662	-8.878	36.144	0.0055165	0.465472	0.00211775	-6.079	30.426	0.00980267	0.122515	0.00391879	-18.851	30.066	0.00575319	0.643007	0.00186886	-11.314	23.59	0.0344579	0.625653	0.0169845
187	45.985	0.0361489	0.135578	0.00163812	-6.396	11.544	0.0337773	0.417337	0.00723195	-4.759	17.948	0.0382387	1	0.0296308	-5.924	14.779	0.134813	0.550475	0.00875427	-6.236	29.046	0.0208334	0.630136	0.00514913	-6.986	44.173	0.0257734	0.794791	0.0016652	-4.254	25.498	0.00975944	0.537493	0.00391299	-7.113	30.171	0.0102559	0.541666	0.00404151	-6.821	12.333	0.0365772	0.646714	0.0134736	-18.174	44.362	0.00698393	0.625181	0.00118428
188	57.424	0.00991272	0.421036	0.00092348	-7.452	14.572	0.014197	0.588162	0.00419796	-10.881	26.937	0.0172966	1	0.00858511	-9.881	16.924	0.0382993	0.546285	0.00367644	-9.836	27.363	0.0132457	0.630535	0.00638024	-2.446	31.075	0.016053	0.794943	0.00373795	-14.56	18.742	0.0109792	0.538229	0.00556133	-13.94	30.111	0.0279543	0.547103	0.0141525	-6.57	24.162	0.00762208	0.358108	0.00249874	-3.081	34.384	0.0144465	0.376935	0.00646654
189	64.23	0.00641317	0.579881	0.000584964	-2.528	15.562	0.00901927	0.587435	0.00289506	-9.989	24.156	0.0241621	1	0.0124249	127.299	25.62	0.136975	0.54507	0.00221972	-6.841	22.31	0.0224999	0.630978	0.0074074	-10.565	46.936	0.00684572	0.794796	0.00132116	-6.531	22.068	0.0105156	0.537995	0.0049545	-8.371	22.965	0.0288624	0.545073	0.0109376	-7.068	16.568	0.0161144	0.443716	0.00500172	-11.511	32.596	0.0117624	0.232752	0.00287721
190	58.285	0.0168013	0.579871	0.000775784	-9.44	23.172	0.00667428	0.586909	0.00159493	0	35.915	0.0176124	1	0.00837772	4.849	18.77	0.0839112	0.54825	0.00604721	-10.315	30.643	0.0124884	0.629855	0.00454411	-13.654	30.695	0.0141603	0.795038	0.00331035	-16.678	20.905	0.0210911	0.538928	0.00735871	-11.542	27.811	0.0113878	0.54155	0.00473142	-17.141	26.775	0.00607656	0.409476	0.00212717	-11.197	52.355	0.00628687	0.62517	0.000969387
191	48.814	0.0119317	0.065975	0.00169484	-6.621	16.172	0.0168298	0.107447	0.00390707	-5.178	20.03	0.0275933	1	0.0164784	-9.145	16.1	0.0526757	0.548077	0.00583106	-5.057	35.669	0.00934433	0.629203	0.00304721	-13.407	25.246	0.0210953	0.795686	0.00782933	-9.994	24.718	0.0131881	0.537975	0.00511231	-16.391	22.521	0.0374457	0.54493	0.0168353	-13.746	19.359	0.0129012	0.359124	0.0046844	-11.346	34.019	0.0224191	0.168361	0.00868252
192	42.562	0.017695	0.422192	0.00276135	-11.298	14.891	0.0157382	0.587821	0.00352358	-12.578	28.499	0.0482636	1	0.0455065	15.587	40.04	0.0121633	0.542838	0.000645164	0	28.766	0.0181312	0.631053	0.00746753	-7.775	27.664	0.0205773	0.795374	0.00466383	-12.434	23.465	0.0111356	0.538246	0.00549133	-4.92	37.366	0.00601499	0.061658	0.00220294	-1.927	24.599	0.00876109	0.643624	0.00289562	-15.982	22.84	0.0265171	0.625829	0.0155875
193	52.148	0.0281418	0.435391	0.00116485	-9.695	15	0.0165478	0.150612	0.00447837	-5.746	28.553	0.0449989	1	0.0411071	-3.353	28.834	0.0158797	0.54428	0.00127556	-6.711	20.138	0.0231964	0.631692	0.00894276	-6.905	35.007	0.00838032	0.794878	0.00210464	-8.148	19.435	0.0822336	0.552996	0.0394343	-9.62	28.379	0.0195521	0.125099	0.00615499	-14.616	27.094	0.00673624	0.357938	0.0021418	-12.043	28.562	0.0371392	0.627268	0.00627114
194	55.19	0.0312597	0.0647624	0.00115027	-5.777	14.847	0.0172172	0.588418	0.00488393	-4.835	28.144	0.0184377	1	0.00938756	-8.563	34.008	0.0164935	0.544242	0.00123024	-6.134	34.723	0.0112493	0.629345	0.00338624	-2.716	49.826	0.00543212	0.794694	0.00113627	-3.811	22.975	0.0154333	0.538628	0.00622381	-8.1	26.653	0.0194491	0.542609	0.00739476	-3.927	21.058	0.0109036	0.0772188	0.00380144	-6.263	43.271	0.0161692	0.625314	0.00158466
195	52.189	0.0201576	0.404038	0.00317032	-12.776	17.197	0.00858776	0.587328	0.00257533	-7.045	21.343	0.0205289	1	0.0102612	-2.372	15.389	0.0165192	0.545838	0.0031382	-10.327	25.725	0.0559418	0.635897	0.0176033	-10.4	22.047	0.0236756	0.796083	0.00762374	-6.834	18.827	0.0404648	0.541826	0.0132889	-7.677	34.559	0.0066809	0.54081	0.00247688	-3.022	7.581	0.211169	0.406889	0.117163	-9.659	35.821	0.0474046	0.625888	0.00278711
196	41.717	0.0114487	0.42142	0.0015338	-10.775	17.038	0.00871158	0.587339	0.0024476	-7.03	26.338	0.0133981	1	0.0059372	4.138	23.33	0.0466765	0.54594	0.00326344	-10.415	32.768	0.0104284	0.629483	0.00365146	-10.964	22.181	0.0176948	0.795372	0.00792979	-19.403	34.7	0.00597666	0.0742963	0.00222091	-9.814	28.02	0.00976945	0.462214	0.00353706	-10.296	31.352	0.00615596	0.256968	0.00191363	-7.445	46.265	0.0118344	0.147947	0.00153555
197	56.731	0.00860291	0.420953	0.000791619	-3.271	18.506	0.00889748	0.587214	0.00215137	-3.507	30.701	0.0200128	1	0.0102012	-7.895	32.076	0.015152	0.370559	0.00128325	-0.109	28.35	0.0145809	0.63003	0.00499767	-7.602	32.736	0.0115356	0.795004	0.00269223	-6.386	22.483	0.0104896	0.53792	0.00501786	-5.62	25.342	0.0201234	0.543369	0.00828141	-7.525	15.057	0.0819361	0.371186	0.0322634	-12.298	43.28	0.0171114	0.1128	0.00180887
198	40.635	0.0181061	0.290079	0.00152285	-7.863	10.754	0.0282391	0.590163	0.00820944	-6.636	22.176	0.0364727	1	0.0155014	-7.422	24.873	0.110318	0.544983	0.0021158	-10.982	24.721	0.0402103	0.633001	0.0121819	-8.206	33.731	0.00992411	0.794959	0.00251674	-9.026	23.388	0.0110958	0.538119	0.005437	-4.858	28.141	0.00847491	0.541263	0.00358971	-4.864	21.535	0.020484	0.643818	0.00530958	-12.02	35.476	0.0203214	0.0527323	0.00211864
199	54.749	0.0091265	0.579972	0.000805342	-4.658	9.901	0.0452468	0.594317	0.0173421	-7.476	30.037	0.0169836	1	0.00844105	-5.244	16.884	0.0286254	0.546957	0.00447999	-11.049	33.963	0.0128403	0.629372	0.00343575	-14.424	30.642	0.0115748	0.795062	0.00271321	-9.893	12.995	0.0249832	0.476529	0.0131131	-18.688	22.343	0.018863	0.542916	0.0076703	-10.168	11.452	0.164829	0.374414	0.0709354	-16.061	50.831	0.00556924	0.625198	0.000807602
200	53.039	0.0103824	0.0928072	0.000942243	-3.272	14.816	0.0415068	0.59064	0.00825283	-8.722	19.342	0.0526499	1	0.0458757	-6.816	16.042	0.375984	0.461045	0.00779624	-5.491	26.045	0.029653	0.630735	0.00682792	-12.073	39.183	0.00633511	0.794922	0.00180649	-0.898	19.019	0.0744917	0.548063	0.0289091	-8.926	19.379	0.0161598	0.542665	0.00699126	-10.779	18.829	0.0143959	0.645709	0.00533911	-10.625	18.445	0.0613316	0.259343	0.0121042
201	52.026	0.0118051	0.167252	0.00108343	-19.898	13.299	0.0293161	0.591311	0.010568	-7.852	19.708	0.05227	1	0.0588829	17.969	43.047	0.0120523	0.543716	0.000602784	-2.584	26.747	0.0162137	0.630355	0.00602077	-15.62	23.486	0.0208088	0.795571	0.00656319	-8.982	20.241	0.0275257	0.541246	0.0118469	-11.288	31.467	0.00854673	0.541052	0.00303279	-11.675	29.423	0.00602628	0.643473	0.0020309	-6.333	37.516	0.0849314	0.627092	0.00447762
202	55.777	0.00899401	0.57994	0.000855907	-7.343	9.355	0.0254852	0.589468	0.00776913	-4.84	26.217	0.132322	1	0.0569241	-8.608	36.431	0.0102148	0.543819	0.000725245	-4.869	23.965	0.0388283	0.631537	0.00896147	-1.288	43.054	0.00621124	0.794733	0.00146248	-7.6	29.392	0.00730733	0.537067	0.00299904	-12.672	31.348	0.00940151	0.541172	0.00337692	-17.124	35.98	0.00530641	0.216553	0.00139522	-5.143	28.783	0.0369985	0.625513	0.0136871
203	54.258	0.0109008	0.186084	0.00083161	-15.692	15.7	0.011304	0.587572	0.00298051	-4.204	24.009	0.0191008	1	0.00966509	-1.276	23.952	0.0478758	0.546857	0.00441597	-11.383	22.649	0.0271234	0.632387	0.0102862	-4.873	45.931	0.00588261	0.79469	0.001385	-3.869	18.682	0.0218397	0.539913	0.00999741	-16.97	24.452	0.026062	0.47495	0.0113652	-21.514	21.599	0.00903904	0.358258	0.00308232	-11.641	36.185	0.00741697	0.146009	0.00217508
204	34.97	0.0198937	0.580851	0.00202595	-3.751	12.853	0.0834183	0.596851	0.0205398	-6.038	31.63	0.043429	1	0.0364421	-1.344	33.077	0.01841	0.544296	0.00129646	-10.496	23.898	0.0148631	0.630919	0.00690567	-14.384	37.68	0.00910822	0.794775	0.00301486	-4.691	12.371	0.060945	0.470578	0.0250869	-10.62	26.676	0.0169942	0.462723	0.00630345	-1.399	18.401	0.0261213	0.360941	0.0085488	-12.854	28.222	0.0131674	0.625969	0.00350035
205	70.602	0.0150594	0.306422	0.000811936	-11.399	18.718	0.0511974	0.114556	0.00633114	0.001	25.725	0.0181704	1	0.00875625	-4.436	41.324	0.0190606	0.543808	0.000712905	0	29.216	0.0139902	0.629874	0.00460797	-13.843	28.446	0.0120947	0.795025	0.00375245	-12.094	16.366	0.0383502	0.544556	0.0203255	-12.608	18.399	0.0286176	0.546091	0.015326	-13.983	16.747	0.0133299	0.557607	0.00480347	-17.501	35.603	0.00845038	0.375733	0.00175088
206	45.454	0.0264121	0.111096	0.00327196	-19.321	19.222	0.00749638	0.587079	0.00188419	-7.596	25.286	0.0449513	1	0.0441578	-9.993	25.702	0.0197792	0.544574	0.00162705	-13.447	21.63	0.0257795	0.632184	0.0100386	-12.192	32.336	0.0107259	0.794891	0.00269951	-5.146	26.606	0.0091918	0.537497	0.00387299	-8.342	13.124	0.0452767	0.547231	0.0187606	-2.634	27.437	0.0072702	0.357989	0.00233652	-15.14	42.667	0.00922271	0.62522	0.00183752
207	46.958	0.0180845	0.126725	0.00204888	-16.773	12.867	0.0130238	0.588051	0.00392027	-8.865	26.737	0.0181193	1	0.00907979	8.604	35.776	0.0163808	0.332529	0.00097034	-3.862	22.605	0.0228869	0.631284	0.00785512	-2.977	34.701	0.0106138	0.794805	0.00270745	-8.078	14.735	0.0392969	0.542144	0.0142732	-13.03	32.211	0.00902371	0.541113	0.00325129	-6.074	15.037	0.0155795	0.647089	0.0069128	-12.924	40.666	0.00690476	0.179895	0.0014447
208	35.251	0.0274251	0.421827	0.00217964	-11.877	15.249	0.0106965	0.587624	0.00302965	-4.433	19.802	0.0160431	1	0.00691312	433.235	26.346	0.0459187	0.545269	0.00247073	-8.91	29.613	0.0146625	0.630005	0.00487431	-21.198	39.67	0.0134797	0.794842	0.0019328	-7.381	19.133	0.0293035	0.542693	0.0145652	-16.402	17.135	0.0819511	0.548584	0.0239524	-11.469	25.086	0.0136209	0.643594	0.00306654	-10.898	25.568	0.0147971	0.376829	0.00365621
209	69.42	0.00829813	0.579779	0.000520478	-16.32	14.143	0.0105669	0.587773	0.00336715	-4.417	28.525	0.0179468	1	0.00907398	-8.943	30.538	0.0194143	0.5443	0.00129918	-7.929	26.466	0.0124764	0.630529	0.00613904	-8.813	27.692	0.0186597	0.795246	0.00425908	-9.903	16.653	0.0526689	0.47933	0.0227664	-10.185	28.903	0.00869645	0.462384	0.00335915	-15.941	23.618	0.00778714	0.358319	0.00281264	-6.103	34.255	0.0439949	0.626549	0.00405787
210	64.896	0.00682868	0.0850863	0.000678897	-7.058	12.202	0.0102515	0.587819	0.00362791	-10.816	16.998	0.0439667	1	0.0297935	-6.339	32.971	0.0562448	0.544325	0.00132875	-15.742	21.429	0.117557	0.639818	0.0285213	-11.9	35.016	0.0095841	0.794896	0.00252087	-0.292	30.582	0.00703008	0.536967	0.00273692	-7.82	28.955	0.00893087	0.541223	0.00340156	-15.391	17.288	0.026647	0.131769	0.00840989	-7.781	54.118	0.00817909	0.625217	0.000805
211	51.056	0.0128107	0.579969	0.000895125	-12.899	17.42	0.00951521	0.587359	0.00242368	-4.308	19.413	0.0290819	1	0.0170392	-6.797	26.265	0.0347643	0.544343	0.00135018	-5.27	23.41	0.0284639	0.634785	0.0181528	-2.438	23.94	0.0450261	0.796015	0.0218611	-9.078	21.331	0.0282001	0.54005	0.00941828	-3.085	31.022	0.00933034	0.541112	0.0032043	-8.105	17.304	0.0276708	0.360594	0.00827086	-14.635	37.111	0.0111406	0.375815	0.00197553
212	34.342	0.101613	0.448043	0.0464573	-9.638	5.484	0.127907	0.610903	0.0489449	-15.385	22.22	0.022116	1	0.0115928	-12.203	26.041	0.0298844	0.544291	0.00128812	-15.623	26.064	0.120822	0.633106	0.0130862	-14.758	24.188	0.0231195	0.795637	0.0129083	-12.409	20.006	0.0314159	0.541782	0.0130786	-8.232	28.484	0.0111777	0.54152	0.00405228	-13.496	28.23	0.00751047	0.265001	0.00230069	-3.181	40.83	0.0150662	0.0813568	0.00172642
213	46.47	0.0287246	0.424333	0.00617402	-9.62	12.88	0.0097988	0.587736	0.00346065	-7.587	26.396	0.0468397	1	0.0397763	3.592	30.121	0.0115416	0.544135	0.00110304	-9.699	24.942	0.0623022	0.635454	0.0167095	-11.372	22.25	0.0143339	0.795419	0.00605473	-6.871	18.782	0.0528271	0.544818	0.0195297	-12.306	26.44	0.00974411	0.541385	0.00420612	-11.683	17.259	0.106606	0.236832	0.0182928	-15.845	43.415	0.0130375	0.194243	0.00121656
214	60.295	0.0165923	0.0983661	0.000949511	-7.059	10.2	0.0356676	0.592962	0.0137889	-6.262	22.675	0.0224412	1	0.0103774	-3.438	35.131	0.0193183	0.544033	0.000981461	-2.785	32.222	0.012595	0.629615	0.00402124	-4.552	26.195	0.0196548	0.794972	0.00562	-7.546	22.922	0.0116782	0.467827	0.00500519	-12.136	25.056	0.0222716	0.107805	0.00708614	-12.41	17.441	0.0639237	0.64419	0.0151853	-3.624	27.532	0.00766235	0.377354	0.00281799
215	60.799	0.0299578	0.0802048	0.00108374	-8.784	12.409	0.016012	0.588462	0.00560183	-3.174	17.195	0.0345056	1	0.0211081	-3.407	11.01	0.0573925	0.551712	0.0103324	-11.236	27.775	0.0204735	0.63058	0.00619489	-8.519	31.618	0.0128131	0.795124	0.00392715	-7.715	32.301	0.00702441	0.536858	0.00257169	-10.349	22.832	0.0252276	0.103477	0.0102691	-9.174	29.969	0.00584864	0.643297	0.00182005	-5.107	52.284	0.00662728	0.625185	0.000887245
216	58.315	0.0127974	0.480422	0.00102732	-3.44	17.256	0.00861517	0.587285	0.00235137	-6.276	20.665	0.0264295	1	0.0155098	-9.299	38.769	0.0121035	0.543746	0.000638656	-6.313	38.491	0.0111912	0.629124	0.00285859	0	22.143	0.0216403	0.796873	0.00767887	-13.383	21.717	0.0243938	0.539798	0.00903899	-4.215	28.444	0.0115644	0.541978	0.00475423	-14.417	19.549	0.0101135	0.358503	0.00350029	-9.208	22.235	0.015038	0.377615	0.0052761
217	59.993	0.031569	0.0995284	0.00139293	-7.719	12.8	0.0124064	0.58797	0.00446988	-13.473	19.958	0.0206409	1	0.0100818	-1.74	28.447	0.036167	0.544955	0.00208272	-9.801	33.373	0.00890021	0.629227	0.0030961	-10.03	23.785	0.0139329	0.795358	0.00488214	-12.075	20.663	0.0197268	0.539234	0.0083501	-5.315	33.84	0.00668229	0.461827	0.0026657	-5.093	22.632	0.0168623	0.205843	0.00504683	-6.709	30.426	0.0145674	0.352522	0.00428227
218	44.627	0.0102078	0.421307	0.0013536	-11.473	17.464	0.0094095	0.587318	0.00241161	-15.338	15.603	0.0315409	1	0.0168198	-9.496	14.403	0.0938106	0.551422	0.00994605	-15.365	25.034	0.016884	0.631301	0.00802148	-10.398	40.103	0.00649114	0.794759	0.00162764	-5.731	20.733	0.0543083	0.548847	0.0277264	-16.844	37.156	0.00762738	0.541249	0.00320339	-8.202	13.006	0.0260258	0.646818	0.00969871	-13.215	26.158	0.0159409	0.625828	0.00355639
219	48.182	0.0113407	0.580535	0.0012855	-20.385	13.687	0.0399022	0.591162	0.0135441	-5.663	22.112	0.0395215	1	0.0180327	-9.322	16.825	0.0660733	0.55148	0.0100975	-10.679	28.304	0.0138703	0.630548	0.00611502	-9.067	31.762	0.00984654	0.795215	0.00302485	-14.31	23.169	0.0102566	0.538015	0.00514067	-13.504	29.881	0.00929837	0.0815945	0.00340714	-4.368	27.273	0.00719543	0.358086	0.00240129	-5.636	47.955	0.009927	0.103103	0.00107681
220	63.939	0.0145678	0.0701703	0.000878703	-14.518	8.904	0.139919	0.617969	0.0796122	-2.489	26.394	0.013371	1	0.00592534	4.148	37.556	0.0157568	0.543851	0.000763593	-3.812	26.782	0.0166035	0.630212	0.00551672	-19.492	20.849	0.0242411	0.796002	0.00606353	-11.551	33.731	0.00630998	0.536994	0.00279191	-3.885	29.215	0.00888822	0.541267	0.00372732	-7.533	11.08	0.0279966	0.654925	0.012157	-12.078	44.933	0.00650329	0.625204	0.00131761
221	29.392	0.0286088	0.422329	0.00297805	-9.489	11.896	0.0370297	0.417011	0.00941268	-7.796	15.849	0.0677001	1	0.0751617	-8.671	36.443	0.0158873	0.54385	0.000762484	-9.934	21.545	0.0269978	0.632844	0.0127347	-5.427	31.803	0.0147736	0.795228	0.00472242	-8.617	29.306	0.00739742	0.537029	0.00288924	-7.432	20.141	0.031484	0.543965	0.0125354	-11.483	27.452	0.00628161	0.357925	0.00205318	-5.928	32.429	0.0104372	0.625394	0.00247174
222	55.613	0.011433	0.579939	0.000791166	-5.033	11.743	0.0444432	0.594785	0.0155058	-6.261	28.159	0.015437	1	0.00744724	-5.185	41.623	0.0111862	0.543727	0.00061627	-5.51	36.322	0.00948999	0.629131	0.00286076	-10.44	23.75	0.0196417	0.795619	0.00650162	-10.837	27.742	0.00760984	0.46628	0.00318555	-8.803	33.488	0.0100045	0.541433	0.00361127	-4.949	17.014	0.0137027	0.0827081	0.00459815	-14.112	26.353	0.015552	0.378198	0.00540425
223	63.02	0.0187327	0.0764089	0.00127612	-11.227	17.506	0.00878285	0.587281	0.00249936	-8.613	27.087	0.0465795	1	0.0440453	-7.678	36.682	0.013659	0.543808	0.000712346	-6.785	24.361	0.0187343	0.632356	0.0101209	-11.819	29.908	0.0517911	0.796099	0.00863106	-0.389	17.936	0.0254058	0.474982	0.0138055	-12.344	19.36	0.0228023	0.543543	0.00909676	-17.423	24.519	0.00950545	0.643524	0.00293488	-6.771	57.697	0.00483918	0.625151	0.000709434
224	80.986	0.00572732	0.144648	0.000388531	-5.261	15.527	0.00904683	0.587593	0.00278258	-5.33	28.592	0.0177023	1	0.0089285	-8.861	25.151	0.0192407	0.544651	0.00171852	-9.322	35.634	0.00937493	0.629304	0.00324406	-5.926	41.622	0.00983595	0.794889	0.00192247	-0.285	15.528	0.149526	0.575036	0.0835521	-15.555	17.867	0.0566688	0.551472	0.0287829	-17.814	29.071	0.00568672	0.305191	0.00200161	-1.813	37.195	0.00947403	0.236922	0.00165734
225	58.122	0.0219741	0.0377878	0.00183779	-13.077	14.527	0.0285013	0.58942	0.00603608	-3.938	27.558	0.0181942	1	0.0072223	35.695	27.36	0.0157201	0.544223	0.00120769	-8.614	27.379	0.0115737	0.630394	0.00581737	-15.784	28.515	0.0130068	0.794905	0.00396249	-15.009	28.87	0.00722906	0.537031	0.00287673	-6.308	29.31	0.0106109	0.541421	0.00387798	-13.336	27.741	0.0090772	0.643374	0.00255077	-9.129	33.662	0.0135466	0.625303	0.00505335
226	28.941	0.0368596	0.581232	0.0028541	-14.564	13.715	0.026819	0.590491	0.00887769	-5.549	19.731	0.0427577	1	0.0261353	7.968	8.096	0.338145	0.559504	0.0197645	-14.042	27.11	0.0790291	0.63232	0.0116257	-3.293	46.797	0.00606794	0.794834	0.00132526	-5.166	21.436	0.0128734	0.414159	0.00585272	-7.517	17.978	0.0269147	0.544748	0.0138127	-11.911	28.432	0.00722895	0.358105	0.00231367	-7.624	38.328	0.0304286	0.117357	0.00222226
227	37.02	0.0246482	0.134944	0.00218621	-5.179	20.395	0.00881164	0.58722	0.00203708	-1.5	19.762	0.0692471	1	0.0616246	-8.433	25.694	0.0828561	0.545139	0.00230278	-10.292	22.696	0.0228607	0.633376	0.0121989	-14.875	39.714	0.0078307	0.794765	0.00191551	-5.906	17.14	0.0201903	0.540589	0.0105387	-9.4	18.276	0.0363361	0.547171	0.0175897	-13.398	24.13	0.0117804	0.64355	0.00345868	-8.992	42.539	0.0274677	0.625259	0.00147095
228	51.689	0.0217352	0.185505	0.00119873	-2.771	16.922	0.0122053	0.587562	0.00287679	-13.404	21.566	0.0490854	1	0.0270897	-7.053	31.451	0.0332945	0.544239	0.00122679	-3.516	24.033	0.0283631	0.634862	0.0157459	-14.468	32.849	0.00827157	0.794864	0.00230231	-2.051	22.083	0.0119077	0.538134	0.00530503	-17.667	28.282	0.0109467	0.541507	0.00422122	-13.86	27.008	0.00995554	0.358548	0.00324123	-4.907	41.539	0.00886087	0.172514	0.00193138
229	26.704	0.0555107	0.423196	0.00435539	-5.7	12.889	0.0199375	0.416849	0.00545565	-6.12	17.616	0.0447596	1	0.0322426	-6.616	17.331	0.0152628	0.545484	0.00271501	-12.087	22.704	0.0793422	0.637523	0.0431167	-5.277	35.852	0.013478	0.794991	0.0023347	-2.583	20.387	0.0195787	0.539066	0.00740972	-10.673	18.658	0.112056	0.559842	0.0483614	-9.868	20.784	0.0122341	0.644301	0.00364339	-10.069	46.753	0.00721474	0.37402	0.00109158
230	40.789	0.0212621	0.0598108	0.00163356	-20.864	17.661	0.00860021	0.587311	0.00225783	-11.728	20.182	0.0343885	1	0.0189726	-7.097	18.936	0.046932	0.545475	0.00270375	-16.909	21.794	0.0192486	0.632146	0.00957199	-11.17	30.654	0.0146363	0.795136	0.00377653	-3.818	35.298	0.00738456	0.536908	0.00261198	-5.651	22.199	0.0193199	0.466952	0.00799727	-12.37	15.505	0.111193	0.373609	0.0441499	-8.418	35.646	0.00701276	0.375821	0.00191531
231	47.065	0.0175966	0.580029	0.00108584	-11.875	13.634	0.02241	0.589054	0.00611073	-7.248	17.615	0.0317068	1	0.0178083	-0.511	30.626	0.0139804	0.544054	0.00100644	-3.615	23.052	0.0200348	0.631335	0.00813214	-11.615	21.116	0.0156468	0.795167	0.00569468	-11.112	13.196	0.0919463	0.555226	0.0469596	-8.9	32.731	0.0200339	0.0821325	0.00963706	-4.701	31.707	0.0060379	0.125686	0.00198188	-6.653	43.096	0.0187017	0.166405	0.00136995
232	72.896	0.00618377	0.579749	0.000473984	-5.272	14.385	0.0110849	0.587897	0.00366797	-7.17	26.297	0.0167822	1	0.00813407	-12.195	35.085	0.0317744	0.544037	0.000985567	-6.895	23.444	0.0427498	0.631545	0.00890731	-4.733	30.96	0.0213187	0.795037	0.00542888	-13.972	23.952	0.0255112	0.539789	0.00876048	-17.178	28.183	0.0126416	0.541689	0.00478284	-10.243	11.609	0.0240141	0.651909	0.00958938	-12.503	30.901	0.0137091	0.193793	0.00423855
233	56.675	0.00834202	0.420996	0.000860355	-5.261	8.156	0.15557	0.599163	0.0268749	-9.994	23.295	0.0201658	1	0.0103477	-8.541	20.198	0.0300685	0.545697	0.00297075	-11.708	33.852	0.0184219	0.629886	0.0045568	-7.65	27.244	0.0123896	0.795267	0.00372993	-10.858	24.32	0.00965852	0.467098	0.00404413	-5.011	25.123	0.01274	0.153584	0.00531149	-6.311	16.562	0.0306622	0.128901	0.0104063	-1.095	22.523	0.0273294	0.626181	0.00509576
234	56.448	0.00889339	0.32482	0.000727029	-9.249	16.103	0.0167216	0.588241	0.00435628	-5.042	32.894	0.0123683	1	0.00571902	2.634	39.293	0.0326402	0.366042	0.000907289	-10.972	23.2	0.0201034	0.630948	0.0071524	-10.077	42.931	0.00634307	0.794776	0.00161131	-11.5	29.801	0.00949436	0.537337	0.00355898	-1.635	15.023	0.101191	0.556674	0.0366385	-11.537	22.739	0.01139	0.112853	0.00389792	-9.567	38.695	0.00817714	0.0810715	0.00376173
235	28.01	0.045463	0.581668	0.00346873	-5.769	14.182	0.0093034	0.587734	0.00311028	-3.681	23.518	0.0221185	1	0.0100662	-2.281	30.922	0.0472597	0.544676	0.00174969	-6.028	29.516	0.020271	0.130821	0.00502344	-11.716	21.968	0.0784155	0.797243	0.00871947	-8.838	30.248	0.0105973	0.465901	0.00352361	-8.968	35.295	0.0066019	0.540857	0.00245481	-8.512	26.181	0.0109439	0.643438	0.00290725	-5.546	32.61	0.0108383	0.625505	0.00247986
236	41.756	0.0310478	0.0674855	0.00155569	-7.532	17.779	0.00902957	0.58725	0.00226896	-14.038	17.691	0.0247434	1	0.0120779	-6.913	26.479	0.0142527	0.544672	0.00174391	-4.469	18.193	0.0322345	0.635122	0.0172023	-9.872	19.314	0.0826876	0.798883	0.0137791	-11.196	19.927	0.057581	0.543002	0.0193758	-9.469	28.994	0.0256975	0.544311	0.00945588	-13.226	8.827	0.046807	0.369095	0.026347	-10.095	31.653	0.0263263	0.625327	0.0126774
237	52.13	0.0126326	0.0872419	0.00134445	-12.321	13.219	0.0241093	0.109491	0.00669516	-10.743	25.734	0.0518732	1	0.0500525	-2.438	21.62	0.0201352	0.464634	0.00347735	-2.268	35.703	0.0089078	0.62923	0.00310816	-13.28	40.333	0.0182144	0.794828	0.00274069	-11.68	24.253	0.0195637	0.539014	0.00743349	-11.379	25.907	0.0104879	0.113848	0.00463513	-12.006	11.956	0.0302123	0.361781	0.0116771	-5.641	51.964	0.00826938	0.625311	0.000993656
238	53.57	0.0143643	0.455843	0.000878563	-11.516	15.789	0.00901395	0.587501	0.00291815	-5.707	19.276	0.0212054	1	0.0105781	-3.19	35.625	0.0392227	0.544016	0.000960162	-10.831	19.366	0.0231733	0.633067	0.0121989	-9.801	24.67	0.0209399	0.79521	0.00700325	-1.532	18.874	0.0112291	0.538355	0.00572756	-10.136	32.256	0.0339858	0.551	0.0212292	-4.92	28.794	0.00570905	0.643459	0.00187345	-5.042	24.726	0.0124144	0.242141	0.00398469
239	47.031	0.0117122	0.421182	0.00115586	-7.472	13.548	0.0308001	0.589784	0.00999275	-11.497	28.222	0.0394377	1	0.029002	73.382	18.506	0.0286215	0.547278	0.00486746	-8.861	30.991	0.0134437	0.629494	0.00383453	-4.732	23.607	0.0818639	0.795546	0.0525356	-7.461	26.632	0.0189168	0.164475	0.00604965	-7.702	24.191	0.0410771	0.472389	0.0175888	-2.661	27.574	0.00626157	0.272142	0.00218244	-0.489	34.325	0.0484497	0.373857	0.00382965
240	26.359	0.0275086	0.423947	0.0055649	-11.222	13.606	0.0198109	0.588378	0.00475586	-7.185	35.781	0.0161513	1	0.00774307	5.199	12.867	0.187217	0.46268	0.00603473	-9.378	20.569	0.0327877	0.63467	0.0147341	-13.954	17.767	0.0223907	0.795691	0.0100792	-12.1	21.058	0.0244693	0.540129	0.0100888	-22.78	28.5	0.00969626	0.541267	0.00350135	-16.469	32.696	0.00590091	0.643239	0.00167623	-10.632	20.713	0.0189158	0.625656	0.00792498
241	38.716	0.0730505	0.422416	0.00311698	-10.05	16.258	0.0107058	0.58768	0.0031637	-5.436	18.995	0.031622	1	0.0184014	-10.683	35.444	0.00981071	0.543847	0.000759463	-7.125	21.136	0.0968161	0.634989	0.0176583	-9.027	19.72	0.103393	0.797531	0.0619505	-11.579	13.764	0.0246132	0.478122	0.0128023	-9.268	24.736	0.0174471	0.543191	0.00736658	-14.521	27.608	0.00637448	0.643411	0.00218695	-2.029	36.916	0.00811159	0.62546	0.00170579
242	54.435	0.0124519	0.0897106	0.00137398	-7.234	3.554	0.549241	0.652143	0.129448	-14.794	26.901	0.0178835	1	0.0089386	8.628	12.249	0.0210494	0.476046	0.00424265	-14.266	40.553	0.00687568	0.628886	0.00230437	-0.722	43.162	0.0160388	0.794907	0.00194345	-11.527	33.244	0.00553705	0.536755	0.00230671	-1.686	23.593	0.02026	0.54253	0.00655089	-9.237	25.489	0.00680804	0.358157	0.002504	-11.217	29.916	0.0181817	0.376346	0.00458116
243	65.196	0.0175996	0.421418	0.00153108	-7.651	17.08	0.0120018	0.587647	0.00305145	-2.271	22.322	0.0367931	1	0.0238489	-8.956	30.764	0.0106321	0.544165	0.00113827	-0.905	31.185	0.0127852	0.629984	0.00484342	-15.097	21.116	0.0152349	0.795372	0.00701914	-4.908	22.068	0.0142717	0.47338	0.00748806	-9.217	25.191	0.0233539	0.544124	0.0109587	-17.605	30.688	0.00741048	0.643346	0.00201552	-10.834	31.619	0.0408275	0.625862	0.0034778
244	53.502	0.0881894	0.040658	0.00968108	-10.718	13.412	0.0263539	0.416891	0.0053978	-5.404	13.223	0.0900599	1	0.0941107	-8.065	9.853	0.0699303	0.466597	0.00823516	-2.455	23.11	0.0994347	0.647521	0.0438186	-7.302	19.831	0.0412322	0.797512	0.0130991	-13.072	22.646	0.0175988	0.539078	0.00741317	-7.568	25.237	0.117221	0.46223	0.0255527	-17.353	26.433	0.0071273	0.358168	0.00251916	-5.655	48.775	0.00661456	0.625153	0.00166297
245	60.604	0.0102596	0.420921	0.000741033	-9.34	15.954	0.00886862	0.587401	0.00272875	-8.795	28.51	0.0114288	1	0.00506002	4.692	37.67	0.0111099	0.543734	0.000624087	-4.96	36.073	0.0106598	0.629362	0.0033799	-4.122	36.99	0.0197366	0.795059	0.00244889	-11.577	31.514	0.00598984	0.536797	0.00237271	-8.837	23.355	0.0198648	0.542912	0.00907882	-18.389	10.797	0.0364073	0.646705	0.0143641	-20.24	14.653	0.047871	0.626455	0.0140892
246	59.922	0.0159293	0.0503474	0.00105792	-16.722	35.172	0.0024649	0.469653	0.00070945	0	22.217	0.0156157	1	0.00687573	-1.105	38.007	0.0312376	0.544017	0.000962084	-5.147	27.606	0.016476	0.630317	0.00563674	-21.24	45.87	0.00651954	0.79476	0.00127835	-4.604	21.502	0.016793	0.539523	0.00811284	-7.01	24.603	0.0199721	0.462809	0.0077041	-3.437	26.741	0.00657793	0.358018	0.00222662	-3.083	43.247	0.0229922	0.626385	0.00300768
247	45.343	0.0232253	0.42224	0.00283768	-9.176	14.159	0.013019	0.5879	0.00353543	-11.558	25.789	0.0180778	1	0.00871141	-4.344	20.93	0.0416757	0.549175	0.00718771	-8.59	27.825	0.011977	0.630238	0.00557117	-13.76	16.09	0.028201	0.795773	0.00916574	-5.868	26.894	0.0075508	0.0957165	0.00336349	-10.382	24.965	0.0264934	0.546147	0.0141583	-17.816	21.888	0.0103872	0.64458	0.00364635	-7.64	32.905	0.0380241	0.628556	0.00736393
248	35.479	0.0328888	0.0687599	0.00741114	-16.171	15.762	0.00852519	0.587424	0.00253713	-4.446	22.949	0.0187559	1	0.00936956	-3.177	13.983	0.21529	0.548596	0.00645947	-11.227	25.315	0.0739171	0.633324	0.012185	-13.024	42.945	0.00623422	0.794798	0.00153558	-8.06	26.048	0.00775351	0.537375	0.00368107	-7.799	25.435	0.0329054	0.545789	0.0142997	-8.567	12.195	0.0773039	0.646114	0.0269289	-13.159	28.839	0.0426983	0.0472229	0.00292541
249	50.512	0.0246165	0.14692	0.00291435	-4.419	12.361	0.0787504	0.602321	0.0271104	-7.063	18.976	0.0311792	1	0.0180991	-8.685	20.579	0.0370762	0.544825	0.00192573	-6.309	19.886	0.0236965	0.634531	0.0140825	-7.833	22.945	0.0445699	0.795806	0.025097	-8.996	19.776	0.038171	0.545616	0.0209417	-10.207	28.051	0.0343259	0.544988	0.0109444	-4.746	23.136	0.00865407	0.643663	0.00299218	-17.602	31.666	0.0140725	0.625476	0.00326923
250	34.794	0.0472498	0.196783	0.0126475	-8.223	12.923	0.0134354	0.588219	0.00418558	-5.656	22.49	0.0542537	1	0.0195963	0.39	27.108	0.0187666	0.544748	0.00183576	-12.608	23.092	0.0227636	0.134685	0.0110242	-14.066	24.543	0.0153811	0.795417	0.00509933	-5.184	25.58	0.00892565	0.467854	0.00400231	-8.782	30.074	0.006984	0.541009	0.00302436	-12.483	28.661	0.00572907	0.357968	0.00204764	-3.095	31.206	0.0100869	0.620105	0.00349522
251	75.835	0.00586074	0.579738	0.000417269	-10.108	21.044	0.0124586	0.587572	0.00270057	-0.004	32.919	0.0328703	1	0.021346	2.454	28.788	0.0495445	0.545282	0.00248278	-11.038	26.968	0.0205652	0.630331	0.00566785	-13.193	36.981	0.0244649	0.795623	0.00344044	-2.247	40.862	0.00507394	0.536508	0.00175359	-7.511	30.406	0.0203782	0.54525	0.0106377	-1.519	9.292	0.0585201	0.369618	0.0285168	-2.961	27.151	0.0187874	0.626471	0.00696316
252	56.419	0.0199579	0.0788081	0.00214856	-13.668	15.083	0.0088788	0.159729	0.00287272	-9.293	27.244	0.0144429	1	0.00680591	-9.17	19.34	0.0226999	0.546831	0.0043301	-9.328	22.741	0.0224771	0.633009	0.0113968	-17.358	21.738	0.0569751	0.796374	0.0255949	-13.248	24.223	0.0127606	0.537964	0.00506215	-4.144	31.793	0.0087516	0.541121	0.00326021	-18.11	24.895	0.00685608	0.358109	0.00246133	-5.45	38.306	0.00585148	0.625264	0.00170953
253	62.661	0.0199866	0.0764606	0.00151075	-5.317	19.497	0.00844257	0.508599	0.00203129	-9.542	22.336	0.0324544	1	0.0138052	-5.611	23.683	0.0611885	0.546938	0.00448042	-6.027	21.858	0.0596893	0.637226	0.0229664	-8.426	33.78	0.0118539	0.79505	0.00292147	-14.855	30.994	0.00712975	0.132564	0.00287491	-6.181	22.668	0.0227534	0.543439	0.00901239	-14.883	23.09	0.00707233	0.358116	0.00258194	-6.897	32.566	0.0207124	0.626667	0.004314
254	73.733	0.00804572	0.143274	0.000591563	-5.21	10.711	0.0205095	0.589335	0.00635348	-13.197	17.93	0.0249871	1	0.012245	-5.125	26.245	0.0225415	0.544717	0.00179704	-3.631	20.208	0.0176557	0.631497	0.00850249	-4.246	30.477	0.0236882	0.795168	0.00590891	-11.734	30.789	0.0109052	0.537221	0.00336129	-6.721	25.432	0.0101859	0.541624	0.00435175	-9.078	28.643	0.00733644	0.35815	0.0023778	-5.307	28.968	0.0108318	0.376228	0.00265416
255	32.574	0.064197	0.58068	0.00263628	-17.476	14.616	0.0884273	0.595574	0.0179462	-10.862	26.388	0.0170679	1	0.00829501	-8.665	12.683	0.0356714	0.548177	0.0059605	-7.025	32.788	0.0100798	0.629579	0.00399302	-3.621	24.064	0.0183889	0.795012	0.00748452	-4.904	28.453	0.00727808	0.467354	0.00341068	-7.654	27.993	0.0118984	0.541996	0.00526565	-11.75	30.571	0.00605501	0.357979	0.00201708	-2.9	26.156	0.0291422	0.134307	0.0115718
256	51.178	0.0305521	0.107724	0.00317872	-12.546	18.243	0.00820578	0.587208	0.00215358	-13.648	7.611	0.134828	1	0.146594	-6.398	19.747	0.0267347	0.545955	0.00327973	-4.254	29.234	0.030835	0.633726	0.0128518	-14.895	33.793	0.012874	0.795017	0.00280399	-13.493	32.527	0.00667901	0.536816	0.00244479	-8.531	28.865	0.0152911	0.541778	0.00507474	-13.229	33.172	0.00548592	0.35529	0.00169792	-5.163	49.679	0.00957501	0.0545909	0.00109092
257	25.134	0.239717	0.581304	0.00755583	-11.865	13.025	0.011145	0.587904	0.00376427	-3.975	27.689	0.0184897	1	0.00963849	-1.413	42.695	0.0252579	0.0460224	0.000693279	-7.24	27.176	0.0148339	0.630777	0.00678765	-11.964	32.29	0.00817107	0.79489	0.00279215	-2.204	39.658	0.00541082	0.464525	0.00183128	-1.526	28.642	0.0122668	0.541733	0.00505838	-18.466	14.582	0.0535812	0.168756	0.0199935	-7.306	27.087	0.0229787	0.136582	0.00411749
258	51.116	0.0205386	0.421749	0.00205624	-13.598	17.715	0.0110421	0.587478	0.00262106	-5.617	25.694	0.0555427	1	0.033884	-6.096	23.108	0.0166527	0.235021	0.00216718	-3.547	27.245	0.0130465	0.630638	0.00617389	-4.222	44.678	0.00828127	0.794839	0.00152771	-4.789	31.408	0.00941434	0.537375	0.00356553	0	15.558	0.192454	0.567736	0.0665086	-13.335	20.234	0.0115897	0.311631	0.00414863	-11.952	51.367	0.0075447	0.625179	0.000870021
259	60.494	0.0108526	0.384187	0.000731591	-13.832	17.695	0.0122349	0.413677	0.00303457	-10.581	0	1	1	1	-19.012	36.076	0.0125703	0.543863	0.000778302	-10.848	22.648	0.0479676	0.633783	0.0134945	-5.969	32.675	0.00968385	0.794829	0.00355066	-12.095	21.405	0.0735731	0.545916	0.0213504	-3.405	28.818	0.012243	0.542185	0.00507058	-13.431	28.825	0.00567494	0.64349	0.00199196	-14.774	35.559	0.045695	0.625743	0.00229629
260	35.73	0.0232987	0.581136	0.00193882	-13.146	18.171	0.00856622	0.587281	0.00218293	-4.417	22.233	0.0219309	1	0.0114619	-12.142	24.939	0.0244187	0.544741	0.00182601	-6.055	24.78	0.0179327	0.631458	0.0081726	-9.271	23.916	0.0158763	0.79519	0.00505987	-14.319	29.015	0.011435	0.537523	0.00401479	-1.264	30.852	0.0235958	0.0839047	0.0104515	-3.978	18.216	0.0121028	0.35862	0.00410408	-10.462	38.959	0.0186732	0.625522	0.00189103
261	61.225	0.00736904	0.420866	0.000652773	-9.14	16.405	0.0113715	0.58776	0.00312516	-5.053	21.508	0.0244836	1	0.0107301	6.398	16.782	0.0285877	0.545756	0.00304177	-1.84	21.508	0.0284594	0.632217	0.0100227	-3.882	30.126	0.0147064	0.79497	0.00411021	-7.433	14.342	0.0206603	0.540781	0.0112066	-13.054	32.853	0.0126003	0.542347	0.0053021	-5.436	23.05	0.00871495	0.105573	0.00294116	-16.705	28.573	0.0488404	0.62565	0.0154989
262	60.546	0.00652368	0.420856	0.000636914	-10.838	16.092	0.0151001	0.100987	0.00368165	-6.988	19.194	0.057445	1	0.0344967	-6.523	13.457	0.0342468	0.546451	0.00387206	-13.283	22.112	0.0282779	0.633643	0.0123376	-7.899	23.713	0.0125253	0.795285	0.00490819	-17.047	13.641	0.068175	0.494635	0.0300701	-18.524	24.997	0.0171786	0.542292	0.00671549	-3.241	27.716	0.00642686	0.217551	0.00205597	-10.647	29.948	0.0397721	0.207438	0.00461576
263	66.674	0.00775413	0.579784	0.000541909	-12.508	8.748	0.0400574	0.592123	0.0151449	-8.665	22.037	0.0388622	1	0.0499042	-5.311	23.523	0.0698986	0.545028	0.00216832	0	27.177	0.0133728	0.629985	0.00486994	-14.916	29.897	0.0198997	0.795226	0.00481445	-14.23	30.623	0.00716959	0.466124	0.0027812	-6.872	26.514	0.0133016	0.542121	0.00543864	-8.446	25.882	0.00665031	0.373453	0.00240354	-11.921	30.57	0.0108578	0.625745	0.00290357
264	50.892	0.0203533	0.421248	0.00126072	-11.372	5.193	0.10112	0.521321	0.0478718	-10.004	35.756	0.00899426	1	0.00344985	74.916	33.294	0.102211	0.544459	0.00149025	-11.237	32.616	0.015178	0.629996	0.00493703	-8.616	36.249	0.0094356	0.794853	0.00209223	-13.947	33.097	0.008359	0.537215	0.00322739	-7.056	30.044	0.00884748	0.541158	0.0031594	-4.105	22.307	0.0191193	0.642666	0.00374295	-16.497	46.309	0.0104263	0.0867319	0.00108877
265	41.923	0.0328575	0.150565	0.00896576	-4.036	14.04	0.0150417	0.421718	0.005225	-0.317	24.691	0.0340632	1	0.0333512	-3.728	33.204	0.0191998	0.543999	0.000940301	-1.454	22.735	0.154062	0.642145	0.0449881	-10.516	32.302	0.0207846	0.795404	0.00344338	-4.026	18.82	0.0917725	0.55087	0.0310427	-12.265	25.711	0.0300352	0.545489	0.0114155	-3.124	19.386	0.0123683	0.359114	0.0045239	-12.048	39.566	0.0104491	0.088568	0.00179977
266	46.41	0.02092	0.125836	0.00274703	-5.846	13.354	0.0140806	0.588388	0.00467729	-11.254	22.796	0.0515317	1	0.0510283	-2.678	17.351	0.0475251	0.459664	0.00351744	-6.123	27.648	0.0140553	0.630537	0.00601059	-14.103	36.328	0.00912387	0.7948	0.00220294	-5.303	26.564	0.0102869	0.537541	0.00399062	-12.92	17.705	0.0282015	0.54438	0.0103701	-10.954	25.231	0.00687173	0.287821	0.00234154	-9.637	46.635	0.00713891	0.625358	0.00117279
267	47.302	0.0109476	0.580096	0.00102711	-11.332	11.254	0.10363	0.595784	0.022216	-13.819	15.483	0.0771737	1	0.0464888	-9.89	22.317	0.032617	0.460686	0.00409534	-9.156	26.023	0.015811	0.631325	0.00852878	-11.122	26.503	0.0169046	0.79526	0.00432742	-6.227	34.452	0.00886401	0.465517	0.00288772	-1.268	36.654	0.00610669	0.540715	0.00221127	-7.532	24.314	0.00603642	0.618053	0.00229364	-10.079	34.03	0.0074911	0.374887	0.00202991
268	58.522	0.00755609	0.0753759	0.000716018	-0.275	15.126	0.00905358	0.587523	0.00289952	-4.392	18.966	0.0318115	1	0.018586	-10.586	15.187	0.0504801	0.547835	0.0055322	-12.641	23.183	0.0184583	0.631021	0.00723111	-14.884	22.521	0.0444834	0.795422	0.0130041	-10.261	19.997	0.0331565	0.543925	0.0173416	-8.753	27.134	0.012774	0.541796	0.00485326	-12.425	23.333	0.00897326	0.358498	0.00324144	-11.437	48.068	0.00679502	0.150393	0.00106603
269	24.529	0.0326174	0.581516	0.00342895	-5.92	13.382	0.0460993	0.591912	0.0103986	-18.407	26.91	0.0149919	1	0.007125	-9.666	29.16	0.01546	0.544169	0.00114269	-7.023	28.189	0.0122507	0.630423	0.00569696	-12.077	43.741	0.00617185	0.794761	0.00139591	-13.105	32.561	0.00580419	0.536791	0.00238656	-0.098	32.251	0.00765783	0.540959	0.00273201	-12.942	25.911	0.00787118	0.610751	0.00264262	-11.697	40.794	0.0110731	0.577861	0.00152782
270	62.79	0.0117043	0.0729416	0.000941601	-5.614	20.616	0.00742194	0.587024	0.00177245	-10.373	30.143	0.0172634	1	0.00740201	-1.928	20.543	0.0185323	0.545328	0.00252884	-6.455	24.228	0.061306	0.64446	0.0375755	-10.556	22.726	0.0309632	0.795172	0.0107623	-17.606	18.919	0.0121981	0.538469	0.00598527	-9.702	24.225	0.0165586	0.542101	0.0055838	-14.014	26.024	0.0101679	0.590328	0.00260675	-9.208	42.259	0.0327044	0.0671151	0.00263447
271	43.721	0.0301732	0.580498	0.00202465	-14.541	8.15	0.0741143	0.597978	0.0239359	-5.527	14.78	0.0341716	1	0.0190684	-14.119	37.333	0.0130326	0.54378	0.000679757	-7.661	22.632	0.0258854	0.634012	0.0137201	-14.082	23.529	0.0236505	0.795699	0.00689543	-10.154	25.013	0.00930578	0.46713	0.00387253	-13.586	31.657	0.0394759	0.552455	0.0238986	-5.427	13.181	0.0232683	0.64818	0.00966845	-11.08	46.469	0.00690613	0.0771236	0.00109274
272	64.869	0.00742398	0.420837	0.000607286	-6.029	6.556	0.114793	0.598963	0.0254776	-9.436	19.399	0.0371214	1	0.0222856	-6.412	35.28	0.0147511	0.543893	0.000813646	-8.03	24.068	0.0360652	0.630789	0.00717535	-3.559	23.845	0.050442	0.797341	0.0121154	-12.772	23.07	0.0225657	0.539301	0.0078952	-17.319	22.016	0.0260591	0.543935	0.012448	-10.103	21.904	0.00919176	0.358398	0.00325428	-6.367	52.637	0.00564927	0.0644597	0.000844136
273	44.698	0.0313292	0.580113	0.00183409	-14.39	14.495	0.063972	0.590037	0.00831358	-3.244	32.925	0.0123528	1	0.00571139	2.52	37.363	0.0336344	0.0385895	0.00123047	-13.079	42.048	0.0089632	0.628954	0.00243315	-0.001	38.54	0.0069394	0.794845	0.00175174	-16.585	17.728	0.0329283	0.543812	0.0173927	-16.937	17.982	0.037859	0.545577	0.0132851	-10.85	20.928	0.0153068	0.359506	0.00542071	-10.561	32.45	0.0132082	0.62542	0.00234031
274	39.22	0.0276557	0.580268	0.00195739	-21.721	12.805	0.01043	0.422805	0.003559	-10.191	17.86	0.0529716	1	0.0376252	-9.797	19.54	0.0219516	0.546354	0.00376253	-5.085	15.027	0.0710768	0.639535	0.0282245	-7.713	37.599	0.0274645	0.794938	0.00272987	-5.792	26.581	0.0103942	0.537839	0.00456943	-4.336	26.432	0.0123412	0.462565	0.00480397	-11.924	29.385	0.00616232	0.643324	0.00190689	-11.084	43.526	0.00846276	0.625325	0.00121245
275	68.193	0.00724765	0.420844	0.000618318	-9.778	14.82	0.00920925	0.587571	0.00299177	-12.212	32.509	0.0121301	1	0.00560132	0.426	16.929	0.0609849	0.552338	0.0111055	-13.33	26.769	0.0175315	0.631872	0.0103584	-10.702	22.374	0.0243285	0.795779	0.00550486	-5.819	28.142	0.0107384	0.537588	0.00408319	-9.222	16.366	0.0349932	0.547734	0.0169608	-5.568	14.822	0.0290384	0.644891	0.00801151	-12.445	31.017	0.0201602	0.625321	0.0108969
276	41.71	0.0248161	0.580605	0.00163463	-11.037	11.359	0.0596687	0.597099	0.0225842	-2.416	23.48	0.0397095	1	0.0469418	-3.375	26.678	0.0251079	0.545058	0.00220524	-8.67	25.891	0.0173131	0.632008	0.00926865	-18.21	42.717	0.00668474	0.794729	0.00156755	-13.273	29.305	0.00904585	0.466124	0.00322773	-1.385	23.576	0.0174207	0.542467	0.00651389	-12.215	28.528	0.00611699	0.357997	0.00205796	-12.111	33.5	0.0150087	0.625306	0.0025751
277	60.207	0.0092797	0.314223	0.000919591	-6.65	11.592	0.0247101	0.589255	0.00694818	-13.594	21.663	0.0222186	1	0.0115459	1590.95	24.483	0.0382562	0.545426	0.0026467	-5.872	28.795	0.0127327	0.630073	0.00505891	-4.091	32.09	0.0204373	0.795209	0.00392119	-15.429	33.743	0.00903148	0.397866	0.00272869	-5.978	18.791	0.0366853	0.544901	0.0121862	-10.584	23.651	0.00681051	0.358087	0.00240242	-11.559	36.177	0.0122168	0.625443	0.001885
278	42.269	0.0166363	0.421506	0.0016695	-14.775	14.652	0.0101456	0.587712	0.00312264	-17.593	21.356	0.0245458	1	0.0128925	-10.395	24.779	0.0166922	0.544679	0.00175205	-1.517	25.952	0.0154472	0.631123	0.0072413	-14.124	15.373	0.0380434	0.796128	0.0111168	-10.1	21.922	0.0246662	0.539089	0.00757804	-13.036	27.688	0.00944952	0.541477	0.00408397	-10.988	14.381	0.062193	0.16866	0.022548	-18.698	29.683	0.0363581	0.625814	0.00328848
279	39.226	0.0267021	0.425336	0.00792812	-4.799	12.964	0.0365962	0.590392	0.00848462	-9.024	32.945	0.0328371	1	0.0213502	2.687	8.715	0.114991	0.550681	0.00898505	-15.722	28.259	0.013404	0.63054	0.00625264	-12.129	25.609	0.0414403	0.79557	0.00836359	-12.679	29.526	0.00741726	0.466574	0.00316808	-9.964	25.036	0.0229122	0.543741	0.00893637	-2.59	30.452	0.00671609	0.208298	0.00181809	-9.945	46.227	0.0271881	0.0534232	0.0077522
280	64.309	0.00714149	0.579825	0.000631015	-8.828	18.075	0.00786685	0.587273	0.00220697	-0.239	17.775	0.0262945	1	0.0136233	-11.454	18.779	0.112095	0.0813141	0.00353479	-14.397	27.18	0.0147418	0.630086	0.00513502	-5.771	28.103	0.01303	0.794955	0.00459551	-15.42	10.209	0.0971306	0.500756	0.0552876	-18.405	13.971	0.141638	0.556981	0.0445982	-12.187	17.384	0.024837	0.360623	0.00870933	-7.762	44.477	0.0103059	0.62583	0.00193621
281	57.78	0.013192	0.17609	0.000767973	-5.311	10.294	0.0445075	0.595592	0.0168621	-5.249	26.287	0.0173732	1	0.00847467	-7.762	26.935	0.0452607	0.54467	0.00174082	-10.709	21.821	0.0197498	0.631589	0.00949067	-6.936	27.74	0.0130029	0.795142	0.00412844	-10.416	31.541	0.00838056	0.465848	0.00320855	-2.717	34.077	0.00689465	0.540939	0.00281175	-8.714	18.113	0.048269	0.64421	0.00970657	-12.698	21.075	0.131387	0.625941	0.0547755
282	45.331	0.0122703	0.58011	0.00126328	-14.231	10.52	0.0550093	0.591415	0.0408139	-15.933	23.573	0.0208148	1	0.0109238	-10.371	23.049	0.176129	0.545581	0.00283048	-4.877	22.843	0.0179658	0.631611	0.00844468	-12.603	29.438	0.0188514	0.795151	0.00331519	-10.226	32.419	0.0064953	0.536912	0.00268082	-14.113	28.925	0.0105029	0.541771	0.00453587	-7.667	22.323	0.00747383	0.64425	0.00282166	-6.926	35.885	0.0161258	0.165226	0.00431896
283	50.673	0.0101777	0.580054	0.000939667	-7.339	16.04	0.00899019	0.587395	0.00262668	-7.675	17.97	0.0263839	1	0.0133423	-9.463	32.026	0.0129703	0.543942	0.000871756	-3.468	24.201	0.0293147	0.632168	0.00969537	-11.439	22.485	0.0304851	0.795649	0.00758783	-6.519	24.482	0.00985913	0.537762	0.00444695	-5.366	27.091	0.00889166	0.541312	0.00379044	-4.782	31.202	0.00871754	0.0787497	0.00197279	-8.361	49.453	0.0135605	0.625571	0.00143831
284	57.982	0.00748988	0.17327	0.000730645	-10.769	19.561	0.00734686	0.587081	0.00180995	-3.704	27.162	0.017831	1	0.00890486	8.707	22.797	0.051626	0.545354	0.00255879	-9.831	15.95	0.126046	0.645037	0.0438788	-9.496	13.91	0.184611	0.800761	0.0371555	-15.465	24.268	0.038154	0.539189	0.00748153	-7.158	31.76	0.0074405	0.540984	0.00296024	-11.268	32.938	0.00523487	0.161634	0.00163058	-5.191	26.317	0.00975613	0.37676	0.00273953
285	56.528	0.0183153	0.16845	0.00143125	-10.099	11.493	0.0591674	0.592057	0.0119056	-6.932	26.492	0.0187701	1	0.00975127	4.78	36.939	0.0871015	0.0636473	0.00194203	-10.958	20.032	0.0307167	0.63401	0.0132858	-10.665	29.936	0.0194211	0.795344	0.00411061	-11.783	32.641	0.00574988	0.536835	0.00244708	-11.152	23.831	0.0145843	0.542069	0.00554798	-13.003	9.705	0.0420463	0.445889	0.0176791	-14.366	39.178	0.00774311	0.621559	0.00166964
286	39.617	0.018897	0.0827518	0.00156008	-6.064	13.06	0.0100571	0.587708	0.00345252	-5.97	30.92	0.0262461	1	0.0225727	7.736	14.432	0.0205448	0.546602	0.00405429	-12.234	22.281	0.0624943	0.636777	0.0207112	-17.828	38.743	0.0168357	0.794926	0.00210487	-10.442	31.76	0.0077378	0.537042	0.00297301	-8.153	33.204	0.00786516	0.108668	0.00294445	-4.538	17.647	0.0305217	0.644478	0.00844675	-18.736	36.888	0.0147059	0.26149	0.00175135
287	47.618	0.0150652	0.580061	0.00112261	-14.742	13.4	0.0184284	0.588985	0.00588303	-10.369	23.431	0.145751	1	0.0439161	-8.878	17.524	0.0313884	0.100767	0.0037958	-8.634	25.024	0.0269283	0.631273	0.00802739	-9.159	22.716	0.0201777	0.794974	0.00966126	-17.161	8.952	0.17295	0.587855	0.120746	-9.574	30.24	0.0100424	0.541244	0.00344718	-16.492	24.555	0.0101947	0.358474	0.0032128	-8.112	47.831	0.0192217	0.626189	0.0026337
288	51.242	0.00945262	0.226787	0.00101451	-4.548	13.042	0.00965541	0.587755	0.00337819	-5.54	21.313	0.0235991	1	0.0127097	-3.566	33.003	0.0156142	0.324948	0.000882623	-13.385	26.497	0.018724	0.102976	0.00728501	-10.516	24.892	0.0386061	0.79544	0.00919042	-25.138	19.458	0.00984507	0.538022	0.00499075	-7.308	33.697	0.00728845	0.541004	0.00298261	-9.614	18.553	0.0119855	0.35908	0.0046706	-6.187	26.768	0.029161	0.187667	0.00448983
289	68.545	0.00590719	0.13847	0.000561842	-4.246	18.267	0.00960343	0.587275	0.00230472	-9.095	24.008	0.0198084	1	0.0100599	-7.185	29.6	0.0213811	0.544947	0.00207584	-7.772	25.223	0.0239692	0.631026	0.00894456	-6.957	36.614	0.0089176	0.794874	0.00195336	-5.771	22.518	0.0096268	0.093283	0.00477304	-16.347	26.728	0.0306871	0.547889	0.0157702	-10.835	11.343	0.0268139	0.639074	0.0108743	-11.705	47.025	0.00523966	0.625181	0.00107238
290	57.078	0.00928547	0.579981	0.000933752	-7.048	10.844	0.0193824	0.153948	0.00688671	-6.043	24.51	0.0200439	1	0.0104623	-7.273	35.388	0.0239785	0.0226392	0.00126777	-5.099	19.531	0.0290509	0.633308	0.0122083	-14.618	26.161	0.0256857	0.795057	0.00529742	-12.11	26.741	0.00950143	0.537465	0.00385952	-9.374	29.337	0.00990948	0.143064	0.00431498	-8.971	21.164	0.00827621	0.358373	0.00309411	-5.427	51.946	0.00732569	0.205297	0.000937265
291	44.966	0.0402516	0.122614	0.00323827	-6.761	11.746	0.0304344	0.419017	0.00743883	-9.626	11.158	0.100774	1	0.0894798	-7.531	31.918	0.0190718	0.544013	0.000957495	-11.54	17.963	0.039168	0.635945	0.0213487	-15.94	23.99	0.0201498	0.795164	0.00810168	-17.386	20.371	0.13705	0.552921	0.0792338	-15.15	27.8	0.0107642	0.541515	0.00410297	-10.98	15.358	0.101553	0.371109	0.0332385	-12.627	44.795	0.00708232	0.114697	0.00114408
292	46.79	0.0179183	0.323311	0.00202405	-6.054	17.648	0.0139834	0.587616	0.00327549	-3.576	19.678	0.0186352	1	0.00816689	-2.024	23.58	0.0161427	0.544446	0.00147392	-10.246	32.786	0.0106747	0.629561	0.003857	-12.396	48.652	0.00543594	0.794711	0.00123648	-4.837	30.112	0.00764809	0.537218	0.00335531	-8.527	33.319	0.0063097	0.540868	0.00255277	-9.484	26.745	0.00611944	0.234448	0.00217874	-5.802	33.08	0.0173182	0.177282	0.00251295
293	55.875	0.0181838	0.0806875	0.00169913	-2.849	8.532	0.0446764	0.593577	0.0183502	-12.74	22.578	0.0425824	1	0.0487228	-3.075	30.863	0.0181422	0.50609	0.000962181	-10.141	25.936	0.016102	0.63128	0.0077851	-9.427	33.989	0.0414035	0.795337	0.00480683	-8.28	24.093	0.0103598	0.467733	0.00447631	-8.917	25.368	0.0208731	0.543299	0.00811679	-11.764	17.936	0.0185407	0.644042	0.00564622	-7.951	35.562	0.0196666	0.625298	0.00267134
294	49.025	0.0288379	0.42592	0.00140226	-10.244	18.339	0.00870544	0.587236	0.00220281	-1.627	33.711	0.0256307	1	0.0149698	2.47	19.28	0.0197035	0.54532	0.00251859	-10.179	32.508	0.00936724	0.62965	0.00458595	-19.928	33.309	0.0268671	0.795224	0.00328746	-14.705	19.281	0.0156379	0.469955	0.00690389	-13.926	26.949	0.0105407	0.541626	0.00450241	-13.097	10.332	0.0863469	0.313842	0.0231483	-20.212	50.154	0.00517408	0.375405	0.000936646
295	43.598	0.0316459	0.582457	0.00817942	-9.26	11.129	0.0571402	0.59155	0.0103004	-7.543	22.929	0.0212239	1	0.0110097	-10.129	19.744	0.0177611	0.545138	0.00230094	-9.702	21.961	0.0249797	0.631866	0.00961615	-5.831	36.162	0.00836195	0.794865	0.00213409	-3.764	14.327	0.117773	0.551806	0.0497968	-8.587	24.368	0.0137478	0.465495	0.00588374	-4.302	14.312	0.0457086	0.645236	0.0173588	-16.82	32.021	0.0161116	0.626956	0.00491782
296	59.651	0.00895793	0.211822	0.000915487	-11.825	12.322	0.042765	0.593493	0.0141201	-6.326	20.619	0.0222194	1	0.0116029	-8.592	29.138	0.0323486	0.544819	0.00192043	-8.404	28.772	0.0262321	0.630481	0.00657326	-0.003	29.911	0.0174996	0.795065	0.00388618	-3.725	22.054	0.0186351	0.539349	0.00824033	-14.813	22.451	0.0229136	0.542908	0.00775437	-10.111	11.906	0.0763704	0.369457	0.026156	-2.635	33.158	0.0160209	0.626172	0.00297933
297	67.471	0.00755169	0.420793	0.000537171	-5.969	15.921	0.0118164	0.587501	0.00277429	-14.434	18.756	0.0272755	1	0.0149302	-6.643	34.831	0.0319239	0.544126	0.00109206	-6.642	19.632	0.0606516	0.640149	0.0295044	-15.738	41.022	0.0144045	0.794873	0.00182816	-5.791	35.306	0.0060669	0.536727	0.00223299	-8.564	16.345	0.0329441	0.546624	0.0180213	-11.324	14.988	0.0156422	0.636043	0.00559962	-13.897	28.492	0.0229292	0.376479	0.00361901
298	49.157	0.034051	0.253132	0.00156073	-4.576	13.083	0.047001	0.592456	0.0130116	-5.569	26.267	0.017776	1	0.00886926	-8.355	24.159	0.018484	0.544518	0.0015604	-0.209	13.072	0.262242	0.666809	0.0898742	-19.798	34.147	0.0133386	0.794921	0.00358988	-8.496	15.72	0.0248432	0.541003	0.0128936	-3.621	19.576	0.0264532	0.545438	0.0137049	-17.179	18.71	0.0109134	0.644386	0.0040831	-10.253	20.013	0.0982821	0.0744241	0.0105651
299	60.52	0.007381	0.226675	0.000698365	-11.004	15.45	0.0096611	0.10534	0.00283314	-2.819	15.823	0.0306921	1	0.0166852	-10.973	22.054	0.0493787	0.545965	0.00329175	-4.607	21.797	0.024018	0.632001	0.00987941	-11.044	33.527	0.0176774	0.795195	0.00289103	-5.428	18.082	0.0298258	0.47434	0.0163307	-24.376	25.389	0.0241654	0.544058	0.00958907	-5.208	18.203	0.0126544	0.524592	0.00428556	-4.4	27.03	0.0363068	0.15421	0.0042829
300	39.801	0.0583268	0.426535	0.00971904	-9.512	11.261	0.0206534	0.418193	0.005791	-8.326	22.019	0.0471461	1	0.0229347	-5.214	21.598	0.0303509	0.459581	0.00335758	-11.909	16.559	0.0382633	0.634085	0.0144949	-7.566	32.404	0.0422727	0.795255	0.0066067	-4.265	34.724	0.00562688	0.536707	0.00218862	-7.2	28.462	0.00900971	0.541197	0.00328383	-12.979	29.293	0.00639417	0.526034	0.0019968	-11.835	37.233	0.0107812	0.625366	0.00273594
301	34.822	0.0150235	0.42164	0.00188275	-18.16	12.797	0.0138537	0.417523	0.0042418	-7.482	19.082	0.0901127	1	0.122466	-7.849	31.682	0.0872675	0.544324	0.00132874	-13.266	26.479	0.0431244	0.633209	0.0124826	-1.997	25.998	0.0196257	0.795262	0.00624166	-10.105	18.499	0.0158207	0.539071	0.00731553	-6.964	30.305	0.00930309	0.541477	0.00371127	-16.86	12.348	0.0274408	0.362811	0.012194	-0.307	37.291	0.0100297	0.625887	0.00236172
302	48.803	0.00915512	0.290466	0.000931924	-5.573	14.277	0.0196507	0.588607	0.00534179	-9.174	23.045	0.0213642	1	0.0112671	-9.783	23.856	0.0160567	0.544348	0.00135651	-9.031	28.797	0.0242135	0.631796	0.00914906	-2.067	34.245	0.00824131	0.794897	0.002352	-4.66	27.292	0.0107851	0.537539	0.00406675	-4.499	15.388	0.0516755	0.546796	0.0173913	-9.984	34.148	0.00458748	0.0844062	0.00152976	-10.814	42.459	0.00723839	0.233566	0.00124634
303	53.697	0.0166966	0.0574476	0.00185403	-8.415	9.235	0.0447499	0.59116	0.0105029	-4.785	26.995	0.0167995	1	0.0083932	-4.461	16.437	0.0457835	0.55226	0.0110409	-11.018	25.184	0.0120616	0.630353	0.00581531	-13.249	32.154	0.0132475	0.795176	0.00304799	-10.813	17.675	0.0509287	0.541482	0.0127793	-8.262	24.447	0.0404151	0.546026	0.0136529	-7.627	10.849	0.0406945	0.364329	0.016505	-11.719	33.818	0.0393925	0.354896	0.00344458
304	49.784	0.0128178	0.343709	0.000964184	-10.519	14.568	0.00867538	0.587467	0.00286934	-7.317	19.011	0.0560906	1	0.0343726	-6.82	17.422	0.0646522	0.548043	0.00582794	-7.727	25.529	0.01254	0.630728	0.00650606	-11.315	29.193	0.0340572	0.795504	0.00827014	-8.31	33.266	0.0060614	0.536734	0.00225046	-4.35	16.89	0.0303975	0.545482	0.0133215	-11.916	17.533	0.0166804	0.644233	0.00559426	-16.191	43.752	0.0151613	0.183579	0.00126398
305	69.776	0.00647772	0.420761	0.000486508	-5.195	33.315	0.00451478	0.586671	0.00100514	0.001	9.085	0.0815821	1	0.0653689	4.951	27.015	0.018508	0.544306	0.00130626	-3.316	32.587	0.0218668	0.63038	0.00555967	-8.785	26.248	0.0160788	0.795244	0.00588794	-18.39	19.382	0.0370567	0.542035	0.0147417	-10.15	21.352	0.0215991	0.544182	0.0109708	-8.931	15.885	0.0387023	0.362631	0.0134406	-10.109	51.986	0.0366824	0.625252	0.00106036
306	64.158	0.0165881	0.579838	0.000789503	-9.154	9.233	0.115212	0.601947	0.0383986	-7.469	32.443	0.0121179	1	0.00559348	-0.36	28.311	0.0641984	0.544291	0.0012891	-2.353	32.146	0.0167836	0.630217	0.00527817	-12.811	22.987	0.019675	0.795643	0.00536816	-10.563	26.377	0.0190967	0.28254	0.0062356	-8.879	28.609	0.0270795	0.54693	0.0137764	-8.71	14.111	0.0379697	0.134411	0.0153614	-20.136	45.17	0.0141091	0.0534854	0.00122401
307	41.41	0.0128894	0.421319	0.00137312	-15.61	10.589	0.149967	0.596267	0.0414087	-14.18	26.454	0.0133454	1	0.00591453	4.165	36.501	0.0196807	0.543903	0.000825525	-5.7	20.883	0.0211576	0.631661	0.008836	-19.546	27.611	0.0216516	0.795124	0.00457552	-22.926	23.945	0.00924336	0.537657	0.00426909	-7.646	0	1	1	1	-27.493	17.647	0.0224318	0.360608	0.00795839	-3.579	45.328	0.00882017	0.0832634	0.00124696
308	61.64	0.0118872	0.42154	0.00172892	-1.652	17.2	0.00974286	0.587506	0.00269917	-4.437	26.398	0.0402145	1	0.0384322	-7.408	40.361	0.0115193	0.543725	0.000613948	-6.513	29.678	0.0292612	0.631076	0.00739377	-8.811	32.232	0.0212869	0.794907	0.00456391	-8.767	20.265	0.0192282	0.540353	0.0106724	-14.235	33.654	0.00777908	0.540911	0.00276233	-17.328	28.982	0.00626054	0.357962	0.00211649	-7.081	26.066	0.0424058	0.62555	0.00845494
309	51.268	0.0142253	0.580513	0.00155303	-5.91	14.102	0.0160958	0.091494	0.00413831	-14.277	20.904	0.0328652	1	0.0180284	-7.053	27.209	0.0151127	0.049705	0.00185667	-6.307	19.704	0.0215347	0.63263	0.0109814	-14.299	27.278	0.0134999	0.79568	0.00514605	-17.752	12.99	0.0343654	0.543404	0.0172175	-12.186	16.866	0.0496397	0.551258	0.0272129	-8.824	16.998	0.0199016	0.109045	0.00792326	-3.18	54.451	0.00459627	0.625166	0.000742518
310	53.218	0.0135093	0.570446	0.00148877	-5.588	15.795	0.0203999	0.588334	0.00430722	-7.735	18.23	0.0587772	1	0.0753577	-4.666	17.619	0.0514501	0.546027	0.00336405	-4.584	32.1	0.0115029	0.629492	0.00372849	-0.38	27.53	0.0186964	0.795089	0.00573838	-9.772	25.913	0.00972505	0.537512	0.00414502	-0.104	27.06	0.0116355	0.541819	0.00483875	-8.274	22.497	0.00986485	0.358546	0.00340747	-6.63	29.34	0.0177175	0.137374	0.0032609
311	65.61	0.00990201	0.529218	0.000668126	-7.485	17.117	0.0107453	0.587461	0.00259867	-8.211	26.911	0.0655891	1	0.0487397	-9.28	15.499	0.0390787	0.561911	0.0239124	-11.058	21.961	0.0312277	0.632732	0.0115416	-18.721	31.379	0.0101553	0.794945	0.00276315	-12.076	26.68	0.0113796	0.537729	0.00439774	-5.401	37.058	0.00530101	0.344385	0.00216572	-7.548	21.67	0.00916245	0.358512	0.00343208	-13.242	37.957	0.023121	0.625605	0.001818
312	48.499	0.0102892	0.580371	0.00120385	-8.519	7.978	0.150015	0.603745	0.0358167	-12.341	28.378	0.015236	1	0.00733557	-5.059	14.047	0.0234277	0.546242	0.00362238	-18.554	32.326	0.0104551	0.109988	0.00386884	-6.617	32.251	0.0104454	0.794899	0.00320193	-11.171	25.556	0.0174152	0.122173	0.00652148	-20.974	25.558	0.0159555	0.177526	0.00649935	-15.266	27.99	0.00723035	0.358125	0.00235513	-8.95	47.558	0.00617909	0.0825441	0.00101062
313	51.649	0.016066	0.421151	0.00110576	-7.703	13.827	0.0345764	0.591417	0.010366	-4.085	20.582	0.0205557	1	0.00989423	-5.657	22.296	0.0221775	0.544676	0.00174836	-13.572	26.247	0.0133531	0.630965	0.00691528	-6.451	18.687	0.0406555	0.795749	0.0140157	-12.888	28.072	0.0167779	0.537636	0.00434533	-8.895	35.452	0.00701882	0.100483	0.00279749	-1.752	7.481	0.152261	0.656488	0.0888061	-3.83	35.838	0.0105682	0.375895	0.00222104
314	43.518	0.0151124	0.130102	0.00183498	-14.182	15.35	0.00871867	0.587432	0.0027181	-7.404	20.664	0.0400277	1	0.0228247	-10.758	25.961	0.0593826	0.545097	0.00225205	-4.752	12.015	0.0701666	0.639954	0.0287994	-8.833	17.995	0.0191025	0.795424	0.00887813	-10.704	33.692	0.00629729	0.465617	0.00244487	-7.919	16.037	0.048141	0.547433	0.0188175	-9.568	16.109	0.0279284	0.0828516	0.00925711	-15.813	46.336	0.0590304	0.625394	0.00156024
315	61.445	0.00751967	0.579831	0.000630146	-5.041	15.878	0.00948149	0.587555	0.00293814	-2.696	22.748	0.021015	1	0.00984037	-4.01	17.104	0.0221528	0.548737	0.0066619	-7.923	16.943	0.0745836	0.637103	0.0204798	-15.042	27.048	0.0121299	0.794948	0.0049394	-5.91	17.963	0.0317534	0.473801	0.0161632	-19.011	35.462	0.0260927	0.547526	0.0146499	-5.826	16.331	0.0336609	0.117719	0.0143729	-16.209	24.098	0.0284985	0.626024	0.00519966
316	25.119	0.0664479	0.42333	0.00456879	-23.934	13.446	0.0353678	0.589679	0.00714703	-16.049	27.244	0.0315891	1	0.0171854	-4.478	23.186	0.110015	0.545669	0.0029376	-15.239	26.044	0.0232551	0.632597	0.0105237	-14.084	23.93	0.0165171	0.795095	0.0085988	-10.963	22.683	0.0107986	0.467651	0.00447106	-4.837	31.467	0.00946976	0.541165	0.0032654	-14.602	30.216	0.00642938	0.643316	0.00202896	-12.68	26.129	0.0230743	0.096924	0.00643364
317	33.524	0.0126575	0.0368652	0.00208377	-2.85	18.825	0.00791339	0.587194	0.00203428	-2.154	22.863	0.0492756	1	0.0469112	-3.463	14.799	0.02872	0.546395	0.00380642	-1.086	26.059	0.0179937	0.630562	0.0062217	-11.204	27.785	0.0177357	0.795075	0.00422483	-18.981	25.849	0.0133635	0.538216	0.00549432	-11.47	23.485	0.0262355	0.543978	0.0130996	-21.432	29.364	0.00703531	0.643322	0.00217217	-13.821	31.494	0.0175019	0.0660411	0.0103307
318	10.844	0.134119	0.593048	0.0179595	-11.148	15.633	0.0310329	0.0821546	0.00771383	-5.003	27.944	0.0180466	1	0.00913636	-9.027	22.411	0.173824	0.545597	0.00284932	-11.274	24.127	0.0210964	0.633477	0.0122051	-9.723	27.792	0.014686	0.795008	0.00358131	-12.624	22.23	0.014888	0.538338	0.00592622	-17.951	24.027	0.011899	0.541808	0.0049047	-8.845	26.466	0.00684451	0.351757	0.00219671	-10.641	0	1	1	1
319	75.495	0.00995937	0.124481	0.000523388	-0.385	16.563	0.0304218	0.0961181	0.00838243	-6.496	24.099	0.0211372	1	0.0107501	7.17	16.198	0.13379	0.546856	0.00435654	-2.41	22.292	0.0175084	0.631372	0.00807345	-7.574	22.723	0.014025	0.795292	0.00580856	-7.539	13.477	0.0429852	0.474943	0.017086	-8.045	27.812	0.0245146	0.0886346	0.00743667	-10.794	26.13	0.00686863	0.643629	0.00238714	-7.301	35.159	0.00618288	0.574319	0.00185959
320	49.479	0.0125274	0.0718142	0.00153591	-8.807	10.688	0.0794737	0.592647	0.0125244	-4.309	18.978	0.0265871	1	0.014377	-7.13	21.202	0.0196372	0.544944	0.00206809	-7.217	27.605	0.0184024	0.630226	0.00541013	-7.909	24.515	0.0900258	0.796409	0.08227	-11.953	25.537	0.00815362	0.537307	0.00346773	-11.55	22.255	0.0350209	0.546327	0.0143126	-7.599	35.41	0.00532098	0.357785	0.00159005	-3.865	32.483	0.00744292	0.625331	0.00220624
321	49.512	0.01296	0.58006	0.000984448	-9.416	16.513	0.0091355	0.587523	0.00286214	-5.999	17.137	0.0380111	1	0.0237529	-4.559	19.518	0.0279768	0.545377	0.00258842	-5.631	19.362	0.0304491	0.636548	0.0205731	-9.843	26.431	0.0342836	0.795646	0.00584107	-2.903	30.812	0.00901052	0.465795	0.00310896	-11.216	24.519	0.013938	0.542049	0.00599863	-8.197	36.127	0.00492349	0.512627	0.00137371	-9.381	30.128	0.0728439	0.63239	0.0145808
322	51.513	0.0130497	0.115814	0.00130829	-5.708	13.111	0.123279	0.596068	0.0186636	-1.226	30.085	0.0489706	1	0.0548078	-0.356	29.66	0.0375293	0.544427	0.00145168	-11.013	33.43	0.0206274	0.630318	0.00558752	-11.373	28.671	0.0271606	0.795233	0.00421413	-13.692	13.876	0.037865	0.483839	0.0205405	-9.454	31.986	0.00765468	0.541115	0.00319839	-14.853	20.164	0.0181086	0.120565	0.00421487	-6.235	35.064	0.0109701	0.375731	0.00185662
323	47.22	0.0328942	0.115869	0.00125868	-2.855	9.629	0.0909766	0.598719	0.0261542	-9.3	20.503	0.14618	1	0.0275371	-4.179	17.715	0.0321338	0.548386	0.0062161	-9.601	27.189	0.01429	0.630304	0.00581375	-10.671	26.161	0.0129848	0.795244	0.00568749	-12.392	15.281	0.0331666	0.542691	0.0151058	-8.706	30.113	0.0100885	0.541382	0.00375626	-12.517	12.417	0.161633	0.649829	0.072227	-9.355	62.35	0.00472595	0.625121	0.000618812
324	63.624	0.00913143	0.0998617	0.000719691	-6.065	17.885	0.00901568	0.587461	0.00262919	-2.601	12.501	0.0851311	1	0.078072	-7.814	36.075	0.011689	0.457409	0.000833759	-6.085	25.34	0.0319219	0.632062	0.0103491	-8.862	27.161	0.0235729	0.795706	0.00592065	-10.343	18.61	0.0338471	0.541	0.0132392	-13.297	34.98	0.00704043	0.0902562	0.00264104	-6.114	16.483	0.0957728	0.377586	0.0451705	-10.97	33.222	0.0134832	0.375909	0.00220331
325	45.112	0.065865	0.427006	0.010461	-10.867	15.132	0.0215939	0.13865	0.00567198	-10.843	22.229	0.0385066	1	0.0471703	-5.621	31.077	0.0180348	0.544164	0.0011373	-10.829	29.831	0.0149505	0.630041	0.00499425	-13.318	22.56	0.0274374	0.795083	0.0143331	-5.116	25.149	0.0137914	0.537946	0.00500354	-2.822	27.61	0.0112147	0.462507	0.00461295	-7.765	32.208	0.00632977	0.643261	0.0017961	-11.456	35.358	0.0070729	0.375882	0.00198271
326	47.18	0.013699	0.580061	0.00104855	-8.498	13.709	0.00926656	0.587637	0.00320118	-3.137	28.416	0.0177673	1	0.00896147	-8.786	31.024	0.0237622	0.544393	0.00154398	-11.722	15.409	0.0532795	0.636745	0.0209682	-6.916	20.932	0.0225624	0.795363	0.00602134	-7.525	16.011	0.0404128	0.108	0.0165711	-12.32	24.391	0.016626	0.542472	0.00695058	-14.706	12.634	0.0562904	0.652808	0.0145327	-12.594	48.737	0.00608993	0.351681	0.00089824
327	56.885	0.0109568	0.57995	0.00079882	-3.334	14.648	0.0169059	0.417294	0.00465154	-3.044	17.129	0.0281924	1	0.0141368	6.945	37.184	0.0307786	0.543873	0.000790175	-3.645	26.29	0.0135204	0.630818	0.00669041	-13.562	40.071	0.0571365	0.794936	0.00289401	-9.311	22.945	0.0114248	0.538074	0.00519639	-12.939	16.147	0.0307751	0.54584	0.0152849	-13.9	17.859	0.0226599	0.360383	0.00726373	-3.135	31.509	0.0579348	0.141337	0.00571356
328	34.29	0.0547759	0.0705988	0.00295037	-20.458	13.869	0.0130593	0.58824	0.00400587	-0.132	18.137	0.0395888	1	0.0260356	-7.032	26.955	0.0261332	0.3141	0.00218343	-10.251	22.041	0.0244656	0.63268	0.0111465	-27.107	26.992	0.0405158	0.795525	0.00435832	-16.012	23.959	0.0111831	0.537958	0.0050152	-5.572	26.087	0.023573	0.117333	0.0105605	-8.558	14.239	0.0334996	0.646328	0.0122393	-11.873	36.609	0.0139322	0.0880819	0.00203221
329	48.552	0.0230137	0.0536539	0.00202169	-12.867	14.123	0.0090067	0.587513	0.00290605	-6.211	19.42	0.0397987	1	0.0251827	11.396	17.162	0.0172865	0.545483	0.00271275	-6.703	23.662	0.0230815	0.632291	0.0102789	-14.821	31.263	0.0172634	0.794944	0.00510268	-9.561	22.408	0.0153408	0.538267	0.00569218	-5.659	32.545	0.00662857	0.271847	0.00279964	-11.481	23.447	0.00917752	0.643648	0.00280606	-9.803	25.196	0.020945	0.362065	0.00657008
330	33.151	0.0610763	0.424328	0.00617254	-10.943	15.732	0.0105009	0.141065	0.00322029	-8.14	22.525	0.0208853	1	0.0107902	-9.708	16.331	0.0909013	0.553323	0.0123099	-9.019	23.754	0.0182733	0.631622	0.00855126	-9.322	23.812	0.015781	0.795239	0.00664254	-6.055	22.951	0.0155558	0.53839	0.00618492	-12.657	22.236	0.0300625	0.166261	0.00912347	-10.82	16.192	0.0575373	0.644975	0.0129592	-13.978	39.825	0.0210157	0.625729	0.0020099
331	42.829	0.0366494	0.585007	0.0073296	-6.149	17.121	0.018415	0.10837	0.00468849	-11.953	18.121	0.0252914	1	0.0130664	-9.61	32.347	0.0368656	0.204229	0.00139631	-16.673	25.925	0.0155323	0.630524	0.00610243	-2.728	34.57	0.0514455	0.795354	0.00340209	-7.584	25.933	0.010416	0.467945	0.00470222	-2.464	25.955	0.0179997	0.542521	0.00665087	-11.543	7.341	0.0404115	0.364267	0.01887	-6.611	47.952	0.00597685	0.625156	0.00100467
332	50.908	0.0177131	0.0791638	0.00117224	-1.908	9.979	0.121659	0.592698	0.0231956	-6.574	24.649	0.0206919	1	0.00954936	-3.775	31.938	0.0121449	0.544135	0.00110219	-5.369	28.102	0.025425	0.63224	0.0102236	-7.959	34.466	0.00889677	0.794996	0.00233488	-15.542	16.857	0.0300025	0.478711	0.013268	-12.793	21.682	0.0311985	0.11344	0.015049	-7.234	18.409	0.0185604	0.64417	0.00522924	-11.271	29.085	0.0118559	0.625419	0.0027807
333	45.248	0.0232223	0.505889	0.00294168	-13.286	18.839	0.0093531	0.587252	0.00221325	-9.508	32.977	0.0329299	1	0.0214509	4.476	23.403	0.0260513	0.544834	0.00193727	-11.143	24.19	0.0182279	0.632597	0.01044	-9.193	11.777	0.0515952	0.796948	0.0304793	-16.355	26.246	0.00845656	0.0968015	0.00355616	-13.515	17.226	0.0472027	0.548087	0.0187078	-17.339	18.537	0.0135232	0.359214	0.00498708	-5.437	44.935	0.0132312	0.625472	0.00141377
334	61.862	0.00792621	0.092225	0.00076726	-9.324	16.464	0.017246	0.0940715	0.0039763	-5.241	31.046	0.0103025	1	0.00419395	0.706	23.664	0.0413944	0.242784	0.00203398	-10.956	23.568	0.0213502	0.631574	0.00834549	-1.648	36.493	0.0121162	0.794912	0.00209301	-7.354	24.559	0.00998567	0.537895	0.00487199	-5.66	22.021	0.0299869	0.544971	0.0112411	-6.114	20.097	0.0143812	0.183612	0.00468981	-13.672	33.386	0.00831973	0.374827	0.00187911
335	53.148	0.00828637	0.563623	0.00109838	-3.43	12.216	0.0148209	0.271037	0.00490085	-4.018	32.51	0.0121417	1	0.005607	0.1	34.468	0.0154358	0.54391	0.000833977	-8.252	31.323	0.0376103	0.632521	0.0101401	-8.668	21.578	0.0202049	0.795328	0.00559342	-10.207	25.37	0.0105299	0.537655	0.00436444	-7.226	21.428	0.0177485	0.542631	0.00719025	-9.455	26.373	0.00663936	0.358075	0.00236763	-3.566	35.355	0.00808994	0.625331	0.0017909
336	33.809	0.0318317	0.422217	0.00280091	-7.832	15.028	0.0304988	0.590615	0.00893593	-4.704	10.501	0.068577	1	0.0769883	-7.108	25.103	0.0149021	0.544402	0.00142092	-4.652	36.269	0.00926631	0.629116	0.00285009	-14.49	30.748	0.0193893	0.795225	0.0037	-1.485	14.907	0.0886314	0.543117	0.0162998	-12.509	25.185	0.0202274	0.543321	0.00880763	-11.372	23.924	0.00902473	0.358252	0.00294772	-13.11	39.76	0.00767163	0.331611	0.00175132
337	43.704	0.0153031	0.580137	0.00127572	-4.279	14.477	0.0104607	0.359226	0.00355874	-3.871	23.78	0.0192128	1	0.00941842	-5.447	17.347	0.039108	0.547858	0.00557372	-5.034	24.668	0.0159174	0.631537	0.00822312	-4.765	36.49	0.00846918	0.794861	0.00198564	-11.648	17.604	0.109026	0.564564	0.0655597	-12.756	27.827	0.0107921	0.541635	0.00444411	-12.568	21.845	0.0155311	0.643956	0.0051051	-9.748	15.306	0.0897389	0.384238	0.0861343
338	58.966	0.0123442	0.353485	0.000867537	-14.122	10.508	0.124655	0.598995	0.0269478	-4.539	22.001	0.0388458	1	0.0175466	-8.434	30.148	0.0157242	0.0464733	0.00137712	-6.317	24.739	0.100376	0.640986	0.0306359	-15.583	48.258	0.00579791	0.794743	0.00112349	-4.944	26.309	0.0119645	0.537719	0.00467978	-6.726	28.307	0.0109553	0.129136	0.00456115	-5.999	17.196	0.0145698	0.644892	0.00447998	-10.159	46.57	0.00801252	0.159619	0.0013937
339	43.715	0.0153823	0.42137	0.00145334	-11.606	13.095	0.0373538	0.592461	0.0126278	-13.566	32.878	0.0331207	1	0.0216392	1.878	20.634	0.066981	0.545827	0.00312454	-6.168	22.611	0.0471636	0.637426	0.0233292	-7.105	35.729	0.00901171	0.794819	0.00219763	-5.802	15.88	0.07469	0.551899	0.0338532	-14.612	20.372	0.0239125	0.543784	0.0105952	-12.234	17.274	0.0189541	0.644737	0.00551333	-0.001	33.964	0.00763423	0.0444851	0.00192072
340	46.922	0.0451441	0.164319	0.0129714	-8.289	17.486	0.0121716	0.587563	0.00287069	-5.412	17.198	0.0384187	1	0.0236922	-8.924	23.715	0.0280196	0.545051	0.0021984	-4.632	18.301	0.146433	0.646873	0.0462524	-9.717	28.19	0.0103966	0.794917	0.00341455	-15.876	21.534	0.0232563	0.322181	0.00832038	-12.375	29.604	0.0102232	0.541371	0.00373148	-13.024	11.761	0.0230196	0.646707	0.00805727	-17.274	30.204	0.0200964	0.383235	0.0050327
341	38.041	0.020257	0.19226	0.00179971	-6.293	13.095	0.100452	0.597595	0.0207287	-4.207	28.131	0.0180759	1	0.00915479	-9.081	27.659	0.026818	0.54437	0.00138297	-2.258	25.439	0.0256011	0.632496	0.0107859	-16.933	33.421	0.0108298	0.794984	0.00268796	-9.661	26.798	0.00847722	0.537226	0.00331569	-14.949	29.281	0.00996491	0.54141	0.00393134	-3.203	19.693	0.00948371	0.644721	0.00338146	-8.283	23.595	0.0449855	0.626119	0.00581711
342	49.249	0.00978548	0.421285	0.00131947	-16.504	15.737	0.018686	0.587971	0.00399496	-8.712	22.383	0.0608619	1	0.0365718	-10.447	25.083	0.0161917	0.458538	0.00162399	-10.826	24.99	0.0254928	0.631897	0.00926761	-10.742	39.092	0.0133019	0.795042	0.00271506	-18.025	25.903	0.0147433	0.206548	0.00539854	-6.619	33.248	0.00707904	0.540982	0.0028664	-14.28	17.914	0.0467052	0.18111	0.0096543	-14.419	39.311	0.00569407	0.625224	0.00158607
343	38.494	0.014961	0.580333	0.00182232	-9.83	14.025	0.0857695	0.597584	0.0258656	-5.595	21.421	0.0236456	1	0.0112156	-8.805	37.533	0.0140773	0.543807	0.000710972	-7.143	27.155	0.0185792	0.630417	0.00595693	-10.091	37.773	0.00878886	0.794846	0.002007	-15.619	30.108	0.00762492	0.53699	0.00285525	-9.07	38.503	0.00605615	0.540835	0.0024275	-8.286	15.673	0.0399761	0.362335	0.0114701	-16.865	48.3	0.00548855	0.625159	0.0012789
344	50.055	0.0169865	0.579084	0.00103832	-6.946	17.521	0.0206491	0.588169	0.00425212	-10.304	22.382	0.0255977	1	0.0114232	-3.767	23.723	0.0233353	0.545229	0.00240952	-12.937	23.606	0.0320299	0.631684	0.00892277	-8.643	43.443	0.0148852	0.794983	0.00185746	-8.361	20.704	0.0152247	0.53868	0.00649263	-9.401	36.611	0.0126885	0.46192	0.00591831	-9.3	20.826	0.00834479	0.644464	0.00307291	-19.95	45.993	0.00928393	0.0532833	0.00136579
345	23.683	0.0498547	0.423547	0.00491705	-14.315	12.482	0.0109592	0.587922	0.00380474	-3.44	32.507	0.0368136	1	0.0262346	0.719	28.502	0.0840064	0.0322729	0.00181482	-5.811	25.989	0.0149856	0.630482	0.00604509	-11.275	37.556	0.018323	0.794763	0.00303205	-3.066	28.273	0.01266	0.537929	0.00483645	-11.068	20.084	0.0198138	0.475072	0.00902476	-5.673	24.848	0.0119337	0.358875	0.00389267	-6.447	49.157	0.00836475	0.625217	0.00113137
346	47.259	0.0249364	0.422071	0.00256866	-12.733	19.068	0.00929883	0.587234	0.00230716	-3.089	32.516	0.0121332	1	0.00560214	0.166	39.723	0.0322787	0.544043	0.000993414	-6.185	34.682	0.0137303	0.629801	0.00436792	-0.242	38.149	0.00774035	0.794771	0.00255259	-1.547	21.135	0.0579348	0.474041	0.0288446	-9.184	28.351	0.0427251	0.543286	0.00931567	-8.403	16.694	0.0220119	0.273922	0.00685661	-9.726	33.939	0.0104565	0.0969458	0.00188262
347	61.64	0.013321	0.102226	0.00105026	-8.371	14.125	0.00897958	0.587579	0.00303237	-10.029	26.629	0.040882	1	0.0338181	3.059	25.71	0.027863	0.240586	0.00316426	-18.139	28.482	0.0113962	0.629883	0.00473389	-15.105	18.562	0.0803286	0.795853	0.00989414	-7.028	21.448	0.0126125	0.538597	0.00628249	-9.815	26.516	0.0112004	0.541736	0.00486004	-6.355	25.172	0.00688644	0.178783	0.00226946	-10.032	26.335	0.0126146	0.625991	0.00457411
348	56.896	0.012169	0.129646	0.000936328	-6.236	17.17	0.00898588	0.0679781	0.00226833	-11.825	8.658	0.0775201	1	0.0516916	-9.898	19.532	0.0315198	0.546185	0.00355669	-5.593	10.164	0.1248	0.642925	0.0353867	-22.227	25.931	0.0131867	0.795042	0.00657019	-10.199	19.428	0.0360961	0.541417	0.0120626	-19.667	28.972	0.00879011	0.463179	0.00366696	-10.592	15.763	0.0171046	0.353002	0.00677565	-5.966	52.653	0.00591938	0.625169	0.000858245
349	66.538	0.0142916	0.0997311	0.00109688	-3.502	19.976	0.00979048	0.587256	0.00238718	-4.743	22.623	0.149753	1	0.0470675	-8.741	21.243	0.0505286	0.547142	0.00472878	-2.794	28.85	0.0297432	0.632624	0.0107191	-12.784	18.979	0.024627	0.795735	0.00686407	-9.516	29.148	0.00947198	0.537168	0.00323257	-8.66	23.593	0.025178	0.543326	0.00830751	-9.565	25.616	0.00607037	0.30606	0.00226318	-7.042	31.873	0.00928757	0.114105	0.00217872
350	75.762	0.00686887	0.544332	0.000425865	-4.991	11.128	0.011265	0.588011	0.00397823	-12.7	18.608	0.03327	1	0.0186629	-7.464	25.825	0.0171488	0.54517	0.00234334	-8.433	25.245	0.0274439	0.631463	0.00846664	-10.369	37.346	0.00860671	0.794946	0.00203784	-12.504	23.626	0.00976556	0.537488	0.00388412	-16.126	23.843	0.023049	0.543516	0.00829014	-16.157	15.945	0.0477483	0.10304	0.0180833	-11.236	56.013	0.00570575	0.625199	0.000735484
351	53.475	0.00812786	0.294671	0.000840025	-2.089	12.078	0.0421914	0.591101	0.00936385	-15.974	26.917	0.0235987	1	0.0135121	-5.105	26.364	0.100073	0.273538	0.0026155	-11.194	22.177	0.0379641	0.632393	0.0106236	-10.957	38.914	0.00999261	0.794793	0.00196454	-8.06	32.061	0.00910608	0.537224	0.00329672	-4.531	22.448	0.0885944	0.545487	0.0246497	-12.095	22.99	0.00675679	0.358108	0.00245662	-9.965	31.58	0.00774004	0.37625	0.00301539
352	47.497	0.0289929	0.0626717	0.00207287	-10.916	7.908	0.208865	0.623723	0.0890442	-4.437	21.887	0.0387059	1	0.0480002	-6.418	26.714	0.024188	0.144031	0.0021076	-2.849	23.571	0.0531578	0.638431	0.0250324	-9.999	31.076	0.0130394	0.794997	0.00299405	-14.137	19.909	0.0254804	0.542008	0.0131356	-9.648	14.974	0.0435474	0.547776	0.0189288	-8.966	19.139	0.0209002	0.643838	0.00642786	-6.631	46.371	0.00616589	0.625201	0.00116888
353	25.444	0.08198	0.582056	0.0059317	-11.399	18.393	0.0106075	0.587462	0.00263216	-10.69	28.142	0.0181351	1	0.0091879	-9	21.66	0.0258514	0.546511	0.00394874	-5.061	26.792	0.0148087	0.630704	0.00641868	-12.999	20.193	0.126392	0.795887	0.0453333	-19.36	17.284	0.0230482	0.540646	0.0107928	-17.302	26.873	0.0205659	0.54305	0.0071434	-8.941	18.591	0.0186519	0.643955	0.00598511	-7.347	30.331	0.00754371	0.376326	0.00199269
354	54.482	0.00979463	0.154904	0.00117964	-9.527	9.906	0.0616838	0.593769	0.015331	-10.19	19.578	0.0569159	1	0.0713372	-5.309	14.752	0.0828466	0.549976	0.00812543	-12.752	15.154	0.0652137	0.639662	0.027903	-14.435	32.872	0.00929847	0.794873	0.00250386	-15.699	10.375	0.0940113	0.527413	0.0453044	-11.477	27.462	0.0100463	0.464294	0.00407985	-10.899	29.399	0.00660243	0.357925	0.00198351	-4.292	17.195	0.0307896	0.627133	0.0110382
355	43.73	0.0537246	0.166085	0.00375575	-17.805	15.284	0.0150419	0.58891	0.00515667	-5.005	21.212	0.0191387	1	0.00932178	-1.634	14.379	0.0251317	0.545946	0.003267	-13.088	20.427	0.0336492	0.633677	0.0129011	-9.953	25.264	0.0140001	0.794977	0.00478796	-14.698	23.91	0.0118404	0.537892	0.00477774	-8.247	22.697	0.0278073	0.546352	0.0149907	-17.002	18.496	0.0144243	0.359432	0.00524959	-13.154	44.017	0.0100583	0.0772422	0.00202761
356	69.687	0.00786804	0.578777	0.000662663	-5.468	12.654	0.0566949	0.590678	0.0108884	-7.438	18.001	0.029376	1	0.0157637	-1.037	31.949	0.0213134	0.544127	0.00109374	-15.966	31.14	0.0346052	0.630491	0.00587115	-15.056	24.851	0.0369287	0.795328	0.00611126	-13.725	29.756	0.00874207	0.537175	0.00324288	-9.107	24.593	0.033693	0.543373	0.00989367	-12.709	11.279	0.0318681	0.361634	0.011949	-11.327	43.06	0.0217143	0.125484	0.00177362
357	33.611	0.06266	0.133337	0.00784162	-13.974	18.79	0.00821474	0.587156	0.00203632	-8.226	17.146	0.0720441	1	0.0842715	-8.98	25.933	0.0335628	0.544645	0.00171082	-3.908	32.077	0.0186115	0.630239	0.00531537	-2.935	25.077	0.0286378	0.795262	0.00758991	-8.293	16.602	0.0217156	0.47139	0.010207	-12.336	14.798	0.0407282	0.547514	0.0181229	-11.316	29.054	0.0079376	0.643334	0.00227719	-5.897	40.647	0.00845403	0.193143	0.00168032
358	51.046	0.0235273	0.0795331	0.00218394	-12.765	13.79	0.0566188	0.591979	0.010648	-11.262	19.891	0.0414067	1	0.02617	-3.101	37.061	0.148536	0.0259657	0.00114954	-0.02	24.622	0.0199081	0.632292	0.00992992	-15.43	39.618	0.00640822	0.79481	0.00178387	-5.333	32.409	0.00814037	0.466097	0.00315399	-11.612	19.683	0.0567136	0.558461	0.0382597	-9.156	9.176	0.105431	0.652905	0.0236882	-12.977	37.548	0.0122539	0.625651	0.00215674
359	64.974	0.00930415	0.0191917	0.000611602	-13.432	14.943	0.0490135	0.591175	0.0101458	-10.736	17.365	0.0637305	1	0.0847292	-4.339	17.624	0.0209209	0.545492	0.00272422	-8.354	21.018	0.105887	0.633472	0.0133093	-6.973	32.58	0.0108279	0.795067	0.00293596	-3.086	32.131	0.00660081	0.536846	0.00249846	-4.854	17.3	0.0259328	0.544295	0.011975	-6.387	12.368	0.0422678	0.20204	0.0153191	-16.578	22.335	0.0201334	0.626722	0.00636858
360	45.786	0.0205233	0.365754	0.00205773	-17.491	11.012	0.120918	0.596408	0.036555	-6.222	32.949	0.0123467	1	0.00570855	2.667	20.781	0.0299141	0.546245	0.00362632	-20.161	28.315	0.0257966	0.632561	0.0104872	-0.67	36.393	0.0115779	0.794876	0.00224963	-12.41	21.595	0.017643	0.539252	0.00755445	-9.178	28.241	0.0145599	0.132027	0.00516858	-20.215	16.187	0.0167411	0.0862096	0.00511223	-18.936	44.167	0.0118806	0.140005	0.00163673
361	50.495	0.0401394	0.531965	0.0136525	-14.692	13.758	0.0113004	0.137828	0.00383346	-11.168	2.915	0.244856	1	0.340355	-6.496	0	1	1	1	-29.041	20.823	0.0529057	0.643313	0.0337753	-13.438	19.381	0.0285908	0.79554	0.0111137	-13.592	26.596	0.0288773	0.539194	0.00770876	-8.723	33.108	0.00711551	0.540945	0.00296194	-3.805	22.48	0.00944888	0.643803	0.00330454	-15.427	29.784	0.0101716	0.204837	0.00322369
362	37.243	0.0186289	0.421539	0.00172287	-12.735	14.605	0.00941955	0.587593	0.0031598	-4.222	32.943	0.0123589	1	0.00571391	2.616	18.259	0.0184556	0.545258	0.00244462	-3.496	25.81	0.0289127	0.635219	0.0158467	-10.047	29.587	0.0154903	0.795244	0.00317392	-17.149	17.442	0.0287706	0.541911	0.0144088	-17.442	10.821	0.077809	0.554963	0.0392293	-11.445	29.427	0.0070898	0.358025	0.00221626	-8.591	22.492	0.0126337	0.324471	0.0042561
363	60.129	0.00879699	0.579908	0.000838841	-9.173	17.823	0.0091119	0.587389	0.00248984	-3.003	15.865	0.0606714	1	0.0385628	-12.99	14.595	0.0394226	0.546312	0.00370641	-12.446	23.423	0.108304	0.636736	0.0210603	-5.777	38.617	0.00847858	0.794883	0.00195037	-4.702	28.11	0.0113501	0.537759	0.00456369	-7.08	25.662	0.030569	0.110784	0.0137589	-12.817	27.824	0.00637196	0.643603	0.00206681	-4.758	39.428	0.00941677	0.131835	0.00150529
364	56.626	0.0118591	0.205424	0.00129979	-7.581	11.446	0.102525	0.598194	0.0230124	-10.216	16.114	0.0278754	1	0.0136122	-5.799	23.405	0.0290403	0.544719	0.00180031	-3.872	25.691	0.02657	0.635332	0.0182944	-11.999	24.385	0.0302958	0.796103	0.010516	-11.213	17.823	0.0726356	0.54671	0.0231527	-7.153	36.05	0.00667618	0.0920376	0.00252243	-4.462	24.782	0.00683668	0.396668	0.00252218	-16.066	26.291	0.0415064	0.0561613	0.00829712
365	40.197	0.0129193	0.309397	0.00151754	-13.467	17.212	0.0128998	0.58768	0.00343235	-8.193	26.957	0.0170807	1	0.00844973	-9.163	23.752	0.0205891	0.544771	0.00186166	-4.313	29.686	0.0143234	0.092823	0.00480378	-10.055	23.933	0.068339	0.796947	0.00957152	-14.923	24.715	0.0144829	0.538138	0.00557337	-8.652	31.684	0.00726087	0.540986	0.00300116	-9.611	33.468	0.00593733	0.35787	0.00183707	-7.657	32.666	0.0126004	0.376036	0.00242227
366	42.282	0.0133833	0.400841	0.00151856	-16.723	14.8	0.0101721	0.587693	0.00328991	-4.965	27.316	0.0172303	1	0.0086954	0.971	35.685	0.0220152	0.543876	0.000793487	-3.43	28.424	0.0152972	0.630587	0.00644081	-13.633	34.239	0.0105624	0.794919	0.00279273	-10.407	20.95	0.0220838	0.539099	0.00745611	-17.711	18.647	0.0422909	0.545297	0.0133957	-8.183	32.699	0.00533627	0.357783	0.00164037	-5.066	22.895	0.0868055	0.625842	0.0147199
367	34.988	0.0148182	0.133796	0.00216728	-7.099	13.593	0.0095906	0.587668	0.00327397	-10.907	27.011	0.0466752	1	0.0448095	-7.715	30.977	0.148463	0.545432	0.00265704	-6.377	18.62	0.0651982	0.643251	0.0393332	-10.618	23.634	0.0159373	0.795241	0.00486814	-6.568	22.41	0.0299113	0.539435	0.0084597	-2.273	28.356	0.0154806	0.148601	0.00583553	-5.884	24.35	0.00760631	0.358207	0.00270453	-5.443	30.675	0.0104206	0.625582	0.00251265
368	63.773	0.00792062	0.166598	0.000723119	-8.817	14.638	0.031124	0.589333	0.00604086	-6.333	22.111	0.0378725	1	0.0453575	-6.993	24.536	0.0201186	0.544619	0.00168098	-9.79	23.862	0.0196864	0.631828	0.00911314	-10.193	34.655	0.0124499	0.794972	0.00224399	-7.625	27.69	0.00896713	0.537334	0.00356048	-9.479	23.313	0.0183541	0.542782	0.00760805	-9.951	14.685	0.0493515	0.366125	0.0192475	-10.342	31.803	0.0105862	0.625437	0.00240196
369	61.043	0.00971711	0.325095	0.00069094	-4.84	16.286	0.0153229	0.113621	0.00365416	-11.466	5.103	0.180189	1	0.143022	-8.993	30.338	0.0270747	0.544353	0.00136281	-3.558	25.257	0.0146361	0.630746	0.0065295	-13.904	24.237	0.0925454	0.796726	0.00875662	-16.109	30.041	0.00700045	0.537088	0.00308246	-4.852	16.253	0.139747	0.553158	0.0382105	-8.329	23.436	0.0128226	0.638927	0.00354644	-10.843	44.664	0.00529872	0.37584	0.00181126
370	54.155	0.014864	0.0954333	0.000968234	-10.961	14.366	0.0300331	0.589627	0.00699963	-3.101	11.816	0.0608612	1	0.0581573	-4.683	17.327	0.026637	0.546782	0.0042725	-5.126	33.824	0.0192543	0.629685	0.0041338	0	48.948	0.00590078	0.794709	0.001128	-2.169	40.707	0.00470948	0.536493	0.00171358	-5.659	40.196	0.00602574	0.540645	0.00204683	-7.994	25.395	0.0160376	0.232622	0.00303545	-11.9	13.807	0.222237	0.695347	0.136693
371	67.399	0.0157786	0.421521	0.00169499	-13.184	9.626	0.0260322	0.589922	0.0099572	-14.226	15.626	0.0495142	1	0.0253642	-8.782	26.352	0.0365896	0.155764	0.00249153	-6.584	32.139	0.0220003	0.6301	0.00530129	-15.801	25.879	0.0159841	0.795237	0.0037642	-11.962	25.144	0.0155594	0.538034	0.00515052	-5.992	28.133	0.0098031	0.54144	0.00371307	-3.184	32.734	0.0063234	0.110236	0.00188434	-8.543	37.662	0.00583422	0.375822	0.00144107
372	61.831	0.0104694	0.0749059	0.000923042	-7.007	9.462	0.022056	0.589804	0.00802011	-11.951	19.543	0.0946054	1	0.0311052	-10.434	35.515	0.0125341	0.544046	0.000996422	-0.153	26.836	0.0163598	0.630717	0.0064126	-12.377	27.499	0.05914	0.795377	0.00458114	-16.266	23.873	0.011714	0.538196	0.00550221	-13.078	24.529	0.0172294	0.176758	0.00700641	-15.511	14.385	0.139103	0.383859	0.0601264	-10.262	50.978	0.00643495	0.059343	0.000919906
373	48.687	0.01656	0.0688189	0.00106422	-8.804	14.645	0.0111726	0.587586	0.00308349	-6.01	26.692	0.0181865	1	0.00914051	8.573	15.834	0.0435521	0.546567	0.00401014	-5.814	30.095	0.0184003	0.63029	0.00550897	-16.778	21.764	0.016843	0.79567	0.00687459	-12.191	18.904	0.0235727	0.471382	0.0112601	-9.497	31.959	0.0074131	0.461523	0.00272948	-10.802	17.53	0.0495883	0.36465	0.0162389	-5.01	39.429	0.0287429	0.62536	0.00159361
374	39.075	0.0386652	0.421755	0.00206583	-10.016	16.717	0.0292563	0.588447	0.00512482	-4.111	27.695	0.0180995	1	0.009162	-8.978	39.598	0.0468296	0.0339277	0.000849645	-5.844	25.795	0.0149096	0.631606	0.00829803	-13.353	25.245	0.0241845	0.795255	0.006085	-4.126	33.74	0.00599694	0.536789	0.00238381	-6.326	32.675	0.00733372	0.540931	0.00261291	-7.604	25.971	0.0071564	0.358037	0.00240264	-7.321	35.979	0.00884174	0.375696	0.00164492
375	50.376	0.0106762	0.094584	0.00100578	-12.426	17.069	0.0217074	0.58942	0.00596687	-5.543	24.155	0.020998	1	0.0094705	-1.954	26.337	0.0196121	0.544527	0.00156997	-14.021	14.826	0.153586	0.657763	0.0845619	-13.574	31.081	0.013256	0.795054	0.0038499	-8.974	21.223	0.0127206	0.538442	0.0060876	-10.256	23.13	0.022909	0.542735	0.00736245	-13.161	21.362	0.0095648	0.358624	0.00350774	-12.484	45.744	0.00573875	0.625173	0.00150083
376	39.652	0.0413742	0.424226	0.00601009	-9.603	13.185	0.0425439	0.416207	0.00986643	-8.115	25.335	0.018483	1	0.00891529	-4.311	23.588	0.0216969	0.152502	0.00335557	-10.106	24.4	0.0282199	0.630976	0.00991831	-6.309	40.865	0.00705774	0.794784	0.00158386	-7.651	30.783	0.0103879	0.537582	0.00407712	-7.269	21.574	0.0600453	0.547719	0.0297898	-15.875	16.003	0.0250586	0.361103	0.00962826	-17.235	43.502	0.00627571	0.138368	0.00136464
377	50.472	0.0191741	0.249916	0.0018574	-5.177	17.655	0.00888216	0.587356	0.00244044	-7.799	17.09	0.0434734	1	0.0341327	-2.531	16.86	0.0180777	0.545441	0.00266349	-19.191	27.557	0.0180333	0.630842	0.00687173	-3.601	28.734	0.0113362	0.795158	0.0040079	-14.586	22.198	0.0110276	0.537742	0.00451056	-9.593	21.228	0.0157007	0.542526	0.006729	-8.686	24.019	0.00729009	0.644114	0.00267205	-8.991	38.723	0.0207276	0.625494	0.00180315
378	52.646	0.0141049	0.114467	0.00105005	-12.483	15.333	0.00989888	0.587496	0.00284272	-13.998	24.625	0.0343619	1	0.0330523	-3.919	20.964	0.0708301	0.546853	0.00436528	-8.661	14.528	0.063641	0.640726	0.0316671	-7.118	21.602	0.0185403	0.79643	0.00678965	-7.794	33.912	0.00808772	0.536947	0.00268713	-5.437	34.893	0.00833787	0.540952	0.00281497	-3.605	35.265	0.00506235	0.643209	0.00146339	-8.399	46.146	0.0146127	0.0803531	0.00113472
379	28.842	0.0231503	0.194957	0.0028884	-12.091	13.694	0.00932872	0.587531	0.00307158	-12.323	22.315	0.0285358	1	0.0158549	-5.022	28.66	0.0430866	0.544549	0.00159782	-11.41	24.852	0.0168605	0.630421	0.00600013	-9.313	29.839	0.026242	0.795057	0.0119775	-13.221	32.169	0.0115158	0.091186	0.00412118	-0.989	24.937	0.0234586	0.542424	0.00697499	-14.388	25.346	0.00716952	0.358119	0.00247918	-5.637	32.879	0.185633	0.628323	0.00696088
380	55.363	0.0111662	0.421111	0.00104289	-17.744	18.213	0.0083147	0.587268	0.00216094	-9.979	22.725	0.0395635	1	0.0328295	-4.738	21.909	0.0241532	0.460531	0.00399346	-12.96	32.952	0.0137359	0.629747	0.00439979	-16.349	27.595	0.0251746	0.795616	0.0062027	-10.453	30.42	0.00805362	0.537247	0.00343364	-11.333	30.935	0.00793037	0.541054	0.00322516	-8.231	29.306	0.00576926	0.643229	0.00185751	-4.346	40.22	0.00808603	0.625176	0.00338902
381	49.151	0.0338112	0.428433	0.00142288	-16.833	16.196	0.0115454	0.587597	0.00289505	-11.583	23.667	0.0368078	1	0.0484429	-2.909	32.914	0.0181418	0.544115	0.00107917	-7.22	21.192	0.0216933	0.633457	0.0121862	-9.419	18.702	0.0334988	0.79593	0.0144792	-19.492	22.668	0.0620842	0.547983	0.0255965	-15.411	28.433	0.0114915	0.541493	0.00412778	-6.179	21.334	0.014218	0.644337	0.0045159	-3.397	39.597	0.00909782	0.375686	0.00177626
382	53.736	0.0117243	0.367133	0.00116086	-10.974	18.823	0.00841346	0.587182	0.0021979	-10.885	18.99	0.0238106	1	0.0116673	-4.303	30.983	0.0154975	0.0361261	0.00159025	-10.781	19.653	0.0225207	0.173107	0.00860778	-8.869	23.364	0.0126164	0.795302	0.00485538	-12.857	21.103	0.0109446	0.537938	0.00484627	-2.848	23.252	0.0176274	0.542576	0.00761583	-7.963	26.513	0.00917182	0.358384	0.00292386	-7.622	42.787	0.00760573	0.625268	0.00148807
383	44.619	0.0131889	0.390576	0.00174408	-10.206	10.974	0.04305	0.595565	0.0178231	-6.886	11.956	0.0523286	1	0.0340752	-10.851	23.093	0.0335718	0.45832	0.00226915	-12.127	27.897	0.0104598	0.62988	0.00474604	-15.258	22.747	0.0206907	0.79517	0.00550839	-16.781	26.638	0.0120721	0.466143	0.00447474	-9.183	31.456	0.00855539	0.541174	0.00318342	-6.2	19.23	0.0221069	0.25715	0.00567555	-11.705	30.436	0.00899669	0.625379	0.00267202
384	28.294	0.0308012	0.581113	0.0031653	-17.478	12.291	0.0100033	0.587718	0.00346466	-19.06	14.588	0.0409953	1	0.0266493	-6.05	34.782	0.0145036	0.543967	0.000902097	-10.679	20.543	0.0468606	0.64298	0.0337728	-7.479	40.848	0.00637313	0.794751	0.00148198	-2.05	19.283	0.0286028	0.540209	0.00995398	-8.14	25.873	0.0209789	0.464488	0.00731128	-6.631	18.698	0.0117042	0.633166	0.0044254	-11.431	43.803	0.0107868	0.0945621	0.00123566
385	55.38	0.010264	0.275389	0.000796371	-4.343	11.602	0.0169218	0.420078	0.00584073	-12.781	17.72	0.0621904	1	0.0805322	-2.666	19.728	0.0345012	0.545911	0.00322551	-7.596	27.158	0.0244539	0.632799	0.0107271	-4.253	36.155	0.00832654	0.79486	0.00238686	-9.115	24.64	0.00862196	0.537508	0.00396692	-8.22	26.008	0.0143237	0.368637	0.00553495	-6.701	27.229	0.0063666	0.101833	0.00222953	-4.942	28.102	0.05764	0.109226	0.013564
386	31.861	0.0811092	0.580555	0.00292462	-11.594	14.395	0.0201806	0.588311	0.00441016	-8.798	26.491	0.0182881	1	0.00918695	8.55	27.473	0.0232655	0.544273	0.00126658	-7.733	25.599	0.0201769	0.632822	0.0115526	-11.373	28.513	0.0157959	0.795393	0.00390832	-9.614	17.194	0.0165744	0.539506	0.00821402	-4.607	30.225	0.0125638	0.461857	0.00418646	-11.545	15.193	0.0210691	0.64552	0.00659112	-10.096	32.936	0.00886199	0.27335	0.00273896
387	37.022	0.0352125	0.422148	0.00268974	-10.503	11.322	0.0705652	0.602519	0.029059	-4.241	25.371	0.0160994	1	0.00767507	-10.498	15.466	0.017111	0.471225	0.00358211	-7.676	23.408	0.0176876	0.116295	0.00722244	-15.226	20.959	0.0204608	0.795301	0.00585756	-1.864	20.436	0.0121825	0.538324	0.00581528	-13.074	21.209	0.0126669	0.542185	0.00566419	-4.473	17.222	0.0124409	0.118568	0.0042412	-8.071	23.743	0.0299199	0.243436	0.00957803
388	33.704	0.0312948	0.581509	0.00375711	-5.722	9.237	0.0922373	0.604167	0.0313796	-7.481	26.428	0.0171905	1	0.00833812	-6.798	16.354	0.0321467	0.553388	0.0125212	-14.627	22.338	0.0347224	0.634033	0.0164017	-7.349	46.069	0.0137547	0.794767	0.00147726	-2.57	27.856	0.00849617	0.537387	0.0036838	-5.439	22.042	0.104552	0.553013	0.0359947	-12.043	26.625	0.00760349	0.358227	0.00256109	-8.283	31.127	0.00690778	0.625307	0.0026582
389	19.582	0.0704577	0.584946	0.00774656	-8.819	9.832	0.021599	0.590024	0.00740124	-3.232	14.088	0.0554231	1	0.0377275	-13.998	34.126	0.0144503	0.543947	0.000877844	-12.643	22.382	0.0309317	0.631535	0.00861473	-4.477	38.256	0.0105228	0.795001	0.00201025	-11.988	34.822	0.00612751	0.536755	0.00227604	-10.943	33.501	0.00704048	0.540918	0.00266009	-18.357	26.901	0.00728467	0.358177	0.0024575	-10.031	47.101	0.00553518	0.625213	0.000967396
390	35.294	0.0415156	0.421979	0.00242232	-9.976	12.832	0.0217608	0.220527	0.0060999	-2.675	25.319	0.0191095	1	0.00968045	8.644	39.366	0.0135757	0.0823489	0.000621881	-3.694	40.538	0.0215908	0.629343	0.00333024	-2.795	29.434	0.0273723	0.797	0.00741116	-12.422	18.509	0.0145141	0.539198	0.00748353	-11.244	28.808	0.00943703	0.541648	0.0041911	-9.837	27.319	0.012692	0.643419	0.00267933	-17.513	36.157	0.0309735	0.625658	0.00291037
391	40.393	0.0133359	0.421387	0.00148043	-9.225	9.572	0.0496843	0.59367	0.0147608	-8.649	26.748	0.0450995	1	0.049504	-8.077	11.545	0.0622759	0.577855	0.053796	-16.478	33.431	0.0130391	0.629863	0.00452993	-7.388	29.646	0.0432305	0.797012	0.00679301	-8.645	28.173	0.00655991	0.537075	0.00298344	-5.019	26.833	0.00950406	0.541416	0.0039677	-6.642	20.395	0.0235901	0.637993	0.006231	-6.712	42.328	0.00735447	0.226907	0.00128019
392	68.688	0.00712728	0.579777	0.000513239	-15.412	15.703	0.0180853	0.415796	0.00403807	-6.839	26.452	0.021858	1	0.0121886	-6.55	30.507	0.0933917	0.444363	0.00150718	-7.627	22.406	0.0301533	0.631548	0.00858139	-5.309	26.065	0.0345927	0.795699	0.00847657	-16.863	29.534	0.0070778	0.465821	0.00285276	-5.959	25.52	0.0270303	0.54364	0.00952326	-9.294	28.63	0.00741841	0.643347	0.00237597	-5.449	42.517	0.00737625	0.625287	0.00129521
393	60.986	0.00816807	0.228498	0.000879073	-18.979	14.36	0.0226781	0.0888629	0.00490941	-12.786	29.493	0.0124968	1	0.00560568	8.275	15.396	0.0354793	0.547337	0.00494156	-8.317	21.76	0.0338596	0.634513	0.0158871	-8.031	22.588	0.0197208	0.795303	0.00695816	-9.727	32.112	0.00612654	0.53691	0.00261523	-8.492	27.051	0.00997643	0.541485	0.00426784	-8.135	13.044	0.0449126	0.64884	0.0127045	-13.324	29.494	0.0458862	0.627858	0.00635095
394	42.292	0.0290785	0.103051	0.0016056	-7.786	18.146	0.00737925	0.587248	0.00220859	-3.897	28.775	0.0426875	1	0.0490177	5.474	21.458	0.101524	0.550698	0.00909141	-11.745	30.449	0.0108676	0.630278	0.00546161	-9.596	35.421	0.010839	0.794967	0.00212771	-6.494	17.123	0.0200106	0.140133	0.0106176	-7.635	25.542	0.0267462	0.543965	0.012333	-5.733	24.744	0.00884179	0.352764	0.00270265	-8.741	48.133	0.00973227	0.096932	0.00138777
395	67.638	0.00681603	0.0686221	0.000532925	-10.761	11.545	0.0258045	0.589921	0.00807357	-6.779	24.908	0.0178276	1	0.00892044	-6.771	32.006	0.0167848	0.544246	0.00123471	-2.376	24.078	0.0191046	0.630613	0.00641118	-16.099	25.087	0.0145249	0.79523	0.0055094	-4.003	21.306	0.0120197	0.538066	0.00528428	-10.426	19.707	0.0234752	0.543094	0.00793163	-6.289	27.833	0.00774075	0.64339	0.00228271	-14.026	50.387	0.0148591	0.0539779	0.00179948
396	42.808	0.0315358	0.160166	0.0029286	-10.628	8.071	0.0571731	0.423003	0.0166683	-7.931	17.119	0.0297352	1	0.0154811	2.855	28.983	0.134228	0.544664	0.00173421	-5.949	23.661	0.0231013	0.631073	0.00751974	-14.272	24.383	0.0125057	0.795021	0.00539646	-13.539	21.769	0.0109736	0.538224	0.00559984	-7.666	29.69	0.0083553	0.541145	0.00351467	-8.213	20.678	0.0251336	0.35971	0.00653092	-14.007	20.868	0.126483	0.421873	0.00782665
397	52.066	0.0153422	0.430888	0.00177557	-7.742	17.262	0.00939117	0.587355	0.00244173	-10.137	27.572	0.0125757	1	0.00563826	10206.6	21.014	0.0617431	0.545735	0.00301458	-10.255	23.19	0.0169765	0.631149	0.0074569	-13.241	28.389	0.0260849	0.795769	0.00498134	-3.682	7.965	0.193602	0.574555	0.0861893	-14.575	24.791	0.020056	0.46473	0.00782329	-7.042	15.44	0.0251498	0.360471	0.00894377	-15.781	37.265	0.100285	0.626309	0.00304847
398	28.562	0.0468288	0.583932	0.00393776	-6.613	17.137	0.0118597	0.587595	0.0027606	-5.532	4.625	0.181536	1	0.260981	-17.758	14.482	0.130447	0.462313	0.00701735	-12.434	22.902	0.0239583	0.63163	0.00962465	-8.736	28.425	0.0116414	0.795198	0.00448114	-2.284	26.548	0.0112707	0.170224	0.00446637	-12.254	32.055	0.00661464	0.540883	0.00276958	-9.625	29.492	0.00629571	0.6433	0.00199921	-4.061	26.761	0.0132389	0.626201	0.00394741
399	62.539	0.00834898	0.579839	0.000599981	-2.673	14.182	0.0386644	0.287768	0.0131563	-9.66	20.67	0.0773293	1	0.0276902	-3.147	40.028	0.013675	0.543729	0.000618737	-11.016	25.031	0.0162296	0.631628	0.00833527	-5.871	25.141	0.0738649	0.796891	0.0149523	-4.566	28.744	0.0122745	0.537728	0.00453684	-4.346	27.859	0.0121719	0.541691	0.00455182	-6.402	22.931	0.00666722	0.358192	0.00261891	-6.607	44.496	0.0117529	0.191663	0.00162746
400	52.249	0.0102367	0.421048	0.000943112	-9.913	13.207	0.0148347	0.588123	0.00411791	-12.612	33.864	0.025629	1	0.0148793	1.1	19.936	0.0388308	0.0640283	0.00535257	-14.449	30.579	0.0371645	0.630875	0.0307656	-6.806	19.195	0.0263975	0.795406	0.0116148	-5.376	20.014	0.144007	0.552417	0.0851044	-10.295	29.705	0.0255664	0.462425	0.0107007	-10.024	23.586	0.00698643	0.35813	0.00254528	-9.87	45.128	0.00673547	0.625313	0.00111585
401	50.198	0.00887943	0.363687	0.000892828	-2.428	14.084	0.0254975	0.589944	0.00791378	-6.236	20.908	0.0178753	1	0.00792034	23.369	26.528	0.0148113	0.544364	0.00137564	-5.27	16.492	0.179284	0.650051	0.0563657	-7.011	43.489	0.00556541	0.794761	0.00142342	-5.54	24.739	0.0248445	0.539936	0.00964681	-7.532	29.332	0.0100499	0.541346	0.0037025	-8.393	15.176	0.0852599	0.645261	0.0118017	-9.946	36.578	0.0367857	0.150839	0.0024928
402	26.776	0.053057	0.429177	0.0144662	-14.65	11.163	0.0461577	0.593545	0.0152588	-8.793	18.82	0.0280169	1	0.0131717	4.047	36.702	0.0141969	0.543866	0.00078214	-6.016	26.273	0.0201108	0.63155	0.00858236	-9.704	39.84	0.00666537	0.79476	0.00165193	-3.863	18.205	0.0404458	0.541173	0.0132138	-11.485	28.559	0.010406	0.541588	0.00396246	-7.603	14.448	0.0334854	0.64541	0.0123602	-4.233	43.666	0.0221973	0.625559	0.00162669
403	42.453	0.0609545	0.580554	0.00207522	-12.25	10.275	0.0257547	0.422202	0.00769261	-9.011	25.812	0.0187321	1	0.0094636	8.61	21.244	0.0560205	0.545007	0.00214397	-9.221	32.358	0.00827875	0.629348	0.00352539	-11.25	25.641	0.0639763	0.79543	0.00549854	-8.419	0	1	1	1	-24.968	17.162	0.046887	0.547507	0.0174269	-10.458	13.428	0.0189558	0.359582	0.00658874	-12.143	28.569	0.0426978	0.626229	0.00377621
404	57.43	0.0135335	0.190756	0.00118966	-5.28	14.592	0.0337701	0.589705	0.0070114	-6.54	24.538	0.0349585	1	0.0347901	-3.764	19.164	0.024736	0.547889	0.00561371	-8.728	17.481	0.0865296	0.634526	0.0198649	-8.052	40.659	0.0382404	0.794905	0.00212947	-6.11	21.224	0.0164204	0.471886	0.00801292	-5.057	21.082	0.012833	0.471927	0.00587976	-5.826	18.824	0.0154806	0.41831	0.00449942	-13.058	29.592	0.0116996	0.625614	0.00290433
405	63.63	0.0139503	0.0875179	0.00122987	-10.607	18.388	0.00798773	0.587262	0.00225774	-4.697	17.669	0.0363549	1	0.0220706	-1.38	22.988	0.0164378	0.544572	0.00162462	-8.403	33.877	0.00994888	0.62937	0.00344478	-9.07	22.12	0.0133639	0.795508	0.00532848	-8.556	18.55	0.0387482	0.542622	0.015414	-6.786	32.277	0.0176896	0.54192	0.00517852	0	23.657	0.00810056	0.358328	0.0029741	-6.508	38.265	0.00822926	0.124926	0.00221047
406	56.398	0.0177898	0.23203	0.000931227	-19.655	14.44	0.0227724	0.069757	0.00600516	-11.715	27.739	0.0182708	1	0.00927358	-8.966	23.607	0.0121318	0.271516	0.00185946	-6.516	31.472	0.0151985	0.62998	0.00489461	-13.9	21.13	0.0874183	0.800717	0.0180398	-3.778	21.327	0.0173387	0.539209	0.00747746	-9.189	31.981	0.0105318	0.54157	0.00440238	-9.629	15.776	0.0297678	0.360991	0.009653	-14.864	18.487	0.0394038	0.37983	0.0177505
407	64.985	0.008286	0.453356	0.000810997	-7.151	13.088	0.00983355	0.587756	0.00335714	-5.544	18.14	0.0758321	1	0.0678817	-5.96	21.531	0.0160823	0.545151	0.00231625	-5.25	0	1	1	1	-32.741	31.389	0.0486857	0.795474	0.00460978	-5.416	18.422	0.0152249	0.405742	0.00655623	-9.966	26.603	0.0198209	0.170823	0.00622664	-5.569	24.122	0.00784835	0.358276	0.00277884	-20.21	35.4	0.0877911	0.0537288	0.00344388
408	35.973	0.0331163	0.580688	0.00196931	-4.099	15.449	0.0216249	0.588476	0.00455877	-6.249	19.72	0.0266924	1	0.0131949	-12.492	26.907	0.0337436	0.545591	0.00284771	-7.607	27.584	0.0177813	0.630919	0.00788525	-0.051	35.01	0.042181	0.795016	0.00350723	-7.035	26.29	0.0145337	0.468429	0.00545189	-5.093	21.372	0.013783	0.542175	0.00597379	-18.999	9.267	0.0534936	0.647587	0.0198519	-6.519	43.635	0.0103721	0.625901	0.00210345
409	76.124	0.00639698	0.277762	0.000418641	-11.718	19.213	0.00957673	0.587364	0.00236179	-2.733	17.373	0.064403	1	0.0815538	-4.659	14.383	0.0227077	0.546345	0.00374709	-15.262	28.183	0.0174146	0.630543	0.00633169	-16.486	43.114	0.0162379	0.794873	0.00174937	-1.608	18.642	0.0181396	0.539318	0.00812985	-15.894	18.999	0.0214895	0.543343	0.00935869	-10.611	12.818	0.0317612	0.357905	0.0116665	-7.473	40.073	0.00894029	0.62532	0.00142954
410	58.287	0.00718866	0.140973	0.000715635	-7.536	17.152	0.00884895	0.587309	0.00237875	-8.541	24.306	0.0218361	1	0.00992246	-4.623	18.01	0.0559149	0.547555	0.00520558	-6.01	24.576	0.0291075	0.631148	0.00760553	-11.578	23.297	0.0565647	0.796099	0.00614023	-12.326	26.24	0.0134256	0.538188	0.00542157	-21.483	27.431	0.0108024	0.541536	0.00421036	-10.877	26.006	0.00638099	0.35799	0.00222445	-8.203	30.408	0.0111287	0.37626	0.00347213
411	49.298	0.0341003	0.422863	0.00382902	-8.794	16.479	0.00922302	0.587467	0.00260877	-8.611	19.078	0.0314295	1	0.0182386	-10.578	22.92	0.0717694	0.545334	0.00253448	-9.804	18.17	0.0359208	0.638915	0.0251387	-9.949	47.922	0.0069946	0.794738	0.00120763	-5.375	33.735	0.00655376	0.465493	0.00230594	-9.845	25.74	0.0207513	0.543056	0.00736647	-8.966	31.204	0.0071021	0.134926	0.00186512	-17.747	25.584	0.0585267	0.627884	0.00684525
412	46.285	0.0183737	0.392622	0.00175863	-11.413	15.241	0.0124806	0.587991	0.00348289	-5.042	12.201	0.0790635	1	0.0685128	-10.406	19.948	0.0728857	0.201808	0.00267131	-11.362	25.179	0.0541094	0.63289	0.0110753	-4.698	24.658	0.0227589	0.79534	0.0048337	-6.638	18.248	0.0215291	0.539639	0.00867226	-16.303	32.414	0.00852994	0.541363	0.00341544	-10.54	24.619	0.0104606	0.643477	0.00292013	-17.05	36.759	0.0232686	0.625657	0.00243136
413	41.738	0.0156203	0.421722	0.00201446	-20.284	11.634	0.0185607	0.589276	0.00645917	-10.139	22.247	0.0221518	1	0.0116163	-12.127	35.227	0.0446294	0.544555	0.00160669	-13.497	28.578	0.0172499	0.631245	0.00757135	-5.898	34.359	0.0106191	0.795006	0.00255048	-6.338	34.782	0.00576515	0.536742	0.00229077	-4.813	22.185	0.0151175	0.542358	0.00620814	-13.474	21.045	0.0112241	0.358713	0.00381811	-15.68	46.067	0.00670229	0.0439117	0.00119153
414	45.253	0.0674862	0.0671037	0.00750414	-9.953	13.492	0.0668562	0.113484	0.0284147	-12.701	22.775	0.17489	1	0.0465155	-8.219	8.588	0.250291	0.557644	0.0174572	-13.686	25.201	0.0209143	0.630549	0.00609126	-6.306	27.582	0.0116621	0.794964	0.00449	-6.738	22.33	0.0107695	0.469821	0.00510256	-4.253	30.934	0.00828159	0.541306	0.00350105	-4.037	28.64	0.00704799	0.643348	0.0021292	-12.186	36.219	0.00614648	0.62531	0.00169688
415	51.991	0.0168006	0.0915002	0.00213874	-8.109	17.95	0.00952616	0.587321	0.0023209	-7.225	4.245	0.182794	1	0.154221	-5.038	23.411	0.0191533	0.544572	0.00162444	-12.425	21.454	0.0293326	0.632021	0.00928422	-7.159	18.219	0.0708021	0.801186	0.026765	-13.594	20.332	0.0157639	0.538693	0.0065626	-10.617	26.286	0.0121735	0.541743	0.00507691	-8.204	26.975	0.00606368	0.0605435	0.00217421	-7.77	26.577	0.0846296	0.0476809	0.00466187
416	33.892	0.0132185	0.42213	0.002664	-7.722	17.891	0.00926647	0.587358	0.00237514	-10.75	23.972	0.0489656	1	0.067442	-7.718	21.447	0.114671	0.545721	0.00299959	-7.29	21.092	0.0397643	0.63573	0.0165739	-7.26	43.813	0.0122759	0.79476	0.00227688	-5.229	25.939	0.0141312	0.5387	0.00626955	-6.702	27.481	0.0101663	0.541524	0.00410392	-12.558	30.832	0.0054592	0.562121	0.00168223	-10.303	38.827	0.0064644	0.625218	0.00203126
417	61.226	0.0100145	0.132179	0.000785937	-14.467	15.576	0.01315	0.588002	0.00434564	-1.769	2.417	0.342134	1	0.376517	-10.917	21.329	0.0323192	0.545373	0.00258214	-4.526	31.9	0.0094451	0.629409	0.00352083	-11.325	39.983	0.00950213	0.794853	0.00177295	-7.202	32.054	0.00860539	0.537268	0.0033609	-4.357	24.486	0.0239618	0.542973	0.00839777	-21.542	18.604	0.0198455	0.359745	0.00670372	-21.439	41.725	0.0368895	0.0696777	0.00185244
418	46.323	0.023654	0.328656	0.00129983	-4.342	10.79	0.146953	0.603191	0.0314315	-10.196	28.034	0.0124971	1	0.00556944	14.198	26.984	0.0285109	0.544693	0.00176876	-9.54	27.879	0.0146932	0.630153	0.00556785	-13.19	22.638	0.0247399	0.795584	0.00565546	-7.98	29.712	0.00917864	0.537221	0.00331017	-14.38	26.514	0.0136172	0.137145	0.00511694	-13.559	15.743	0.0330436	0.361568	0.0103623	-12.023	27.272	0.0107129	0.184125	0.00259615
419	46.483	0.0202925	0.465208	0.00232122	-7.608	17.508	0.0113534	0.587614	0.00277509	-5.836	27.113	0.037824	1	0.0170564	1.198	16.339	0.022399	0.549335	0.00742345	-11.321	22.739	0.0158621	0.631059	0.00735034	-0.125	41.925	0.00716137	0.794767	0.00157828	-5.148	17.962	0.0503313	0.482501	0.0206076	-15.928	16.862	0.0259115	0.478955	0.011995	-8.22	25.702	0.00631002	0.643749	0.00218318	-7.977	31.551	0.00785496	0.376134	0.00238602
420	52.698	0.0154106	0.164108	0.00110042	-7.871	17.852	0.00846661	0.587321	0.00230101	-6.111	28.385	0.017986	1	0.0090984	-8.999	16.001	0.0491855	0.547684	0.00536183	-8.057	28.129	0.0118336	0.62985	0.00467212	-9.38	32.046	0.00949227	0.794835	0.00285407	-3.559	38.305	0.00532653	0.105616	0.0021109	-9.237	37.645	0.00625391	0.5407	0.00217561	-11.801	21.876	0.0109728	0.643908	0.00349462	-14.441	21.679	0.0249947	0.135559	0.0102667
421	29.463	0.0438033	0.0665624	0.00337406	-10.34	4.326	0.365397	0.696356	0.259643	-5.302	17.579	0.0734247	1	0.0638943	-3.414	34.828	0.0356573	0.531739	0.00134907	-5.102	26.9	0.015891	0.630285	0.00557172	-15.131	41.91	0.00949235	0.794783	0.0019693	-10.186	32.381	0.00647003	0.536954	0.00270653	-5.325	30.283	0.00795461	0.541115	0.00327351	-4.442	26.745	0.00640883	0.358084	0.00224874	-4.392	26.625	0.0121611	0.0492984	0.00363359
422	51.883	0.0146061	0.580143	0.00103299	-15.17	12.074	0.0201212	0.417772	0.00576615	-9.289	16.435	0.0276946	1	0.0135698	-5.772	32.677	0.0164687	0.543887	0.000807299	-7.201	22.178	0.0503342	0.632016	0.0105006	-14.073	29.208	0.0342429	0.795162	0.00494618	-7.915	24.683	0.0390124	0.540039	0.00909025	-9.411	30.857	0.0247531	0.54661	0.0131944	-4.521	20.033	0.020723	0.643825	0.00639646	-3.296	30.983	0.0122427	0.375993	0.00235518
423	57.376	0.0125703	0.217631	0.000782577	-6.391	14.767	0.028795	0.589357	0.00672544	-8.143	22.02	0.0221108	1	0.0109161	-1.599	39.151	0.0343994	0.0358601	0.000974294	-12.534	31.899	0.0167128	0.629718	0.00423182	-8.976	36.021	0.00846174	0.794866	0.00227246	-10.72	22.199	0.0345265	0.541032	0.0116668	-4.876	27.101	0.0162611	0.0767933	0.00718073	-2.871	25.029	0.0171801	0.643548	0.00348585	-6.338	56.189	0.00644869	0.131322	0.000729415
424	52.716	0.0109086	0.579975	0.000930097	-8.979	9.451	0.163301	0.614226	0.0597135	-12.894	18.859	0.0483561	1	0.0428457	3.499	23.964	0.0811472	0.545583	0.00283384	-17.123	21.599	0.0386281	0.633125	0.0150495	-6.022	37.883	0.0103796	0.794823	0.00236257	-9.572	22.919	0.0472837	0.468803	0.0134763	-7.498	31.444	0.0077175	0.462052	0.00288843	-11.202	18.475	0.025442	0.644285	0.00805016	-12.784	43.152	0.0054116	0.543199	0.00120819
425	52.526	0.010765	0.204624	0.00107646	-10.722	15.157	0.0126187	0.417695	0.00342774	-5.753	28.222	0.0422937	1	0.0638233	-11.997	26.187	0.042507	0.458119	0.00180335	-8.958	16.705	0.0644599	0.638712	0.023163	-12.652	34.385	0.00824825	0.794831	0.00208895	-7.937	22.246	0.014281	0.538475	0.00603626	-7.44	21.705	0.0223918	0.465356	0.00910054	-2.022	14.401	0.0231377	0.360125	0.00753219	-8.343	30.88	0.00789669	0.375982	0.00194589
426	42.356	0.016066	0.421273	0.00130028	-1.458	17.65	0.00879825	0.587453	0.00266198	-2.847	29.128	0.0421981	1	0.0359618	-11.396	36.068	0.0132435	0.54389	0.00081032	-7.832	28.285	0.0115771	0.630673	0.00625787	-9.703	27.248	0.0559179	0.797359	0.00772176	-1.75	18.225	0.0446321	0.543865	0.0173567	-13.29	27.796	0.00937931	0.0820083	0.00374877	-11.143	24.421	0.0072658	0.358194	0.00265024	-10.83	35.028	0.00834364	0.625256	0.0027563
427	48.428	0.0196257	0.421331	0.00139147	-4.362	18.264	0.00947611	0.587246	0.00234659	-11.244	12.886	0.0779743	1	0.0675562	-10.497	36.689	0.0398934	0.54393	0.000858337	-15.424	17.03	0.0296388	0.633856	0.0140597	-19.801	33.032	0.0101523	0.794871	0.00367524	-14.14	24.074	0.0104585	0.53785	0.00478056	-10.42	35.086	0.00754271	0.540966	0.00283478	-8.307	19.646	0.0111871	0.358701	0.0040318	-16.732	36.05	0.00847216	0.375752	0.00190244
428	49.05	0.0163646	0.142125	0.00119652	-6.007	13.603	0.0261804	0.140076	0.0064666	-15.565	23.583	0.0184703	1	0.00931102	-6.045	23.605	0.0743245	0.545479	0.00270859	-12.683	15.774	0.0874411	0.638405	0.0293187	-6.319	35.676	0.031505	0.795188	0.00404135	-10.124	22.189	0.0102542	0.538051	0.0051738	-2.06	27.464	0.00925002	0.541423	0.00402034	-14.837	26.409	0.0065137	0.0572439	0.0023604	-6.81	36.293	0.0121624	0.0465249	0.00243526
429	43.059	0.0133377	0.170996	0.00157966	-8.263	11.522	0.11166	0.597862	0.0210401	-2.978	25.695	0.0181765	1	0.0089085	-5.509	31.739	0.0307358	0.544286	0.00128371	-12.025	19.741	0.0727446	0.648526	0.0493823	-14.468	33.465	0.0130954	0.794947	0.00295968	-1.904	28.243	0.0103237	0.537417	0.00381474	-7.685	22.622	0.0192411	0.542711	0.00734329	-13.801	22.378	0.00773873	0.35833	0.0029688	-6.209	32.067	0.00765614	0.262328	0.00290918
430	48.455	0.086653	0.136361	0.00375049	-9.077	10.504	0.141295	0.603184	0.0307349	-4.237	21.72	0.0505542	1	0.0548457	-6.323	40.511	0.0148536	0.543743	0.000634718	-9.237	20.168	0.0671074	0.644085	0.044849	-13.131	42.676	0.00539786	0.794701	0.00151558	-14.455	29.05	0.00813812	0.537158	0.00314135	-15.748	22.179	0.0188701	0.542781	0.00719696	-7.795	20.895	0.0111539	0.643883	0.00367075	-12.703	37.948	0.00592546	0.0514362	0.00152798
431	56.691	0.00875995	0.084653	0.000907726	-4.094	19.075	0.00763399	0.587274	0.00220686	-5.395	16.201	0.0319279	1	0.0171424	-12.103	39.408	0.0131735	0.543731	0.000620607	-7.588	25.256	0.0335314	0.639376	0.0278103	-16.487	27.696	0.0188173	0.795522	0.00493868	-16.98	23.327	0.0091872	0.0823538	0.00457349	-13.383	25.465	0.0168136	0.542476	0.00703094	-10.594	16.374	0.0149462	0.32824	0.0053147	-8.649	29.569	0.0187073	0.626053	0.00313671
432	43.854	0.0294795	0.423619	0.00503413	-17.638	12.259	0.0472308	0.593047	0.0130775	-7.478	28.25	0.0373446	1	0.0331935	-9.149	26.577	0.0255403	0.545148	0.00231263	-7.787	24.438	0.0623913	0.634652	0.0153152	-18.804	23.924	0.0302088	0.796001	0.0116686	-9.938	32.124	0.00730107	0.5369	0.00263286	-5.766	25.465	0.0100517	0.541458	0.00398443	-5.652	14.572	0.0530129	0.178068	0.0181373	-11.6	29.876	0.00862859	0.0782095	0.00259589
433	53.47	0.0116414	0.114095	0.00124486	-8.816	5.458	0.104265	0.599388	0.0288196	-10.85	23.37	0.0417491	1	0.0359695	-5.754	28.286	0.0740157	0.132175	0.00178916	-3.933	36.112	0.016385	0.629437	0.00619709	-10.728	43.24	0.00853055	0.79479	0.00188393	-7.898	24.906	0.015079	0.538726	0.00673028	-15.293	31.379	0.00790217	0.541085	0.00326592	-6.337	14.809	0.030333	0.363188	0.0129718	-10.283	37.233	0.0094772	0.375728	0.00176374
434	47.648	0.0307634	0.28115	0.00190488	-2.694	18.264	0.00750877	0.587242	0.0021147	-0.45	22.658	0.0199354	1	0.00949687	-3.723	25.154	0.110481	0.546571	0.00407918	-15.088	26.461	0.0183053	0.630496	0.00603389	-17.07	33.038	0.0221211	0.795786	0.00420231	-11.932	22.364	0.0195209	0.540173	0.00945663	-7.102	30.996	0.0195423	0.544112	0.00854598	-8.581	25.615	0.00713687	0.141135	0.00251044	-8.75	29.664	0.0245871	0.215783	0.00355649
435	53.508	0.0238797	0.362558	0.00364006	-6.316	12.05	0.0757344	0.599277	0.0224343	-11.9	21.112	0.0446782	1	0.0324387	-7.932	21.634	0.05486	0.554334	0.0139651	-4.914	17.416	0.14014	0.63693	0.0226527	-15.979	35.874	0.012549	0.795223	0.00261672	-0.326	33.106	0.0060297	0.53681	0.00244079	-10.753	37.935	0.00702694	0.540914	0.00270774	-4.354	26.218	0.00680767	0.358116	0.00235951	-5.878	27.352	0.0147533	0.37628	0.00314283
436	33.987	0.040469	0.424488	0.00641959	-8.849	13.226	0.0218754	0.588876	0.00625213	-6.34	13.572	0.0328843	1	0.0159983	39.628	19.249	0.139983	0.546148	0.00350918	-9.349	18.395	0.0554474	0.638493	0.0260712	-6.64	33.5	0.0149077	0.794909	0.00320663	-9.814	20.482	0.0178578	0.539647	0.00866672	-7.993	20.899	0.0199093	0.543004	0.0090628	-10.548	26.835	0.010006	0.643436	0.00276138	-11.812	36.114	0.0183742	0.0850963	0.00348944
437	51.534	0.0212106	0.0661209	0.00180988	-11.942	11.254	0.0219174	0.589489	0.00720824	-11.59	29.199	0.0134121	1	0.00628346	102.738	36.616	0.0252764	0.35228	0.00141533	-11.281	27.416	0.0920496	0.635096	0.0169737	-8.853	25.118	0.0435529	0.795653	0.0153955	-13.716	35.009	0.00557952	0.466059	0.00237336	-5.047	26.159	0.0150606	0.542385	0.00656522	-9.153	28.71	0.00640567	0.357942	0.00207269	-3.424	49.814	0.0087591	0.110069	0.00106286
438	25.675	0.0408638	0.581361	0.00402409	-12.925	12.12	0.0096384	0.587769	0.00334034	-12.73	20.856	0.0218843	1	0.0113819	-7.769	30.971	0.0172814	0.543965	0.000899978	-6.51	28.159	0.05398	0.633921	0.01458	-6.43	48.606	0.00637511	0.794728	0.00123172	-8.113	16.139	0.0352702	0.470649	0.0157111	-14.871	29.998	0.00818754	0.541112	0.00309081	-12.773	32.73	0.00537752	0.152481	0.00157876	-11.404	22.051	0.0554018	0.628774	0.00867653
439	64.655	0.00933417	0.579324	0.000599356	-9.236	15.006	0.0153623	0.587903	0.00371713	-12.443	24.213	0.0172699	1	0.00848234	-2.78	31.843	0.0506304	0.544317	0.00132044	-7.81	23.249	0.0197058	0.632168	0.00966198	-19.138	23.582	0.0247323	0.795616	0.0108645	-13.548	24.811	0.0144293	0.467293	0.00603863	-5.165	27.983	0.0120794	0.5419	0.0051424	-9.739	18.018	0.0214488	0.644649	0.00728311	-13.207	37.989	0.0176878	0.237997	0.0016504
440	50.954	0.0110966	0.580029	0.00102175	-8.611	13.304	0.10374	0.601532	0.0259025	-4.394	18.699	0.054726	1	0.060857	17.316	15.609	0.12259	0.547939	0.00565781	-3.396	25.153	0.0238454	0.632002	0.011594	-11.153	32.6	0.0167107	0.794967	0.00430281	-4.387	25.151	0.0161309	0.101612	0.00727315	-11.481	20.96	0.0345365	0.463729	0.0105571	-5.614	21.342	0.065146	0.174742	0.0125126	-3.999	44.162	0.00869731	0.625223	0.00130421
441	42.41	0.0254762	0.580391	0.00156077	-11.551	13.286	0.0203039	0.588694	0.00526381	-7.509	26.178	0.0287265	1	0.0156693	97.285	35.11	0.0159788	0.543909	0.000832918	-11.577	32.425	0.0144994	0.62983	0.00445665	-14.433	22.744	0.0274862	0.796225	0.0103482	-9.14	36.825	0.00726864	0.465438	0.0024726	-4.116	25.333	0.0144611	0.541843	0.00503941	-13.592	22.986	0.0301682	0.10142	0.0101822	-0.001	39.76	0.010838	0.625466	0.00157246
442	61.623	0.00638208	0.149268	0.000646287	-10.598	12.345	0.0275818	0.589872	0.00851418	-13.932	21.67	0.0621961	1	0.0707728	-7.582	40.929	0.0250235	0.0343445	0.000721762	-11.376	21.788	0.0261853	0.63549	0.0171052	-16.174	22.339	0.101666	0.795973	0.0390305	-10.581	28.419	0.0071573	0.537184	0.00321684	-9.814	34.504	0.00753797	0.541166	0.00296882	-7.387	28.277	0.00925314	0.643405	0.00238394	-5.747	38.02	0.00898586	0.0472834	0.00166721
443	47.675	0.019233	0.580084	0.00115727	-11.672	13.196	0.116359	0.59242	0.0120307	-8.309	21.656	0.0291172	1	0.0154972	-6.171	13.596	0.113039	0.551954	0.0105298	-7.049	26.638	0.0392137	0.632216	0.0105843	-6.58	33.11	0.00968381	0.794877	0.00274811	-11.763	21.721	0.0115286	0.537973	0.00488143	-8.555	29.18	0.0101292	0.541347	0.00359681	-3.422	33.142	0.00561809	0.64327	0.00169064	-10.707	31.39	0.0128176	0.135282	0.00303682
444	57.452	0.0121313	0.281197	0.00085204	-3.616	12.364	0.0333816	0.590435	0.00917828	-14.666	23.441	0.0377113	1	0.0129543	-2.305	36.214	0.0289576	0.544205	0.00118641	-10.633	25.366	0.0198166	0.631822	0.00983599	-8.207	16.882	0.0409298	0.795784	0.0117736	-24.151	13.676	0.0525879	0.547366	0.0258887	-7.765	32.478	0.0156058	0.542048	0.00539019	-8.62	12.664	0.0988165	0.378024	0.0427569	-14.738	32.735	0.00991937	0.625462	0.00241087
445	66.506	0.00858309	0.160346	0.000987618	-4.679	11.414	0.127644	0.598128	0.0231396	-4.593	16.536	0.0650548	1	0.0714698	-5.298	37.174	0.0118466	0.543783	0.000682426	-4.903	16.117	0.101665	0.640438	0.029891	-3.346	30.723	0.0156475	0.794966	0.0032102	-5.94	20.346	0.022925	0.53986	0.00883623	-8.83	32.725	0.00670155	0.540905	0.0027138	-9.907	27.163	0.00657725	0.628562	0.0022905	-8.376	39.606	0.00636535	0.0683691	0.00135059
446	50.832	0.021045	0.288033	0.00269257	-8.394	6.506	0.0919956	0.603822	0.0395456	-12.131	25.048	0.0373353	1	0.0236091	8.474	35.972	0.0134963	0.543856	0.000770114	-6.68	20.01	0.0295086	0.637496	0.0204115	-16.962	31.222	0.0147012	0.79502	0.00457686	-7.287	18.904	0.0426821	0.546557	0.0219433	-11.827	30.272	0.0296082	0.547583	0.0149757	-11.312	21.645	0.0226922	0.359802	0.00590869	-5.36	49.828	0.0232432	0.625709	0.00167284
447	55.459	0.0212596	0.18077	0.001188	-5.473	19.081	0.00862214	0.587266	0.0021722	-6.983	24.867	0.0218351	1	0.00981885	-2.158	35.622	0.0327895	0.544116	0.00108006	-9.965	21.759	0.0359641	0.633168	0.0121186	-6.208	23.577	0.0186526	0.795222	0.00633378	-5.999	34.61	0.00663391	0.536875	0.00259034	-6.316	25.417	0.00973435	0.54162	0.00429916	-18.136	30.925	0.00477035	0.193236	0.00169711	-7.524	47.17	0.0108035	0.0980935	0.00122633
448	51.688	0.00852785	0.0601103	0.000873173	-4.667	9.974	0.144761	0.627038	0.0725095	-4.975	30.404	0.0126466	1	0.00557229	44.708	17.172	0.0227752	0.548625	0.00654423	-14.146	28.189	0.0332735	0.632672	0.0105178	-10.976	23.965	0.0465623	0.796279	0.0241052	-5.877	22.605	0.014471	0.0998545	0.00619575	-12.703	16.122	0.162622	0.55095	0.0434301	-12.885	22.564	0.00808874	0.131315	0.00295722	-6.022	37.544	0.00623905	0.625256	0.00176575
449	44.624	0.0145911	0.58032	0.00151437	-9.995	13.594	0.0218444	0.416487	0.00485183	-6.163	27.196	0.0464288	1	0.043287	-7.712	19.94	0.0677607	0.549457	0.0075393	-1.108	27.964	0.0163733	0.631931	0.00884104	-5.324	24.285	0.0133508	0.795359	0.00471457	-12.17	30.835	0.0075061	0.208999	0.00295739	-5.744	25.041	0.0133312	0.464275	0.00531329	-12.572	16.904	0.0137883	0.359295	0.00553538	-10.268	29.475	0.0101134	0.36776	0.00306741
450	73.535	0.00653585	0.0705616	0.000551474	-12.091	18.397	0.00800861	0.587242	0.00209379	-6.076	28.597	0.0096719	1	0.00343777	291.847	16.419	0.0215745	0.545394	0.00260639	-14.252	24.736	0.0159304	0.630784	0.00677898	-8.901	27.439	0.00861059	0.794972	0.00329367	-3.2	25.177	0.0107042	0.538072	0.00509671	-8.216	35.12	0.00619593	0.0970867	0.00248678	-9.731	15.533	0.036602	0.149875	0.0135537	-8.623	26.612	0.0261486	0.625533	0.00416129
451	46.105	0.0285028	0.580201	0.00187264	-8.619	12.01	0.0541798	0.594242	0.0168896	-7.37	20.152	0.0549358	1	0.0429828	-9.41	17.928	0.0200075	0.546415	0.00382877	-12.079	27.162	0.0212405	0.630435	0.00598203	-1.34	15.114	0.0453003	0.796338	0.0146307	-9.773	12.685	0.0380962	0.171155	0.0187196	-13.981	20.803	0.0188255	0.542788	0.00790077	-9.274	23.327	0.00968415	0.643852	0.00287702	-6.1	31.694	0.00755111	0.328122	0.00297148
452	39.465	0.036708	0.570726	0.00249598	-11.695	14.093	0.0311623	0.147455	0.006152	-6.499	26.636	0.0154026	1	0.0073507	-7.864	38.175	0.0263598	0.54387	0.000786377	-7.969	28.751	0.0121894	0.629897	0.00473151	-10.602	28.464	0.0219969	0.795226	0.00766012	-7.904	24.144	0.0142645	0.0733746	0.0057604	-8.393	21.526	0.118254	0.548132	0.0344131	-10.837	6.613	0.131222	0.419602	0.12543	-8.179	30.852	0.013346	0.62533	0.00503437
453	35.905	0.0682881	0.580639	0.00351527	-10.404	10.106	0.125259	0.605207	0.0367814	-4.917	24.369	0.0257565	1	0.0136069	-2.175	30.756	0.0112953	0.544098	0.00105895	-0.655	21.632	0.0538455	0.63204	0.010354	-3.835	24.347	0.0129879	0.7953	0.00557837	-8.188	20.398	0.0740587	0.546446	0.0240763	-9.133	25.34	0.0199074	0.46367	0.00662419	-7.661	15.364	0.0140165	0.646733	0.0054353	-12.839	26.793	0.0179783	0.0762693	0.00331425
454	62.078	0.00993747	0.230321	0.000709545	-0.695	15.402	0.0176011	0.588877	0.00529194	-12.89	27.559	0.0433368	1	0.0345264	9.178	33.465	0.0165095	0.543945	0.000876255	-5.367	24.676	0.13553	0.637996	0.0261179	-13.556	28.515	0.0140541	0.795141	0.00372053	-5.299	22.455	0.0105688	0.538103	0.00512489	-10.57	32.839	0.00630619	0.123635	0.00261531	-1.597	14.841	0.014069	0.64532	0.00542504	-14.295	35.563	0.0199447	0.625665	0.00218554
455	47.072	0.0186645	0.242111	0.00129367	-4.754	12.516	0.1417	0.6061	0.0345683	-7.888	5.948	0.138382	1	0.143666	-6.842	12.03	0.027639	0.174181	0.00426571	-17.763	33.754	0.0109347	0.629355	0.00339707	-10.996	21.235	0.0266628	0.796163	0.00822828	-6.796	28.473	0.006541	0.537014	0.00287638	-3.855	22.002	0.0178737	0.542654	0.00684152	-11.308	15.162	0.058481	0.0885134	0.0138354	-11.729	45.199	0.00653197	0.0620166	0.00107925
456	47.404	0.0256457	0.418234	0.00150177	-14.349	12.592	0.0434394	0.591581	0.0102968	-10.533	17.175	0.0734852	1	0.065433	2.511	28.24	0.0503902	0.544674	0.00174537	-13.544	34.889	0.0106274	0.629269	0.00319033	-6.51	34.694	0.0200784	0.794956	0.00493971	-7.097	27.621	0.00946357	0.537539	0.00407164	-4.149	34.699	0.00792764	0.540954	0.0027409	-6.87	26.129	0.00682447	0.187128	0.00240002	-4.536	26.265	0.0104652	0.37669	0.00316521
457	66.405	0.00814882	0.579802	0.000597792	-8.229	16.086	0.0152468	0.58805	0.00416697	-10.821	28.274	0.0153504	1	0.0073989	-5.203	31.476	0.14428	0.544496	0.00153326	-11.206	22.985	0.133404	0.639805	0.0369781	-8.32	21.118	0.052242	0.798927	0.0130457	-15.997	27.309	0.00807752	0.537165	0.00320114	-9.66	27.292	0.0115411	0.119499	0.00485249	-9.236	25.314	0.014655	0.618761	0.00298966	-5.536	33.284	0.058508	0.0519727	0.00228891
458	67.59	0.011353	0.110349	0.00100489	-5.829	14.415	0.00871444	0.587459	0.00282584	-8.804	7.147	0.110392	1	0.108568	-7.754	26.055	0.0705036	0.458352	0.00163887	-7.479	23.848	0.0208475	0.631823	0.00924003	-4.586	35.382	0.00791364	0.794829	0.00283487	-1.305	28.409	0.0085582	0.537215	0.00328569	-11.622	27.859	0.0210877	0.543078	0.00733556	-8.328	16.049	0.0158143	0.0616742	0.0058677	-10.194	44.875	0.00681678	0.337403	0.00128037
459	51.477	0.0191586	0.225905	0.00111338	-12.357	12.816	0.0737546	0.416177	0.00979724	-1.634	7.705	0.136782	1	0.113568	-8.727	15.474	0.0220226	0.546698	0.00416913	-8.55	18.416	0.0444329	0.63629	0.0179622	-8.549	31.715	0.0421517	0.795472	0.00451157	-7.352	30.205	0.00804641	0.53709	0.00306784	-8.9	28.073	0.0237244	0.0813033	0.0100559	-7.719	16.325	0.0233949	0.645095	0.00577138	-8.459	22.177	0.0403986	0.189122	0.00847076
460	15.822	0.0427133	0.426342	0.00937963	-9.927	11.563	0.0253712	0.168177	0.00795852	-5.119	20.287	0.0468546	1	0.0309103	71.775	34.711	0.00951154	0.544004	0.000946349	-5.745	27.688	0.0144708	0.629796	0.00449768	-3.124	30.077	0.0110671	0.794963	0.00311964	-8.612	35.29	0.00564112	0.536765	0.00231729	-7.138	28.205	0.0178763	0.142419	0.00727355	-10.874	28.585	0.00617962	0.357985	0.0020435	-5.175	26.701	0.0134548	0.626116	0.00423071
461	63.992	0.0108918	0.181166	0.000666459	-11.455	18.801	0.00895348	0.587262	0.00215138	-2.188	21.32	0.0702055	1	0.108776	-5.432	33.666	0.0991405	0.544317	0.00132016	-10.334	28.785	0.0143633	0.62999	0.00505537	-12.471	33.73	0.00937782	0.794884	0.00235518	-9.312	24.405	0.0093908	0.434356	0.00432263	-3.206	19.623	0.0288347	0.467756	0.0132024	-2.028	28.357	0.00698708	0.358148	0.00235301	-6.172	39.677	0.0057764	0.535479	0.00142928
462	49.054	0.0241987	0.0763573	0.00130371	-16.188	15.479	0.00881345	0.587513	0.00266829	-2.312	21.222	0.0162764	1	0.00695606	6.336	22.979	0.0191706	0.459637	0.00359602	-3.073	17.877	0.0593493	0.642454	0.0338587	-10.43	36.157	0.0140263	0.795162	0.00350167	-4.821	29.871	0.00647907	0.537088	0.00304418	-11.11	25.586	0.0135393	0.541819	0.00537564	-7.375	12.568	0.0191502	0.647586	0.00709766	-7.369	31.691	0.00729481	0.625494	0.00192905
463	50.208	0.018523	0.128605	0.00223863	-10.816	12.131	0.0140368	0.588534	0.00486858	-7.89	21.451	0.0520317	1	0.0622672	-8.119	17.016	0.0408954	0.0763826	0.00618647	-9.405	20.472	0.0219008	0.631893	0.00913664	-7.305	25.805	0.0166692	0.795061	0.00660883	-17.215	14.34	0.0228439	0.472307	0.011643	-12.253	24.529	0.0731648	0.547592	0.0245354	-12.793	30.695	0.00562068	0.64346	0.00186882	-4.543	29.159	0.0170426	0.159545	0.00489798
464	30.573	0.0427515	0.120087	0.00997499	-9.376	9.761	0.0296212	0.591155	0.0096105	-5.557	16.279	0.0432621	1	0.027466	-3.854	34.88	0.0165846	0.543893	0.000813584	-2.153	23.14	0.0474268	0.636839	0.0196497	-11.036	31.892	0.0527165	0.797155	0.00731051	-4.664	25.768	0.00720979	0.537219	0.00325497	-7.015	23.698	0.0266982	0.543577	0.0105135	-9.298	22.126	0.0129088	0.64372	0.00371186	-15.216	36.68	0.00933237	0.377278	0.00398488
465	38.51	0.0341705	0.422714	0.00358974	-17.139	12.512	0.0181586	0.588942	0.00593418	-0.24	22.076	0.0219316	1	0.01036	-3.852	31.272	0.0191803	0.543983	0.000921185	-10.935	27.546	0.0131663	0.630411	0.00608224	-12.475	31.826	0.0147678	0.794966	0.00332404	-10.506	29.04	0.0101299	0.537214	0.00332075	-2.832	20.966	0.0134504	0.542171	0.00612101	-7.65	10.718	0.0295841	0.647685	0.0109685	-8.719	11.865	0.0661853	0.628852	0.0154528
466	53.533	0.0315509	0.112289	0.00268806	-5.568	19.69	0.0102192	0.587325	0.00236979	-2.995	1.728	0.393219	1	0.462105	-17.661	30.422	0.0129841	0.544062	0.00101522	0	24.789	0.0687924	0.633672	0.0136284	-6.75	29.233	0.0241225	0.795096	0.00451601	-14.933	23.9	0.0155984	0.53814	0.00539202	-7.497	15.894	0.0663325	0.54858	0.0224284	-13.581	15.148	0.0367069	0.645182	0.0132322	-12.833	37.369	0.0076968	0.0921223	0.00223411
467	49.467	0.0231157	0.580147	0.00135258	-7.33	11.467	0.0466014	0.593945	0.0156009	-6.037	2.178	0.340909	1	0.528329	-8.453	12.587	0.0305491	0.546792	0.00428199	-13.008	32.301	0.0142853	0.629606	0.00396638	-3.735	28.691	0.0150691	0.795205	0.00325149	-10.499	10.09	0.0850534	0.480438	0.0382146	-3.771	23.585	0.0222813	0.542889	0.00779408	-10.534	18.367	0.0114234	0.358867	0.00429823	-13.731	40.808	0.0243287	0.625584	0.00169103
468	56.675	0.0123902	0.0944091	0.000985287	-8.357	14.584	0.0824636	0.590926	0.00910009	-3.046	26.659	0.0173672	1	0.00861075	-9.42	13.505	0.0329454	0.462281	0.00671482	-12.892	34.675	0.0112568	0.629351	0.0034149	-4.832	23.594	0.0169851	0.79574	0.00690522	-3.995	30.381	0.00863026	0.537206	0.00326504	-8.64	24.864	0.0272302	0.544534	0.010412	-14.728	21.696	0.0135173	0.643896	0.00358279	-8.481	33.307	0.0275022	0.625582	0.00263
469	43.164	0.0195361	0.339023	0.0017465	-5.193	10.522	0.0264449	0.590893	0.00897167	-13.757	19.18	0.0350162	1	0.0212839	-1.598	44.095	0.0103112	0.54369	0.000571959	-14.258	27.141	0.0143762	0.631317	0.00760747	-8.229	42.116	0.00896817	0.794852	0.00187338	-7.536	36.167	0.00574958	0.536723	0.00221745	-7.038	23.053	0.01735	0.542352	0.00628704	-8.899	21.081	0.0121525	0.358799	0.00413685	-11.599	30.65	0.0613671	0.625786	0.00387365
470	54.627	0.0198394	0.422307	0.00294364	-16.951	13.923	0.0983873	0.599344	0.0221058	-4.033	33.747	0.0125867	1	0.00582395	1.6	21.981	0.040668	0.293491	0.00713841	-17.689	30.781	0.0117344	0.629608	0.0040424	-9.749	42.173	0.00742738	0.79476	0.00154897	-10.417	20.214	0.0127454	0.472038	0.00617296	-6.655	24.797	0.01847	0.542306	0.0065445	-17.049	17.764	0.160328	0.385156	0.0540224	-6.563	28.258	0.0211957	0.626031	0.00382358
471	42.853	0.0457226	0.580576	0.00185523	-7.076	10.737	0.128789	0.600414	0.026864	-9.467	26.884	0.133688	1	0.0507196	-9.894	23.205	0.0975015	0.545352	0.00255607	-8.844	21.331	0.0269679	0.633577	0.0132014	-2.835	35.542	0.0404648	0.794928	0.0040896	-6.185	20.655	0.01492	0.539135	0.00744018	-14.113	21.45	0.0232534	0.543129	0.00834837	-5.778	22.581	0.00989632	0.230229	0.00345329	-4.558	43.459	0.024364	0.150202	0.00236116
472	55.781	0.00800955	0.58004	0.000889326	-12.363	15.018	0.0912763	0.598529	0.022709	-9.655	24.686	0.0210821	1	0.00962978	-3.501	25.107	0.0558672	0.555852	0.0181304	-19.114	9.363	0.196691	0.669794	0.103792	-23.609	11.007	0.0502672	0.797341	0.0196977	-9.796	23.188	0.00962355	0.467769	0.00437902	-16.109	23.912	0.0419601	0.5464	0.0192773	-6.87	13.622	0.0449429	0.528586	0.0106125	-9.206	41.501	0.00472872	0.625186	0.00155565
473	47.677	0.0350422	0.0847193	0.00232491	-14.722	14.382	0.0196209	0.589205	0.00630397	-13.423	22.523	0.0412307	1	0.0503553	-4.624	25.527	0.0296921	0.16056	0.00180448	-4.221	22.194	0.0206258	0.632553	0.0103377	-12.838	30.134	0.0386506	0.796245	0.00604825	-10.578	20.628	0.0220186	0.53981	0.00868107	-11.173	24.436	0.141884	0.545856	0.0378109	-4.214	19.667	0.0249439	0.643948	0.00649698	-8.418	46.429	0.00775124	0.625226	0.00111923
474	57.481	0.0332698	0.105291	0.00242526	-7.732	17.923	0.0155149	0.587844	0.00349228	-8.695	26.398	0.0133723	1	0.00592615	3.926	21.774	0.0205723	0.545028	0.00216847	-5.935	29.034	0.0145323	0.630176	0.00543675	-14.872	21.157	0.017479	0.795072	0.00856626	-3.744	18.276	0.0178822	0.539696	0.00880356	-10.329	28.92	0.013429	0.54249	0.00560652	-7.895	22.924	0.00773232	0.358383	0.00298133	-1.815	30.765	0.01654	0.62532	0.00825929
475	57.812	0.010938	0.579922	0.000876098	-12.199	14.488	0.0315237	0.591093	0.00984276	-8.383	20.652	0.0374206	1	0.0179766	-2.439	22.609	0.0179606	0.544538	0.00158306	-12.487	25.804	0.0186273	0.630702	0.00642091	-13.692	33.244	0.0161058	0.794996	0.00498584	-14.476	23.732	0.0122218	0.537808	0.00471048	-14.631	24.908	0.0205178	0.542804	0.00693663	-9.795	15.504	0.0625045	0.368992	0.0246617	-6.507	81.726	0.00232781	0.625081	0.000349366
476	31.236	0.0433969	0.170136	0.00852405	-9.665	21.919	0.00780718	0.587018	0.00181904	-2.356	11.478	0.0820008	1	0.0667452	-9.008	37.2	0.0166768	0.543809	0.000714417	-11.704	15.167	0.087146	0.640346	0.0284196	-12.227	23.162	0.0129358	0.795193	0.00521522	-1.8	22.821	0.0163472	0.538482	0.00616287	-7.74	28.676	0.0132626	0.462179	0.00522411	-6.011	15.428	0.0539289	0.649176	0.0134057	-13.628	34.244	0.0267542	0.069085	0.00347655
477	47.717	0.0216088	0.424445	0.00649225	-11.466	12.891	0.123089	0.599919	0.0458632	-9.598	29.929	0.0178701	1	0.00930468	-3.596	22.278	0.0273052	0.544726	0.00180794	-13.739	16.503	0.121432	0.644325	0.0514011	-16.055	28.77	0.0324121	0.795549	0.00487446	-14.003	29.386	0.0079305	0.537286	0.00353735	-5.554	22.668	0.0236912	0.543456	0.0087673	-9.471	8.245	0.0363779	0.654332	0.0158519	-15.873	34.383	0.00744791	0.625221	0.00346408
478	39.159	0.0129497	0.421506	0.00166992	-8.602	16.989	0.0100416	0.587483	0.00274893	-6.861	17.212	0.0356511	1	0.021136	-7.099	25.753	0.0404184	0.544589	0.00164476	-13.985	19.72	0.0258998	0.37876	0.00935417	-11.805	25.74	0.0495001	0.79987	0.0153386	-12.001	16.387	0.0435434	0.542315	0.0141006	-21.212	22.799	0.094599	0.545376	0.0306977	-11.011	11.936	0.05498	0.65799	0.0282966	-7.867	46.487	0.00493848	0.534148	0.00105083
479	18.064	0.0386055	0.427556	0.0113121	-11.469	13.284	0.022031	0.58886	0.00588639	-5.88	21.776	0.0601224	1	0.0319296	-2.878	21.435	0.0236469	0.0924589	0.00234764	-13.997	29.682	0.0143803	0.629929	0.00475829	-17.34	22.637	0.0220274	0.795287	0.00816715	-8.679	18.871	0.0294294	0.540132	0.0100557	-10.402	27.872	0.0261578	0.543915	0.00893121	-6.171	24.77	0.0101379	0.643447	0.00296755	-11.542	39.781	0.0109718	0.0911664	0.0015942
480	57.388	0.00879508	0.500515	0.000734321	-15.175	17.32	0.0138217	0.103526	0.00325374	-7.729	19.602	0.0872917	1	0.084692	-9.537	27.371	0.0184707	0.544195	0.00117357	-11.311	27.728	0.0136768	0.630449	0.00586464	-7.069	29.781	0.0123659	0.794856	0.00419943	-5.304	22.374	0.0125791	0.467224	0.00497934	-10.804	30.443	0.00960722	0.541285	0.00370766	-14.397	30.126	0.0053343	0.64175	0.00184886	-4.952	17.576	0.0855889	0.627442	0.00803415
481	46.442	0.0255486	0.180119	0.00127755	-8.531	13.794	0.0282161	0.58987	0.00699886	-7.616	27.78	0.0420844	1	0.0323965	63.778	14.948	0.0375931	0.460987	0.00541071	-10.876	21.71	0.02857	0.632844	0.0118216	-19.383	27.568	0.0330995	0.795195	0.00674282	-15.777	29.716	0.00801389	0.468262	0.00376057	-11.953	19.866	0.0150662	0.542519	0.00690209	-11.905	22.374	0.0474219	0.103074	0.0118738	-5.725	23.262	0.0257645	0.0767897	0.00548688
482	53.969	0.0101933	0.579877	0.000862437	-12.563	12.567	0.0213857	0.589093	0.00846253	-8.982	20.498	0.0233111	1	0.0123875	-8.814	14.977	0.0227875	0.549008	0.00697396	-11.686	22.053	0.0302478	0.633455	0.0127172	-0.24	23.051	0.066767	0.79669	0.0132334	-11.033	25.909	0.019788	0.539636	0.00845039	-8.362	27.296	0.0115611	0.541756	0.00463192	-11.448	21.268	0.00869001	0.3879	0.00322939	-10.932	18.772	0.0433215	0.360052	0.0297947
483	43.242	0.0168857	0.580101	0.00120125	-11.047	13.356	0.0418944	0.593013	0.0130884	-9.457	26.577	0.0227583	1	0.0103863	3.114	26.511	0.0649657	0.544765	0.0018541	-4.944	21.631	0.0270348	0.634507	0.0141388	-11.36	20.247	0.0334892	0.796338	0.0103608	-11.608	17.796	0.0316795	0.541477	0.0123757	-19.966	28.216	0.0168825	0.542453	0.00626284	-10.725	13.68	0.0216515	0.651753	0.00899202	-9.259	39.539	0.0070148	0.143318	0.0013608
484	63.473	0.00714391	0.420828	0.000593227	-9.489	12.405	0.0119624	0.587859	0.00402498	-9.275	17.759	0.0320047	1	0.0204599	-10.614	21.999	0.0179127	0.545284	0.00247499	-6.525	13.852	0.0893584	0.643579	0.0355066	-9.439	24.313	0.0170242	0.794974	0.00882302	-8.235	22.766	0.0137668	0.538897	0.00695004	-2.796	33.884	0.0146235	0.542774	0.00610511	-5.779	16.686	0.044048	0.644473	0.00859853	-7.195	37.937	0.00721399	0.375785	0.00219428
485	42.178	0.0148971	0.580193	0.00134626	-10.066	15.069	0.0313904	0.590615	0.0087867	-7.393	29.422	0.0134881	1	0.00632271	-5.591	22.9	0.0403139	0.547679	0.00538898	-8.147	28.488	0.0132195	0.630133	0.00523402	-8.025	27.652	0.0133559	0.794932	0.00456573	-7.788	23.497	0.00855406	0.469988	0.00407574	-8.424	30.146	0.00764726	0.0860332	0.00296508	-7.374	27.576	0.00762434	0.358154	0.00243561	-5.862	29.445	0.00911177	0.365995	0.00288616
486	54.282	0.0117947	0.421043	0.000934273	-16.707	9.316	0.0782696	0.595373	0.0204784	-8.953	23.744	0.138114	1	0.0267351	-2.373	25.614	0.0204683	0.544257	0.0012478	-5.936	33.727	0.0125306	0.629363	0.00439927	-5.971	18.716	0.0625731	0.796232	0.0403915	-8.683	18.737	0.105137	0.559407	0.0530552	-5.523	29.034	0.00863264	0.54127	0.00361924	-10.075	25.27	0.00638452	0.570883	0.00236163	-5.308	33.65	0.0109837	0.625287	0.00384394
487	68.145	0.00639506	0.0810768	0.000547245	-6.198	5.849	0.119785	0.612951	0.0746155	-4.208	27.825	0.0330386	1	0.0191385	-4.92	33.308	0.0288213	0.102567	0.00116632	-12.256	18.759	0.0243564	0.632435	0.010933	-5.12	29.517	0.0203445	0.795198	0.00358613	-7.387	27.659	0.00922722	0.537215	0.00333432	-14.756	26.179	0.0230186	0.543219	0.0086236	-6.934	25.711	0.00750392	0.357977	0.00228683	-6.079	27.793	0.0236122	0.627	0.00617626
488	65.909	0.0181972	0.0708129	0.000806652	-8.82	7.943	0.0581474	0.59573	0.021143	-10.159	36.247	0.0165276	1	0.00792809	5.083	13.165	0.0365922	0.557721	0.0178516	-18.252	21.633	0.0334201	0.633179	0.0129279	-10.97	19.276	0.0787431	0.798746	0.0118496	-11.759	19.809	0.0201794	0.539061	0.0074336	-4.189	32.653	0.0076273	0.541003	0.00293055	-10.273	33.363	0.00634591	0.357835	0.00178303	-1.271	36.874	0.0113622	0.625611	0.00235761
489	51.023	0.0147367	0.421903	0.00230067	-9.072	16.56	0.0122395	0.587597	0.00293536	-6.439	28.848	0.0338409	1	0.020311	57.478	25.33	0.0162042	0.544331	0.00133642	-12.425	24.586	0.0295872	0.631568	0.00953973	-11.737	22.321	0.0188991	0.795068	0.0104139	-6.888	12.118	0.0583937	0.531995	0.028067	-7.28	24.886	0.0206562	0.46285	0.00762728	-6.583	18.79	0.00925315	0.35871	0.00377245	-9.007	26.272	0.018869	0.368274	0.00471554
490	43.06	0.0154144	0.580271	0.00159364	-1.429	10.6	0.0470948	0.593176	0.0202314	-5.663	26.49	0.0133231	1	0.00590472	4.259	41.451	0.0106659	0.543689	0.000571195	-6.521	32.384	0.014153	0.629634	0.00423203	-10.107	39.265	0.0159179	0.795423	0.00281116	-3.138	19.928	0.0774931	0.543817	0.0178058	-6.269	24.281	0.025943	0.544352	0.0104372	-19.41	27.169	0.00567202	0.589956	0.00201452	-6.334	26.105	0.0186205	0.376308	0.00317886
491	48.318	0.017775	0.144774	0.00186308	-0.143	12.961	0.0198686	0.588978	0.00548188	-9.282	22.038	0.0458256	1	0.0298035	-11.195	31.312	0.0144683	0.54396	0.000893378	-5.866	32.754	0.0106503	0.629276	0.00335926	-0.001	23.038	0.0547899	0.796329	0.02896	-11.301	10.875	0.134527	0.557517	0.0565432	-13.36	26.697	0.0334283	0.544422	0.0105235	-10.735	21.965	0.00914009	0.343988	0.00321539	-9.11	33.579	0.11427	0.630477	0.0108517
492	44.342	0.0160191	0.580242	0.0016181	-12.826	17.27	0.00809699	0.58139	0.00247525	-1.555	21.868	0.0231572	1	0.0125106	-11.52	33.093	0.016999	0.457901	0.0010818	-4.662	23.024	0.026063	0.632866	0.0112756	-19.424	32.917	0.0147736	0.795424	0.00342584	-10.171	34.515	0.00600227	0.536759	0.00232483	-6.915	22.705	0.0127967	0.541891	0.0050116	-3.827	26.262	0.0102637	0.643475	0.0026825	-3.122	43.202	0.00830431	0.6254	0.00128651
493	39.127	0.0108228	0.58056	0.00154498	-10.337	13.757	0.0107597	0.587753	0.00352724	-8.944	24.984	0.107975	1	0.0387924	-7.399	20.932	0.0243744	0.545173	0.00234223	-6.27	19.262	0.0279438	0.187747	0.0112544	-16.592	25.069	0.0287596	0.795478	0.00740033	-14.393	16.857	0.0373863	0.543722	0.0169093	-11.023	18.879	0.0185996	0.542806	0.00744476	-11.227	15.05	0.0244988	0.361312	0.0105784	-5.958	40.887	0.00907152	0.137258	0.00159229
494	36.727	0.0318988	0.0879587	0.00283152	-3.435	16.451	0.00747868	0.587354	0.00232877	-7.59	23.701	0.0383152	1	0.0138177	0.358	23.186	0.0284226	0.546001	0.00333923	-2.457	24.132	0.034506	0.63272	0.0126778	-10.308	39.035	0.0113709	0.794856	0.00233086	-8.112	27.929	0.00864139	0.537377	0.00368656	-6.249	29.154	0.0100539	0.462095	0.00388746	-19.03	15.097	0.0313533	0.64591	0.00941278	-5.718	34.613	0.0100166	0.0938143	0.00189259
495	63.562	0.00797315	0.420829	0.00059388	-8.953	15.118	0.0709233	0.596611	0.0186331	-3.582	17.161	0.0262432	1	0.0128112	-6.183	31.286	0.0389087	0.27114	0.00143996	-2.677	23.929	0.0217109	0.631581	0.00875645	-19.409	11.255	0.0789007	0.797437	0.0202947	-14.603	37.857	0.00578528	0.465306	0.00195	-12.713	27.154	0.00997255	0.541577	0.0041246	-7.709	14.219	0.0392936	0.644842	0.0137577	-5.815	30.619	0.0108177	0.625739	0.00288544
496	48.343	0.0162017	0.190818	0.00181716	-9.335	13.399	0.0136735	0.588193	0.00418572	-0.201	18.995	0.0317343	1	0.0185012	-10.604	36.835	0.0197245	0.544006	0.000949368	-5.326	28.63	0.107064	0.633945	0.0142647	-9.663	18.801	0.0178788	0.79588	0.00841432	-11.504	21.61	0.0432863	0.546671	0.027373	-11.847	31.169	0.008082	0.541103	0.00330851	-8.326	12.43	0.11143	0.380516	0.0637498	-17.333	39.183	0.0152443	0.625336	0.00198159
497	64.233	0.0118342	0.0686547	0.00106598	-14.322	18.712	0.0106393	0.0751711	0.00245951	-4.608	17.99	0.0258558	1	0.0126458	-4.182	20.206	0.0299934	0.544798	0.00189442	-9.114	30.181	0.0508645	0.633105	0.0124711	-14.7	39.586	0.00849461	0.794768	0.00203871	-7.453	28.696	0.0168897	0.537867	0.00469305	-0.423	27.341	0.0310825	0.546615	0.0134835	-15.467	31.664	0.00556659	0.251601	0.00185925	-4.368	21.441	0.068998	0.631111	0.0134274
498	45.999	0.0117338	0.421143	0.00109271	-12.632	18.938	0.00797732	0.587167	0.00214378	-11.808	23.981	0.018518	1	0.00902576	-6.464	22.919	0.0583543	0.297823	0.00218459	-12.204	15.601	0.15808	0.655763	0.0580269	-8.021	22.184	0.0188557	0.795007	0.0104901	-2.519	29.518	0.00830224	0.427732	0.00342483	-8.451	26.658	0.0165376	0.542404	0.0059549	-14.849	27.484	0.00670803	0.358093	0.00227336	-5.743	22.607	0.0289921	0.101161	0.0150732
499	40.819	0.0214122	0.120279	0.00196576	-14.182	7.764	0.0776654	0.596758	0.0260535	-5.929	28.806	0.0429214	1	0.041689	-10.492	10.825	0.0542127	0.480559	0.00728879	-10.651	24.948	0.0183566	0.63107	0.00787665	-9.793	26.455	0.0198147	0.795089	0.00445456	-9.465	21.883	0.0105185	0.468826	0.00481855	-10.028	32.013	0.0077695	0.461765	0.00295624	-4.944	27.707	0.00715756	0.358027	0.00225782	-7.15	25.293	0.0474869	0.625877	0.00375192
500	52.199	0.0169425	0.0819553	0.000955735	-13.881	10.473	0.0175289	0.589	0.00641463	-12.132	17.462	0.0249443	1	0.0121275	-6.809	23.42	0.0289002	0.544575	0.00162737	-6.925	25.731	0.0256496	0.125806	0.00633535	-20.512	17.788	0.0204869	0.795488	0.00853826	-15.844	30.475	0.00648287	0.536933	0.002681	0	17.885	0.0280612	0.545963	0.0136733	-14.613	32.048	0.00571836	0.357875	0.00179372	-2.552	43.922	0.00664656	0.62521	0.00114055
501	28.807	0.0279286	0.581172	0.00344344	-7.242	17.023	0.00865383	0.587351	0.00235765	-13.068	32.882	0.0331155	1	0.0216703	1.465	40.952	0.00794425	0.543691	0.000572835	-2.467	22.368	0.0166265	0.631695	0.00876453	-10.395	27.721	0.0139083	0.79512	0.00433781	-19.112	23.752	0.0105741	0.537828	0.00463567	-13.025	38.559	0.00568398	0.540789	0.00228245	-10.075	16.39	0.0226145	0.360632	0.00851267	-5.153	33.724	0.0454586	0.0922188	0.00286186
502	47.076	0.0206316	0.581088	0.00150664	-13.28	16.33	0.010557	0.587539	0.00292691	-4.369	20.472	0.0569217	1	0.0655016	-6.701	16.338	0.021615	0.547778	0.00546964	-4.129	37.155	0.00944691	0.629132	0.00348794	-8.893	16.357	0.0267775	0.795754	0.0125104	-7.126	21.088	0.0087255	0.53775	0.00440612	-16.352	28.693	0.0120942	0.541897	0.00480922	-4.575	30.941	0.00515489	0.206417	0.0016311	-3.289	12.002	0.0497023	0.631168	0.0186955
503	46.28	0.0164147	0.580078	0.00113709	-12.216	18.472	0.00769882	0.0807672	0.00228535	-9.699	27.29	0.0416887	1	0.0442536	7.626	15.187	0.0282454	0.548871	0.0067981	-11.516	25.456	0.0132621	0.382092	0.00631724	-5.055	23.465	0.0116405	0.795196	0.00504218	-11.127	24.836	0.0364949	0.467833	0.00728218	-14.021	26.636	0.0198835	0.543821	0.00823374	-3.111	27.129	0.00695608	0.358075	0.00230509	-15.553	41.899	0.0425157	0.625379	0.00159278
504	49.908	0.0214724	0.152559	0.00141172	-18.357	9.796	0.0217184	0.589965	0.00780408	-6.329	33.722	0.01264	1	0.00585377	2.58	20.785	0.0265189	0.546454	0.00387904	-0.069	23.534	0.0220798	0.632464	0.010712	-7.614	32.075	0.0328654	0.795452	0.00469157	-8.959	22.606	0.0194877	0.539266	0.0075897	-10.827	15.648	0.0253965	0.220983	0.0103595	-10.091	17.306	0.0112622	0.358941	0.00444765	-2.454	49.118	0.00659982	0.237139	0.00111829
505	63.575	0.0150917	0.579834	0.000728994	-3.259	12.063	0.0797262	0.595691	0.02431	-9.224	4.801	0.163824	1	0.154846	-4.152	10.158	0.143813	0.554637	0.0138658	-12.951	18.991	0.0298142	0.632063	0.0102194	-12.77	26.715	0.0158053	0.795339	0.0063724	-8.943	23.628	0.0147523	0.539122	0.00727325	-8.631	25.644	0.0339546	0.544516	0.011057	-10.364	33.782	0.00548008	0.357787	0.00163257	-8.207	30.804	0.0111958	0.625774	0.0028332
506	49.417	0.0180112	0.580231	0.00122281	-11.821	14.172	0.0092095	0.587523	0.00296668	-12.638	30.499	0.0168551	1	0.00836494	-4.846	28.559	0.0604478	0.544287	0.00128412	-7.656	16.481	0.0354166	0.634911	0.0165674	-6.649	31.545	0.0115739	0.795118	0.00314402	-5.419	33.452	0.00647542	0.536858	0.00249784	-0.946	23.977	0.01495	0.183095	0.00685619	-10.249	26.293	0.00714309	0.358091	0.00241457	-18.511	38.013	0.00807718	0.625236	0.00155901
507	36.611	0.0158007	0.581074	0.00229271	-4.541	12.191	0.0192043	0.588672	0.00509642	-12.002	20.956	0.0256807	1	0.0149654	-2.57	33.519	0.0145437	0.543893	0.000813401	-14.136	33.521	0.0109965	0.629495	0.00372294	-3.897	38.611	0.0301993	0.794939	0.0026281	-7.249	29.96	0.00782053	0.537319	0.00350956	-12.56	29.312	0.0266497	0.144669	0.00772462	-0.936	21.566	0.0108329	0.358344	0.00331406	-14.507	45.963	0.00614144	0.625208	0.00120614
508	64.321	0.00909389	0.103749	0.00062294	-15.073	16.486	0.0155206	0.588009	0.00421786	-14.679	24.762	0.0356688	1	0.0359703	-2.501	24.285	0.0173737	0.544265	0.00125806	-5.286	31.894	0.0247754	0.630287	0.00552297	-9.196	29.435	0.0188804	0.795749	0.00464086	-7.659	22.422	0.0193906	0.539349	0.00826825	-11.51	12.177	0.0619404	0.549762	0.0235345	-5.947	22.463	0.0111236	0.644486	0.00355892	-6.544	50.39	0.0106301	0.09462	0.000951347
509	77.119	0.00928268	0.0889499	0.000484529	-2.598	13.481	0.00923944	0.587678	0.00312138	-10.815	32.549	0.0121352	1	0.00560345	0.126	21.584	0.0616801	0.545128	0.0022891	-13.541	18.208	0.065724	0.640813	0.0281551	-13.481	37.432	0.00623476	0.794811	0.00187016	0	17.122	0.134105	0.555077	0.0404167	-10.016	26.944	0.0159901	0.541859	0.00525712	-7.091	26.004	0.00738909	0.358152	0.00246713	-7.891	36.892	0.0106275	0.0976833	0.0017205
510	38.704	0.0179713	0.580549	0.00247089	-8.491	15.82	0.00975114	0.587498	0.00281912	-12.473	20.045	0.0282376	1	0.0168481	-7.07	15.524	0.0198889	0.545659	0.00292296	-3.835	23.437	0.0153402	0.176415	0.00741521	-11.532	27.13	0.0151099	0.794934	0.00446351	-10.126	30.183	0.0173317	0.465389	0.00508138	-2.903	29.662	0.0067331	0.540962	0.00286275	-7.387	28.687	0.00595076	0.357907	0.00200212	-10.979	25.57	0.0162137	0.377172	0.00475121
511	44.039	0.0287967	0.380082	0.00152116	-13.521	10.931	0.13633	0.615812	0.0576215	-8.979	25.376	0.0604793	1	0.0346652	-5.867	24.427	0.0213657	0.0882829	0.00204946	-7.733	20.713	0.0252506	0.631774	0.00949556	-3.759	28.171	0.0148178	0.794954	0.00491059	-8.085	20.327	0.0108724	0.538177	0.00550319	-8.333	20.823	0.0719157	0.552046	0.0261608	-3.776	16.427	0.0351395	0.116207	0.0106217	-12.292	30.579	0.0150606	0.626747	0.00485715
512	54.527	0.0411515	0.0821293	0.00639431	-0.143	6.953	0.102149	0.604756	0.0368814	-6.466	15.778	0.0542497	1	0.0406408	-3.031	54.637	0.00614938	0.543507	0.000353723	0	32.798	0.0126842	0.629589	0.00392773	-6.733	36.56	0.00773269	0.794942	0.00200875	-9.185	34.401	0.00590551	0.536779	0.0023403	-3.448	21.13	0.0189559	0.542585	0.00680931	-9.224	29.351	0.00599178	0.358028	0.00212077	-0.076	34.791	0.00784623	0.130708	0.0022119
513	49.697	0.0100396	0.0648493	0.00101448	-12.931	16.471	0.012274	0.416786	0.00345463	-4.569	18.171	0.0608325	1	0.0799661	26.446	19.399	0.0203598	0.547057	0.00460308	-9.548	31.138	0.0103018	0.629566	0.00391253	-8.791	32.745	0.00868058	0.794886	0.00306804	-10.356	21.209	0.0280846	0.467602	0.0105806	-11.499	25.601	0.0286937	0.543247	0.00866056	-10.505	14.977	0.017939	0.359507	0.00634473	-7.211	37.388	0.00716504	0.266677	0.0017691
514	55.221	0.00718984	0.420963	0.000807158	-7.976	14.477	0.128567	0.593647	0.0138244	-2.373	31.083	0.0235881	1	0.0154113	9.359	20.374	0.0148469	0.545677	0.00294745	-7.09	18.196	0.0579035	0.636354	0.0215657	-7.903	27.493	0.0157761	0.795219	0.00515438	-15.76	34.354	0.00623259	0.536829	0.00248927	-7.944	30.825	0.00636894	0.540896	0.00271303	-6.462	15.158	0.0925018	0.374501	0.037729	-10.419	31.74	0.0348737	0.625698	0.00404372
515	47.793	0.0158813	0.578981	0.00122143	-14.217	16.075	0.0102513	0.408915	0.00293947	-11.648	32.966	0.0123682	1	0.0057217	3.395	12.256	0.0732874	0.552848	0.0116308	-2.619	26.459	0.037594	0.631249	0.00807182	-8.591	31.818	0.0104588	0.794926	0.00295546	-11.842	15.489	0.0178068	0.471896	0.00944964	-13.088	18.46	0.140992	0.553417	0.0749413	-8.513	12.899	0.0297703	0.645039	0.0105189	-5.561	30.249	0.0358927	0.62635	0.00532126
516	59.234	0.00890792	0.292696	0.000735516	-18.442	13.545	0.0562728	0.594077	0.0151292	-7.823	2.001	0.354532	1	0.462322	-14.932	18.994	0.0558257	0.552732	0.01205	-9.374	23.357	0.0176172	0.632254	0.00981772	-6.188	28.944	0.0415329	0.795848	0.00587807	-10.706	25.512	0.0186632	0.466614	0.00551651	-9.298	19.409	0.0355663	0.545091	0.0123438	-6.891	27.472	0.00626984	0.358073	0.00220398	-6.667	41.772	0.00673418	0.625189	0.00204502
517	60.016	0.0125488	0.13247	0.00133221	-6.322	16.239	0.0157911	0.588008	0.00356168	-6.048	26.246	0.102705	1	0.0580619	-13.215	13.213	0.0592874	0.550572	0.00886602	-7.629	27.269	0.0135747	0.630201	0.0053986	-7.612	35.547	0.0143223	0.794948	0.00327635	-6.017	33.304	0.00656225	0.53679	0.00238816	-9.58	31.995	0.0132289	0.136629	0.0063962	-7.357	28.599	0.0063476	0.358082	0.00223929	-9.57	27.905	0.0116339	0.176504	0.00302979
518	54.672	0.0186025	0.382553	0.000924718	-14.644	14.268	0.0158716	0.115173	0.00510244	-8.178	15.811	0.0611747	1	0.0386403	-13.022	36.522	0.0121157	0.543799	0.000701521	-8.964	27.106	0.0201769	0.632646	0.0107384	-20.394	16.971	0.0261165	0.79553	0.0134386	-10.563	27.324	0.0121554	0.46794	0.00414046	-10.17	36.324	0.00645706	0.540788	0.00231347	-12.066	29.916	0.0061962	0.643318	0.00191108	-8.094	36.579	0.0626134	0.625599	0.00198153
519	60.646	0.0217063	0.0398017	0.00113825	-6.484	16.739	0.0154461	0.588114	0.00372059	-6.037	22.77	0.0214036	1	0.0100491	-3.031	45.992	0.0151417	0.543746	0.000638715	-6.055	16.26	0.0255314	0.634527	0.0143741	-13.029	31.309	0.0291896	0.7951	0.00785948	-12.5	37.51	0.00461078	0.536564	0.00187981	-0.034	26.781	0.011237	0.462618	0.00456013	-12.188	13.902	0.0195033	0.648256	0.00833486	-15.207	48.503	0.00726862	0.625278	0.000983194
520	49.398	0.0110222	0.110381	0.00102719	-7.902	11.061	0.0891523	0.597945	0.0268067	-5.612	19.562	0.0498514	1	0.037814	-11.646	35.771	0.0452185	0.544136	0.00110426	-8.235	26.594	0.0226663	0.630858	0.00697181	-7.926	25.473	0.0143988	0.795086	0.0043337	-16.902	24.617	0.00915577	0.537698	0.00435081	-11.089	19.205	0.0184985	0.542894	0.00753024	-12.567	31.026	0.00616103	0.357899	0.00187382	-13.515	29.612	0.00691372	0.376233	0.00245624
521	35.979	0.020117	0.422499	0.00325516	-6.955	19.615	0.00750053	0.587109	0.00195624	0	21.886	0.0235272	1	0.0127617	-9.245	16.858	0.0981843	0.546754	0.00423495	-14.467	26.278	0.0247008	0.63055	0.00652518	-19.445	28.215	0.0126693	0.795179	0.00428861	-10.34	22.969	0.02116	0.540493	0.0104596	-11.642	33.128	0.00673688	0.54089	0.00274655	-13.01	20.387	0.0116667	0.358656	0.00393848	-11.562	44.712	0.00590146	0.625242	0.00120762
522	64.953	0.0126049	0.161892	0.00085084	-7.717	12.54	0.0252597	0.148824	0.00936875	-6.557	26.906	0.0184648	1	0.00938377	-8.184	31.186	0.0221291	0.458291	0.00123433	-8.975	23.688	0.0188322	0.174014	0.0114274	-15.73	18.238	0.0986061	0.796661	0.0644273	-6.724	27.863	0.0100289	0.537569	0.00418648	-0.446	22.825	0.0230379	0.543718	0.010027	-14.121	23.088	0.0179342	0.643661	0.00362391	-17.755	36.035	0.00905508	0.0895747	0.00193222
523	55.854	0.017536	0.57991	0.000894683	-7.598	16.166	0.00874792	0.587382	0.00258075	-6.483	26.791	0.0174963	1	0.00872004	-10.195	23.665	0.171363	0.552111	0.0112728	-10.896	21.673	0.0229863	0.632318	0.01011	-17.522	42.274	0.00668961	0.794754	0.00152431	-3.491	16.355	0.0630551	0.544832	0.0205109	-5.937	15.253	0.0356318	0.545779	0.0159686	-10.522	14.574	0.0295538	0.143528	0.01025	-14.141	46.608	0.00639111	0.625214	0.00113419
524	34.748	0.0332236	0.424642	0.00668427	-6.57	10.602	0.0599335	0.600908	0.0276603	-7.777	22.463	0.0525078	1	0.0204896	-4.272	28.864	0.0312942	0.544386	0.00140244	-6.505	28.614	0.0134875	0.630278	0.00548065	-13.19	27.346	0.0732558	0.795641	0.00929279	-6.764	25.622	0.00824009	0.470148	0.00408805	-6.594	40.493	0.00426248	0.540524	0.00174102	0	25.434	0.0135533	0.643418	0.00298292	-17.31	31.133	0.0252153	0.0969649	0.00734284
525	45.948	0.0182267	0.580168	0.00129352	-6.856	17.929	0.0084785	0.489214	0.00224299	-9.88	26.477	0.0182443	1	0.00916561	8.508	36.33	0.0125129	0.431125	0.000739761	-11.115	22.498	0.0311012	0.632026	0.00984957	-10.554	40.565	0.0193569	0.79495	0.0025752	-12.145	19.049	0.0496309	0.543637	0.0169252	-9.38	25.776	0.0114098	0.541771	0.00469003	-10.041	19.411	0.0108921	0.645323	0.00400403	-10.005	28.635	0.0111423	0.259057	0.00242356
526	45.363	0.0183557	0.580093	0.00125339	-9.48	10.736	0.0182911	0.434523	0.00649718	-11.812	16.738	0.0347488	1	0.0232804	-9.544	47.662	0.00759485	0.509627	0.000463119	-5.628	25.096	0.0190174	0.631577	0.00848512	-17.155	37.412	0.012509	0.794769	0.00302024	-4.446	19.695	0.0156596	0.539491	0.00804484	-14	31.572	0.0137742	0.461735	0.00494811	-5.54	15.973	0.0148331	0.359726	0.00602623	-17.148	47.668	0.0090953	0.0531092	0.00125624
527	49.276	0.012	0.259988	0.000976593	-2.311	15.547	0.0326941	0.589586	0.00709883	-7.573	27.36	0.0454988	1	0.0461701	-6.53	11.329	0.0458169	0.549173	0.00714845	-12.045	20.185	0.129296	0.649502	0.0634149	-18.395	23.334	0.0378857	0.795476	0.00797951	-10.307	19.136	0.0259908	0.539914	0.00941239	-9.909	26.109	0.0146783	0.542071	0.00595945	-15.277	22.237	0.0096959	0.358627	0.00359348	-4.94	28.816	0.015737	0.625644	0.00454008
528	61.245	0.00638093	0.420853	0.000652113	-6.638	16.49	0.0120231	0.587806	0.00333906	-0.023	20.11	0.0415889	1	0.0255554	10.535	20.403	0.116567	0.546146	0.00350648	-2.113	16.243	0.119969	0.649635	0.0743145	-13.916	22.95	0.012015	0.795215	0.00521745	-6.152	29.502	0.0127019	0.537823	0.00480521	-5.199	19.291	0.0201336	0.466707	0.00838047	-12.701	12.706	0.0450698	0.0680508	0.016387	-23.858	30.841	0.0664159	0.628018	0.00675606
529	66.423	0.0100522	0.0636462	0.000937578	-4.013	20.763	0.00844333	0.587138	0.00204556	-4.175	2.484	0.295208	1	0.350292	-12.411	20.415	0.0217114	0.400301	0.00172306	-11.788	30.275	0.0139679	0.630583	0.0060133	-5.96	20.89	0.0268466	0.795293	0.0115904	-9.062	23.51	0.021227	0.466542	0.0069193	-16.878	26.485	0.010782	0.462468	0.00434074	-1.574	22.865	0.00897629	0.358428	0.00314065	-6.787	41.96	0.0454857	0.625773	0.00202802
530	59.107	0.00895406	0.437216	0.000924517	-3.033	13.177	0.0208788	0.588694	0.00542301	-5.152	22.059	0.0228754	1	0.0121157	-11.877	32.89	0.0893269	0.44596	0.00139866	-5.436	9.573	0.138121	0.647674	0.0479489	-14.4	16.408	0.0306619	0.795447	0.0141596	-4.84	17.222	0.0310053	0.540862	0.0111564	-16.495	25.382	0.0118309	0.541804	0.00497712	-12.45	28.148	0.00680038	0.643471	0.00226035	-5.739	34.252	0.0851457	0.626982	0.00456262
531	43.496	0.0239539	0.200535	0.00163855	-13.209	9.007	0.129935	0.602079	0.0295641	-15.874	10.65	0.0586958	1	0.0375785	-9.934	19.977	0.0207128	0.459622	0.00256325	-0.684	13.871	0.0474851	0.636057	0.0190796	-9.766	33.705	0.0128743	0.794877	0.00242815	-3.623	18.73	0.0134304	0.538827	0.00684451	-16.504	28.136	0.0154365	0.54236	0.00619475	-15.052	12.472	0.0546427	0.196864	0.0207908	-15.474	52.195	0.00569722	0.625166	0.000806201
532	50.612	0.00834362	0.580063	0.000876863	-9.331	11.206	0.0145016	0.588449	0.00493007	-11.665	20.322	0.0468477	1	0.0309739	64.85	36.439	0.098471	0.0409437	0.00153051	-10.627	30.031	0.0100553	0.629627	0.00448198	-15.437	36.717	0.0135168	0.79509	0.00231749	-11.088	22.168	0.0136434	0.538372	0.00594599	-9.587	30.597	0.0192741	0.326988	0.00945758	-5.916	24.799	0.012361	0.643559	0.00321474	-6.602	42.166	0.0300787	0.625305	0.00167508
533	48.521	0.0264925	0.0898954	0.00135725	-9.62	15.822	0.0207246	0.588248	0.00421885	-7.394	14.675	0.0719858	1	0.0706925	-13.168	24.011	0.0187035	0.544625	0.00168716	-0.255	17.596	0.101742	0.635731	0.0214163	-12.411	19.484	0.0480679	0.795551	0.0248122	-5.277	14.949	0.0466475	0.544627	0.018996	-13.67	30.288	0.0108662	0.117061	0.00400991	-14.958	8.663	0.0443578	0.367185	0.0229175	-5.65	40.053	0.00746656	0.625186	0.00208091
534	37.851	0.013662	0.421563	0.0017604	-6.308	13.365	0.00891216	0.58753	0.00297783	-10.028	24.45	0.022649	1	0.0100543	-2.149	33.154	0.0777301	0.0434794	0.00115259	-6.787	27.443	0.0121596	0.63071	0.00625896	-11.004	34.977	0.00884885	0.794814	0.00222629	-2.414	30.075	0.00682358	0.537003	0.00282236	-8.701	32.19	0.0100137	0.157902	0.00392869	-5.265	29.986	0.00584049	0.643378	0.00177213	-11.532	29.303	0.0177526	0.625381	0.00899085
535	60.318	0.00884835	0.579863	0.000636573	-12.102	13.669	0.0166009	0.588194	0.00451326	-5.806	22.838	0.0231466	1	0.0114156	-9.202	22.48	0.0483084	0.547082	0.00464298	-10.077	19.665	0.0271225	0.633263	0.014305	-7.625	24.713	0.044738	0.796439	0.00677523	-6.379	23.748	0.0103076	0.537898	0.0048903	-11.2	34.201	0.00769841	0.461706	0.00304123	-10.4	28.93	0.00580895	0.643325	0.00199861	-2.742	29.635	0.011897	0.625398	0.00265986
536	40.069	0.0203972	0.421386	0.00147911	-9.38	13.339	0.058702	0.592377	0.0130374	-5.755	27.797	0.011906	1	0.00514598	20.012	36.21	0.0156201	0.543828	0.000736463	-3.159	23.996	0.0193788	0.631115	0.00871881	-10.745	39.284	0.0116523	0.794828	0.00208112	-10.142	18.882	0.0518583	0.546833	0.024123	-10.291	28.09	0.00886644	0.541309	0.00370892	-18.7	28.739	0.00578197	0.643539	0.00186845	-6.809	27.658	0.0158383	0.62561	0.00283564
537	51.777	0.0108879	0.579974	0.00102836	-11.842	8.041	0.167653	0.617788	0.0565125	-11.675	20.509	0.0279557	1	0.0170787	-7.063	42.68	0.0217787	0.543801	0.000703914	-12.92	15.53	0.0590537	0.635911	0.0180181	-7.579	28.85	0.035763	0.795223	0.00549623	-6.927	14.648	0.0402669	0.545019	0.0229898	-7.814	19.218	0.0246858	0.544241	0.0119185	-13.099	16.562	0.0140912	0.645065	0.00515242	-8.695	48.316	0.00692218	0.625243	0.000998212
538	54.971	0.0194281	0.421715	0.00200197	-7.834	12.674	0.0232536	0.589246	0.00603492	-3.613	22.283	0.0356248	1	0.0151205	-6.905	16.508	0.0709983	0.550429	0.00871923	-8.741	19.534	0.0396213	0.63983	0.0253852	-10.012	24.22	0.0144445	0.795459	0.00626858	-19.082	15.353	0.164827	0.567889	0.0949834	-10.637	22.242	0.0233159	0.543253	0.00951557	-8.362	27.081	0.00604612	0.607703	0.00206772	-11.697	49.185	0.00868059	0.0942845	0.0011488
539	40.182	0.0199535	0.580249	0.00156424	-15.963	14.752	0.00966128	0.58753	0.0031339	-0.963	23.991	0.0273779	1	0.0110758	-1.671	20.512	0.0373542	0.549376	0.00745675	-3.788	18.932	0.0485805	0.634014	0.0152754	-14.074	17.723	0.0491142	0.796615	0.0183275	-14.325	33.711	0.00602245	0.536756	0.00230771	-4.079	26.622	0.0626497	0.553664	0.0272977	-9.546	34.388	0.00514636	0.151541	0.00146864	-13.71	22.237	0.0168619	0.377026	0.00428525
540	44.911	0.0150591	0.552803	0.00116783	-10.312	14.616	0.0163614	0.588107	0.00456075	-8.268	7.663	0.097926	1	0.0785542	-9.973	19.746	0.0259314	0.547368	0.0049912	-14.801	27.271	0.015491	0.631135	0.00742667	-9.67	19.977	0.0181956	0.795454	0.00890849	-15.114	11.113	0.0644284	0.476286	0.0242332	-12.844	21.798	0.0332558	0.545823	0.014264	-9.991	33.185	0.00557243	0.171592	0.00164408	-5.486	59.389	0.00401043	0.625113	0.000695291
541	39.843	0.0171625	0.580202	0.00158681	-9.885	14.158	0.0300252	0.589825	0.00730659	-2.67	21.749	0.053238	1	0.0374505	-3.366	38.466	0.0571026	0.544074	0.00102945	-5.241	20.327	0.0240101	0.631427	0.00831622	-5.322	24.842	0.0235872	0.796026	0.0061848	-8.451	26.337	0.00806009	0.0829111	0.00361544	-6.834	30.277	0.00785277	0.538251	0.00290967	-5.862	22.725	0.0128144	0.159496	0.00387248	-9.887	38.451	0.0387404	0.625378	0.00214141
542	56.396	0.00888816	0.580198	0.000884283	-3.229	17.11	0.00944687	0.417958	0.00289008	-1.936	19.044	0.0313928	1	0.0182246	-10.708	39.61	0.00812681	0.388734	0.000632477	-8.364	10.307	0.151843	0.656134	0.0609179	-15.682	16.987	0.0601953	0.796748	0.0223632	-9.494	19.748	0.0646627	0.547166	0.0265391	-16.756	26.206	0.0249962	0.543731	0.00899754	-5.14	21.083	0.0191863	0.644047	0.00483843	-13.65	39.203	0.0107599	0.625438	0.00155169
543	62.004	0.00786522	0.177822	0.000673667	-13.995	9.749	0.0455026	0.431588	0.0169555	-6.728	2.543	0.319409	1	0.323138	-12.224	23.449	0.0737316	0.54508	0.0022309	-13.914	23.104	0.0502421	0.632613	0.0131761	-10.961	25.608	0.027438	0.796306	0.00671579	-9.072	14.993	0.0204498	0.540573	0.0103193	-10.087	30.5	0.0084939	0.541024	0.00298363	-1.513	18.032	0.011153	0.358702	0.00411182	-7.068	34.56	0.00835155	0.126473	0.00169039
544	54.59	0.0256464	0.129874	0.00193402	-14.176	12.344	0.0938997	0.603579	0.0292661	-5.743	15.95	0.048976	1	0.0446722	-3.156	30.604	0.0431297	0.544297	0.00129569	-5.736	15.722	0.257873	0.66519	0.0871404	-0.242	39.536	0.0149676	0.794811	0.00309789	-9.351	24.553	0.0149115	0.538203	0.00556974	-9.729	13.536	0.0451571	0.548862	0.0212647	-9.258	19.193	0.0171382	0.644114	0.00602687	-8.255	43.159	0.0112029	0.110424	0.00163267
545	50.58	0.0110211	0.580169	0.00100607	-6.339	17.401	0.0123216	0.203324	0.00314264	-10.49	21.354	0.0246586	1	0.01343	-2.358	26.811	0.0961915	0.545253	0.00244218	-3.783	38.73	0.00856672	0.628976	0.00256539	0	18.448	0.0632047	0.797288	0.0220862	-16.649	34.574	0.00715078	0.536986	0.0027996	-10.359	24.21	0.0147342	0.542154	0.0068747	-13.644	22.637	0.00971918	0.643848	0.00295411	-7.59	27.635	0.0204587	0.625645	0.00382503
546	38.205	0.0341791	0.0629321	0.00190466	-0.082	15.656	0.0130656	0.58787	0.00348382	-2.711	28.151	0.0298738	1	0.0189242	-4.724	25.182	0.0196304	0.171238	0.00276095	-13.691	20.568	0.0188203	0.63177	0.00881682	-7.751	24.772	0.0128464	0.0855518	0.00493369	-9.02	16.553	0.0536061	0.491366	0.0278488	-8.713	21.483	0.0204322	0.543031	0.00917418	-9.736	24.468	0.00693028	0.0979049	0.00250665	-5.601	32.08	0.00926395	0.376048	0.00250486
547	52.176	0.015365	0.133861	0.00176222	-4.562	12.212	0.0524998	0.592955	0.0130278	-4.254	30.67	0.0241978	1	0.0123633	1.043	28.913	0.0403505	0.545585	0.0028653	-8.914	19.795	0.0219838	0.632217	0.0097181	-12.891	44.969	0.00584319	0.794738	0.00136804	-2.805	23.878	0.021046	0.538756	0.00654107	-8.933	23.563	0.019103	0.54288	0.00736055	-8.367	19.689	0.0224177	0.537446	0.00442061	-9.103	31.671	0.00831141	0.375989	0.00227187
548	46.07	0.027911	0.0735776	0.00161732	-18.121	14.514	0.0194612	0.58871	0.00525888	-13.496	25.933	0.0185877	1	0.00935991	8.623	24.682	0.108339	0.556018	0.0174835	-9.011	25.517	0.0218766	0.632336	0.0113467	-15.414	36.777	0.030802	0.794988	0.00281206	-8.224	36.393	0.00595951	0.536679	0.00214318	-11.521	27.756	0.0100691	0.541441	0.00410947	-10.725	20.955	0.0176065	0.641547	0.00378137	-6.944	38.847	0.0161833	0.126169	0.00185028
549	65.965	0.0131119	0.0842643	0.000733991	-5.593	14.755	0.0157579	0.130213	0.00447111	-3.849	19.051	0.0363314	1	0.0257158	0.487	30.627	0.0274013	0.54469	0.00176529	-7.083	26.706	0.0272099	0.631961	0.00941226	-10.044	34.562	0.0271454	0.79635	0.00469391	-6.003	26.604	0.00893999	0.467125	0.00399025	-5.472	25.92	0.0117282	0.541705	0.00464093	-1.815	17.918	0.0130814	0.268842	0.00425172	-11.806	46.87	0.0153049	0.0876593	0.00147587
550	30.576	0.056362	0.581008	0.00359321	-10.722	9.858	0.0211092	0.589233	0.00670526	-6.984	27.561	0.012703	1	0.00563041	10.454	25.478	0.0158818	0.458462	0.0012662	-4.874	21.293	0.020416	0.63193	0.00909544	-14.959	40.179	0.00697452	0.794813	0.00173392	-7.414	22.238	0.108718	0.468336	0.0379077	-4.046	25.527	0.0124503	0.542171	0.00529931	-13.988	28.284	0.00678714	0.643322	0.00208596	-9.02	53.697	0.00570209	0.0712929	0.000791582
551	53.217	0.0103963	0.580078	0.00090412	-6.852	16.367	0.00889373	0.5874	0.00284869	-11.274	24.261	0.0336297	1	0.0328145	-4.43	34.231	0.0165053	0.376822	0.000997217	-10.061	29.412	0.0122998	0.630038	0.00495338	-11.308	29.992	0.0141065	0.795469	0.00372948	-9.475	22.121	0.00940195	0.53786	0.00466883	-2.258	28.066	0.0249108	0.544576	0.0104274	-8.657	14.038	0.0186285	0.645284	0.00664879	-8.107	46.356	0.0170487	0.625539	0.00143183
552	15.322	0.0363072	0.588569	0.0094947	-7.914	18.189	0.00970576	0.587394	0.00240613	-5.83	19.17	0.0211378	1	0.0105088	-3.32	31.874	0.014453	0.544041	0.000990574	-6.709	22.123	0.0300932	0.633528	0.0152576	-4.592	26.13	0.0197773	0.795063	0.00572695	-9.581	20.353	0.0231187	0.469373	0.0105174	-13.879	23.867	0.0253437	0.543828	0.00925111	-7.825	23.975	0.00656861	0.0641815	0.00242202	-14.958	53.064	0.00531433	0.625155	0.000802806
553	55.116	0.0120661	0.14177	0.000869174	-7.695	13.759	0.0127224	0.587934	0.00392396	-9.847	25.376	0.0186316	1	0.00899786	-3.951	16.262	0.0187748	0.461507	0.00281911	-8.753	23.583	0.0246377	0.63104	0.00740455	-0.871	35.631	0.0135141	0.795376	0.00289528	-0.539	24.954	0.00901679	0.537558	0.00403962	-14.564	27.894	0.0100646	0.541518	0.00418679	-7.708	34.215	0.00555419	0.357718	0.00151861	-15.77	60.31	0.00415584	0.625125	0.000661896
554	55.676	0.0134582	0.10224	0.00115301	-14.414	12.283	0.0194727	0.160467	0.00652049	-9.479	19.003	0.031658	1	0.0184447	-10.682	15.909	0.0435555	0.545811	0.0031061	-2.223	17.858	0.1233	0.640284	0.0356163	-10.908	28.977	0.0107279	0.795157	0.00320585	-1.9	25.477	0.00871821	0.466933	0.00394135	-5.807	23.596	0.0288233	0.543834	0.00904839	-9.609	29.163	0.0067922	0.643362	0.00212401	-13.861	30.164	0.00915392	0.625582	0.00263874
555	57.325	0.00982937	0.537051	0.00128398	-7.228	9.357	0.0295272	0.162695	0.00933987	-10.674	17.18	0.0802044	1	0.0813454	-5.286	38.429	0.00956415	0.0339655	0.000657966	-12.17	31.941	0.0116709	0.629955	0.00468515	-14.546	34.64	0.0121256	0.794917	0.00236266	-0.001	23.865	0.0131132	0.537847	0.00475973	-6.182	21.18	0.0404051	0.545799	0.0130849	-26.289	23.577	0.00708756	0.358132	0.00252693	-7.854	28.174	0.0526422	0.159499	0.0368355
556	50.377	0.0121778	0.120704	0.00120406	-10.043	12.125	0.100398	0.598117	0.0259766	-10.956	26.171	0.0224873	1	0.0120317	-4.127	23.098	0.0425496	0.546452	0.00388142	-6.889	15.391	0.0458808	0.635934	0.0189675	-5.203	26.933	0.0125123	0.795233	0.00405706	-8.456	23.388	0.0156148	0.128786	0.0054425	-10.043	30.176	0.00797123	0.541094	0.00334991	-8.194	24.525	0.00978255	0.331212	0.00302179	-6.843	28.592	0.00719129	0.625379	0.0024689
557	47.061	0.030446	0.386162	0.00119276	-16.099	10.012	0.0667365	0.138518	0.0189094	-16.347	17.926	0.0776605	1	0.0748234	-7.624	33.54	0.0427979	0.54434	0.00134767	-11.784	27.28	0.0171871	0.631674	0.00853403	-13.587	36.456	0.0318083	0.794954	0.00269604	-2.125	22.712	0.0119028	0.538307	0.00565225	-18.017	31.248	0.00755956	0.54096	0.00280214	-9.131	15.932	0.0565599	0.370726	0.0277296	-14.849	42.754	0.00760383	0.324241	0.00133032
558	52.69	0.0126094	0.10559	0.00098297	-10.082	15.845	0.0135402	0.588012	0.00387375	-8.94	23.041	0.021503	1	0.011371	-8.065	24.164	0.0204924	0.54523	0.00241017	-7.294	32.858	0.00895596	0.629639	0.00441938	-12.509	28.834	0.0148649	0.795003	0.00344767	-11.205	20.513	0.016737	0.539648	0.00859813	-13.458	20.027	0.0259408	0.544103	0.0104771	-6.939	19.657	0.0152125	0.644056	0.00472494	-6.859	39.481	0.00869437	0.625288	0.00159269
559	52.19	0.00931828	0.446518	0.00079635	-3.715	16.301	0.0102358	0.587541	0.00297326	-1.04	21.036	0.0244897	1	0.0134921	-9.219	28.742	0.01581	0.0870185	0.00145118	-2.305	26.56	0.0139347	0.630514	0.00619531	-12.706	30.834	0.108341	0.795926	0.00473503	-7.592	21.873	0.0631804	0.542029	0.0214435	-5.674	27.099	0.0127808	0.136921	0.00500082	-6.779	25.066	0.00720776	0.35813	0.00257448	-8.701	25.261	0.0132953	0.377206	0.00427776
560	50.336	0.0113689	0.580184	0.00108094	-6.539	14.701	0.0359335	0.589072	0.00570965	-5.396	16.881	0.0370252	1	0.0207478	0.128	14.724	0.0843996	0.460654	0.00409441	-7.018	27.509	0.0159475	0.631283	0.00809956	-13.162	19.966	0.0233636	0.795568	0.00801185	-9.456	25.937	0.00859062	0.537408	0.00381457	-4.246	31.224	0.00855236	0.46162	0.00323873	-8.852	21.904	0.00939066	0.636236	0.0032555	-16.368	41.679	0.0161752	0.0528099	0.00159073
561	50.202	0.0297047	0.117018	0.00176471	-10.813	18.063	0.00766816	0.587222	0.00216631	-7.27	22.738	0.0223148	1	0.0120775	-8.682	33.609	0.0356287	0.544124	0.00108977	-6.933	24.419	0.0193622	0.633076	0.0113658	-6.345	24.671	0.0140145	0.795486	0.0048027	-8.232	19.532	0.0292588	0.468477	0.012153	-10.143	14.156	0.0298754	0.479078	0.0140463	-8.143	31.998	0.00593244	0.643248	0.00179038	-6.401	28.677	0.026177	0.374524	0.00351814
562	35.521	0.036774	0.142457	0.00834984	-10.191	14.136	0.0107312	0.587781	0.0035114	-12.666	10.309	0.112696	1	0.0982269	-10.571	12.105	0.0882601	0.55087	0.00918852	-9.483	17.44	0.159891	0.654754	0.0566594	-19.666	37.402	0.025162	0.794913	0.00353739	-15.377	20.538	0.0360603	0.54245	0.0141027	-12.128	30.162	0.00962553	0.541389	0.00360071	-12.818	19.467	0.0224247	0.360836	0.00815464	-4.451	37.171	0.00516116	0.625277	0.00147718
563	45.245	0.0187121	0.245087	0.00183119	-8.077	14.38	0.0138534	0.58805	0.00425072	-18.352	17.146	0.0814382	1	0.0859779	-5.597	32.641	0.0183028	0.544093	0.00105266	-8.807	22.669	0.0189168	0.631003	0.00725819	-6.939	25.56	0.0362277	0.795192	0.00760112	-10.896	25.932	0.0126384	0.537823	0.00467613	-14.292	18.557	0.0252599	0.545422	0.0123692	-8.019	32.535	0.00792624	0.200198	0.00180879	-5.602	22.033	0.0435505	0.626119	0.00951917
564	45.018	0.038753	0.423297	0.00452017	-4.594	12.913	0.0319404	0.58942	0.00643153	-8.77	21.858	0.0612277	1	0.0740014	-7.335	24.635	0.0300327	0.149162	0.00147588	-4.987	23.35	0.0310594	0.633275	0.0122836	-14.642	30.781	0.0664753	0.795114	0.00392149	-7.689	29.349	0.00790816	0.537196	0.00334231	-8.995	33.908	0.0079252	0.541118	0.00307526	-6.534	18.788	0.0150992	0.642199	0.00507315	-14.135	39.141	0.00703182	0.625192	0.00265087
565	35.692	0.0596766	0.0611215	0.00318771	-5.231	15.637	0.0221703	0.588247	0.00508593	-1.134	35.441	0.0161476	1	0.00756279	1.726	23.121	0.0289911	0.545932	0.00325323	-10.949	28.953	0.012331	0.629999	0.00490631	-8.982	23.398	0.0150298	0.795182	0.00530688	-14.78	34.954	0.00712227	0.536921	0.00262823	-4.348	32.817	0.00678637	0.54087	0.00260593	-11.1	28.203	0.00702965	0.358171	0.00237381	-7.516	35.463	0.0126396	0.626046	0.00261886
566	71.558	0.00652823	0.15634	0.000529584	-4.839	14.184	0.00936717	0.587553	0.0031186	-10.16	26.794	0.018052	1	0.00905168	8.373	24.999	0.0316124	0.0748321	0.00375542	-10.932	27.687	0.0264133	0.632476	0.0102872	-11.338	34.93	0.00915038	0.794841	0.0023762	-13.734	26.652	0.00833936	0.537199	0.00325695	-10.088	32.676	0.00713158	0.541074	0.00295095	-6.664	8.867	0.122967	0.542214	0.0572254	-10.417	21.133	0.0661007	0.626874	0.00601338
567	54.675	0.0114947	0.330851	0.000889462	-4.364	13.398	0.0156926	0.588589	0.00535897	-5.813	18.205	0.0529053	1	0.0535233	10.905	34.952	0.0284002	0.544079	0.00103529	-11.3	21.97	0.0221103	0.632714	0.010961	-9.889	35.619	0.0193456	0.795083	0.00256813	-8.691	36.122	0.0184464	0.0666993	0.00342774	-12.322	30.748	0.0105944	0.461761	0.00405456	-8.221	9.109	0.0662463	0.646666	0.0265919	-7.372	38.984	0.00792672	0.243104	0.00233948
568	62.122	0.00864589	0.0182249	0.000909184	-20.467	11.604	0.144244	0.611214	0.0613111	-9.712	27.213	0.0463301	1	0.0429744	-7.607	21.084	0.028617	0.545272	0.00246023	-19.61	24.578	0.0308974	0.633418	0.0127462	-3.498	42.556	0.0198861	0.794835	0.00258721	-0.28	15.561	0.0770704	0.548704	0.0260499	-11.574	34.834	0.00736814	0.540927	0.0027417	-7.863	10.657	0.0845514	0.65155	0.0285521	-12.914	41.089	0.00918201	0.62532	0.00163294
569	41.606	0.0403704	0.580762	0.00346283	-11.926	10.714	0.0881252	0.600946	0.0267941	-5.951	20.239	0.0453428	1	0.0347248	1.263	21.586	0.0279181	0.547935	0.00571158	-8.339	28.4	0.0138135	0.630522	0.00627927	-6.232	33.196	0.0223191	0.794933	0.00380603	-9.715	24.451	0.0128965	0.538009	0.00516052	-12.174	30.843	0.00827665	0.541331	0.00344853	-12.673	11.779	0.099996	0.372677	0.0448465	-12.578	37.223	0.00713708	0.125356	0.0020072
570	49.517	0.00788877	0.0531722	0.000944753	-9.738	12.574	0.0273511	0.58985	0.00902603	-4.913	6.901	0.144021	1	0.151668	-7.655	30.525	0.10549	0.544353	0.00136306	-8.629	27.319	0.0170025	0.630635	0.00656117	-13.66	18.873	0.0669292	0.79868	0.052216	-13.995	30.902	0.0119124	0.206684	0.00446417	-0.045	35.154	0.00813797	0.541336	0.00329199	-4.313	18.574	0.0253261	0.558217	0.0083235	-10.192	34.082	0.0163799	0.625928	0.00241962
571	43.651	0.0129871	0.421453	0.00158602	-2.763	19.273	0.00783	0.587166	0.00196792	-10.229	32.524	0.0121299	1	0.00560047	0.08	31.091	0.0197574	0.544222	0.00120705	-3.849	23.216	0.0274799	0.631282	0.00796164	-10.026	36.024	0.0100451	0.79489	0.00266328	-6.006	17.625	0.0267617	0.540724	0.0109358	-10.084	24.045	0.0187952	0.542453	0.00655798	-8.433	22.223	0.0216274	0.643678	0.00465324	-7.669	48.767	0.0181889	0.0729202	0.00140259
572	72.804	0.00845402	0.330634	0.00110891	-10.372	12.805	0.114502	0.601523	0.0308294	-9.8	22.09	0.0338561	1	0.0146279	-5.421	46.216	0.00867439	0.543651	0.000525277	-1.98	32.987	0.0156819	0.629687	0.00414628	-14.513	26.113	0.0222598	0.795184	0.00976715	-12.277	28.764	0.0104796	0.404258	0.00388547	-10.817	12.735	0.0720311	0.550667	0.0279	-12.375	19.931	0.0235452	0.644183	0.00580439	-9.987	26.548	0.0416505	0.11003	0.0504862
573	62.839	0.00879812	0.321217	0.000751515	-9.864	15.954	0.0105555	0.587577	0.00289599	-4.927	7.705	0.0968123	1	0.0767919	-9.15	22.6	0.0781587	0.545846	0.00314958	-12.611	19.009	0.0480317	0.637859	0.024114	-18.673	25.571	0.0355522	0.795127	0.00825557	-11.324	18.578	0.0182846	0.540091	0.00993066	-12.599	28.008	0.016453	0.462219	0.00617538	-5.227	11.71	0.0696833	0.354658	0.0163557	-9.153	63.13	0.003693	0.625109	0.00056254
574	49.818	0.0412096	0.0469311	0.00295453	-15.437	10.543	0.0297082	0.591112	0.0102152	-9.916	23.528	0.0572572	1	0.0307868	-7.813	33.129	0.118994	0.457145	0.0015046	-12.101	34.662	0.0110352	0.629315	0.00328859	-8.702	23.99	0.0173321	0.795101	0.00576306	-11.207	28.504	0.00778352	0.537061	0.00296849	-14.382	18.906	0.125253	0.551436	0.035905	-8.278	23.671	0.0083923	0.358427	0.00304481	-12.757	29.154	0.012453	0.625294	0.0065735
575	67.959	0.00844569	0.0670216	0.000538711	-4.545	12.117	0.0423694	0.589586	0.00730863	-2.316	23.845	0.0213436	1	0.00984844	-2.808	40.929	0.0111511	0.543696	0.000579468	-3.467	27.491	0.0225701	0.63064	0.00643089	-8.612	26.191	0.0126611	0.795069	0.00381941	-6.661	30.841	0.00790157	0.537101	0.00307733	-6.799	22.664	0.0169968	0.542594	0.00624859	-10.529	21.947	0.00729666	0.200045	0.00283518	-10.537	42.744	0.012972	0.625315	0.00153717
576	50.959	0.0207849	0.125242	0.00119013	-15.017	15.522	0.00919181	0.58746	0.00294296	-11.706	10.915	0.0578331	1	0.035987	-9.23	21.078	0.0445949	0.546604	0.00405945	-0.155	24.836	0.0227583	0.631148	0.00743637	-8.654	25.031	0.0198398	0.795304	0.00848703	-7.961	19.501	0.061444	0.549408	0.0273728	-12.271	26.381	0.0144013	0.542001	0.0057462	-11.361	28.713	0.00812925	0.358203	0.00254653	-10.139	37.321	0.0142781	0.329633	0.00220706
577	50.589	0.0109433	0.449888	0.0010118	-8.36	12.147	0.0271887	0.590605	0.0103618	-2.614	30.411	0.0172892	1	0.00883363	-2.453	32.764	0.0131248	0.544063	0.00101666	-13.907	26.618	0.0186061	0.631144	0.00817974	-14.752	21.98	0.052669	0.798005	0.0172575	-4.908	21.25	0.0308099	0.540154	0.0116093	-11.554	26.072	0.0141423	0.541804	0.00479787	-4.948	23.843	0.0101198	0.358503	0.00329462	-7.242	28.631	0.0232563	0.625587	0.00764577
578	68.682	0.0106701	0.108661	0.000970885	-4.317	17.156	0.0114558	0.415668	0.00285602	-10.199	16.004	0.0370235	1	0.0200548	-0.333	13.971	0.0252457	0.546476	0.00390324	-9.245	20.956	0.0377885	0.635889	0.0189704	-6.259	43.239	0.00695998	0.794715	0.00189643	-9.816	14.749	0.0361951	0.488116	0.019282	-4.539	28.509	0.00904661	0.541181	0.00328512	-7.028	14.683	0.0408394	0.362014	0.0137726	-14.943	39.715	0.00785593	0.419082	0.00171079
579	54.451	0.00912681	0.0978875	0.00107286	-6.485	51.698	0.00179593	0.277759	0.000421673	0	24.265	0.0185296	1	0.00932184	-8.272	24.214	0.0324418	0.544788	0.0018823	-9.968	20.155	0.0178821	0.156455	0.00838879	-8.279	32.226	0.0297595	0.79522	0.00640185	-5.985	18.914	0.0292754	0.54036	0.0100401	-16.394	8.11	0.249535	0.567129	0.0935184	-13.864	14.564	0.0468667	0.363852	0.0146214	-8.552	26.543	0.0833042	0.626371	0.00534261
580	50.158	0.0200973	0.330843	0.00131484	-7.007	13.649	0.114914	0.603537	0.0311483	-2.726	24.421	0.123385	1	0.0380801	-7.305	20.085	0.0168713	0.544975	0.00210557	-9.229	25.211	0.0222721	0.631088	0.00718924	-10.468	22.692	0.017889	0.795267	0.00693553	-9.46	24.738	0.0139388	0.5381	0.00525451	-13.989	17.438	0.067768	0.550151	0.0235806	-11.518	21.421	0.0110218	0.358434	0.0035378	-16.629	10.315	0.109579	0.628027	0.0379259
581	50.086	0.0247144	0.423828	0.00537115	-11.073	15.639	0.0118637	0.58786	0.00348127	-6.499	21.726	0.04727	1	0.0208294	-5.141	37.467	0.0295406	0.543858	0.000772215	-6.516	22.448	0.0752771	0.643161	0.0404552	-8.553	27.987	0.0128745	0.0772736	0.00442421	-8.652	26.283	0.0148999	0.538018	0.00512435	-9.581	26.556	0.0126255	0.118646	0.00510871	-8.806	21.869	0.0134621	0.643783	0.00369883	-6.86	48.609	0.00583081	0.375439	0.00109848
582	47.805	0.0217217	0.421644	0.00188911	-6.032	17.27	0.0110648	0.587534	0.00276836	-4.112	21.614	0.0193676	1	0.00931044	-8.414	33.225	0.0155467	0.544013	0.000957295	-7.161	26.576	0.0145781	0.631037	0.00817507	-13.984	28.694	0.0114143	0.79512	0.00340236	-15.039	12.712	0.0507349	0.494964	0.0243753	-9.728	40.616	0.00567309	0.461181	0.00217718	-6.065	33.804	0.00535954	0.357511	0.00152831	-10.02	33.656	0.0468202	0.626101	0.00312972
583	50.381	0.0121406	0.321974	0.00121023	-17.013	16.03	0.012873	0.122339	0.00392826	-4.962	12.708	0.0791576	1	0.0710095	-10.437	14.784	0.064988	0.558125	0.0185654	-14.722	26.16	0.0178324	0.631456	0.00797761	-13.783	10.656	0.174522	0.799059	0.0305571	-18.524	27.907	0.0107014	0.432472	0.00381393	-5.229	39.799	0.00588527	0.103249	0.00237141	-7.692	24.222	0.00742487	0.643872	0.00261715	-11.25	47.17	0.00522271	0.303542	0.000908526
584	58.099	0.0113028	0.579959	0.000982021	-13.58	14.121	0.137133	0.598756	0.0400397	-5.719	28.102	0.0178781	1	0.00902272	-8.9	18.525	0.0246044	0.546435	0.00385473	-2.301	28.334	0.107943	0.636335	0.0201451	-8.693	24.074	0.0189124	0.796202	0.00768768	-14.934	25.748	0.00862261	0.537312	0.00360783	-4.164	30.483	0.00781768	0.541043	0.00293097	-6.813	15.78	0.0201488	0.359649	0.00674894	-7.238	28.971	0.0489382	0.627808	0.00669437
585	58.658	0.00919954	0.0563562	0.000717361	-15.713	14.518	0.0252463	0.588945	0.00589682	-16.317	22.023	0.0290202	1	0.0128715	-5.993	29.081	0.0748645	0.0317682	0.00186044	-8.056	25.918	0.0138642	0.631334	0.00791064	-3.653	27.108	0.0160112	0.79562	0.00397912	-10.428	20.958	0.0175	0.539684	0.00876823	-4.036	20.317	0.0365086	0.548569	0.0204444	-14.254	9.954	0.162791	0.64675	0.047539	-6.668	34.093	0.00988356	0.375872	0.00201725
586	41.107	0.0237878	0.580268	0.0017303	-11.829	15.813	0.00881767	0.587512	0.00270123	-3.732	27.809	0.0153215	1	0.00621222	17.149	22.552	0.0515288	0.44944	0.00456173	-0.001	14.045	0.138495	0.666175	0.0947523	-18.29	17.38	0.0231782	0.795464	0.00867699	-2.519	27.224	0.0080438	0.537485	0.00392274	-8.122	27.466	0.0109007	0.541488	0.00405643	-8.232	21.945	0.0104525	0.643704	0.00347564	-3.904	31.382	0.0369603	0.627237	0.00551005
587	24.663	0.0196747	0.224173	0.00392296	-10.085	11.318	0.0232274	0.116915	0.00806213	-16.759	20.804	0.0670023	1	0.0339933	-11.891	35.635	0.0141814	0.54386	0.000774666	-4.562	21.153	0.0191362	0.631665	0.00853063	-15.244	33.538	0.010848	0.794855	0.00238813	-10.283	27.214	0.00896552	0.537263	0.00342078	-8.431	32.664	0.00578807	0.540812	0.00242666	-11.365	20.33	0.00929131	0.643992	0.00323661	-20.237	38.057	0.0101869	0.358234	0.00167481
588	58.182	0.00978299	0.16261	0.000697162	-3.678	14.198	0.0205718	0.588833	0.00614226	-5.396	17.963	0.0247006	1	0.0119834	-4.081	26.368	0.0198782	0.0538531	0.00185494	-5.947	29.239	0.0157973	0.630901	0.00804157	-6.541	30.021	0.0524674	0.796183	0.00950256	-12.443	27.428	0.0172643	0.370493	0.00648496	-10.832	17.936	0.122243	0.570949	0.0666588	-5.355	16.589	0.0117234	0.645765	0.00445754	-12.43	33.527	0.00920038	0.0882593	0.00250255
589	68.128	0.013298	0.3037	0.000666414	-5.777	12.724	0.0268765	0.589323	0.00703669	-7.947	24.907	0.0203187	1	0.00942781	-3.716	25.529	0.0463152	0.544351	0.00136018	-15.714	25.132	0.0221715	0.631558	0.00832852	-14.514	40.519	0.021016	0.794895	0.00199107	-3.169	21.965	0.0137739	0.53826	0.00569244	-10.869	18.27	0.0282751	0.174559	0.0104905	-9.721	12.364	0.0225429	0.673046	0.0104068	-9.561	45.079	0.0131443	0.0583797	0.00143761
590	60.818	0.00926686	0.565212	0.000776465	-11.715	16.966	0.00924011	0.587448	0.00271485	-5.061	27.185	0.0178479	1	0.00891662	8.801	20.005	0.0744444	0.545711	0.00298531	-9.524	24.711	0.0242178	0.632683	0.0108214	-1.619	23.596	0.0315551	0.795418	0.00855489	-11.216	28.036	0.0157805	0.466002	0.00381629	-5.293	34.849	0.00637891	0.540867	0.00245252	-12.886	12.568	0.0299202	0.456928	0.0110208	-11.664	47.483	0.00655263	0.625213	0.00109094
591	32.189	0.0404735	0.341401	0.00241549	-1.083	12.823	0.0135103	0.588239	0.00449539	-6.314	19.287	0.0902734	1	0.0882325	24.53	16.461	0.0459033	0.545725	0.00300232	-2.748	34.797	0.0170433	0.62954	0.0038612	-7.372	42.496	0.0156773	0.794837	0.00163613	-5.062	22.701	0.0238856	0.541151	0.0118955	-5.657	27.174	0.00965566	0.541524	0.00425194	-8.31	24.635	0.0102157	0.358364	0.00310517	-10.841	44.994	0.0105628	0.625377	0.00123371
592	44.287	0.0593684	0.424025	0.00569734	-24.675	15.012	0.0144999	0.588027	0.00408741	-8.225	22.357	0.038198	1	0.0247656	-6.267	14.831	0.0573836	0.548768	0.00666062	-10.237	22.006	0.0303563	0.632003	0.00955214	-15.843	26.538	0.0141762	0.794955	0.00781747	-15.295	25.669	0.0103792	0.537626	0.00425676	-13.902	18.102	0.0179835	0.542854	0.0076515	-6.853	22.387	0.00748256	0.644058	0.00266057	-3.238	27.9	0.0298848	0.625533	0.00497636
593	45.841	0.0236515	0.156427	0.00210461	-8.444	13.151	0.0107621	0.427875	0.003721	-11.739	6.442	0.148337	1	0.137278	-4.499	31.877	0.0245546	0.544227	0.00121278	-3.415	12.948	0.118359	0.645505	0.0421902	-9.708	29.679	0.013886	0.794952	0.0046415	-10.693	25.661	0.00758616	0.537284	0.00346201	-8.308	28.101	0.00823625	0.464336	0.00349043	-6.146	28.03	0.00563737	0.643595	0.00198567	-10.296	40.794	0.0116442	0.213397	0.00273829
594	56.15	0.00928414	0.33697	0.00107593	-7.841	11.046	0.0322682	0.589963	0.00771436	-4.606	11.508	0.0544095	1	0.0353105	-10.893	20.23	0.0439122	0.563401	0.0284802	-8.228	26.101	0.0148781	0.630717	0.00662982	-12.363	19.1	0.04971	0.796201	0.0401908	-11.269	23.886	0.00835906	0.537432	0.00385946	-11.265	30.098	0.0098662	0.125151	0.00382411	-10.677	31.326	0.00614571	0.64134	0.00174794	-2.031	44.232	0.00933442	0.0798973	0.00122567
595	46.98	0.0169217	0.13144	0.00121947	-3.576	9.156	0.0491903	0.592808	0.0185062	-9.926	19.049	0.088709	1	0.109563	-0.942	32.488	0.0125696	0.543991	0.000930694	-5.417	22.985	0.0392112	0.639871	0.0319366	-11.445	37.202	0.0304794	0.795067	0.00304782	-2.653	25.062	0.00873916	0.537665	0.00427896	-6.721	27.389	0.0184762	0.462856	0.00587884	-7.666	25.043	0.00825019	0.358269	0.00274448	-10.283	38.615	0.0104097	0.625757	0.00208513
596	59.746	0.00878032	0.579869	0.000703337	-9.809	8.631	0.0309683	0.590568	0.009372	-19.058	19.068	0.0313922	1	0.0182218	-10.564	17.404	0.0349378	0.552291	0.0111254	-15.433	14.176	0.0543238	0.637034	0.0243922	-9.539	29.177	0.0118762	0.795172	0.00382634	-5.021	36.72	0.00693087	0.435166	0.00219587	-7.196	24.47	0.014274	0.542103	0.00545281	-9.395	29.661	0.00588408	0.357891	0.00192262	-2.939	32.662	0.00880005	0.159879	0.00185023
597	54.084	0.00781577	0.580005	0.000831596	-6.544	13.573	0.0513196	0.590463	0.0115266	-13.769	22.152	0.0260151	1	0.0115966	-4.847	33.915	0.0304773	0.544022	0.000967686	-8.103	23.275	0.0177816	0.630585	0.00634664	-11.776	31.071	0.0112932	0.795103	0.00280201	-8.817	3.417	0.599939	0.700972	0.370696	-11.299	22.44	0.021838	0.542978	0.00858832	-15.833	27.002	0.0058436	0.211517	0.00208514	-3.313	30.718	0.0302371	0.626526	0.00392204
598	50.503	0.00947537	0.421031	0.000915452	-8.122	16.108	0.00898994	0.587482	0.00263218	-10.749	29.167	0.0421501	1	0.0357778	-10.829	36.694	0.0347266	0.205465	0.00133451	-21.188	28.81	0.0122596	0.630029	0.00511342	-9.572	24.303	0.0185798	0.795447	0.00543217	-18	22.149	0.0144573	0.538684	0.0063132	-8.954	30.539	0.00960145	0.541191	0.00334011	-8.436	34.047	0.00508013	0.357727	0.00150041	-3.752	34.346	0.00752704	0.625367	0.00206363
599	20.2	0.0897481	0.426581	0.00980755	-8.672	17.985	0.0102528	0.587413	0.00261433	-6.688	20.68	0.0266083	1	0.0143679	-8.369	36.091	0.0103751	0.543815	0.000721282	-6.176	24.792	0.0156873	0.631068	0.00724423	-8.761	27.117	0.0105117	0.795351	0.00451891	-6.602	38.993	0.00509967	0.536556	0.00186597	-7.324	27.202	0.011984	0.462676	0.00490772	-6.739	17.444	0.0169857	0.359174	0.00567792	-7.094	38.471	0.00673598	0.326491	0.00151865
600	64.21	0.00722575	0.437947	0.000681336	-10.019	14.067	0.0265066	0.590014	0.00841617	-4.008	33.68	0.0125975	1	0.00583313	2.446	19.78	0.0494041	0.545395	0.00260803	-13.878	29.867	0.0106783	0.629901	0.00474303	-0.263	26.871	0.0331732	0.796426	0.00781232	-19.43	24.026	0.00922193	0.537661	0.00423796	-6.379	34.78	0.00796178	0.541208	0.00308652	-8.481	23.938	0.00687893	0.644047	0.00249149	-8.167	31.024	0.0106414	0.625916	0.00354896
601	54.475	0.00850858	0.450813	0.000861835	-10.137	16.436	0.0167978	0.119388	0.0040285	-4.663	18.191	0.0377638	1	0.0240808	-7.058	30.669	0.0319516	0.457733	0.00140598	-7.88	28.866	0.0150309	0.630129	0.0052555	-12.76	20.667	0.0261823	0.79535	0.00765499	-4.318	35.623	0.00601679	0.53673	0.00223134	-9.898	22.568	0.014482	0.542176	0.00603816	-10.154	33.446	0.00529327	0.357726	0.0015672	-6.544	45.329	0.00691065	0.625346	0.00115724
602	56.45	0.00971965	0.416214	0.000810259	-14.519	13.922	0.0162779	0.588501	0.00498379	-9.451	24.54	0.0212458	1	0.00968485	-3.258	33.704	0.109079	0.544304	0.00130448	-13.365	18.677	0.102365	0.645383	0.0561735	-15.22	35.738	0.0223991	0.794882	0.00309067	-2.647	33.935	0.00609996	0.377957	0.00268602	-6.362	23.528	0.0151507	0.542257	0.00615074	-5.236	20.982	0.0152641	0.643847	0.00468234	-14.894	46.715	0.00627846	0.625207	0.000981724
603	50.42	0.0826587	0.0417131	0.00566696	-16.521	11.586	0.04589	0.592315	0.0133989	-9.739	18.665	0.0281282	1	0.0156883	-5.806	30.463	0.0214887	0.544274	0.00126826	-5.392	29.976	0.0117713	0.630093	0.0049736	-7.665	17.888	0.0202154	0.796498	0.00835267	-6.795	31.287	0.00660164	0.536932	0.00263769	-5.508	32.528	0.0372015	0.549914	0.0193778	-5.294	22.697	0.00849262	0.272657	0.00295376	-1.755	41.509	0.00539361	0.625179	0.00183104
604	47.086	0.00997154	0.421106	0.0010343	-7.707	14.088	0.0159289	0.588489	0.00496353	-5.531	2.895	0.286002	1	0.260415	-10.333	30.361	0.0128555	0.544119	0.00108353	-1.314	18.851	0.0542231	0.632734	0.0124728	-8.32	30.258	0.0167485	0.795027	0.00404544	-8.604	19.026	0.037565	0.470254	0.0152021	-11.533	36.282	0.00693523	0.540866	0.00263228	-5.777	10.468	0.035075	0.647816	0.0134904	-17.791	24.055	0.0155825	0.626225	0.00391483
605	43.215	0.00982508	0.421395	0.00149319	-4.051	14.314	0.0681332	0.592931	0.0132849	-12.889	26.381	0.0468576	1	0.0397421	4.111	31.465	0.0223064	0.544457	0.00148735	-4.447	25.712	0.029152	0.630951	0.00790588	-8.229	25.83	0.0122506	0.795104	0.00383957	-10.67	16.789	0.083846	0.55015	0.0337309	-9.469	17.805	0.0257339	0.543767	0.0100688	-11.385	14.957	0.0148218	0.646682	0.00557919	-14.869	49.991	0.017723	0.144404	0.00158473
606	44.957	0.0132641	0.421129	0.00107089	-9.836	10.629	0.127526	0.599812	0.0358049	-12.865	28.109	0.0125952	1	0.00546597	36.759	18.535	0.0254467	0.546622	0.00408066	-5.745	27.259	0.0295724	0.632721	0.0108038	-13.614	39.758	0.00837182	0.794827	0.00166874	-6.853	22.459	0.0240134	0.539427	0.0082727	-3.545	24.504	0.0161452	0.542387	0.00653424	-8.985	16.959	0.0143296	0.631446	0.00525206	-4.693	37.565	0.0093392	0.625404	0.00200202
607	57.19	0.00872336	0.579895	0.000742555	-17.37	8.276	0.0602496	0.596255	0.0229425	-6.758	32.565	0.0121459	1	0.00560953	0.463	21.541	0.0253803	0.29075	0.00306157	-4.664	24.25	0.0233456	0.633036	0.0116051	-10.39	45.725	0.00690847	0.794812	0.00131032	-6.442	25.692	0.00727413	0.537273	0.00337195	-5.773	22.962	0.0360267	0.418332	0.0106496	-3.386	35.117	0.00664798	0.643222	0.00157842	-11.509	37.759	0.00658518	0.375628	0.00140808
608	54.904	0.0101364	0.0681171	0.000827661	-5.652	18.73	0.00846581	0.587191	0.00207107	-7.052	27.988	0.0453724	1	0.040557	-4.988	39.138	0.0132062	0.543838	0.000748722	-6.91	23.41	0.0204146	0.632445	0.01112	-16.316	19.708	0.026611	0.79612	0.00984927	-15.954	22.434	0.012669	0.467515	0.0050373	-7.112	28.226	0.00940989	0.541641	0.00406545	-6.448	28.515	0.00650541	0.474393	0.00210995	-7.879	24.278	0.015137	0.171652	0.00825183
609	43.7	0.0214815	0.0877741	0.00174318	-10.949	15.3	0.0132407	0.587989	0.00394584	-10.661	28.257	0.0123996	1	0.00549544	11.737	29.423	0.0156119	0.457903	0.00111089	-8.416	25.849	0.0141801	0.630727	0.00636948	-13.541	41.908	0.010816	0.794742	0.00225264	-10.329	27.262	0.00771418	0.468213	0.00355291	-0.887	23.747	0.0912788	0.547751	0.0248212	-11.916	10.168	0.056664	0.673289	0.0406242	-13.441	40.157	0.00957493	0.166373	0.00210216
610	54.831	0.0126151	0.579931	0.000961242	-6.029	14.443	0.0107113	0.587648	0.00323737	-8.624	20.384	0.0284709	1	0.014758	-10.562	46.869	0.00745508	0.421583	0.00047544	-1.963	30.26	0.0120333	0.629749	0.00428727	-14.41	25.488	0.0266717	0.795085	0.0119713	-7.495	35.924	0.00588325	0.128522	0.00215886	-7.07	23.357	0.0291752	0.545769	0.0122217	-7.286	16.038	0.0124031	0.358881	0.00460681	-13.633	28.38	0.0338621	0.215881	0.00612729
611	36.15	0.0220419	0.421677	0.00194084	-6.06	13.197	0.0110336	0.587888	0.00362343	-9.157	23.032	0.0243973	1	0.0139434	-5.369	35.901	0.167335	0.0354698	0.00105991	-7.717	17.542	0.0337874	0.634397	0.0146753	-10.274	19.985	0.0291197	0.796954	0.0090104	-7.935	33.084	0.00854839	0.449618	0.00294642	-8.325	29.208	0.00911575	0.541201	0.00347432	-8.758	18.878	0.0097632	0.358653	0.00381394	-15.843	31.967	0.00702735	0.376025	0.00223809
612	62.749	0.0192672	0.073979	0.0013269	-10.114	12.364	0.122897	0.612687	0.0448082	-12.646	15.987	0.0347933	1	0.0215563	-4.829	37.78	0.0227743	0.543943	0.000874114	-9.876	20.43	0.0530548	0.641129	0.0498486	-14.41	25.483	0.0192564	0.795303	0.00785062	-14.76	27.346	0.0129812	0.443973	0.00447315	-7.66	18.257	0.0273216	0.545143	0.0141731	-10.806	17.905	0.0503444	0.578011	0.00981314	-10.719	55.988	0.004682	0.099986	0.000785624
613	53.716	0.0126817	0.20558	0.000928878	-23.213	16.484	0.0111703	0.0830105	0.00275931	-5.893	22.702	0.0304715	1	0.0131471	-4.258	36.629	0.020777	0.543897	0.000818366	-21.02	30.483	0.0106482	0.629748	0.00421749	-9.332	38.863	0.0319892	0.795119	0.00295651	-3.655	27.98	0.0197324	0.467183	0.00566987	-15.808	23.593	0.0230775	0.462855	0.00838072	-3.82	32.328	0.00570375	0.643246	0.0017347	-0.914	40.418	0.0061189	0.625189	0.00207524
614	50.116	0.0112422	0.19495	0.00102541	-11.403	18.577	0.00931561	0.587427	0.00252268	-8.762	17.625	0.0353717	1	0.0210671	-5.752	31.359	0.0506143	0.544322	0.00132591	-6.443	22.999	0.0670683	0.634565	0.0148252	-10.869	25.826	0.0912772	0.803215	0.0200141	-12.322	25.139	0.0160747	0.153471	0.00573404	-8.388	29.211	0.0085848	0.541133	0.00313622	-5.954	25.044	0.00641447	0.644136	0.00232241	-9.573	33.694	0.0544393	0.625622	0.00231861
615	56.549	0.00925122	0.16786	0.000950455	-5.742	11.568	0.0127138	0.588138	0.00437353	-4.278	21.106	0.0417251	1	0.0432565	-8.555	25.336	0.0349944	0.147071	0.0030214	-10.321	16.823	0.062501	0.64152	0.0368888	-13.367	24.551	0.0149713	0.794968	0.00824734	-11.09	41.533	0.00416339	0.536428	0.0015785	-3.507	22.301	0.0247311	0.543237	0.00833901	-8.337	35.535	0.0048085	0.19383	0.00145544	-3.941	37.164	0.00828719	0.625332	0.00167129
616	30.517	0.0332178	0.582009	0.002647	-10.45	14.254	0.0131239	0.588013	0.00434044	-8.479	13.819	0.0441279	1	0.0294276	-6.044	19.36	0.0169017	0.116546	0.0038241	-8.966	25.109	0.0197566	0.63146	0.00820215	-9.29	24.741	0.0286926	0.795174	0.00824411	-11.547	19.523	0.0158344	0.538917	0.00719154	-16.633	26.794	0.0179497	0.542278	0.00607782	-9.984	24.552	0.00835446	0.358403	0.00298312	-2.751	38.142	0.0104339	0.375709	0.00159019
617	34.126	0.0471116	0.421923	0.00233368	-11.072	14.753	0.0178722	0.588354	0.00452388	-6.553	24.61	0.0198874	1	0.0100371	8.44	24.79	0.0168492	0.544619	0.00167988	-4.953	20.4	0.0215818	0.631994	0.00956571	-13.818	37.047	0.0144135	0.794896	0.00308583	-4.365	33.223	0.00570221	0.536766	0.00235134	-2.386	27.645	0.0110366	0.541593	0.00477024	-14.095	23.739	0.00839091	0.358276	0.00289519	-7.625	47.569	0.00608155	0.625225	0.000886381
618	43.764	0.0128156	0.421285	0.00131858	-3.974	19.709	0.00749406	0.58708	0.00203519	-3.281	17.163	0.043486	1	0.0331042	-2.589	15.33	0.0703744	0.546515	0.00395143	-13.837	22.152	0.0251542	0.633041	0.0123636	-7.066	17.146	0.0255592	0.795425	0.0128329	-20.196	32.905	0.00749079	0.465706	0.00278556	-5.032	32.999	0.00686862	0.54089	0.00274266	-7.738	12.076	0.0249354	0.227935	0.0109322	-8.813	35.191	0.00719929	0.62536	0.00171305
619	36.347	0.0177691	0.421776	0.00210214	-11.801	19.94	0.00740203	0.587076	0.0017988	-6.632	6.987	0.143761	1	0.154183	-8.197	41.515	0.0240717	0.54384	0.000750678	-0.001	30.355	0.0131177	0.629634	0.00417056	-10.893	22.2	0.0439806	0.796883	0.0111277	-19.075	23.742	0.00851204	0.53742	0.00383187	-10.989	22.074	0.0139245	0.542062	0.00546929	-13.891	24.184	0.00787005	0.354942	0.00262668	-5.76	40.911	0.00637427	0.625382	0.00129476
620	50.378	0.0154783	0.559026	0.00105915	-9.953	17.225	0.0085077	0.587326	0.00230932	-8.314	16.796	0.0266337	1	0.0130584	-4.188	34.556	0.101601	0.544073	0.00102824	-11.516	26.764	0.0166202	0.630246	0.00545105	-13.258	35.981	0.00998151	0.794819	0.00245332	-5.12	16.03	0.0408439	0.544812	0.0228264	-11.689	33.285	0.00691924	0.0984441	0.00251969	-10.752	20.923	0.0136348	0.358975	0.00441475	-14.781	55.23	0.00595177	0.3225	0.000761138
621	48.965	0.0108939	0.580236	0.00148858	-5.698	17.983	0.00827324	0.587267	0.00223364	-4.752	16.767	0.0337125	1	0.0209159	-3.129	14.966	0.0238958	0.460993	0.00344587	-12.858	21.801	0.022288	0.63111	0.00755637	-6.989	31.221	0.0142128	0.795079	0.00342641	-11.283	22.735	0.0126976	0.538147	0.00541517	-10.022	29.998	0.0177801	0.542976	0.00659142	-4.864	24.108	0.00665102	0.644076	0.00241635	-13.805	25.135	0.0872489	0.0630095	0.00616229
622	38.13	0.0270519	0.13562	0.00209683	-9.395	12.132	0.00971623	0.587723	0.00337227	-3.804	22.274	0.0219379	1	0.0114621	-12.07	27.681	0.0240111	0.544944	0.00206812	-6.721	25.976	0.0162586	0.63112	0.00824427	-4.8	37.072	0.0119773	0.794953	0.00200818	-0.619	20.146	0.0337812	0.542368	0.0138423	-16.529	28.73	0.0213655	0.544365	0.00919027	-3.979	32.852	0.00580335	0.357769	0.00163463	-13.958	36.279	0.00857489	0.375767	0.00181713
623	58.275	0.0197297	0.212008	0.00106457	-2.595	11.485	0.0628606	0.594826	0.0161775	-4.967	29.998	0.0485006	1	0.0530773	-2.704	23.855	0.0519403	0.147144	0.00163197	-10.537	18.769	0.0423016	0.637383	0.0212676	-7.442	24.965	0.0149005	0.795133	0.00401534	-5.814	28.589	0.00774189	0.53707	0.00302792	-7.418	33.546	0.00695706	0.461952	0.00264652	-14.399	20.711	0.0120025	0.358958	0.00428601	-11.127	52.065	0.00627491	0.0695617	0.000866603
624	67.846	0.00791318	0.441004	0.000526768	-11.937	17.108	0.0112602	0.120333	0.00331124	-8.293	25.433	0.0190017	1	0.00961297	8.614	32.523	0.0102082	0.11905	0.000975513	-7.492	20.019	0.0772769	0.639118	0.0261552	-6.644	22.354	0.0257613	0.795198	0.00640825	-17.784	22.152	0.012257	0.53835	0.00594641	-9.625	25.675	0.0310599	0.545821	0.013195	-5.964	14.426	0.0239211	0.360351	0.00908497	-5.36	41.582	0.0110589	0.15681	0.00143967
625	35.734	0.014752	0.180074	0.00193151	-15.138	18.021	0.00959469	0.587302	0.00241179	-7.061	22.17	0.0510095	1	0.0358362	-3.074	46.553	0.0252023	0.543761	0.0006565	-5.277	22.724	0.0335286	0.633187	0.0124356	-12.955	24.207	0.058764	0.796221	0.0071202	-7.356	23.399	0.032603	0.122088	0.0139152	-11.514	30.807	0.00941247	0.541234	0.0034876	-6.403	23.365	0.0096178	0.358528	0.00326418	-6.808	37.566	0.00662521	0.0885809	0.0017876
626	57.982	0.00788203	0.579906	0.000686771	-3.841	12.114	0.105418	0.599073	0.0238035	-5.26	16.333	0.0370177	1	0.0271177	-9.293	28.595	0.0116743	0.544281	0.00127675	-4.834	16.333	0.136934	0.645266	0.047999	-8.931	26.152	0.0180807	0.795496	0.00431334	-6.529	30.793	0.00790349	0.537235	0.00331706	-7.448	32.946	0.00623768	0.540828	0.00254355	-5.097	0	1	1	1	-24.489	20.618	0.0301064	0.626292	0.0184293
627	49.655	0.0181418	0.416995	0.00174534	-6.013	15.289	0.0103498	0.587665	0.00315168	-8.74	19.105	0.0317949	1	0.0186131	-10.406	28.148	0.0834759	0.54479	0.00188412	-16.574	26.799	0.0170191	0.630762	0.00676062	-12.461	19.842	0.0212513	0.796015	0.0084329	-4.613	25.919	0.00915558	0.466827	0.00390947	-18.075	29.611	0.0112129	0.461861	0.00431357	-16.874	27.305	0.0080817	0.275923	0.00238143	-4.688	46.661	0.0167455	0.0523478	0.00237665
628	30.762	0.173377	0.580696	0.00416407	-10.317	17.781	0.00924458	0.587276	0.00237794	-12.362	20.209	0.058822	1	0.0699742	-5.035	26.586	0.0256914	0.544688	0.00176379	-10.425	22.338	0.0282554	0.633314	0.0136504	-5.972	33.409	0.0111584	0.794867	0.00311144	-14.664	18.114	0.0302579	0.469985	0.013032	-6.599	30.642	0.02277	0.543602	0.00875038	-8.344	18.05	0.0135668	0.644125	0.00521897	-12.545	41.283	0.00813015	0.375584	0.00140091
629	31.497	0.0380647	0.578311	0.00487027	-15.394	14.142	0.0763627	0.595923	0.0166124	-6.649	32.949	0.032789	1	0.0212671	3.292	22.735	0.0235955	0.544588	0.00164342	-0.704	30.52	0.014031	0.630081	0.00512926	-3.151	29.3	0.0166395	0.795275	0.0037199	-18.234	24.29	0.0217286	0.539739	0.00844063	-5.036	32.546	0.00802536	0.54097	0.00285234	-15.582	33.512	0.00580422	0.643258	0.00158045	-7.633	40.764	0.0297641	0.0797541	0.00378048
630	53.616	0.00798162	0.177026	0.0007765	-11.6	13.436	0.0926947	0.592611	0.0120888	-11.05	29.337	0.0185329	1	0.00942257	-7.107	36.791	0.0186935	0.0395495	0.000956494	-6.29	20.683	0.059808	0.632379	0.0111026	-15.368	26.244	0.0235522	0.796723	0.0063085	-1.288	17.083	0.0303117	0.468636	0.0112517	-4.633	20.186	0.0155349	0.542794	0.00691974	-14.028	29.328	0.00731706	0.358131	0.00233607	-3.225	35.857	0.00691005	0.625267	0.0021412
631	37.745	0.0249813	0.580311	0.00183765	-5.35	16.684	0.011804	0.415743	0.00321742	-1.607	23.014	0.147915	1	0.0469801	-9.619	25.888	0.0536029	0.54513	0.00229194	-3.061	36.548	0.0101498	0.629198	0.00301459	-10.633	32.689	0.011865	0.795116	0.0028518	-12.627	29.41	0.00698367	0.467452	0.0031396	-4.933	23.082	0.0192327	0.543125	0.00787532	-11.826	19.59	0.0132525	0.358488	0.00386085	-15.953	27.717	0.0360654	0.11671	0.00341554
632	69.983	0.00921662	0.420897	0.000702433	-5.197	12.2	0.066601	0.594043	0.0153299	-6.3	6.498	0.12043	1	0.110794	-7.23	13.147	0.0749718	0.547443	0.00506709	-7.179	21.34	0.140298	0.651537	0.0532898	-10.495	25.194	0.0115393	0.795435	0.00426276	-11.207	18.486	0.0171054	0.539171	0.00750645	-10.925	31.584	0.00702447	0.540984	0.0029006	0	15.096	0.0741474	0.369689	0.0265051	-7.703	20.933	0.0413665	0.634145	0.0189772
633	45.299	0.0114907	0.580153	0.00108401	-14.759	14.806	0.00908436	0.587561	0.00290255	-4.993	26.679	0.0410283	1	0.0353363	4.972	17.752	0.0353537	0.546265	0.0036496	-11.268	31.497	0.01431	0.630185	0.00525581	-19.57	23.426	0.0161515	0.795298	0.00440026	-7.365	31.814	0.0116517	0.0683128	0.00385824	-0.367	31.223	0.0151123	0.542969	0.0065213	-5.657	34.469	0.00473374	0.263922	0.00142948	-6.609	56.533	0.00536419	0.202912	0.000704983
634	59.538	0.00960529	0.0624085	0.000739984	-14.671	13.621	0.0563959	0.592107	0.0109319	-11.426	23.661	0.0203817	1	0.0104961	-5.886	36.86	0.109573	0.386157	0.00116142	-14.928	26.698	0.0223561	0.633314	0.0117371	-14.088	42.541	0.00555316	0.794723	0.00143015	-7.013	27.155	0.00900392	0.537638	0.0041878	-5.926	29.336	0.0122486	0.541465	0.00425571	-7.889	27.892	0.00599073	0.358013	0.00208373	-6.32	49.558	0.00734123	0.0689159	0.000973788
635	56.77	0.018794	0.105474	0.00114937	-6.866	14.109	0.0099407	0.587758	0.00324824	-12.008	21.596	0.0393748	1	0.0455099	-7.524	33.796	0.0423321	0.544299	0.00129906	-1.641	23.449	0.020973	0.632511	0.0115778	-11.033	27.059	0.0191174	0.795643	0.00611253	-6.754	23.751	0.00930515	0.537554	0.00411193	-11.751	37.518	0.0060939	0.540695	0.00215874	-8.194	17.571	0.0134304	0.644741	0.00484351	-7.946	37.396	0.032057	0.630144	0.0100422
636	35.875	0.0159813	0.394421	0.00175027	-8.249	13.378	0.123014	0.597057	0.029032	-5.811	30.964	0.0151427	1	0.00679978	-6.722	17.328	0.0437548	0.548042	0.00584717	-7.648	25.096	0.0148603	0.631612	0.00836831	-14.202	47.412	0.00613682	0.794728	0.00120534	-10.366	19.136	0.0166344	0.539113	0.00737455	-0.312	22.134	0.028575	0.544086	0.0105782	-10.045	26.723	0.00795319	0.35815	0.00251788	-7.308	28.538	0.0116331	0.37637	0.0033554
637	61.341	0.00942498	0.579843	0.000728307	-11.802	17.901	0.00908106	0.587518	0.00280143	-9.961	18.035	0.0520869	1	0.0496538	3.521	35.465	0.0218946	0.54391	0.000834162	-3.95	16.39	0.0495091	0.637925	0.0270391	-8.451	29.214	0.0113503	0.794888	0.00385382	-5.363	13.051	0.130476	0.558459	0.0639451	-13.368	19.86	0.0217774	0.543653	0.00892484	-4.318	28.056	0.00649244	0.643447	0.00213487	-7.632	43.601	0.0257784	0.626259	0.0027687
638	45.879	0.0599191	0.182184	0.00375079	-7.688	12.945	0.0144099	0.58857	0.00480511	-4.965	22.454	0.0226483	1	0.01198	-8.208	33.959	0.0184497	0.543938	0.000867358	-10.377	30.213	0.0466379	0.632885	0.0109037	-9.81	39.121	0.0106967	0.79485	0.0017429	-8.691	30.86	0.00901422	0.468143	0.00396633	-7.388	30.836	0.00891599	0.541246	0.00362804	-7.858	16.714	0.0306892	0.644326	0.00933133	-10.002	47.318	0.0053921	0.625185	0.000950864
639	22.065	0.0452243	0.582843	0.00521668	-13.819	12.885	0.0599743	0.592866	0.0132793	-7.593	27.165	0.012963	1	0.00573604	2.459	27.621	0.163273	0.155522	0.00237781	-11.896	23.889	0.0176993	0.631954	0.00921805	-10.113	14.726	0.0457225	0.796236	0.0290741	-14.122	31.922	0.00690843	0.536982	0.00283327	-10.124	23.958	0.0143953	0.462912	0.00551218	-15.592	27.298	0.00639138	0.189715	0.00222352	-7.725	51.014	0.00508027	0.62518	0.00080459
640	46.427	0.0105922	0.3332	0.00106998	-13.613	12.441	0.00988581	0.58771	0.00338623	-18.009	16.923	0.0369776	1	0.0207325	0.578	21.56	0.0309955	0.382143	0.00200339	-5.078	30.965	0.0276375	0.630828	0.0068841	-6.373	30.489	0.0143398	0.795493	0.00371968	-6.383	25.224	0.0201535	0.110589	0.00636289	-0.239	22.433	0.0307728	0.301551	0.0172594	-4.845	25.099	0.00684612	0.136733	0.00252683	-11.164	32.418	0.0108698	0.625344	0.00204323
641	68.13	0.00832917	0.0659571	0.000633557	-3.718	9.967	0.16907	0.601233	0.0294038	-9.677	13.339	0.0408943	1	0.0251515	-12.115	25.542	0.0133595	0.544369	0.00138206	-9.604	26.1	0.0210785	0.631397	0.00820152	-12.642	22.511	0.0514946	0.79544	0.0182028	-16.39	35.969	0.0056565	0.536718	0.00225694	-8.996	33.015	0.00699199	0.461656	0.00270206	-1.904	12.352	0.0203641	0.64732	0.00814346	-12.186	22.685	0.00916155	0.377573	0.00313241
642	41.625	0.0415587	0.234409	0.00257856	-9.227	18.511	0.00841737	0.561921	0.00227216	-1.535	16.828	0.0316543	1	0.0169074	2.822	39.145	0.0131835	0.543744	0.000636794	-4.283	19.28	0.0311266	0.633803	0.01609	-21.807	25.495	0.0266109	0.795082	0.00785628	-14.879	19.828	0.0154413	0.538721	0.00685467	-16.667	21.709	0.0139561	0.54225	0.00626151	-7.759	12.355	0.0385555	0.648156	0.00986792	-5.74	27.142	0.0420161	0.374495	0.00546471
643	50.706	0.00909284	0.421153	0.00110939	-9.391	9.273	0.0215382	0.446712	0.00770682	-4.617	11.615	0.0936843	1	0.123393	-5.373	22.941	0.0193126	0.458731	0.00226071	-10.85	25.778	0.0223964	0.632428	0.0109469	-21.343	33.438	0.0251067	0.795344	0.00405872	-16.578	23.665	0.017924	0.538931	0.00728928	-14.778	18.647	0.0243745	0.544108	0.0110328	-10.751	25.632	0.0114996	0.643502	0.00304952	-4.105	41.627	0.00563657	0.102437	0.0013601
644	56.979	0.00950844	0.579276	0.000783438	-3.223	8.401	0.0753434	0.599153	0.0250948	-2.422	17.877	0.077157	1	0.0727848	-6.531	17.255	0.0267166	0.545743	0.00302471	-7.032	19.789	0.0229125	0.632432	0.0102185	-6.374	41.555	0.0105105	0.794947	0.00189063	-2.734	11.691	0.129468	0.561436	0.0522853	-8.471	32.153	0.00787007	0.321877	0.00290673	-11.768	25.366	0.00632059	0.643957	0.00225088	-12.115	30.995	0.00958858	0.625412	0.00232284
645	45.444	0.0489795	0.253234	0.00438432	-8.821	14.11	0.11693	0.597545	0.0222071	-4.993	21.75	0.0262671	1	0.0157926	-6.572	40.217	0.0333203	0.543902	0.000824272	-8.524	37.483	0.00875787	0.629043	0.00266297	-7.478	31.278	0.00854715	0.794874	0.00263567	-6.743	33.972	0.00785433	0.536949	0.00272853	-12.105	24.622	0.0220496	0.543126	0.00935566	-13.287	22.894	0.0107811	0.643661	0.00360435	-10.125	36.89	0.00710671	0.375775	0.00161123
646	64.927	0.00870991	0.141519	0.000578818	-9.682	15.608	0.0267217	0.41684	0.00592894	-3.062	17.209	0.0381438	1	0.0218933	6.495	26.221	0.0254673	0.544685	0.00175967	-8.391	17.595	0.104401	0.635486	0.020368	-13.561	29.361	0.0154022	0.795061	0.00338257	-3.249	29.902	0.00733882	0.537142	0.00319292	-12.142	20.264	0.0258734	0.298512	0.0116728	-14.147	25.939	0.0093515	0.358463	0.00304445	-4.509	45.746	0.00696791	0.0805443	0.00120181
647	42.942	0.0168601	0.58023	0.00135985	-10.816	14.439	0.0274131	0.589075	0.0061339	-5.618	14.606	0.0343133	1	0.018853	-10.348	31.269	0.0142864	0.349816	0.00116642	-8.387	22.298	0.0713461	0.633334	0.0128471	-11.38	44.184	0.00896373	0.794723	0.00210864	-3.288	27.473	0.0100648	0.537509	0.00400552	-4.113	24.221	0.0125906	0.541933	0.00535029	-10.422	22.656	0.00996016	0.62217	0.00331063	-8.804	13.877	0.0782779	0.626518	0.0366132
648	65.797	0.0144721	0.57982	0.000684663	-12.527	18.189	0.00820479	0.587226	0.00212874	-3.215	30.181	0.0495678	1	0.0573448	-3.562	33.1	0.0378276	0.544388	0.00140465	-3.54	32.88	0.0393062	0.630824	0.0065714	-7.072	36.054	0.0140031	0.794896	0.00245659	-8.058	31.746	0.00970112	0.537287	0.00343445	-6.818	30.311	0.00810958	0.462516	0.00315587	-5.809	19.801	0.0146305	0.24309	0.00448019	-14.199	29.675	0.00840534	0.376459	0.00320045
649	58.68	0.0120931	0.111678	0.0010839	-8.023	14.21	0.0351495	0.590869	0.0105788	-15.702	20.076	0.0550916	1	0.0673461	-5.426	10.872	0.120581	0.549631	0.00770693	-11.293	16.685	0.0863036	0.643065	0.0397517	-7.096	40.856	0.00595214	0.794769	0.00161701	-8.399	16.934	0.036485	0.541615	0.0136666	-19.995	21.999	0.119068	0.55401	0.0421864	-4.261	13.453	0.0171539	0.646859	0.0065879	-11.559	43.007	0.00983747	0.625425	0.00130494
650	54.994	0.0161752	0.418541	0.00120018	-3.48	11.58	0.0159106	0.588426	0.00493258	-4.013	22.257	0.0439564	1	0.0541205	-2.128	37.274	0.0327401	0.543885	0.000804584	-9.287	20.439	0.0174521	0.631714	0.00872055	-3.703	35.542	0.0139839	0.794865	0.00274774	0	23.718	0.012788	0.0974412	0.00495225	-6.629	32.241	0.00858706	0.541099	0.00312767	-16.15	30.795	0.0074417	0.643393	0.00185598	-6.739	31.063	0.0149844	0.625319	0.00323091
651	38.446	0.0273291	0.0342319	0.00174875	-4.45	18.115	0.00831066	0.587487	0.00258856	-6.234	16.942	0.0286292	1	0.014385	0.846	27.137	0.109529	0.550332	0.00877195	-8.221	32.924	0.0112617	0.629561	0.00384047	-3.668	26.209	0.0246689	0.795212	0.00633552	-10.404	28.619	0.00604974	0.536946	0.00273124	-5.291	30.565	0.00929789	0.110367	0.00369653	-7.406	23.233	0.0123282	0.358409	0.00343979	-9.008	37.218	0.026022	0.27079	0.00293062
652	31.073	0.0466579	0.581826	0.00454667	-6.603	10.982	0.112772	0.601505	0.0295563	-7.671	21.629	0.0389784	1	0.0423756	-6.615	20.806	0.0578854	0.546796	0.00429121	-2.103	27.015	0.0123347	0.630481	0.0058442	-9.623	49.927	0.0057992	0.794702	0.0011706	-4.029	25.109	0.0108642	0.537779	0.00481157	-18.892	31.129	0.0182775	0.544306	0.00905305	-6.639	18.416	0.0343879	0.361081	0.00932748	-14.139	21.581	0.0160146	0.378089	0.00496638
653	37.64	0.0213828	0.10275	0.00273418	-8.461	14.09	0.0161246	0.588862	0.00534624	-5.345	16.427	0.0275786	1	0.0135082	-6.115	31.948	0.0171209	0.0321326	0.00123713	-8.976	27.387	0.013916	0.630825	0.00673733	-11.118	19.786	0.0596073	0.796031	0.00883243	-9.378	35.653	0.00756975	0.536937	0.00271125	-1.352	27.769	0.0171906	0.541945	0.00540434	-17.659	19.324	0.0131066	0.359084	0.00448495	-11.375	33.266	0.0195445	0.625351	0.00267518
654	59.69	0.00859045	0.286358	0.000690971	-10.515	17.384	0.00708145	0.58722	0.00222008	-0.041	24.521	0.0181399	1	0.00898685	0.484	31.651	0.062822	0.544386	0.001402	-14.374	25.634	0.0222644	0.63167	0.00883415	-8.963	38.599	0.00846365	0.794791	0.00190125	-12.865	21.174	0.0403362	0.467606	0.0100121	-8.9	12.959	0.0636387	0.549681	0.0257083	-11.987	20.926	0.0117894	0.643944	0.00394178	-2.88	15.913	0.0308547	0.378758	0.00791091
655	43.331	0.0259642	0.488136	0.00146084	-4.802	9.985	0.0389236	0.590894	0.0131109	-11.208	24.953	0.019916	1	0.00931393	-3.909	39.61	0.0126349	0.543762	0.000657486	-8.035	25.405	0.0176897	0.630977	0.00701702	-3.014	27.363	0.0154265	0.795668	0.0051171	-23.36	23.882	0.0177322	0.538873	0.00670615	-14.845	19.497	0.042593	0.545469	0.0135838	-4.961	16.467	0.0730619	0.215688	0.0324091	-6.474	40.452	0.0134607	0.222579	0.00138853
656	42.06	0.0241415	0.440689	0.00159022	-16.775	11.915	0.0107172	0.587967	0.00373914	-12.056	22.178	0.0224242	1	0.0118017	-12.074	31.137	0.0144494	0.543966	0.00090105	-7.364	21.27	0.0191195	0.632143	0.00971916	-11.691	21.324	0.111347	0.806371	0.0274124	-9.437	21.701	0.0190033	0.539329	0.00774328	-12.541	20.966	0.059168	0.545672	0.0143808	-8.372	16.456	0.0213015	0.359958	0.00722787	-5.59	29.439	0.0496119	0.0486103	0.0101877
657	41.687	0.082203	0.0587114	0.00729814	-9.472	16.569	0.0154829	0.588278	0.00425279	-8.287	17.326	0.0851588	1	0.100291	-7.98	36.558	0.0184926	0.543856	0.000769312	-14.975	14.409	0.112063	0.647356	0.0448252	-15.177	27.099	0.012436	0.795035	0.00437381	-6.525	34.973	0.00652321	0.536761	0.00232081	-3.418	34.2	0.00678814	0.461746	0.00251651	-18.789	27.327	0.00615201	0.100721	0.00209031	-8.763	29.737	0.0232441	0.627574	0.0060644
658	57.937	0.0109909	0.09977	0.000808601	-5.407	16.312	0.0165203	0.588198	0.00426682	-1.006	31.56	0.0286595	1	0.0171332	20096.3	15.285	0.0412464	0.54635	0.00375088	-15.079	34.629	0.0101211	0.629344	0.0033696	-12.542	34.907	0.0125773	0.795101	0.00351208	-7.088	28.427	0.0116976	0.406436	0.00430294	-4.894	25.651	0.018945	0.151422	0.00748903	-8.825	15.217	0.104122	0.6175	0.0290871	-5.527	22.476	0.0209918	0.626639	0.00622231
659	68.747	0.00921732	0.421298	0.000696962	-4.436	12.332	0.0475668	0.575229	0.0206371	-7.424	22.681	0.0955895	1	0.0460803	-10.839	31.641	0.0671776	0.544418	0.00144002	-10.993	20.937	0.0254531	0.631888	0.00929416	-16.758	34.247	0.0100209	0.794893	0.00229545	-13.578	15.274	0.028554	0.540938	0.0116059	-14.053	27.353	0.00925236	0.541378	0.00362516	-13.67	27.773	0.00776747	0.358173	0.00249886	-8.364	35.453	0.0126538	0.317628	0.00190613
660	46.85	0.0206265	0.549171	0.00125094	-11.677	16.438	0.0129861	0.587529	0.00290143	-12.453	29.881	0.0176824	1	0.00913392	-4.149	36.764	0.0130223	0.54381	0.00071464	-10.15	20.454	0.0218873	0.632666	0.0108029	-10.258	16.449	0.0285642	0.796971	0.0119061	-9.336	31.865	0.00681786	0.537003	0.00281484	-6.645	36.324	0.00666601	0.122091	0.00264202	-3.691	7.506	0.0401793	0.657094	0.0181203	-14	57.826	0.00504745	0.625177	0.000657279
661	57.936	0.00806995	0.579901	0.000683177	-4.343	14.965	0.0164613	0.115754	0.00460902	-5.233	11.305	0.0608461	1	0.0467563	-7.508	6.17	0.0863699	0.574947	0.0392204	-11.162	20.685	0.0624896	0.633949	0.0140836	-12.254	26.051	0.0301885	0.796006	0.00749234	-10.175	19.809	0.0381481	0.543929	0.0172399	-7.693	25.039	0.0255969	0.543423	0.00994636	-14.097	24.907	0.0162562	0.11448	0.00347059	-8.719	33.591	0.0221231	0.626882	0.00415747
662	49.892	0.0146738	0.0504084	0.00232657	-4.841	14.142	0.0269426	0.590395	0.00790675	-10.29	33.709	0.0126564	1	0.00586404	3.687	32.378	0.0173996	0.544014	0.000958188	-2.006	21.463	0.0436345	0.634704	0.0163681	-21.829	53.516	0.00463723	0.794691	0.000932392	-1.137	34.565	0.00782814	0.144496	0.00299249	-0.001	30.519	0.0105114	0.462102	0.0042695	-10.272	25.503	0.0137284	0.643467	0.00304915	-9.718	37.952	0.0744984	0.625495	0.00217586
663	46.701	0.0176196	0.580405	0.00152525	-10.985	15.015	0.0196432	0.588276	0.00435661	-11.649	25.309	0.0523567	1	0.0368879	-5.909	28.312	0.030624	0.54468	0.00175318	-8.923	26.714	0.0213363	0.632072	0.00994685	-7.148	37.123	0.0600215	0.794962	0.00350882	-15.664	27.816	0.00776428	0.53708	0.00299904	-10.569	24.468	0.0153854	0.542067	0.00579894	-7.278	29.267	0.00787474	0.643337	0.00217602	-13.964	35.634	0.016719	0.376266	0.00331956
664	50.954	0.0231645	0.259019	0.00231299	-11.422	5.431	0.111136	0.605374	0.044824	-11.005	27.723	0.017169	1	0.00838643	-8.374	35.751	0.0265298	0.544168	0.00114211	-13.582	24.464	0.019254	0.631379	0.00829	-16.557	34.025	0.0147021	0.795119	0.00279122	-3.993	38.511	0.00530338	0.536584	0.00193149	-0.001	32.073	0.00729195	0.540943	0.00273496	-10.486	12.382	0.0609331	0.646531	0.026904	-20.919	29.763	0.0520588	0.625867	0.00444039
665	28.133	0.113704	0.187193	0.00907002	-8.405	17.431	0.00986621	0.587402	0.00245708	-11.59	10.73	0.0680568	1	0.0593388	-11.076	34.345	0.015925	0.544012	0.000956385	-10.415	18.411	0.151268	0.652644	0.0558297	-17.905	49.265	0.00460053	0.794681	0.00109754	-7.132	32.745	0.00642784	0.136688	0.00290093	-2.945	26.88	0.0164908	0.542658	0.00625754	-9.798	11.155	0.0617413	0.365349	0.0211626	-11.042	31.065	0.00753375	0.37613	0.00219985
666	36.462	0.0154558	0.555282	0.00170642	-5.335	16.65	0.0106859	0.587626	0.00313318	-13.512	25.752	0.016229	1	0.00775642	-0.304	35.525	0.0118527	0.0538493	0.0011988	-7.579	32.207	0.0108483	0.629383	0.00360072	-5.899	12.159	0.0571844	0.797171	0.0342084	-23.076	24.655	0.012519	0.537929	0.00504396	-5.961	30.079	0.00996948	0.541285	0.00356122	-12.412	27.64	0.00691338	0.35791	0.00206683	-14.117	35.246	0.0770949	0.630947	0.0116109
667	29.847	0.0551554	0.422462	0.00318962	-6.563	18.586	0.00931468	0.587195	0.00219021	-2.038	22.105	0.0223059	1	0.0117097	-12.148	33.076	0.0613713	0.045159	0.00165595	-9.618	31.273	0.0113794	0.629506	0.00376575	-13.489	21.668	0.0645803	0.798809	0.0157918	-8.397	22.393	0.013489	0.538185	0.00539402	-7.242	30.836	0.0125	0.541687	0.00434981	-9.587	29.36	0.00572192	0.619667	0.00181155	-12.325	36.451	0.0213036	0.242992	0.00180588
668	49.67	0.0283573	0.0846123	0.0012626	-5.713	12.587	0.012494	0.588223	0.00402672	-4.702	22.727	0.0488871	1	0.041646	-5.184	33.716	0.0269178	0.544036	0.00098392	-5.979	36.715	0.00946176	0.629139	0.00289955	-13.001	30.531	0.0167433	0.795527	0.00403103	-8.644	22.67	0.0124612	0.538193	0.00536037	-6.308	24.383	0.0167729	0.542349	0.00606735	-9.826	22.377	0.0107245	0.358555	0.00366849	-11.491	11.125	0.124607	0.397764	0.128602
669	70.109	0.011655	0.0973467	0.000748453	-7.743	14.815	0.0151689	0.588187	0.00445454	-10.686	21.07	0.0438978	1	0.0368955	-4.13	25.362	0.034045	0.544929	0.0020507	-8.869	22.066	0.129272	0.634538	0.0159949	-16.464	20.984	0.019257	0.79519	0.00937193	-26.873	18.631	0.078894	0.554435	0.0372411	-15.273	35.799	0.00836764	0.457868	0.0035284	-11.132	28.965	0.00773221	0.0884624	0.00200399	-16.675	53.366	0.00475584	0.625216	0.000779438
670	64.053	0.00670043	0.42082	0.000580484	-10.378	17.445	0.0125599	0.104199	0.00301697	-8.092	18.28	0.0524046	1	0.0519632	10.51	31.768	0.0450302	0.544341	0.00134825	-9.946	26.968	0.0394712	0.635238	0.0167798	-15.494	35.852	0.0285369	0.794964	0.00279197	-5.177	22.712	0.0122101	0.53835	0.00593089	-20.234	25.704	0.105521	0.548168	0.0241499	-8.112	35.265	0.00573962	0.643205	0.00150194	-7.113	36.812	0.0172065	0.376313	0.00356512
671	40.606	0.0144088	0.0811977	0.00140204	-10.84	17.861	0.0118857	0.587622	0.00314684	-4.287	23.781	0.0194973	1	0.00917774	-1.87	9.284	0.089092	0.560619	0.0214347	-8.684	26.506	0.0182777	0.632579	0.0104358	-13.098	38.387	0.0110754	0.794973	0.00204197	-11.28	23.795	0.0174082	0.538626	0.0065142	-13.153	16.323	0.0335272	0.544721	0.0126437	-2.349	26.878	0.00695922	0.643473	0.00236032	-15.032	26.957	0.0561566	0.187271	0.00510265
672	37.296	0.0228253	0.332201	0.00504324	-5.461	8.72	0.0702877	0.594212	0.0172418	-7.958	25.382	0.0186659	1	0.0088681	-2.539	23.5	0.0350559	0.145084	0.00207731	-12.709	32.942	0.0127035	0.630027	0.00635915	-5.967	17.168	0.0634938	0.798669	0.0147895	-5.599	8.138	0.0725309	0.496314	0.0385344	-14.528	31.656	0.00808322	0.4618	0.00286749	-13.252	13.586	0.0352715	0.162568	0.0133911	-22.194	38.059	0.0134413	0.0443356	0.00288583
673	38.302	0.018792	0.324398	0.00165309	-13.228	14.583	0.0732381	0.594029	0.0161156	-4.474	19.478	0.0280443	1	0.0139432	-0.927	28.52	0.0330927	0.45796	0.00126217	-5.528	32.27	0.0256436	0.629954	0.00486415	-5.597	20.916	0.0194831	0.796003	0.00834412	-6.662	19.079	0.0939109	0.555797	0.0401939	-6.319	23.266	0.0209347	0.542979	0.00829698	-8.045	29.202	0.0065275	0.338613	0.00217183	-7.044	48.73	0.00608673	0.625208	0.000949146
674	64.556	0.0139713	0.0585722	0.00128369	-14.257	14.599	0.00875625	0.0957438	0.00286634	-3.912	24.602	0.0211304	1	0.00964212	-3.553	36.612	0.108662	0.0771124	0.0016381	-10.792	25.346	0.101739	0.64447	0.0357174	-7.862	14.977	0.0856533	0.79932	0.0280352	-13.795	17.311	0.0274448	0.468841	0.0104103	-16.57	30.263	0.0111119	0.541503	0.00410425	-2.656	23.875	0.00720113	0.358207	0.00267209	-8.84	21.665	0.0175249	0.376939	0.00390263
675	47.272	0.0113681	0.309731	0.00135077	-7.055	16.975	0.0140515	0.588671	0.00456482	-3.738	3.906	0.253838	1	0.234992	0.502	24.546	0.0199835	0.54459	0.00164523	-2.998	24.086	0.0194198	0.630712	0.00715072	-7.084	23.027	0.0188564	0.79524	0.00505599	-14.641	21.239	0.0131188	0.538217	0.00550107	-9.206	33.696	0.0212524	0.0931142	0.0107776	-8.443	29.96	0.00553129	0.643295	0.00184427	-9.561	36.519	0.00732211	0.232469	0.00175419
676	46.093	0.0416559	0.580251	0.00154123	-9.466	15.734	0.0335886	0.589207	0.00638094	-7.543	24.441	0.0339789	1	0.0329034	-3.429	16.928	0.109811	0.135914	0.00392281	-7.356	24.934	0.0197808	0.630939	0.0072645	-6.32	30.83	0.0117079	0.794886	0.00394522	-7.115	20.198	0.0230129	0.541338	0.0129086	-14.838	28.636	0.00778756	0.541116	0.00326539	0	13.048	0.0417096	0.645508	0.0166609	-15.699	33.515	0.00877921	0.0997441	0.00216281
677	53.981	0.0091493	0.149527	0.000925579	-9.315	12.157	0.144573	0.60582	0.0400097	-8.998	24.151	0.0213724	1	0.0098308	-4.161	21.154	0.0277862	0.544854	0.00196201	-5.506	26.674	0.0158833	0.630418	0.00584864	-17.867	40.963	0.00672892	0.794713	0.00190531	-3.529	24.657	0.00831823	0.537579	0.00411822	-3.412	25.553	0.0266085	0.545547	0.0119026	-3.487	16.768	0.014096	0.359448	0.00594643	-8.604	57.701	0.00728774	0.0415964	0.000766051
678	50.935	0.0123616	0.501642	0.000953209	-20.291	11.31	0.0221917	0.160465	0.00791782	-16.532	7.044	0.142828	1	0.151379	-7.982	32.054	0.0665398	0.119909	0.00119146	-7.037	17.219	0.0753379	0.638346	0.0261214	-14.628	36.023	0.00727423	0.79491	0.00242662	-4.226	29.689	0.0103093	0.537511	0.00397304	-7.715	24.295	0.0152487	0.542243	0.00585861	-20.591	30.321	0.0081294	0.643287	0.00208841	-3.031	60.59	0.00604266	0.625152	0.000654824
679	52.785	0.0146778	0.578832	0.000993091	-7.594	16.189	0.00888618	0.587469	0.00274297	-5.83	27.197	0.0171432	1	0.00863188	0.433	18.56	0.0482528	0.547266	0.00485522	-12.696	16.94	0.0544158	0.633846	0.0140689	-7.383	19.412	0.0179886	0.795364	0.00767579	-14.532	28.808	0.00670888	0.537069	0.00300103	-5.628	27.998	0.0111373	0.541543	0.00438498	-13.463	28.776	0.0064408	0.643308	0.00201137	-11.846	32.748	0.0109937	0.375927	0.00225158
680	65.925	0.00674401	0.574986	0.000610445	-3.681	13.095	0.0156045	0.0779438	0.00542142	-10.187	16.618	0.0318628	1	0.0169579	-11.871	33.607	0.0149189	0.266064	0.00086569	0	32.305	0.015217	0.629957	0.0047596	-11.969	30.612	0.0675492	0.795449	0.00522316	-10.122	24.861	0.0156994	0.538504	0.00617551	-4.112	18.44	0.0249796	0.545012	0.0113268	-10.194	11.505	0.0802782	0.374441	0.0361772	-13.869	39.179	0.0184532	0.0863971	0.00169566
681	35.611	0.0131904	0.301502	0.00187423	-4.291	14.391	0.0290426	0.120237	0.00640392	-6.985	22.331	0.0374631	1	0.0461101	-4.618	31.205	0.0204382	0.458063	0.00124299	-3.098	24.345	0.0201947	0.630586	0.00620264	-5.831	32.865	0.0114393	0.794926	0.00293914	-1.459	27.622	0.011074	0.467159	0.00381161	-8.329	23.95	0.0219258	0.542869	0.00787443	-4.487	29.674	0.00607122	0.620586	0.00197394	-2.989	30.166	0.0099865	0.625754	0.00288929
682	34.721	0.0372596	0.159519	0.00744501	-7.942	12.419	0.0378721	0.59084	0.0132227	-4.939	23.738	0.0212361	1	0.00970697	-3.41	17.072	0.0906126	0.54761	0.00527527	-15.926	30.029	0.0155387	0.629861	0.00469387	-14.771	41.578	0.00726894	0.794814	0.00167107	-8.722	26.268	0.0131269	0.466252	0.00429434	-6.82	18.378	0.017476	0.542958	0.00790572	-6.145	30.298	0.00657723	0.318736	0.00207035	0	24.121	0.0256543	0.203381	0.0091731
683	62.619	0.00763545	0.497195	0.000694184	-5.14	18.104	0.0157019	0.588721	0.00471686	-1.141	24.443	0.0484944	1	0.0597549	-6.97	43.89	0.0327963	0.0840366	0.000759284	-4.275	19.174	0.0429461	0.63489	0.0166537	-5.3	36.06	0.0107427	0.794851	0.00243019	-1.542	30.857	0.0109533	0.537373	0.00371986	-4.131	33.138	0.00659865	0.540904	0.00268529	-9.144	9.272	0.0529558	0.364344	0.0184162	-12.508	46.117	0.0121309	0.0872939	0.00138311
684	56.048	0.0136513	0.111362	0.000867817	-13.028	17.996	0.0113429	0.415503	0.00295881	-15.18	14.074	0.0541985	1	0.0364687	-14.072	26.412	0.0267314	0.544257	0.00124831	-10.798	16.568	0.135511	0.642089	0.0439756	-10.602	25.401	0.0150104	0.795589	0.00587517	-12.869	23.293	0.0152882	0.538435	0.00596309	-12.158	27.349	0.0968816	0.548511	0.020948	-10.832	22.973	0.00841382	0.358389	0.00304705	-3.756	37.194	0.00962387	0.17483	0.00234246
685	50.177	0.0257778	0.0779992	0.00123456	-10.217	18.113	0.00883324	0.587277	0.00221422	-6.239	26.998	0.0271241	1	0.0171305	23.8	30.877	0.0432986	0.544319	0.00132198	-0.013	27.897	0.0218597	0.630814	0.00700904	-8.435	41.876	0.00753424	0.794728	0.00205921	-0.001	18.191	0.0311287	0.540692	0.0106929	-11.817	30.849	0.0194203	0.543767	0.00804095	-6.937	30.022	0.00623914	0.357956	0.00198555	-2.34	41.981	0.0084505	0.625328	0.00133121
686	52.439	0.0150473	0.135815	0.0026428	-1.269	15.872	0.0115897	0.587716	0.00357085	-6.515	26.523	0.135108	1	0.052709	-9.727	38.581	0.013853	0.543777	0.000675883	-10.976	26.699	0.0121113	0.630351	0.00577761	-6.644	14.587	0.0300089	0.795544	0.0157773	-11.694	19.799	0.0139806	0.538924	0.00684436	-13.451	29.794	0.00862559	0.462219	0.00319711	-6.784	29.598	0.00647004	0.643314	0.00206018	-13.018	36.637	0.0103884	0.625248	0.00316135
687	60.491	0.00915395	0.0203516	0.000826292	-8.561	15.282	0.0105102	0.587587	0.00299309	-7.969	16.312	0.0272967	1	0.0132856	-6.048	21.351	0.0194623	0.545212	0.00238899	-15.313	20.33	0.0402825	0.634939	0.0156236	-7.594	32.972	0.00940738	0.794828	0.00356194	-10.168	22.273	0.0194786	0.539982	0.00931283	-7.838	24.703	0.0212105	0.543193	0.00743093	-7.351	25.253	0.00732462	0.358203	0.00260253	-5.748	39.608	0.0680085	0.625892	0.00226955
688	61.232	0.00929649	0.0490229	0.000744339	-6.084	13.037	0.0820472	0.599231	0.0224537	-5.394	22.263	0.0226286	1	0.0119532	-12.03	39.599	0.0226842	0.543813	0.000718803	-9.9	27.892	0.0295116	0.631232	0.00767541	-12.272	23.136	0.0191906	0.795675	0.00950735	-11.469	29.123	0.00660274	0.466943	0.00294361	-9.728	17.74	0.0182912	0.543145	0.00856466	-7.247	24.113	0.00932903	0.264079	0.003131	-11.265	52.944	0.00585402	0.625224	0.000801982
689	61.99	0.00920434	0.570619	0.000721499	-9.369	15.028	0.0207728	0.588682	0.00501757	-0.153	21.496	0.0653639	1	0.0803943	-1.315	30.475	0.0409905	0.0741156	0.00158262	-2.49	29.307	0.0185262	0.630481	0.00603743	-8.337	48.238	0.00714517	0.794685	0.00142793	0	21.732	0.0141285	0.538895	0.00712331	-4.524	27.344	0.0257989	0.545171	0.0107664	-4.396	13.725	0.0683098	0.369053	0.0269765	-19.081	31.263	0.0129715	0.376217	0.00297434
690	51.531	0.0101887	0.4211	0.00102481	-12.124	11.722	0.0524928	0.592558	0.0185378	-5.564	22.58	0.0427472	1	0.0476251	-2.922	15.887	0.0258425	0.546159	0.00352302	-5.014	23.085	0.0184749	0.631244	0.00769355	-18.302	26.307	0.0896077	0.800042	0.0154695	-15.484	25.254	0.0161173	0.466789	0.00572201	-7.841	18.401	0.0290955	0.466532	0.0114875	-5.484	20.257	0.0145164	0.359401	0.00514648	-9.61	42.11	0.0100994	0.62536	0.00138583
691	56.509	0.00802132	0.420899	0.000705766	-7.395	17.473	0.00850519	0.587373	0.00242264	-8.41	1.955	0.300802	1	0.346508	-6.321	33.169	0.108954	0.544366	0.00138009	-3.602	23.999	0.0191945	0.632053	0.0103262	-7.982	38.519	0.051675	0.795362	0.00328801	-7.063	30.16	0.012058	0.0892455	0.00407689	-9.448	23.791	0.0182103	0.54269	0.00743459	-10.143	17.763	0.016997	0.644104	0.00530136	-16.524	45.475	0.00659591	0.0969846	0.00116701
692	61.627	0.0084636	0.05221	0.000667324	-6.808	19.723	0.00893777	0.462243	0.00227595	-4.965	28.753	0.0398967	1	0.0306944	12.151	25.829	0.02204	0.544503	0.00154213	-5.863	23.319	0.0189678	0.633091	0.0110708	-10.659	36.782	0.0170674	0.794942	0.00334314	-11.18	21.381	0.0130815	0.538615	0.00654059	-9.682	28.745	0.0108041	0.541587	0.00459953	-2.59	19.578	0.0211865	0.36076	0.00807254	-6.696	27.154	0.0237273	0.346085	0.00407305
693	53.813	0.0124986	0.0878061	0.00102353	-13.482	9.59	0.125332	0.599312	0.02665	-10.821	20.596	0.0354813	1	0.019984	-7.085	32.589	0.0467554	0.544228	0.00121419	-9.544	18.433	0.0250275	0.632241	0.0107659	-16.894	29.494	0.0253485	0.796678	0.00706484	-11.043	13.251	0.150179	0.56927	0.0687163	-11.21	24.541	0.0442067	0.545502	0.0206543	-13.864	32.421	0.00594769	0.357983	0.0019478	-7.284	50.293	0.00551179	0.0637646	0.000956303
694	63.706	0.0167233	0.0793484	0.000855164	-4.257	13.74	0.0120138	0.118966	0.0035101	-11.138	21.534	0.0441111	1	0.0528186	-7.167	37.144	0.091839	0.0340807	0.00120838	-5.723	23.838	0.0260965	0.634537	0.0145045	-5.262	25.131	0.0155297	0.0747183	0.00571686	-13.274	22.946	0.0088463	0.537618	0.00416565	-0.595	17.77	0.0407571	0.546677	0.0192647	-9.528	28.407	0.00547271	0.345159	0.00192971	-13.093	57.987	0.00709223	0.625311	0.000877743
695	63.788	0.00976795	0.579825	0.000600455	-4.472	10.542	0.0654426	0.596956	0.0222998	-8.374	35.271	0.016381	1	0.00766608	1.585	27.995	0.0218092	0.544412	0.00143271	-9.261	15.778	0.0513379	0.63715	0.020722	-6.771	38.385	0.0302304	0.795044	0.00250137	-8.758	32.725	0.00597413	0.536943	0.00272013	-5.937	27.28	0.012779	0.541688	0.00463869	-15.638	16.116	0.0134769	0.358904	0.00469337	-16.987	33.315	0.00727952	0.625386	0.00195553
696	56.515	0.0288216	0.0357757	0.00105773	-2.328	16.277	0.0081328	0.587275	0.00253133	-5.897	19.093	0.0310376	1	0.017912	-10.598	24.203	0.0358021	0.545376	0.00258704	-6.648	30.909	0.0138921	0.629615	0.00408444	-10.644	34.745	0.01526	0.795022	0.00250339	-10.606	23.214	0.0119875	0.537903	0.00473423	-11.232	22.504	0.0206289	0.543453	0.00861038	-7.666	22.4	0.00819927	0.45865	0.00298835	-11.66	52.862	0.00577314	0.62514	0.000847489
697	38.79	0.0601672	0.580263	0.00194532	-10.309	16.262	0.0119331	0.587626	0.00325034	-5.8	32.932	0.0328391	1	0.0213417	2.582	18.049	0.0150098	0.545502	0.00273668	-5.229	22.676	0.0241369	0.633222	0.0123508	-9.776	21.526	0.030917	0.796371	0.00705153	-8.755	19.468	0.0270463	0.539684	0.00864446	-16.833	25.51	0.0231955	0.466682	0.00888247	-15.351	27.674	0.00622018	0.643369	0.00215235	-8.818	39.243	0.0161791	0.196433	0.00226216
698	39.929	0.0143697	0.421457	0.00159151	-14.236	18.42	0.00909009	0.587266	0.00217586	-8.756	8.485	0.0793578	1	0.0543902	-10.206	40.804	0.0110146	0.0999955	0.000664526	-6.174	28.374	0.0160432	0.630418	0.00592499	-13.273	21.918	0.0280408	0.795709	0.00902227	-8.476	27.359	0.0120731	0.538177	0.00537503	-4.759	32.055	0.00894442	0.541341	0.00368887	-8.391	21.589	0.0132458	0.154942	0.00413237	-8.552	38.599	0.0118658	0.33472	0.0015448
699	44.55	0.0227733	0.580781	0.00292128	-4.047	12.603	0.00997994	0.587796	0.0034528	-11.234	33.241	0.0117391	1	0.00512531	9043.91	15.954	0.035255	0.549839	0.00797792	-11.305	25.519	0.0268385	0.632905	0.0115019	-15.481	32.33	0.0107869	0.795026	0.00242508	-8.995	26.281	0.0211282	0.538345	0.0058391	-2.562	32.529	0.00808182	0.541146	0.00312006	-10.589	16.121	0.0162689	0.0913655	0.00567751	-4.891	45.351	0.00851177	0.625275	0.00105819
700	56.317	0.0422911	0.0901302	0.00296104	-5.554	12.129	0.105036	0.597171	0.0198408	-12.129	22.682	0.0393948	1	0.0514671	-3.843	40.19	0.0149009	0.0416991	0.000667209	-6.536	22.585	0.0141718	0.631256	0.00759404	-16.313	34.934	0.0109861	0.79483	0.00412924	-13.144	23.272	0.0124383	0.538288	0.00588042	-13.9	31.205	0.00771336	0.529055	0.00282877	-4.713	21.827	0.015672	0.359377	0.00499571	-4.307	23.08	0.0696565	0.377934	0.0103814
701	44.844	0.0242641	0.154133	0.00767481	-9.682	13.774	0.0345939	0.590066	0.007648	-7.119	23.993	0.0205825	1	0.0104931	-8.17	22.294	0.018617	0.544756	0.00184422	-13.575	15.675	0.148596	0.651517	0.0535434	-9.445	32.899	0.00865298	0.79488	0.0030199	-9.803	22.126	0.0135728	0.53875	0.00645975	-10.855	30.515	0.00915845	0.54118	0.00327115	0	33.719	0.00477008	0.642484	0.00159519	-6.086	38.334	0.0152885	0.0427646	0.00265142
702	49.092	0.0101305	0.421167	0.00113159	-11.922	15.01	0.00931845	0.587526	0.00293983	-7.135	20.53	0.0573987	1	0.0673778	-4.955	20.133	0.0200745	0.545343	0.00254567	-9.236	25.166	0.0244208	0.630518	0.00756846	-11.203	27.806	0.0185972	0.79523	0.00606576	-7.893	27.973	0.0122185	0.537869	0.00487078	-8.926	26.624	0.0468831	0.471943	0.0253009	-6.281	13.991	0.0277267	0.362005	0.0111925	-12.432	26.933	0.023188	0.627356	0.00566377
703	47.382	0.0148806	0.580333	0.00197299	-6.84	17.719	0.00791305	0.587242	0.00221505	-1.706	26.454	0.0133475	1	0.00591576	4.807	14.038	0.0690429	0.56078	0.0243342	-8.797	14.53	0.0942748	0.648376	0.0541036	-5.526	30.634	0.0131304	0.795625	0.00394424	-6.999	45.541	0.00406968	0.536359	0.00143137	-10.774	26.685	0.0142873	0.541851	0.00497816	-13.677	25.581	0.0127519	0.276143	0.00351506	-15.893	36.219	0.0111885	0.62529	0.0036607
704	62.968	0.00910844	0.151563	0.000905415	-10.917	9.612	0.089933	0.611341	0.0555697	-2.683	21.253	0.0196655	1	0.00944417	-5.902	31.371	0.0319758	0.544419	0.00144193	-8.018	21.999	0.0198846	0.157879	0.00939	-9.36	29.349	0.01431	0.795122	0.0044676	-8.274	22.908	0.0130101	0.538401	0.0059194	-12.277	21.719	0.0142208	0.542245	0.0061028	-10.931	12.964	0.0284607	0.360902	0.0103927	-10.387	45.356	0.00570835	0.625189	0.00123786
705	32.271	0.0306989	0.581024	0.00257237	-9.424	18.991	0.00774068	0.587108	0.00196386	-10.037	19.974	0.0272242	1	0.0156829	-9.924	37.981	0.00880513	0.543835	0.000744491	-6.258	24.938	0.115916	0.645097	0.0434696	-19.087	47.784	0.00625172	0.794712	0.00116985	-2.823	19.493	0.0544627	0.546356	0.0234113	-12.86	22.708	0.0147601	0.542107	0.00550264	-14.772	26.852	0.00862253	0.64347	0.00248256	-6.64	31.117	0.0307427	0.625761	0.00286464
706	46.197	0.0192489	0.580192	0.0016796	-13.548	16.079	0.0221876	0.589058	0.00584611	-4.799	25.123	0.159935	1	0.0243722	2.897	33.428	0.100981	0.330762	0.00193002	-3.979	31.99	0.0109058	0.629343	0.00340138	-4.651	22.843	0.128211	0.795815	0.00895176	-7.323	21.078	0.0168007	0.116065	0.00774517	-9.97	25.11	0.0130714	0.542459	0.00590851	-8.128	19.258	0.059265	0.644109	0.0135957	-9.187	39.511	0.016139	0.625312	0.00220764
707	30.12	0.0350664	0.58125	0.00298313	-19.68	14.228	0.0180069	0.588599	0.00544387	-9.562	16.931	0.0390663	1	0.024442	-7.685	21.374	0.0214102	0.54532	0.00251884	-5.581	28.471	0.0141336	0.63013	0.00553997	-9.056	43.513	0.00887218	0.794814	0.00151624	-8.29	35.65	0.00558702	0.53666	0.00210249	-9.126	38.278	0.0048461	0.540654	0.00198436	-4.982	11.371	0.0357994	0.365039	0.0169057	-9.181	36.232	0.00870322	0.625295	0.0033853
708	54.464	0.0106017	0.442226	0.00102395	-8.507	15.709	0.0109065	0.58776	0.00327569	-16.021	11.315	0.0700261	1	0.058187	-6.776	23.152	0.0388582	0.54481	0.00190939	-2.635	31.215	0.0148881	0.103101	0.00402578	-8.071	21.254	0.0268195	0.796417	0.00759749	-7.587	29.986	0.00908479	0.537243	0.00340638	-12.484	25.833	0.0152545	0.10272	0.00630056	-12.741	23.092	0.00760719	0.358099	0.0025488	-4.516	41.315	0.00582698	0.625317	0.00115507
709	47.027	0.012179	0.131174	0.00158872	-8.126	16.416	0.0173442	0.105919	0.00478059	-7.748	22.676	0.022311	1	0.0102439	-3.85	38.231	0.0124624	0.543776	0.000674794	-12.873	12.965	0.251106	0.655791	0.0730959	-11.301	32.287	0.0147385	0.794978	0.00292638	-4.218	19.85	0.0113152	0.538366	0.00567054	-3.24	20.442	0.0323168	0.543632	0.00920111	-10.54	21.33	0.0072572	0.358195	0.00271955	-7.134	41.448	0.00825042	0.289016	0.00189568
710	52.309	0.0161609	0.110761	0.00184452	-4.277	10.366	0.0170177	0.588675	0.00555077	-5.233	24.483	0.0213634	1	0.0097429	-3.265	25.136	0.0964013	0.547691	0.00542109	-6.563	23.431	0.0203802	0.63119	0.00777515	-9.513	27.201	0.0115126	0.794955	0.00358305	-4.156	18.8	0.0297685	0.54316	0.0161796	-21.064	28.895	0.0119521	0.541556	0.00434139	-13.863	12.355	0.035716	0.363	0.0138332	-15.836	25.47	0.0650517	0.642475	0.0338855
711	57.618	0.00981248	0.10735	0.00128476	-7.667	8.799	0.0249403	0.590367	0.00914163	-6.59	29.86	0.0133214	1	0.00624272	-5.253	34.463	0.0160478	0.543896	0.000817986	-10.66	27.283	0.0122818	0.629904	0.00482703	-6.787	21.913	0.0310579	0.795608	0.0121676	-13.798	18.065	0.0392206	0.542948	0.016991	-13.223	31.074	0.00835637	0.541071	0.00310917	-7.357	29.045	0.00539727	0.0936032	0.00194622	-5.839	48.306	0.00573594	0.625191	0.000989738
712	41.797	0.0194421	0.141579	0.00265216	-10.395	16.586	0.0184812	0.133542	0.0038335	-7.79	28.253	0.0181496	1	0.00919175	-8.771	13.996	0.0255555	0.54959	0.00768982	-9.354	17.87	0.0551236	0.633259	0.0127011	-7.265	43.119	0.00541096	0.794726	0.00136563	-6.211	20.255	0.053493	0.54696	0.0235154	-9.039	25.968	0.00955335	0.541434	0.00409353	-4.052	16.575	0.049012	0.64447	0.00992056	-11.294	54.131	0.00593493	0.625221	0.000750342
713	44.982	0.0141266	0.58034	0.00125633	-18.472	9.251	0.0789852	0.594897	0.0189924	-9.772	18.98	0.0320447	1	0.0187497	-9.905	20.774	0.178809	0.550821	0.00932849	-14.446	8.667	0.238548	0.671619	0.102273	-8.161	24.702	0.0670583	0.801507	0.0434769	-5.681	24.982	0.0112945	0.537854	0.00488854	-5.687	25.625	0.0103032	0.132445	0.00460174	-4.755	19.805	0.0279499	0.360382	0.00757765	-13.92	47.84	0.0917864	0.625421	0.00142089
714	40.859	0.0175521	0.148684	0.00207829	-12.097	12.02	0.0580345	0.595181	0.018726	-2.636	24.721	0.0214298	1	0.00970519	-3.156	32.856	0.0578431	0.544312	0.00131421	-8.463	27.537	0.015835	0.630068	0.00539264	-0.514	25.86	0.0306326	0.795732	0.011178	-17.797	21.619	0.0134425	0.538785	0.00669073	-13.146	32.248	0.00779962	0.541056	0.0029121	-13.97	23.471	0.0119953	0.643514	0.00358183	-11.471	38.876	0.00699496	0.625265	0.00145915
715	53.1	0.0366144	0.579798	0.00157302	-9.54	9.101	0.0368359	0.196538	0.0114133	-4.978	18.44	0.0323117	1	0.0207222	-7.205	31.404	0.0369586	0.102702	0.00163953	-4.87	20.982	0.019788	0.633043	0.0110564	-16.828	17.822	0.0371251	0.795843	0.00976656	-12.537	19.626	0.0130375	0.538382	0.00608915	-6.653	22.508	0.025658	0.544507	0.012214	-9.293	14.524	0.0609339	0.367726	0.0257538	-20.269	26.848	0.00953709	0.625736	0.00289157
716	41.647	0.0286674	0.421667	0.00192595	-9.273	18.654	0.00946086	0.587349	0.00291458	-9.927	7.077	0.134847	1	0.103176	-6.094	29.793	0.0216814	0.544354	0.00136362	-2.767	24.248	0.0445626	0.631547	0.00845808	-12.814	33.221	0.0106162	0.794891	0.00250153	-8.044	37.188	0.00607676	0.536682	0.00217455	-4.232	27.221	0.0125295	0.542086	0.0052564	-5.325	14.426	0.0178651	0.646156	0.00800364	-16.449	28.963	0.0302679	0.625824	0.0050788
717	53.453	0.00891436	0.580066	0.000957265	-9.828	15.954	0.0140847	0.0760233	0.00385996	-8.929	23.723	0.0214607	1	0.00979187	-3.559	24.091	0.0188058	0.0788721	0.0023419	-9.372	22.4	0.0479881	0.6343	0.0151101	-13.147	31.408	0.00971055	0.795117	0.00263502	-2.684	26.139	0.00717504	0.405986	0.00341469	-10.399	26.628	0.0133655	0.418978	0.00529155	-9.441	8.229	0.0563476	0.651322	0.0225204	-12.961	28.904	0.00824445	0.625494	0.00239118
718	70.663	0.00852628	0.202176	0.000639274	-1.562	12.637	0.0109432	0.588008	0.00377708	-5.339	18.958	0.0318001	1	0.018532	-10.553	24.799	0.019668	0.536285	0.00157841	-7.986	28.51	0.0214213	0.631765	0.00873333	-17.165	39.941	0.0291683	0.795044	0.0028637	-6.238	14.878	0.0310133	0.402827	0.0121671	-13.841	24.73	0.0255965	0.543584	0.00849811	-16.036	22.891	0.0102705	0.643683	0.00316368	-10.068	42.478	0.00926396	0.168467	0.00163204
719	52.001	0.0132969	0.120731	0.00105979	-13.302	17.976	0.00862194	0.587295	0.00222716	-12.536	17.03	0.0432898	1	0.0289751	-6.11	17.757	0.0502903	0.556766	0.0175061	-14.418	26.949	0.0159666	0.630332	0.00581639	-2.524	42.447	0.0058583	0.794712	0.00150076	-8.708	29.069	0.0070168	0.537122	0.00309445	-8.556	21.912	0.018718	0.542501	0.00680491	-11.789	13.252	0.0596464	0.648461	0.0265291	-13.278	36.113	0.00632807	0.625322	0.00161156
720	50.314	0.0314904	0.0772644	0.00212374	-9.807	14.02	0.0239982	0.590352	0.00781673	-8.493	24.865	0.0242689	1	0.0119672	2.861	11.517	0.113578	0.550019	0.00818885	-9.992	19.523	0.159198	0.638313	0.0238255	-5.261	35.293	0.00864795	0.794836	0.00275762	-8.427	15.794	0.0349279	0.470834	0.015968	-5.236	21.281	0.0275162	0.305919	0.0132196	-1.461	13.92	0.0444204	0.364702	0.0181133	-9.48	55.361	0.00517929	0.625148	0.000736908
721	57.485	0.00886034	0.579912	0.000827268	-4.942	13.872	0.0528396	0.59432	0.0147267	-2.222	28.334	0.0182387	1	0.00950439	-3.861	34.106	0.019042	0.54396	0.000893887	-13.234	27.254	0.025711	0.633533	0.0141775	-9.501	33.198	0.0108313	0.794926	0.0032432	-4.574	20.326	0.0352688	0.541825	0.0141162	-6.559	24.26	0.0188027	0.543086	0.00772966	-18.438	28.371	0.00608697	0.358024	0.00215728	-8.562	29.619	0.0116426	0.377561	0.00345492
722	66.643	0.0078054	0.083136	0.000603779	-9.007	12.517	0.0243605	0.588836	0.00910255	-8.451	24.319	0.0218047	1	0.00991627	-4.486	34.217	0.0170994	0.544007	0.000950212	-4.32	38.263	0.032105	0.629629	0.00402946	-3.314	25.551	0.0226375	0.795328	0.00738817	-7.557	17.864	0.0152555	0.539011	0.00719734	-10.189	28.429	0.00881103	0.541246	0.00366075	-7.67	13.516	0.0223121	0.65806	0.010061	-13.489	25.124	0.0249384	0.625415	0.0164387
723	41.642	0.0259336	0.363888	0.0031373	-5.692	17.164	0.00909027	0.587294	0.00235883	-8.13	25.506	0.0255133	1	0.0132998	8.686	28.237	0.0269656	0.544593	0.00164965	-6.951	26.998	0.0130761	0.62982	0.00465506	-6.156	33.872	0.0192665	0.794971	0.00255093	-13.9	28.568	0.00902889	0.537318	0.00354566	-10.585	24.231	0.0267582	0.498924	0.010422	-4.818	18.835	0.0212896	0.0785854	0.00670208	-9.496	29.872	0.0127719	0.10002	0.00373547
724	37.341	0.0439906	0.580337	0.00230268	-14.641	12.589	0.0288075	0.590127	0.00836383	-13.478	29.287	0.0137404	1	0.00647921	-11.374	18.483	0.0411975	0.546556	0.003999	-10.658	15.766	0.150132	0.658224	0.0643785	-21.608	23.929	0.0167016	0.795542	0.00693767	-20.013	31.648	0.0062489	0.536999	0.00285217	-8.653	30.242	0.00857598	0.541104	0.00314554	-6.196	22.353	0.0104668	0.358502	0.00345628	-8.376	34.855	0.00675072	0.375769	0.00162086
725	68.552	0.013595	0.102666	0.000673955	-12.768	10.876	0.0575285	0.595027	0.017418	-8.502	19.955	0.020232	1	0.0100481	-3.559	20.587	0.134693	0.552068	0.0110144	-10.087	35.016	0.00987486	0.629284	0.00322168	-13.226	23.281	0.0427365	0.795184	0.0130277	-13.652	27.109	0.0108866	0.46619	0.0040582	-16.451	20.468	0.0209677	0.542777	0.0070875	-21.128	14.767	0.0231745	0.148703	0.00809598	-13.305	21.166	0.114433	0.159162	0.00775587
726	60.317	0.0203007	0.421659	0.00191303	-6.039	9.524	0.0178845	0.58905	0.00619808	-3.7	22.415	0.0227113	1	0.0123791	-10.39	30.839	0.0252389	0.544332	0.00133774	-10.926	27.317	0.0164527	0.630577	0.00601752	-13.432	25.691	0.129242	0.799761	0.0778103	-27.973	15.856	0.0331162	0.473708	0.0159256	-7.37	23.787	0.0105867	0.541659	0.00458203	-12.504	25.507	0.00756364	0.358134	0.00250058	-10.344	42.693	0.00586071	0.625217	0.00139932
727	42.71	0.0199204	0.155922	0.00220012	-11.955	12.572	0.0525503	0.590458	0.00912087	-3.883	25.345	0.0157805	1	0.00696328	3258.95	35.385	0.0176834	0.544313	0.00131547	-4.853	20.847	0.0309436	0.634855	0.0161042	-12.111	36.228	0.0311032	0.794902	0.00320024	-10.572	24.022	0.00922957	0.469245	0.00422562	-10.156	38.058	0.00630821	0.114272	0.0025271	-9.221	7.639	0.070055	0.371907	0.035191	-9.709	53.952	0.00641035	0.625222	0.000771117
728	31.268	0.0445048	0.531281	0.00337612	-9.974	18.242	0.00964219	0.587355	0.00234989	-15.042	25.481	0.0379353	1	0.0326748	-4.408	24.211	0.0756698	0.458614	0.00251167	-7.565	25.265	0.0135583	0.630158	0.00547799	-9.753	18.797	0.042399	0.805749	0.0250988	-15.587	22.666	0.0222786	0.540416	0.0106078	-13.581	24.579	0.0192207	0.542393	0.00672316	-8.939	27.494	0.00657266	0.357939	0.00214321	-9.428	32.573	0.0169603	0.345422	0.00487126
729	47.048	0.0340319	0.224631	0.00134453	-6.594	10.732	0.0247869	0.589666	0.00790881	-9.105	29.251	0.0420317	1	0.0353501	-11.499	27.692	0.0216245	0.54474	0.00182611	-2.827	18.023	0.0302393	0.633424	0.0127166	-4.385	25.941	0.0343574	0.795162	0.00530318	-11.642	25.343	0.00882084	0.41348	0.0039516	-9.374	28.517	0.0498257	0.5556	0.0303463	-9.922	31.575	0.00624601	0.309049	0.00200173	-6.199	48.435	0.00598157	0.625197	0.00101084
730	34.391	0.0159822	0.421921	0.00233306	-8.81	18.124	0.0079707	0.58722	0.00232846	-4.655	22.123	0.0620583	1	0.076739	-6.483	33.155	0.0164024	0.544024	0.000970608	-7.221	16.441	0.0519928	0.636249	0.018869	-7.907	30.256	0.0131689	0.795065	0.00304758	-3.801	40.009	0.00445944	0.536461	0.00165976	-6.142	24.266	0.0140936	0.468754	0.00604816	-9.603	13.556	0.0327657	0.646462	0.0111878	-15.912	44.442	0.00617881	0.624797	0.00105404
731	72.081	0.00696822	0.0867892	0.00046628	-7.547	13.818	0.012439	0.127632	0.0036927	-2.043	27.754	0.0142951	1	0.00675274	-5.543	31.612	0.0235507	0.544331	0.00133687	-6.813	27.291	0.014458	0.630728	0.00656681	-8.157	34.821	0.00876528	0.794807	0.00252659	-0.441	23.533	0.0146424	0.443277	0.00581658	-9.166	24.633	0.0589308	0.545562	0.0139521	-5.686	26.304	0.00805279	0.358247	0.00269048	-2.251	29.645	0.0335036	0.626684	0.00474397
732	22.808	0.0863098	0.581757	0.00643089	-6.787	18.358	0.00936087	0.587275	0.00248904	-7.862	23.64	0.0382114	1	0.0463271	-3.577	16.502	0.0170282	0.545409	0.00262526	-9.356	26.704	0.0346823	0.633079	0.0131907	-10.22	49.077	0.00976053	0.794752	0.00147532	-9.415	21.483	0.00943967	0.537894	0.00478555	-3.373	19.825	0.0898509	0.548272	0.0224756	-6.071	9.025	0.02905	0.362184	0.0129653	-11.89	47.401	0.00565729	0.0828274	0.00101182
733	49.663	0.0124527	0.120488	0.00104217	-5.924	13.475	0.112029	0.59855	0.0235011	-7.212	25.674	0.0187934	1	0.00948328	8.619	30.569	0.0207914	0.544009	0.000952755	-10.175	23.209	0.0339564	0.635021	0.016521	-10.908	24.942	0.053024	0.796491	0.0257387	-11.028	28.68	0.00859213	0.537194	0.00328162	-1.756	26.084	0.111879	0.548824	0.0201402	-7.258	18.625	0.0260834	0.360883	0.00881891	-16.593	47.894	0.00730145	0.625181	0.00120949
734	42.539	0.0206596	0.360341	0.00148907	-5.527	12.137	0.0452167	0.591887	0.0116866	-6.833	18.306	0.0290189	1	0.0164424	-5.89	29.202	0.0412823	0.544764	0.00185408	-12.759	19.529	0.025056	0.635088	0.0155096	-18.342	36.52	0.00891535	0.794934	0.00204086	-7.592	21.571	0.0143137	0.129914	0.00677259	-7.166	21.466	0.0169979	0.54274	0.00682702	-3.662	23.253	0.00984906	0.358463	0.00345691	-1.221	49.753	0.00619316	0.0738494	0.000903399
735	42.139	0.0118387	0.421463	0.00160166	-16.786	9.337	0.0297209	0.590902	0.00929475	-8.688	10.808	0.08559	1	0.0695843	-9.27	17.354	0.0220207	0.547452	0.00507883	-2.282	26.288	0.0173719	0.63066	0.00660659	-10.637	19.703	0.0188651	0.795381	0.00752808	-10.296	14.387	0.062241	0.55069	0.0317701	-13.425	28.49	0.0226336	0.464358	0.00777077	-11.609	25.107	0.0102016	0.358621	0.00338586	-4.691	33.191	0.0244137	0.374557	0.0024619
736	49.977	0.0149765	0.0829385	0.00106689	-13.648	13.578	0.0726965	0.592395	0.013211	-3.869	19.211	0.0303721	1	0.0190105	-7.483	26.225	0.0137367	0.544329	0.00133374	-6.042	21.201	0.0377482	0.632756	0.0116656	-12.091	23.397	0.0561113	0.795701	0.00834521	-11.791	22.211	0.0266699	0.540124	0.0100018	-2.736	16.766	0.122623	0.553891	0.0512268	-11.651	22.4	0.0105755	0.315938	0.00339776	-13.068	34.327	0.0252208	0.0713972	0.00233234
737	38.86	0.0298076	0.580512	0.002925	-11.4	10.8	0.0386882	0.593174	0.0146127	-20.409	19.107	0.0310281	1	0.0179268	-10.599	20.354	0.110669	0.550856	0.00930738	-5.788	31.871	0.0185269	0.629811	0.00444755	-12.533	30.404	0.0181304	0.795418	0.00530668	-6.932	20.886	0.01665	0.538894	0.00749235	-13.516	36.292	0.00584767	0.54069	0.00212485	-6.62	20.598	0.022605	0.643922	0.00604602	-11.079	27.896	0.0521511	0.625605	0.0034334
738	28.857	0.0822999	0.427342	0.0110144	-19.862	13.852	0.00972222	0.587599	0.00332027	-10.144	21.077	0.053202	1	0.0617185	-4.025	32.224	0.0167239	0.318056	0.00132768	-0.612	28.515	0.0271361	0.631645	0.00824583	-3.645	17.532	0.0299174	0.796914	0.0105142	-9.267	14.611	0.0559656	0.549538	0.0288068	-10.542	29.887	0.00876441	0.0705052	0.00320565	-7.61	23.059	0.00970205	0.358466	0.00323804	-10.111	29.477	0.0101603	0.159285	0.00307414
739	45.656	0.0387597	0.0605083	0.0137423	-13.657	18.107	0.00793617	0.587349	0.00242787	-3.359	29.227	0.041931	1	0.0348842	-10.991	19.367	0.0402644	0.550956	0.00939639	-12.822	20.093	0.0456369	0.634754	0.0170554	-12.485	34.726	0.0112026	0.794891	0.00279045	-9.286	20.993	0.0144517	0.538235	0.0055415	-5.176	28.444	0.0133033	0.0973115	0.00458593	-18.269	15.434	0.0140495	0.646298	0.0053317	-14.446	35.019	0.0851294	0.626478	0.00355371
740	46.523	0.0133708	0.580461	0.00161043	-10.559	13.059	0.103223	0.596894	0.0193104	-8.699	32.939	0.0123653	1	0.00571851	3.071	34.807	0.0723513	0.544287	0.00128407	-3.344	23.925	0.0212345	0.632542	0.0104658	-13.887	25.049	0.0271124	0.795535	0.011753	-10.721	26.718	0.00747788	0.46727	0.00336724	-0.001	19.521	0.0581835	0.545383	0.0157924	-12.041	28.624	0.00758923	0.349742	0.00237041	-7.473	28.2	0.0168139	0.625625	0.00372562
741	70.052	0.00659206	0.0179716	0.000701201	-3.355	17.076	0.0144946	0.587921	0.00366081	0	31.829	0.0169222	1	0.00808446	358.135	33.178	0.0364701	0.544416	0.00143838	-7.463	23.71	0.121708	0.639737	0.0278195	-16.291	20.847	0.0264635	0.795573	0.0122327	-12.386	20.266	0.0167173	0.467863	0.00715651	-12.235	24.101	0.0152198	0.542264	0.00594826	-12.458	15.365	0.0323651	0.288359	0.0127124	-10.212	43.293	0.0128083	0.0742128	0.00243149
742	42.801	0.0116897	0.0874165	0.00119512	-9.368	10.873	0.035556	0.592534	0.013431	-15.384	22.389	0.0380842	1	0.0481733	-3.831	11.975	0.118199	0.548641	0.00651303	-7.651	20.158	0.0299097	0.63507	0.0156774	-16.105	16.488	0.0254442	0.795545	0.0129434	-14.704	17.791	0.0197845	0.539408	0.00842743	-8.54	38.705	0.00659735	0.541061	0.00272836	-5.032	19.391	0.00919161	0.358346	0.0032577	-9.641	40.944	0.00843622	0.0768761	0.00161422
743	52.174	0.00862269	0.421023	0.000903479	-6.524	18.801	0.0115548	0.587751	0.00318186	-3.093	15.31	0.0343271	1	0.019746	-8.54	32	0.0199215	0.544131	0.0010975	-5.164	31.455	0.0123325	0.629462	0.00365898	-13.091	22.172	0.0392904	0.795227	0.0281575	-5.86	24.612	0.0362778	0.462106	0.0109241	-7.533	30.989	0.00744233	0.349646	0.00310998	-14.255	19.664	0.0288137	0.359855	0.00670168	-7.472	28.363	0.0197232	0.627052	0.00690487
744	60.5	0.00733245	0.110822	0.000783961	-9.199	18.217	0.00970827	0.58731	0.00239107	-8.101	18.804	0.0508869	1	0.0380614	1.906	20.671	0.0194953	0.458922	0.00204374	-5.879	25.692	0.0177634	0.63052	0.00621168	-11.079	19.974	0.0301779	0.795565	0.013043	-10.514	18.267	0.0252701	0.443688	0.0112074	-7.661	26.136	0.0253507	0.54302	0.00801746	-12.754	19.745	0.0224229	0.360011	0.00668065	-6.238	20.632	0.0230919	0.377054	0.00539735
745	37.281	0.0164009	0.422473	0.00320768	-9.398	13.015	0.013481	0.588522	0.00448554	-8.283	16.813	0.0264242	1	0.01319	-0.472	24.091	0.0448869	0.545719	0.00299751	-5.968	24.962	0.0208966	0.631062	0.00741636	-8.542	33.095	0.01073	0.794936	0.00250907	-9.211	28.742	0.0109336	0.420241	0.00409392	-6.673	24.246	0.0146281	0.542199	0.00685893	-8.553	20.304	0.0135793	0.359217	0.00472926	-4.333	52.783	0.00595747	0.625229	0.000786803
746	51.853	0.0156037	0.0520295	0.000997922	-12.552	11.308	0.0424058	0.59142	0.011303	-9.141	10.629	0.0652037	1	0.0795421	-9.167	38.288	0.011613	0.543777	0.000675375	-1.479	32.427	0.0204226	0.630002	0.00488833	-6.131	31.979	0.0440624	0.795437	0.00412176	-6.704	19.742	0.0227268	0.468194	0.0100886	-12.931	23.62	0.0178601	0.188812	0.00746097	-11.079	18.156	0.020373	0.174987	0.0068696	-6.608	28.221	0.0114461	0.376803	0.00370852
747	54.57	0.0166506	0.29844	0.000931474	-2.92	17.365	0.0097916	0.587585	0.00271861	-9.499	22.78	0.149576	1	0.0471878	-8.647	29.295	0.027734	0.544794	0.00188929	-0.305	19.578	0.0520559	0.635341	0.0185031	-22.317	32.662	0.0196326	0.795109	0.00454519	-6.325	15.668	0.0280488	0.542619	0.0148015	-16.681	21.081	0.0228028	0.159061	0.0115062	-8.789	28.288	0.00694389	0.643338	0.00216269	-10.782	49.943	0.00591123	0.625221	0.000883665
748	43.599	0.014715	0.421596	0.00181263	-21.49	16.753	0.0106161	0.587528	0.00326169	-4.254	26.982	0.0462354	1	0.0466408	-8.364	33.802	0.0491909	0.544495	0.00153292	-13.271	25.69	0.0168798	0.630865	0.00690303	-13.325	19.999	0.0336014	0.796104	0.0113402	-18.263	21.615	0.0164599	0.538942	0.00699414	-11.147	34.191	0.0066945	0.461843	0.00252353	-4.716	23.627	0.0118241	0.643912	0.00326229	-7.991	32.839	0.00752392	0.625312	0.00304035
749	41.692	0.034997	0.421556	0.00174923	-11.723	14.933	0.0374864	0.589463	0.0067065	-12.247	26.88	0.0204009	1	0.0109613	1.517	12.142	0.0556815	0.550563	0.00885665	-11.69	23.064	0.0254803	0.632594	0.0113411	-17.91	25.923	0.0171356	0.795334	0.00694894	-11.214	22.449	0.0124952	0.467915	0.00563228	-10.094	24.748	0.0230955	0.543313	0.00853615	-8.23	26.932	0.00623699	0.357982	0.00216154	-3.479	11.849	0.197151	0.381329	0.028865
750	61.268	0.0139169	0.134973	0.00100178	-5.84	14.097	0.0226147	0.589703	0.00696005	-3.295	22.176	0.0224867	1	0.0118455	-12.187	31.183	0.0402325	0.544521	0.00156382	-15.872	27.225	0.0843945	0.638793	0.0249616	-13.419	28.805	0.0204336	0.795236	0.006491	-10.012	23.256	0.011504	0.538124	0.00532589	-11.573	36.386	0.00615589	0.54082	0.00258213	-6.933	24.06	0.0082708	0.100555	0.00296091	-13.745	37.552	0.0159965	0.626049	0.00255341
751	60.349	0.014754	0.126323	0.000842348	-7.662	18.858	0.00769382	0.587129	0.0019344	-8.408	19.922	0.0278484	1	0.0163577	-7.682	21.464	0.0612959	0.546037	0.00338057	-15.474	32.626	0.0379955	0.630624	0.00626873	-6.15	21.653	0.0234268	0.795266	0.00611122	-6.959	36.257	0.00502584	0.53663	0.00201747	-5.146	29.601	0.00923478	0.541197	0.00339625	-9.266	15.664	0.0282757	0.0955041	0.00949038	-16.278	45.542	0.014705	0.625272	0.00137051
752	38.703	0.017887	0.580292	0.00167257	-7.884	6.66	0.0464558	0.592592	0.0157686	-5.816	21.228	0.196783	1	0.0474459	-7.631	44.959	0.00668594	0.54361	0.000476292	-3.542	26.059	0.0177899	0.631835	0.00917748	-13.084	15.709	0.0519353	0.79822	0.0135954	-12.063	22.341	0.0165084	0.539464	0.00814046	-4.685	25.934	0.00995081	0.541628	0.00435965	-16.07	14.483	0.0528915	0.645025	0.0186658	-4.217	28.218	0.0384608	0.628252	0.00722091
753	39.517	0.0225119	0.422329	0.00297998	-8.276	19.34	0.0117705	0.415381	0.00319292	-0.057	26.841	0.0455121	1	0.0494842	-10.013	37.385	0.0209359	0.543853	0.000766406	-6.778	24.51	0.0149365	0.631436	0.0078351	-2.207	22.584	0.0275041	0.796498	0.0109013	-8.992	26.296	0.0110546	0.537566	0.00411754	-5.759	25.976	0.0217437	0.544156	0.0092785	-12.704	24.07	0.00707937	0.176904	0.00237455	-2.382	30.575	0.0081368	0.368797	0.00279068
754	71.851	0.00915808	0.579767	0.000532652	-5.483	12.211	0.0136118	0.588162	0.00477034	-1.624	19.598	0.028138	1	0.0157513	-8.553	13.12	0.0412052	0.549441	0.00749122	-6.623	16.319	0.142575	0.650464	0.0517768	-11.637	21.814	0.103745	0.795567	0.00909368	-8.55	22.925	0.0143457	0.538203	0.00556745	-10.985	35.731	0.00620414	0.540824	0.0025354	-7.892	26.834	0.00823532	0.58225	0.0026617	-7.627	20.889	0.0123579	0.346109	0.00419939
755	54.662	0.00859155	0.562524	0.00078723	-14.172	9.576	0.134763	0.608325	0.0394656	-11.336	19.06	0.0312804	1	0.0181218	-10.701	20.856	0.0232664	0.544944	0.00206804	-2.03	20.485	0.0259602	0.631626	0.00869506	-9.608	36.705	0.00939376	0.794842	0.00207879	-11.578	27.883	0.0106773	0.537543	0.0039658	-9.673	32.657	0.00763456	0.461442	0.00280661	-6.132	31.878	0.00512751	0.155424	0.00157562	-2.846	36.559	0.0165233	0.158764	0.00229082
756	71.923	0.0067633	0.579768	0.000482671	-8.622	20.18	0.0123603	0.587513	0.0029245	-1.761	15.201	0.0302336	1	0.0150653	-0.893	24.011	0.0585555	0.544952	0.00207779	-4.472	27.268	0.0159106	0.630092	0.00518775	-0.777	42.845	0.00882961	0.794769	0.00178179	-5.064	26.089	0.0149348	0.538233	0.00550896	-10.93	29.798	0.00924431	0.5413	0.00359113	-4.624	24.676	0.00859741	0.358249	0.00273483	-12.324	47.249	0.0170451	0.0580067	0.00132292
757	57.159	0.00825577	0.420914	0.000728883	-5.182	17.177	0.00885703	0.587295	0.00242529	-10.395	7.39	0.102913	1	0.087114	-3.386	12.367	0.0555201	0.546402	0.00381785	-7.495	21.393	0.0144794	0.631083	0.00715467	-11.247	25.945	0.0180152	0.794988	0.00568781	-7.28	27.695	0.00767239	0.466818	0.00321473	-13.135	30.881	0.00880492	0.541209	0.00349341	-9.735	10.755	0.0413474	0.363113	0.0154537	-8.359	35.444	0.0264244	0.625354	0.00241328
758	36.917	0.053875	0.580366	0.00227355	-4.325	15.571	0.00880252	0.587424	0.00268097	-1.704	17.194	0.0254948	1	0.0126538	-0.567	40.065	0.014972	0.54388	0.00079824	-13.962	38.331	0.0158437	0.629405	0.00345471	-9.026	22.418	0.0162714	0.795269	0.00513435	-6.325	20.322	0.012467	0.538227	0.00557169	-9.158	24.947	0.0136759	0.541968	0.00523705	-14.076	17.269	0.0408504	0.644537	0.00830653	-9.226	38.595	0.00539644	0.625213	0.00174246
759	21.836	0.0977471	0.584133	0.00999162	-5.55	12.729	0.0341247	0.589881	0.00867618	-6.074	22.272	0.0223331	1	0.0117465	-12.254	7.017	0.120761	0.599225	0.0829396	-11.235	9.486	0.109938	0.6518	0.0529186	-13.641	39.131	0.00997219	0.79503	0.00195361	-3.255	40.694	0.00452904	0.536485	0.00172236	-4.294	23.215	0.0186194	0.18837	0.0077323	-9.66	24.512	0.00883114	0.420599	0.00291757	-3.762	27.48	0.0122936	0.157914	0.00416481
760	51.553	0.0118893	0.421071	0.000979652	-3.1	15.858	0.0110809	0.587592	0.00295735	-9.76	26.657	0.0180798	1	0.00906203	8.333	24.205	0.0626631	0.203456	0.00312144	-8.408	31.929	0.0123225	0.629476	0.00367799	-14.713	43.316	0.00599481	0.794739	0.00144183	-2.395	32.351	0.00802404	0.537263	0.00333404	-8.125	27.068	0.0114354	0.145901	0.00437624	-10.606	6.8	0.258803	0.429294	0.181857	-15.754	20.27	0.0782917	0.627111	0.00656459
761	49.778	0.0191405	0.10754	0.00155766	-17.226	17.211	0.00888765	0.587355	0.00252136	-6.593	16.528	0.0358063	1	0.0194723	-4.606	34.719	0.0249269	0.544363	0.00137447	-10.15	24.839	0.0188809	0.63287	0.0107678	-5.361	47.074	0.00738527	0.794746	0.00124719	-4.128	25.581	0.0132321	0.537893	0.00491786	-10.377	23.223	0.0272193	0.48186	0.0126521	-10.098	21.764	0.0121124	0.358751	0.00408042	-2.019	45.151	0.0101391	0.075298	0.0011132
762	31.833	0.0209493	0.315495	0.00332962	-7.274	12.344	0.0138149	0.58848	0.00480292	-12.964	31.849	0.0315437	1	0.0211277	557.565	23.075	0.0269593	0.544695	0.00177183	-0.384	31.651	0.0110829	0.629671	0.00415177	-9.835	20.733	0.017671	0.795377	0.00592793	-4.934	23.55	0.0405783	0.539163	0.0077996	-1.71	26.87	0.0119102	0.541776	0.00489499	-13.432	20.759	0.0154212	0.0654565	0.00461781	-4.804	27.385	0.00900232	0.170534	0.00301262
763	51.689	0.00868815	0.420978	0.000831547	-5.802	13.291	0.0575871	0.590392	0.0081511	-7.659	17.854	0.0287301	1	0.0148208	-7.704	36.399	0.0148624	0.543856	0.000770096	-6.094	25.823	0.0861577	0.638083	0.0215637	-28.518	44.224	0.00852548	0.794761	0.00149341	-5.562	20.843	0.0109806	0.538048	0.00504575	-5.733	17.647	0.0247351	0.544236	0.011647	-15.202	24.307	0.0139187	0.643621	0.00304552	-9.139	27.593	0.0134762	0.251356	0.00551753
764	55.28	0.0226445	0.170033	0.00295354	-3.965	14.589	0.0482649	0.591048	0.0111105	-7.369	3.934	0.194806	1	0.267879	-10.028	29.605	0.0183913	0.54423	0.00121555	-0.244	16.635	0.0286022	0.634685	0.0155472	-7.429	32.462	0.0110562	0.794948	0.00329212	-15.925	36.586	0.00570762	0.536687	0.00214192	-0.063	25.719	0.0394724	0.547894	0.0167673	-10.963	22.052	0.0172951	0.390111	0.00383735	-11.353	24.283	0.0516307	0.631708	0.0160784
765	41.076	0.0147067	0.149065	0.00153934	-19.933	11.781	0.0892571	0.596961	0.0205732	-11.076	36.119	0.016448	1	0.00791637	4.753	34.126	0.0236573	0.544163	0.00113659	-7.224	21.758	0.0387339	0.641989	0.0303253	-7.692	16.627	0.0659363	0.796104	0.056161	-6.5	16.478	0.0162915	0.539624	0.00845009	-7.107	26.14	0.0159925	0.541915	0.0053554	-5.055	10.702	0.0299914	0.069941	0.0147865	-19.172	40.171	0.0063086	0.0584618	0.00150759
766	63.035	0.00641999	0.579854	0.000630014	-7.561	10.884	0.0509172	0.593046	0.0127995	-4.5	18.99	0.031684	1	0.0184574	-10.706	17.914	0.133798	0.387048	0.00417504	-12.662	29.153	0.0140925	0.630411	0.0057692	-9.164	26.715	0.0135688	0.795469	0.00491859	-7.897	31.92	0.00661388	0.536968	0.00278291	-4.001	34.79	0.00753024	0.541053	0.00289255	-6.384	12.519	0.0243856	0.648193	0.00981617	-8.975	44.892	0.00633442	0.625191	0.00128417
767	45.954	0.013301	0.580079	0.00118847	-12.572	8.014	0.13878	0.60888	0.0408188	-5.625	18.263	0.032806	1	0.020203	-0.69	20.456	0.0179682	0.0861965	0.00217997	-5.864	20.18	0.0635624	0.638617	0.0256155	-20.003	26.074	0.0148886	0.794966	0.00492682	-13.367	18.73	0.0190677	0.469374	0.00941172	-13.15	34.986	0.00694578	0.540858	0.00256105	-5.395	8.923	0.100658	0.372784	0.0601576	-11.169	28.216	0.0457593	0.100113	0.00305122
768	69.56	0.0074202	0.110466	0.000606345	-16.418	9.931	0.0641037	0.595456	0.0193344	-8.613	24.144	0.0269716	1	0.01097	-1.628	26.47	0.0348008	0.544777	0.00186932	-13.782	25.067	0.0183381	0.630566	0.00721584	-8.862	40.355	0.0100515	0.794809	0.00231581	-0.19	25.732	0.00837029	0.467391	0.00368337	-8.147	24.7	0.0210555	0.542725	0.007525	-14.284	16.215	0.0157809	0.64593	0.00552237	-7.997	29.265	0.0183715	0.373273	0.0031279
769	54.35	0.00935107	0.179149	0.000851681	-7.784	15.943	0.0116708	0.587694	0.00323362	-6.757	11.193	0.07761	1	0.0670788	530.713	26.957	0.019693	0.545515	0.00275627	-13.897	24.523	0.0186843	0.630628	0.00660749	-10.759	26.02	0.0628682	0.795566	0.00515444	-5.442	21.391	0.0124453	0.538542	0.00624707	-8.039	25.162	0.0130782	0.542046	0.00519292	-3.585	15.225	0.0326337	0.64464	0.0103155	-5.383	43.011	0.114672	0.625666	0.00182668
770	37.258	0.0943413	0.443448	0.0393116	-16.557	16.113	0.00941891	0.587396	0.00264009	-9.384	32.994	0.0326627	1	0.0211652	2.819	37.083	0.0298659	0.543983	0.000921518	-0.001	24.512	0.0606613	0.631613	0.00892911	-14.566	27.571	0.0274861	0.795466	0.0063259	-7.333	27.911	0.0151058	0.0800418	0.00581432	-10.629	32.447	0.0071591	0.540892	0.00262854	-7.844	20.8	0.00967514	0.358651	0.00369726	-14.549	25.083	0.0734567	0.054313	0.0084542
771	48.25	0.0159423	0.172732	0.00192552	-2.548	12.981	0.0472688	0.590056	0.00772624	-7.451	18.994	0.0879172	1	0.0863312	46.931	3.157	0.360667	0.649098	0.14476	-11.184	23.844	0.0168698	0.631126	0.00753645	-9.77	14.184	0.0370355	0.798081	0.0159566	-6.164	19.497	0.02055	0.468462	0.00779157	-15.974	24.309	0.0249463	0.545704	0.0121597	-3.827	16.751	0.0197319	0.150692	0.00725425	-5.074	32.515	0.0780911	0.625403	0.00398806
772	55.506	0.0125787	0.0812839	0.00121768	-7.569	15.636	0.025491	0.589181	0.00668837	-6.272	22.663	0.0387039	1	0.0443175	-3.377	23.225	0.0232553	0.54472	0.0018008	-10.379	30.373	0.0141181	0.629947	0.00498012	-1.684	44.838	0.00702847	0.794744	0.00145031	-0.638	21.821	0.0558053	0.542222	0.0144985	0	24.916	0.022232	0.542783	0.00815623	-9.105	30.328	0.00687936	0.357919	0.00197497	-7.25	56.387	0.00626626	0.625243	0.000746164
773	43.924	0.0233425	0.422001	0.00245728	-21.283	14.988	0.00961846	0.587648	0.00313224	-7.714	7.006	0.110087	1	0.0990124	-7.806	14.174	0.0362267	0.546528	0.00397053	-7.326	27.254	0.0182243	0.632301	0.0101307	-12.627	32.327	0.0102998	0.79493	0.00298917	-8.722	20.651	0.0119779	0.470098	0.00581011	-11.497	19.235	0.0284568	0.544594	0.0130316	-4.702	19.423	0.0164732	0.35926	0.00534616	-2.749	30.833	0.0104122	0.625427	0.00261812
774	54.064	0.0124195	0.551481	0.000864511	-9.357	20.095	0.00861183	0.587223	0.00211266	-1.207	18.925	0.027659	1	0.0140492	-0.229	36.697	0.0104554	0.543861	0.000775483	-10.218	25.291	0.019011	0.630333	0.0056893	-5.09	39.731	0.00690846	0.794784	0.00176003	0	25.501	0.00972037	0.537648	0.00438548	-6.592	42.462	0.00507059	0.540582	0.00185822	0	18.357	0.0188868	0.520776	0.00462761	-2.577	24.125	0.0552753	0.625628	0.00822407
775	55.81	0.0146896	0.58012	0.00105532	-17.026	12.388	0.0234974	0.589544	0.00755082	-8.509	19.546	0.0588306	1	0.0686222	-5.236	26.969	0.0224219	0.54469	0.0017649	-8.201	13.244	0.0601529	0.641884	0.0347229	-14.537	14.763	0.136929	0.797866	0.0526513	-21.508	24.769	0.0108737	0.537848	0.00470951	-5.317	22.864	0.0265314	0.544696	0.0130457	-13.631	21.438	0.0120337	0.644321	0.00361102	-8.339	27.439	0.0129983	0.376973	0.00527691
776	63.766	0.0079652	0.579886	0.000771128	-5.078	19.019	0.0108464	0.58735	0.00247013	-7.914	13.284	0.0529854	1	0.0492728	-7.552	16.774	0.0194676	0.545924	0.00324268	-8.606	27.985	0.0150445	0.629936	0.00480531	-14.799	24.37	0.0181678	0.795121	0.00603947	-11.17	21.772	0.0295432	0.539408	0.00855864	-11.522	25.824	0.0154322	0.462415	0.00595815	-6.528	36.043	0.00523053	0.643189	0.00144722	-3.266	12.401	0.156748	0.633806	0.0355599
777	44.25	0.0149953	0.421519	0.00169149	-16.202	16.899	0.0125522	0.587568	0.0033919	-12.538	17.358	0.0771564	1	0.0695655	-5.233	18.176	0.0814282	0.546614	0.0040671	-12.654	18.2	0.0294185	0.634571	0.0150683	-12.07	21.738	0.02639	0.795068	0.0144052	-9.143	34.968	0.00583058	0.465452	0.00219052	-5.775	23.951	0.0232347	0.473967	0.0103279	-19.625	32.177	0.00524015	0.643391	0.00174468	-8.54	21.658	0.028694	0.626273	0.0117664
778	44.66	0.0120641	0.23456	0.00110788	-9.062	14.703	0.0263182	0.0791749	0.00562385	-6.137	27.721	0.0419687	1	0.0417933	10.572	19.296	0.0141634	0.310067	0.00279067	-12.41	37.649	0.00618928	0.629033	0.00267398	-0.001	24.082	0.0206216	0.795284	0.00721939	-8.195	24.917	0.0181944	0.409018	0.00629412	-7.07	24.213	0.0268414	0.292516	0.0121134	-7.685	19.265	0.0403531	0.643982	0.00976445	-14.895	54.221	0.00662311	0.625298	0.000936546
779	48.62	0.00955849	0.580183	0.00102621	-7.689	16.007	0.0286674	0.589727	0.00752774	-0.741	25.476	0.0169163	1	0.00833712	-3.328	19.688	0.0203511	0.545236	0.00241786	-6.503	25.799	0.0134079	0.631219	0.00733448	-7.722	27.781	0.016687	0.79596	0.00457151	-1.99	24.145	0.0239271	0.540742	0.010541	-11.101	26.882	0.0123785	0.541684	0.00473848	-11.961	30.209	0.00498827	0.626128	0.00175039	-7.338	28.226	0.0163417	0.376568	0.00363408
780	53.866	0.0315134	0.113008	0.00129129	-5.3	19.081	0.0080401	0.587143	0.00193609	-8.065	17.535	0.0437173	1	0.0326235	-2.408	26.04	0.0987642	0.29706	0.00262182	-6.07	23.472	0.0212388	0.632138	0.00981609	-8.495	47.131	0.00667934	0.79473	0.00132917	-9.111	45.723	0.00464226	0.369702	0.00162503	-3.307	27.893	0.0137054	0.541834	0.00497485	-8.199	17.937	0.019985	0.324783	0.00599984	-7.065	48.399	0.0109844	0.091427	0.00116961
781	58.612	0.0129227	0.282277	0.000844306	-9.211	14.472	0.0209591	0.589208	0.00623812	-4.853	27.224	0.0189699	1	0.00962859	-4.349	30.984	0.0160214	0.544136	0.00110395	-7.18	18.531	0.0470985	0.637848	0.0231575	-7.421	43.738	0.00670985	0.794746	0.00146055	-9.203	22.32	0.0174861	0.469756	0.00791462	-6.266	36.489	0.00617382	0.108573	0.00247866	-10.157	18.771	0.020804	0.313253	0.00687915	-18.596	39.675	0.00747977	0.375751	0.00176909
782	63.207	0.00760393	0.121996	0.000799559	-11.006	15.806	0.0361681	0.415985	0.005442	-6.226	28.02	0.0439189	1	0.0477654	-9.773	28.869	0.048599	0.112319	0.00174453	-10.621	27.191	0.0149425	0.631294	0.00770799	-5.23	18.487	0.0437515	0.795648	0.0118005	-17.879	30.148	0.00752951	0.537046	0.00292574	-7.883	13.426	0.134109	0.556278	0.0368067	-11.894	24.582	0.00998204	0.643594	0.00321609	-4.64	44.316	0.0101125	0.0763274	0.00151255
783	46.767	0.019233	0.421794	0.00213287	-8.111	8.118	0.0666474	0.594489	0.0167983	-17.039	26.754	0.0457833	1	0.0497061	-7.973	16.671	0.102583	0.54795	0.00567352	-8.571	21.363	0.0239091	0.63478	0.0145362	-17.495	33.975	0.00908783	0.794854	0.00288379	-8.776	24.331	0.0157929	0.538333	0.00590517	-12.185	30.857	0.0133969	0.541828	0.00460778	-5.403	15.319	0.0480916	0.365959	0.0204666	-7.001	52.049	0.00870013	0.0760779	0.000861703
784	62.015	0.0071339	0.156194	0.000624586	-5.246	15.909	0.0259323	0.588731	0.00591446	-8.959	30.195	0.0340459	1	0.0227717	364.367	25.589	0.0413085	0.544909	0.00202668	-5.691	28.689	0.0194583	0.632349	0.0125802	-0.937	30.084	0.0145283	0.794931	0.00360384	-10.412	20.307	0.0214506	0.50463	0.00848183	-8.762	28.977	0.0088415	0.541196	0.00342078	-12.684	26.409	0.00721701	0.642619	0.00254956	-9.745	36.922	0.00795593	0.625234	0.0026143
785	64.692	0.0153754	0.41453	0.00143301	-8.488	12.764	0.00977142	0.587724	0.00344672	-8.063	2.581	0.321465	1	0.354613	-12.485	8.372	0.20419	0.465423	0.0163319	-15.459	20.245	0.0209529	0.632765	0.0112366	-11.764	29.259	0.0178391	0.795243	0.00457444	-7.591	37.848	0.00518788	0.536625	0.00204376	-6.848	18.856	0.150596	0.547232	0.0575595	-13.28	10.2	0.0520445	0.36362	0.0206267	-10.019	32.387	0.0189623	0.377821	0.0104447
786	36.325	0.0485707	0.452208	0.0022111	-13.48	10.862	0.0157456	0.588907	0.00536747	-7.71	26.161	0.0168574	1	0.00817366	-11.04	22.822	0.0389024	0.54506	0.00220705	-14.292	24.862	0.090361	0.634503	0.0163198	-15.415	34.632	0.00871271	0.79489	0.00221652	-6.653	18.524	0.0185435	0.540245	0.00974011	-11.319	18.661	0.15664	0.558087	0.040372	-11.397	43.21	0.00305342	0.357576	0.00106509	0	45.509	0.00709186	0.0429836	0.0011684
787	43.725	0.0134844	0.421394	0.00149232	-8.764	17.103	0.00986067	0.5875	0.00282004	-10.91	23.64	0.020613	1	0.00956735	-3.365	38.098	0.028408	0.45752	0.000771937	-10.166	31.737	0.0125302	0.629842	0.00464517	-7.306	30.627	0.0272153	0.795414	0.00685106	-15.55	28.626	0.00806979	0.537225	0.00330986	-6.181	19.687	0.0179565	0.464761	0.00747881	-9.544	32.528	0.00685456	0.60846	0.00179829	-10.805	46.191	0.00541552	0.136681	0.00100575
788	68.724	0.00714948	0.547213	0.000588736	-6.422	7.617	0.121546	0.61005	0.0491919	-7.473	2.247	0.352549	1	0.441789	-12.06	28.73	0.0231174	0.544352	0.0013618	-8.433	22.828	0.0223458	0.631683	0.00864184	-10.162	19.582	0.0177168	0.796115	0.00781648	-1.842	18.786	0.0504589	0.542723	0.0149088	-10.9	24.827	0.0306318	0.544018	0.0114483	-11.402	33.165	0.00576169	0.357818	0.00174539	-0.001	27.697	0.0124593	0.14369	0.00467864
789	57.62	0.00844584	0.0660299	0.000824889	-3.161	15.61	0.0188531	0.102463	0.00429558	-5.391	6.966	0.111353	1	0.101123	-6.428	34.235	0.00918859	0.543895	0.000816193	-7.658	32.464	0.0166775	0.629862	0.00451632	-8.598	24.517	0.0556384	0.79576	0.0214481	-13.34	25.678	0.0131424	0.537887	0.00487063	-9.42	30.762	0.00934041	0.541337	0.00351729	-10.708	22.007	0.00920337	0.296142	0.0033694	-6.788	52.762	0.00687358	0.0598459	0.000821937
790	64.58	0.00909096	0.108833	0.000657423	-11.958	10.714	0.0209032	0.589183	0.00819968	-13.681	28.33	0.0155021	1	0.00748586	-5.048	12.652	0.0416547	0.548421	0.00625645	-10.768	27.467	0.0172589	0.144037	0.00512819	-15.708	29.171	0.022422	0.795303	0.00582483	-23.297	25.443	0.0130555	0.537803	0.00462479	-3.57	15.611	0.0607211	0.548622	0.0210497	-17.119	28.45	0.00666739	0.64335	0.00219253	-11.62	40.716	0.0109738	0.625236	0.00174948
791	38.797	0.0243403	0.102641	0.0019965	-11.714	8.446	0.160592	0.613252	0.0589311	-11.903	27.241	0.0144771	1	0.00682908	-8.788	32.931	0.0155031	0.544144	0.00111322	-10.119	27.23	0.015137	0.630584	0.00621863	-21.248	21.889	0.0188724	0.795615	0.00655902	-19.759	18.348	0.0152028	0.468136	0.00652231	-8.157	14.933	0.0668897	0.550391	0.0241035	-4.297	25.49	0.00602578	0.643937	0.00221043	-8.104	23.821	0.0809873	0.0591742	0.0390436
792	40.254	0.0155578	0.150263	0.00195731	-9.756	17.872	0.0193818	0.588012	0.00389771	-6.845	6.391	0.122573	1	0.112197	-7.214	15.114	0.0256982	0.545641	0.00290324	-10.468	18.807	0.0437447	0.640336	0.0266911	-9.381	30.916	0.0246593	0.795578	0.00477703	-17.011	16.701	0.0271229	0.490216	0.0140135	-11.931	31.839	0.00666173	0.540901	0.00271718	-4.556	25.829	0.00784025	0.358301	0.00272908	-6.873	31.607	0.0100506	0.375929	0.0020753
793	50.953	0.0110016	0.421056	0.000955069	-3.911	14.462	0.0268199	0.11106	0.00625737	-13.916	23.652	0.0212402	1	0.00975164	-3.506	18.073	0.0367503	0.547362	0.00498241	-4.81	30.506	0.0164978	0.629959	0.00482748	-10.298	38.109	0.00928182	0.794987	0.00197895	-8.076	32.19	0.00823297	0.261622	0.00295055	-6.014	23.625	0.0133422	0.466018	0.00587118	-12.766	15.551	0.0214583	0.644661	0.00735774	-8.896	62.566	0.00398211	0.62514	0.000582779
794	37.792	0.029325	0.580238	0.00163765	-10.241	13.175	0.067973	0.593922	0.0137504	-7.632	26.96	0.0429178	1	0.0451621	-7.219	38.621	0.0098383	0.54377	0.0006669	-9.621	14.965	0.07128	0.642415	0.038553	-6.634	27.935	0.0271858	0.795171	0.0109578	-1.513	23.609	0.0111923	0.537972	0.00495994	-11.76	29.079	0.0082263	0.541156	0.00335841	-11.901	11.572	0.0320935	0.647758	0.0139615	-6.946	22.405	0.0926319	0.625802	0.0220529
795	51.23	0.0107946	0.580201	0.00142242	-16.703	18.912	0.00824257	0.587313	0.00232015	-5.387	4.47	0.219856	1	0.330126	-9.8	14.179	0.0208208	0.546701	0.0041737	-13.145	20.305	0.0912193	0.633986	0.0178421	-17.741	20.121	0.032597	0.799613	0.0139513	-7.95	23.335	0.0133654	0.538487	0.00604799	-3.759	23.345	0.0134902	0.466716	0.00582233	-5.886	24.331	0.00800774	0.109509	0.00286763	-7.474	33.56	0.0167129	0.625335	0.00341422
796	40.41	0.020581	0.580207	0.00140188	-9.601	13.467	0.0865459	0.594614	0.0157997	-6.348	21.149	0.0336702	1	0.0156121	-2.529	9.136	0.110634	0.560032	0.0205219	-4.977	29.836	0.0127461	0.629705	0.00427638	-8.035	26.692	0.0136206	0.794987	0.00404588	-7.701	14.268	0.0475699	0.546909	0.0239941	-5.608	25.205	0.0135845	0.542081	0.00544011	-4.389	21.36	0.0146344	0.359	0.00447617	-10.899	48.636	0.00987597	0.114884	0.000987112
797	59.441	0.0109466	0.147206	0.000794526	-12.055	15.031	0.0351092	0.101861	0.00728339	-7.448	21.66	0.0389189	1	0.0420596	-7.391	16.377	0.032766	0.547508	0.00514348	-2.909	29.619	0.0115108	0.629989	0.00503254	-6.327	17.411	0.0258282	0.797474	0.0114972	-7.406	25.409	0.0108657	0.537824	0.00462908	-2.759	27.602	0.0123494	0.541679	0.00479342	-10.814	15.485	0.0586634	0.36699	0.021184	-10.63	37.249	0.00898431	0.114566	0.00147654
798	54.103	0.0620519	0.580016	0.0015754	-10.126	10.259	0.101179	0.593432	0.0145195	-8.584	19.935	0.0290153	1	0.0156941	-7.471	27.109	0.0148718	0.544271	0.00126436	-7.713	22.331	0.0425506	0.632	0.010205	-9.362	24.042	0.064737	0.796933	0.0237913	-9.106	18.517	0.0405413	0.545078	0.0198235	-14.008	30.063	0.00943039	0.541222	0.00343125	-7.341	24.343	0.0158985	0.0714697	0.00333374	-8.873	30.905	0.0182732	0.256339	0.00274939
799	50.566	0.00887948	0.345672	0.00112724	-16.352	11.351	0.0261458	0.426027	0.00977754	-3.244	25.422	0.046413	1	0.0340246	-4.908	36.746	0.0793325	0.0434646	0.00146923	-6.324	26.337	0.0258151	0.631518	0.0094846	-17.227	19.719	0.0308838	0.795764	0.017948	-7.612	23.978	0.0134053	0.538369	0.00567954	-9.059	38.206	0.00578038	0.226877	0.00208601	-8.261	19.15	0.0155474	0.644463	0.00497025	-7.015	34.388	0.00824031	0.126136	0.00185285
800	30.963	0.0493313	0.587033	0.00446776	-11.769	15.478	0.0245362	0.588792	0.00646856	-4.847	26.167	0.0184391	1	0.00928987	8.613	19.152	0.0155015	0.545133	0.00229393	-2.352	21.013	0.152224	0.645449	0.0384492	-10.203	24.036	0.0213962	0.795883	0.00612872	-11.902	27.806	0.00989557	0.537396	0.0037097	-12.281	18.837	0.0262326	0.544119	0.0119636	-6.229	9.622	0.136512	0.659432	0.0635595	-14.104	20.184	0.103741	0.62602	0.0245183
801	54.316	0.0108275	0.579934	0.000821514	-9.049	11.598	0.135233	0.614203	0.0686081	-4.897	28.399	0.0276348	1	0.0166806	-4.693	19.619	0.0192583	0.544975	0.00210512	-5.927	14.229	0.0525343	0.637629	0.0221696	-5.108	36.514	0.0136332	0.794947	0.00228464	-5.718	15.277	0.11093	0.555348	0.0428246	-10.677	32.189	0.00890929	0.541051	0.0031543	-10.646	27.258	0.00679785	0.35819	0.00245687	-8.795	31.329	0.0068669	0.625377	0.00213047
802	66.431	0.0138482	0.57981	0.000677252	-10.569	14.214	0.0106347	0.587704	0.00341258	-3.946	17.332	0.0250568	1	0.0121817	-6.62	33.005	0.0131733	0.544007	0.000949951	-8.32	26.938	0.0278964	0.215331	0.00892143	-7.604	32.912	0.00796835	0.794978	0.00238719	-11.463	23.277	0.0112205	0.537703	0.00441363	-5.921	32.111	0.00789847	0.462195	0.00300987	-11.626	20.294	0.0393446	0.0806336	0.00508768	-9.937	31.392	0.0274345	0.625542	0.00265325
803	42.348	0.02909	0.131694	0.00155253	-7.183	14.438	0.01019	0.0549105	0.00344158	-8.618	6.893	0.113221	1	0.104633	-7.873	24.116	0.057344	0.148113	0.00660816	-9.913	14.171	0.0552332	0.639152	0.0280716	-14.082	27.115	0.0145965	0.795299	0.00569997	-8.665	22.638	0.0206644	0.539063	0.00769033	-18.795	34.647	0.00711244	0.386291	0.0025688	-5.814	25.95	0.00714293	0.358086	0.00244243	-10.648	48.67	0.0149596	0.0869733	0.00132346
804	38.004	0.0658907	0.180419	0.002624	-16.52	16.924	0.0267872	0.588546	0.00488865	-13.733	35.869	0.0163855	1	0.00786583	4.911	32.582	0.0130378	0.543971	0.000907143	-3.063	26.556	0.0202468	0.633123	0.0114069	-2.111	23.943	0.0251799	0.795909	0.00638239	-9.569	21.6	0.0236685	0.539955	0.00899766	-5.029	29.923	0.00861925	0.4628	0.00341983	-7.364	14.347	0.0416758	0.258533	0.012188	-19.482	23.945	0.0209051	0.376762	0.0045691
805	50.246	0.0124692	0.580032	0.00119608	-9.396	12.605	0.0677351	0.596361	0.0195514	-10.883	33.747	0.0256784	1	0.0150179	3.774	12.27	0.0216538	0.469639	0.00460328	-17.952	27.65	0.0170098	0.63228	0.0100137	-10.864	27.1	0.0379503	0.796529	0.0119813	-12.816	27.134	0.0075508	0.250009	0.00337531	-5.433	22.324	0.0160357	0.465594	0.00684736	-9.334	11.417	0.045072	0.364246	0.0197935	-10.072	47.782	0.00578737	0.625266	0.00110008
806	26.511	0.0413184	0.582862	0.00333156	-17.189	11.128	0.0429341	0.425171	0.0132381	-4.571	9.161	0.0745767	1	0.0479132	-6.472	28.03	0.0292946	0.544589	0.00164444	-7.403	23.974	0.0236892	0.631211	0.00773587	-10.865	20.007	0.0175412	0.795417	0.00617528	-6.86	25.898	0.0091409	0.537313	0.00353431	-8.075	16.949	0.0331975	0.545752	0.0134423	-16.043	22.533	0.0125766	0.120959	0.0033273	-3.411	30.182	0.0119257	0.37598	0.00265466
807	43.704	0.0160485	0.580172	0.00124016	-2.817	13.362	0.0550276	0.591113	0.00956639	-8.585	22.749	0.0472734	1	0.040776	-1.94	28.767	0.0217106	0.209768	0.00138581	-0.399	26.101	0.0173093	0.631783	0.00867691	-4.278	14.277	0.065928	0.797022	0.0440538	-3.559	27.728	0.00871247	0.537389	0.00376852	-8.475	21.59	0.0307302	0.544244	0.0108813	-5.187	26.391	0.00665518	0.357985	0.0022042	-8.113	44.865	0.00667199	0.375582	0.00135498
808	38.129	0.0132239	0.0755626	0.00149003	-5.468	13.94	0.0242306	0.589078	0.00614634	-7.947	22.906	0.0200414	1	0.0095408	-3.024	13.1	0.0446125	0.546526	0.00396194	-12.9	29.138	0.0172796	0.630317	0.00552075	-10.143	19.548	0.020375	0.79616	0.0094713	-15.293	22.84	0.0164424	0.539005	0.00716442	-10.327	27.409	0.00982555	0.541432	0.00402781	-0.862	12.51	0.0461584	0.646563	0.0219652	-13.242	20.957	0.0174736	0.377204	0.00449147
809	59.457	0.0120099	0.0192345	0.00108715	-2.049	14.144	0.0284588	0.589705	0.00703843	-5.461	22.376	0.053241	1	0.0561239	-5.093	18.601	0.0274583	0.545553	0.00279649	-10.244	24.049	0.016147	0.630732	0.00677184	-12.282	37.545	0.00806914	0.794877	0.00204583	-6.538	22.559	0.0150341	0.538263	0.0056404	-3.364	29.045	0.0174335	0.543545	0.00861818	-11.947	12.33	0.0337358	0.670612	0.0157026	-10.169	48.916	0.00635818	0.0681806	0.000891991
810	56.59	0.0124664	0.0939801	0.000926951	-10.492	14.256	0.0152228	0.154008	0.00462622	-9.604	20.189	0.0455283	1	0.0352161	61.736	32.137	0.0425608	0.544164	0.00113674	-7.949	19.313	0.0363573	0.635569	0.0172676	-10.032	21.632	0.0188407	0.795176	0.00997043	-11.437	26.239	0.00774032	0.537307	0.0035786	-9.847	27.792	0.0234665	0.539941	0.0106317	-10.549	21.195	0.0102275	0.3587	0.00367735	-12.765	44.376	0.00518392	0.228199	0.00122488
811	25.557	0.0388134	0.156627	0.00858151	-13.279	14.663	0.0119	0.385976	0.00372085	-8.83	4.558	0.172007	1	0.213789	-0.232	31.855	0.0177187	0.544014	0.000958764	-5.474	35.198	0.0095282	0.629223	0.00309776	-11.756	33.929	0.00984414	0.794903	0.0022155	-17.447	28.205	0.00966529	0.537403	0.00378327	0	16.283	0.0767932	0.554793	0.0303985	-15.309	20.413	0.0120278	0.643795	0.00417568	-13.6	22.942	0.0438007	0.634446	0.0189448
812	60.547	0.0105195	0.579868	0.000684673	-9.084	12.551	0.152016	0.593518	0.0143962	-11.399	25.402	0.0183939	1	0.00887904	-4.506	21.98	0.0222353	0.54474	0.00182475	-12.033	30.349	0.0921664	0.631653	0.008859	-8.372	38.518	0.0196898	0.795233	0.00270933	-8.644	41.08	0.00486868	0.536481	0.00169357	-2.777	33.318	0.00915398	0.461913	0.00384644	-10.143	18.482	0.0138927	0.359256	0.00521946	-8.027	32.937	0.0323528	0.625547	0.00343034
813	23.505	0.0271677	0.424095	0.00579615	-9.171	16.817	0.0135048	0.587586	0.00309893	-9.865	21.252	0.0268652	1	0.0162092	-6.07	35.043	0.0605674	0.0312998	0.00106253	-8.135	27.001	0.0118518	0.630371	0.00599325	-10.819	37.542	0.0143577	0.794927	0.00294077	-5.192	21.296	0.00945293	0.537883	0.00471762	-5.007	20.521	0.0135705	0.542211	0.00592555	-16.699	13.218	0.070032	0.649813	0.0306302	-11.464	41.953	0.0107522	0.375501	0.00127215
814	52.128	0.0136237	0.579972	0.000911412	-12.082	14.026	0.0369196	0.590388	0.00824488	-3.142	19.129	0.042947	1	0.017391	4.583	12.361	0.0336182	0.549175	0.00716501	-8.791	26.753	0.0762473	0.633864	0.0136238	-8.949	31.833	0.00959335	0.794864	0.00320362	-6.503	35.09	0.00598415	0.536854	0.00254321	-5.059	31.448	0.00910763	0.541139	0.00320274	-13.731	14.937	0.0551743	0.532357	0.0166361	-15.362	39.578	0.0129817	0.625188	0.00662038
815	57.298	0.0236476	0.42212	0.00154046	-19.972	16.407	0.0135288	0.587646	0.00329857	-8.427	32.949	0.0327481	1	0.0212239	3.048	15.372	0.0276855	0.546553	0.00399585	-8.582	29.518	0.0131385	0.629735	0.00428335	-15.105	45.988	0.00571077	0.794688	0.00145709	-5.145	25.309	0.00882879	0.462074	0.00410651	-9.439	30.67	0.00945682	0.46205	0.00331379	-11.045	20.742	0.0143254	0.09154	0.00461892	-3.266	31.167	0.0135773	0.139513	0.00283475
816	48.327	0.0504912	0.127963	0.00533299	-9.676	11.455	0.0279482	0.590533	0.0102072	-10.292	26.853	0.0151784	1	0.00723561	-8.289	20.593	0.0252957	0.545996	0.00332676	-4.639	27.667	0.0123697	0.630006	0.00504943	-3.069	27.533	0.0172089	0.795806	0.00540268	-8.316	22.248	0.00989422	0.470446	0.00484066	-8.682	29.331	0.0127806	0.54174	0.00448884	-3.788	28.622	0.00919072	0.517161	0.00221618	-0.617	25.134	0.0557794	0.626252	0.00489584
817	42.326	0.012964	0.579044	0.00148334	-14.055	18.895	0.0134629	0.415255	0.00288373	-0.372	26.65	0.0409768	1	0.0341837	3.016	12.397	0.0371573	0.548041	0.00579307	-17.333	21.695	0.0202111	0.632114	0.0100974	-17.543	25.006	0.0275744	0.795617	0.00619843	-15.296	22.869	0.0175823	0.538857	0.00688032	-15.411	22.807	0.121349	0.548124	0.0437128	-13.212	25.079	0.00669172	0.358034	0.0023552	-9.412	46.435	0.00704716	0.625286	0.00112279
818	65.54	0.00728828	0.0915404	0.000631534	-12.222	12.64	0.0166034	0.588564	0.00635737	-11.352	23.339	0.0213279	1	0.00981623	-1.961	23.554	0.0241064	0.544662	0.00173126	-11.888	26.324	0.069357	0.635732	0.0168415	-5.197	32.824	0.0128334	0.794915	0.00328298	-10.244	16.501	0.0207277	0.473524	0.0089886	-8.212	33.478	0.00768575	0.541134	0.00295259	-10.409	19.731	0.0160662	0.359566	0.00562687	-10.576	23.875	0.0235775	0.62643	0.00482515
819	61.061	0.010561	0.110566	0.000953194	-8.795	12.357	0.0097997	0.587713	0.00336444	-11.465	19.606	0.0588583	1	0.0690545	-4.121	45.155	0.00675018	0.543611	0.00047822	-9.439	25.005	0.0203923	0.630669	0.00677367	-10.862	44.393	0.0101569	0.794775	0.00144108	-1.71	22.737	0.0229531	0.541072	0.0111607	-2.787	26.163	0.00951571	0.54138	0.00381275	-7.285	20.754	0.0174039	0.643956	0.0045458	-17.705	32.947	0.0132528	0.362644	0.00249371
820	46.132	0.0193692	0.0848786	0.00207728	-3.273	17.619	0.0112053	0.587434	0.00285557	-9.279	29.221	0.013797	1	0.0065134	-11.51	25.428	0.0395238	0.545255	0.00244047	-4.579	21.727	0.0174332	0.631068	0.00741425	-12.068	17.061	0.0633753	0.797835	0.0235749	-14.885	19.578	0.0180001	0.539251	0.00823925	-8.458	33.076	0.0141357	0.541883	0.0050639	-9.216	23.356	0.0129019	0.643666	0.00354886	-14.6	34.255	0.014146	0.259317	0.00248565
821	56.515	0.0109607	0.579942	0.000809743	-21.982	10.159	0.129039	0.607401	0.039391	-9.234	26.239	0.0184613	1	0.00929102	8.569	16.134	0.0291188	0.108641	0.00507706	-4.81	23.523	0.0900154	0.639074	0.0268954	-20.912	32.756	0.0137211	0.794903	0.00333041	-6.45	33.128	0.00624918	0.536872	0.00258008	-14.773	24.083	0.013648	0.541959	0.00522046	-9.553	19.926	0.0143901	0.359091	0.00475098	-17.053	26.772	0.057561	0.625684	0.0275805
822	34.89	0.0270398	0.580495	0.00206015	-6.098	19.205	0.00820539	0.0891132	0.00216174	-11.768	6.318	0.153894	1	0.165761	-7.319	33.081	0.0193428	0.543924	0.000850827	-8.003	19.67	0.0425365	0.632176	0.0123307	-10.143	28.345	0.0362134	0.795325	0.00567277	-2.826	25.874	0.0213292	0.538973	0.00708929	-10.709	30.245	0.00846606	0.541191	0.00316943	-6.283	25.969	0.00727707	0.643604	0.00245871	-14.827	32.682	0.0200738	0.0508987	0.0089408
823	39.179	0.0191002	0.58101	0.00176248	-14.801	12.814	0.0704318	0.594566	0.0150383	-2.504	26.889	0.0169995	1	0.00837368	-9.024	40.319	0.0152759	0.543831	0.000740018	-5.808	27.471	0.0202906	0.631364	0.00802156	-7.665	46.232	0.00797514	0.794787	0.00127725	-2.831	34.863	0.00557946	0.536676	0.00213385	-6.635	17.355	0.0491465	0.55162	0.0252614	-7.217	15.445	0.0497379	0.523631	0.00962371	-11.371	35.143	0.0167079	0.092456	0.00407394
824	47.167	0.0139341	0.580061	0.0012548	-20.577	18.262	0.0124333	0.280689	0.00294914	-14.027	32.523	0.036746	1	0.0261323	0.548	36.326	0.0976567	0.0453614	0.00136104	-9.653	20.555	0.034438	0.634739	0.0168972	-13.215	15.642	0.102416	0.796595	0.0147676	-8.56	22.875	0.0179723	0.53858	0.00657171	-8.864	35.005	0.00567543	0.461707	0.00237665	-7.907	26.055	0.00758313	0.358294	0.00265857	-6.647	48.206	0.00524418	0.625228	0.00100169
825	61.87	0.0117788	0.0711065	0.0010644	-9.956	10.351	0.0226577	0.168817	0.0082047	-3.198	17.606	0.0292068	1	0.0150637	-6.29	15.671	0.0186699	0.100383	0.00375233	-12.124	43.78	0.00781881	0.628763	0.00202984	0	39.416	0.00990695	0.794826	0.00256376	-2.695	35.104	0.00663404	0.536805	0.00239814	-6.057	32.564	0.00928756	0.541467	0.00387355	-8.929	28.378	0.00785159	0.358181	0.00247997	-6.871	35.226	0.058487	0.0537529	0.00686713
826	56.232	0.0134868	0.579883	0.000770581	-10.452	6.474	0.218056	0.604096	0.0384532	-6.863	7.052	0.143858	1	0.162993	-6.854	31.959	0.0213509	0.544157	0.00112882	-2.265	20.612	0.0335824	0.634406	0.0153502	-8.476	28.139	0.0187907	0.795494	0.00512824	-7.179	17.496	0.0208533	0.539653	0.00865779	-8.61	27.251	0.0157201	0.462582	0.00647041	-9.21	14.949	0.018359	0.64598	0.00723367	-4.976	32.794	0.0158461	0.625567	0.00256388
827	55.629	0.0185537	0.580066	0.00115699	-7.149	15.733	0.0153645	0.588198	0.00479323	-12.636	26.58	0.0176481	1	0.00880706	-10.012	21.111	0.0413182	0.546282	0.00367314	-10.482	22.344	0.022116	0.632806	0.0110938	-17.108	34.867	0.0193386	0.794808	0.0046776	-14.056	22.645	0.0218525	0.540096	0.00943511	-6.664	32.806	0.0100421	0.419495	0.00426218	-5.423	32.113	0.00555766	0.0679235	0.00177299	-4.032	47.837	0.0106229	0.375441	0.00119801
828	46.061	0.0320658	0.0877685	0.00185832	-10.234	13.629	0.0109552	0.587836	0.00372898	-11.344	17.701	0.0581742	1	0.0479202	-0.724	32.25	0.0165979	0.544053	0.00100467	-2.401	20.379	0.0242709	0.632771	0.0111532	-13.385	30.457	0.00987355	0.794895	0.0037478	-1.492	31.289	0.0064215	0.536936	0.00272108	-9.806	22.411	0.0235853	0.543174	0.00809695	-4.329	27.702	0.00921099	0.35967	0.00231306	-12.93	43.444	0.00668525	0.6252	0.00113902
829	57.773	0.00763619	0.173174	0.000737837	-11.07	15.218	0.0102963	0.587584	0.0032506	-5.227	14.448	0.0788012	1	0.0997074	-5.69	28.629	0.030484	0.545016	0.00215597	-12.293	8.769	0.312408	0.691782	0.148466	-9.2	38.984	0.00722589	0.794791	0.00186726	-5.128	23.5	0.0127988	0.47513	0.0061311	-7.938	26.378	0.0125539	0.541823	0.00531681	-12.55	19.28	0.0102588	0.358642	0.00393886	-3.573	28.236	0.0650618	0.63008	0.0103103
830	49.923	0.0372109	0.42728	0.0109688	-6.487	15.015	0.0174427	0.58837	0.0048868	-4.903	22.611	0.0406545	1	0.0538592	-5.4	40.098	0.0686121	0.163373	0.000942682	-7.239	24.719	0.0154631	0.630566	0.00638081	-4.469	32.473	0.0146625	0.794938	0.00284857	-8.15	26.044	0.00891364	0.537306	0.00347169	-11.005	28.059	0.0160239	0.541821	0.00514587	-8.877	26.089	0.00640507	0.643907	0.00219287	-11.784	34.343	0.0101943	0.377042	0.00300023
831	37.125	0.0527855	0.580405	0.0030269	-8.573	19.341	0.00844831	0.587235	0.002129	-3.451	7.136	0.108808	1	0.0989439	-7.214	18.653	0.0376521	0.55216	0.0110596	-6.432	14.333	0.0624364	0.639027	0.0303007	-4.065	24.351	0.0444446	0.795513	0.00714401	-6.417	27.435	0.00741747	0.467676	0.00344079	-11.409	30.608	0.0106187	0.541473	0.00393794	-8.058	26.154	0.00904448	0.643419	0.0026552	-8.413	44.382	0.0128456	0.625416	0.00129233
832	23.123	0.0436963	0.424299	0.00611297	-21.21	17.85	0.00782103	0.58719	0.00223698	-3.046	20.969	0.024816	1	0.013604	-11.778	28.665	0.023513	0.544391	0.00140831	-1.847	33.878	0.0104802	0.629254	0.00319302	-4.775	43.077	0.0111416	0.795061	0.00198797	-3.753	24.483	0.0125398	0.538102	0.00538469	-2.592	26.949	0.0145729	0.542471	0.00603476	-4.76	16.438	0.0230692	0.256922	0.00870547	-13.517	30.779	0.014513	0.347021	0.00378369
833	47.918	0.0158556	0.421764	0.00207994	-13.672	12.97	0.0367699	0.591581	0.011147	-4.347	12.978	0.0756379	1	0.0660793	-9.668	16.931	0.153246	0.546665	0.00413069	-8.587	35.248	0.0103582	0.629161	0.0029804	-4.366	27.204	0.010924	0.795096	0.0036953	-7.035	13.764	0.132139	0.564494	0.0727674	-6.327	28.206	0.0137896	0.541695	0.00478862	-15.075	28.495	0.0063715	0.553846	0.00207481	-7.622	30.038	0.0120839	0.375412	0.00254777
834	65.175	0.0136777	0.579821	0.000661162	-7.992	17.775	0.0137687	0.415517	0.00327944	-4.97	18.389	0.14146	1	0.0262468	-8.28	18.266	0.0568252	0.547132	0.00469716	-6.525	27.229	0.0235803	0.63038	0.00585923	-8.357	36.651	0.00810588	0.794777	0.00274641	-8.825	30.075	0.00829572	0.537215	0.00327535	-8.873	17.914	0.0253647	0.544168	0.0114795	-8.51	9.634	0.0490699	0.368834	0.0275037	-14.071	40.454	0.00728961	0.625168	0.00315146
835	48.292	0.0140091	0.580027	0.00106123	-16.917	10.926	0.115385	0.606447	0.0330085	-8.383	30.565	0.0214248	1	0.0114103	-8.402	36.304	0.0203029	0.544098	0.00105904	-4.166	39.562	0.00809585	0.628974	0.00250806	0	25.601	0.0130438	0.7951	0.00458257	-2.231	29.8	0.0110623	0.537301	0.00354527	-7.583	35.518	0.00676197	0.540762	0.00233374	-16.2	31.57	0.00555232	0.643274	0.00180076	-3.741	32.231	0.0110027	0.62532	0.0045394
836	51.622	0.0119088	0.57996	0.000969958	-5.165	16.493	0.0153097	0.103345	0.00346508	-4.526	24.606	0.0213317	1	0.00974508	-3.52	10.234	0.128952	0.560469	0.021058	-4.128	30.32	0.00975471	0.629478	0.00381887	-5.109	14.528	0.0727932	0.798818	0.027802	-14.536	35.905	0.00533506	0.536648	0.00205988	-0.905	24.015	0.0235302	0.543121	0.00806027	-7.084	33.507	0.00540738	0.35775	0.0015623	-8.691	41.713	0.00572382	0.625233	0.00144732
837	58.284	0.00964265	0.579896	0.000717217	-3.971	7.185	0.132337	0.611433	0.0459291	-12.781	22.009	0.0353909	1	0.0150223	-6.363	38.559	0.0195262	0.0367743	0.000943931	-6.662	29.304	0.0141493	0.629728	0.00432832	-24.239	44.102	0.0084113	0.794809	0.00140901	-3.927	27.616	0.0096983	0.537463	0.00385772	-10.73	28.79	0.0102693	0.541454	0.00403013	-6.683	26.725	0.00793822	0.358145	0.00251422	-7.948	12.868	0.0501683	0.394992	0.0291248
838	44.485	0.0291278	0.4285	0.00136075	-17.182	11.794	0.123311	0.610803	0.0531802	-4.979	20.675	0.0226869	1	0.0119501	-8.822	38.353	0.0276227	0.0371835	0.000898588	-14.632	25.523	0.0148285	0.631151	0.00764003	-10.454	22.021	0.0310188	0.795335	0.0125741	-9.309	28.389	0.00781142	0.537093	0.00303881	-11.914	22.937	0.0232576	0.545002	0.0110679	-1.319	23.67	0.00717069	0.358159	0.00262739	-4.621	45.967	0.00627003	0.62518	0.00100919
839	55.641	0.0145889	0.259898	0.00102841	-17.559	8.007	0.221664	0.624264	0.0984725	-5.478	23.564	0.103705	1	0.0447331	-7.525	35.973	0.01319	0.543824	0.000732172	-7.267	16.929	0.106888	0.64319	0.0350752	-10.197	46.05	0.00726813	0.794825	0.00141692	-7.419	23.317	0.0131575	0.538452	0.00582518	-3.165	27.615	0.0142999	0.542451	0.00599686	-14.885	23.641	0.0240554	0.359495	0.00547927	-4.766	29.559	0.00889817	0.121711	0.00298769
840	54.979	0.0114798	0.553076	0.000801478	-8.47	24.145	0.0156874	0.587388	0.00239391	0	22.226	0.0276434	1	0.0139082	-8.882	32.902	0.0128297	0.544052	0.00100367	-6.492	27.849	0.0155425	0.630048	0.00501201	-1.003	41.406	0.00767024	0.794723	0.00190755	0	24.53	0.0164375	0.538571	0.0063496	-16.125	20.278	0.0818642	0.548009	0.02421	-15.982	18.27	0.0123008	0.645471	0.00456338	-4.902	43.502	0.00491715	0.625298	0.00110134
841	60.685	0.0100246	0.486066	0.000726706	-7.668	16.093	0.0140994	0.0703352	0.00332855	-7.867	28.652	0.0178009	1	0.00898707	-8.978	30.913	0.183828	0.544459	0.00148989	-11.936	24.806	0.0244584	0.631462	0.00866877	-10.301	33.271	0.0152235	0.794966	0.00415826	-6.237	17.542	0.0134461	0.538777	0.00667629	-12.274	12.611	0.190512	0.56504	0.0610669	-14.482	26.954	0.00791314	0.358281	0.0026717	-6.488	23.503	0.0197745	0.377361	0.00366167
842	50.609	0.0296998	0.580077	0.00125566	-15.985	17.975	0.00937582	0.587392	0.00248399	-2.443	21.391	0.0678868	1	0.0768751	-5.197	33.845	0.0306885	0.54463	0.00169624	-3.787	28.982	0.0448718	0.632056	0.00918856	-6.659	37.745	0.0108356	0.794809	0.00237543	-3.616	15.709	0.0214814	0.540601	0.0112507	-3.641	37.04	0.0062942	0.540824	0.00241329	-11.524	22.872	0.00870809	0.358269	0.00292701	-4.223	35.958	0.0110909	0.625315	0.00166079
843	73.83	0.00716308	0.579757	0.000469449	-7.283	15.8	0.0124169	0.216077	0.00349487	-11.946	22.088	0.020735	1	0.0100281	-3.336	40.099	0.102921	0.0309873	0.000967042	-16.673	37.696	0.00914665	0.629068	0.00271757	-13.602	27.919	0.0216489	0.795276	0.00527352	-12.404	26.135	0.0116745	0.538162	0.00529061	-13.411	19.021	0.017329	0.120969	0.00800445	-9.553	12.918	0.0252416	0.0961953	0.0107917	-9.621	37.836	0.00561509	0.375791	0.00166578
844	53.207	0.00922276	0.57929	0.000940056	-10.24	25.389	0.00504287	0.58679	0.00120705	-0.001	22.325	0.021872	1	0.0114186	-11.625	30.926	0.0201772	0.544222	0.00120704	-13.103	17.202	0.0562104	0.636881	0.0208896	-15.561	30.786	0.0143167	0.795354	0.00344327	-12.95	11.664	0.0442089	0.546357	0.0235896	-10.293	16.902	0.146225	0.550099	0.024847	-2.457	11.581	0.115261	0.647628	0.0365145	-14.016	34.639	0.0108538	0.376074	0.0018227
845	48.939	0.015306	0.0995865	0.00107423	-8.072	9.85	0.0283217	0.591722	0.0107856	-11.119	28.372	0.0173466	1	0.00862026	10.475	35.397	0.0218476	0.543936	0.000865311	-19.281	28.485	0.0181168	0.630021	0.00521375	-6.809	33.537	0.0115517	0.722496	0.00241532	-0.059	14.472	0.0422617	0.543043	0.0164137	-16.129	27.535	0.0170601	0.462356	0.00634138	-5.235	19.849	0.0118159	0.358789	0.00435049	-6.198	28.558	0.00869675	0.376594	0.00321896
846	51.277	0.0202773	0.580716	0.0014178	-5.137	13.186	0.0529402	0.593958	0.0166895	-4.249	22.573	0.039319	1	0.0495182	-3.675	29.512	0.0445552	0.544354	0.00136416	-12.808	26.741	0.0209583	0.630284	0.00557968	-7.657	36.08	0.00890412	0.794898	0.00248252	-11.449	40.27	0.0052174	0.53657	0.00188201	-4.38	23.071	0.0180696	0.54295	0.00721267	-10.794	15.087	0.0580801	0.644656	0.01504	-11.124	32.151	0.0512263	0.625512	0.00308009
847	58.196	0.0174967	0.0827002	0.000935834	-6.17	12.325	0.0449485	0.590407	0.00895324	-12.619	32.978	0.0123532	1	0.00571104	2.684	35.351	0.0692116	0.384538	0.00128966	-21.596	25.947	0.0975077	0.634934	0.0162447	-10.156	38.704	0.00732736	0.794767	0.00223211	-10.376	36.137	0.00524615	0.536637	0.00203193	-9.904	33.385	0.00939163	0.541306	0.00339324	-10.008	25.521	0.00717017	0.358169	0.0024986	-14.217	24.01	0.0265146	0.627528	0.00718452
848	60.852	0.0097833	0.21018	0.00071749	-8.533	17.441	0.00829616	0.5873	0.00230389	-4.374	24.407	0.0219119	1	0.00986308	-2.9	17.8	0.0225925	0.545828	0.00312635	-9.706	22.161	0.0343812	0.632628	0.0106981	-6.722	25.442	0.0100087	0.79513	0.00423615	-8.616	25.12	0.0148077	0.538287	0.00552836	-9.188	23.444	0.0904045	0.545358	0.0240858	-8.657	28.331	0.00647733	0.187913	0.00212436	-7.109	37.313	0.048894	0.627324	0.00485432
849	56.186	0.0111357	0.102456	0.000777921	-18.114	12.297	0.0154331	0.588547	0.00576492	-10.992	32.887	0.033007	1	0.0214837	1.74	15.174	0.0305772	0.547729	0.00542305	-15.945	35.338	0.0101761	0.629236	0.00312161	-12.08	32.403	0.0191536	0.794933	0.00332068	-2.547	14.452	0.0334559	0.542994	0.01596	-12.44	21.827	0.115189	0.566365	0.0605958	-17.455	29.797	0.00619253	0.643351	0.0019791	-12.933	38.668	0.0131331	0.0941368	0.00170187
850	48.484	0.0240116	0.101874	0.0014349	-4.498	13.554	0.0110255	0.587888	0.00379965	-8.824	24.293	0.0492518	1	0.0656384	-5.772	13.314	0.0178764	0.54614	0.00350083	-7.964	23.077	0.0181637	0.63219	0.0094871	-8.258	38.893	0.012382	0.794829	0.0026023	-8.998	11.57	0.0868848	0.556001	0.0418132	-21.053	19.268	0.0362924	0.546696	0.0144237	-6.283	29.847	0.00600281	0.357959	0.00198037	-6.564	28.368	0.00771888	0.377678	0.00242449
851	67.695	0.00917354	0.579796	0.000551119	-7.298	15.468	0.0110673	0.587645	0.00301711	-4.689	6.994	0.143755	1	0.153992	-8.142	34.927	0.0151747	0.328498	0.00101533	-13.76	22.52	0.017875	0.631508	0.00850251	-13.051	31.036	0.015163	0.79501	0.00440166	-9.631	30.022	0.0101773	0.537366	0.00369517	-2.675	27.519	0.0102808	0.541585	0.00430422	-8.799	27.262	0.00791239	0.358075	0.00233591	-4.187	44.2	0.0070668	0.061911	0.00128716
852	53.56	0.0147164	0.0708749	0.00113191	-8.023	8.715	0.084366	0.599274	0.0264147	-7.407	25.218	0.0403459	1	0.024974	1846.66	29.014	0.0963946	0.546018	0.00336886	-10.508	28.632	0.0249469	0.630344	0.00562249	-8.359	22.084	0.0247653	0.795728	0.00897987	-2.894	30.38	0.00812497	0.209987	0.00318783	-14.749	23.123	0.0154723	0.542262	0.00712308	-7.267	18.801	0.0162099	0.359218	0.00573911	-14.088	51.453	0.00667682	0.0987347	0.000960963
853	51.719	0.00849765	0.580085	0.000962308	-16.753	13.025	0.0963223	0.593881	0.0147767	-4.159	29.988	0.0273983	1	0.0144986	-3.593	14.714	0.0258853	0.546707	0.00418191	-11.837	27.353	0.0114469	0.630294	0.00556883	-5.301	25.531	0.0122768	0.795805	0.00526599	-2.137	20.4	0.0341238	0.540644	0.0104852	-8.432	21.003	0.0312073	0.547216	0.0180423	-7.778	13.946	0.0335082	0.64288	0.00864845	-15.68	38.451	0.0195598	0.375704	0.00216892
854	46.56	0.0120393	0.421116	0.00104997	-4.933	12	0.0139816	0.58842	0.00475882	-13.947	0.802	0.667853	1	0.770151	-18.702	24.596	0.020417	0.544393	0.00141006	-8.705	20.868	0.0214095	0.631494	0.00842223	-10.311	33.513	0.0108708	0.795224	0.00289909	-7.654	24.859	0.0101992	0.537781	0.00470101	-14.016	30.732	0.00959591	0.541319	0.00352152	-6.048	14.64	0.0158183	0.645537	0.00609221	-14.7	27.443	0.0348299	0.625953	0.00371374
855	55.951	0.0103733	0.579888	0.000805199	-6.578	16.954	0.00976215	0.587351	0.00252504	-7.822	17.955	0.0393454	1	0.0221136	2.878	19.378	0.0229136	0.547185	0.00476606	-5.599	17.904	0.0637106	0.639144	0.027711	-11.496	35.856	0.0155319	0.794947	0.00307529	-6.891	25.473	0.00783352	0.537403	0.00368348	0	24.127	0.0131217	0.541919	0.00541277	-9.432	30.232	0.0060318	0.357906	0.00191707	-3.7	29.366	0.0134691	0.625698	0.00286365
856	61.22	0.0118105	0.122297	0.00127177	-9.336	17.316	0.00782641	0.587268	0.00247752	-4.366	23.975	0.0333544	1	0.0355873	-1.907	25.402	0.0677334	0.544763	0.00185236	-8.006	30.348	0.0113277	0.629834	0.00446818	-9.98	46.491	0.00623087	0.794696	0.00158569	-11.01	20.807	0.0362919	0.541701	0.0138	-18.695	31.51	0.00870985	0.541065	0.00310519	-15.915	13.568	0.0283742	0.360732	0.00952524	-8.124	48.601	0.0055257	0.102018	0.000996909
857	49.598	0.0132604	0.579984	0.000987711	-10.737	15.738	0.0213666	0.588393	0.00457453	-4.614	35.069	0.0162573	1	0.00787464	5.948	24.411	0.0518322	0.545169	0.00233878	-18.559	17.639	0.029052	0.635209	0.0161531	-14.324	35.473	0.0102758	0.794857	0.00223366	-9.459	25.815	0.00881987	0.537597	0.00418923	-5.732	17.81	0.0322171	0.544227	0.0114482	-7.455	5.627	0.0576796	0.369145	0.0289451	-14.893	42.105	0.00517005	0.625192	0.00131008
858	42.524	0.010462	0.421444	0.00157234	-10.673	13.855	0.103757	0.599084	0.0238619	-7.624	28.708	0.0177645	1	0.00895748	-8.943	34.537	0.0405183	0.457645	0.00114342	-17.701	28.312	0.0106436	0.630043	0.00514051	-10.935	28.826	0.0161199	0.795023	0.00348618	-12.34	20.069	0.0110971	0.472516	0.00554951	-3.147	36.197	0.0121184	0.462917	0.00557698	-3.928	19.368	0.0113633	0.35888	0.00413228	-7.457	47.487	0.0138454	0.219605	0.00132707
859	42.305	0.0178272	0.580179	0.00152999	-7.8	13.387	0.114994	0.606609	0.0409328	-6.243	20.449	0.0209443	1	0.0101288	-5.675	39.463	0.0631774	0.543929	0.000857233	0	26.527	0.0161783	0.630227	0.00546382	-13.951	29.034	0.0239723	0.795044	0.00694121	-9.81	28.82	0.009664	0.537353	0.003572	-8.823	24.091	0.0273558	0.543982	0.0106871	-22.704	17.198	0.0237618	0.360277	0.00807631	-9.31	24.247	0.0449452	0.456869	0.0155951
860	48.179	0.0179511	0.580054	0.00126781	-17.631	14.849	0.0135803	0.588052	0.00399347	-19.389	17.034	0.0258525	1	0.0126092	-5.421	30.19	0.0171423	0.544327	0.00133206	-3.972	25.735	0.0179612	0.631345	0.00791363	-17.255	31.243	0.00894764	0.794989	0.00280212	-4.576	20.574	0.0533781	0.547748	0.0248131	-13.821	34.851	0.00587504	0.540802	0.00231972	-8.538	12.558	0.083058	0.647482	0.0207518	-14.877	37.434	0.00861055	0.625228	0.00278725
861	30.414	0.0183302	0.422178	0.00273785	-2.418	12.735	0.116368	0.600545	0.0302625	-8.458	32.89	0.033053	1	0.0215538	2.169	26.74	0.0243147	0.130551	0.00184521	-2.545	31.259	0.0112364	0.629708	0.00419235	-13.389	27.881	0.0306721	0.795409	0.00483454	-7.02	20.867	0.020191	0.539553	0.00929883	-10.227	26.136	0.00987181	0.54162	0.00421447	-7.491	12.081	0.105941	0.369296	0.0382446	-13.05	33.816	0.0138747	0.171938	0.00253354
862	61.441	0.00879995	0.579848	0.000671239	-15.557	14.698	0.119629	0.593333	0.0133152	-3.965	28.43	0.0179427	1	0.00907197	-9.017	35.318	0.0180321	0.306688	0.00111302	-11.156	30.742	0.00883367	0.629727	0.00432294	-13.18	45.877	0.00892464	0.794865	0.00147548	-7.84	27.399	0.0103687	0.537487	0.00387409	-7.663	21.959	0.0249201	0.544115	0.00955301	-4.443	15.551	0.0160676	0.633599	0.00604784	-10.865	33.201	0.0243862	0.625631	0.00423958
863	44.472	0.020536	0.0824036	0.00195142	-13.896	13.074	0.0571594	0.594558	0.0156972	-6.868	25.497	0.0385484	1	0.0328823	-4.555	14.635	0.024691	0.549062	0.00705018	-14.566	21.829	0.0215776	0.631598	0.00860683	-10.437	26.343	0.0140404	0.795227	0.00418108	-4.656	20.193	0.0491202	0.548106	0.0264088	-3.038	25.364	0.0159258	0.462778	0.0061287	-10.478	31.215	0.00685497	0.53461	0.00179245	-8.433	14.95	0.137535	0.232197	0.0275005
864	49.988	0.019811	0.191627	0.00123896	-11.035	13.721	0.0485225	0.591175	0.0102629	-11.09	19.818	0.0373045	1	0.021032	6.746	27.94	0.0361181	0.544558	0.001609	-7.704	29.25	0.0201451	0.630204	0.00531179	-8.766	24.927	0.0130634	0.795202	0.00489478	-5.745	22.18	0.0122764	0.537943	0.00511755	-17.233	23.71	0.0126924	0.16557	0.00531529	-14.164	15.133	0.0207086	0.603586	0.00822347	-9.475	28.951	0.0120635	0.625764	0.00309552
865	40.579	0.010965	0.141845	0.00163215	-10.763	14.687	0.0283864	0.589254	0.00702649	-15.912	26.492	0.0467395	1	0.0396945	3.584	26.493	0.0277716	0.114297	0.00239152	-7.173	25.308	0.0264838	0.632436	0.010332	-8.083	20.561	0.0343162	0.795466	0.00660423	-10.835	25.027	0.0166793	0.0611646	0.00706041	-8.978	25.818	0.010791	0.541573	0.00462263	-8.354	27.002	0.00599245	0.358018	0.00216263	-18.543	42.923	0.00763933	0.625196	0.00129646
866	57.594	0.0118857	0.0975278	0.00102894	-11.718	17.651	0.00975554	0.299578	0.00262127	-9.829	21.031	0.0801136	1	0.0317795	-2.611	31.171	0.0173115	0.544224	0.00120911	-6.622	36.649	0.00648583	0.629016	0.00273679	-9.869	25.933	0.101802	0.803315	0.0197046	-9.021	26.493	0.00995238	0.537549	0.00406167	-13.017	28.689	0.00980208	0.541673	0.00411432	-1.917	18.248	0.0181988	0.644107	0.00596966	-14.573	55.365	0.00454541	0.553655	0.00079457
867	48.614	0.018137	0.580017	0.00111369	-13.04	12.939	0.0245549	0.58972	0.00812251	-12.279	22.914	0.0215942	1	0.0114384	-9.68	31.896	0.114158	0.545083	0.00223909	-11.864	29.764	0.0759317	0.633893	0.0131513	-12.844	22.546	0.0475437	0.795263	0.0337033	-5.757	25.748	0.0132991	0.0939802	0.00594401	-16.215	25.402	0.0148	0.542106	0.00644642	-9.56	14.581	0.0310929	0.66213	0.0128821	-12.947	27.688	0.0269055	0.379057	0.0169632
868	55.829	0.0102454	0.0146905	0.000757755	-10.57	18.888	0.00834027	0.587286	0.00216423	-1.866	20.526	0.0224751	1	0.0117685	-8.716	25.046	0.0561372	0.544816	0.00191514	-11.554	25.312	0.0155088	0.631287	0.00765635	-9.416	39.817	0.0108303	0.794953	0.00213656	-3.758	16.726	0.0283983	0.543343	0.015625	-16.429	34.378	0.0262184	0.547281	0.0142763	-3.946	15.418	0.024883	0.361121	0.0093016	-13.929	38.288	0.00662133	0.187578	0.00140206
869	53.425	0.0177686	0.579998	0.00127119	-11.141	11.611	0.110239	0.612789	0.0481604	-4.024	23.655	0.0221353	1	0.0100815	-2.868	15.414	0.0174941	0.546337	0.00373836	-15.993	28.981	0.045467	0.632764	0.0105548	-14.225	36.123	0.00970001	0.794918	0.0023173	-11.78	26.625	0.01428	0.538184	0.00551542	-11.873	24.516	0.0189566	0.542696	0.00765495	-10.6	24.934	0.00861505	0.358301	0.00297494	-6.154	53.457	0.00935045	0.100712	0.000835716
870	54.194	0.0210276	0.0574648	0.00243328	-7.933	16.354	0.023851	0.589493	0.00631843	-3.279	12.599	0.0488112	1	0.0312004	-12.648	31.93	0.0183186	0.0752422	0.00133253	-8.238	21.15	0.0535144	0.640104	0.0312948	-6.877	29.872	0.0107842	0.795203	0.00343348	-10.044	19.764	0.0696585	0.553273	0.0347893	-6.545	24.578	0.0167026	0.542343	0.00602692	-5.718	28.622	0.00759931	0.284673	0.00218418	-7.819	38.574	0.0081933	0.625213	0.00292254
871	49.715	0.0144022	0.580304	0.00198105	-8.609	15.678	0.023705	0.589057	0.00579621	-1.062	22.622	0.0454049	1	0.0239839	6.515	16.855	0.225635	0.561026	0.0229722	-10.187	19.279	0.145123	0.649083	0.0580115	-17.387	32.676	0.0205858	0.794992	0.00346902	-5.46	33.877	0.0058218	0.536729	0.00226005	-11.805	28.607	0.0135696	0.140596	0.00482863	-9.497	24.014	0.00984469	0.153773	0.00278923	-19.242	24.625	0.0606136	0.0539073	0.0102709
872	45.26	0.014335	0.562144	0.00111549	-2.548	13.277	0.0619938	0.592867	0.0128519	-3.442	33.668	0.0257803	1	0.0151378	2.698	31.524	0.0373871	0.544719	0.00180468	-9.315	26.835	0.0164436	0.630393	0.00585433	-16.766	21.478	0.0514193	0.795367	0.0198287	-7.227	22.307	0.0198669	0.538852	0.00725251	-11.752	22.958	0.015517	0.212026	0.00670098	-1.104	33.075	0.00619457	0.643231	0.00169888	-13.591	51.972	0.00550793	0.625191	0.000762172
873	39.301	0.029718	0.580265	0.00178684	-8.062	8.843	0.054534	0.594506	0.0265889	-10.014	22.277	0.0399355	1	0.050003	-5.653	37.345	0.0101435	0.543826	0.000733841	-8.961	24.148	0.0210586	0.632463	0.010697	-24.252	28.641	0.0128944	0.795373	0.00514017	-6.671	21.548	0.0114212	0.468272	0.0050068	-12.207	20.329	0.0270034	0.54441	0.0110366	-14.807	15.874	0.0593651	0.644713	0.0168778	-5.052	43.821	0.0160757	0.625947	0.00216121
874	63.283	0.0112227	0.0448139	0.000809191	-14.672	11.588	0.0144069	0.588478	0.00470732	-7.709	21.764	0.0206182	1	0.0103748	-1.851	30.713	0.0233197	0.544118	0.00108283	-10.843	18.088	0.0252049	0.634311	0.0143818	-13.362	23.253	0.0188248	0.795583	0.00598073	-4.507	25.688	0.0135297	0.538035	0.00518981	-13.127	25.299	0.010838	0.160282	0.00462285	-11.171	24.577	0.0115348	0.643562	0.00327765	-11.716	27.244	0.010647	0.262282	0.00341007
875	64.551	0.00766708	0.0869664	0.000708928	-13.206	11.123	0.0300206	0.161548	0.00990896	-6.555	18.98	0.0316728	1	0.0184564	-10.566	32.877	0.138407	0.457693	0.00151322	-10.664	20.337	0.0330667	0.632125	0.00973133	-5.426	21.307	0.0184875	0.795103	0.00874258	-5.028	28.241	0.00848822	0.537395	0.00376786	-9.073	36.035	0.00768121	0.541257	0.00316713	-10.173	24.512	0.00944019	0.643585	0.0029491	-6.752	37.663	0.00850397	0.290021	0.00215908
876	63.866	0.0162722	0.0900215	0.000846523	-6.531	12.041	0.149069	0.597958	0.0218738	-7.65	24.476	0.017293	1	0.00830916	-9.183	14.556	0.0536074	0.554517	0.0137759	-6.865	22.22	0.0254908	0.631144	0.00781012	-17.146	42.412	0.00920817	0.794851	0.00167613	-8.045	28.779	0.00945663	0.537603	0.00418906	-0.197	26.982	0.0788668	0.549974	0.0226801	-3.442	20.098	0.00871416	0.644467	0.00332763	-7.103	38.293	0.00700318	0.375444	0.00172791
877	44.898	0.0168779	0.336283	0.0018291	-7.605	17.939	0.0101971	0.5874	0.00244645	-11.023	5.856	0.141392	1	0.142784	-6.832	37.472	0.0174035	0.543841	0.000751747	-7.026	20.721	0.0298662	0.633611	0.0134097	-17.578	29.33	0.0106736	0.795244	0.00402411	-9.739	26.045	0.0137107	0.537913	0.00480344	-12.125	32.293	0.00889811	0.541115	0.00322546	-2.884	27.221	0.00648102	0.643391	0.00216272	-7.383	36.387	0.024612	0.625532	0.00199943
878	38.99	0.014629	0.421574	0.00177877	-14.105	17.377	0.0115475	0.587674	0.0029163	-5.468	23.087	0.138564	1	0.0449665	-9.556	30.54	0.0275209	0.544444	0.00147072	-8.303	32.148	0.0105418	0.629544	0.00387775	-12.637	19.595	0.023676	0.795601	0.0116676	-6.939	39.054	0.00458304	0.536525	0.00178678	-8.099	24.322	0.0125391	0.244181	0.00575649	-19.916	25.853	0.00832426	0.37133	0.00264368	-9.839	36.757	0.0581076	0.0540053	0.00179591
879	55.383	0.00986006	0.138666	0.00096624	-10.527	13.605	0.119354	0.61505	0.0514332	-9.97	28.51	0.046137	1	0.0407092	14.222	25.539	0.118392	0.45818	0.00194164	-5.038	31.22	0.0123771	0.62955	0.00389665	-6.143	21.224	0.0276331	0.79534	0.0165557	-6.851	27.764	0.00707536	0.537067	0.00295523	-8.136	34.161	0.00668053	0.540855	0.00259835	-6.603	17.038	0.0388069	0.362581	0.0131989	-11.241	26.185	0.0175609	0.625629	0.00632609
880	49.718	0.0239493	0.421345	0.00141475	-11.488	10.158	0.0456213	0.594524	0.0170918	-5.92	20.226	0.0634122	1	0.0386847	-11.731	33.094	0.0160581	0.0491858	0.0010545	-5.756	28.549	0.0117152	0.630336	0.00571699	-3.278	22.27	0.0166347	0.795087	0.0059848	-6.84	18.007	0.0529904	0.540979	0.0114585	-14.688	32.99	0.0065886	0.540831	0.00247215	-8.102	13.872	0.0362739	0.362012	0.0133531	-11.921	35.181	0.0374667	0.0654811	0.00233048
881	52.508	0.0127814	0.580115	0.00109824	-13.61	11.426	0.0198757	0.15815	0.00631297	-10.536	8.765	0.11557	1	0.112492	-8.028	28.576	0.0280834	0.54453	0.00157449	-7.768	24.346	0.0171515	0.128059	0.00812258	-8.61	26.434	0.021183	0.795109	0.0047299	-6.493	20.037	0.0487784	0.542435	0.0144854	-15.303	23.868	0.0187933	0.543653	0.00824181	-11.197	21.395	0.0116868	0.570216	0.00359078	-11.29	21.606	0.0164496	0.626537	0.00522247
882	42.564	0.0116438	0.09265	0.0020314	-8.44	15.123	0.00969115	0.587557	0.00284149	-11.173	26.802	0.046916	1	0.0468323	-7.48	26.9	0.0181354	0.544207	0.00118884	-8.062	16.231	0.0689001	0.640066	0.0312116	-10.291	25.725	0.0177101	0.795348	0.00665318	-2.324	27.292	0.0188975	0.249672	0.00714435	-6.15	26.561	0.0102659	0.541642	0.00439626	-3.42	14.262	0.0165372	0.646004	0.00597528	-12.131	26.81	0.0116464	0.295108	0.00482468
883	51.08	0.0147693	0.418512	0.00114528	0	9.905	0.0595646	0.592325	0.0192661	-7.014	27.32	0.0458797	1	0.044378	-7.259	31.893	0.0249869	0.544064	0.00101723	-7.8	23.761	0.016128	0.631254	0.00756752	-10.761	31.327	0.0110292	0.794908	0.00303093	-4.26	18.805	0.016519	0.539645	0.00844759	-20.673	33.2	0.00672638	0.540846	0.0025966	-7.961	21.963	0.0154716	0.359078	0.0047603	-12.205	42.038	0.0278684	0.625368	0.00154149
884	29.06	0.0234877	0.389396	0.00242004	-14.984	11.693	0.0582954	0.59294	0.0141205	-2.433	26.87	0.0173947	1	0.00865074	-9.917	42.571	0.0163638	0.040334	0.000722308	-9.278	29.823	0.0116265	0.629848	0.00457691	-5.316	33.258	0.0102964	0.794979	0.00310701	-6.056	18.762	0.0295937	0.468579	0.011212	-13.131	26.833	0.0111998	0.463091	0.00427487	-14.188	20.018	0.0243525	0.276925	0.00475109	-12.105	40.112	0.00819864	0.420239	0.00357779
885	67.394	0.0328416	0.0783789	0.0019118	-4.176	13.605	0.0594991	0.11216	0.0301303	-11.948	35.964	0.0164744	1	0.00791356	4.919	12.174	0.0823049	0.552436	0.0112946	-14.067	27.84	0.0177824	0.630373	0.0060447	-5.695	27.453	0.0208482	0.795043	0.0109841	-12.833	22.105	0.0254674	0.540662	0.0110919	-7.061	20.548	0.0229318	0.544265	0.0113864	-8.73	25.115	0.00821411	0.358179	0.00267376	-2.93	31.798	0.0136514	0.625977	0.00284398
886	28.395	0.0264023	0.412951	0.00312506	-6.962	9.862	0.103938	0.602267	0.0328993	-4.786	17.63	0.0290904	1	0.0151957	-8.934	19.664	0.060078	0.54565	0.0029118	-5.302	29.999	0.011228	0.629687	0.00414464	-6.485	16.897	0.0355094	0.795794	0.00942116	-4.687	21.749	0.0110927	0.53804	0.00509063	-11.383	24.226	0.0110181	0.464024	0.00474189	-6.817	25.512	0.00621094	0.41815	0.00227945	-12.531	46.693	0.00636321	0.625383	0.0012058
887	57.258	0.0107415	0.579984	0.00109053	-10.549	15.892	0.0142391	0.588155	0.00408983	-3.325	26.433	0.134369	1	0.0542975	-8.222	20.827	0.0312873	0.545759	0.00304439	-7.789	16.466	0.0813412	0.637222	0.0221371	-23.819	24.707	0.052498	0.795292	0.00783914	-12.095	24.187	0.0124449	0.537779	0.00465828	-14.012	15.706	0.137631	0.553295	0.0350702	-19.271	25.604	0.00733616	0.12199	0.0026228	-9.809	40.961	0.0463222	0.0619408	0.00266896
888	31.48	0.0510076	0.129135	0.00275329	-12.934	8.405	0.0339377	0.592173	0.0124663	-9.848	24.737	0.104101	1	0.0204822	-0.284	38.207	0.0161774	0.543751	0.000644818	-4.811	24.973	0.0550881	0.31679	0.0134083	-5.749	21.908	0.0281106	0.795498	0.007144	-9.295	32.906	0.00946195	0.126614	0.00318921	-1.003	28.561	0.0121394	0.541619	0.00448052	0	25.733	0.00978205	0.643491	0.00296681	-5.862	38.003	0.0181782	0.575981	0.00288775
889	60.39	0.00739777	0.221665	0.000630387	-7.647	13.866	0.0102116	0.587728	0.00317986	-6.064	16.442	0.0656722	1	0.0649423	-0.221	28.909	0.0593013	0.54432	0.00132296	-2.328	17.817	0.0659663	0.634847	0.0164405	-12.061	43.572	0.0127989	0.794832	0.00164761	-2.518	17.564	0.016388	0.539484	0.00814598	-12.059	24.07	0.0809125	0.545045	0.0257926	-18.503	20.558	0.0167447	0.644557	0.00401884	-12.87	32.593	0.0163125	0.0987477	0.00423568
890	57.925	0.0108868	0.207732	0.000755606	-12.359	9.388	0.0305617	0.591929	0.0115367	-4.733	27.827	0.045669	1	0.0422944	-5.527	29.389	0.0153423	0.544129	0.00109489	-5.131	23.828	0.0922221	0.635979	0.0189696	-12.689	38.364	0.0132321	0.794848	0.00203087	-13.504	26.937	0.0184533	0.538657	0.00626256	-7.747	26.811	0.0111093	0.541473	0.00409189	-12.362	10.729	0.0244086	0.650094	0.00986828	-13.332	31.053	0.0112783	0.625339	0.00285071
891	39.03	0.0287154	0.580463	0.00205304	-18.452	16.547	0.0107089	0.587565	0.00325485	-0.01	22.59	0.0255517	1	0.013217	-4.357	38.313	0.0166188	0.0522125	0.000823147	-8.297	39.664	0.00967784	0.629066	0.00358377	-0.056	36.523	0.0106538	0.794855	0.00345464	-7.668	32.176	0.00687996	0.536896	0.00262856	-9.951	24.312	0.0289922	0.478233	0.013933	-12.76	24.226	0.0156048	0.643663	0.00331038	-9.748	40.057	0.00696422	0.375715	0.00179304
892	54.423	0.0115332	0.106757	0.00129011	-11.832	11.57	0.0199111	0.588905	0.00626998	-10.388	23.598	0.0214933	1	0.00985882	-3.524	14.128	0.0546358	0.562609	0.0270026	-10.247	23.056	0.0194109	0.631265	0.00780574	-10.308	39.17	0.0104452	0.794863	0.00187937	-0.156	14.771	0.17394	0.554174	0.0566961	-16.662	28.769	0.00922739	0.462102	0.00359939	-20.243	22.236	0.0117725	0.14056	0.0038176	-10.985	35.765	0.0142597	0.625458	0.00188031
893	59.774	0.00832746	0.344767	0.00070134	-14.023	11.663	0.0239843	0.420919	0.00809649	-7.171	17.688	0.0769946	1	0.0726497	-4.518	24.001	0.0286569	0.545257	0.00244302	-11.244	22.826	0.0302142	0.633622	0.0155792	-3.692	38.719	0.0249077	0.795178	0.00243358	-3.125	12.524	0.0704108	0.553126	0.0391874	-14.898	28.993	0.00804277	0.541152	0.00326652	-13.632	13.54	0.08175	0.368966	0.0285166	-17.085	49.525	0.00640633	0.625206	0.000984252
894	43.993	0.0540805	0.0571052	0.00179455	-7.426	14.61	0.0100359	0.587699	0.00325742	-1.655	27.938	0.045506	1	0.0408352	-5.786	34.273	0.0308141	0.544803	0.00190262	-10.987	22.781	0.0215136	0.631519	0.00860421	-6.01	40.662	0.0101399	0.794792	0.00181548	-5.771	31.639	0.00787267	0.537141	0.0030872	-8.401	31.506	0.00819852	0.541102	0.00317502	-12.066	15.923	0.0290361	0.361462	0.0110188	-8.033	35.628	0.0223764	0.628963	0.00823021
895	57.232	0.0110388	0.57989	0.000804294	-12.542	13.289	0.0331725	0.590638	0.0108468	-12.006	19.751	0.0216902	1	0.0105206	-5.625	22.824	0.034004	0.547087	0.00464733	-15.475	22.529	0.0183593	0.631844	0.00887266	-8.839	22.74	0.0399195	0.796991	0.00804775	-10.225	9.452	0.2008	0.583221	0.135694	-18.026	25.246	0.0236209	0.543305	0.0105896	-11.003	6.063	0.14215	0.652974	0.0740606	-11.107	31.057	0.00962025	0.625494	0.00252834
896	61.817	0.0103531	0.151701	0.00100897	-7.267	19.079	0.00794728	0.587295	0.00224079	-15.606	21.591	0.0444065	1	0.0494841	-4.93	17.803	0.0327463	0.547304	0.00490923	-10.674	24.557	0.0172451	0.630385	0.00594798	-5.327	21.41	0.0165653	0.795302	0.00867298	-14.096	20.233	0.0133747	0.538896	0.00697858	-6.246	22.787	0.0258207	0.544226	0.0127992	-9.189	21.568	0.0118232	0.643669	0.00380499	-3.028	35.867	0.0102126	0.375806	0.00207971
897	41.158	0.0468159	0.15738	0.0142061	-21.731	18.572	0.0076868	0.587176	0.00222816	-5.65	20.429	0.0572543	1	0.0661212	-6.337	23.316	0.0897558	0.556826	0.0182789	-8.064	24.433	0.0160206	0.631218	0.00786231	-14.42	38.038	0.0113706	0.794881	0.00211038	-7.919	23.934	0.00845929	0.537557	0.0040002	-8.443	25.743	0.015949	0.542574	0.00608567	-3.669	22.833	0.00706885	0.22489	0.00276557	-12.487	27.424	0.0785469	0.631603	0.0135359
898	24.005	0.113778	0.581558	0.00467124	-11.467	9.476	0.109216	0.602979	0.037717	-6.447	17.71	0.03337	1	0.0205211	-4.239	19.54	0.0224229	0.149883	0.00258567	-7.422	21.711	0.0241835	0.632052	0.0103929	-7.774	26.951	0.0661402	0.795459	0.00753748	-9.668	18.994	0.0360306	0.54081	0.0111729	-10.166	24.585	0.0176461	0.542246	0.00610341	-19.57	8.146	0.144452	0.649407	0.0601371	-11.136	29.569	0.0162819	0.380141	0.00938365
899	58.06	0.0247759	0.0870543	0.00205131	-7.304	7.648	0.0627299	0.601746	0.0270859	-3.652	32.972	0.0123529	1	0.0057113	2.815	36.938	0.0309948	0.0455139	0.00134118	-6.947	18.768	0.152995	0.65321	0.0621948	-14.901	44.846	0.00755425	0.794773	0.00143401	-12.607	20.734	0.0175205	0.469183	0.00723652	-12.826	21.673	0.0245239	0.543399	0.00968341	-3.652	16.132	0.0183273	0.359951	0.00676999	-12.252	35.495	0.00680069	0.625252	0.00236696
900	38.081	0.0238616	0.580356	0.0016487	-13.723	11.38	0.0534324	0.591642	0.0130048	-1.458	22.146	0.0255928	1	0.0152451	-6.607	24.485	0.01811	0.23522	0.00208498	-7.407	18.703	0.0298203	0.632186	0.0109146	-21.308	29.272	0.0548551	0.795422	0.00754508	-7.095	18.385	0.0228497	0.540999	0.0115447	-19.647	30.602	0.00897913	0.541161	0.0033375	-7.445	27.197	0.00827503	0.213256	0.00271125	-9.569	39.548	0.0103372	0.375872	0.00210525
901	55.474	0.0163264	0.15398	0.00112427	-11.051	17.198	0.00977825	0.416965	0.00309884	-4.898	17.017	0.0264711	1	0.0129228	-6.645	25.609	0.0540036	0.545792	0.00308849	-7.026	25.815	0.0159152	0.631025	0.00717605	-6.4	26.439	0.0477911	0.799932	0.017292	-3.754	19.677	0.0351456	0.543846	0.0183355	-6.021	25.079	0.0122805	0.54188	0.00503972	-3.603	28.178	0.0065126	0.0972026	0.00210934	-15.925	38.514	0.0183665	0.625928	0.00239714
902	36.245	0.0402366	0.422152	0.00269754	-10.036	10.493	0.02692	0.425064	0.0100928	-9.558	25.596	0.0176573	1	0.00861787	-7.522	20.816	0.0264208	0.545537	0.00277798	-11.403	19.803	0.0241875	0.633287	0.011821	-10.351	32.254	0.011616	0.795117	0.00291143	-26.952	33.247	0.00986173	0.537309	0.00350447	-3.266	26.754	0.00911389	0.541313	0.00368118	-17.781	29.143	0.00653609	0.643395	0.00202579	-13.785	25.995	0.0356913	0.3763	0.00374566
903	44.062	0.0686951	0.429341	0.0143833	-10.92	14.44	0.0427668	0.590085	0.0143137	-7.215	19.041	0.0314161	1	0.0182448	-10.7	25.445	0.0329051	0.544795	0.00189149	-4.465	19.77	0.0389137	0.634004	0.0163874	-7.602	38.109	0.00753032	0.794823	0.00177693	-4.411	16.109	0.0284859	0.542724	0.0150426	-13.49	37.413	0.00627594	0.540737	0.00226669	-4.288	20.754	0.0120634	0.644079	0.00345349	-9.639	37.212	0.0205296	0.625374	0.00180388
904	60.053	0.00935838	0.177028	0.000676733	-11.134	11.752	0.0269258	0.590552	0.00906924	-9.141	26.436	0.0133358	1	0.00590859	3.995	32.871	0.0120774	0.54395	0.000881673	-13.788	21.232	0.017708	0.631021	0.00758337	-2.507	26.887	0.0210263	0.795232	0.00490017	-7.294	22.795	0.0114082	0.538018	0.00523244	-10.046	29.422	0.0102475	0.541472	0.00381683	-15.086	19.235	0.0127858	0.359151	0.00484248	-10.182	29.96	0.0117518	0.234387	0.00305499
905	34.167	0.0270164	0.580468	0.00217505	-10.781	14.875	0.0127132	0.0986531	0.0042091	-7.842	32.521	0.0121375	1	0.00560523	0.236	16.226	0.0218328	0.545664	0.00293032	-3.905	20.956	0.125751	0.644029	0.0413551	-19.99	27.366	0.0142031	0.795089	0.00386116	-7.332	21.293	0.0165973	0.539073	0.00733359	-16.617	9.914	0.181366	0.584721	0.12424	-11.082	16.881	0.0908272	0.10348	0.0262973	-7.036	36.599	0.0314431	0.625887	0.0024028
906	67.321	0.00788305	0.579784	0.000555254	-9.58	9.326	0.0562466	0.590974	0.0102224	-5.649	26.275	0.0134349	1	0.00595344	3.915	28.476	0.0203845	0.544114	0.00107798	-3.199	31.59	0.0111705	0.6296	0.00409134	-4.124	33.168	0.0783013	0.795975	0.00458958	-6.246	26.799	0.0107944	0.466693	0.00421967	-9.416	24.437	0.0138987	0.128413	0.00636247	-4.886	16.498	0.0388103	0.363455	0.0144118	-8.484	49.103	0.00628408	0.625187	0.000942886
907	36.137	0.0145868	0.421817	0.00216467	-8.981	13.389	0.0315441	0.59022	0.00973806	-12.255	21.988	0.0463357	1	0.0222582	-5.362	21.68	0.0971798	0.546252	0.00364606	-8.698	30.726	0.0776238	0.632632	0.0106398	-11.774	35.133	0.0084041	0.79482	0.0024331	-10.136	22.947	0.0197484	0.538814	0.00805734	-10.463	23.061	0.0186843	0.542579	0.00752889	-8.848	25.602	0.00784845	0.358095	0.00251461	-6.894	36.87	0.0103026	0.62546	0.00173595
908	38.975	0.0457029	0.579296	0.00226724	-8.377	11.369	0.0443919	0.592363	0.0123066	-7.433	32.965	0.0123541	1	0.00571205	2.749	37.353	0.0215821	0.543974	0.000911063	-5.535	18.202	0.123864	0.644913	0.0378542	-4.793	30.335	0.034795	0.794997	0.0106961	-13.778	16.46	0.0756578	0.560022	0.0484089	-9.714	29.398	0.0140069	0.140419	0.00476534	-14.492	16.101	0.0256063	0.103869	0.00901784	-11.727	48.866	0.00789917	0.0655276	0.000916122
909	31.567	0.019855	0.191128	0.00248082	-10.76	12.368	0.0138264	0.588127	0.00432407	-8.99	29.268	0.0182282	1	0.00923896	-7.206	25.465	0.034124	0.546529	0.00398689	-1.817	18.346	0.0443343	0.633796	0.0155093	-7.737	34.96	0.0265683	0.795089	0.00284686	-10.859	27.571	0.0089821	0.466476	0.00372141	-7.56	23.826	0.0238057	0.543148	0.00913015	-12.632	12.438	0.11494	0.645761	0.0357964	-9.006	52.56	0.00725032	0.625191	0.000971594
910	48.917	0.0148286	0.0590413	0.00171524	-12.452	8.458	0.103549	0.604483	0.0426359	-9.271	23.695	0.0384689	1	0.0468551	-3.427	16.635	0.0188764	0.545758	0.00304273	-7.796	24.836	0.0129391	0.630932	0.00686418	-5.167	24.265	0.107597	0.796131	0.0085652	-8.255	22.966	0.0114225	0.538021	0.00517925	-6.148	21.917	0.0253178	0.463504	0.00778708	-8.82	28.134	0.00683461	0.141243	0.00235439	-10.471	25.742	0.0469324	0.625746	0.0105516
911	42.259	0.0257819	0.580398	0.00166411	-7.454	11.769	0.0271044	0.590172	0.00961376	-7.251	16.607	0.0272705	1	0.0133488	-6.849	32.709	0.018915	0.544065	0.00101918	-16.192	25.712	0.0204413	0.630313	0.00569391	-4.135	45.84	0.0210887	0.794783	0.00216993	-4.109	17.1	0.0456363	0.542578	0.0152642	-7.601	19.938	0.022507	0.54361	0.0100041	-9.158	21.273	0.00914259	0.358278	0.00301857	-13.395	37.765	0.0120248	0.625551	0.00175515
912	46.088	0.019917	0.580335	0.00142561	-2.93	13.906	0.0251505	0.416982	0.0054424	-4.923	27.05	0.0170435	1	0.00843607	-9.145	27.192	0.0233787	0.21607	0.00200799	-5.435	40.992	0.00812183	0.628987	0.00301254	0	22.264	0.110178	0.800338	0.0165958	-12.977	31.476	0.00643923	0.465771	0.00259467	-5.859	26.649	0.0105001	0.541675	0.0042531	-8.559	15.461	0.0237531	0.0808395	0.00936633	-14.727	30.3	0.0403912	0.369134	0.00422449
913	61.708	0.0372038	0.105613	0.00177917	-10.236	9.335	0.0186469	0.432301	0.00671082	-10.182	22.235	0.022396	1	0.0117879	-12.248	32.281	0.0285706	0.232886	0.00149496	-17.163	16.62	0.0294232	0.634198	0.0150407	-12.386	37.842	0.0199456	0.794969	0.00237416	-12.766	17.381	0.0202883	0.539547	0.00853038	-12.145	27.381	0.00918303	0.541481	0.00398484	-10.856	19.641	0.0111453	0.121329	0.00416883	-17.573	45.996	0.00770875	0.0527898	0.0015389
914	70.343	0.00567178	0.139443	0.000531369	-3.751	12.086	0.0512741	0.593992	0.0161194	-11.311	20.692	0.0265933	1	0.0144724	-4.192	22.777	0.0206112	0.544588	0.00164366	-11.848	25.042	0.0297816	0.63358	0.0134187	-8.484	23.079	0.0824308	0.79647	0.00929456	-10.638	25.195	0.00769875	0.537292	0.00349265	-10.443	29.954	0.0231947	0.545409	0.0112402	-3.975	21.829	0.00907242	0.358539	0.00338939	-9.564	23.955	0.023123	0.625739	0.0145549
915	44.118	0.0227247	0.364859	0.00188614	-8.193	9.663	0.0315376	0.591972	0.0124909	-6.653	26.322	0.099055	1	0.0565866	-13.854	26.835	0.167254	0.544932	0.00205422	-10.745	24.638	0.0182805	0.632011	0.00938922	-12.498	32.458	0.0128759	0.794879	0.00307243	-5.514	32.31	0.019014	0.537708	0.00438066	-3.775	33.596	0.00699112	0.540872	0.002556	-6.375	13.813	0.0409355	0.65118	0.0179613	-11.737	31.538	0.0106769	0.375893	0.00201913
916	62.407	0.0094503	0.579789	0.000646693	-13.932	8.391	0.0906125	0.597553	0.0209249	-6.803	26.845	0.014731	1	0.00696407	-7.433	31.295	0.0587248	0.0451321	0.00185424	-22.21	23.665	0.11565	0.650862	0.0563297	-10.991	16.525	0.0709898	0.796733	0.016604	-11.149	27.037	0.00820257	0.0552512	0.00372214	-13.811	25.656	0.0192419	0.542406	0.00640602	-15.119	26.035	0.00684389	0.358133	0.00239346	-15.082	26.811	0.0382074	0.16763	0.0047383
917	46.007	0.0168763	0.0622337	0.00254021	-4.818	17.041	0.0124602	0.100572	0.00286383	-2.425	26.31	0.0469061	1	0.0397825	3.867	40.6	0.0371485	0.543913	0.000837752	0	26.012	0.0751462	0.633261	0.0137517	-9.031	30.632	0.0317398	0.796781	0.00713204	-9.665	26.533	0.0128462	0.537787	0.00455311	-9.403	25.688	0.0114669	0.541639	0.00453194	-8.223	22.821	0.0115082	0.358661	0.00365674	-6.93	21.054	0.0602096	0.641248	0.0445815
918	50.741	0.0394959	0.425437	0.00798778	-8.411	17.497	0.00986783	0.417797	0.00326266	-4.56	6.368	0.136908	1	0.158995	68.92	25.984	0.0152524	0.544742	0.00182857	-2.722	19.478	0.0246147	0.63475	0.0146286	-7.5	33.139	0.00871016	0.794858	0.00288775	-7.415	20.049	0.0253634	0.539476	0.00867002	-9.346	18.151	0.0279649	0.544727	0.0124449	-4.187	23.706	0.0067975	0.358145	0.00247247	-3.855	49.707	0.00579328	0.625227	0.000870064
919	61.028	0.0137591	0.0747892	0.00107707	-3.405	18.412	0.0099356	0.292079	0.00265753	-2.378	2.747	0.302604	1	0.345211	-12.348	36.461	0.0138294	0.5438	0.000702466	-3.735	23.467	0.0134696	0.631061	0.00700974	-13.028	20.04	0.0585683	0.799788	0.0148758	-7.412	18.31	0.0193472	0.539419	0.00816216	-21.161	24.56	0.0155816	0.54198	0.00551988	-11.604	34.575	0.00504044	0.07942	0.00144072	-1.1	28.475	0.0584342	0.2096	0.0126519
920	44.172	0.0630311	0.424778	0.00689998	-10.623	16.556	0.00848909	0.587304	0.00256836	-9.235	16.183	0.0281585	1	0.0138198	-4.709	17.915	0.0577374	0.547052	0.00459394	-11.392	23.986	0.0304235	0.633957	0.0139532	-8.337	21.84	0.0428398	0.799323	0.0128674	-2.503	28.657	0.00789573	0.466346	0.00333422	-5.345	15.838	0.0427327	0.546272	0.0169134	-15.191	18.23	0.01829	0.439179	0.00656364	-10.127	50.251	0.0124845	0.625608	0.00148192
921	70.253	0.00932583	0.152733	0.000634196	-9.239	11.845	0.0105317	0.423659	0.00372628	-12.082	29.235	0.0379132	1	0.023705	-6.964	35.848	0.0183364	0.543891	0.000811989	-8.608	27.159	0.0154318	0.630919	0.00698334	-8.977	37.108	0.00739526	0.794853	0.0023319	-15.504	32.294	0.00732262	0.53694	0.00270521	-11.709	26.107	0.0139782	0.541759	0.00495913	-21.593	16.177	0.0763044	0.645324	0.0140316	-8.065	28.949	0.047068	0.626235	0.0036628
922	41.324	0.0214181	0.580652	0.00233519	-5.237	18.159	0.00775868	0.587324	0.00232418	-9.744	19.766	0.0254686	1	0.0136852	0.265	36.004	0.030164	0.0381513	0.0010789	-9.319	25.815	0.0385262	0.632206	0.0103395	-9.51	38.953	0.0333012	0.795096	0.00285923	-2.477	24.798	0.0108801	0.537803	0.00462579	-5.486	38.486	0.00546215	0.540632	0.00196839	-4.548	13.318	0.0377237	0.64745	0.0118315	-11.504	32.53	0.0148792	0.179354	0.00417079
923	66.002	0.00861853	0.115708	0.000714077	-13.601	16.834	0.0100124	0.587534	0.00330779	-3.455	26.284	0.0438387	1	0.0360194	1.471	8.449	0.309675	0.55968	0.0201579	-6.449	21.214	0.111898	0.646277	0.0384168	-21.725	42.843	0.014878	0.795055	0.00204132	-10.092	26.143	0.0157151	0.538156	0.00536584	-13.469	25.576	0.0128217	0.542115	0.00554112	-8.755	12.693	0.185948	0.399094	0.0782485	-5.703	27.943	0.00807616	0.625439	0.00291315
924	48.603	0.0166802	0.0557096	0.00143205	-8.86	7.785	0.038414	0.59163	0.0115085	-0.794	17.835	0.0584119	1	0.070991	0.858	8.678	0.0369749	0.549272	0.00727258	-14.418	33.546	0.0105276	0.629482	0.0036555	-18.397	32.235	0.020727	0.795133	0.00284914	-15.399	25.945	0.0109355	0.537734	0.00439904	-13.307	30.915	0.00705626	0.538137	0.00299298	-10.615	17.921	0.028459	0.361655	0.00985395	-12.66	58.144	0.00470663	0.206002	0.0006589
[truncated: 76 more rows]
[truncated: 786 more columns]

## Sheet: Alphafold2 data of negatome
PDB ID	1CD9					1CIC					1DM0					1GCQ					1JB0					1JDP					1K8K					1KIL					1LGB					1OM9
Chain ID	A			B		B			D		A			B		A			B		C			F		A			B		B			D		E			D		C			B		A			B
[truncated: 1,001 more rows]
[truncated: 771 more columns]

## Sheet: Filtered alphafold2 data of int
PDB ID	1AY7					1BI8					1BLX					1BZ1					1BZZ					1EFP					1ep1					1ep2					1ep3					1FL7
Chain ID	A			B		A			B		A			B		A			B		A			B		A			B		A			B		A			B		A			B		A			B
[truncated: 1,001 more rows]
[truncated: 281 more columns]

[truncated: 1 more sheets: Filtered alphafold2 data of neg]
